# Supplementary material for: Thermodynamics Underpinning the Microbial Community‐Level Nitrogen Energy Metabolism
Source: Environ Microbiol. 2025 Feb 16;27(2):e70055. doi: 10.1111/1462-2920.70055 (PMC11830459; doi:10.1111/1462-2920.70055)
Supplement: Supplementary file 1 — Data S1. [file EMI-27-e70055-s001.zip › SI/Nnetwork/Results/kdef_-10/Iin_-5/p_0.2/O2_-4.2_H_-4.5.csv]

time	N2	N2H4	N2H5	N2O	NH2OH	NH3	NH3OH	NH4	NO	NO2	NO3
0	0.00001	0.00001	0.00001	0.00001	0.00001	0.00001	0.00001	0.00001	0.00001	0.00001	0.00001
100000	0.00499985138164701	7.156358427031526e-50	7.956709866532226e-63	2.0993461568332743e-8	7.986651360486517e-16	2.5432306639959464e-7	-8.770184313722877e-20	6.565792808008712e-17	3.389415992696005e-11	7.087003533186473e-11	8.219513883023712e-10
200000	0.0049998513816470105	7.156358427031602e-50	7.95670986653851e-63	2.0993461568332743e-8	7.986651360507818e-16	2.5432306639959464e-7	-8.768589143245214e-20	6.565792814116493e-17	3.389415992696015e-11	7.087003533188258e-11	8.219513883023746e-10
300000	0.0049998513816470105	7.156358427031611e-50	7.956709866538581e-63	2.0993461568332743e-8	7.986651360508016e-16	2.5432306639959464e-7	-8.766993972767545e-20	6.565792814179043e-17	3.389415992696016e-11	7.087003533188273e-11	8.219513883023746e-10
400000	0.0049998513816470105	7.156358427031615e-50	7.956709866538579e-63	2.0993461568332743e-8	7.986651360508004e-16	2.5432306639959464e-7	-8.765398802289877e-20	6.565792814174362e-17	3.389415992696016e-11	7.087003533188271e-11	8.219513883023745e-10
500000	0.0049998513816470105	7.156358427031616e-50	7.956709866538579e-63	2.0993461568332743e-8	7.986651360508e-16	2.5432306639959464e-7	-8.76380363181221e-20	6.565792814172958e-17	3.389415992696016e-11	7.087003533188271e-11	8.219513883023745e-10
600000	0.0049998513816470105	7.156358427031615e-50	7.956709866538579e-63	2.0993461568332743e-8	7.986651360508002e-16	2.5432306639959464e-7	-8.762208461334541e-20	6.565792814173934e-17	3.389415992696016e-11	7.087003533188271e-11	8.219513883023745e-10
700000	0.0049998513816470105	7.156358427031613e-50	7.95670986653858e-63	2.0993461568332743e-8	7.986651360508008e-16	2.5432306639959464e-7	-8.760613290856873e-20	6.565792814176397e-17	3.389415992696016e-11	7.087003533188272e-11	8.219513883023746e-10
800000	0.0049998513816470105	7.156358427031611e-50	7.956709866538581e-63	2.0993461568332743e-8	7.986651360508016e-16	2.5432306639959464e-7	-8.759018120379205e-20	6.565792814179451e-17	3.3894159926960155e-11	7.087003533188275e-11	8.219513883023746e-10
900000	0.0049998513816470105	7.156358427031609e-50	7.956709866538582e-63	2.0993461568332743e-8	7.986651360508023e-16	2.5432306639959464e-7	-8.757422949901536e-20	6.565792814182201e-17	3.389415992696015e-11	7.087003533188276e-11	8.219513883023746e-10
1000000	0.0049998513816470105	7.156358427031607e-50	7.956709866538582e-63	2.0993461568332743e-8	7.986651360508027e-16	2.5432306639959464e-7	-8.755827779423868e-20	6.565792814183754e-17	3.389415992696015e-11	7.087003533188277e-11	8.219513883023746e-10
1100000	0.0049998513816470105	7.156358427031607e-50	7.956709866538582e-63	2.0993461568332743e-8	7.986651360508027e-16	2.5432306639959464e-7	-8.7542326089462e-20	6.565792814183845e-17	3.389415992696015e-11	7.087003533188277e-11	8.219513883023746e-10
1200000	0.0049998513816470105	7.156358427031607e-50	7.956709866538582e-63	2.0993461568332743e-8	7.986651360508027e-16	2.5432306639959464e-7	-8.752637438468532e-20	6.56579281418384e-17	3.389415992696015e-11	7.087003533188277e-11	8.219513883023746e-10
1300000	0.0049998513816470105	7.156358427031607e-50	7.956709866538582e-63	2.0993461568332743e-8	7.986651360508027e-16	2.5432306639959464e-7	-8.751042267990864e-20	6.565792814183839e-17	3.389415992696015e-11	7.087003533188277e-11	8.219513883023746e-10
1400000	0.0049998513816470105	7.156358427031607e-50	7.956709866538582e-63	2.0993461568332743e-8	7.986651360508028e-16	2.5432306639959464e-7	-8.749447097513196e-20	6.56579281418384e-17	3.389415992696015e-11	7.087003533188277e-11	8.219513883023746e-10
1500000	0.0049998513816470105	7.156358427031607e-50	7.956709866538582e-63	2.0993461568332743e-8	7.986651360508028e-16	2.5432306639959464e-7	-8.747851927035527e-20	6.565792814183844e-17	3.389415992696015e-11	7.087003533188277e-11	8.219513883023746e-10
1600000	0.0049998513816470105	7.156358427031607e-50	7.956709866538582e-63	2.0993461568332743e-8	7.986651360508028e-16	2.5432306639959464e-7	-8.746256756557859e-20	6.565792814183848e-17	3.3894159926960155e-11	7.087003533188276e-11	8.219513883023746e-10
1700000	0.0049998513816470105	7.156358427031607e-50	7.956709866538582e-63	2.0993461568332743e-8	7.986651360508029e-16	2.5432306639959464e-7	-8.74466158608019e-20	6.565792814183851e-17	3.3894159926960155e-11	7.087003533188276e-11	8.219513883023746e-10
1800000	0.0049998513816470105	7.156358427031607e-50	7.956709866538582e-63	2.0993461568332743e-8	7.986651360508029e-16	2.5432306639959464e-7	-8.743066415602522e-20	6.565792814183853e-17	3.3894159926960155e-11	7.087003533188276e-11	8.219513883023746e-10
1900000	0.0049998513816470105	7.156358427031607e-50	7.956709866538582e-63	2.0993461568332743e-8	7.986651360508029e-16	2.5432306639959464e-7	-8.741471245124855e-20	6.565792814183853e-17	3.3894159926960155e-11	7.087003533188276e-11	8.219513883023746e-10
2000000	0.0049998513816470105	7.156358427031607e-50	7.956709866538582e-63	2.0993461568332743e-8	7.986651360508029e-16	2.5432306639959464e-7	-8.739876074647187e-20	6.565792814183853e-17	3.3894159926960155e-11	7.087003533188276e-11	8.219513883023746e-10
2100000	0.0049998513816470105	7.156358427031607e-50	7.956709866538582e-63	2.0993461568332743e-8	7.986651360508029e-16	2.5432306639959464e-7	-8.738280904169518e-20	6.565792814183853e-17	3.3894159926960155e-11	7.087003533188276e-11	8.219513883023746e-10
2200000	0.0049998513816470105	7.156358427031607e-50	7.956709866538582e-63	2.0993461568332743e-8	7.98665136050803e-16	2.5432306639959464e-7	-8.73668573369185e-20	6.565792814183853e-17	3.3894159926960155e-11	7.087003533188276e-11	8.219513883023746e-10
2300000	0.0049998513816470105	7.156358427031607e-50	7.956709866538582e-63	2.0993461568332743e-8	7.98665136050803e-16	2.5432306639959464e-7	-8.735090563214181e-20	6.565792814183853e-17	3.3894159926960155e-11	7.087003533188276e-11	8.219513883023746e-10
2400000	0.0049998513816470105	7.156358427031607e-50	7.956709866538582e-63	2.0993461568332743e-8	7.98665136050803e-16	2.5432306639959464e-7	-8.733495392736513e-20	6.565792814183853e-17	3.389415992696016e-11	7.087003533188276e-11	8.219513883023746e-10
2500000	0.0049998513816470105	7.156358427031607e-50	7.956709866538583e-63	2.0993461568332743e-8	7.98665136050803e-16	2.5432306639959464e-7	-8.731900222258845e-20	6.565792814183853e-17	3.389415992696016e-11	7.087003533188276e-11	8.219513883023746e-10
2600000	0.0049998513816470105	7.156358427031607e-50	7.956709866538583e-63	2.0993461568332743e-8	7.98665136050803e-16	2.5432306639959464e-7	-8.730305051781176e-20	6.565792814183853e-17	3.389415992696016e-11	7.087003533188276e-11	8.219513883023746e-10
2700000	0.0049998513816470105	7.156358427031607e-50	7.956709866538583e-63	2.099346156833274e-8	7.98665136050803e-16	2.5432306639959464e-7	-8.728709881303508e-20	6.565792814183853e-17	3.389415992696016e-11	7.087003533188276e-11	8.219513883023746e-10
2800000	0.0049998513816470105	7.156358427031606e-50	7.956709866538583e-63	2.099346156833274e-8	7.98665136050803e-16	2.5432306639959464e-7	-8.727114710825841e-20	6.565792814183853e-17	3.389415992696016e-11	7.087003533188276e-11	8.219513883023746e-10
2900000	0.0049998513816470105	7.156358427031606e-50	7.956709866538583e-63	2.099346156833274e-8	7.98665136050803e-16	2.5432306639959464e-7	-8.725519540348172e-20	6.565792814183853e-17	3.389415992696016e-11	7.087003533188276e-11	8.219513883023746e-10
3000000	0.0049998513816470105	7.156358427031606e-50	7.956709866538583e-63	2.099346156833274e-8	7.98665136050803e-16	2.5432306639959464e-7	-8.723924369870504e-20	6.565792814183853e-17	3.389415992696016e-11	7.087003533188276e-11	8.219513883023746e-10
3100000	0.0049998513816470105	7.156358427031606e-50	7.956709866538583e-63	2.099346156833274e-8	7.98665136050803e-16	2.5432306639959464e-7	-8.722329199392836e-20	6.565792814183853e-17	3.389415992696016e-11	7.087003533188276e-11	8.219513883023746e-10
3200000	0.0049998513816470105	7.156358427031606e-50	7.956709866538583e-63	2.099346156833274e-8	7.98665136050803e-16	2.5432306639959464e-7	-8.720734028915167e-20	6.565792814183853e-17	3.389415992696016e-11	7.087003533188276e-11	8.219513883023746e-10
3300000	0.0049998513816470105	7.156358427031606e-50	7.956709866538583e-63	2.099346156833274e-8	7.986651360508031e-16	2.5432306639959464e-7	-8.719138858437499e-20	6.565792814183853e-17	3.389415992696016e-11	7.087003533188276e-11	8.219513883023746e-10
3400000	0.0049998513816470105	7.156358427031606e-50	7.956709866538583e-63	2.099346156833274e-8	7.986651360508031e-16	2.5432306639959464e-7	-8.71754368795983e-20	6.565792814183853e-17	3.389415992696016e-11	7.087003533188276e-11	8.219513883023746e-10
3500000	0.0049998513816470105	7.156358427031606e-50	7.956709866538583e-63	2.099346156833274e-8	7.986651360508031e-16	2.5432306639959464e-7	-8.715948517482162e-20	6.565792814183853e-17	3.389415992696016e-11	7.087003533188276e-11	8.219513883023746e-10
3600000	0.0049998513816470105	7.156358427031606e-50	7.956709866538583e-63	2.099346156833274e-8	7.986651360508031e-16	2.5432306639959464e-7	-8.714353347004494e-20	6.565792814183853e-17	3.389415992696016e-11	7.087003533188276e-11	8.219513883023746e-10
3700000	0.0049998513816470105	7.156358427031606e-50	7.956709866538583e-63	2.099346156833274e-8	7.986651360508031e-16	2.5432306639959464e-7	-8.712758176526827e-20	6.565792814183853e-17	3.389415992696016e-11	7.087003533188276e-11	8.219513883023746e-10
3800000	0.0049998513816470105	7.156358427031606e-50	7.956709866538583e-63	2.099346156833274e-8	7.986651360508031e-16	2.5432306639959464e-7	-8.711163006049158e-20	6.565792814183853e-17	3.389415992696016e-11	7.087003533188276e-11	8.219513883023746e-10
3900000	0.0049998513816470105	7.156358427031606e-50	7.956709866538583e-63	2.099346156833274e-8	7.986651360508031e-16	2.5432306639959464e-7	-8.70956783557149e-20	6.565792814183853e-17	3.389415992696016e-11	7.087003533188276e-11	8.219513883023746e-10
4000000	0.0049998513816470105	7.156358427031606e-50	7.956709866538583e-63	2.099346156833274e-8	7.986651360508031e-16	2.5432306639959464e-7	-8.707972665093821e-20	6.565792814183853e-17	3.389415992696016e-11	7.087003533188276e-11	8.219513883023746e-10
4100000	0.0049998513816470105	7.156358427031606e-50	7.956709866538583e-63	2.099346156833274e-8	7.986651360508031e-16	2.5432306639959464e-7	-8.706377494616153e-20	6.565792814183853e-17	3.389415992696016e-11	7.087003533188276e-11	8.219513883023746e-10
4200000	0.0049998513816470105	7.156358427031606e-50	7.956709866538583e-63	2.099346156833274e-8	7.986651360508031e-16	2.5432306639959464e-7	-8.704782324138485e-20	6.565792814183853e-17	3.389415992696016e-11	7.087003533188276e-11	8.219513883023746e-10
4300000	0.0049998513816470105	7.156358427031606e-50	7.956709866538583e-63	2.099346156833274e-8	7.986651360508031e-16	2.5432306639959464e-7	-8.703187153660816e-20	6.565792814183853e-17	3.389415992696016e-11	7.087003533188276e-11	8.219513883023746e-10
4400000	0.0049998513816470105	7.156358427031606e-50	7.956709866538583e-63	2.099346156833274e-8	7.986651360508031e-16	2.5432306639959464e-7	-8.701591983183148e-20	6.565792814183853e-17	3.389415992696016e-11	7.087003533188276e-11	8.219513883023746e-10
4500000	0.0049998513816470105	7.156358427031606e-50	7.956709866538583e-63	2.099346156833274e-8	7.986651360508031e-16	2.5432306639959464e-7	-8.699996812705481e-20	6.565792814183853e-17	3.389415992696016e-11	7.087003533188276e-11	8.219513883023746e-10
4600000	0.0049998513816470105	7.156358427031606e-50	7.956709866538583e-63	2.099346156833274e-8	7.986651360508031e-16	2.5432306639959464e-7	-8.698401642227812e-20	6.565792814183853e-17	3.389415992696016e-11	7.087003533188276e-11	8.219513883023746e-10
4700000	0.0049998513816470105	7.156358427031606e-50	7.956709866538583e-63	2.099346156833274e-8	7.986651360508031e-16	2.5432306639959464e-7	-8.696806471750144e-20	6.565792814183853e-17	3.389415992696016e-11	7.087003533188276e-11	8.219513883023746e-10
4800000	0.0049998513816470105	7.156358427031606e-50	7.956709866538583e-63	2.099346156833274e-8	7.986651360508031e-16	2.5432306639959464e-7	-8.695211301272476e-20	6.565792814183853e-17	3.389415992696016e-11	7.087003533188276e-11	8.219513883023746e-10
4900000	0.0049998513816470105	7.156358427031606e-50	7.956709866538583e-63	2.099346156833274e-8	7.986651360508031e-16	2.5432306639959464e-7	-8.693616130794807e-20	6.565792814183853e-17	3.389415992696016e-11	7.087003533188276e-11	8.219513883023746e-10
5000000	0.0049998513816470105	7.156358427031606e-50	7.956709866538583e-63	2.099346156833274e-8	7.986651360508031e-16	2.5432306639959464e-7	-8.692020960317139e-20	6.565792814183853e-17	3.389415992696016e-11	7.087003533188276e-11	8.219513883023746e-10
5100000	0.0049998513816470105	7.156358427031606e-50	7.956709866538583e-63	2.099346156833274e-8	7.986651360508031e-16	2.5432306639959464e-7	-8.69042578983947e-20	6.565792814183853e-17	3.389415992696016e-11	7.087003533188276e-11	8.219513883023746e-10
5200000	0.0049998513816470105	7.156358427031606e-50	7.956709866538583e-63	2.099346156833274e-8	7.98665136050803e-16	2.5432306639959464e-7	-8.688830619361802e-20	6.565792814183853e-17	3.389415992696016e-11	7.087003533188276e-11	8.219513883023746e-10
5300000	0.0049998513816470105	7.156358427031605e-50	7.956709866538583e-63	2.099346156833274e-8	7.98665136050803e-16	2.5432306639959464e-7	-8.687235448884134e-20	6.565792814183853e-17	3.389415992696016e-11	7.087003533188276e-11	8.219513883023746e-10
5400000	0.0049998513816470105	7.156358427031605e-50	7.956709866538583e-63	2.099346156833274e-8	7.98665136050803e-16	2.5432306639959464e-7	-8.685640278406467e-20	6.565792814183853e-17	3.389415992696016e-11	7.087003533188276e-11	8.219513883023746e-10
5500000	0.0049998513816470105	7.156358427031605e-50	7.956709866538583e-63	2.099346156833274e-8	7.98665136050803e-16	2.5432306639959464e-7	-8.684045107928798e-20	6.565792814183853e-17	3.389415992696016e-11	7.087003533188276e-11	8.219513883023746e-10
5600000	0.0049998513816470105	7.156358427031605e-50	7.956709866538583e-63	2.099346156833274e-8	7.98665136050803e-16	2.5432306639959464e-7	-8.68244993745113e-20	6.565792814183853e-17	3.389415992696016e-11	7.087003533188276e-11	8.219513883023746e-10
5700000	0.0049998513816470105	7.156358427031605e-50	7.956709866538583e-63	2.099346156833274e-8	7.98665136050803e-16	2.5432306639959464e-7	-8.680854766973462e-20	6.565792814183853e-17	3.389415992696016e-11	7.087003533188276e-11	8.219513883023746e-10
5800000	0.0049998513816470105	7.156358427031605e-50	7.956709866538583e-63	2.099346156833274e-8	7.98665136050803e-16	2.5432306639959464e-7	-8.679259596495793e-20	6.565792814183853e-17	3.389415992696016e-11	7.087003533188276e-11	8.219513883023746e-10
5900000	0.0049998513816470105	7.156358427031605e-50	7.956709866538583e-63	2.099346156833274e-8	7.98665136050803e-16	2.5432306639959464e-7	-8.677664426018125e-20	6.565792814183853e-17	3.389415992696016e-11	7.087003533188276e-11	8.219513883023746e-10
6000000	0.0049998513816470105	7.156358427031605e-50	7.956709866538582e-63	2.099346156833274e-8	7.98665136050803e-16	2.5432306639959464e-7	-8.676069255540456e-20	6.565792814183853e-17	3.389415992696016e-11	7.087003533188276e-11	8.219513883023746e-10
6100000	0.0049998513816470105	7.156358427031605e-50	7.956709866538582e-63	2.099346156833274e-8	7.98665136050803e-16	2.5432306639959464e-7	-8.674474085062788e-20	6.565792814183853e-17	3.389415992696016e-11	7.087003533188276e-11	8.219513883023746e-10
6200000	0.0049998513816470105	7.156358427031605e-50	7.956709866538582e-63	2.099346156833274e-8	7.98665136050803e-16	2.5432306639959464e-7	-8.672878914585121e-20	6.565792814183853e-17	3.3894159926960155e-11	7.087003533188276e-11	8.219513883023746e-10
6300000	0.0049998513816470105	7.156358427031605e-50	7.956709866538582e-63	2.099346156833274e-8	7.98665136050803e-16	2.5432306639959464e-7	-8.671283744107452e-20	6.565792814183853e-17	3.3894159926960155e-11	7.087003533188276e-11	8.219513883023746e-10
6400000	0.0049998513816470105	7.156358427031605e-50	7.956709866538582e-63	2.099346156833274e-8	7.98665136050803e-16	2.5432306639959464e-7	-8.669688573629784e-20	6.565792814183853e-17	3.3894159926960155e-11	7.087003533188276e-11	8.219513883023746e-10
6500000	0.0049998513816470105	7.156358427031605e-50	7.956709866538582e-63	2.099346156833274e-8	7.98665136050803e-16	2.5432306639959464e-7	-8.668093403152116e-20	6.565792814183853e-17	3.3894159926960155e-11	7.087003533188276e-11	8.219513883023746e-10
6600000	0.0049998513816470105	7.156358427031605e-50	7.956709866538582e-63	2.099346156833274e-8	7.98665136050803e-16	2.5432306639959464e-7	-8.666498232674447e-20	6.565792814183853e-17	3.3894159926960155e-11	7.087003533188276e-11	8.219513883023746e-10
6700000	0.0049998513816470105	7.156358427031605e-50	7.956709866538582e-63	2.0993461568332743e-8	7.98665136050803e-16	2.5432306639959464e-7	-8.664903062196779e-20	6.565792814183853e-17	3.3894159926960155e-11	7.087003533188276e-11	8.219513883023746e-10
6800000	0.0049998513816470105	7.156358427031605e-50	7.956709866538582e-63	2.0993461568332743e-8	7.98665136050803e-16	2.5432306639959464e-7	-8.663307891719111e-20	6.565792814183853e-17	3.3894159926960155e-11	7.087003533188276e-11	8.219513883023746e-10
6900000	0.0049998513816470105	7.156358427031605e-50	7.956709866538582e-63	2.0993461568332743e-8	7.986651360508029e-16	2.5432306639959464e-7	-8.661712721241442e-20	6.565792814183853e-17	3.3894159926960155e-11	7.087003533188276e-11	8.219513883023746e-10
7000000	0.0049998513816470105	7.156358427031605e-50	7.956709866538582e-63	2.0993461568332743e-8	7.986651360508029e-16	2.5432306639959464e-7	-8.660117550763774e-20	6.565792814183853e-17	3.3894159926960155e-11	7.087003533188276e-11	8.219513883023746e-10
7100000	0.0049998513816470105	7.156358427031605e-50	7.956709866538582e-63	2.0993461568332743e-8	7.986651360508029e-16	2.5432306639959464e-7	-8.658522380286107e-20	6.565792814183853e-17	3.3894159926960155e-11	7.087003533188276e-11	8.219513883023746e-10
7200000	0.0049998513816470105	7.156358427031605e-50	7.956709866538582e-63	2.0993461568332743e-8	7.986651360508029e-16	2.5432306639959464e-7	-8.656927209808438e-20	6.565792814183853e-17	3.3894159926960155e-11	7.087003533188276e-11	8.219513883023746e-10
7300000	0.0049998513816470105	7.156358427031605e-50	7.956709866538582e-63	2.0993461568332743e-8	7.986651360508029e-16	2.5432306639959464e-7	-8.65533203933077e-20	6.565792814183853e-17	3.3894159926960155e-11	7.087003533188276e-11	8.219513883023746e-10
7400000	0.0049998513816470105	7.156358427031605e-50	7.956709866538582e-63	2.0993461568332743e-8	7.986651360508029e-16	2.5432306639959464e-7	-8.653736868853102e-20	6.565792814183853e-17	3.3894159926960155e-11	7.087003533188276e-11	8.219513883023746e-10
7500000	0.0049998513816470105	7.156358427031605e-50	7.956709866538582e-63	2.0993461568332743e-8	7.986651360508029e-16	2.5432306639959464e-7	-8.652141698375433e-20	6.565792814183853e-17	3.3894159926960155e-11	7.087003533188276e-11	8.219513883023746e-10
7600000	0.0049998513816470105	7.156358427031605e-50	7.956709866538582e-63	2.0993461568332743e-8	7.986651360508029e-16	2.5432306639959464e-7	-8.650546527897765e-20	6.565792814183853e-17	3.3894159926960155e-11	7.087003533188277e-11	8.219513883023746e-10
7700000	0.0049998513816470105	7.156358427031605e-50	7.956709866538582e-63	2.0993461568332743e-8	7.986651360508029e-16	2.5432306639959464e-7	-8.648951357420096e-20	6.565792814183853e-17	3.3894159926960155e-11	7.087003533188277e-11	8.219513883023746e-10
7800000	0.0049998513816470105	7.156358427031605e-50	7.956709866538582e-63	2.0993461568332743e-8	7.986651360508029e-16	2.5432306639959464e-7	-8.647356186942428e-20	6.565792814183853e-17	3.3894159926960155e-11	7.087003533188277e-11	8.219513883023746e-10
7900000	0.0049998513816470105	7.156358427031605e-50	7.956709866538582e-63	2.0993461568332743e-8	7.986651360508029e-16	2.5432306639959464e-7	-8.645761016464761e-20	6.565792814183853e-17	3.3894159926960155e-11	7.087003533188277e-11	8.219513883023746e-10
8000000	0.0049998513816470105	7.156358427031605e-50	7.956709866538582e-63	2.0993461568332743e-8	7.986651360508029e-16	2.5432306639959464e-7	-8.644165845987093e-20	6.565792814183853e-17	3.3894159926960155e-11	7.087003533188277e-11	8.219513883023746e-10
8100000	0.0049998513816470105	7.156358427031605e-50	7.956709866538581e-63	2.0993461568332743e-8	7.986651360508029e-16	2.5432306639959464e-7	-8.642570675509424e-20	6.565792814183853e-17	3.3894159926960155e-11	7.087003533188277e-11	8.219513883023746e-10
8200000	0.0049998513816470105	7.156358427031605e-50	7.956709866538581e-63	2.0993461568332743e-8	7.986651360508029e-16	2.5432306639959464e-7	-8.640975505031756e-20	6.565792814183853e-17	3.389415992696015e-11	7.087003533188277e-11	8.219513883023746e-10
8300000	0.0049998513816470105	7.156358427031605e-50	7.956709866538581e-63	2.0993461568332743e-8	7.986651360508029e-16	2.5432306639959464e-7	-8.639380334554087e-20	6.565792814183853e-17	3.389415992696015e-11	7.087003533188277e-11	8.219513883023746e-10
8400000	0.0049998513816470105	7.156358427031604e-50	7.956709866538581e-63	2.0993461568332743e-8	7.986651360508028e-16	2.5432306639959464e-7	-8.637785164076419e-20	6.565792814183853e-17	3.389415992696015e-11	7.087003533188277e-11	8.219513883023746e-10
8500000	0.0049998513816470105	7.156358427031604e-50	7.956709866538581e-63	2.0993461568332743e-8	7.986651360508028e-16	2.5432306639959464e-7	-8.636189993598751e-20	6.565792814183853e-17	3.389415992696015e-11	7.087003533188277e-11	8.219513883023746e-10
8600000	0.0049998513816470105	7.156358427031604e-50	7.956709866538581e-63	2.0993461568332743e-8	7.986651360508028e-16	2.5432306639959464e-7	-8.634594823121082e-20	6.565792814183853e-17	3.389415992696015e-11	7.087003533188277e-11	8.219513883023746e-10
8700000	0.0049998513816470105	7.156358427031604e-50	7.956709866538581e-63	2.0993461568332743e-8	7.986651360508028e-16	2.5432306639959464e-7	-8.632999652643414e-20	6.565792814183853e-17	3.389415992696015e-11	7.087003533188277e-11	8.219513883023746e-10
8800000	0.0049998513816470105	7.156358427031604e-50	7.956709866538581e-63	2.0993461568332743e-8	7.986651360508028e-16	2.5432306639959464e-7	-8.631404482165747e-20	6.565792814183853e-17	3.389415992696015e-11	7.087003533188277e-11	8.219513883023746e-10
8900000	0.0049998513816470105	7.156358427031604e-50	7.956709866538581e-63	2.0993461568332743e-8	7.986651360508028e-16	2.5432306639959464e-7	-8.629809311688078e-20	6.565792814183853e-17	3.389415992696015e-11	7.087003533188277e-11	8.219513883023746e-10
9000000	0.0049998513816470105	7.156358427031604e-50	7.956709866538581e-63	2.0993461568332743e-8	7.986651360508028e-16	2.5432306639959464e-7	-8.62821414121041e-20	6.565792814183853e-17	3.389415992696015e-11	7.087003533188277e-11	8.219513883023746e-10
9100000	0.0049998513816470105	7.156358427031604e-50	7.956709866538581e-63	2.0993461568332743e-8	7.986651360508028e-16	2.5432306639959464e-7	-8.626618970732742e-20	6.565792814183853e-17	3.389415992696015e-11	7.087003533188277e-11	8.219513883023746e-10
9200000	0.0049998513816470105	7.156358427031604e-50	7.956709866538581e-63	2.0993461568332743e-8	7.986651360508028e-16	2.5432306639959464e-7	-8.625023800255073e-20	6.565792814183853e-17	3.389415992696015e-11	7.087003533188277e-11	8.219513883023746e-10
9300000	0.0049998513816470105	7.156358427031604e-50	7.956709866538581e-63	2.0993461568332743e-8	7.986651360508028e-16	2.5432306639959464e-7	-8.623428629777405e-20	6.565792814183853e-17	3.389415992696015e-11	7.087003533188277e-11	8.219513883023746e-10
9400000	0.0049998513816470105	7.156358427031604e-50	7.956709866538581e-63	2.0993461568332743e-8	7.986651360508028e-16	2.5432306639959464e-7	-8.621833459299737e-20	6.565792814183853e-17	3.389415992696015e-11	7.087003533188277e-11	8.219513883023746e-10
9500000	0.0049998513816470105	7.156358427031604e-50	7.956709866538581e-63	2.0993461568332743e-8	7.986651360508028e-16	2.5432306639959464e-7	-8.620238288822068e-20	6.565792814183853e-17	3.389415992696015e-11	7.087003533188277e-11	8.219513883023746e-10
9600000	0.0049998513816470105	7.156358427031604e-50	7.956709866538581e-63	2.0993461568332743e-8	7.986651360508028e-16	2.5432306639959464e-7	-8.6186431183444e-20	6.565792814183853e-17	3.389415992696015e-11	7.087003533188277e-11	8.219513883023746e-10
9700000	0.0049998513816470105	7.156358427031604e-50	7.956709866538581e-63	2.0993461568332743e-8	7.986651360508028e-16	2.5432306639959464e-7	-8.617047947866733e-20	6.565792814183853e-17	3.389415992696015e-11	7.087003533188277e-11	8.219513883023746e-10
9800000	0.0049998513816470105	7.156358427031604e-50	7.956709866538581e-63	2.0993461568332743e-8	7.986651360508028e-16	2.5432306639959464e-7	-8.615452777389064e-20	6.565792814183853e-17	3.389415992696015e-11	7.087003533188277e-11	8.219513883023746e-10
9900000	0.0049998513816470105	7.156358427031604e-50	7.956709866538581e-63	2.0993461568332743e-8	7.986651360508028e-16	2.5432306639959464e-7	-8.613857606911396e-20	6.565792814183853e-17	3.389415992696015e-11	7.087003533188277e-11	8.219513883023746e-10
10000000	0.0049998513816470105	7.156358427031604e-50	7.956709866538581e-63	2.0993461568332743e-8	7.986651360508028e-16	2.5432306639959464e-7	-8.612262436433727e-20	6.565792814183853e-17	3.389415992696015e-11	7.087003533188277e-11	8.219513883023746e-10
10100000	0.0049998513816470105	7.156358427031604e-50	7.956709866538581e-63	2.0993461568332743e-8	7.986651360508028e-16	2.5432306639959464e-7	-8.610667265956059e-20	6.565792814183853e-17	3.389415992696015e-11	7.087003533188277e-11	8.219513883023746e-10
10200000	0.0049998513816470105	7.156358427031604e-50	7.956709866538581e-63	2.0993461568332743e-8	7.986651360508028e-16	2.5432306639959464e-7	-8.609072095478391e-20	6.565792814183853e-17	3.389415992696015e-11	7.087003533188277e-11	8.219513883023746e-10
10300000	0.0049998513816470105	7.156358427031604e-50	7.956709866538581e-63	2.0993461568332743e-8	7.986651360508028e-16	2.5432306639959464e-7	-8.607476925000722e-20	6.565792814183853e-17	3.389415992696015e-11	7.087003533188277e-11	8.219513883023746e-10
10400000	0.0049998513816470105	7.156358427031604e-50	7.956709866538581e-63	2.0993461568332743e-8	7.986651360508028e-16	2.5432306639959464e-7	-8.605881754523054e-20	6.565792814183853e-17	3.389415992696015e-11	7.087003533188277e-11	8.219513883023746e-10
10500000	0.0049998513816470105	7.156358427031604e-50	7.956709866538581e-63	2.0993461568332743e-8	7.986651360508028e-16	2.5432306639959464e-7	-8.604286584045386e-20	6.565792814183853e-17	3.389415992696015e-11	7.087003533188277e-11	8.219513883023746e-10
10600000	0.0049998513816470105	7.156358427031604e-50	7.956709866538581e-63	2.0993461568332743e-8	7.986651360508028e-16	2.5432306639959464e-7	-8.602691413567718e-20	6.565792814183853e-17	3.389415992696015e-11	7.087003533188277e-11	8.219513883023746e-10
10700000	0.0049998513816470105	7.156358427031604e-50	7.956709866538581e-63	2.0993461568332743e-8	7.986651360508028e-16	2.5432306639959464e-7	-8.60109624309005e-20	6.565792814183853e-17	3.389415992696015e-11	7.087003533188277e-11	8.219513883023746e-10
10800000	0.0049998513816470105	7.156358427031604e-50	7.956709866538581e-63	2.0993461568332743e-8	7.986651360508028e-16	2.5432306639959464e-7	-8.599501072612382e-20	6.565792814183853e-17	3.389415992696015e-11	7.087003533188277e-11	8.219513883023746e-10
10900000	0.0049998513816470105	7.156358427031604e-50	7.956709866538581e-63	2.0993461568332743e-8	7.986651360508028e-16	2.5432306639959464e-7	-8.597905902134713e-20	6.565792814183853e-17	3.389415992696015e-11	7.087003533188277e-11	8.219513883023746e-10
11000000	0.0049998513816470105	7.156358427031604e-50	7.956709866538581e-63	2.0993461568332743e-8	7.986651360508028e-16	2.5432306639959464e-7	-8.596310731657045e-20	6.565792814183853e-17	3.389415992696015e-11	7.087003533188277e-11	8.219513883023746e-10
11100000	0.0049998513816470105	7.156358427031604e-50	7.956709866538581e-63	2.0993461568332743e-8	7.986651360508028e-16	2.5432306639959464e-7	-8.594715561179377e-20	6.565792814183853e-17	3.389415992696015e-11	7.087003533188277e-11	8.219513883023746e-10
11200000	0.0049998513816470105	7.156358427031604e-50	7.956709866538581e-63	2.0993461568332743e-8	7.986651360508028e-16	2.5432306639959464e-7	-8.593120390701708e-20	6.565792814183853e-17	3.389415992696015e-11	7.087003533188277e-11	8.219513883023746e-10
11300000	0.0049998513816470105	7.156358427031604e-50	7.956709866538581e-63	2.0993461568332743e-8	7.986651360508028e-16	2.5432306639959464e-7	-8.59152522022404e-20	6.565792814183853e-17	3.389415992696015e-11	7.087003533188277e-11	8.219513883023746e-10
11400000	0.0049998513816470105	7.156358427031604e-50	7.956709866538581e-63	2.0993461568332743e-8	7.986651360508028e-16	2.5432306639959464e-7	-8.589930049746371e-20	6.565792814183853e-17	3.389415992696015e-11	7.087003533188277e-11	8.219513883023746e-10
11500000	0.0049998513816470105	7.156358427031604e-50	7.956709866538581e-63	2.0993461568332743e-8	7.986651360508028e-16	2.5432306639959464e-7	-8.588334879268704e-20	6.565792814183853e-17	3.389415992696015e-11	7.087003533188277e-11	8.219513883023746e-10
11600000	0.0049998513816470105	7.156358427031604e-50	7.956709866538581e-63	2.0993461568332743e-8	7.986651360508028e-16	2.5432306639959464e-7	-8.586739708791036e-20	6.565792814183853e-17	3.389415992696015e-11	7.087003533188277e-11	8.219513883023746e-10
11700000	0.0049998513816470105	7.156358427031604e-50	7.956709866538581e-63	2.0993461568332743e-8	7.986651360508028e-16	2.5432306639959464e-7	-8.585144538313368e-20	6.565792814183853e-17	3.389415992696015e-11	7.087003533188277e-11	8.219513883023746e-10
11800000	0.0049998513816470105	7.156358427031604e-50	7.956709866538581e-63	2.0993461568332743e-8	7.986651360508028e-16	2.5432306639959464e-7	-8.583549367835699e-20	6.565792814183853e-17	3.389415992696015e-11	7.087003533188277e-11	8.219513883023746e-10
11900000	0.0049998513816470105	7.156358427031604e-50	7.956709866538581e-63	2.0993461568332743e-8	7.986651360508028e-16	2.5432306639959464e-7	-8.581954197358031e-20	6.565792814183853e-17	3.389415992696015e-11	7.087003533188277e-11	8.219513883023746e-10
12000000	0.0049998513816470105	7.156358427031604e-50	7.956709866538581e-63	2.0993461568332743e-8	7.986651360508028e-16	2.5432306639959464e-7	-8.580359026880362e-20	6.565792814183853e-17	3.389415992696015e-11	7.087003533188277e-11	8.219513883023746e-10
12100000	0.0049998513816470105	7.156358427031604e-50	7.956709866538581e-63	2.0993461568332743e-8	7.986651360508028e-16	2.5432306639959464e-7	-8.578763856402694e-20	6.565792814183853e-17	3.389415992696015e-11	7.087003533188277e-11	8.219513883023746e-10
12200000	0.0049998513816470105	7.156358427031604e-50	7.956709866538581e-63	2.0993461568332743e-8	7.986651360508028e-16	2.5432306639959464e-7	-8.577168685925026e-20	6.565792814183853e-17	3.389415992696015e-11	7.087003533188277e-11	8.219513883023746e-10
12300000	0.0049998513816470105	7.156358427031604e-50	7.956709866538581e-63	2.0993461568332743e-8	7.986651360508028e-16	2.5432306639959464e-7	-8.575573515447358e-20	6.565792814183853e-17	3.389415992696015e-11	7.087003533188277e-11	8.219513883023746e-10
12400000	0.0049998513816470105	7.156358427031604e-50	7.956709866538581e-63	2.0993461568332743e-8	7.986651360508028e-16	2.5432306639959464e-7	-8.57397834496969e-20	6.565792814183853e-17	3.389415992696015e-11	7.087003533188277e-11	8.219513883023746e-10
12500000	0.0049998513816470105	7.156358427031604e-50	7.956709866538581e-63	2.0993461568332743e-8	7.986651360508028e-16	2.5432306639959464e-7	-8.572383174492022e-20	6.565792814183853e-17	3.389415992696015e-11	7.087003533188277e-11	8.219513883023746e-10
12600000	0.0049998513816470105	7.156358427031604e-50	7.956709866538581e-63	2.0993461568332743e-8	7.986651360508028e-16	2.5432306639959464e-7	-8.570788004014353e-20	6.565792814183853e-17	3.389415992696015e-11	7.087003533188277e-11	8.219513883023746e-10
12700000	0.0049998513816470105	7.156358427031604e-50	7.956709866538581e-63	2.0993461568332743e-8	7.986651360508028e-16	2.5432306639959464e-7	-8.569192833536685e-20	6.565792814183853e-17	3.389415992696015e-11	7.087003533188277e-11	8.219513883023746e-10
12800000	0.0049998513816470105	7.156358427031604e-50	7.956709866538581e-63	2.0993461568332743e-8	7.986651360508028e-16	2.5432306639959464e-7	-8.567597663059017e-20	6.565792814183853e-17	3.389415992696015e-11	7.087003533188277e-11	8.219513883023746e-10
12900000	0.0049998513816470105	7.156358427031604e-50	7.956709866538581e-63	2.0993461568332743e-8	7.986651360508028e-16	2.5432306639959464e-7	-8.566002492581348e-20	6.565792814183853e-17	3.389415992696015e-11	7.087003533188277e-11	8.219513883023746e-10
13000000	0.0049998513816470105	7.156358427031604e-50	7.956709866538581e-63	2.0993461568332743e-8	7.986651360508028e-16	2.5432306639959464e-7	-8.56440732210368e-20	6.565792814183853e-17	3.389415992696015e-11	7.087003533188277e-11	8.219513883023746e-10
13100000	0.0049998513816470105	7.156358427031604e-50	7.956709866538581e-63	2.0993461568332743e-8	7.986651360508028e-16	2.5432306639959464e-7	-8.562812151626011e-20	6.565792814183853e-17	3.389415992696015e-11	7.087003533188277e-11	8.219513883023746e-10
13200000	0.0049998513816470105	7.156358427031604e-50	7.956709866538581e-63	2.0993461568332743e-8	7.986651360508028e-16	2.5432306639959464e-7	-8.561216981148344e-20	6.565792814183853e-17	3.389415992696015e-11	7.087003533188277e-11	8.219513883023746e-10
13300000	0.0049998513816470105	7.156358427031604e-50	7.956709866538581e-63	2.0993461568332743e-8	7.986651360508028e-16	2.5432306639959464e-7	-8.559621810670676e-20	6.565792814183853e-17	3.389415992696015e-11	7.087003533188277e-11	8.219513883023746e-10
13400000	0.0049998513816470105	7.156358427031605e-50	7.956709866538581e-63	2.099346156833274e-8	7.986651360508028e-16	2.5432306639959464e-7	-8.558026640193008e-20	6.565792814183853e-17	3.389415992696015e-11	7.087003533188277e-11	8.219513883023746e-10
13500000	0.0049998513816470105	7.156358427031605e-50	7.956709866538581e-63	2.099346156833274e-8	7.986651360508028e-16	2.5432306639959464e-7	-8.556431469715339e-20	6.565792814183853e-17	3.389415992696015e-11	7.087003533188277e-11	8.219513883023746e-10
13600000	0.0049998513816470105	7.156358427031605e-50	7.956709866538581e-63	2.099346156833274e-8	7.986651360508028e-16	2.5432306639959464e-7	-8.554836299237671e-20	6.565792814183853e-17	3.389415992696015e-11	7.087003533188277e-11	8.219513883023746e-10
13700000	0.0049998513816470105	7.156358427031605e-50	7.956709866538581e-63	2.099346156833274e-8	7.986651360508028e-16	2.5432306639959464e-7	-8.553241128760002e-20	6.565792814183853e-17	3.389415992696015e-11	7.087003533188277e-11	8.219513883023746e-10
13800000	0.0049998513816470105	7.156358427031605e-50	7.956709866538581e-63	2.099346156833274e-8	7.986651360508028e-16	2.5432306639959464e-7	-8.551645958282334e-20	6.565792814183853e-17	3.389415992696015e-11	7.087003533188277e-11	8.219513883023746e-10
13900000	0.0049998513816470105	7.156358427031605e-50	7.956709866538581e-63	2.099346156833274e-8	7.986651360508028e-16	2.5432306639959464e-7	-8.550050787804666e-20	6.565792814183853e-17	3.389415992696015e-11	7.087003533188277e-11	8.219513883023746e-10
14000000	0.0049998513816470105	7.156358427031605e-50	7.956709866538581e-63	2.099346156833274e-8	7.986651360508028e-16	2.5432306639959464e-7	-8.548455617326999e-20	6.565792814183853e-17	3.389415992696015e-11	7.087003533188277e-11	8.219513883023746e-10
14100000	0.0049998513816470105	7.156358427031605e-50	7.956709866538581e-63	2.099346156833274e-8	7.986651360508028e-16	2.5432306639959464e-7	-8.54686044684933e-20	6.565792814183853e-17	3.389415992696015e-11	7.087003533188277e-11	8.219513883023746e-10
14200000	0.0049998513816470105	7.156358427031605e-50	7.956709866538581e-63	2.099346156833274e-8	7.986651360508028e-16	2.5432306639959464e-7	-8.545265276371662e-20	6.565792814183853e-17	3.389415992696015e-11	7.087003533188277e-11	8.219513883023746e-10
14300000	0.0049998513816470105	7.156358427031605e-50	7.956709866538581e-63	2.099346156833274e-8	7.986651360508028e-16	2.5432306639959464e-7	-8.543670105893993e-20	6.565792814183853e-17	3.389415992696015e-11	7.087003533188277e-11	8.219513883023746e-10
14400000	0.0049998513816470105	7.156358427031605e-50	7.956709866538581e-63	2.099346156833274e-8	7.986651360508028e-16	2.5432306639959464e-7	-8.542074935416325e-20	6.565792814183853e-17	3.389415992696015e-11	7.087003533188277e-11	8.219513883023746e-10
14500000	0.0049998513816470105	7.156358427031605e-50	7.956709866538581e-63	2.099346156833274e-8	7.986651360508028e-16	2.5432306639959464e-7	-8.540479764938657e-20	6.565792814183853e-17	3.389415992696015e-11	7.087003533188277e-11	8.219513883023746e-10
14600000	0.0049998513816470105	7.156358427031605e-50	7.956709866538581e-63	2.099346156833274e-8	7.986651360508028e-16	2.5432306639959464e-7	-8.538884594460988e-20	6.565792814183853e-17	3.389415992696015e-11	7.087003533188277e-11	8.219513883023746e-10
14700000	0.0049998513816470105	7.156358427031605e-50	7.956709866538581e-63	2.099346156833274e-8	7.986651360508028e-16	2.5432306639959464e-7	-8.53728942398332e-20	6.565792814183853e-17	3.3894159926960155e-11	7.087003533188276e-11	8.219513883023746e-10
14800000	0.0049998513816470105	7.156358427031605e-50	7.956709866538581e-63	2.099346156833274e-8	7.986651360508028e-16	2.5432306639959464e-7	-8.535694253505653e-20	6.565792814183853e-17	3.3894159926960155e-11	7.087003533188276e-11	8.219513883023746e-10
14900000	0.0049998513816470105	7.156358427031605e-50	7.956709866538581e-63	2.099346156833274e-8	7.986651360508028e-16	2.5432306639959464e-7	-8.534099083027984e-20	6.565792814183853e-17	3.3894159926960155e-11	7.087003533188276e-11	8.219513883023746e-10
15000000	0.0049998513816470105	7.156358427031605e-50	7.956709866538581e-63	2.099346156833274e-8	7.986651360508028e-16	2.5432306639959464e-7	-8.532503912550316e-20	6.565792814183853e-17	3.3894159926960155e-11	7.087003533188276e-11	8.219513883023746e-10
15100000	0.0049998513816470105	7.156358427031606e-50	7.956709866538581e-63	2.099346156833274e-8	7.986651360508028e-16	2.5432306639959464e-7	-8.530908742072648e-20	6.565792814183853e-17	3.3894159926960155e-11	7.087003533188276e-11	8.219513883023746e-10
15200000	0.0049998513816470105	7.156358427031606e-50	7.956709866538581e-63	2.099346156833274e-8	7.986651360508028e-16	2.5432306639959464e-7	-8.529313571594979e-20	6.565792814183853e-17	3.3894159926960155e-11	7.087003533188276e-11	8.219513883023746e-10
15300000	0.0049998513816470105	7.156358427031606e-50	7.956709866538582e-63	2.099346156833274e-8	7.986651360508028e-16	2.5432306639959464e-7	-8.527718401117311e-20	6.565792814183853e-17	3.3894159926960155e-11	7.087003533188276e-11	8.219513883023746e-10
15400000	0.0049998513816470105	7.156358427031606e-50	7.956709866538582e-63	2.099346156833274e-8	7.986651360508028e-16	2.5432306639959464e-7	-8.526123230639642e-20	6.565792814183853e-17	3.3894159926960155e-11	7.087003533188276e-11	8.219513883023746e-10
15500000	0.0049998513816470105	7.156358427031606e-50	7.956709866538582e-63	2.099346156833274e-8	7.986651360508028e-16	2.5432306639959464e-7	-8.524528060161974e-20	6.565792814183853e-17	3.3894159926960155e-11	7.087003533188276e-11	8.219513883023746e-10
15600000	0.0049998513816470105	7.156358427031606e-50	7.956709866538582e-63	2.099346156833274e-8	7.986651360508028e-16	2.5432306639959464e-7	-8.522932889684306e-20	6.565792814183853e-17	3.3894159926960155e-11	7.087003533188276e-11	8.219513883023746e-10
15700000	0.0049998513816470105	7.156358427031606e-50	7.956709866538582e-63	2.099346156833274e-8	7.986651360508028e-16	2.5432306639959464e-7	-8.521337719206639e-20	6.565792814183853e-17	3.3894159926960155e-11	7.087003533188276e-11	8.219513883023746e-10
15800000	0.0049998513816470105	7.156358427031606e-50	7.956709866538582e-63	2.099346156833274e-8	7.986651360508028e-16	2.5432306639959464e-7	-8.51974254872897e-20	6.565792814183853e-17	3.3894159926960155e-11	7.087003533188276e-11	8.219513883023746e-10
15900000	0.0049998513816470105	7.156358427031606e-50	7.956709866538582e-63	2.099346156833274e-8	7.986651360508028e-16	2.5432306639959464e-7	-8.518147378251302e-20	6.565792814183853e-17	3.3894159926960155e-11	7.087003533188276e-11	8.219513883023746e-10
16000000	0.0049998513816470105	7.156358427031606e-50	7.956709866538582e-63	2.099346156833274e-8	7.986651360508028e-16	2.5432306639959464e-7	-8.516552207773633e-20	6.565792814183853e-17	3.3894159926960155e-11	7.087003533188276e-11	8.219513883023746e-10
16100000	0.0049998513816470105	7.156358427031606e-50	7.956709866538582e-63	2.099346156833274e-8	7.986651360508028e-16	2.5432306639959464e-7	-8.514957037295965e-20	6.565792814183853e-17	3.3894159926960155e-11	7.087003533188276e-11	8.219513883023746e-10
16200000	0.0049998513816470105	7.156358427031606e-50	7.956709866538582e-63	2.099346156833274e-8	7.986651360508028e-16	2.5432306639959464e-7	-8.513361866818297e-20	6.565792814183853e-17	3.3894159926960155e-11	7.087003533188276e-11	8.219513883023746e-10
16300000	0.0049998513816470105	7.156358427031606e-50	7.956709866538582e-63	2.099346156833274e-8	7.986651360508028e-16	2.5432306639959464e-7	-8.511766696340628e-20	6.565792814183853e-17	3.3894159926960155e-11	7.087003533188276e-11	8.219513883023746e-10
16400000	0.0049998513816470105	7.156358427031606e-50	7.956709866538582e-63	2.099346156833274e-8	7.986651360508028e-16	2.5432306639959464e-7	-8.51017152586296e-20	6.565792814183853e-17	3.3894159926960155e-11	7.087003533188276e-11	8.219513883023746e-10
16500000	0.0049998513816470105	7.156358427031606e-50	7.956709866538582e-63	2.099346156833274e-8	7.986651360508028e-16	2.5432306639959464e-7	-8.508576355385292e-20	6.565792814183853e-17	3.3894159926960155e-11	7.087003533188276e-11	8.219513883023746e-10
16600000	0.0049998513816470105	7.156358427031606e-50	7.956709866538582e-63	2.099346156833274e-8	7.986651360508028e-16	2.5432306639959464e-7	-8.506981184907624e-20	6.565792814183853e-17	3.3894159926960155e-11	7.087003533188276e-11	8.219513883023746e-10
16700000	0.0049998513816470105	7.156358427031607e-50	7.956709866538582e-63	2.099346156833274e-8	7.986651360508028e-16	2.5432306639959464e-7	-8.505386014429956e-20	6.565792814183853e-17	3.3894159926960155e-11	7.087003533188276e-11	8.219513883023746e-10
16800000	0.0049998513816470105	7.156358427031607e-50	7.956709866538582e-63	2.099346156833274e-8	7.986651360508028e-16	2.5432306639959464e-7	-8.503790843952288e-20	6.565792814183853e-17	3.3894159926960155e-11	7.087003533188276e-11	8.219513883023746e-10
16900000	0.0049998513816470105	7.156358427031607e-50	7.956709866538582e-63	2.099346156833274e-8	7.986651360508028e-16	2.5432306639959464e-7	-8.502195673474619e-20	6.565792814183853e-17	3.3894159926960155e-11	7.087003533188276e-11	8.219513883023746e-10
17000000	0.0049998513816470105	7.156358427031607e-50	7.956709866538582e-63	2.099346156833274e-8	7.986651360508028e-16	2.5432306639959464e-7	-8.500600502996951e-20	6.565792814183853e-17	3.3894159926960155e-11	7.087003533188276e-11	8.219513883023746e-10
17100000	0.0049998513816470105	7.156358427031607e-50	7.956709866538582e-63	2.099346156833274e-8	7.986651360508028e-16	2.5432306639959464e-7	-8.499005332519283e-20	6.565792814183853e-17	3.3894159926960155e-11	7.087003533188276e-11	8.219513883023746e-10
17200000	0.0049998513816470105	7.156358427031607e-50	7.956709866538582e-63	2.099346156833274e-8	7.986651360508028e-16	2.5432306639959464e-7	-8.497410162041614e-20	6.565792814183853e-17	3.3894159926960155e-11	7.087003533188276e-11	8.219513883023746e-10
17300000	0.0049998513816470105	7.156358427031607e-50	7.956709866538582e-63	2.099346156833274e-8	7.986651360508028e-16	2.5432306639959464e-7	-8.495814991563946e-20	6.565792814183853e-17	3.3894159926960155e-11	7.087003533188276e-11	8.219513883023746e-10
17400000	0.0049998513816470105	7.156358427031607e-50	7.956709866538582e-63	2.099346156833274e-8	7.986651360508028e-16	2.5432306639959464e-7	-8.494219821086279e-20	6.565792814183853e-17	3.3894159926960155e-11	7.087003533188276e-11	8.219513883023746e-10
17500000	0.0049998513816470105	7.156358427031607e-50	7.956709866538582e-63	2.099346156833274e-8	7.986651360508028e-16	2.5432306639959464e-7	-8.49262465060861e-20	6.565792814183853e-17	3.3894159926960155e-11	7.087003533188276e-11	8.219513883023746e-10
17600000	0.0049998513816470105	7.156358427031607e-50	7.956709866538582e-63	2.099346156833274e-8	7.986651360508028e-16	2.5432306639959464e-7	-8.491029480130942e-20	6.565792814183853e-17	3.3894159926960155e-11	7.087003533188276e-11	8.219513883023746e-10
17700000	0.0049998513816470105	7.156358427031607e-50	7.956709866538582e-63	2.099346156833274e-8	7.986651360508028e-16	2.5432306639959464e-7	-8.489434309653273e-20	6.565792814183853e-17	3.3894159926960155e-11	7.087003533188276e-11	8.219513883023746e-10
17800000	0.0049998513816470105	7.156358427031607e-50	7.956709866538582e-63	2.099346156833274e-8	7.986651360508028e-16	2.5432306639959464e-7	-8.487839139175605e-20	6.565792814183853e-17	3.3894159926960155e-11	7.087003533188276e-11	8.219513883023746e-10
17900000	0.0049998513816470105	7.156358427031607e-50	7.956709866538582e-63	2.099346156833274e-8	7.986651360508028e-16	2.5432306639959464e-7	-8.486243968697937e-20	6.565792814183853e-17	3.3894159926960155e-11	7.087003533188276e-11	8.219513883023746e-10
18000000	0.0049998513816470105	7.156358427031607e-50	7.956709866538582e-63	2.099346156833274e-8	7.986651360508028e-16	2.5432306639959464e-7	-8.484648798220268e-20	6.565792814183853e-17	3.3894159926960155e-11	7.087003533188276e-11	8.219513883023746e-10
18100000	0.0049998513816470105	7.156358427031607e-50	7.956709866538582e-63	2.099346156833274e-8	7.986651360508028e-16	2.5432306639959464e-7	-8.4830536277426e-20	6.565792814183853e-17	3.3894159926960155e-11	7.087003533188276e-11	8.219513883023746e-10
18200000	0.0049998513816470105	7.156358427031607e-50	7.956709866538582e-63	2.099346156833274e-8	7.986651360508028e-16	2.5432306639959464e-7	-8.481458457264932e-20	6.565792814183853e-17	3.3894159926960155e-11	7.087003533188276e-11	8.219513883023746e-10
18300000	0.0049998513816470105	7.156358427031607e-50	7.956709866538582e-63	2.099346156833274e-8	7.986651360508028e-16	2.5432306639959464e-7	-8.479863286787263e-20	6.565792814183853e-17	3.3894159926960155e-11	7.087003533188276e-11	8.219513883023746e-10
18400000	0.0049998513816470105	7.156358427031607e-50	7.956709866538582e-63	2.099346156833274e-8	7.986651360508028e-16	2.5432306639959464e-7	-8.478268116309596e-20	6.565792814183853e-17	3.3894159926960155e-11	7.087003533188276e-11	8.219513883023746e-10
18500000	0.0049998513816470105	7.156358427031607e-50	7.956709866538582e-63	2.099346156833274e-8	7.986651360508028e-16	2.5432306639959464e-7	-8.476672945831928e-20	6.565792814183853e-17	3.3894159926960155e-11	7.087003533188276e-11	8.219513883023746e-10
18600000	0.0049998513816470105	7.156358427031607e-50	7.956709866538582e-63	2.099346156833274e-8	7.986651360508028e-16	2.5432306639959464e-7	-8.475077775354259e-20	6.565792814183853e-17	3.3894159926960155e-11	7.087003533188276e-11	8.219513883023746e-10
18700000	0.0049998513816470105	7.156358427031607e-50	7.956709866538582e-63	2.099346156833274e-8	7.986651360508028e-16	2.5432306639959464e-7	-8.473482604876591e-20	6.565792814183853e-17	3.3894159926960155e-11	7.087003533188276e-11	8.219513883023746e-10
18800000	0.0049998513816470105	7.156358427031607e-50	7.956709866538582e-63	2.099346156833274e-8	7.986651360508028e-16	2.5432306639959464e-7	-8.471887434398923e-20	6.565792814183853e-17	3.3894159926960155e-11	7.087003533188276e-11	8.219513883023746e-10
18900000	0.0049998513816470105	7.156358427031607e-50	7.956709866538582e-63	2.099346156833274e-8	7.986651360508028e-16	2.5432306639959464e-7	-8.470292263921254e-20	6.565792814183853e-17	3.3894159926960155e-11	7.087003533188276e-11	8.219513883023746e-10
19000000	0.0049998513816470105	7.156358427031607e-50	7.956709866538582e-63	2.099346156833274e-8	7.986651360508028e-16	2.5432306639959464e-7	-8.468697093443586e-20	6.565792814183853e-17	3.3894159926960155e-11	7.087003533188276e-11	8.219513883023746e-10
19100000	0.0049998513816470105	7.156358427031607e-50	7.956709866538582e-63	2.099346156833274e-8	7.986651360508028e-16	2.5432306639959464e-7	-8.467101922965917e-20	6.565792814183853e-17	3.3894159926960155e-11	7.087003533188276e-11	8.219513883023746e-10
19200000	0.0049998513816470105	7.156358427031607e-50	7.956709866538582e-63	2.099346156833274e-8	7.986651360508028e-16	2.5432306639959464e-7	-8.46550675248825e-20	6.565792814183853e-17	3.3894159926960155e-11	7.087003533188276e-11	8.219513883023746e-10
19300000	0.0049998513816470105	7.156358427031607e-50	7.956709866538582e-63	2.099346156833274e-8	7.986651360508028e-16	2.5432306639959464e-7	-8.463911582010582e-20	6.565792814183853e-17	3.3894159926960155e-11	7.087003533188276e-11	8.219513883023746e-10
19400000	0.0049998513816470105	7.156358427031607e-50	7.956709866538582e-63	2.099346156833274e-8	7.986651360508028e-16	2.5432306639959464e-7	-8.462316411532914e-20	6.565792814183853e-17	3.3894159926960155e-11	7.087003533188276e-11	8.219513883023746e-10
19500000	0.0049998513816470105	7.156358427031607e-50	7.956709866538582e-63	2.099346156833274e-8	7.986651360508028e-16	2.5432306639959464e-7	-8.460721241055245e-20	6.565792814183853e-17	3.3894159926960155e-11	7.087003533188276e-11	8.219513883023746e-10
19600000	0.0049998513816470105	7.156358427031607e-50	7.956709866538582e-63	2.099346156833274e-8	7.986651360508028e-16	2.5432306639959464e-7	-8.459126070577577e-20	6.565792814183853e-17	3.3894159926960155e-11	7.087003533188276e-11	8.219513883023746e-10
19700000	0.0049998513816470105	7.156358427031607e-50	7.956709866538582e-63	2.099346156833274e-8	7.986651360508028e-16	2.5432306639959464e-7	-8.457530900099908e-20	6.565792814183853e-17	3.3894159926960155e-11	7.087003533188276e-11	8.219513883023746e-10
19800000	0.0049998513816470105	7.156358427031607e-50	7.956709866538582e-63	2.099346156833274e-8	7.986651360508028e-16	2.5432306639959464e-7	-8.45593572962224e-20	6.565792814183853e-17	3.3894159926960155e-11	7.087003533188276e-11	8.219513883023746e-10
19900000	0.0049998513816470105	7.156358427031607e-50	7.956709866538582e-63	2.099346156833274e-8	7.986651360508028e-16	2.5432306639959464e-7	-8.454340559144572e-20	6.565792814183853e-17	3.3894159926960155e-11	7.087003533188276e-11	8.219513883023746e-10
20000000	0.0049998513816470105	7.156358427031607e-50	7.956709866538582e-63	2.099346156833274e-8	7.986651360508028e-16	2.5432306639959464e-7	-8.452745388666903e-20	6.565792814183853e-17	3.3894159926960155e-11	7.087003533188276e-11	8.219513883023746e-10
20100000	0.0049998513816470105	7.156358427031607e-50	7.956709866538582e-63	2.099346156833274e-8	7.986651360508028e-16	2.5432306639959464e-7	-8.451150218189235e-20	6.565792814183853e-17	3.3894159926960155e-11	7.087003533188276e-11	8.219513883023746e-10
20200000	0.0049998513816470105	7.156358427031607e-50	7.956709866538582e-63	2.099346156833274e-8	7.986651360508028e-16	2.5432306639959464e-7	-8.449555047711568e-20	6.565792814183853e-17	3.3894159926960155e-11	7.087003533188276e-11	8.219513883023746e-10
20300000	0.0049998513816470105	7.156358427031607e-50	7.956709866538582e-63	2.099346156833274e-8	7.986651360508028e-16	2.5432306639959464e-7	-8.447959877233899e-20	6.565792814183853e-17	3.3894159926960155e-11	7.087003533188276e-11	8.219513883023746e-10
20400000	0.0049998513816470105	7.156358427031607e-50	7.956709866538582e-63	2.099346156833274e-8	7.986651360508028e-16	2.5432306639959464e-7	-8.446364706756231e-20	6.565792814183853e-17	3.3894159926960155e-11	7.087003533188276e-11	8.219513883023746e-10
20500000	0.0049998513816470105	7.156358427031607e-50	7.956709866538582e-63	2.099346156833274e-8	7.986651360508028e-16	2.5432306639959464e-7	-8.444769536278563e-20	6.565792814183853e-17	3.3894159926960155e-11	7.087003533188276e-11	8.219513883023746e-10
20600000	0.0049998513816470105	7.156358427031607e-50	7.956709866538582e-63	2.099346156833274e-8	7.986651360508028e-16	2.5432306639959464e-7	-8.443174365800894e-20	6.565792814183853e-17	3.3894159926960155e-11	7.087003533188276e-11	8.219513883023746e-10
20700000	0.0049998513816470105	7.156358427031607e-50	7.956709866538582e-63	2.099346156833274e-8	7.986651360508028e-16	2.5432306639959464e-7	-8.441579195323226e-20	6.565792814183853e-17	3.3894159926960155e-11	7.087003533188276e-11	8.219513883023746e-10
20800000	0.0049998513816470105	7.156358427031607e-50	7.956709866538582e-63	2.099346156833274e-8	7.986651360508028e-16	2.5432306639959464e-7	-8.439984024845557e-20	6.565792814183853e-17	3.3894159926960155e-11	7.087003533188276e-11	8.219513883023746e-10
20900000	0.0049998513816470105	7.156358427031607e-50	7.956709866538582e-63	2.099346156833274e-8	7.986651360508028e-16	2.5432306639959464e-7	-8.438388854367889e-20	6.565792814183853e-17	3.3894159926960155e-11	7.087003533188276e-11	8.219513883023746e-10
21000000	0.0049998513816470105	7.156358427031607e-50	7.956709866538582e-63	2.099346156833274e-8	7.986651360508028e-16	2.5432306639959464e-7	-8.436793683890221e-20	6.565792814183853e-17	3.3894159926960155e-11	7.087003533188276e-11	8.219513883023746e-10
21100000	0.0049998513816470105	7.156358427031607e-50	7.956709866538582e-63	2.099346156833274e-8	7.986651360508028e-16	2.5432306639959464e-7	-8.435198513412554e-20	6.565792814183853e-17	3.3894159926960155e-11	7.087003533188276e-11	8.219513883023746e-10
21200000	0.0049998513816470105	7.156358427031607e-50	7.956709866538582e-63	2.099346156833274e-8	7.986651360508028e-16	2.5432306639959464e-7	-8.433603342934885e-20	6.565792814183853e-17	3.3894159926960155e-11	7.087003533188276e-11	8.219513883023746e-10
21300000	0.0049998513816470105	7.156358427031607e-50	7.956709866538582e-63	2.099346156833274e-8	7.986651360508028e-16	2.5432306639959464e-7	-8.432008172457217e-20	6.565792814183853e-17	3.3894159926960155e-11	7.087003533188276e-11	8.219513883023746e-10
21400000	0.0049998513816470105	7.156358427031607e-50	7.956709866538582e-63	2.099346156833274e-8	7.986651360508028e-16	2.5432306639959464e-7	-8.430413001979548e-20	6.565792814183853e-17	3.3894159926960155e-11	7.087003533188276e-11	8.219513883023746e-10
21500000	0.0049998513816470105	7.156358427031607e-50	7.956709866538582e-63	2.099346156833274e-8	7.986651360508028e-16	2.5432306639959464e-7	-8.42881783150188e-20	6.565792814183853e-17	3.3894159926960155e-11	7.087003533188276e-11	8.219513883023746e-10
21600000	0.0049998513816470105	7.156358427031607e-50	7.956709866538582e-63	2.099346156833274e-8	7.986651360508028e-16	2.5432306639959464e-7	-8.427222661024212e-20	6.565792814183853e-17	3.3894159926960155e-11	7.087003533188276e-11	8.219513883023746e-10
21700000	0.0049998513816470105	7.156358427031607e-50	7.956709866538582e-63	2.099346156833274e-8	7.986651360508028e-16	2.5432306639959464e-7	-8.425627490546543e-20	6.565792814183853e-17	3.3894159926960155e-11	7.087003533188276e-11	8.219513883023746e-10
21800000	0.0049998513816470105	7.156358427031606e-50	7.956709866538582e-63	2.099346156833274e-8	7.986651360508028e-16	2.5432306639959464e-7	-8.424032320068875e-20	6.565792814183853e-17	3.3894159926960155e-11	7.087003533188276e-11	8.219513883023746e-10
21900000	0.0049998513816470105	7.156358427031606e-50	7.956709866538582e-63	2.099346156833274e-8	7.986651360508028e-16	2.5432306639959464e-7	-8.422437149591207e-20	6.565792814183853e-17	3.3894159926960155e-11	7.087003533188276e-11	8.219513883023746e-10
22000000	0.0049998513816470105	7.156358427031606e-50	7.956709866538582e-63	2.099346156833274e-8	7.986651360508028e-16	2.5432306639959464e-7	-8.42084197911354e-20	6.565792814183853e-17	3.3894159926960155e-11	7.087003533188276e-11	8.219513883023746e-10
22100000	0.0049998513816470105	7.156358427031606e-50	7.956709866538582e-63	2.099346156833274e-8	7.986651360508028e-16	2.5432306639959464e-7	-8.419246808635871e-20	6.565792814183853e-17	3.3894159926960155e-11	7.087003533188276e-11	8.219513883023746e-10
22200000	0.0049998513816470105	7.156358427031606e-50	7.956709866538582e-63	2.099346156833274e-8	7.986651360508028e-16	2.5432306639959464e-7	-8.417651638158203e-20	6.565792814183853e-17	3.3894159926960155e-11	7.087003533188276e-11	8.219513883023746e-10
22300000	0.0049998513816470105	7.156358427031606e-50	7.956709866538582e-63	2.099346156833274e-8	7.986651360508028e-16	2.5432306639959464e-7	-8.416056467680534e-20	6.565792814183853e-17	3.3894159926960155e-11	7.087003533188276e-11	8.219513883023746e-10
22400000	0.0049998513816470105	7.156358427031606e-50	7.956709866538582e-63	2.099346156833274e-8	7.986651360508028e-16	2.5432306639959464e-7	-8.414461297202866e-20	6.565792814183853e-17	3.3894159926960155e-11	7.087003533188276e-11	8.219513883023746e-10
22500000	0.0049998513816470105	7.156358427031606e-50	7.956709866538582e-63	2.099346156833274e-8	7.986651360508028e-16	2.5432306639959464e-7	-8.412866126725198e-20	6.565792814183853e-17	3.3894159926960155e-11	7.087003533188276e-11	8.219513883023746e-10
22600000	0.0049998513816470105	7.156358427031606e-50	7.956709866538582e-63	2.099346156833274e-8	7.986651360508028e-16	2.5432306639959464e-7	-8.411270956247529e-20	6.565792814183853e-17	3.3894159926960155e-11	7.087003533188276e-11	8.219513883023746e-10
22700000	0.0049998513816470105	7.156358427031606e-50	7.956709866538582e-63	2.099346156833274e-8	7.986651360508028e-16	2.5432306639959464e-7	-8.409675785769861e-20	6.565792814183853e-17	3.3894159926960155e-11	7.087003533188276e-11	8.219513883023746e-10
22800000	0.0049998513816470105	7.156358427031606e-50	7.956709866538582e-63	2.099346156833274e-8	7.986651360508028e-16	2.5432306639959464e-7	-8.408080615292192e-20	6.565792814183853e-17	3.3894159926960155e-11	7.087003533188276e-11	8.219513883023746e-10
22900000	0.0049998513816470105	7.156358427031606e-50	7.956709866538582e-63	2.099346156833274e-8	7.986651360508028e-16	2.5432306639959464e-7	-8.406485444814525e-20	6.565792814183853e-17	3.3894159926960155e-11	7.087003533188276e-11	8.219513883023746e-10
23000000	0.0049998513816470105	7.156358427031606e-50	7.956709866538582e-63	2.099346156833274e-8	7.986651360508028e-16	2.5432306639959464e-7	-8.404890274336857e-20	6.565792814183853e-17	3.3894159926960155e-11	7.087003533188276e-11	8.219513883023746e-10
23100000	0.0049998513816470105	7.156358427031606e-50	7.956709866538582e-63	2.099346156833274e-8	7.986651360508028e-16	2.5432306639959464e-7	-8.403295103859188e-20	6.565792814183853e-17	3.3894159926960155e-11	7.087003533188276e-11	8.219513883023746e-10
23200000	0.0049998513816470105	7.156358427031606e-50	7.956709866538582e-63	2.0993461568332743e-8	7.986651360508028e-16	2.5432306639959464e-7	-8.40169993338152e-20	6.565792814183853e-17	3.3894159926960155e-11	7.087003533188276e-11	8.219513883023746e-10
23300000	0.0049998513816470105	7.156358427031606e-50	7.956709866538582e-63	2.0993461568332743e-8	7.986651360508028e-16	2.5432306639959464e-7	-8.400104762903852e-20	6.565792814183853e-17	3.3894159926960155e-11	7.087003533188276e-11	8.219513883023746e-10
23400000	0.0049998513816470105	7.156358427031606e-50	7.956709866538582e-63	2.0993461568332743e-8	7.986651360508028e-16	2.5432306639959464e-7	-8.398509592426183e-20	6.565792814183853e-17	3.3894159926960155e-11	7.087003533188276e-11	8.219513883023746e-10
23500000	0.0049998513816470105	7.156358427031605e-50	7.956709866538582e-63	2.0993461568332743e-8	7.986651360508028e-16	2.5432306639959464e-7	-8.396914421948515e-20	6.565792814183853e-17	3.3894159926960155e-11	7.087003533188276e-11	8.219513883023746e-10
23600000	0.0049998513816470105	7.156358427031605e-50	7.956709866538582e-63	2.0993461568332743e-8	7.986651360508028e-16	2.5432306639959464e-7	-8.395319251470847e-20	6.565792814183853e-17	3.3894159926960155e-11	7.087003533188276e-11	8.219513883023746e-10
23700000	0.0049998513816470105	7.156358427031605e-50	7.956709866538582e-63	2.0993461568332743e-8	7.986651360508028e-16	2.5432306639959464e-7	-8.393724080993178e-20	6.565792814183853e-17	3.3894159926960155e-11	7.087003533188276e-11	8.219513883023746e-10
23800000	0.0049998513816470105	7.156358427031605e-50	7.956709866538582e-63	2.0993461568332743e-8	7.986651360508027e-16	2.5432306639959464e-7	-8.392128910515511e-20	6.565792814183853e-17	3.3894159926960155e-11	7.087003533188276e-11	8.219513883023746e-10
23900000	0.0049998513816470105	7.156358427031605e-50	7.956709866538582e-63	2.0993461568332743e-8	7.986651360508027e-16	2.5432306639959464e-7	-8.390533740037843e-20	6.565792814183853e-17	3.3894159926960155e-11	7.087003533188276e-11	8.219513883023746e-10
24000000	0.0049998513816470105	7.156358427031605e-50	7.956709866538582e-63	2.0993461568332743e-8	7.986651360508027e-16	2.5432306639959464e-7	-8.388938569560174e-20	6.565792814183853e-17	3.3894159926960155e-11	7.087003533188276e-11	8.219513883023746e-10
24100000	0.0049998513816470105	7.156358427031605e-50	7.956709866538582e-63	2.0993461568332743e-8	7.986651360508027e-16	2.5432306639959464e-7	-8.387343399082506e-20	6.565792814183853e-17	3.3894159926960155e-11	7.087003533188277e-11	8.219513883023746e-10
24200000	0.0049998513816470105	7.156358427031605e-50	7.956709866538582e-63	2.0993461568332743e-8	7.986651360508027e-16	2.5432306639959464e-7	-8.385748228604838e-20	6.565792814183853e-17	3.3894159926960155e-11	7.087003533188277e-11	8.219513883023746e-10
24300000	0.0049998513816470105	7.156358427031605e-50	7.956709866538582e-63	2.0993461568332743e-8	7.986651360508027e-16	2.5432306639959464e-7	-8.384153058127169e-20	6.565792814183853e-17	3.3894159926960155e-11	7.087003533188277e-11	8.219513883023746e-10
24400000	0.0049998513816470105	7.156358427031605e-50	7.956709866538581e-63	2.0993461568332743e-8	7.986651360508027e-16	2.5432306639959464e-7	-8.382557887649501e-20	6.565792814183853e-17	3.3894159926960155e-11	7.087003533188277e-11	8.219513883023746e-10
24500000	0.0049998513816470105	7.156358427031605e-50	7.956709866538581e-63	2.0993461568332743e-8	7.986651360508027e-16	2.5432306639959464e-7	-8.380962717171832e-20	6.565792814183853e-17	3.3894159926960155e-11	7.087003533188277e-11	8.219513883023746e-10
24600000	0.0049998513816470105	7.156358427031605e-50	7.956709866538581e-63	2.0993461568332743e-8	7.986651360508027e-16	2.5432306639959464e-7	-8.379367546694164e-20	6.565792814183853e-17	3.3894159926960155e-11	7.087003533188277e-11	8.219513883023746e-10
24700000	0.0049998513816470105	7.156358427031605e-50	7.956709866538581e-63	2.0993461568332743e-8	7.986651360508027e-16	2.5432306639959464e-7	-8.377772376216497e-20	6.565792814183853e-17	3.3894159926960155e-11	7.087003533188277e-11	8.219513883023746e-10
24800000	0.0049998513816470105	7.156358427031605e-50	7.956709866538581e-63	2.0993461568332743e-8	7.986651360508027e-16	2.5432306639959464e-7	-8.376177205738829e-20	6.565792814183853e-17	3.389415992696015e-11	7.087003533188277e-11	8.219513883023746e-10
24900000	0.0049998513816470105	7.156358427031605e-50	7.956709866538581e-63	2.0993461568332743e-8	7.986651360508027e-16	2.5432306639959464e-7	-8.37458203526116e-20	6.565792814183853e-17	3.389415992696015e-11	7.087003533188277e-11	8.219513883023746e-10
25000000	0.0049998513816470105	7.156358427031604e-50	7.956709866538581e-63	2.0993461568332743e-8	7.986651360508027e-16	2.5432306639959464e-7	-8.372986864783492e-20	6.565792814183853e-17	3.389415992696015e-11	7.087003533188277e-11	8.219513883023746e-10
25100000	0.0049998513816470105	7.156358427031604e-50	7.956709866538581e-63	2.0993461568332743e-8	7.986651360508027e-16	2.5432306639959464e-7	-8.371391694305823e-20	6.565792814183853e-17	3.389415992696015e-11	7.087003533188277e-11	8.219513883023746e-10
25200000	0.0049998513816470105	7.156358427031604e-50	7.956709866538581e-63	2.0993461568332743e-8	7.986651360508027e-16	2.5432306639959464e-7	-8.369796523828155e-20	6.565792814183853e-17	3.389415992696015e-11	7.087003533188277e-11	8.219513883023746e-10
25300000	0.0049998513816470105	7.156358427031604e-50	7.956709866538581e-63	2.0993461568332743e-8	7.986651360508027e-16	2.5432306639959464e-7	-8.368201353350487e-20	6.565792814183853e-17	3.389415992696015e-11	7.087003533188277e-11	8.219513883023746e-10
25400000	0.0049998513816470105	7.156358427031604e-50	7.956709866538581e-63	2.0993461568332743e-8	7.986651360508027e-16	2.5432306639959464e-7	-8.366606182872818e-20	6.565792814183853e-17	3.389415992696015e-11	7.087003533188277e-11	8.219513883023746e-10
25500000	0.0049998513816470105	7.156358427031604e-50	7.956709866538581e-63	2.0993461568332743e-8	7.986651360508027e-16	2.5432306639959464e-7	-8.36501101239515e-20	6.565792814183853e-17	3.389415992696015e-11	7.087003533188277e-11	8.219513883023746e-10
25600000	0.0049998513816470105	7.156358427031604e-50	7.956709866538581e-63	2.0993461568332743e-8	7.986651360508027e-16	2.5432306639959464e-7	-8.363415841917483e-20	6.565792814183853e-17	3.389415992696015e-11	7.087003533188277e-11	8.219513883023746e-10
25700000	0.0049998513816470105	7.156358427031604e-50	7.956709866538581e-63	2.0993461568332743e-8	7.986651360508027e-16	2.5432306639959464e-7	-8.361820671439814e-20	6.565792814183853e-17	3.389415992696015e-11	7.087003533188277e-11	8.219513883023746e-10
25800000	0.0049998513816470105	7.156358427031604e-50	7.956709866538581e-63	2.0993461568332743e-8	7.986651360508027e-16	2.5432306639959464e-7	-8.360225500962146e-20	6.565792814183853e-17	3.389415992696015e-11	7.087003533188277e-11	8.219513883023746e-10
25900000	0.0049998513816470105	7.156358427031604e-50	7.956709866538581e-63	2.0993461568332743e-8	7.986651360508027e-16	2.5432306639959464e-7	-8.358630330484478e-20	6.565792814183853e-17	3.389415992696015e-11	7.087003533188277e-11	8.219513883023746e-10
26000000	0.0049998513816470105	7.156358427031604e-50	7.956709866538581e-63	2.0993461568332743e-8	7.986651360508027e-16	2.5432306639959464e-7	-8.357035160006809e-20	6.565792814183853e-17	3.389415992696015e-11	7.087003533188277e-11	8.219513883023746e-10
26100000	0.0049998513816470105	7.156358427031604e-50	7.956709866538581e-63	2.0993461568332743e-8	7.986651360508027e-16	2.5432306639959464e-7	-8.355439989529141e-20	6.565792814183853e-17	3.389415992696015e-11	7.087003533188277e-11	8.219513883023746e-10
26200000	0.0049998513816470105	7.156358427031604e-50	7.956709866538581e-63	2.0993461568332743e-8	7.986651360508027e-16	2.5432306639959464e-7	-8.353844819051473e-20	6.565792814183853e-17	3.389415992696015e-11	7.087003533188277e-11	8.219513883023746e-10
26300000	0.0049998513816470105	7.156358427031604e-50	7.956709866538581e-63	2.0993461568332743e-8	7.986651360508027e-16	2.5432306639959464e-7	-8.352249648573804e-20	6.565792814183853e-17	3.389415992696015e-11	7.087003533188277e-11	8.219513883023746e-10
26400000	0.0049998513816470105	7.156358427031604e-50	7.956709866538581e-63	2.0993461568332743e-8	7.986651360508027e-16	2.5432306639959464e-7	-8.350654478096136e-20	6.565792814183853e-17	3.389415992696015e-11	7.087003533188277e-11	8.219513883023746e-10
26500000	0.0049998513816470105	7.156358427031604e-50	7.956709866538581e-63	2.0993461568332743e-8	7.986651360508027e-16	2.5432306639959464e-7	-8.349059307618469e-20	6.565792814183853e-17	3.389415992696015e-11	7.087003533188277e-11	8.219513883023746e-10
26600000	0.0049998513816470105	7.156358427031603e-50	7.956709866538581e-63	2.0993461568332743e-8	7.986651360508027e-16	2.5432306639959464e-7	-8.3474641371408e-20	6.565792814183853e-17	3.389415992696015e-11	7.087003533188277e-11	8.219513883023746e-10
26700000	0.0049998513816470105	7.156358427031603e-50	7.956709866538581e-63	2.0993461568332743e-8	7.986651360508027e-16	2.5432306639959464e-7	-8.345868966663132e-20	6.565792814183853e-17	3.389415992696015e-11	7.087003533188277e-11	8.219513883023746e-10
26800000	0.0049998513816470105	7.156358427031603e-50	7.956709866538581e-63	2.0993461568332743e-8	7.986651360508027e-16	2.5432306639959464e-7	-8.344273796185463e-20	6.565792814183853e-17	3.389415992696015e-11	7.087003533188277e-11	8.219513883023746e-10
26900000	0.0049998513816470105	7.156358427031603e-50	7.956709866538581e-63	2.0993461568332743e-8	7.986651360508027e-16	2.5432306639959464e-7	-8.342678625707795e-20	6.565792814183853e-17	3.389415992696015e-11	7.087003533188277e-11	8.219513883023746e-10
27000000	0.0049998513816470105	7.156358427031603e-50	7.956709866538581e-63	2.0993461568332743e-8	7.986651360508027e-16	2.5432306639959464e-7	-8.341083455230127e-20	6.565792814183853e-17	3.389415992696015e-11	7.087003533188277e-11	8.219513883023746e-10
27100000	0.0049998513816470105	7.156358427031603e-50	7.956709866538581e-63	2.0993461568332743e-8	7.986651360508027e-16	2.5432306639959464e-7	-8.339488284752458e-20	6.565792814183853e-17	3.389415992696015e-11	7.087003533188277e-11	8.219513883023746e-10
27200000	0.0049998513816470105	7.156358427031603e-50	7.956709866538581e-63	2.0993461568332743e-8	7.986651360508027e-16	2.5432306639959464e-7	-8.33789311427479e-20	6.565792814183853e-17	3.389415992696015e-11	7.087003533188277e-11	8.219513883023746e-10
27300000	0.0049998513816470105	7.156358427031603e-50	7.956709866538581e-63	2.0993461568332743e-8	7.986651360508027e-16	2.5432306639959464e-7	-8.336297943797122e-20	6.565792814183853e-17	3.389415992696015e-11	7.087003533188277e-11	8.219513883023746e-10
27400000	0.0049998513816470105	7.156358427031603e-50	7.956709866538581e-63	2.0993461568332743e-8	7.986651360508027e-16	2.5432306639959464e-7	-8.334702773319454e-20	6.565792814183853e-17	3.389415992696015e-11	7.087003533188277e-11	8.219513883023746e-10
27500000	0.0049998513816470105	7.156358427031603e-50	7.956709866538581e-63	2.0993461568332743e-8	7.986651360508027e-16	2.5432306639959464e-7	-8.333107602841786e-20	6.565792814183853e-17	3.389415992696015e-11	7.087003533188277e-11	8.219513883023746e-10
27600000	0.0049998513816470105	7.156358427031603e-50	7.956709866538581e-63	2.0993461568332743e-8	7.986651360508027e-16	2.5432306639959464e-7	-8.331512432364118e-20	6.565792814183853e-17	3.389415992696015e-11	7.087003533188277e-11	8.219513883023746e-10
27700000	0.0049998513816470105	7.156358427031603e-50	7.956709866538581e-63	2.0993461568332743e-8	7.986651360508027e-16	2.5432306639959464e-7	-8.329917261886449e-20	6.565792814183853e-17	3.389415992696015e-11	7.087003533188277e-11	8.219513883023746e-10
27800000	0.0049998513816470105	7.156358427031603e-50	7.956709866538581e-63	2.0993461568332743e-8	7.986651360508027e-16	2.5432306639959464e-7	-8.328322091408781e-20	6.565792814183853e-17	3.389415992696015e-11	7.087003533188277e-11	8.219513883023746e-10
27900000	0.0049998513816470105	7.156358427031603e-50	7.956709866538581e-63	2.0993461568332743e-8	7.986651360508027e-16	2.5432306639959464e-7	-8.326726920931113e-20	6.565792814183853e-17	3.389415992696015e-11	7.087003533188277e-11	8.219513883023746e-10
28000000	0.0049998513816470105	7.156358427031603e-50	7.956709866538581e-63	2.0993461568332743e-8	7.986651360508027e-16	2.5432306639959464e-7	-8.325131750453444e-20	6.565792814183853e-17	3.389415992696015e-11	7.087003533188277e-11	8.219513883023746e-10
28100000	0.0049998513816470105	7.156358427031603e-50	7.956709866538581e-63	2.0993461568332743e-8	7.986651360508027e-16	2.5432306639959464e-7	-8.323536579975776e-20	6.565792814183853e-17	3.389415992696015e-11	7.087003533188277e-11	8.219513883023746e-10
28200000	0.0049998513816470105	7.156358427031603e-50	7.956709866538581e-63	2.0993461568332743e-8	7.986651360508027e-16	2.5432306639959464e-7	-8.321941409498107e-20	6.565792814183853e-17	3.389415992696015e-11	7.087003533188277e-11	8.219513883023746e-10
28300000	0.0049998513816470105	7.156358427031603e-50	7.956709866538581e-63	2.0993461568332743e-8	7.986651360508027e-16	2.5432306639959464e-7	-8.32034623902044e-20	6.565792814183853e-17	3.389415992696015e-11	7.087003533188277e-11	8.219513883023746e-10
28400000	0.0049998513816470105	7.156358427031603e-50	7.956709866538581e-63	2.0993461568332743e-8	7.986651360508027e-16	2.5432306639959464e-7	-8.318751068542772e-20	6.565792814183853e-17	3.389415992696015e-11	7.087003533188277e-11	8.219513883023746e-10
28500000	0.0049998513816470105	7.156358427031603e-50	7.956709866538581e-63	2.0993461568332743e-8	7.986651360508027e-16	2.5432306639959464e-7	-8.317155898065104e-20	6.565792814183853e-17	3.389415992696015e-11	7.087003533188277e-11	8.219513883023746e-10
28600000	0.0049998513816470105	7.156358427031603e-50	7.956709866538581e-63	2.0993461568332743e-8	7.986651360508027e-16	2.5432306639959464e-7	-8.315560727587435e-20	6.565792814183853e-17	3.389415992696015e-11	7.087003533188277e-11	8.219513883023746e-10
28700000	0.0049998513816470105	7.156358427031603e-50	7.956709866538581e-63	2.0993461568332743e-8	7.986651360508027e-16	2.5432306639959464e-7	-8.313965557109767e-20	6.565792814183853e-17	3.389415992696015e-11	7.087003533188277e-11	8.219513883023746e-10
28800000	0.0049998513816470105	7.156358427031603e-50	7.956709866538581e-63	2.0993461568332743e-8	7.986651360508027e-16	2.5432306639959464e-7	-8.312370386632098e-20	6.565792814183853e-17	3.389415992696015e-11	7.087003533188277e-11	8.219513883023746e-10
28900000	0.0049998513816470105	7.156358427031603e-50	7.956709866538581e-63	2.0993461568332743e-8	7.986651360508027e-16	2.5432306639959464e-7	-8.31077521615443e-20	6.565792814183853e-17	3.389415992696015e-11	7.087003533188277e-11	8.219513883023746e-10
29000000	0.0049998513816470105	7.156358427031603e-50	7.956709866538581e-63	2.0993461568332743e-8	7.986651360508027e-16	2.5432306639959464e-7	-8.309180045676762e-20	6.565792814183853e-17	3.389415992696015e-11	7.087003533188277e-11	8.219513883023746e-10
29100000	0.0049998513816470105	7.156358427031603e-50	7.956709866538581e-63	2.0993461568332743e-8	7.986651360508027e-16	2.5432306639959464e-7	-8.307584875199093e-20	6.565792814183853e-17	3.389415992696015e-11	7.087003533188277e-11	8.219513883023746e-10
29200000	0.0049998513816470105	7.156358427031603e-50	7.956709866538581e-63	2.0993461568332743e-8	7.986651360508027e-16	2.5432306639959464e-7	-8.305989704721425e-20	6.565792814183853e-17	3.389415992696015e-11	7.087003533188277e-11	8.219513883023746e-10
29300000	0.0049998513816470105	7.156358427031603e-50	7.956709866538581e-63	2.0993461568332743e-8	7.986651360508027e-16	2.5432306639959464e-7	-8.304394534243758e-20	6.565792814183853e-17	3.389415992696015e-11	7.087003533188277e-11	8.219513883023746e-10
29400000	0.0049998513816470105	7.156358427031603e-50	7.956709866538581e-63	2.0993461568332743e-8	7.986651360508027e-16	2.5432306639959464e-7	-8.302799363766089e-20	6.565792814183853e-17	3.389415992696015e-11	7.087003533188277e-11	8.219513883023746e-10
29500000	0.0049998513816470105	7.156358427031603e-50	7.956709866538581e-63	2.0993461568332743e-8	7.986651360508027e-16	2.5432306639959464e-7	-8.301204193288421e-20	6.565792814183853e-17	3.389415992696015e-11	7.087003533188277e-11	8.219513883023746e-10
29600000	0.0049998513816470105	7.156358427031603e-50	7.956709866538581e-63	2.0993461568332743e-8	7.986651360508027e-16	2.5432306639959464e-7	-8.299609022810753e-20	6.565792814183853e-17	3.389415992696015e-11	7.087003533188277e-11	8.219513883023746e-10
29700000	0.0049998513816470105	7.156358427031603e-50	7.956709866538581e-63	2.0993461568332743e-8	7.986651360508027e-16	2.5432306639959464e-7	-8.298013852333084e-20	6.565792814183853e-17	3.389415992696015e-11	7.087003533188277e-11	8.219513883023746e-10
29800000	0.0049998513816470105	7.156358427031603e-50	7.956709866538581e-63	2.0993461568332743e-8	7.986651360508027e-16	2.5432306639959464e-7	-8.296418681855416e-20	6.565792814183853e-17	3.389415992696015e-11	7.087003533188277e-11	8.219513883023746e-10
29900000	0.0049998513816470105	7.156358427031603e-50	7.956709866538581e-63	2.0993461568332743e-8	7.986651360508027e-16	2.5432306639959464e-7	-8.294823511377747e-20	6.565792814183853e-17	3.389415992696015e-11	7.087003533188277e-11	8.219513883023746e-10
30000000	0.0049998513816470105	7.156358427031603e-50	7.956709866538581e-63	2.0993461568332743e-8	7.986651360508027e-16	2.5432306639959464e-7	-8.293228340900079e-20	6.565792814183853e-17	3.389415992696015e-11	7.087003533188277e-11	8.219513883023746e-10
30100000	0.0049998513816470105	7.156358427031603e-50	7.956709866538581e-63	2.0993461568332743e-8	7.986651360508027e-16	2.5432306639959464e-7	-8.291633170422412e-20	6.565792814183853e-17	3.389415992696015e-11	7.087003533188277e-11	8.219513883023746e-10
30200000	0.0049998513816470105	7.156358427031603e-50	7.956709866538581e-63	2.0993461568332743e-8	7.986651360508027e-16	2.5432306639959464e-7	-8.290037999944744e-20	6.565792814183853e-17	3.389415992696015e-11	7.087003533188277e-11	8.219513883023746e-10
30300000	0.0049998513816470105	7.156358427031603e-50	7.956709866538581e-63	2.0993461568332743e-8	7.986651360508027e-16	2.5432306639959464e-7	-8.288442829467075e-20	6.565792814183853e-17	3.389415992696015e-11	7.087003533188277e-11	8.219513883023746e-10
30400000	0.0049998513816470105	7.156358427031603e-50	7.956709866538581e-63	2.0993461568332743e-8	7.986651360508027e-16	2.5432306639959464e-7	-8.286847658989407e-20	6.565792814183853e-17	3.389415992696015e-11	7.087003533188277e-11	8.219513883023746e-10
30500000	0.0049998513816470105	7.156358427031603e-50	7.956709866538581e-63	2.0993461568332743e-8	7.986651360508027e-16	2.5432306639959464e-7	-8.285252488511738e-20	6.565792814183853e-17	3.389415992696015e-11	7.087003533188277e-11	8.219513883023746e-10
30600000	0.0049998513816470105	7.156358427031604e-50	7.956709866538581e-63	2.0993461568332743e-8	7.986651360508027e-16	2.5432306639959464e-7	-8.28365731803407e-20	6.565792814183853e-17	3.389415992696015e-11	7.087003533188277e-11	8.219513883023746e-10
30700000	0.0049998513816470105	7.156358427031604e-50	7.956709866538581e-63	2.0993461568332743e-8	7.986651360508027e-16	2.5432306639959464e-7	-8.282062147556402e-20	6.565792814183853e-17	3.389415992696015e-11	7.087003533188277e-11	8.219513883023746e-10
30800000	0.0049998513816470105	7.156358427031604e-50	7.956709866538581e-63	2.0993461568332743e-8	7.986651360508027e-16	2.5432306639959464e-7	-8.280466977078733e-20	6.565792814183853e-17	3.389415992696015e-11	7.087003533188277e-11	8.219513883023746e-10
30900000	0.0049998513816470105	7.156358427031604e-50	7.956709866538581e-63	2.0993461568332743e-8	7.986651360508027e-16	2.5432306639959464e-7	-8.278871806601065e-20	6.565792814183853e-17	3.389415992696015e-11	7.087003533188277e-11	8.219513883023746e-10
31000000	0.0049998513816470105	7.156358427031604e-50	7.956709866538581e-63	2.0993461568332743e-8	7.986651360508027e-16	2.5432306639959464e-7	-8.277276636123397e-20	6.565792814183853e-17	3.389415992696015e-11	7.087003533188277e-11	8.219513883023746e-10
31100000	0.0049998513816470105	7.156358427031604e-50	7.956709866538581e-63	2.0993461568332743e-8	7.986651360508027e-16	2.5432306639959464e-7	-8.275681465645729e-20	6.565792814183853e-17	3.389415992696015e-11	7.087003533188277e-11	8.219513883023746e-10
31200000	0.0049998513816470105	7.156358427031604e-50	7.956709866538582e-63	2.0993461568332743e-8	7.986651360508027e-16	2.5432306639959464e-7	-8.274086295168061e-20	6.565792814183853e-17	3.389415992696015e-11	7.087003533188277e-11	8.219513883023746e-10
31300000	0.0049998513816470105	7.156358427031604e-50	7.956709866538582e-63	2.0993461568332743e-8	7.986651360508027e-16	2.5432306639959464e-7	-8.272491124690393e-20	6.565792814183853e-17	3.389415992696015e-11	7.087003533188277e-11	8.219513883023746e-10
31400000	0.0049998513816470105	7.156358427031604e-50	7.956709866538582e-63	2.0993461568332743e-8	7.986651360508027e-16	2.5432306639959464e-7	-8.270895954212724e-20	6.565792814183853e-17	3.389415992696015e-11	7.087003533188277e-11	8.219513883023746e-10
31500000	0.0049998513816470105	7.156358427031604e-50	7.956709866538582e-63	2.0993461568332743e-8	7.986651360508027e-16	2.5432306639959464e-7	-8.269300783735056e-20	6.565792814183853e-17	3.389415992696015e-11	7.087003533188277e-11	8.219513883023746e-10
31600000	0.0049998513816470105	7.156358427031604e-50	7.956709866538582e-63	2.0993461568332743e-8	7.986651360508027e-16	2.5432306639959464e-7	-8.267705613257388e-20	6.565792814183853e-17	3.389415992696015e-11	7.087003533188277e-11	8.219513883023746e-10
31700000	0.0049998513816470105	7.156358427031604e-50	7.956709866538582e-63	2.0993461568332743e-8	7.986651360508027e-16	2.5432306639959464e-7	-8.266110442779719e-20	6.565792814183853e-17	3.389415992696015e-11	7.087003533188277e-11	8.219513883023746e-10
31800000	0.0049998513816470105	7.156358427031604e-50	7.956709866538582e-63	2.0993461568332743e-8	7.986651360508027e-16	2.5432306639959464e-7	-8.264515272302051e-20	6.565792814183853e-17	3.389415992696015e-11	7.087003533188277e-11	8.219513883023746e-10
31900000	0.0049998513816470105	7.156358427031604e-50	7.956709866538582e-63	2.0993461568332743e-8	7.986651360508027e-16	2.5432306639959464e-7	-8.262920101824382e-20	6.565792814183853e-17	3.389415992696015e-11	7.087003533188277e-11	8.219513883023746e-10
32000000	0.0049998513816470105	7.156358427031605e-50	7.956709866538582e-63	2.0993461568332743e-8	7.986651360508027e-16	2.5432306639959464e-7	-8.261324931346715e-20	6.565792814183853e-17	3.389415992696015e-11	7.087003533188277e-11	8.219513883023746e-10
32100000	0.0049998513816470105	7.156358427031605e-50	7.956709866538582e-63	2.0993461568332743e-8	7.986651360508027e-16	2.5432306639959464e-7	-8.259729760869047e-20	6.565792814183853e-17	3.389415992696015e-11	7.087003533188277e-11	8.219513883023746e-10
32200000	0.0049998513816470105	7.156358427031605e-50	7.956709866538582e-63	2.0993461568332743e-8	7.986651360508027e-16	2.5432306639959464e-7	-8.258134590391378e-20	6.565792814183853e-17	3.389415992696015e-11	7.087003533188277e-11	8.219513883023746e-10
32300000	0.0049998513816470105	7.156358427031605e-50	7.956709866538582e-63	2.0993461568332743e-8	7.986651360508028e-16	2.5432306639959464e-7	-8.25653941991371e-20	6.565792814183853e-17	3.389415992696015e-11	7.087003533188277e-11	8.219513883023746e-10
32400000	0.0049998513816470105	7.156358427031605e-50	7.956709866538582e-63	2.0993461568332743e-8	7.986651360508028e-16	2.5432306639959464e-7	-8.254944249436042e-20	6.565792814183853e-17	3.389415992696015e-11	7.087003533188277e-11	8.219513883023746e-10
32500000	0.0049998513816470105	7.156358427031605e-50	7.956709866538582e-63	2.0993461568332743e-8	7.986651360508028e-16	2.5432306639959464e-7	-8.253349078958373e-20	6.565792814183853e-17	3.389415992696015e-11	7.087003533188277e-11	8.219513883023746e-10
32600000	0.0049998513816470105	7.156358427031605e-50	7.956709866538582e-63	2.0993461568332743e-8	7.986651360508028e-16	2.5432306639959464e-7	-8.251753908480705e-20	6.565792814183853e-17	3.389415992696015e-11	7.087003533188277e-11	8.219513883023746e-10
32700000	0.0049998513816470105	7.156358427031605e-50	7.956709866538582e-63	2.0993461568332743e-8	7.986651360508028e-16	2.5432306639959464e-7	-8.250158738003037e-20	6.565792814183853e-17	3.389415992696015e-11	7.087003533188277e-11	8.219513883023746e-10
32800000	0.0049998513816470105	7.156358427031605e-50	7.956709866538582e-63	2.0993461568332743e-8	7.986651360508028e-16	2.5432306639959464e-7	-8.248563567525368e-20	6.565792814183853e-17	3.389415992696015e-11	7.087003533188277e-11	8.219513883023746e-10
32900000	0.0049998513816470105	7.156358427031605e-50	7.956709866538582e-63	2.0993461568332743e-8	7.986651360508028e-16	2.5432306639959464e-7	-8.246968397047701e-20	6.565792814183853e-17	3.389415992696015e-11	7.087003533188277e-11	8.219513883023746e-10
33000000	0.0049998513816470105	7.156358427031606e-50	7.956709866538582e-63	2.0993461568332743e-8	7.986651360508028e-16	2.5432306639959464e-7	-8.245373226570033e-20	6.565792814183853e-17	3.389415992696015e-11	7.087003533188277e-11	8.219513883023746e-10
33100000	0.0049998513816470105	7.156358427031606e-50	7.956709866538582e-63	2.0993461568332743e-8	7.986651360508028e-16	2.5432306639959464e-7	-8.243778056092364e-20	6.565792814183853e-17	3.389415992696015e-11	7.087003533188277e-11	8.219513883023746e-10
33200000	0.0049998513816470105	7.156358427031606e-50	7.956709866538582e-63	2.0993461568332743e-8	7.986651360508028e-16	2.5432306639959464e-7	-8.242182885614696e-20	6.565792814183853e-17	3.389415992696015e-11	7.087003533188277e-11	8.219513883023746e-10
33300000	0.0049998513816470105	7.156358427031606e-50	7.956709866538582e-63	2.0993461568332743e-8	7.986651360508028e-16	2.5432306639959464e-7	-8.240587715137028e-20	6.565792814183853e-17	3.389415992696015e-11	7.087003533188277e-11	8.219513883023746e-10
33400000	0.0049998513816470105	7.156358427031606e-50	7.956709866538582e-63	2.0993461568332743e-8	7.986651360508028e-16	2.5432306639959464e-7	-8.238992544659359e-20	6.565792814183853e-17	3.389415992696015e-11	7.087003533188277e-11	8.219513883023746e-10
33500000	0.0049998513816470105	7.156358427031606e-50	7.956709866538582e-63	2.0993461568332743e-8	7.986651360508028e-16	2.5432306639959464e-7	-8.237397374181691e-20	6.565792814183853e-17	3.389415992696015e-11	7.087003533188277e-11	8.219513883023746e-10
33600000	0.0049998513816470105	7.156358427031606e-50	7.956709866538582e-63	2.0993461568332743e-8	7.986651360508028e-16	2.5432306639959464e-7	-8.235802203704022e-20	6.565792814183853e-17	3.389415992696015e-11	7.087003533188277e-11	8.219513883023746e-10
33700000	0.0049998513816470105	7.156358427031606e-50	7.956709866538582e-63	2.0993461568332743e-8	7.986651360508028e-16	2.5432306639959464e-7	-8.234207033226354e-20	6.565792814183853e-17	3.389415992696015e-11	7.087003533188277e-11	8.219513883023746e-10
33800000	0.0049998513816470105	7.156358427031606e-50	7.956709866538582e-63	2.0993461568332743e-8	7.986651360508028e-16	2.5432306639959464e-7	-8.232611862748687e-20	6.565792814183853e-17	3.389415992696015e-11	7.087003533188277e-11	8.219513883023746e-10
33900000	0.0049998513816470105	7.156358427031606e-50	7.956709866538583e-63	2.0993461568332743e-8	7.986651360508028e-16	2.5432306639959464e-7	-8.231016692271019e-20	6.565792814183853e-17	3.389415992696015e-11	7.087003533188277e-11	8.219513883023746e-10
34000000	0.0049998513816470105	7.156358427031607e-50	7.956709866538583e-63	2.0993461568332743e-8	7.986651360508028e-16	2.5432306639959464e-7	-8.22942152179335e-20	6.565792814183853e-17	3.389415992696015e-11	7.087003533188277e-11	8.219513883023746e-10
34100000	0.0049998513816470105	7.156358427031607e-50	7.956709866538583e-63	2.0993461568332743e-8	7.986651360508028e-16	2.5432306639959464e-7	-8.227826351315682e-20	6.565792814183853e-17	3.389415992696015e-11	7.087003533188277e-11	8.219513883023746e-10
34200000	0.0049998513816470105	7.156358427031607e-50	7.956709866538583e-63	2.0993461568332743e-8	7.986651360508028e-16	2.5432306639959464e-7	-8.226231180838013e-20	6.565792814183853e-17	3.389415992696015e-11	7.087003533188276e-11	8.219513883023746e-10
34300000	0.0049998513816470105	7.156358427031607e-50	7.956709866538583e-63	2.0993461568332743e-8	7.986651360508028e-16	2.5432306639959464e-7	-8.224636010360345e-20	6.565792814183853e-17	3.389415992696015e-11	7.087003533188276e-11	8.219513883023746e-10
34400000	0.0049998513816470105	7.156358427031607e-50	7.956709866538583e-63	2.0993461568332743e-8	7.986651360508028e-16	2.5432306639959464e-7	-8.223040839882677e-20	6.565792814183853e-17	3.389415992696015e-11	7.087003533188276e-11	8.219513883023746e-10
34500000	0.0049998513816470105	7.156358427031607e-50	7.956709866538583e-63	2.0993461568332743e-8	7.986651360508028e-16	2.5432306639959464e-7	-8.221445669405008e-20	6.565792814183853e-17	3.389415992696015e-11	7.087003533188276e-11	8.219513883023746e-10
34600000	0.0049998513816470105	7.156358427031607e-50	7.956709866538583e-63	2.0993461568332743e-8	7.986651360508028e-16	2.5432306639959464e-7	-8.21985049892734e-20	6.565792814183853e-17	3.389415992696015e-11	7.087003533188276e-11	8.219513883023746e-10
34700000	0.0049998513816470105	7.156358427031607e-50	7.956709866538583e-63	2.0993461568332743e-8	7.986651360508028e-16	2.5432306639959464e-7	-8.218255328449673e-20	6.565792814183853e-17	3.389415992696015e-11	7.087003533188276e-11	8.219513883023746e-10
34800000	0.0049998513816470105	7.156358427031607e-50	7.956709866538583e-63	2.0993461568332743e-8	7.986651360508028e-16	2.5432306639959464e-7	-8.216660157972004e-20	6.565792814183853e-17	3.389415992696015e-11	7.087003533188276e-11	8.219513883023746e-10
34900000	0.0049998513816470105	7.156358427031608e-50	7.956709866538583e-63	2.0993461568332743e-8	7.986651360508028e-16	2.5432306639959464e-7	-8.215064987494336e-20	6.565792814183853e-17	3.3894159926960155e-11	7.087003533188276e-11	8.219513883023746e-10
35000000	0.0049998513816470105	7.156358427031608e-50	7.956709866538583e-63	2.0993461568332743e-8	7.986651360508028e-16	2.5432306639959464e-7	-8.213469817016668e-20	6.565792814183853e-17	3.3894159926960155e-11	7.087003533188276e-11	8.219513883023746e-10
35100000	0.0049998513816470105	7.156358427031608e-50	7.956709866538583e-63	2.0993461568332743e-8	7.986651360508028e-16	2.5432306639959464e-7	-8.211874646538999e-20	6.565792814183853e-17	3.3894159926960155e-11	7.087003533188276e-11	8.219513883023746e-10
35200000	0.0049998513816470105	7.156358427031608e-50	7.956709866538583e-63	2.0993461568332743e-8	7.986651360508028e-16	2.5432306639959464e-7	-8.210279476061331e-20	6.565792814183853e-17	3.3894159926960155e-11	7.087003533188276e-11	8.219513883023746e-10
35300000	0.0049998513816470105	7.156358427031608e-50	7.956709866538583e-63	2.0993461568332743e-8	7.986651360508028e-16	2.5432306639959464e-7	-8.208684305583662e-20	6.565792814183853e-17	3.3894159926960155e-11	7.087003533188276e-11	8.219513883023746e-10
35400000	0.0049998513816470105	7.156358427031608e-50	7.956709866538583e-63	2.0993461568332743e-8	7.986651360508028e-16	2.5432306639959464e-7	-8.207089135105994e-20	6.565792814183853e-17	3.3894159926960155e-11	7.087003533188276e-11	8.219513883023746e-10
35500000	0.0049998513816470105	7.156358427031608e-50	7.956709866538583e-63	2.0993461568332743e-8	7.986651360508028e-16	2.5432306639959464e-7	-8.205493964628326e-20	6.565792814183853e-17	3.3894159926960155e-11	7.087003533188276e-11	8.219513883023746e-10
35600000	0.0049998513816470105	7.156358427031608e-50	7.956709866538583e-63	2.0993461568332743e-8	7.986651360508028e-16	2.5432306639959464e-7	-8.203898794150659e-20	6.565792814183853e-17	3.3894159926960155e-11	7.087003533188276e-11	8.219513883023746e-10
35700000	0.0049998513816470105	7.156358427031608e-50	7.956709866538583e-63	2.0993461568332743e-8	7.986651360508028e-16	2.5432306639959464e-7	-8.20230362367299e-20	6.565792814183853e-17	3.3894159926960155e-11	7.087003533188276e-11	8.219513883023746e-10
35800000	0.0049998513816470105	7.156358427031608e-50	7.956709866538583e-63	2.0993461568332743e-8	7.986651360508029e-16	2.5432306639959464e-7	-8.200708453195322e-20	6.565792814183853e-17	3.3894159926960155e-11	7.087003533188276e-11	8.219513883023746e-10
35900000	0.0049998513816470105	7.156358427031609e-50	7.956709866538583e-63	2.0993461568332743e-8	7.986651360508029e-16	2.5432306639959464e-7	-8.199113282717653e-20	6.565792814183853e-17	3.3894159926960155e-11	7.087003533188276e-11	8.219513883023746e-10
36000000	0.0049998513816470105	7.156358427031609e-50	7.956709866538583e-63	2.0993461568332743e-8	7.986651360508029e-16	2.5432306639959464e-7	-8.197518112239985e-20	6.565792814183853e-17	3.3894159926960155e-11	7.087003533188276e-11	8.219513883023746e-10
36100000	0.0049998513816470105	7.156358427031609e-50	7.956709866538583e-63	2.0993461568332743e-8	7.986651360508029e-16	2.5432306639959464e-7	-8.195922941762317e-20	6.565792814183853e-17	3.3894159926960155e-11	7.087003533188276e-11	8.219513883023746e-10
36200000	0.0049998513816470105	7.156358427031609e-50	7.956709866538583e-63	2.0993461568332743e-8	7.986651360508029e-16	2.5432306639959464e-7	-8.194327771284648e-20	6.565792814183853e-17	3.3894159926960155e-11	7.087003533188276e-11	8.219513883023746e-10
36300000	0.0049998513816470105	7.156358427031609e-50	7.956709866538584e-63	2.0993461568332743e-8	7.986651360508029e-16	2.5432306639959464e-7	-8.19273260080698e-20	6.565792814183853e-17	3.3894159926960155e-11	7.087003533188276e-11	8.219513883023746e-10
36400000	0.0049998513816470105	7.156358427031609e-50	7.956709866538584e-63	2.0993461568332743e-8	7.986651360508029e-16	2.5432306639959464e-7	-8.191137430329312e-20	6.565792814183853e-17	3.3894159926960155e-11	7.087003533188276e-11	8.219513883023746e-10
36500000	0.0049998513816470105	7.156358427031609e-50	7.956709866538584e-63	2.0993461568332743e-8	7.986651360508029e-16	2.5432306639959464e-7	-8.189542259851644e-20	6.565792814183853e-17	3.3894159926960155e-11	7.087003533188276e-11	8.219513883023746e-10
36600000	0.0049998513816470105	7.156358427031609e-50	7.956709866538584e-63	2.0993461568332743e-8	7.986651360508029e-16	2.5432306639959464e-7	-8.187947089373976e-20	6.565792814183853e-17	3.3894159926960155e-11	7.087003533188276e-11	8.219513883023746e-10
36700000	0.0049998513816470105	7.156358427031609e-50	7.956709866538584e-63	2.0993461568332743e-8	7.986651360508029e-16	2.5432306639959464e-7	-8.186351918896308e-20	6.565792814183853e-17	3.3894159926960155e-11	7.087003533188276e-11	8.219513883023746e-10
36800000	0.0049998513816470105	7.156358427031609e-50	7.956709866538584e-63	2.0993461568332743e-8	7.986651360508029e-16	2.5432306639959464e-7	-8.184756748418639e-20	6.565792814183853e-17	3.3894159926960155e-11	7.087003533188276e-11	8.219513883023746e-10
36900000	0.0049998513816470105	7.156358427031609e-50	7.956709866538584e-63	2.0993461568332743e-8	7.986651360508029e-16	2.5432306639959464e-7	-8.183161577940971e-20	6.565792814183853e-17	3.3894159926960155e-11	7.087003533188276e-11	8.219513883023746e-10
37000000	0.0049998513816470105	7.15635842703161e-50	7.956709866538584e-63	2.0993461568332743e-8	7.986651360508029e-16	2.5432306639959464e-7	-8.181566407463303e-20	6.565792814183853e-17	3.3894159926960155e-11	7.087003533188276e-11	8.219513883023746e-10
37100000	0.0049998513816470105	7.15635842703161e-50	7.956709866538584e-63	2.0993461568332743e-8	7.986651360508029e-16	2.5432306639959464e-7	-8.179971236985634e-20	6.565792814183853e-17	3.3894159926960155e-11	7.087003533188276e-11	8.219513883023746e-10
37200000	0.0049998513816470105	7.15635842703161e-50	7.956709866538584e-63	2.0993461568332743e-8	7.986651360508029e-16	2.5432306639959464e-7	-8.178376066507966e-20	6.565792814183853e-17	3.3894159926960155e-11	7.087003533188276e-11	8.219513883023746e-10
37300000	0.0049998513816470105	7.15635842703161e-50	7.956709866538584e-63	2.0993461568332743e-8	7.986651360508029e-16	2.5432306639959464e-7	-8.176780896030297e-20	6.565792814183853e-17	3.3894159926960155e-11	7.087003533188276e-11	8.219513883023746e-10
37400000	0.0049998513816470105	7.15635842703161e-50	7.956709866538584e-63	2.0993461568332743e-8	7.986651360508029e-16	2.5432306639959464e-7	-8.17518572555263e-20	6.565792814183853e-17	3.3894159926960155e-11	7.087003533188276e-11	8.219513883023746e-10
37500000	0.0049998513816470105	7.15635842703161e-50	7.956709866538584e-63	2.0993461568332743e-8	7.986651360508029e-16	2.5432306639959464e-7	-8.173590555074962e-20	6.565792814183853e-17	3.3894159926960155e-11	7.087003533188276e-11	8.219513883023746e-10
37600000	0.0049998513816470105	7.15635842703161e-50	7.956709866538584e-63	2.0993461568332743e-8	7.986651360508029e-16	2.5432306639959464e-7	-8.171995384597293e-20	6.565792814183853e-17	3.3894159926960155e-11	7.087003533188276e-11	8.219513883023746e-10
37700000	0.0049998513816470105	7.15635842703161e-50	7.956709866538584e-63	2.0993461568332743e-8	7.986651360508029e-16	2.5432306639959464e-7	-8.170400214119625e-20	6.565792814183853e-17	3.3894159926960155e-11	7.087003533188276e-11	8.219513883023746e-10
37800000	0.0049998513816470105	7.15635842703161e-50	7.956709866538584e-63	2.0993461568332743e-8	7.986651360508029e-16	2.5432306639959464e-7	-8.168805043641957e-20	6.565792814183853e-17	3.3894159926960155e-11	7.087003533188276e-11	8.219513883023746e-10
37900000	0.0049998513816470105	7.15635842703161e-50	7.956709866538584e-63	2.0993461568332743e-8	7.986651360508029e-16	2.5432306639959464e-7	-8.167209873164288e-20	6.565792814183853e-17	3.3894159926960155e-11	7.087003533188276e-11	8.219513883023746e-10
38000000	0.0049998513816470105	7.15635842703161e-50	7.956709866538584e-63	2.0993461568332743e-8	7.986651360508029e-16	2.5432306639959464e-7	-8.16561470268662e-20	6.565792814183853e-17	3.3894159926960155e-11	7.087003533188276e-11	8.219513883023746e-10
38100000	0.0049998513816470105	7.15635842703161e-50	7.956709866538584e-63	2.0993461568332743e-8	7.986651360508029e-16	2.5432306639959464e-7	-8.164019532208952e-20	6.565792814183853e-17	3.3894159926960155e-11	7.087003533188276e-11	8.219513883023746e-10
38200000	0.0049998513816470105	7.15635842703161e-50	7.956709866538584e-63	2.0993461568332743e-8	7.986651360508029e-16	2.5432306639959464e-7	-8.162424361731283e-20	6.565792814183853e-17	3.3894159926960155e-11	7.087003533188276e-11	8.219513883023746e-10
38300000	0.0049998513816470105	7.15635842703161e-50	7.956709866538584e-63	2.0993461568332743e-8	7.986651360508029e-16	2.5432306639959464e-7	-8.160829191253615e-20	6.565792814183853e-17	3.3894159926960155e-11	7.087003533188276e-11	8.219513883023746e-10
38400000	0.0049998513816470105	7.15635842703161e-50	7.956709866538584e-63	2.0993461568332743e-8	7.986651360508029e-16	2.5432306639959464e-7	-8.159234020775948e-20	6.565792814183853e-17	3.3894159926960155e-11	7.087003533188276e-11	8.219513883023746e-10
38500000	0.0049998513816470105	7.15635842703161e-50	7.956709866538584e-63	2.0993461568332743e-8	7.986651360508029e-16	2.5432306639959464e-7	-8.157638850298279e-20	6.565792814183853e-17	3.3894159926960155e-11	7.087003533188276e-11	8.219513883023746e-10
38600000	0.0049998513816470105	7.15635842703161e-50	7.956709866538584e-63	2.0993461568332743e-8	7.986651360508029e-16	2.5432306639959464e-7	-8.156043679820611e-20	6.565792814183853e-17	3.3894159926960155e-11	7.087003533188276e-11	8.219513883023746e-10
38700000	0.0049998513816470105	7.15635842703161e-50	7.956709866538584e-63	2.0993461568332743e-8	7.986651360508029e-16	2.5432306639959464e-7	-8.154448509342943e-20	6.565792814183853e-17	3.3894159926960155e-11	7.087003533188276e-11	8.219513883023746e-10
38800000	0.0049998513816470105	7.15635842703161e-50	7.956709866538584e-63	2.0993461568332743e-8	7.986651360508029e-16	2.5432306639959464e-7	-8.152853338865274e-20	6.565792814183853e-17	3.3894159926960155e-11	7.087003533188276e-11	8.219513883023746e-10
38900000	0.0049998513816470105	7.15635842703161e-50	7.956709866538584e-63	2.0993461568332743e-8	7.986651360508029e-16	2.5432306639959464e-7	-8.151258168387606e-20	6.565792814183853e-17	3.3894159926960155e-11	7.087003533188276e-11	8.219513883023746e-10
39000000	0.0049998513816470105	7.15635842703161e-50	7.956709866538584e-63	2.0993461568332743e-8	7.986651360508029e-16	2.5432306639959464e-7	-8.149662997909937e-20	6.565792814183853e-17	3.3894159926960155e-11	7.087003533188276e-11	8.219513883023746e-10
39100000	0.0049998513816470105	7.15635842703161e-50	7.956709866538584e-63	2.0993461568332743e-8	7.986651360508029e-16	2.5432306639959464e-7	-8.148067827432269e-20	6.565792814183853e-17	3.3894159926960155e-11	7.087003533188276e-11	8.219513883023746e-10
39200000	0.0049998513816470105	7.15635842703161e-50	7.956709866538584e-63	2.0993461568332743e-8	7.986651360508029e-16	2.5432306639959464e-7	-8.146472656954602e-20	6.565792814183853e-17	3.3894159926960155e-11	7.087003533188276e-11	8.219513883023746e-10
39300000	0.0049998513816470105	7.15635842703161e-50	7.956709866538584e-63	2.0993461568332743e-8	7.986651360508029e-16	2.5432306639959464e-7	-8.144877486476934e-20	6.565792814183853e-17	3.3894159926960155e-11	7.087003533188276e-11	8.219513883023746e-10
39400000	0.0049998513816470105	7.15635842703161e-50	7.956709866538584e-63	2.0993461568332743e-8	7.986651360508029e-16	2.5432306639959464e-7	-8.143282315999265e-20	6.565792814183853e-17	3.3894159926960155e-11	7.087003533188276e-11	8.219513883023746e-10
39500000	0.0049998513816470105	7.15635842703161e-50	7.956709866538584e-63	2.0993461568332743e-8	7.986651360508029e-16	2.5432306639959464e-7	-8.141687145521597e-20	6.565792814183853e-17	3.3894159926960155e-11	7.087003533188276e-11	8.219513883023746e-10
39600000	0.0049998513816470105	7.15635842703161e-50	7.956709866538584e-63	2.0993461568332743e-8	7.986651360508029e-16	2.5432306639959464e-7	-8.140091975043928e-20	6.565792814183853e-17	3.3894159926960155e-11	7.087003533188276e-11	8.219513883023746e-10
39700000	0.0049998513816470105	7.15635842703161e-50	7.956709866538584e-63	2.0993461568332743e-8	7.986651360508029e-16	2.5432306639959464e-7	-8.13849680456626e-20	6.565792814183853e-17	3.3894159926960155e-11	7.087003533188276e-11	8.219513883023746e-10
39800000	0.0049998513816470105	7.15635842703161e-50	7.956709866538584e-63	2.0993461568332743e-8	7.986651360508029e-16	2.5432306639959464e-7	-8.136901634088592e-20	6.565792814183853e-17	3.3894159926960155e-11	7.087003533188276e-11	8.219513883023746e-10
39900000	0.0049998513816470105	7.15635842703161e-50	7.956709866538584e-63	2.0993461568332743e-8	7.986651360508029e-16	2.5432306639959464e-7	-8.135306463610923e-20	6.565792814183853e-17	3.3894159926960155e-11	7.087003533188276e-11	8.219513883023746e-10
40000000	0.0049998513816470105	7.15635842703161e-50	7.956709866538584e-63	2.0993461568332743e-8	7.986651360508029e-16	2.5432306639959464e-7	-8.133711293133255e-20	6.565792814183853e-17	3.3894159926960155e-11	7.087003533188276e-11	8.219513883023746e-10
40100000	0.0049998513816470105	7.15635842703161e-50	7.956709866538584e-63	2.0993461568332743e-8	7.986651360508029e-16	2.5432306639959464e-7	-8.132116122655587e-20	6.565792814183853e-17	3.3894159926960155e-11	7.087003533188276e-11	8.219513883023746e-10
40200000	0.0049998513816470105	7.15635842703161e-50	7.956709866538584e-63	2.0993461568332743e-8	7.986651360508029e-16	2.5432306639959464e-7	-8.130520952177919e-20	6.565792814183853e-17	3.3894159926960155e-11	7.087003533188276e-11	8.219513883023746e-10
40300000	0.0049998513816470105	7.15635842703161e-50	7.956709866538584e-63	2.0993461568332743e-8	7.986651360508029e-16	2.5432306639959464e-7	-8.128925781700251e-20	6.565792814183853e-17	3.3894159926960155e-11	7.087003533188276e-11	8.219513883023746e-10
40400000	0.0049998513816470105	7.15635842703161e-50	7.956709866538584e-63	2.0993461568332743e-8	7.986651360508029e-16	2.5432306639959464e-7	-8.127330611222583e-20	6.565792814183853e-17	3.3894159926960155e-11	7.087003533188276e-11	8.219513883023746e-10
40500000	0.0049998513816470105	7.15635842703161e-50	7.956709866538584e-63	2.0993461568332743e-8	7.986651360508029e-16	2.5432306639959464e-7	-8.125735440744914e-20	6.565792814183853e-17	3.3894159926960155e-11	7.087003533188276e-11	8.219513883023746e-10
40600000	0.0049998513816470105	7.15635842703161e-50	7.956709866538584e-63	2.0993461568332743e-8	7.986651360508029e-16	2.5432306639959464e-7	-8.124140270267246e-20	6.565792814183853e-17	3.3894159926960155e-11	7.087003533188276e-11	8.219513883023746e-10
40700000	0.0049998513816470105	7.15635842703161e-50	7.956709866538584e-63	2.0993461568332743e-8	7.986651360508029e-16	2.5432306639959464e-7	-8.122545099789578e-20	6.565792814183853e-17	3.3894159926960155e-11	7.087003533188276e-11	8.219513883023746e-10
40800000	0.0049998513816470105	7.15635842703161e-50	7.956709866538584e-63	2.0993461568332743e-8	7.986651360508029e-16	2.5432306639959464e-7	-8.120949929311909e-20	6.565792814183853e-17	3.3894159926960155e-11	7.087003533188276e-11	8.219513883023746e-10
40900000	0.0049998513816470105	7.156358427031609e-50	7.956709866538584e-63	2.0993461568332743e-8	7.986651360508029e-16	2.5432306639959464e-7	-8.119354758834241e-20	6.565792814183853e-17	3.3894159926960155e-11	7.087003533188276e-11	8.219513883023746e-10
41000000	0.0049998513816470105	7.156358427031609e-50	7.956709866538584e-63	2.0993461568332743e-8	7.986651360508029e-16	2.5432306639959464e-7	-8.117759588356572e-20	6.565792814183853e-17	3.3894159926960155e-11	7.087003533188276e-11	8.219513883023746e-10
41100000	0.0049998513816470105	7.156358427031609e-50	7.956709866538584e-63	2.0993461568332743e-8	7.986651360508029e-16	2.5432306639959464e-7	-8.116164417878905e-20	6.565792814183853e-17	3.3894159926960155e-11	7.087003533188276e-11	8.219513883023746e-10
41200000	0.0049998513816470105	7.156358427031609e-50	7.956709866538584e-63	2.0993461568332743e-8	7.986651360508029e-16	2.5432306639959464e-7	-8.114569247401237e-20	6.565792814183853e-17	3.3894159926960155e-11	7.087003533188276e-11	8.219513883023746e-10
41300000	0.0049998513816470105	7.156358427031609e-50	7.956709866538584e-63	2.0993461568332743e-8	7.986651360508029e-16	2.5432306639959464e-7	-8.112974076923568e-20	6.565792814183853e-17	3.3894159926960155e-11	7.087003533188276e-11	8.219513883023746e-10
41400000	0.0049998513816470105	7.156358427031609e-50	7.956709866538584e-63	2.0993461568332743e-8	7.986651360508029e-16	2.5432306639959464e-7	-8.1113789064459e-20	6.565792814183853e-17	3.3894159926960155e-11	7.087003533188276e-11	8.219513883023746e-10
41500000	0.0049998513816470105	7.156358427031609e-50	7.956709866538583e-63	2.0993461568332743e-8	7.986651360508029e-16	2.5432306639959464e-7	-8.109783735968232e-20	6.565792814183853e-17	3.3894159926960155e-11	7.087003533188276e-11	8.219513883023746e-10
41600000	0.0049998513816470105	7.156358427031609e-50	7.956709866538583e-63	2.0993461568332743e-8	7.986651360508029e-16	2.5432306639959464e-7	-8.108188565490563e-20	6.565792814183853e-17	3.3894159926960155e-11	7.087003533188276e-11	8.219513883023746e-10
41700000	0.0049998513816470105	7.156358427031609e-50	7.956709866538583e-63	2.0993461568332743e-8	7.986651360508029e-16	2.5432306639959464e-7	-8.106593395012895e-20	6.565792814183853e-17	3.3894159926960155e-11	7.087003533188276e-11	8.219513883023746e-10
41800000	0.0049998513816470105	7.156358427031609e-50	7.956709866538583e-63	2.0993461568332743e-8	7.986651360508029e-16	2.5432306639959464e-7	-8.104998224535227e-20	6.565792814183853e-17	3.3894159926960155e-11	7.087003533188276e-11	8.219513883023746e-10
41900000	0.0049998513816470105	7.156358427031608e-50	7.956709866538583e-63	2.0993461568332743e-8	7.986651360508029e-16	2.5432306639959464e-7	-8.103403054057558e-20	6.565792814183853e-17	3.3894159926960155e-11	7.087003533188276e-11	8.219513883023746e-10
42000000	0.0049998513816470105	7.156358427031608e-50	7.956709866538583e-63	2.0993461568332743e-8	7.986651360508029e-16	2.5432306639959464e-7	-8.101807883579891e-20	6.565792814183853e-17	3.3894159926960155e-11	7.087003533188276e-11	8.219513883023746e-10
42100000	0.0049998513816470105	7.156358427031608e-50	7.956709866538583e-63	2.0993461568332743e-8	7.986651360508029e-16	2.5432306639959464e-7	-8.100212713102223e-20	6.565792814183853e-17	3.3894159926960155e-11	7.087003533188276e-11	8.219513883023746e-10
42200000	0.0049998513816470105	7.156358427031608e-50	7.956709866538583e-63	2.0993461568332743e-8	7.986651360508029e-16	2.5432306639959464e-7	-8.098617542624554e-20	6.565792814183853e-17	3.3894159926960155e-11	7.087003533188276e-11	8.219513883023746e-10
42300000	0.0049998513816470105	7.156358427031608e-50	7.956709866538583e-63	2.0993461568332743e-8	7.986651360508029e-16	2.5432306639959464e-7	-8.097022372146886e-20	6.565792814183853e-17	3.3894159926960155e-11	7.087003533188276e-11	8.219513883023746e-10
42400000	0.0049998513816470105	7.156358427031608e-50	7.956709866538583e-63	2.0993461568332743e-8	7.986651360508029e-16	2.5432306639959464e-7	-8.095427201669218e-20	6.565792814183853e-17	3.3894159926960155e-11	7.087003533188276e-11	8.219513883023746e-10
42500000	0.0049998513816470105	7.156358427031608e-50	7.956709866538583e-63	2.0993461568332743e-8	7.986651360508029e-16	2.5432306639959464e-7	-8.093832031191549e-20	6.565792814183853e-17	3.3894159926960155e-11	7.087003533188276e-11	8.219513883023746e-10
42600000	0.0049998513816470105	7.156358427031608e-50	7.956709866538583e-63	2.0993461568332743e-8	7.986651360508029e-16	2.5432306639959464e-7	-8.092236860713881e-20	6.565792814183853e-17	3.3894159926960155e-11	7.087003533188276e-11	8.219513883023746e-10
42700000	0.0049998513816470105	7.156358427031607e-50	7.956709866538583e-63	2.0993461568332743e-8	7.986651360508029e-16	2.5432306639959464e-7	-8.090641690236212e-20	6.565792814183853e-17	3.3894159926960155e-11	7.087003533188276e-11	8.219513883023746e-10
42800000	0.0049998513816470105	7.156358427031607e-50	7.956709866538583e-63	2.0993461568332743e-8	7.986651360508029e-16	2.5432306639959464e-7	-8.089046519758544e-20	6.565792814183853e-17	3.3894159926960155e-11	7.087003533188276e-11	8.219513883023746e-10
42900000	0.0049998513816470105	7.156358427031607e-50	7.956709866538583e-63	2.0993461568332743e-8	7.986651360508029e-16	2.5432306639959464e-7	-8.087451349280877e-20	6.565792814183853e-17	3.3894159926960155e-11	7.087003533188276e-11	8.219513883023746e-10
43000000	0.0049998513816470105	7.156358427031607e-50	7.956709866538583e-63	2.0993461568332743e-8	7.986651360508029e-16	2.5432306639959464e-7	-8.085856178803209e-20	6.565792814183853e-17	3.3894159926960155e-11	7.087003533188276e-11	8.219513883023746e-10
43100000	0.0049998513816470105	7.156358427031607e-50	7.956709866538583e-63	2.0993461568332743e-8	7.986651360508029e-16	2.5432306639959464e-7	-8.08426100832554e-20	6.565792814183853e-17	3.3894159926960155e-11	7.087003533188276e-11	8.219513883023746e-10
43200000	0.0049998513816470105	7.156358427031607e-50	7.956709866538583e-63	2.0993461568332743e-8	7.986651360508029e-16	2.5432306639959464e-7	-8.082665837847872e-20	6.565792814183853e-17	3.3894159926960155e-11	7.087003533188276e-11	8.219513883023746e-10
43300000	0.0049998513816470105	7.156358427031607e-50	7.956709866538582e-63	2.0993461568332743e-8	7.986651360508029e-16	2.5432306639959464e-7	-8.081070667370203e-20	6.565792814183853e-17	3.3894159926960155e-11	7.087003533188276e-11	8.219513883023746e-10
43400000	0.0049998513816470105	7.156358427031607e-50	7.956709866538582e-63	2.0993461568332743e-8	7.986651360508029e-16	2.5432306639959464e-7	-8.079475496892535e-20	6.565792814183853e-17	3.3894159926960155e-11	7.087003533188276e-11	8.219513883023746e-10
43500000	0.0049998513816470105	7.156358427031606e-50	7.956709866538582e-63	2.0993461568332743e-8	7.986651360508029e-16	2.5432306639959464e-7	-8.077880326414867e-20	6.565792814183853e-17	3.3894159926960155e-11	7.087003533188276e-11	8.219513883023746e-10
43600000	0.0049998513816470105	7.156358427031606e-50	7.956709866538582e-63	2.0993461568332743e-8	7.986651360508029e-16	2.5432306639959464e-7	-8.076285155937198e-20	6.565792814183853e-17	3.3894159926960155e-11	7.087003533188276e-11	8.219513883023746e-10
43700000	0.0049998513816470105	7.156358427031606e-50	7.956709866538582e-63	2.0993461568332743e-8	7.986651360508029e-16	2.5432306639959464e-7	-8.07468998545953e-20	6.565792814183853e-17	3.3894159926960155e-11	7.087003533188276e-11	8.219513883023746e-10
43800000	0.0049998513816470105	7.156358427031606e-50	7.956709866538582e-63	2.0993461568332743e-8	7.986651360508029e-16	2.5432306639959464e-7	-8.073094814981863e-20	6.565792814183853e-17	3.3894159926960155e-11	7.087003533188276e-11	8.219513883023746e-10
43900000	0.0049998513816470105	7.156358427031606e-50	7.956709866538582e-63	2.0993461568332743e-8	7.986651360508029e-16	2.5432306639959464e-7	-8.071499644504194e-20	6.565792814183853e-17	3.3894159926960155e-11	7.087003533188276e-11	8.219513883023746e-10
44000000	0.0049998513816470105	7.156358427031606e-50	7.956709866538582e-63	2.0993461568332743e-8	7.986651360508029e-16	2.5432306639959464e-7	-8.069904474026526e-20	6.565792814183853e-17	3.3894159926960155e-11	7.087003533188277e-11	8.219513883023746e-10
44100000	0.0049998513816470105	7.156358427031606e-50	7.956709866538582e-63	2.0993461568332743e-8	7.986651360508029e-16	2.5432306639959464e-7	-8.068309303548858e-20	6.565792814183853e-17	3.3894159926960155e-11	7.087003533188277e-11	8.219513883023746e-10
44200000	0.0049998513816470105	7.156358427031605e-50	7.956709866538582e-63	2.0993461568332743e-8	7.986651360508029e-16	2.5432306639959464e-7	-8.066714133071189e-20	6.565792814183853e-17	3.3894159926960155e-11	7.087003533188277e-11	8.219513883023746e-10
44300000	0.0049998513816470105	7.156358427031605e-50	7.956709866538582e-63	2.0993461568332743e-8	7.986651360508029e-16	2.5432306639959464e-7	-8.065118962593521e-20	6.565792814183853e-17	3.3894159926960155e-11	7.087003533188277e-11	8.219513883023746e-10
44400000	0.0049998513816470105	7.156358427031605e-50	7.956709866538582e-63	2.0993461568332743e-8	7.986651360508029e-16	2.5432306639959464e-7	-8.063523792115852e-20	6.565792814183853e-17	3.3894159926960155e-11	7.087003533188277e-11	8.219513883023746e-10
44500000	0.0049998513816470105	7.156358427031605e-50	7.956709866538582e-63	2.0993461568332743e-8	7.986651360508029e-16	2.5432306639959464e-7	-8.061928621638184e-20	6.565792814183853e-17	3.389415992696015e-11	7.087003533188277e-11	8.219513883023746e-10
44600000	0.0049998513816470105	7.156358427031605e-50	7.956709866538582e-63	2.0993461568332743e-8	7.986651360508029e-16	2.5432306639959464e-7	-8.060333451160516e-20	6.565792814183853e-17	3.389415992696015e-11	7.087003533188277e-11	8.219513883023746e-10
44700000	0.0049998513816470105	7.156358427031605e-50	7.956709866538582e-63	2.0993461568332743e-8	7.986651360508029e-16	2.5432306639959464e-7	-8.058738280682849e-20	6.565792814183853e-17	3.389415992696015e-11	7.087003533188277e-11	8.219513883023746e-10
44800000	0.0049998513816470105	7.156358427031605e-50	7.956709866538582e-63	2.0993461568332743e-8	7.986651360508028e-16	2.5432306639959464e-7	-8.05714311020518e-20	6.565792814183853e-17	3.389415992696015e-11	7.087003533188277e-11	8.219513883023746e-10
44900000	0.0049998513816470105	7.156358427031604e-50	7.956709866538581e-63	2.0993461568332743e-8	7.986651360508028e-16	2.5432306639959464e-7	-8.055547939727512e-20	6.565792814183853e-17	3.389415992696015e-11	7.087003533188277e-11	8.219513883023746e-10
45000000	0.0049998513816470105	7.156358427031604e-50	7.956709866538581e-63	2.0993461568332743e-8	7.986651360508028e-16	2.5432306639959464e-7	-8.053952769249843e-20	6.565792814183853e-17	3.389415992696015e-11	7.087003533188277e-11	8.219513883023746e-10
45100000	0.0049998513816470105	7.156358427031604e-50	7.956709866538581e-63	2.0993461568332743e-8	7.986651360508028e-16	2.5432306639959464e-7	-8.052357598772175e-20	6.565792814183853e-17	3.389415992696015e-11	7.087003533188277e-11	8.219513883023746e-10
45200000	0.0049998513816470105	7.156358427031604e-50	7.956709866538581e-63	2.0993461568332743e-8	7.986651360508028e-16	2.5432306639959464e-7	-8.050762428294507e-20	6.565792814183853e-17	3.389415992696015e-11	7.087003533188277e-11	8.219513883023746e-10
45300000	0.0049998513816470105	7.156358427031604e-50	7.956709866538581e-63	2.0993461568332743e-8	7.986651360508028e-16	2.5432306639959464e-7	-8.049167257816838e-20	6.565792814183853e-17	3.389415992696015e-11	7.087003533188277e-11	8.219513883023746e-10
45400000	0.0049998513816470105	7.156358427031604e-50	7.956709866538581e-63	2.0993461568332743e-8	7.986651360508028e-16	2.5432306639959464e-7	-8.04757208733917e-20	6.565792814183853e-17	3.389415992696015e-11	7.087003533188277e-11	8.219513883023746e-10
45500000	0.0049998513816470105	7.156358427031604e-50	7.956709866538581e-63	2.0993461568332743e-8	7.986651360508028e-16	2.5432306639959464e-7	-8.045976916861502e-20	6.565792814183853e-17	3.389415992696015e-11	7.087003533188277e-11	8.219513883023746e-10
45600000	0.0049998513816470105	7.156358427031603e-50	7.956709866538581e-63	2.0993461568332743e-8	7.986651360508028e-16	2.5432306639959464e-7	-8.044381746383834e-20	6.565792814183853e-17	3.389415992696015e-11	7.087003533188277e-11	8.219513883023746e-10
45700000	0.0049998513816470105	7.156358427031603e-50	7.956709866538581e-63	2.0993461568332743e-8	7.986651360508028e-16	2.5432306639959464e-7	-8.042786575906166e-20	6.565792814183853e-17	3.389415992696015e-11	7.087003533188277e-11	8.219513883023746e-10
45800000	0.0049998513816470105	7.156358427031603e-50	7.956709866538581e-63	2.0993461568332743e-8	7.986651360508028e-16	2.5432306639959464e-7	-8.041191405428498e-20	6.565792814183853e-17	3.389415992696015e-11	7.087003533188277e-11	8.219513883023746e-10
45900000	0.0049998513816470105	7.156358427031603e-50	7.956709866538581e-63	2.0993461568332743e-8	7.986651360508028e-16	2.5432306639959464e-7	-8.039596234950829e-20	6.565792814183853e-17	3.389415992696015e-11	7.087003533188277e-11	8.219513883023746e-10
46000000	0.0049998513816470105	7.156358427031603e-50	7.956709866538581e-63	2.0993461568332743e-8	7.986651360508028e-16	2.5432306639959464e-7	-8.038001064473161e-20	6.565792814183853e-17	3.389415992696015e-11	7.087003533188277e-11	8.219513883023746e-10
46100000	0.0049998513816470105	7.156358427031603e-50	7.956709866538581e-63	2.0993461568332743e-8	7.986651360508028e-16	2.5432306639959464e-7	-8.036405893995493e-20	6.565792814183853e-17	3.389415992696015e-11	7.087003533188277e-11	8.219513883023746e-10
46200000	0.0049998513816470105	7.156358427031603e-50	7.956709866538581e-63	2.0993461568332743e-8	7.986651360508028e-16	2.5432306639959464e-7	-8.034810723517824e-20	6.565792814183853e-17	3.389415992696015e-11	7.087003533188277e-11	8.219513883023746e-10
46300000	0.0049998513816470105	7.156358427031603e-50	7.956709866538581e-63	2.0993461568332743e-8	7.986651360508028e-16	2.5432306639959464e-7	-8.033215553040156e-20	6.565792814183853e-17	3.389415992696015e-11	7.087003533188277e-11	8.219513883023746e-10
46400000	0.0049998513816470105	7.156358427031602e-50	7.956709866538581e-63	2.0993461568332743e-8	7.986651360508028e-16	2.5432306639959464e-7	-8.031620382562487e-20	6.565792814183853e-17	3.389415992696015e-11	7.087003533188277e-11	8.219513883023746e-10
46500000	0.0049998513816470105	7.156358427031602e-50	7.956709866538581e-63	2.0993461568332743e-8	7.986651360508028e-16	2.5432306639959464e-7	-8.03002521208482e-20	6.565792814183853e-17	3.389415992696015e-11	7.087003533188277e-11	8.219513883023746e-10
46600000	0.0049998513816470105	7.156358427031602e-50	7.95670986653858e-63	2.0993461568332743e-8	7.986651360508028e-16	2.5432306639959464e-7	-8.028430041607152e-20	6.565792814183853e-17	3.389415992696015e-11	7.087003533188277e-11	8.219513883023746e-10
46700000	0.0049998513816470105	7.156358427031602e-50	7.95670986653858e-63	2.0993461568332743e-8	7.986651360508028e-16	2.5432306639959464e-7	-8.026834871129483e-20	6.565792814183853e-17	3.389415992696015e-11	7.087003533188277e-11	8.219513883023746e-10
46800000	0.0049998513816470105	7.156358427031602e-50	7.95670986653858e-63	2.0993461568332743e-8	7.986651360508028e-16	2.5432306639959464e-7	-8.025239700651815e-20	6.565792814183853e-17	3.389415992696015e-11	7.087003533188277e-11	8.219513883023746e-10
46900000	0.0049998513816470105	7.156358427031602e-50	7.95670986653858e-63	2.0993461568332743e-8	7.986651360508028e-16	2.5432306639959464e-7	-8.023644530174147e-20	6.565792814183853e-17	3.389415992696015e-11	7.087003533188277e-11	8.219513883023746e-10
47000000	0.0049998513816470105	7.156358427031602e-50	7.95670986653858e-63	2.0993461568332743e-8	7.986651360508028e-16	2.5432306639959464e-7	-8.022049359696478e-20	6.565792814183853e-17	3.389415992696015e-11	7.087003533188277e-11	8.219513883023746e-10
47100000	0.0049998513816470105	7.156358427031602e-50	7.95670986653858e-63	2.0993461568332743e-8	7.986651360508028e-16	2.5432306639959464e-7	-8.02045418921881e-20	6.565792814183853e-17	3.389415992696015e-11	7.087003533188277e-11	8.219513883023746e-10
47200000	0.0049998513816470105	7.156358427031601e-50	7.95670986653858e-63	2.0993461568332743e-8	7.986651360508028e-16	2.5432306639959464e-7	-8.018859018741142e-20	6.565792814183853e-17	3.389415992696015e-11	7.087003533188277e-11	8.219513883023746e-10
47300000	0.0049998513816470105	7.156358427031601e-50	7.95670986653858e-63	2.0993461568332743e-8	7.986651360508028e-16	2.5432306639959464e-7	-8.017263848263473e-20	6.565792814183853e-17	3.389415992696015e-11	7.087003533188277e-11	8.219513883023746e-10
47400000	0.0049998513816470105	7.156358427031601e-50	7.95670986653858e-63	2.0993461568332743e-8	7.986651360508028e-16	2.5432306639959464e-7	-8.015668677785806e-20	6.565792814183853e-17	3.389415992696015e-11	7.087003533188277e-11	8.219513883023746e-10
47500000	0.0049998513816470105	7.156358427031601e-50	7.95670986653858e-63	2.0993461568332743e-8	7.986651360508028e-16	2.5432306639959464e-7	-8.014073507308138e-20	6.565792814183853e-17	3.389415992696015e-11	7.087003533188277e-11	8.219513883023746e-10
47600000	0.0049998513816470105	7.156358427031601e-50	7.95670986653858e-63	2.0993461568332743e-8	7.986651360508028e-16	2.5432306639959464e-7	-8.012478336830469e-20	6.565792814183853e-17	3.389415992696015e-11	7.087003533188277e-11	8.219513883023746e-10
47700000	0.0049998513816470105	7.156358427031601e-50	7.95670986653858e-63	2.0993461568332743e-8	7.986651360508028e-16	2.5432306639959464e-7	-8.010883166352801e-20	6.565792814183853e-17	3.389415992696015e-11	7.087003533188277e-11	8.219513883023746e-10
47800000	0.0049998513816470105	7.156358427031601e-50	7.95670986653858e-63	2.0993461568332743e-8	7.986651360508028e-16	2.5432306639959464e-7	-8.009287995875133e-20	6.565792814183853e-17	3.389415992696015e-11	7.087003533188277e-11	8.219513883023746e-10
47900000	0.0049998513816470105	7.156358427031601e-50	7.95670986653858e-63	2.0993461568332743e-8	7.986651360508028e-16	2.5432306639959464e-7	-8.007692825397464e-20	6.565792814183853e-17	3.389415992696015e-11	7.087003533188277e-11	8.219513883023746e-10
48000000	0.0049998513816470105	7.156358427031601e-50	7.95670986653858e-63	2.0993461568332743e-8	7.986651360508028e-16	2.5432306639959464e-7	-8.006097654919796e-20	6.565792814183853e-17	3.389415992696015e-11	7.087003533188277e-11	8.219513883023746e-10
48100000	0.0049998513816470105	7.156358427031601e-50	7.95670986653858e-63	2.0993461568332743e-8	7.986651360508028e-16	2.5432306639959464e-7	-8.004502484442127e-20	6.565792814183853e-17	3.389415992696015e-11	7.087003533188277e-11	8.219513883023746e-10
48200000	0.0049998513816470105	7.156358427031601e-50	7.95670986653858e-63	2.0993461568332743e-8	7.986651360508028e-16	2.5432306639959464e-7	-8.002907313964459e-20	6.565792814183853e-17	3.389415992696015e-11	7.087003533188277e-11	8.219513883023746e-10
48300000	0.0049998513816470105	7.1563584270316e-50	7.95670986653858e-63	2.0993461568332743e-8	7.986651360508028e-16	2.5432306639959464e-7	-8.001312143486792e-20	6.565792814183853e-17	3.389415992696015e-11	7.087003533188277e-11	8.219513883023746e-10
48400000	0.0049998513816470105	7.1563584270316e-50	7.95670986653858e-63	2.0993461568332743e-8	7.986651360508028e-16	2.5432306639959464e-7	-7.999716973009124e-20	6.565792814183853e-17	3.389415992696015e-11	7.087003533188277e-11	8.219513883023746e-10
48500000	0.0049998513816470105	7.1563584270316e-50	7.95670986653858e-63	2.0993461568332743e-8	7.986651360508028e-16	2.5432306639959464e-7	-7.998121802531455e-20	6.565792814183853e-17	3.389415992696015e-11	7.087003533188277e-11	8.219513883023746e-10
48600000	0.0049998513816470105	7.1563584270316e-50	7.95670986653858e-63	2.0993461568332743e-8	7.986651360508028e-16	2.5432306639959464e-7	-7.996526632053787e-20	6.565792814183853e-17	3.389415992696015e-11	7.087003533188277e-11	8.219513883023746e-10
48700000	0.0049998513816470105	7.1563584270316e-50	7.95670986653858e-63	2.0993461568332743e-8	7.986651360508028e-16	2.5432306639959464e-7	-7.994931461576118e-20	6.565792814183853e-17	3.389415992696015e-11	7.087003533188277e-11	8.219513883023746e-10
48800000	0.0049998513816470105	7.1563584270316e-50	7.95670986653858e-63	2.0993461568332743e-8	7.986651360508028e-16	2.5432306639959464e-7	-7.99333629109845e-20	6.565792814183853e-17	3.389415992696015e-11	7.087003533188277e-11	8.219513883023746e-10
48900000	0.0049998513816470105	7.1563584270316e-50	7.95670986653858e-63	2.0993461568332743e-8	7.986651360508028e-16	2.5432306639959464e-7	-7.991741120620782e-20	6.565792814183853e-17	3.389415992696015e-11	7.087003533188277e-11	8.219513883023746e-10
49000000	0.0049998513816470105	7.1563584270316e-50	7.95670986653858e-63	2.0993461568332743e-8	7.986651360508028e-16	2.5432306639959464e-7	-7.990145950143113e-20	6.565792814183853e-17	3.389415992696015e-11	7.087003533188277e-11	8.219513883023746e-10
49100000	0.0049998513816470105	7.1563584270316e-50	7.95670986653858e-63	2.0993461568332743e-8	7.986651360508028e-16	2.5432306639959464e-7	-7.988550779665445e-20	6.565792814183853e-17	3.389415992696015e-11	7.087003533188277e-11	8.219513883023746e-10
49200000	0.0049998513816470105	7.1563584270316e-50	7.95670986653858e-63	2.0993461568332743e-8	7.986651360508028e-16	2.5432306639959464e-7	-7.986955609187777e-20	6.565792814183853e-17	3.389415992696015e-11	7.087003533188277e-11	8.219513883023746e-10
49300000	0.0049998513816470105	7.1563584270316e-50	7.95670986653858e-63	2.0993461568332743e-8	7.986651360508028e-16	2.5432306639959464e-7	-7.985360438710109e-20	6.565792814183853e-17	3.389415992696015e-11	7.087003533188277e-11	8.219513883023746e-10
49400000	0.0049998513816470105	7.1563584270316e-50	7.95670986653858e-63	2.0993461568332743e-8	7.986651360508028e-16	2.5432306639959464e-7	-7.983765268232441e-20	6.565792814183853e-17	3.389415992696015e-11	7.087003533188277e-11	8.219513883023746e-10
49500000	0.0049998513816470105	7.1563584270316e-50	7.95670986653858e-63	2.0993461568332743e-8	7.986651360508028e-16	2.5432306639959464e-7	-7.982170097754773e-20	6.565792814183853e-17	3.389415992696015e-11	7.087003533188277e-11	8.219513883023746e-10
49600000	0.0049998513816470105	7.1563584270316e-50	7.95670986653858e-63	2.0993461568332743e-8	7.986651360508028e-16	2.5432306639959464e-7	-7.980574927277104e-20	6.565792814183853e-17	3.389415992696015e-11	7.087003533188277e-11	8.219513883023746e-10
49700000	0.0049998513816470105	7.1563584270316e-50	7.95670986653858e-63	2.0993461568332743e-8	7.986651360508028e-16	2.5432306639959464e-7	-7.978979756799436e-20	6.565792814183853e-17	3.389415992696015e-11	7.087003533188277e-11	8.219513883023746e-10
49800000	0.0049998513816470105	7.1563584270316e-50	7.95670986653858e-63	2.0993461568332743e-8	7.986651360508028e-16	2.5432306639959464e-7	-7.977384586321767e-20	6.565792814183853e-17	3.389415992696015e-11	7.087003533188277e-11	8.219513883023746e-10
49900000	0.0049998513816470105	7.1563584270316e-50	7.95670986653858e-63	2.0993461568332743e-8	7.986651360508028e-16	2.5432306639959464e-7	-7.975789415844099e-20	6.565792814183853e-17	3.389415992696015e-11	7.087003533188277e-11	8.219513883023746e-10
50000000	0.0049998513816470105	7.1563584270316e-50	7.956709866538579e-63	2.0993461568332743e-8	7.986651360508028e-16	2.5432306639959464e-7	-7.974194245366431e-20	6.565792814183853e-17	3.389415992696015e-11	7.087003533188277e-11	8.219513883023746e-10
50100000	0.0049998513816470105	7.1563584270316e-50	7.956709866538579e-63	2.0993461568332743e-8	7.986651360508028e-16	2.5432306639959464e-7	-7.972599074888764e-20	6.565792814183853e-17	3.389415992696015e-11	7.087003533188277e-11	8.219513883023746e-10
50200000	0.0049998513816470105	7.1563584270316e-50	7.956709866538579e-63	2.0993461568332743e-8	7.986651360508028e-16	2.5432306639959464e-7	-7.971003904411095e-20	6.565792814183853e-17	3.389415992696015e-11	7.087003533188277e-11	8.219513883023746e-10
50300000	0.0049998513816470105	7.1563584270316e-50	7.956709866538579e-63	2.0993461568332743e-8	7.986651360508028e-16	2.5432306639959464e-7	-7.969408733933427e-20	6.565792814183853e-17	3.389415992696015e-11	7.087003533188277e-11	8.219513883023746e-10
50400000	0.0049998513816470105	7.1563584270316e-50	7.956709866538579e-63	2.0993461568332743e-8	7.986651360508028e-16	2.5432306639959464e-7	-7.967813563455758e-20	6.565792814183853e-17	3.389415992696015e-11	7.087003533188277e-11	8.219513883023746e-10
50500000	0.0049998513816470105	7.1563584270316e-50	7.956709866538579e-63	2.0993461568332743e-8	7.986651360508028e-16	2.5432306639959464e-7	-7.96621839297809e-20	6.565792814183853e-17	3.389415992696015e-11	7.087003533188277e-11	8.219513883023746e-10
50600000	0.0049998513816470105	7.1563584270316e-50	7.956709866538579e-63	2.0993461568332743e-8	7.986651360508028e-16	2.5432306639959464e-7	-7.964623222500422e-20	6.565792814183853e-17	3.389415992696015e-11	7.087003533188277e-11	8.219513883023746e-10
50700000	0.0049998513816470105	7.1563584270316e-50	7.956709866538579e-63	2.0993461568332743e-8	7.986651360508028e-16	2.5432306639959464e-7	-7.963028052022753e-20	6.565792814183853e-17	3.389415992696015e-11	7.087003533188277e-11	8.219513883023746e-10
50800000	0.0049998513816470105	7.1563584270316e-50	7.956709866538579e-63	2.0993461568332743e-8	7.986651360508028e-16	2.5432306639959464e-7	-7.961432881545085e-20	6.565792814183853e-17	3.389415992696015e-11	7.087003533188277e-11	8.219513883023746e-10
50900000	0.0049998513816470105	7.1563584270316e-50	7.956709866538579e-63	2.0993461568332743e-8	7.986651360508028e-16	2.5432306639959464e-7	-7.959837711067417e-20	6.565792814183853e-17	3.389415992696015e-11	7.087003533188277e-11	8.219513883023746e-10
51000000	0.0049998513816470105	7.1563584270316e-50	7.956709866538579e-63	2.0993461568332743e-8	7.986651360508028e-16	2.5432306639959464e-7	-7.958242540589748e-20	6.565792814183853e-17	3.389415992696015e-11	7.087003533188277e-11	8.219513883023746e-10
51100000	0.0049998513816470105	7.1563584270316e-50	7.956709866538579e-63	2.0993461568332743e-8	7.986651360508028e-16	2.5432306639959464e-7	-7.956647370112081e-20	6.565792814183853e-17	3.389415992696015e-11	7.087003533188277e-11	8.219513883023746e-10
51200000	0.0049998513816470105	7.1563584270316e-50	7.956709866538579e-63	2.0993461568332743e-8	7.986651360508028e-16	2.5432306639959464e-7	-7.955052199634413e-20	6.565792814183853e-17	3.389415992696015e-11	7.087003533188277e-11	8.219513883023746e-10
51300000	0.0049998513816470105	7.1563584270316e-50	7.956709866538579e-63	2.0993461568332743e-8	7.986651360508028e-16	2.5432306639959464e-7	-7.953457029156744e-20	6.565792814183853e-17	3.389415992696015e-11	7.087003533188277e-11	8.219513883023746e-10
51400000	0.0049998513816470105	7.1563584270316e-50	7.956709866538579e-63	2.0993461568332743e-8	7.986651360508028e-16	2.5432306639959464e-7	-7.951861858679076e-20	6.565792814183853e-17	3.389415992696015e-11	7.087003533188277e-11	8.219513883023746e-10
51500000	0.0049998513816470105	7.156358427031601e-50	7.956709866538579e-63	2.0993461568332743e-8	7.986651360508028e-16	2.5432306639959464e-7	-7.950266688201408e-20	6.565792814183853e-17	3.389415992696015e-11	7.087003533188277e-11	8.219513883023746e-10
51600000	0.0049998513816470105	7.156358427031601e-50	7.956709866538579e-63	2.0993461568332743e-8	7.986651360508028e-16	2.5432306639959464e-7	-7.948671517723739e-20	6.565792814183853e-17	3.389415992696015e-11	7.087003533188277e-11	8.219513883023746e-10
51700000	0.0049998513816470105	7.156358427031601e-50	7.956709866538579e-63	2.0993461568332743e-8	7.986651360508028e-16	2.5432306639959464e-7	-7.947076347246071e-20	6.565792814183853e-17	3.389415992696015e-11	7.087003533188277e-11	8.219513883023746e-10
51800000	0.0049998513816470105	7.156358427031601e-50	7.956709866538579e-63	2.0993461568332743e-8	7.986651360508028e-16	2.5432306639959464e-7	-7.945481176768402e-20	6.565792814183853e-17	3.389415992696015e-11	7.087003533188277e-11	8.219513883023746e-10
51900000	0.0049998513816470105	7.156358427031601e-50	7.956709866538579e-63	2.0993461568332743e-8	7.986651360508028e-16	2.5432306639959464e-7	-7.943886006290734e-20	6.565792814183853e-17	3.389415992696015e-11	7.087003533188277e-11	8.219513883023746e-10
52000000	0.0049998513816470105	7.156358427031601e-50	7.95670986653858e-63	2.0993461568332743e-8	7.986651360508028e-16	2.5432306639959464e-7	-7.942290835813067e-20	6.565792814183853e-17	3.389415992696015e-11	7.087003533188277e-11	8.219513883023746e-10
52100000	0.0049998513816470105	7.156358427031601e-50	7.95670986653858e-63	2.0993461568332743e-8	7.986651360508028e-16	2.5432306639959464e-7	-7.940695665335398e-20	6.565792814183853e-17	3.389415992696015e-11	7.087003533188277e-11	8.219513883023746e-10
52200000	0.0049998513816470105	7.156358427031601e-50	7.95670986653858e-63	2.0993461568332743e-8	7.986651360508028e-16	2.5432306639959464e-7	-7.93910049485773e-20	6.565792814183853e-17	3.389415992696015e-11	7.087003533188277e-11	8.219513883023746e-10
52300000	0.0049998513816470105	7.156358427031601e-50	7.95670986653858e-63	2.0993461568332743e-8	7.986651360508028e-16	2.5432306639959464e-7	-7.937505324380062e-20	6.565792814183853e-17	3.389415992696015e-11	7.087003533188277e-11	8.219513883023746e-10
52400000	0.0049998513816470105	7.156358427031601e-50	7.95670986653858e-63	2.099346156833274e-8	7.986651360508028e-16	2.5432306639959464e-7	-7.935910153902393e-20	6.565792814183853e-17	3.389415992696015e-11	7.087003533188277e-11	8.219513883023746e-10
52500000	0.0049998513816470105	7.156358427031601e-50	7.95670986653858e-63	2.099346156833274e-8	7.986651360508028e-16	2.5432306639959464e-7	-7.934314983424725e-20	6.565792814183853e-17	3.389415992696015e-11	7.087003533188277e-11	8.219513883023746e-10
52600000	0.0049998513816470105	7.156358427031601e-50	7.95670986653858e-63	2.099346156833274e-8	7.986651360508028e-16	2.5432306639959464e-7	-7.932719812947057e-20	6.565792814183853e-17	3.389415992696015e-11	7.087003533188277e-11	8.219513883023746e-10
52700000	0.0049998513816470105	7.156358427031601e-50	7.95670986653858e-63	2.099346156833274e-8	7.986651360508028e-16	2.5432306639959464e-7	-7.931124642469388e-20	6.565792814183853e-17	3.389415992696015e-11	7.087003533188277e-11	8.219513883023746e-10
52800000	0.0049998513816470105	7.156358427031601e-50	7.95670986653858e-63	2.099346156833274e-8	7.986651360508028e-16	2.5432306639959464e-7	-7.92952947199172e-20	6.565792814183853e-17	3.389415992696015e-11	7.087003533188277e-11	8.219513883023746e-10
52900000	0.00499985138164701	7.156358427031601e-50	7.95670986653858e-63	2.099346156833274e-8	7.986651360508028e-16	2.5432306639959464e-7	-7.927934301514053e-20	6.565792814183853e-17	3.389415992696015e-11	7.087003533188277e-11	8.219513883023746e-10
53000000	0.00499985138164701	7.156358427031602e-50	7.95670986653858e-63	2.099346156833274e-8	7.986651360508028e-16	2.5432306639959464e-7	-7.926339131036384e-20	6.565792814183853e-17	3.389415992696015e-11	7.087003533188277e-11	8.219513883023746e-10
53100000	0.00499985138164701	7.156358427031602e-50	7.95670986653858e-63	2.099346156833274e-8	7.986651360508028e-16	2.5432306639959464e-7	-7.924743960558716e-20	6.565792814183853e-17	3.389415992696015e-11	7.087003533188277e-11	8.219513883023746e-10
53200000	0.00499985138164701	7.156358427031602e-50	7.95670986653858e-63	2.099346156833274e-8	7.986651360508028e-16	2.5432306639959464e-7	-7.923148790081048e-20	6.565792814183853e-17	3.389415992696015e-11	7.087003533188277e-11	8.219513883023746e-10
53300000	0.00499985138164701	7.156358427031602e-50	7.95670986653858e-63	2.099346156833274e-8	7.986651360508028e-16	2.5432306639959464e-7	-7.921553619603379e-20	6.565792814183853e-17	3.389415992696015e-11	7.087003533188277e-11	8.219513883023746e-10
53400000	0.00499985138164701	7.156358427031602e-50	7.95670986653858e-63	2.099346156833274e-8	7.986651360508028e-16	2.5432306639959464e-7	-7.919958449125711e-20	6.565792814183853e-17	3.389415992696015e-11	7.087003533188277e-11	8.219513883023746e-10
53500000	0.00499985138164701	7.156358427031602e-50	7.95670986653858e-63	2.099346156833274e-8	7.986651360508028e-16	2.5432306639959464e-7	-7.918363278648042e-20	6.565792814183853e-17	3.389415992696015e-11	7.087003533188277e-11	8.219513883023746e-10
53600000	0.00499985138164701	7.156358427031602e-50	7.95670986653858e-63	2.099346156833274e-8	7.986651360508028e-16	2.5432306639959464e-7	-7.916768108170374e-20	6.565792814183853e-17	3.389415992696015e-11	7.087003533188277e-11	8.219513883023746e-10
53700000	0.00499985138164701	7.156358427031602e-50	7.95670986653858e-63	2.099346156833274e-8	7.986651360508028e-16	2.5432306639959464e-7	-7.915172937692706e-20	6.565792814183853e-17	3.389415992696015e-11	7.087003533188277e-11	8.219513883023746e-10
53800000	0.00499985138164701	7.156358427031602e-50	7.95670986653858e-63	2.099346156833274e-8	7.986651360508028e-16	2.5432306639959464e-7	-7.913577767215039e-20	6.565792814183853e-17	3.389415992696015e-11	7.087003533188277e-11	8.219513883023746e-10
53900000	0.00499985138164701	7.156358427031602e-50	7.95670986653858e-63	2.099346156833274e-8	7.986651360508028e-16	2.5432306639959464e-7	-7.91198259673737e-20	6.565792814183853e-17	3.389415992696015e-11	7.087003533188277e-11	8.219513883023745e-10
54000000	0.00499985138164701	7.156358427031602e-50	7.95670986653858e-63	2.099346156833274e-8	7.986651360508028e-16	2.5432306639959464e-7	-7.910387426259702e-20	6.565792814183853e-17	3.389415992696015e-11	7.087003533188277e-11	8.219513883023745e-10
54100000	0.00499985138164701	7.156358427031602e-50	7.95670986653858e-63	2.099346156833274e-8	7.986651360508028e-16	2.5432306639959464e-7	-7.908792255782033e-20	6.565792814183853e-17	3.389415992696015e-11	7.087003533188277e-11	8.219513883023745e-10
54200000	0.00499985138164701	7.156358427031603e-50	7.95670986653858e-63	2.099346156833274e-8	7.986651360508028e-16	2.5432306639959464e-7	-7.907197085304365e-20	6.565792814183853e-17	3.389415992696015e-11	7.087003533188277e-11	8.219513883023745e-10
54300000	0.00499985138164701	7.156358427031603e-50	7.95670986653858e-63	2.099346156833274e-8	7.986651360508028e-16	2.5432306639959464e-7	-7.905601914826697e-20	6.565792814183853e-17	3.389415992696015e-11	7.087003533188277e-11	8.219513883023745e-10
54400000	0.00499985138164701	7.156358427031603e-50	7.95670986653858e-63	2.099346156833274e-8	7.986651360508028e-16	2.5432306639959464e-7	-7.904006744349028e-20	6.565792814183853e-17	3.389415992696015e-11	7.087003533188276e-11	8.219513883023745e-10
54500000	0.00499985138164701	7.156358427031603e-50	7.95670986653858e-63	2.099346156833274e-8	7.986651360508028e-16	2.5432306639959464e-7	-7.90241157387136e-20	6.565792814183853e-17	3.389415992696015e-11	7.087003533188276e-11	8.219513883023745e-10
54600000	0.00499985138164701	7.156358427031603e-50	7.95670986653858e-63	2.099346156833274e-8	7.986651360508028e-16	2.5432306639959464e-7	-7.900816403393692e-20	6.565792814183853e-17	3.389415992696015e-11	7.087003533188276e-11	8.219513883023745e-10
54700000	0.00499985138164701	7.156358427031603e-50	7.95670986653858e-63	2.099346156833274e-8	7.986651360508028e-16	2.5432306639959464e-7	-7.899221232916024e-20	6.565792814183853e-17	3.389415992696015e-11	7.087003533188276e-11	8.219513883023745e-10
54800000	0.00499985138164701	7.156358427031603e-50	7.95670986653858e-63	2.099346156833274e-8	7.986651360508028e-16	2.5432306639959464e-7	-7.897626062438356e-20	6.565792814183853e-17	3.389415992696015e-11	7.087003533188276e-11	8.219513883023745e-10
54900000	0.00499985138164701	7.156358427031603e-50	7.95670986653858e-63	2.099346156833274e-8	7.986651360508028e-16	2.5432306639959464e-7	-7.896030891960688e-20	6.565792814183853e-17	3.389415992696015e-11	7.087003533188276e-11	8.219513883023745e-10
55000000	0.00499985138164701	7.156358427031603e-50	7.95670986653858e-63	2.099346156833274e-8	7.986651360508028e-16	2.5432306639959464e-7	-7.894435721483019e-20	6.565792814183853e-17	3.389415992696015e-11	7.087003533188276e-11	8.219513883023745e-10
55100000	0.00499985138164701	7.156358427031603e-50	7.95670986653858e-63	2.099346156833274e-8	7.986651360508028e-16	2.5432306639959464e-7	-7.892840551005351e-20	6.565792814183853e-17	3.389415992696015e-11	7.087003533188276e-11	8.219513883023745e-10
55200000	0.00499985138164701	7.156358427031603e-50	7.95670986653858e-63	2.099346156833274e-8	7.986651360508028e-16	2.5432306639959464e-7	-7.891245380527682e-20	6.565792814183853e-17	3.389415992696015e-11	7.087003533188276e-11	8.219513883023745e-10
55300000	0.00499985138164701	7.156358427031603e-50	7.95670986653858e-63	2.099346156833274e-8	7.986651360508028e-16	2.5432306639959464e-7	-7.889650210050014e-20	6.565792814183853e-17	3.389415992696015e-11	7.087003533188276e-11	8.219513883023745e-10
55400000	0.00499985138164701	7.156358427031604e-50	7.95670986653858e-63	2.099346156833274e-8	7.986651360508028e-16	2.5432306639959464e-7	-7.888055039572346e-20	6.565792814183853e-17	3.389415992696015e-11	7.087003533188276e-11	8.219513883023745e-10
55500000	0.00499985138164701	7.156358427031604e-50	7.95670986653858e-63	2.099346156833274e-8	7.986651360508028e-16	2.5432306639959464e-7	-7.886459869094677e-20	6.565792814183853e-17	3.389415992696015e-11	7.087003533188276e-11	8.219513883023745e-10
55600000	0.00499985138164701	7.156358427031604e-50	7.95670986653858e-63	2.099346156833274e-8	7.986651360508028e-16	2.5432306639959464e-7	-7.88486469861701e-20	6.565792814183853e-17	3.389415992696015e-11	7.087003533188276e-11	8.219513883023745e-10
55700000	0.00499985138164701	7.156358427031604e-50	7.95670986653858e-63	2.099346156833274e-8	7.986651360508028e-16	2.5432306639959464e-7	-7.883269528139342e-20	6.565792814183853e-17	3.389415992696015e-11	7.087003533188276e-11	8.219513883023745e-10
55800000	0.00499985138164701	7.156358427031604e-50	7.95670986653858e-63	2.099346156833274e-8	7.986651360508028e-16	2.5432306639959464e-7	-7.881674357661673e-20	6.565792814183853e-17	3.389415992696015e-11	7.087003533188276e-11	8.219513883023745e-10
55900000	0.00499985138164701	7.156358427031604e-50	7.95670986653858e-63	2.099346156833274e-8	7.986651360508028e-16	2.5432306639959464e-7	-7.880079187184005e-20	6.565792814183853e-17	3.389415992696015e-11	7.087003533188276e-11	8.219513883023745e-10
56000000	0.00499985138164701	7.156358427031604e-50	7.95670986653858e-63	2.099346156833274e-8	7.986651360508028e-16	2.5432306639959464e-7	-7.878484016706337e-20	6.565792814183853e-17	3.389415992696015e-11	7.087003533188276e-11	8.219513883023745e-10
56100000	0.00499985138164701	7.156358427031604e-50	7.95670986653858e-63	2.099346156833274e-8	7.986651360508028e-16	2.5432306639959464e-7	-7.876888846228668e-20	6.565792814183853e-17	3.389415992696015e-11	7.087003533188276e-11	8.219513883023745e-10
56200000	0.00499985138164701	7.156358427031604e-50	7.95670986653858e-63	2.099346156833274e-8	7.986651360508028e-16	2.5432306639959464e-7	-7.875293675751e-20	6.565792814183853e-17	3.389415992696015e-11	7.087003533188276e-11	8.219513883023745e-10
56300000	0.00499985138164701	7.156358427031604e-50	7.95670986653858e-63	2.099346156833274e-8	7.986651360508028e-16	2.5432306639959464e-7	-7.873698505273332e-20	6.565792814183853e-17	3.389415992696015e-11	7.087003533188276e-11	8.219513883023745e-10
56400000	0.00499985138164701	7.156358427031604e-50	7.95670986653858e-63	2.099346156833274e-8	7.986651360508028e-16	2.5432306639959464e-7	-7.872103334795663e-20	6.565792814183853e-17	3.389415992696015e-11	7.087003533188276e-11	8.219513883023745e-10
56500000	0.00499985138164701	7.156358427031604e-50	7.95670986653858e-63	2.099346156833274e-8	7.986651360508028e-16	2.5432306639959464e-7	-7.870508164317996e-20	6.565792814183853e-17	3.389415992696015e-11	7.087003533188276e-11	8.219513883023745e-10
56600000	0.00499985138164701	7.156358427031604e-50	7.95670986653858e-63	2.099346156833274e-8	7.986651360508028e-16	2.5432306639959464e-7	-7.868912993840328e-20	6.565792814183853e-17	3.389415992696015e-11	7.087003533188276e-11	8.219513883023745e-10
56700000	0.00499985138164701	7.156358427031604e-50	7.95670986653858e-63	2.099346156833274e-8	7.986651360508028e-16	2.5432306639959464e-7	-7.867317823362659e-20	6.565792814183853e-17	3.389415992696015e-11	7.087003533188276e-11	8.219513883023745e-10
56800000	0.00499985138164701	7.156358427031605e-50	7.95670986653858e-63	2.099346156833274e-8	7.986651360508028e-16	2.5432306639959464e-7	-7.865722652884991e-20	6.565792814183853e-17	3.389415992696015e-11	7.087003533188276e-11	8.219513883023745e-10
56900000	0.00499985138164701	7.156358427031605e-50	7.95670986653858e-63	2.099346156833274e-8	7.986651360508028e-16	2.5432306639959464e-7	-7.864127482407323e-20	6.565792814183853e-17	3.389415992696015e-11	7.087003533188276e-11	8.219513883023745e-10
57000000	0.00499985138164701	7.156358427031605e-50	7.95670986653858e-63	2.099346156833274e-8	7.986651360508028e-16	2.5432306639959464e-7	-7.862532311929654e-20	6.565792814183853e-17	3.389415992696015e-11	7.087003533188276e-11	8.219513883023745e-10
57100000	0.00499985138164701	7.156358427031605e-50	7.95670986653858e-63	2.099346156833274e-8	7.986651360508028e-16	2.5432306639959464e-7	-7.860937141451986e-20	6.565792814183853e-17	3.389415992696015e-11	7.087003533188276e-11	8.219513883023745e-10
57200000	0.00499985138164701	7.156358427031605e-50	7.95670986653858e-63	2.099346156833274e-8	7.986651360508028e-16	2.5432306639959464e-7	-7.859341970974317e-20	6.565792814183853e-17	3.389415992696015e-11	7.087003533188276e-11	8.219513883023745e-10
57300000	0.00499985138164701	7.156358427031605e-50	7.95670986653858e-63	2.099346156833274e-8	7.986651360508028e-16	2.5432306639959464e-7	-7.857746800496649e-20	6.565792814183853e-17	3.389415992696015e-11	7.087003533188276e-11	8.219513883023745e-10
57400000	0.00499985138164701	7.156358427031605e-50	7.95670986653858e-63	2.099346156833274e-8	7.986651360508028e-16	2.5432306639959464e-7	-7.856151630018982e-20	6.565792814183853e-17	3.389415992696015e-11	7.087003533188276e-11	8.219513883023745e-10
57500000	0.00499985138164701	7.156358427031605e-50	7.95670986653858e-63	2.099346156833274e-8	7.986651360508028e-16	2.5432306639959464e-7	-7.854556459541313e-20	6.565792814183853e-17	3.389415992696015e-11	7.087003533188276e-11	8.219513883023745e-10
57600000	0.00499985138164701	7.156358427031605e-50	7.95670986653858e-63	2.099346156833274e-8	7.986651360508028e-16	2.5432306639959464e-7	-7.852961289063645e-20	6.565792814183853e-17	3.389415992696015e-11	7.087003533188276e-11	8.219513883023745e-10
57700000	0.00499985138164701	7.156358427031605e-50	7.95670986653858e-63	2.099346156833274e-8	7.986651360508028e-16	2.5432306639959464e-7	-7.851366118585977e-20	6.565792814183853e-17	3.389415992696015e-11	7.087003533188276e-11	8.219513883023745e-10
57800000	0.00499985138164701	7.156358427031605e-50	7.95670986653858e-63	2.099346156833274e-8	7.986651360508028e-16	2.5432306639959464e-7	-7.849770948108308e-20	6.565792814183853e-17	3.389415992696015e-11	7.087003533188276e-11	8.219513883023745e-10
57900000	0.00499985138164701	7.156358427031605e-50	7.95670986653858e-63	2.099346156833274e-8	7.986651360508028e-16	2.5432306639959464e-7	-7.84817577763064e-20	6.565792814183853e-17	3.389415992696015e-11	7.087003533188276e-11	8.219513883023745e-10
58000000	0.00499985138164701	7.156358427031605e-50	7.95670986653858e-63	2.099346156833274e-8	7.986651360508028e-16	2.5432306639959464e-7	-7.846580607152972e-20	6.565792814183853e-17	3.389415992696015e-11	7.087003533188276e-11	8.219513883023745e-10
58100000	0.00499985138164701	7.156358427031605e-50	7.95670986653858e-63	2.099346156833274e-8	7.986651360508028e-16	2.5432306639959464e-7	-7.844985436675303e-20	6.565792814183853e-17	3.389415992696015e-11	7.087003533188276e-11	8.219513883023745e-10
58200000	0.00499985138164701	7.156358427031605e-50	7.95670986653858e-63	2.099346156833274e-8	7.986651360508028e-16	2.5432306639959464e-7	-7.843390266197635e-20	6.565792814183853e-17	3.389415992696015e-11	7.087003533188276e-11	8.219513883023745e-10
58300000	0.00499985138164701	7.156358427031605e-50	7.95670986653858e-63	2.099346156833274e-8	7.986651360508028e-16	2.5432306639959464e-7	-7.841795095719967e-20	6.565792814183853e-17	3.389415992696015e-11	7.087003533188276e-11	8.219513883023745e-10
58400000	0.00499985138164701	7.156358427031605e-50	7.95670986653858e-63	2.099346156833274e-8	7.986651360508028e-16	2.5432306639959464e-7	-7.840199925242299e-20	6.565792814183853e-17	3.389415992696015e-11	7.087003533188276e-11	8.219513883023745e-10
58500000	0.00499985138164701	7.156358427031605e-50	7.95670986653858e-63	2.099346156833274e-8	7.986651360508028e-16	2.5432306639959464e-7	-7.838604754764631e-20	6.565792814183853e-17	3.389415992696015e-11	7.087003533188276e-11	8.219513883023745e-10
58600000	0.00499985138164701	7.156358427031605e-50	7.95670986653858e-63	2.099346156833274e-8	7.986651360508028e-16	2.5432306639959464e-7	-7.837009584286963e-20	6.565792814183853e-17	3.389415992696015e-11	7.087003533188276e-11	8.219513883023745e-10
58700000	0.00499985138164701	7.156358427031605e-50	7.95670986653858e-63	2.099346156833274e-8	7.986651360508028e-16	2.5432306639959464e-7	-7.835414413809294e-20	6.565792814183853e-17	3.389415992696015e-11	7.087003533188276e-11	8.219513883023745e-10
58800000	0.00499985138164701	7.156358427031605e-50	7.95670986653858e-63	2.099346156833274e-8	7.986651360508028e-16	2.5432306639959464e-7	-7.833819243331626e-20	6.565792814183853e-17	3.389415992696015e-11	7.087003533188276e-11	8.219513883023745e-10
58900000	0.00499985138164701	7.156358427031605e-50	7.95670986653858e-63	2.099346156833274e-8	7.986651360508028e-16	2.5432306639959464e-7	-7.832224072853957e-20	6.565792814183853e-17	3.389415992696015e-11	7.087003533188276e-11	8.219513883023745e-10
59000000	0.00499985138164701	7.156358427031605e-50	7.95670986653858e-63	2.099346156833274e-8	7.986651360508028e-16	2.5432306639959464e-7	-7.830628902376289e-20	6.565792814183853e-17	3.389415992696015e-11	7.087003533188276e-11	8.219513883023745e-10
59100000	0.00499985138164701	7.156358427031605e-50	7.95670986653858e-63	2.099346156833274e-8	7.986651360508028e-16	2.5432306639959464e-7	-7.829033731898621e-20	6.565792814183853e-17	3.389415992696015e-11	7.087003533188276e-11	8.219513883023745e-10
59200000	0.00499985138164701	7.156358427031605e-50	7.95670986653858e-63	2.099346156833274e-8	7.986651360508028e-16	2.5432306639959464e-7	-7.827438561420952e-20	6.565792814183853e-17	3.389415992696015e-11	7.087003533188276e-11	8.219513883023745e-10
59300000	0.00499985138164701	7.156358427031605e-50	7.95670986653858e-63	2.099346156833274e-8	7.986651360508028e-16	2.5432306639959464e-7	-7.825843390943285e-20	6.565792814183853e-17	3.389415992696015e-11	7.087003533188276e-11	8.219513883023745e-10
59400000	0.00499985138164701	7.156358427031605e-50	7.95670986653858e-63	2.099346156833274e-8	7.986651360508028e-16	2.5432306639959464e-7	-7.824248220465617e-20	6.565792814183853e-17	3.389415992696015e-11	7.087003533188276e-11	8.219513883023745e-10
59500000	0.00499985138164701	7.156358427031605e-50	7.95670986653858e-63	2.099346156833274e-8	7.986651360508028e-16	2.5432306639959464e-7	-7.822653049987948e-20	6.565792814183853e-17	3.389415992696015e-11	7.087003533188276e-11	8.219513883023745e-10
59600000	0.00499985138164701	7.156358427031605e-50	7.95670986653858e-63	2.099346156833274e-8	7.986651360508028e-16	2.5432306639959464e-7	-7.82105787951028e-20	6.565792814183853e-17	3.389415992696015e-11	7.087003533188276e-11	8.219513883023745e-10
59700000	0.00499985138164701	7.156358427031605e-50	7.95670986653858e-63	2.099346156833274e-8	7.986651360508028e-16	2.5432306639959464e-7	-7.819462709032612e-20	6.565792814183853e-17	3.389415992696015e-11	7.087003533188276e-11	8.219513883023745e-10
59800000	0.00499985138164701	7.156358427031605e-50	7.95670986653858e-63	2.099346156833274e-8	7.986651360508028e-16	2.5432306639959464e-7	-7.817867538554943e-20	6.565792814183853e-17	3.389415992696015e-11	7.087003533188276e-11	8.219513883023745e-10
59900000	0.00499985138164701	7.156358427031605e-50	7.95670986653858e-63	2.099346156833274e-8	7.986651360508028e-16	2.5432306639959464e-7	-7.816272368077275e-20	6.565792814183853e-17	3.389415992696015e-11	7.087003533188276e-11	8.219513883023745e-10
60000000	0.00499985138164701	7.156358427031605e-50	7.95670986653858e-63	2.099346156833274e-8	7.986651360508028e-16	2.5432306639959464e-7	-7.814677197599607e-20	6.565792814183853e-17	3.389415992696015e-11	7.087003533188276e-11	8.219513883023745e-10
60100000	0.00499985138164701	7.156358427031605e-50	7.95670986653858e-63	2.099346156833274e-8	7.986651360508028e-16	2.5432306639959464e-7	-7.813082027121938e-20	6.565792814183853e-17	3.389415992696015e-11	7.087003533188276e-11	8.219513883023745e-10
60200000	0.00499985138164701	7.156358427031605e-50	7.95670986653858e-63	2.099346156833274e-8	7.986651360508028e-16	2.5432306639959464e-7	-7.811486856644271e-20	6.565792814183853e-17	3.389415992696015e-11	7.087003533188276e-11	8.219513883023745e-10
60300000	0.00499985138164701	7.156358427031605e-50	7.95670986653858e-63	2.099346156833274e-8	7.986651360508028e-16	2.5432306639959464e-7	-7.809891686166603e-20	6.565792814183853e-17	3.389415992696015e-11	7.087003533188276e-11	8.219513883023745e-10
60400000	0.00499985138164701	7.156358427031605e-50	7.95670986653858e-63	2.099346156833274e-8	7.986651360508028e-16	2.5432306639959464e-7	-7.808296515688934e-20	6.565792814183853e-17	3.389415992696015e-11	7.087003533188276e-11	8.219513883023745e-10
60500000	0.00499985138164701	7.156358427031605e-50	7.95670986653858e-63	2.099346156833274e-8	7.986651360508028e-16	2.5432306639959464e-7	-7.806701345211266e-20	6.565792814183853e-17	3.389415992696015e-11	7.087003533188276e-11	8.219513883023745e-10
60600000	0.00499985138164701	7.156358427031605e-50	7.95670986653858e-63	2.099346156833274e-8	7.986651360508028e-16	2.5432306639959464e-7	-7.805106174733598e-20	6.565792814183853e-17	3.389415992696015e-11	7.087003533188276e-11	8.219513883023745e-10
60700000	0.00499985138164701	7.156358427031605e-50	7.95670986653858e-63	2.099346156833274e-8	7.986651360508028e-16	2.5432306639959464e-7	-7.803511004255929e-20	6.565792814183853e-17	3.389415992696015e-11	7.087003533188276e-11	8.219513883023745e-10
60800000	0.00499985138164701	7.156358427031605e-50	7.95670986653858e-63	2.099346156833274e-8	7.986651360508028e-16	2.5432306639959464e-7	-7.801915833778261e-20	6.565792814183853e-17	3.389415992696015e-11	7.087003533188276e-11	8.219513883023745e-10
60900000	0.00499985138164701	7.156358427031605e-50	7.95670986653858e-63	2.099346156833274e-8	7.986651360508028e-16	2.5432306639959464e-7	-7.800320663300592e-20	6.565792814183853e-17	3.389415992696015e-11	7.087003533188276e-11	8.219513883023745e-10
61000000	0.00499985138164701	7.156358427031605e-50	7.95670986653858e-63	2.099346156833274e-8	7.986651360508028e-16	2.5432306639959464e-7	-7.798725492822924e-20	6.565792814183853e-17	3.389415992696015e-11	7.087003533188276e-11	8.219513883023745e-10
61100000	0.00499985138164701	7.156358427031605e-50	7.95670986653858e-63	2.099346156833274e-8	7.986651360508028e-16	2.5432306639959464e-7	-7.797130322345257e-20	6.565792814183853e-17	3.389415992696015e-11	7.087003533188276e-11	8.219513883023745e-10
61200000	0.00499985138164701	7.156358427031605e-50	7.95670986653858e-63	2.099346156833274e-8	7.986651360508028e-16	2.5432306639959464e-7	-7.795535151867588e-20	6.565792814183853e-17	3.389415992696015e-11	7.087003533188276e-11	8.219513883023745e-10
61300000	0.00499985138164701	7.156358427031605e-50	7.95670986653858e-63	2.099346156833274e-8	7.986651360508028e-16	2.5432306639959464e-7	-7.79393998138992e-20	6.565792814183853e-17	3.389415992696015e-11	7.087003533188276e-11	8.219513883023745e-10
61400000	0.00499985138164701	7.156358427031605e-50	7.95670986653858e-63	2.099346156833274e-8	7.986651360508028e-16	2.5432306639959464e-7	-7.792344810912252e-20	6.565792814183853e-17	3.389415992696015e-11	7.087003533188276e-11	8.219513883023745e-10
61500000	0.00499985138164701	7.156358427031605e-50	7.95670986653858e-63	2.099346156833274e-8	7.986651360508028e-16	2.5432306639959464e-7	-7.790749640434583e-20	6.565792814183853e-17	3.389415992696015e-11	7.087003533188276e-11	8.219513883023745e-10
61600000	0.00499985138164701	7.156358427031605e-50	7.95670986653858e-63	2.099346156833274e-8	7.986651360508028e-16	2.5432306639959464e-7	-7.789154469956915e-20	6.565792814183853e-17	3.389415992696015e-11	7.087003533188276e-11	8.219513883023745e-10
61700000	0.00499985138164701	7.156358427031605e-50	7.956709866538581e-63	2.099346156833274e-8	7.986651360508028e-16	2.5432306639959464e-7	-7.787559299479247e-20	6.565792814183853e-17	3.389415992696015e-11	7.087003533188276e-11	8.219513883023745e-10
61800000	0.00499985138164701	7.156358427031605e-50	7.956709866538581e-63	2.099346156833274e-8	7.986651360508028e-16	2.5432306639959464e-7	-7.785964129001578e-20	6.565792814183853e-17	3.389415992696015e-11	7.087003533188276e-11	8.219513883023745e-10
61900000	0.00499985138164701	7.156358427031605e-50	7.956709866538581e-63	2.099346156833274e-8	7.986651360508028e-16	2.5432306639959464e-7	-7.78436895852391e-20	6.565792814183853e-17	3.389415992696015e-11	7.087003533188276e-11	8.219513883023745e-10
62000000	0.00499985138164701	7.156358427031605e-50	7.956709866538581e-63	2.099346156833274e-8	7.986651360508028e-16	2.5432306639959464e-7	-7.782773788046243e-20	6.565792814183853e-17	3.389415992696015e-11	7.087003533188276e-11	8.219513883023745e-10
62100000	0.00499985138164701	7.156358427031605e-50	7.956709866538581e-63	2.099346156833274e-8	7.986651360508028e-16	2.5432306639959464e-7	-7.781178617568574e-20	6.565792814183853e-17	3.389415992696015e-11	7.087003533188276e-11	8.219513883023745e-10
62200000	0.00499985138164701	7.156358427031605e-50	7.956709866538581e-63	2.099346156833274e-8	7.986651360508028e-16	2.5432306639959464e-7	-7.779583447090906e-20	6.565792814183853e-17	3.389415992696015e-11	7.087003533188276e-11	8.219513883023745e-10
62300000	0.00499985138164701	7.156358427031605e-50	7.956709866538581e-63	2.099346156833274e-8	7.986651360508028e-16	2.5432306639959464e-7	-7.777988276613238e-20	6.565792814183853e-17	3.389415992696015e-11	7.087003533188276e-11	8.219513883023745e-10
62400000	0.00499985138164701	7.156358427031605e-50	7.956709866538581e-63	2.099346156833274e-8	7.986651360508028e-16	2.5432306639959464e-7	-7.776393106135569e-20	6.565792814183853e-17	3.389415992696015e-11	7.087003533188276e-11	8.219513883023745e-10
62500000	0.00499985138164701	7.156358427031605e-50	7.956709866538581e-63	2.099346156833274e-8	7.986651360508028e-16	2.5432306639959464e-7	-7.774797935657901e-20	6.565792814183853e-17	3.389415992696015e-11	7.087003533188276e-11	8.219513883023745e-10
62600000	0.00499985138164701	7.156358427031605e-50	7.956709866538581e-63	2.099346156833274e-8	7.986651360508028e-16	2.5432306639959464e-7	-7.773202765180232e-20	6.565792814183853e-17	3.389415992696015e-11	7.087003533188276e-11	8.219513883023745e-10
62700000	0.00499985138164701	7.156358427031605e-50	7.956709866538581e-63	2.099346156833274e-8	7.986651360508028e-16	2.5432306639959464e-7	-7.771607594702564e-20	6.565792814183853e-17	3.389415992696015e-11	7.087003533188276e-11	8.219513883023745e-10
62800000	0.00499985138164701	7.156358427031605e-50	7.956709866538581e-63	2.099346156833274e-8	7.986651360508028e-16	2.5432306639959464e-7	-7.770012424224896e-20	6.565792814183853e-17	3.389415992696015e-11	7.087003533188276e-11	8.219513883023745e-10
62900000	0.00499985138164701	7.156358427031605e-50	7.956709866538581e-63	2.099346156833274e-8	7.986651360508028e-16	2.5432306639959464e-7	-7.768417253747229e-20	6.565792814183853e-17	3.389415992696015e-11	7.087003533188276e-11	8.219513883023745e-10
63000000	0.00499985138164701	7.156358427031605e-50	7.956709866538581e-63	2.099346156833274e-8	7.986651360508028e-16	2.5432306639959464e-7	-7.76682208326956e-20	6.565792814183853e-17	3.389415992696015e-11	7.087003533188276e-11	8.219513883023745e-10
63100000	0.00499985138164701	7.156358427031605e-50	7.956709866538581e-63	2.099346156833274e-8	7.986651360508028e-16	2.5432306639959464e-7	-7.765226912791892e-20	6.565792814183853e-17	3.389415992696015e-11	7.087003533188276e-11	8.219513883023745e-10
63200000	0.00499985138164701	7.156358427031605e-50	7.956709866538581e-63	2.0993461568332743e-8	7.986651360508028e-16	2.5432306639959464e-7	-7.763631742314223e-20	6.565792814183853e-17	3.389415992696015e-11	7.087003533188276e-11	8.219513883023745e-10
63300000	0.00499985138164701	7.156358427031605e-50	7.956709866538581e-63	2.0993461568332743e-8	7.986651360508028e-16	2.5432306639959464e-7	-7.762036571836555e-20	6.565792814183853e-17	3.389415992696015e-11	7.087003533188276e-11	8.219513883023745e-10
63400000	0.00499985138164701	7.156358427031604e-50	7.956709866538581e-63	2.0993461568332743e-8	7.986651360508028e-16	2.5432306639959464e-7	-7.760441401358887e-20	6.565792814183853e-17	3.389415992696015e-11	7.087003533188276e-11	8.219513883023745e-10
63500000	0.00499985138164701	7.156358427031604e-50	7.956709866538581e-63	2.0993461568332743e-8	7.986651360508028e-16	2.5432306639959464e-7	-7.758846230881218e-20	6.565792814183853e-17	3.389415992696015e-11	7.087003533188276e-11	8.219513883023745e-10
63600000	0.00499985138164701	7.156358427031604e-50	7.956709866538581e-63	2.0993461568332743e-8	7.986651360508028e-16	2.5432306639959464e-7	-7.75725106040355e-20	6.565792814183853e-17	3.389415992696015e-11	7.087003533188276e-11	8.219513883023745e-10
63700000	0.00499985138164701	7.156358427031604e-50	7.956709866538581e-63	2.0993461568332743e-8	7.986651360508028e-16	2.5432306639959464e-7	-7.755655889925882e-20	6.565792814183853e-17	3.389415992696015e-11	7.087003533188276e-11	8.219513883023745e-10
63800000	0.00499985138164701	7.156358427031604e-50	7.956709866538581e-63	2.0993461568332743e-8	7.986651360508028e-16	2.5432306639959464e-7	-7.754060719448213e-20	6.565792814183853e-17	3.389415992696015e-11	7.087003533188276e-11	8.219513883023745e-10
63900000	0.00499985138164701	7.156358427031604e-50	7.956709866538581e-63	2.0993461568332743e-8	7.986651360508028e-16	2.5432306639959464e-7	-7.752465548970546e-20	6.565792814183853e-17	3.389415992696015e-11	7.087003533188276e-11	8.219513883023745e-10
64000000	0.00499985138164701	7.156358427031604e-50	7.956709866538581e-63	2.0993461568332743e-8	7.986651360508028e-16	2.5432306639959464e-7	-7.750870378492878e-20	6.565792814183853e-17	3.389415992696015e-11	7.087003533188277e-11	8.219513883023745e-10
64100000	0.00499985138164701	7.156358427031604e-50	7.956709866538581e-63	2.0993461568332743e-8	7.986651360508028e-16	2.5432306639959464e-7	-7.749275208015209e-20	6.565792814183853e-17	3.389415992696015e-11	7.087003533188277e-11	8.219513883023745e-10
64200000	0.00499985138164701	7.156358427031604e-50	7.956709866538581e-63	2.0993461568332743e-8	7.986651360508028e-16	2.5432306639959464e-7	-7.747680037537541e-20	6.565792814183853e-17	3.389415992696015e-11	7.087003533188277e-11	8.219513883023746e-10
64300000	0.00499985138164701	7.156358427031604e-50	7.956709866538581e-63	2.0993461568332743e-8	7.986651360508028e-16	2.5432306639959464e-7	-7.746084867059872e-20	6.565792814183853e-17	3.389415992696015e-11	7.087003533188277e-11	8.219513883023746e-10
64400000	0.00499985138164701	7.156358427031604e-50	7.956709866538581e-63	2.0993461568332743e-8	7.986651360508028e-16	2.5432306639959464e-7	-7.744489696582204e-20	6.565792814183853e-17	3.389415992696015e-11	7.087003533188277e-11	8.219513883023746e-10
64500000	0.00499985138164701	7.156358427031604e-50	7.956709866538581e-63	2.0993461568332743e-8	7.986651360508028e-16	2.5432306639959464e-7	-7.742894526104536e-20	6.565792814183853e-17	3.389415992696015e-11	7.087003533188277e-11	8.219513883023746e-10
64600000	0.00499985138164701	7.156358427031604e-50	7.956709866538581e-63	2.0993461568332743e-8	7.986651360508028e-16	2.5432306639959464e-7	-7.741299355626867e-20	6.565792814183853e-17	3.389415992696015e-11	7.087003533188277e-11	8.219513883023746e-10
64700000	0.0049998513816470105	7.156358427031604e-50	7.956709866538581e-63	2.0993461568332743e-8	7.986651360508028e-16	2.5432306639959464e-7	-7.739704185149199e-20	6.565792814183853e-17	3.389415992696015e-11	7.087003533188277e-11	8.219513883023746e-10
64800000	0.0049998513816470105	7.156358427031604e-50	7.956709866538581e-63	2.0993461568332743e-8	7.986651360508028e-16	2.5432306639959464e-7	-7.738109014671532e-20	6.565792814183853e-17	3.389415992696015e-11	7.087003533188277e-11	8.219513883023746e-10
64900000	0.0049998513816470105	7.156358427031604e-50	7.956709866538581e-63	2.0993461568332743e-8	7.986651360508028e-16	2.5432306639959464e-7	-7.736513844193863e-20	6.565792814183853e-17	3.389415992696015e-11	7.087003533188277e-11	8.219513883023746e-10
65000000	0.0049998513816470105	7.156358427031604e-50	7.956709866538581e-63	2.0993461568332743e-8	7.986651360508028e-16	2.5432306639959464e-7	-7.734918673716195e-20	6.565792814183853e-17	3.389415992696015e-11	7.087003533188277e-11	8.219513883023746e-10
65100000	0.0049998513816470105	7.156358427031604e-50	7.956709866538581e-63	2.0993461568332743e-8	7.986651360508028e-16	2.5432306639959464e-7	-7.733323503238527e-20	6.565792814183853e-17	3.389415992696015e-11	7.087003533188277e-11	8.219513883023746e-10
65200000	0.0049998513816470105	7.156358427031604e-50	7.956709866538581e-63	2.0993461568332743e-8	7.986651360508028e-16	2.5432306639959464e-7	-7.731728332760858e-20	6.565792814183853e-17	3.389415992696015e-11	7.087003533188277e-11	8.219513883023746e-10
65300000	0.0049998513816470105	7.156358427031604e-50	7.956709866538581e-63	2.0993461568332743e-8	7.986651360508028e-16	2.5432306639959464e-7	-7.73013316228319e-20	6.565792814183853e-17	3.389415992696015e-11	7.087003533188277e-11	8.219513883023746e-10
65400000	0.0049998513816470105	7.156358427031604e-50	7.956709866538581e-63	2.0993461568332743e-8	7.986651360508028e-16	2.5432306639959464e-7	-7.728537991805522e-20	6.565792814183853e-17	3.389415992696015e-11	7.087003533188277e-11	8.219513883023746e-10
65500000	0.0049998513816470105	7.156358427031604e-50	7.956709866538582e-63	2.0993461568332743e-8	7.986651360508028e-16	2.5432306639959464e-7	-7.726942821327853e-20	6.565792814183853e-17	3.389415992696015e-11	7.087003533188277e-11	8.219513883023746e-10
65600000	0.0049998513816470105	7.156358427031604e-50	7.956709866538582e-63	2.0993461568332743e-8	7.986651360508028e-16	2.5432306639959464e-7	-7.725347650850185e-20	6.565792814183853e-17	3.389415992696015e-11	7.087003533188277e-11	8.219513883023746e-10
65700000	0.0049998513816470105	7.156358427031604e-50	7.956709866538582e-63	2.0993461568332743e-8	7.986651360508028e-16	2.5432306639959464e-7	-7.723752480372518e-20	6.565792814183853e-17	3.389415992696015e-11	7.087003533188277e-11	8.219513883023746e-10
65800000	0.0049998513816470105	7.156358427031604e-50	7.956709866538582e-63	2.0993461568332743e-8	7.986651360508028e-16	2.5432306639959464e-7	-7.722157309894849e-20	6.565792814183853e-17	3.389415992696015e-11	7.087003533188277e-11	8.219513883023746e-10
65900000	0.0049998513816470105	7.156358427031603e-50	7.956709866538582e-63	2.0993461568332743e-8	7.986651360508028e-16	2.5432306639959464e-7	-7.720562139417181e-20	6.565792814183853e-17	3.389415992696015e-11	7.087003533188277e-11	8.219513883023746e-10
66000000	0.0049998513816470105	7.156358427031603e-50	7.956709866538582e-63	2.0993461568332743e-8	7.986651360508028e-16	2.5432306639959464e-7	-7.718966968939513e-20	6.565792814183853e-17	3.389415992696015e-11	7.087003533188277e-11	8.219513883023746e-10
66100000	0.0049998513816470105	7.156358427031603e-50	7.956709866538582e-63	2.0993461568332743e-8	7.986651360508028e-16	2.5432306639959464e-7	-7.717371798461844e-20	6.565792814183853e-17	3.389415992696015e-11	7.087003533188277e-11	8.219513883023746e-10
66200000	0.0049998513816470105	7.156358427031603e-50	7.956709866538582e-63	2.0993461568332743e-8	7.986651360508028e-16	2.5432306639959464e-7	-7.715776627984176e-20	6.565792814183853e-17	3.389415992696015e-11	7.087003533188277e-11	8.219513883023746e-10
66300000	0.0049998513816470105	7.156358427031603e-50	7.956709866538582e-63	2.0993461568332743e-8	7.986651360508028e-16	2.5432306639959464e-7	-7.714181457506507e-20	6.565792814183853e-17	3.389415992696015e-11	7.087003533188277e-11	8.219513883023746e-10
66400000	0.0049998513816470105	7.156358427031603e-50	7.956709866538582e-63	2.0993461568332743e-8	7.986651360508028e-16	2.5432306639959464e-7	-7.712586287028839e-20	6.565792814183853e-17	3.389415992696015e-11	7.087003533188277e-11	8.219513883023746e-10
66500000	0.0049998513816470105	7.156358427031603e-50	7.956709866538582e-63	2.0993461568332743e-8	7.986651360508028e-16	2.5432306639959464e-7	-7.710991116551171e-20	6.565792814183853e-17	3.389415992696015e-11	7.087003533188277e-11	8.219513883023746e-10
66600000	0.0049998513816470105	7.156358427031603e-50	7.956709866538582e-63	2.0993461568332743e-8	7.986651360508028e-16	2.5432306639959464e-7	-7.709395946073503e-20	6.565792814183853e-17	3.389415992696015e-11	7.087003533188277e-11	8.219513883023746e-10
66700000	0.0049998513816470105	7.156358427031603e-50	7.956709866538582e-63	2.0993461568332743e-8	7.986651360508028e-16	2.5432306639959464e-7	-7.707800775595835e-20	6.565792814183853e-17	3.389415992696015e-11	7.087003533188277e-11	8.219513883023746e-10
66800000	0.0049998513816470105	7.156358427031603e-50	7.956709866538582e-63	2.0993461568332743e-8	7.986651360508028e-16	2.5432306639959464e-7	-7.706205605118167e-20	6.565792814183853e-17	3.389415992696015e-11	7.087003533188277e-11	8.219513883023746e-10
66900000	0.0049998513816470105	7.156358427031603e-50	7.956709866538582e-63	2.0993461568332743e-8	7.986651360508028e-16	2.5432306639959464e-7	-7.704610434640498e-20	6.565792814183853e-17	3.389415992696015e-11	7.087003533188277e-11	8.219513883023746e-10
67000000	0.0049998513816470105	7.156358427031603e-50	7.956709866538582e-63	2.0993461568332743e-8	7.986651360508028e-16	2.5432306639959464e-7	-7.70301526416283e-20	6.565792814183853e-17	3.389415992696015e-11	7.087003533188277e-11	8.219513883023746e-10
67100000	0.0049998513816470105	7.156358427031603e-50	7.956709866538582e-63	2.0993461568332743e-8	7.986651360508028e-16	2.5432306639959464e-7	-7.701420093685162e-20	6.565792814183853e-17	3.389415992696015e-11	7.087003533188277e-11	8.219513883023746e-10
67200000	0.0049998513816470105	7.156358427031603e-50	7.956709866538582e-63	2.0993461568332743e-8	7.986651360508028e-16	2.5432306639959464e-7	-7.699824923207493e-20	6.565792814183853e-17	3.389415992696015e-11	7.087003533188277e-11	8.219513883023746e-10
67300000	0.0049998513816470105	7.156358427031603e-50	7.956709866538582e-63	2.0993461568332743e-8	7.986651360508028e-16	2.5432306639959464e-7	-7.698229752729825e-20	6.565792814183853e-17	3.389415992696015e-11	7.087003533188277e-11	8.219513883023746e-10
67400000	0.0049998513816470105	7.156358427031603e-50	7.956709866538582e-63	2.0993461568332743e-8	7.986651360508028e-16	2.5432306639959464e-7	-7.696634582252156e-20	6.565792814183853e-17	3.389415992696015e-11	7.087003533188277e-11	8.219513883023746e-10
67500000	0.0049998513816470105	7.156358427031603e-50	7.956709866538582e-63	2.0993461568332743e-8	7.986651360508028e-16	2.5432306639959464e-7	-7.695039411774489e-20	6.565792814183853e-17	3.389415992696015e-11	7.087003533188277e-11	8.219513883023746e-10
67600000	0.0049998513816470105	7.156358427031603e-50	7.956709866538582e-63	2.0993461568332743e-8	7.986651360508028e-16	2.5432306639959464e-7	-7.693444241296821e-20	6.565792814183853e-17	3.389415992696015e-11	7.087003533188277e-11	8.219513883023746e-10
67700000	0.0049998513816470105	7.156358427031603e-50	7.956709866538582e-63	2.0993461568332743e-8	7.986651360508028e-16	2.5432306639959464e-7	-7.691849070819153e-20	6.565792814183853e-17	3.389415992696015e-11	7.087003533188277e-11	8.219513883023746e-10
67800000	0.0049998513816470105	7.156358427031603e-50	7.956709866538582e-63	2.0993461568332743e-8	7.986651360508028e-16	2.5432306639959464e-7	-7.690253900341484e-20	6.565792814183853e-17	3.389415992696015e-11	7.087003533188277e-11	8.219513883023746e-10
67900000	0.0049998513816470105	7.156358427031603e-50	7.956709866538582e-63	2.0993461568332743e-8	7.986651360508028e-16	2.5432306639959464e-7	-7.688658729863816e-20	6.565792814183853e-17	3.389415992696015e-11	7.087003533188277e-11	8.219513883023746e-10
68000000	0.0049998513816470105	7.156358427031603e-50	7.956709866538582e-63	2.0993461568332743e-8	7.986651360508028e-16	2.5432306639959464e-7	-7.687063559386147e-20	6.565792814183853e-17	3.389415992696015e-11	7.087003533188277e-11	8.219513883023746e-10
68100000	0.0049998513816470105	7.156358427031603e-50	7.956709866538582e-63	2.0993461568332743e-8	7.986651360508028e-16	2.5432306639959464e-7	-7.685468388908479e-20	6.565792814183853e-17	3.389415992696015e-11	7.087003533188277e-11	8.219513883023746e-10
68200000	0.0049998513816470105	7.156358427031603e-50	7.956709866538582e-63	2.0993461568332743e-8	7.986651360508028e-16	2.5432306639959464e-7	-7.683873218430811e-20	6.565792814183853e-17	3.389415992696015e-11	7.087003533188277e-11	8.219513883023746e-10
68300000	0.0049998513816470105	7.156358427031603e-50	7.956709866538582e-63	2.0993461568332743e-8	7.986651360508028e-16	2.5432306639959464e-7	-7.682278047953142e-20	6.565792814183853e-17	3.389415992696015e-11	7.087003533188277e-11	8.219513883023746e-10
68400000	0.0049998513816470105	7.156358427031603e-50	7.956709866538582e-63	2.0993461568332743e-8	7.986651360508028e-16	2.5432306639959464e-7	-7.680682877475475e-20	6.565792814183853e-17	3.389415992696015e-11	7.087003533188277e-11	8.219513883023746e-10
68500000	0.0049998513816470105	7.156358427031603e-50	7.956709866538582e-63	2.0993461568332743e-8	7.986651360508028e-16	2.5432306639959464e-7	-7.679087706997807e-20	6.565792814183853e-17	3.389415992696015e-11	7.087003533188277e-11	8.219513883023746e-10
68600000	0.0049998513816470105	7.156358427031603e-50	7.956709866538582e-63	2.0993461568332743e-8	7.986651360508028e-16	2.5432306639959464e-7	-7.677492536520138e-20	6.565792814183853e-17	3.389415992696015e-11	7.087003533188277e-11	8.219513883023746e-10
68700000	0.0049998513816470105	7.156358427031603e-50	7.956709866538582e-63	2.0993461568332743e-8	7.986651360508028e-16	2.5432306639959464e-7	-7.67589736604247e-20	6.565792814183853e-17	3.389415992696015e-11	7.087003533188277e-11	8.219513883023746e-10
68800000	0.0049998513816470105	7.156358427031603e-50	7.956709866538582e-63	2.0993461568332743e-8	7.986651360508028e-16	2.5432306639959464e-7	-7.674302195564802e-20	6.565792814183853e-17	3.389415992696015e-11	7.087003533188277e-11	8.219513883023746e-10
68900000	0.0049998513816470105	7.156358427031603e-50	7.956709866538582e-63	2.0993461568332743e-8	7.986651360508028e-16	2.5432306639959464e-7	-7.672707025087133e-20	6.565792814183853e-17	3.389415992696015e-11	7.087003533188277e-11	8.219513883023746e-10
69000000	0.0049998513816470105	7.156358427031603e-50	7.956709866538582e-63	2.0993461568332743e-8	7.986651360508028e-16	2.5432306639959464e-7	-7.671111854609465e-20	6.565792814183853e-17	3.389415992696015e-11	7.087003533188277e-11	8.219513883023746e-10
69100000	0.0049998513816470105	7.156358427031603e-50	7.956709866538582e-63	2.0993461568332743e-8	7.986651360508028e-16	2.5432306639959464e-7	-7.669516684131797e-20	6.565792814183853e-17	3.389415992696015e-11	7.087003533188277e-11	8.219513883023746e-10
69200000	0.0049998513816470105	7.156358427031603e-50	7.956709866538582e-63	2.0993461568332743e-8	7.986651360508028e-16	2.5432306639959464e-7	-7.667921513654128e-20	6.565792814183853e-17	3.389415992696015e-11	7.087003533188277e-11	8.219513883023746e-10
69300000	0.0049998513816470105	7.156358427031603e-50	7.956709866538582e-63	2.0993461568332743e-8	7.986651360508028e-16	2.5432306639959464e-7	-7.666326343176461e-20	6.565792814183853e-17	3.389415992696015e-11	7.087003533188277e-11	8.219513883023746e-10
69400000	0.0049998513816470105	7.156358427031603e-50	7.956709866538582e-63	2.0993461568332743e-8	7.986651360508028e-16	2.5432306639959464e-7	-7.664731172698793e-20	6.565792814183853e-17	3.389415992696015e-11	7.087003533188277e-11	8.219513883023746e-10
69500000	0.0049998513816470105	7.156358427031603e-50	7.956709866538582e-63	2.0993461568332743e-8	7.986651360508028e-16	2.5432306639959464e-7	-7.663136002221124e-20	6.565792814183853e-17	3.389415992696015e-11	7.087003533188277e-11	8.219513883023746e-10
69600000	0.0049998513816470105	7.156358427031603e-50	7.956709866538582e-63	2.0993461568332743e-8	7.986651360508028e-16	2.5432306639959464e-7	-7.661540831743456e-20	6.565792814183853e-17	3.389415992696015e-11	7.087003533188277e-11	8.219513883023746e-10
69700000	0.0049998513816470105	7.156358427031603e-50	7.956709866538582e-63	2.0993461568332743e-8	7.986651360508028e-16	2.5432306639959464e-7	-7.659945661265787e-20	6.565792814183853e-17	3.389415992696015e-11	7.087003533188277e-11	8.219513883023746e-10
69800000	0.0049998513816470105	7.156358427031603e-50	7.956709866538582e-63	2.0993461568332743e-8	7.986651360508028e-16	2.5432306639959464e-7	-7.658350490788119e-20	6.565792814183853e-17	3.389415992696015e-11	7.087003533188277e-11	8.219513883023746e-10
69900000	0.0049998513816470105	7.156358427031603e-50	7.956709866538582e-63	2.0993461568332743e-8	7.986651360508028e-16	2.5432306639959464e-7	-7.656755320310451e-20	6.565792814183853e-17	3.389415992696015e-11	7.087003533188277e-11	8.219513883023746e-10
70000000	0.0049998513816470105	7.156358427031603e-50	7.956709866538582e-63	2.0993461568332743e-8	7.986651360508028e-16	2.5432306639959464e-7	-7.655160149832782e-20	6.565792814183853e-17	3.389415992696015e-11	7.087003533188277e-11	8.219513883023746e-10
70100000	0.0049998513816470105	7.156358427031603e-50	7.956709866538582e-63	2.0993461568332743e-8	7.986651360508028e-16	2.5432306639959464e-7	-7.653564979355114e-20	6.565792814183853e-17	3.389415992696015e-11	7.087003533188277e-11	8.219513883023746e-10
70200000	0.0049998513816470105	7.156358427031603e-50	7.956709866538582e-63	2.0993461568332743e-8	7.986651360508028e-16	2.5432306639959464e-7	-7.651969808877447e-20	6.565792814183853e-17	3.389415992696015e-11	7.087003533188277e-11	8.219513883023746e-10
70300000	0.0049998513816470105	7.156358427031603e-50	7.956709866538582e-63	2.0993461568332743e-8	7.986651360508028e-16	2.5432306639959464e-7	-7.650374638399778e-20	6.565792814183853e-17	3.389415992696015e-11	7.087003533188277e-11	8.219513883023746e-10
70400000	0.0049998513816470105	7.156358427031603e-50	7.956709866538582e-63	2.0993461568332743e-8	7.986651360508028e-16	2.5432306639959464e-7	-7.64877946792211e-20	6.565792814183853e-17	3.389415992696015e-11	7.087003533188277e-11	8.219513883023746e-10
70500000	0.0049998513816470105	7.156358427031603e-50	7.956709866538582e-63	2.0993461568332743e-8	7.986651360508028e-16	2.5432306639959464e-7	-7.647184297444442e-20	6.565792814183853e-17	3.389415992696015e-11	7.087003533188277e-11	8.219513883023746e-10
70600000	0.0049998513816470105	7.156358427031603e-50	7.956709866538582e-63	2.0993461568332743e-8	7.986651360508028e-16	2.5432306639959464e-7	-7.645589126966773e-20	6.565792814183853e-17	3.389415992696015e-11	7.087003533188277e-11	8.219513883023746e-10
70700000	0.0049998513816470105	7.156358427031603e-50	7.956709866538582e-63	2.0993461568332743e-8	7.986651360508028e-16	2.5432306639959464e-7	-7.643993956489105e-20	6.565792814183853e-17	3.389415992696015e-11	7.087003533188277e-11	8.219513883023746e-10
70800000	0.0049998513816470105	7.156358427031603e-50	7.956709866538582e-63	2.0993461568332743e-8	7.986651360508028e-16	2.5432306639959464e-7	-7.642398786011437e-20	6.565792814183853e-17	3.389415992696015e-11	7.087003533188277e-11	8.219513883023746e-10
70900000	0.0049998513816470105	7.156358427031603e-50	7.956709866538582e-63	2.0993461568332743e-8	7.986651360508028e-16	2.5432306639959464e-7	-7.640803615533768e-20	6.565792814183853e-17	3.389415992696015e-11	7.087003533188277e-11	8.219513883023746e-10
71000000	0.0049998513816470105	7.156358427031603e-50	7.956709866538582e-63	2.0993461568332743e-8	7.986651360508028e-16	2.5432306639959464e-7	-7.6392084450561e-20	6.565792814183853e-17	3.389415992696015e-11	7.087003533188277e-11	8.219513883023746e-10
71100000	0.0049998513816470105	7.156358427031603e-50	7.956709866538582e-63	2.0993461568332743e-8	7.986651360508028e-16	2.5432306639959464e-7	-7.637613274578431e-20	6.565792814183853e-17	3.389415992696015e-11	7.087003533188277e-11	8.219513883023746e-10
71200000	0.0049998513816470105	7.156358427031603e-50	7.956709866538582e-63	2.0993461568332743e-8	7.986651360508028e-16	2.5432306639959464e-7	-7.636018104100764e-20	6.565792814183853e-17	3.389415992696015e-11	7.087003533188277e-11	8.219513883023746e-10
71300000	0.0049998513816470105	7.156358427031603e-50	7.956709866538582e-63	2.0993461568332743e-8	7.986651360508028e-16	2.5432306639959464e-7	-7.634422933623096e-20	6.565792814183853e-17	3.389415992696015e-11	7.087003533188277e-11	8.219513883023746e-10
71400000	0.0049998513816470105	7.156358427031603e-50	7.956709866538582e-63	2.0993461568332743e-8	7.986651360508028e-16	2.5432306639959464e-7	-7.632827763145428e-20	6.565792814183853e-17	3.389415992696015e-11	7.087003533188277e-11	8.219513883023746e-10
71500000	0.0049998513816470105	7.156358427031603e-50	7.956709866538582e-63	2.0993461568332743e-8	7.986651360508028e-16	2.5432306639959464e-7	-7.631232592667759e-20	6.565792814183853e-17	3.389415992696015e-11	7.087003533188277e-11	8.219513883023746e-10
71600000	0.0049998513816470105	7.156358427031603e-50	7.956709866538582e-63	2.0993461568332743e-8	7.986651360508028e-16	2.5432306639959464e-7	-7.629637422190091e-20	6.565792814183853e-17	3.389415992696015e-11	7.087003533188277e-11	8.219513883023746e-10
71700000	0.0049998513816470105	7.156358427031604e-50	7.956709866538582e-63	2.0993461568332743e-8	7.986651360508028e-16	2.5432306639959464e-7	-7.628042251712422e-20	6.565792814183853e-17	3.389415992696015e-11	7.087003533188277e-11	8.219513883023746e-10
71800000	0.0049998513816470105	7.156358427031604e-50	7.956709866538582e-63	2.0993461568332743e-8	7.986651360508028e-16	2.5432306639959464e-7	-7.626447081234754e-20	6.565792814183853e-17	3.389415992696015e-11	7.087003533188277e-11	8.219513883023746e-10
71900000	0.0049998513816470105	7.156358427031604e-50	7.956709866538582e-63	2.0993461568332743e-8	7.986651360508028e-16	2.5432306639959464e-7	-7.624851910757086e-20	6.565792814183853e-17	3.389415992696015e-11	7.087003533188277e-11	8.219513883023746e-10
72000000	0.0049998513816470105	7.156358427031604e-50	7.956709866538582e-63	2.0993461568332743e-8	7.986651360508028e-16	2.5432306639959464e-7	-7.623256740279417e-20	6.565792814183853e-17	3.389415992696015e-11	7.087003533188277e-11	8.219513883023746e-10
72100000	0.0049998513816470105	7.156358427031604e-50	7.956709866538582e-63	2.0993461568332743e-8	7.986651360508028e-16	2.5432306639959464e-7	-7.62166156980175e-20	6.565792814183853e-17	3.389415992696015e-11	7.087003533188277e-11	8.219513883023746e-10
72200000	0.0049998513816470105	7.156358427031604e-50	7.956709866538582e-63	2.0993461568332743e-8	7.986651360508028e-16	2.5432306639959464e-7	-7.620066399324082e-20	6.565792814183853e-17	3.389415992696015e-11	7.087003533188277e-11	8.219513883023746e-10
72300000	0.0049998513816470105	7.156358427031604e-50	7.956709866538582e-63	2.0993461568332743e-8	7.986651360508028e-16	2.5432306639959464e-7	-7.618471228846413e-20	6.565792814183853e-17	3.389415992696015e-11	7.087003533188277e-11	8.219513883023746e-10
72400000	0.0049998513816470105	7.156358427031604e-50	7.956709866538582e-63	2.0993461568332743e-8	7.986651360508028e-16	2.5432306639959464e-7	-7.616876058368745e-20	6.565792814183853e-17	3.389415992696015e-11	7.087003533188277e-11	8.219513883023746e-10
72500000	0.0049998513816470105	7.156358427031604e-50	7.956709866538582e-63	2.0993461568332743e-8	7.986651360508028e-16	2.5432306639959464e-7	-7.615280887891077e-20	6.565792814183853e-17	3.389415992696015e-11	7.087003533188277e-11	8.219513883023746e-10
72600000	0.0049998513816470105	7.156358427031604e-50	7.956709866538582e-63	2.0993461568332743e-8	7.986651360508028e-16	2.5432306639959464e-7	-7.613685717413408e-20	6.565792814183853e-17	3.389415992696015e-11	7.087003533188277e-11	8.219513883023746e-10
72700000	0.0049998513816470105	7.156358427031604e-50	7.956709866538582e-63	2.0993461568332743e-8	7.986651360508028e-16	2.5432306639959464e-7	-7.61209054693574e-20	6.565792814183853e-17	3.389415992696015e-11	7.087003533188277e-11	8.219513883023746e-10
72800000	0.0049998513816470105	7.156358427031604e-50	7.956709866538581e-63	2.0993461568332743e-8	7.986651360508028e-16	2.5432306639959464e-7	-7.610495376458071e-20	6.565792814183853e-17	3.389415992696015e-11	7.087003533188277e-11	8.219513883023746e-10
72900000	0.0049998513816470105	7.156358427031604e-50	7.956709866538581e-63	2.0993461568332743e-8	7.986651360508028e-16	2.5432306639959464e-7	-7.608900205980403e-20	6.565792814183853e-17	3.389415992696015e-11	7.087003533188277e-11	8.219513883023746e-10
73000000	0.0049998513816470105	7.156358427031604e-50	7.956709866538581e-63	2.0993461568332743e-8	7.986651360508028e-16	2.5432306639959464e-7	-7.607305035502736e-20	6.565792814183853e-17	3.389415992696015e-11	7.087003533188277e-11	8.219513883023746e-10
73100000	0.0049998513816470105	7.156358427031604e-50	7.956709866538581e-63	2.0993461568332743e-8	7.986651360508028e-16	2.5432306639959464e-7	-7.605709865025068e-20	6.565792814183853e-17	3.389415992696015e-11	7.087003533188277e-11	8.219513883023746e-10
73200000	0.0049998513816470105	7.156358427031604e-50	7.956709866538581e-63	2.0993461568332743e-8	7.986651360508028e-16	2.5432306639959464e-7	-7.604114694547399e-20	6.565792814183853e-17	3.389415992696015e-11	7.087003533188277e-11	8.219513883023746e-10
73300000	0.0049998513816470105	7.156358427031604e-50	7.956709866538581e-63	2.0993461568332743e-8	7.986651360508028e-16	2.5432306639959464e-7	-7.602519524069731e-20	6.565792814183853e-17	3.389415992696015e-11	7.087003533188277e-11	8.219513883023746e-10
73400000	0.0049998513816470105	7.156358427031604e-50	7.956709866538581e-63	2.0993461568332743e-8	7.986651360508028e-16	2.5432306639959464e-7	-7.600924353592062e-20	6.565792814183853e-17	3.389415992696015e-11	7.087003533188277e-11	8.219513883023746e-10
73500000	0.0049998513816470105	7.156358427031604e-50	7.956709866538581e-63	2.0993461568332743e-8	7.986651360508028e-16	2.5432306639959464e-7	-7.599329183114394e-20	6.565792814183853e-17	3.389415992696015e-11	7.087003533188277e-11	8.219513883023746e-10
73600000	0.0049998513816470105	7.156358427031604e-50	7.956709866538581e-63	2.0993461568332743e-8	7.986651360508028e-16	2.5432306639959464e-7	-7.597734012636726e-20	6.565792814183853e-17	3.389415992696015e-11	7.087003533188277e-11	8.219513883023746e-10
73700000	0.0049998513816470105	7.156358427031604e-50	7.956709866538581e-63	2.0993461568332743e-8	7.986651360508027e-16	2.5432306639959464e-7	-7.596138842159057e-20	6.565792814183853e-17	3.389415992696015e-11	7.087003533188277e-11	8.219513883023746e-10
73800000	0.0049998513816470105	7.156358427031604e-50	7.956709866538581e-63	2.0993461568332743e-8	7.986651360508027e-16	2.5432306639959464e-7	-7.594543671681389e-20	6.565792814183853e-17	3.389415992696015e-11	7.087003533188277e-11	8.219513883023746e-10
73900000	0.0049998513816470105	7.156358427031604e-50	7.956709866538581e-63	2.0993461568332743e-8	7.986651360508027e-16	2.5432306639959464e-7	-7.592948501203722e-20	6.565792814183853e-17	3.389415992696015e-11	7.087003533188277e-11	8.219513883023746e-10
74000000	0.0049998513816470105	7.156358427031604e-50	7.956709866538581e-63	2.0993461568332743e-8	7.986651360508027e-16	2.5432306639959464e-7	-7.591353330726053e-20	6.565792814183853e-17	3.389415992696015e-11	7.087003533188277e-11	8.219513883023746e-10
74100000	0.0049998513816470105	7.156358427031605e-50	7.956709866538581e-63	2.0993461568332743e-8	7.986651360508027e-16	2.5432306639959464e-7	-7.589758160248385e-20	6.565792814183853e-17	3.389415992696015e-11	7.087003533188277e-11	8.219513883023746e-10
74200000	0.0049998513816470105	7.156358427031605e-50	7.956709866538581e-63	2.0993461568332743e-8	7.986651360508027e-16	2.5432306639959464e-7	-7.588162989770717e-20	6.565792814183853e-17	3.389415992696015e-11	7.087003533188277e-11	8.219513883023746e-10
74300000	0.0049998513816470105	7.156358427031605e-50	7.956709866538581e-63	2.0993461568332743e-8	7.986651360508027e-16	2.5432306639959464e-7	-7.586567819293048e-20	6.565792814183853e-17	3.389415992696015e-11	7.087003533188277e-11	8.219513883023746e-10
74400000	0.0049998513816470105	7.156358427031605e-50	7.956709866538581e-63	2.0993461568332743e-8	7.986651360508027e-16	2.5432306639959464e-7	-7.58497264881538e-20	6.565792814183853e-17	3.389415992696015e-11	7.087003533188276e-11	8.219513883023746e-10
74500000	0.00499985138164701	7.156358427031605e-50	7.956709866538581e-63	2.0993461568332743e-8	7.986651360508027e-16	2.5432306639959464e-7	-7.583377478337712e-20	6.565792814183853e-17	3.389415992696015e-11	7.087003533188276e-11	8.219513883023746e-10
74600000	0.00499985138164701	7.156358427031605e-50	7.956709866538581e-63	2.0993461568332743e-8	7.986651360508027e-16	2.5432306639959464e-7	-7.581782307860043e-20	6.565792814183853e-17	3.389415992696015e-11	7.087003533188276e-11	8.219513883023746e-10
74700000	0.00499985138164701	7.156358427031605e-50	7.956709866538581e-63	2.0993461568332743e-8	7.986651360508027e-16	2.5432306639959464e-7	-7.580187137382375e-20	6.565792814183853e-17	3.389415992696015e-11	7.087003533188276e-11	8.219513883023746e-10
74800000	0.00499985138164701	7.156358427031605e-50	7.956709866538581e-63	2.0993461568332743e-8	7.986651360508027e-16	2.5432306639959464e-7	-7.578591966904708e-20	6.565792814183853e-17	3.389415992696015e-11	7.087003533188276e-11	8.219513883023746e-10
74900000	0.00499985138164701	7.156358427031605e-50	7.956709866538581e-63	2.0993461568332743e-8	7.986651360508027e-16	2.5432306639959464e-7	-7.576996796427039e-20	6.565792814183853e-17	3.389415992696015e-11	7.087003533188276e-11	8.219513883023746e-10
75000000	0.00499985138164701	7.156358427031605e-50	7.956709866538581e-63	2.0993461568332743e-8	7.986651360508027e-16	2.5432306639959464e-7	-7.575401625949371e-20	6.565792814183853e-17	3.389415992696015e-11	7.087003533188276e-11	8.219513883023746e-10
75100000	0.00499985138164701	7.156358427031605e-50	7.956709866538581e-63	2.0993461568332743e-8	7.986651360508027e-16	2.5432306639959464e-7	-7.573806455471703e-20	6.565792814183853e-17	3.389415992696015e-11	7.087003533188276e-11	8.219513883023746e-10
75200000	0.00499985138164701	7.156358427031605e-50	7.956709866538581e-63	2.0993461568332743e-8	7.986651360508027e-16	2.5432306639959464e-7	-7.572211284994034e-20	6.565792814183853e-17	3.389415992696015e-11	7.087003533188276e-11	8.219513883023746e-10
75300000	0.00499985138164701	7.156358427031605e-50	7.956709866538581e-63	2.0993461568332743e-8	7.986651360508027e-16	2.5432306639959464e-7	-7.570616114516366e-20	6.565792814183853e-17	3.389415992696015e-11	7.087003533188276e-11	8.219513883023746e-10
75400000	0.00499985138164701	7.156358427031605e-50	7.956709866538581e-63	2.0993461568332743e-8	7.986651360508027e-16	2.5432306639959464e-7	-7.569020944038697e-20	6.565792814183853e-17	3.389415992696015e-11	7.087003533188276e-11	8.219513883023746e-10
75500000	0.00499985138164701	7.156358427031605e-50	7.956709866538581e-63	2.0993461568332743e-8	7.986651360508027e-16	2.5432306639959464e-7	-7.567425773561029e-20	6.565792814183853e-17	3.389415992696015e-11	7.087003533188276e-11	8.219513883023746e-10
75600000	0.00499985138164701	7.156358427031605e-50	7.956709866538581e-63	2.0993461568332743e-8	7.986651360508027e-16	2.5432306639959464e-7	-7.565830603083361e-20	6.565792814183853e-17	3.389415992696015e-11	7.087003533188276e-11	8.219513883023746e-10
75700000	0.00499985138164701	7.156358427031605e-50	7.956709866538581e-63	2.0993461568332743e-8	7.986651360508027e-16	2.5432306639959464e-7	-7.564235432605693e-20	6.565792814183853e-17	3.389415992696015e-11	7.087003533188276e-11	8.219513883023746e-10
75800000	0.00499985138164701	7.156358427031605e-50	7.956709866538581e-63	2.0993461568332743e-8	7.986651360508027e-16	2.5432306639959464e-7	-7.562640262128025e-20	6.565792814183853e-17	3.389415992696015e-11	7.087003533188276e-11	8.219513883023746e-10
75900000	0.00499985138164701	7.156358427031605e-50	7.956709866538581e-63	2.0993461568332743e-8	7.986651360508027e-16	2.5432306639959464e-7	-7.561045091650357e-20	6.565792814183853e-17	3.389415992696015e-11	7.087003533188276e-11	8.219513883023746e-10
76000000	0.00499985138164701	7.156358427031605e-50	7.95670986653858e-63	2.0993461568332743e-8	7.986651360508027e-16	2.5432306639959464e-7	-7.559449921172688e-20	6.565792814183853e-17	3.389415992696015e-11	7.087003533188276e-11	8.219513883023746e-10
76100000	0.00499985138164701	7.156358427031605e-50	7.95670986653858e-63	2.0993461568332743e-8	7.986651360508027e-16	2.5432306639959464e-7	-7.55785475069502e-20	6.565792814183853e-17	3.389415992696015e-11	7.087003533188276e-11	8.219513883023746e-10
76200000	0.00499985138164701	7.156358427031605e-50	7.95670986653858e-63	2.0993461568332743e-8	7.986651360508027e-16	2.5432306639959464e-7	-7.556259580217352e-20	6.565792814183853e-17	3.389415992696015e-11	7.087003533188276e-11	8.219513883023746e-10
76300000	0.00499985138164701	7.156358427031606e-50	7.95670986653858e-63	2.0993461568332743e-8	7.986651360508027e-16	2.5432306639959464e-7	-7.554664409739683e-20	6.565792814183853e-17	3.389415992696015e-11	7.087003533188276e-11	8.219513883023746e-10
76400000	0.00499985138164701	7.156358427031606e-50	7.95670986653858e-63	2.0993461568332743e-8	7.986651360508027e-16	2.5432306639959464e-7	-7.553069239262015e-20	6.565792814183853e-17	3.389415992696015e-11	7.087003533188276e-11	8.219513883023746e-10
76500000	0.00499985138164701	7.156358427031606e-50	7.95670986653858e-63	2.0993461568332743e-8	7.986651360508027e-16	2.5432306639959464e-7	-7.551474068784346e-20	6.565792814183853e-17	3.389415992696015e-11	7.087003533188276e-11	8.219513883023746e-10
76600000	0.00499985138164701	7.156358427031606e-50	7.95670986653858e-63	2.0993461568332743e-8	7.986651360508027e-16	2.5432306639959464e-7	-7.549878898306679e-20	6.565792814183853e-17	3.389415992696015e-11	7.087003533188276e-11	8.219513883023746e-10
76700000	0.00499985138164701	7.156358427031606e-50	7.95670986653858e-63	2.0993461568332743e-8	7.986651360508027e-16	2.5432306639959464e-7	-7.548283727829011e-20	6.565792814183853e-17	3.389415992696015e-11	7.087003533188276e-11	8.219513883023746e-10
76800000	0.00499985138164701	7.156358427031606e-50	7.95670986653858e-63	2.0993461568332743e-8	7.986651360508027e-16	2.5432306639959464e-7	-7.546688557351343e-20	6.565792814183853e-17	3.389415992696015e-11	7.087003533188276e-11	8.219513883023746e-10
76900000	0.00499985138164701	7.156358427031606e-50	7.95670986653858e-63	2.0993461568332743e-8	7.986651360508027e-16	2.5432306639959464e-7	-7.545093386873674e-20	6.565792814183853e-17	3.389415992696015e-11	7.087003533188276e-11	8.219513883023746e-10
77000000	0.00499985138164701	7.156358427031606e-50	7.95670986653858e-63	2.0993461568332743e-8	7.986651360508027e-16	2.5432306639959464e-7	-7.543498216396006e-20	6.565792814183853e-17	3.389415992696015e-11	7.087003533188276e-11	8.219513883023746e-10
77100000	0.00499985138164701	7.156358427031606e-50	7.95670986653858e-63	2.0993461568332743e-8	7.986651360508027e-16	2.5432306639959464e-7	-7.541903045918337e-20	6.565792814183853e-17	3.389415992696015e-11	7.087003533188276e-11	8.219513883023746e-10
77200000	0.00499985138164701	7.156358427031606e-50	7.95670986653858e-63	2.0993461568332743e-8	7.986651360508027e-16	2.5432306639959464e-7	-7.540307875440669e-20	6.565792814183853e-17	3.389415992696015e-11	7.087003533188276e-11	8.219513883023746e-10
77300000	0.00499985138164701	7.156358427031606e-50	7.95670986653858e-63	2.0993461568332743e-8	7.986651360508027e-16	2.5432306639959464e-7	-7.538712704963001e-20	6.565792814183853e-17	3.389415992696015e-11	7.087003533188276e-11	8.219513883023746e-10
77400000	0.00499985138164701	7.156358427031606e-50	7.95670986653858e-63	2.0993461568332743e-8	7.986651360508027e-16	2.5432306639959464e-7	-7.537117534485332e-20	6.565792814183853e-17	3.389415992696015e-11	7.087003533188276e-11	8.219513883023746e-10
77500000	0.00499985138164701	7.156358427031606e-50	7.95670986653858e-63	2.0993461568332743e-8	7.986651360508027e-16	2.5432306639959464e-7	-7.535522364007665e-20	6.565792814183853e-17	3.389415992696015e-11	7.087003533188276e-11	8.219513883023746e-10
77600000	0.00499985138164701	7.156358427031606e-50	7.95670986653858e-63	2.0993461568332743e-8	7.986651360508027e-16	2.5432306639959464e-7	-7.533927193529997e-20	6.565792814183853e-17	3.389415992696015e-11	7.087003533188276e-11	8.219513883023746e-10
77700000	0.00499985138164701	7.156358427031606e-50	7.95670986653858e-63	2.0993461568332743e-8	7.986651360508027e-16	2.5432306639959464e-7	-7.532332023052328e-20	6.565792814183853e-17	3.389415992696015e-11	7.087003533188276e-11	8.219513883023746e-10
77800000	0.00499985138164701	7.156358427031606e-50	7.95670986653858e-63	2.0993461568332743e-8	7.986651360508027e-16	2.5432306639959464e-7	-7.53073685257466e-20	6.565792814183853e-17	3.389415992696015e-11	7.087003533188276e-11	8.219513883023746e-10
77900000	0.00499985138164701	7.156358427031606e-50	7.95670986653858e-63	2.0993461568332743e-8	7.986651360508027e-16	2.5432306639959464e-7	-7.529141682096992e-20	6.565792814183853e-17	3.389415992696015e-11	7.087003533188276e-11	8.219513883023746e-10
78000000	0.00499985138164701	7.156358427031606e-50	7.95670986653858e-63	2.0993461568332743e-8	7.986651360508027e-16	2.5432306639959464e-7	-7.527546511619323e-20	6.565792814183853e-17	3.389415992696015e-11	7.087003533188276e-11	8.219513883023746e-10
78100000	0.00499985138164701	7.156358427031606e-50	7.95670986653858e-63	2.0993461568332743e-8	7.986651360508027e-16	2.5432306639959464e-7	-7.525951341141655e-20	6.565792814183853e-17	3.389415992696015e-11	7.087003533188276e-11	8.219513883023746e-10
78200000	0.00499985138164701	7.156358427031606e-50	7.95670986653858e-63	2.0993461568332743e-8	7.986651360508027e-16	2.5432306639959464e-7	-7.524356170663987e-20	6.565792814183853e-17	3.389415992696015e-11	7.087003533188276e-11	8.219513883023746e-10
78300000	0.00499985138164701	7.156358427031606e-50	7.95670986653858e-63	2.0993461568332743e-8	7.986651360508027e-16	2.5432306639959464e-7	-7.522761000186318e-20	6.565792814183853e-17	3.389415992696015e-11	7.087003533188276e-11	8.219513883023746e-10
78400000	0.00499985138164701	7.156358427031606e-50	7.95670986653858e-63	2.0993461568332743e-8	7.986651360508027e-16	2.5432306639959464e-7	-7.521165829708651e-20	6.565792814183853e-17	3.389415992696015e-11	7.087003533188276e-11	8.219513883023746e-10
78500000	0.00499985138164701	7.156358427031606e-50	7.95670986653858e-63	2.0993461568332743e-8	7.986651360508027e-16	2.5432306639959464e-7	-7.519570659230983e-20	6.565792814183853e-17	3.389415992696015e-11	7.087003533188276e-11	8.219513883023746e-10
78600000	0.00499985138164701	7.156358427031606e-50	7.95670986653858e-63	2.0993461568332743e-8	7.986651360508027e-16	2.5432306639959464e-7	-7.517975488753314e-20	6.565792814183853e-17	3.389415992696015e-11	7.087003533188276e-11	8.219513883023746e-10
78700000	0.00499985138164701	7.156358427031606e-50	7.95670986653858e-63	2.0993461568332743e-8	7.986651360508027e-16	2.5432306639959464e-7	-7.516380318275646e-20	6.565792814183853e-17	3.389415992696015e-11	7.087003533188276e-11	8.219513883023746e-10
78800000	0.00499985138164701	7.156358427031606e-50	7.95670986653858e-63	2.0993461568332743e-8	7.986651360508027e-16	2.5432306639959464e-7	-7.514785147797977e-20	6.565792814183853e-17	3.389415992696015e-11	7.087003533188276e-11	8.219513883023746e-10
78900000	0.00499985138164701	7.156358427031606e-50	7.95670986653858e-63	2.0993461568332743e-8	7.986651360508027e-16	2.5432306639959464e-7	-7.513189977320309e-20	6.565792814183853e-17	3.389415992696015e-11	7.087003533188276e-11	8.219513883023746e-10
79000000	0.00499985138164701	7.156358427031606e-50	7.95670986653858e-63	2.0993461568332743e-8	7.986651360508027e-16	2.5432306639959464e-7	-7.511594806842641e-20	6.565792814183853e-17	3.389415992696015e-11	7.087003533188276e-11	8.219513883023746e-10
79100000	0.00499985138164701	7.156358427031606e-50	7.95670986653858e-63	2.0993461568332743e-8	7.986651360508027e-16	2.5432306639959464e-7	-7.509999636364972e-20	6.565792814183853e-17	3.389415992696015e-11	7.087003533188276e-11	8.219513883023746e-10
79200000	0.00499985138164701	7.156358427031606e-50	7.95670986653858e-63	2.0993461568332743e-8	7.986651360508027e-16	2.5432306639959464e-7	-7.508404465887304e-20	6.565792814183853e-17	3.389415992696015e-11	7.087003533188276e-11	8.219513883023746e-10
79300000	0.00499985138164701	7.156358427031606e-50	7.95670986653858e-63	2.0993461568332743e-8	7.986651360508027e-16	2.5432306639959464e-7	-7.506809295409637e-20	6.565792814183853e-17	3.389415992696015e-11	7.087003533188276e-11	8.219513883023746e-10
79400000	0.00499985138164701	7.156358427031606e-50	7.95670986653858e-63	2.0993461568332743e-8	7.986651360508027e-16	2.5432306639959464e-7	-7.505214124931968e-20	6.565792814183853e-17	3.389415992696015e-11	7.087003533188276e-11	8.219513883023746e-10
79500000	0.00499985138164701	7.156358427031606e-50	7.95670986653858e-63	2.0993461568332743e-8	7.986651360508027e-16	2.5432306639959464e-7	-7.5036189544543e-20	6.565792814183853e-17	3.389415992696015e-11	7.087003533188276e-11	8.219513883023746e-10
79600000	0.00499985138164701	7.156358427031606e-50	7.95670986653858e-63	2.0993461568332743e-8	7.986651360508027e-16	2.5432306639959464e-7	-7.502023783976632e-20	6.565792814183853e-17	3.389415992696015e-11	7.087003533188276e-11	8.219513883023746e-10
79700000	0.00499985138164701	7.156358427031606e-50	7.95670986653858e-63	2.0993461568332743e-8	7.986651360508027e-16	2.5432306639959464e-7	-7.500428613498963e-20	6.565792814183853e-17	3.389415992696015e-11	7.087003533188276e-11	8.219513883023746e-10
79800000	0.00499985138164701	7.156358427031606e-50	7.95670986653858e-63	2.0993461568332743e-8	7.986651360508027e-16	2.5432306639959464e-7	-7.498833443021295e-20	6.565792814183853e-17	3.389415992696015e-11	7.087003533188276e-11	8.219513883023746e-10
79900000	0.00499985138164701	7.156358427031606e-50	7.95670986653858e-63	2.0993461568332743e-8	7.986651360508027e-16	2.5432306639959464e-7	-7.497238272543627e-20	6.565792814183853e-17	3.389415992696015e-11	7.087003533188276e-11	8.219513883023746e-10
80000000	0.00499985138164701	7.156358427031606e-50	7.95670986653858e-63	2.0993461568332743e-8	7.986651360508027e-16	2.5432306639959464e-7	-7.495643102065958e-20	6.565792814183853e-17	3.389415992696015e-11	7.087003533188276e-11	8.219513883023746e-10
80100000	0.00499985138164701	7.156358427031606e-50	7.95670986653858e-63	2.0993461568332743e-8	7.986651360508027e-16	2.5432306639959464e-7	-7.49404793158829e-20	6.565792814183853e-17	3.389415992696015e-11	7.087003533188276e-11	8.219513883023746e-10
80200000	0.00499985138164701	7.156358427031606e-50	7.95670986653858e-63	2.0993461568332743e-8	7.986651360508027e-16	2.5432306639959464e-7	-7.492452761110621e-20	6.565792814183853e-17	3.389415992696015e-11	7.087003533188276e-11	8.219513883023746e-10
80300000	0.00499985138164701	7.156358427031606e-50	7.95670986653858e-63	2.0993461568332743e-8	7.986651360508027e-16	2.5432306639959464e-7	-7.490857590632954e-20	6.565792814183853e-17	3.389415992696015e-11	7.087003533188276e-11	8.219513883023746e-10
80400000	0.00499985138164701	7.156358427031606e-50	7.95670986653858e-63	2.0993461568332743e-8	7.986651360508027e-16	2.5432306639959464e-7	-7.489262420155286e-20	6.565792814183853e-17	3.389415992696015e-11	7.087003533188276e-11	8.219513883023746e-10
80500000	0.00499985138164701	7.156358427031606e-50	7.95670986653858e-63	2.0993461568332743e-8	7.986651360508027e-16	2.5432306639959464e-7	-7.487667249677618e-20	6.565792814183853e-17	3.389415992696015e-11	7.087003533188276e-11	8.219513883023746e-10
80600000	0.00499985138164701	7.156358427031606e-50	7.95670986653858e-63	2.0993461568332743e-8	7.986651360508027e-16	2.5432306639959464e-7	-7.486072079199949e-20	6.565792814183853e-17	3.389415992696015e-11	7.087003533188276e-11	8.219513883023746e-10
80700000	0.00499985138164701	7.156358427031606e-50	7.95670986653858e-63	2.0993461568332743e-8	7.986651360508027e-16	2.5432306639959464e-7	-7.484476908722281e-20	6.565792814183853e-17	3.389415992696015e-11	7.087003533188276e-11	8.219513883023746e-10
80800000	0.00499985138164701	7.156358427031606e-50	7.95670986653858e-63	2.0993461568332743e-8	7.986651360508027e-16	2.5432306639959464e-7	-7.482881738244612e-20	6.565792814183853e-17	3.389415992696015e-11	7.087003533188276e-11	8.219513883023746e-10
80900000	0.00499985138164701	7.156358427031606e-50	7.95670986653858e-63	2.0993461568332743e-8	7.986651360508027e-16	2.5432306639959464e-7	-7.481286567766944e-20	6.565792814183853e-17	3.389415992696015e-11	7.087003533188276e-11	8.219513883023746e-10
81000000	0.00499985138164701	7.156358427031606e-50	7.95670986653858e-63	2.0993461568332743e-8	7.986651360508027e-16	2.5432306639959464e-7	-7.479691397289276e-20	6.565792814183853e-17	3.389415992696015e-11	7.087003533188276e-11	8.219513883023746e-10
81100000	0.00499985138164701	7.156358427031606e-50	7.95670986653858e-63	2.0993461568332743e-8	7.986651360508027e-16	2.5432306639959464e-7	-7.478096226811608e-20	6.565792814183853e-17	3.389415992696015e-11	7.087003533188276e-11	8.219513883023746e-10
81200000	0.00499985138164701	7.156358427031606e-50	7.95670986653858e-63	2.0993461568332743e-8	7.986651360508027e-16	2.5432306639959464e-7	-7.47650105633394e-20	6.565792814183853e-17	3.389415992696015e-11	7.087003533188276e-11	8.219513883023746e-10
81300000	0.00499985138164701	7.156358427031606e-50	7.95670986653858e-63	2.0993461568332743e-8	7.986651360508027e-16	2.5432306639959464e-7	-7.474905885856272e-20	6.565792814183853e-17	3.389415992696015e-11	7.087003533188276e-11	8.219513883023746e-10
81400000	0.00499985138164701	7.156358427031606e-50	7.95670986653858e-63	2.0993461568332743e-8	7.986651360508027e-16	2.5432306639959464e-7	-7.473310715378603e-20	6.565792814183853e-17	3.389415992696015e-11	7.087003533188276e-11	8.219513883023746e-10
81500000	0.00499985138164701	7.156358427031606e-50	7.95670986653858e-63	2.0993461568332743e-8	7.986651360508027e-16	2.5432306639959464e-7	-7.471715544900935e-20	6.565792814183853e-17	3.389415992696015e-11	7.087003533188276e-11	8.219513883023746e-10
81600000	0.00499985138164701	7.156358427031606e-50	7.95670986653858e-63	2.0993461568332743e-8	7.986651360508027e-16	2.5432306639959464e-7	-7.470120374423267e-20	6.565792814183853e-17	3.389415992696015e-11	7.087003533188276e-11	8.219513883023746e-10
81700000	0.00499985138164701	7.156358427031606e-50	7.95670986653858e-63	2.0993461568332743e-8	7.986651360508027e-16	2.5432306639959464e-7	-7.468525203945598e-20	6.565792814183853e-17	3.389415992696015e-11	7.087003533188276e-11	8.219513883023746e-10
81800000	0.00499985138164701	7.156358427031606e-50	7.95670986653858e-63	2.0993461568332743e-8	7.986651360508027e-16	2.5432306639959464e-7	-7.46693003346793e-20	6.565792814183853e-17	3.389415992696015e-11	7.087003533188276e-11	8.219513883023746e-10
81900000	0.00499985138164701	7.156358427031606e-50	7.95670986653858e-63	2.0993461568332743e-8	7.986651360508027e-16	2.5432306639959464e-7	-7.465334862990261e-20	6.565792814183853e-17	3.389415992696015e-11	7.087003533188276e-11	8.219513883023746e-10
82000000	0.00499985138164701	7.156358427031606e-50	7.95670986653858e-63	2.0993461568332743e-8	7.986651360508027e-16	2.5432306639959464e-7	-7.463739692512593e-20	6.565792814183853e-17	3.389415992696015e-11	7.087003533188276e-11	8.219513883023746e-10
82100000	0.00499985138164701	7.156358427031606e-50	7.95670986653858e-63	2.0993461568332743e-8	7.986651360508027e-16	2.5432306639959464e-7	-7.462144522034926e-20	6.565792814183853e-17	3.389415992696015e-11	7.087003533188276e-11	8.219513883023746e-10
82200000	0.00499985138164701	7.156358427031605e-50	7.95670986653858e-63	2.0993461568332743e-8	7.986651360508027e-16	2.5432306639959464e-7	-7.460549351557258e-20	6.565792814183853e-17	3.389415992696015e-11	7.087003533188276e-11	8.219513883023746e-10
82300000	0.00499985138164701	7.156358427031605e-50	7.95670986653858e-63	2.0993461568332743e-8	7.986651360508028e-16	2.5432306639959464e-7	-7.458954181079589e-20	6.565792814183853e-17	3.389415992696015e-11	7.087003533188276e-11	8.219513883023746e-10
82400000	0.00499985138164701	7.156358427031605e-50	7.95670986653858e-63	2.0993461568332743e-8	7.986651360508028e-16	2.5432306639959464e-7	-7.457359010601921e-20	6.565792814183853e-17	3.389415992696015e-11	7.087003533188276e-11	8.219513883023746e-10
82500000	0.00499985138164701	7.156358427031605e-50	7.95670986653858e-63	2.0993461568332743e-8	7.986651360508028e-16	2.5432306639959464e-7	-7.455763840124252e-20	6.565792814183853e-17	3.389415992696015e-11	7.087003533188276e-11	8.219513883023746e-10
82600000	0.00499985138164701	7.156358427031605e-50	7.95670986653858e-63	2.0993461568332743e-8	7.986651360508028e-16	2.5432306639959464e-7	-7.454168669646584e-20	6.565792814183853e-17	3.389415992696015e-11	7.087003533188276e-11	8.219513883023746e-10
82700000	0.00499985138164701	7.156358427031605e-50	7.95670986653858e-63	2.0993461568332743e-8	7.986651360508028e-16	2.5432306639959464e-7	-7.452573499168916e-20	6.565792814183853e-17	3.389415992696015e-11	7.087003533188276e-11	8.219513883023746e-10
82800000	0.00499985138164701	7.156358427031605e-50	7.95670986653858e-63	2.0993461568332743e-8	7.986651360508028e-16	2.5432306639959464e-7	-7.450978328691247e-20	6.565792814183853e-17	3.389415992696015e-11	7.087003533188276e-11	8.219513883023746e-10
82900000	0.00499985138164701	7.156358427031605e-50	7.95670986653858e-63	2.0993461568332743e-8	7.986651360508028e-16	2.5432306639959464e-7	-7.449383158213579e-20	6.565792814183853e-17	3.389415992696015e-11	7.087003533188276e-11	8.219513883023746e-10
83000000	0.00499985138164701	7.156358427031605e-50	7.95670986653858e-63	2.0993461568332743e-8	7.986651360508028e-16	2.5432306639959464e-7	-7.447787987735912e-20	6.565792814183853e-17	3.389415992696015e-11	7.087003533188276e-11	8.219513883023746e-10
83100000	0.00499985138164701	7.156358427031605e-50	7.95670986653858e-63	2.0993461568332743e-8	7.986651360508028e-16	2.5432306639959464e-7	-7.446192817258243e-20	6.565792814183853e-17	3.389415992696015e-11	7.087003533188276e-11	8.219513883023746e-10
83200000	0.00499985138164701	7.156358427031605e-50	7.95670986653858e-63	2.0993461568332743e-8	7.986651360508028e-16	2.5432306639959464e-7	-7.444597646780575e-20	6.565792814183853e-17	3.389415992696015e-11	7.087003533188276e-11	8.219513883023746e-10
83300000	0.00499985138164701	7.156358427031605e-50	7.95670986653858e-63	2.0993461568332743e-8	7.986651360508028e-16	2.5432306639959464e-7	-7.443002476302907e-20	6.565792814183853e-17	3.389415992696015e-11	7.087003533188276e-11	8.219513883023746e-10
83400000	0.00499985138164701	7.156358427031605e-50	7.95670986653858e-63	2.0993461568332743e-8	7.986651360508028e-16	2.5432306639959464e-7	-7.441407305825238e-20	6.565792814183853e-17	3.389415992696015e-11	7.087003533188276e-11	8.219513883023746e-10
83500000	0.00499985138164701	7.156358427031605e-50	7.95670986653858e-63	2.0993461568332743e-8	7.986651360508028e-16	2.5432306639959464e-7	-7.43981213534757e-20	6.565792814183853e-17	3.389415992696015e-11	7.087003533188276e-11	8.219513883023746e-10
83600000	0.00499985138164701	7.156358427031605e-50	7.95670986653858e-63	2.0993461568332743e-8	7.986651360508028e-16	2.5432306639959464e-7	-7.438216964869902e-20	6.565792814183853e-17	3.389415992696015e-11	7.087003533188276e-11	8.219513883023746e-10
83700000	0.00499985138164701	7.156358427031605e-50	7.95670986653858e-63	2.0993461568332743e-8	7.986651360508028e-16	2.5432306639959464e-7	-7.436621794392233e-20	6.565792814183853e-17	3.389415992696015e-11	7.087003533188276e-11	8.219513883023746e-10
83800000	0.00499985138164701	7.156358427031605e-50	7.95670986653858e-63	2.0993461568332743e-8	7.986651360508028e-16	2.5432306639959464e-7	-7.435026623914565e-20	6.565792814183853e-17	3.389415992696015e-11	7.087003533188276e-11	8.219513883023746e-10
83900000	0.00499985138164701	7.156358427031605e-50	7.95670986653858e-63	2.0993461568332743e-8	7.986651360508028e-16	2.5432306639959464e-7	-7.433431453436898e-20	6.565792814183853e-17	3.389415992696015e-11	7.087003533188276e-11	8.219513883023746e-10
84000000	0.00499985138164701	7.156358427031605e-50	7.95670986653858e-63	2.0993461568332743e-8	7.986651360508028e-16	2.5432306639959464e-7	-7.431836282959229e-20	6.565792814183853e-17	3.389415992696015e-11	7.087003533188277e-11	8.219513883023746e-10
84100000	0.00499985138164701	7.156358427031605e-50	7.95670986653858e-63	2.0993461568332743e-8	7.986651360508028e-16	2.5432306639959464e-7	-7.430241112481561e-20	6.565792814183853e-17	3.389415992696015e-11	7.087003533188277e-11	8.219513883023746e-10
84200000	0.00499985138164701	7.156358427031605e-50	7.95670986653858e-63	2.0993461568332743e-8	7.986651360508028e-16	2.5432306639959464e-7	-7.428645942003892e-20	6.565792814183853e-17	3.389415992696015e-11	7.087003533188277e-11	8.219513883023746e-10
84300000	0.00499985138164701	7.156358427031604e-50	7.95670986653858e-63	2.0993461568332743e-8	7.986651360508028e-16	2.5432306639959464e-7	-7.427050771526224e-20	6.565792814183853e-17	3.389415992696015e-11	7.087003533188277e-11	8.219513883023746e-10
84400000	0.00499985138164701	7.156358427031604e-50	7.95670986653858e-63	2.0993461568332743e-8	7.986651360508028e-16	2.5432306639959464e-7	-7.425455601048556e-20	6.565792814183853e-17	3.389415992696015e-11	7.087003533188277e-11	8.219513883023746e-10
84500000	0.0049998513816470105	7.156358427031604e-50	7.95670986653858e-63	2.0993461568332743e-8	7.986651360508028e-16	2.5432306639959464e-7	-7.423860430570887e-20	6.565792814183853e-17	3.389415992696015e-11	7.087003533188277e-11	8.219513883023746e-10
84600000	0.0049998513816470105	7.156358427031604e-50	7.95670986653858e-63	2.0993461568332743e-8	7.986651360508028e-16	2.5432306639959464e-7	-7.422265260093219e-20	6.565792814183853e-17	3.389415992696015e-11	7.087003533188277e-11	8.219513883023746e-10
84700000	0.0049998513816470105	7.156358427031604e-50	7.956709866538581e-63	2.0993461568332743e-8	7.986651360508028e-16	2.5432306639959464e-7	-7.420670089615551e-20	6.565792814183853e-17	3.389415992696015e-11	7.087003533188277e-11	8.219513883023746e-10
84800000	0.0049998513816470105	7.156358427031604e-50	7.956709866538581e-63	2.0993461568332743e-8	7.986651360508028e-16	2.5432306639959464e-7	-7.419074919137883e-20	6.565792814183853e-17	3.389415992696015e-11	7.087003533188277e-11	8.219513883023746e-10
84900000	0.0049998513816470105	7.156358427031604e-50	7.956709866538581e-63	2.0993461568332743e-8	7.986651360508028e-16	2.5432306639959464e-7	-7.417479748660215e-20	6.565792814183853e-17	3.389415992696015e-11	7.087003533188277e-11	8.219513883023746e-10
85000000	0.0049998513816470105	7.156358427031604e-50	7.956709866538581e-63	2.0993461568332743e-8	7.986651360508028e-16	2.5432306639959464e-7	-7.415884578182547e-20	6.565792814183853e-17	3.389415992696015e-11	7.087003533188277e-11	8.219513883023746e-10
85100000	0.0049998513816470105	7.156358427031604e-50	7.956709866538581e-63	2.0993461568332743e-8	7.986651360508028e-16	2.5432306639959464e-7	-7.414289407704878e-20	6.565792814183853e-17	3.389415992696015e-11	7.087003533188277e-11	8.219513883023746e-10
85200000	0.0049998513816470105	7.156358427031604e-50	7.956709866538581e-63	2.0993461568332743e-8	7.986651360508028e-16	2.5432306639959464e-7	-7.41269423722721e-20	6.565792814183853e-17	3.389415992696015e-11	7.087003533188277e-11	8.219513883023746e-10
85300000	0.0049998513816470105	7.156358427031604e-50	7.956709866538581e-63	2.0993461568332743e-8	7.986651360508028e-16	2.5432306639959464e-7	-7.411099066749542e-20	6.565792814183853e-17	3.389415992696015e-11	7.087003533188277e-11	8.219513883023746e-10
85400000	0.0049998513816470105	7.156358427031604e-50	7.956709866538581e-63	2.0993461568332743e-8	7.986651360508028e-16	2.5432306639959464e-7	-7.409503896271873e-20	6.565792814183853e-17	3.389415992696015e-11	7.087003533188277e-11	8.219513883023746e-10
85500000	0.0049998513816470105	7.156358427031604e-50	7.956709866538581e-63	2.0993461568332743e-8	7.986651360508028e-16	2.5432306639959464e-7	-7.407908725794205e-20	6.565792814183853e-17	3.389415992696015e-11	7.087003533188277e-11	8.219513883023746e-10
85600000	0.0049998513816470105	7.156358427031604e-50	7.956709866538581e-63	2.0993461568332743e-8	7.986651360508028e-16	2.5432306639959464e-7	-7.406313555316536e-20	6.565792814183853e-17	3.389415992696015e-11	7.087003533188277e-11	8.219513883023746e-10
85700000	0.0049998513816470105	7.156358427031604e-50	7.956709866538581e-63	2.0993461568332743e-8	7.986651360508028e-16	2.5432306639959464e-7	-7.404718384838869e-20	6.565792814183853e-17	3.389415992696015e-11	7.087003533188277e-11	8.219513883023746e-10
85800000	0.0049998513816470105	7.156358427031604e-50	7.956709866538581e-63	2.0993461568332743e-8	7.986651360508028e-16	2.5432306639959464e-7	-7.403123214361201e-20	6.565792814183853e-17	3.389415992696015e-11	7.087003533188277e-11	8.219513883023746e-10
85900000	0.0049998513816470105	7.156358427031604e-50	7.956709866538581e-63	2.0993461568332743e-8	7.986651360508029e-16	2.5432306639959464e-7	-7.401528043883533e-20	6.565792814183853e-17	3.389415992696015e-11	7.087003533188277e-11	8.219513883023746e-10
86000000	0.0049998513816470105	7.156358427031604e-50	7.956709866538581e-63	2.0993461568332743e-8	7.986651360508029e-16	2.5432306639959464e-7	-7.399932873405864e-20	6.565792814183853e-17	3.389415992696015e-11	7.087003533188277e-11	8.219513883023746e-10
86100000	0.0049998513816470105	7.156358427031604e-50	7.956709866538581e-63	2.0993461568332743e-8	7.986651360508029e-16	2.5432306639959464e-7	-7.398337702928196e-20	6.565792814183853e-17	3.389415992696015e-11	7.087003533188277e-11	8.219513883023746e-10
86200000	0.0049998513816470105	7.156358427031604e-50	7.956709866538581e-63	2.0993461568332743e-8	7.986651360508029e-16	2.5432306639959464e-7	-7.396742532450527e-20	6.565792814183853e-17	3.389415992696015e-11	7.087003533188277e-11	8.219513883023746e-10
86300000	0.0049998513816470105	7.156358427031604e-50	7.956709866538581e-63	2.0993461568332743e-8	7.986651360508029e-16	2.5432306639959464e-7	-7.395147361972859e-20	6.565792814183853e-17	3.389415992696015e-11	7.087003533188277e-11	8.219513883023746e-10
86400000	0.0049998513816470105	7.156358427031603e-50	7.956709866538581e-63	2.0993461568332743e-8	7.986651360508029e-16	2.5432306639959464e-7	-7.393552191495191e-20	6.565792814183853e-17	3.389415992696015e-11	7.087003533188277e-11	8.219513883023746e-10
86500000	0.0049998513816470105	7.156358427031603e-50	7.956709866538581e-63	2.0993461568332743e-8	7.986651360508029e-16	2.5432306639959464e-7	-7.391957021017522e-20	6.565792814183853e-17	3.389415992696015e-11	7.087003533188277e-11	8.219513883023746e-10
86600000	0.0049998513816470105	7.156358427031603e-50	7.956709866538581e-63	2.0993461568332743e-8	7.986651360508029e-16	2.5432306639959464e-7	-7.390361850539855e-20	6.565792814183853e-17	3.389415992696015e-11	7.087003533188277e-11	8.219513883023746e-10
86700000	0.0049998513816470105	7.156358427031603e-50	7.956709866538581e-63	2.0993461568332743e-8	7.986651360508029e-16	2.5432306639959464e-7	-7.388766680062187e-20	6.565792814183853e-17	3.389415992696015e-11	7.087003533188277e-11	8.219513883023746e-10
86800000	0.0049998513816470105	7.156358427031603e-50	7.956709866538581e-63	2.0993461568332743e-8	7.986651360508029e-16	2.5432306639959464e-7	-7.387171509584518e-20	6.565792814183853e-17	3.389415992696015e-11	7.087003533188277e-11	8.219513883023746e-10
86900000	0.0049998513816470105	7.156358427031603e-50	7.956709866538581e-63	2.0993461568332743e-8	7.986651360508029e-16	2.5432306639959464e-7	-7.38557633910685e-20	6.565792814183853e-17	3.389415992696015e-11	7.087003533188277e-11	8.219513883023746e-10
87000000	0.0049998513816470105	7.156358427031603e-50	7.956709866538581e-63	2.0993461568332743e-8	7.986651360508029e-16	2.5432306639959464e-7	-7.383981168629182e-20	6.565792814183853e-17	3.389415992696015e-11	7.087003533188277e-11	8.219513883023746e-10
87100000	0.0049998513816470105	7.156358427031603e-50	7.956709866538581e-63	2.0993461568332743e-8	7.986651360508029e-16	2.5432306639959464e-7	-7.382385998151513e-20	6.565792814183853e-17	3.389415992696015e-11	7.087003533188277e-11	8.219513883023746e-10
87200000	0.0049998513816470105	7.156358427031603e-50	7.956709866538581e-63	2.0993461568332743e-8	7.986651360508029e-16	2.5432306639959464e-7	-7.380790827673845e-20	6.565792814183853e-17	3.389415992696015e-11	7.087003533188277e-11	8.219513883023746e-10
87300000	0.0049998513816470105	7.156358427031603e-50	7.956709866538581e-63	2.0993461568332743e-8	7.986651360508029e-16	2.5432306639959464e-7	-7.379195657196176e-20	6.565792814183853e-17	3.389415992696015e-11	7.087003533188277e-11	8.219513883023746e-10
87400000	0.0049998513816470105	7.156358427031603e-50	7.956709866538581e-63	2.0993461568332743e-8	7.986651360508029e-16	2.5432306639959464e-7	-7.377600486718508e-20	6.565792814183853e-17	3.389415992696015e-11	7.087003533188277e-11	8.219513883023746e-10
87500000	0.0049998513816470105	7.156358427031603e-50	7.956709866538581e-63	2.0993461568332743e-8	7.986651360508029e-16	2.5432306639959464e-7	-7.376005316240841e-20	6.565792814183853e-17	3.389415992696015e-11	7.087003533188277e-11	8.219513883023746e-10
87600000	0.0049998513816470105	7.156358427031603e-50	7.956709866538581e-63	2.0993461568332743e-8	7.986651360508029e-16	2.5432306639959464e-7	-7.374410145763173e-20	6.565792814183853e-17	3.389415992696015e-11	7.087003533188277e-11	8.219513883023746e-10
87700000	0.0049998513816470105	7.156358427031603e-50	7.956709866538581e-63	2.0993461568332743e-8	7.986651360508029e-16	2.5432306639959464e-7	-7.372814975285504e-20	6.565792814183853e-17	3.389415992696015e-11	7.087003533188277e-11	8.219513883023746e-10
87800000	0.0049998513816470105	7.156358427031603e-50	7.956709866538581e-63	2.0993461568332743e-8	7.986651360508029e-16	2.5432306639959464e-7	-7.371219804807836e-20	6.565792814183853e-17	3.389415992696015e-11	7.087003533188277e-11	8.219513883023746e-10
87900000	0.0049998513816470105	7.156358427031603e-50	7.956709866538581e-63	2.0993461568332743e-8	7.986651360508029e-16	2.5432306639959464e-7	-7.369624634330167e-20	6.565792814183853e-17	3.389415992696015e-11	7.087003533188277e-11	8.219513883023746e-10
88000000	0.0049998513816470105	7.156358427031603e-50	7.956709866538581e-63	2.0993461568332743e-8	7.986651360508029e-16	2.5432306639959464e-7	-7.368029463852499e-20	6.565792814183853e-17	3.389415992696015e-11	7.087003533188277e-11	8.219513883023746e-10
88100000	0.0049998513816470105	7.156358427031603e-50	7.956709866538581e-63	2.0993461568332743e-8	7.986651360508029e-16	2.5432306639959464e-7	-7.366434293374831e-20	6.565792814183853e-17	3.389415992696015e-11	7.087003533188277e-11	8.219513883023746e-10
88200000	0.0049998513816470105	7.156358427031603e-50	7.956709866538581e-63	2.0993461568332743e-8	7.986651360508029e-16	2.5432306639959464e-7	-7.364839122897162e-20	6.565792814183853e-17	3.389415992696015e-11	7.087003533188277e-11	8.219513883023746e-10
88300000	0.0049998513816470105	7.156358427031603e-50	7.956709866538581e-63	2.0993461568332743e-8	7.986651360508029e-16	2.5432306639959464e-7	-7.363243952419494e-20	6.565792814183853e-17	3.389415992696015e-11	7.087003533188277e-11	8.219513883023746e-10
88400000	0.0049998513816470105	7.156358427031603e-50	7.956709866538581e-63	2.0993461568332743e-8	7.986651360508029e-16	2.5432306639959464e-7	-7.361648781941827e-20	6.565792814183853e-17	3.389415992696015e-11	7.087003533188277e-11	8.219513883023746e-10
88500000	0.0049998513816470105	7.156358427031603e-50	7.956709866538581e-63	2.0993461568332743e-8	7.986651360508029e-16	2.5432306639959464e-7	-7.360053611464158e-20	6.565792814183853e-17	3.389415992696015e-11	7.087003533188277e-11	8.219513883023746e-10
88600000	0.0049998513816470105	7.156358427031603e-50	7.956709866538581e-63	2.0993461568332743e-8	7.986651360508029e-16	2.5432306639959464e-7	-7.35845844098649e-20	6.565792814183853e-17	3.389415992696015e-11	7.087003533188277e-11	8.219513883023746e-10
88700000	0.0049998513816470105	7.156358427031603e-50	7.956709866538581e-63	2.0993461568332743e-8	7.986651360508029e-16	2.5432306639959464e-7	-7.356863270508822e-20	6.565792814183853e-17	3.389415992696015e-11	7.087003533188277e-11	8.219513883023746e-10
88800000	0.0049998513816470105	7.156358427031603e-50	7.956709866538581e-63	2.0993461568332743e-8	7.986651360508029e-16	2.5432306639959464e-7	-7.355268100031153e-20	6.565792814183853e-17	3.389415992696015e-11	7.087003533188277e-11	8.219513883023746e-10
88900000	0.0049998513816470105	7.156358427031603e-50	7.956709866538581e-63	2.0993461568332743e-8	7.986651360508029e-16	2.5432306639959464e-7	-7.353672929553485e-20	6.565792814183853e-17	3.389415992696015e-11	7.087003533188277e-11	8.219513883023746e-10
89000000	0.0049998513816470105	7.156358427031603e-50	7.956709866538581e-63	2.0993461568332743e-8	7.986651360508029e-16	2.5432306639959464e-7	-7.352077759075817e-20	6.565792814183853e-17	3.389415992696015e-11	7.087003533188277e-11	8.219513883023746e-10
89100000	0.0049998513816470105	7.156358427031603e-50	7.956709866538581e-63	2.0993461568332743e-8	7.986651360508029e-16	2.5432306639959464e-7	-7.350482588598148e-20	6.565792814183853e-17	3.389415992696015e-11	7.087003533188277e-11	8.219513883023746e-10
89200000	0.0049998513816470105	7.156358427031603e-50	7.956709866538581e-63	2.0993461568332743e-8	7.986651360508029e-16	2.5432306639959464e-7	-7.34888741812048e-20	6.565792814183853e-17	3.389415992696015e-11	7.087003533188277e-11	8.219513883023746e-10
89300000	0.0049998513816470105	7.156358427031603e-50	7.956709866538581e-63	2.0993461568332743e-8	7.986651360508029e-16	2.5432306639959464e-7	-7.347292247642813e-20	6.565792814183853e-17	3.389415992696015e-11	7.087003533188277e-11	8.219513883023746e-10
89400000	0.0049998513816470105	7.156358427031603e-50	7.956709866538581e-63	2.0993461568332743e-8	7.986651360508029e-16	2.5432306639959464e-7	-7.345697077165144e-20	6.565792814183853e-17	3.389415992696015e-11	7.087003533188277e-11	8.219513883023746e-10
89500000	0.0049998513816470105	7.156358427031603e-50	7.956709866538581e-63	2.0993461568332743e-8	7.986651360508029e-16	2.5432306639959464e-7	-7.344101906687476e-20	6.565792814183853e-17	3.389415992696015e-11	7.087003533188277e-11	8.219513883023746e-10
89600000	0.0049998513816470105	7.156358427031603e-50	7.956709866538581e-63	2.0993461568332743e-8	7.986651360508029e-16	2.5432306639959464e-7	-7.342506736209807e-20	6.565792814183853e-17	3.389415992696015e-11	7.087003533188277e-11	8.219513883023746e-10
89700000	0.0049998513816470105	7.156358427031603e-50	7.956709866538581e-63	2.0993461568332743e-8	7.986651360508029e-16	2.5432306639959464e-7	-7.340911565732139e-20	6.565792814183853e-17	3.389415992696015e-11	7.087003533188277e-11	8.219513883023746e-10
89800000	0.0049998513816470105	7.156358427031603e-50	7.956709866538581e-63	2.0993461568332743e-8	7.986651360508029e-16	2.5432306639959464e-7	-7.339316395254471e-20	6.565792814183853e-17	3.389415992696015e-11	7.087003533188277e-11	8.219513883023746e-10
89900000	0.0049998513816470105	7.156358427031603e-50	7.956709866538581e-63	2.0993461568332743e-8	7.986651360508029e-16	2.5432306639959464e-7	-7.337721224776802e-20	6.565792814183853e-17	3.389415992696015e-11	7.087003533188277e-11	8.219513883023746e-10
90000000	0.0049998513816470105	7.156358427031603e-50	7.956709866538581e-63	2.0993461568332743e-8	7.986651360508029e-16	2.5432306639959464e-7	-7.336126054299134e-20	6.565792814183853e-17	3.389415992696015e-11	7.087003533188277e-11	8.219513883023746e-10
90100000	0.0049998513816470105	7.156358427031603e-50	7.956709866538581e-63	2.0993461568332743e-8	7.986651360508029e-16	2.5432306639959464e-7	-7.334530883821467e-20	6.565792814183853e-17	3.389415992696015e-11	7.087003533188277e-11	8.219513883023746e-10
90200000	0.0049998513816470105	7.156358427031603e-50	7.956709866538581e-63	2.0993461568332743e-8	7.986651360508029e-16	2.5432306639959464e-7	-7.332935713343798e-20	6.565792814183853e-17	3.389415992696015e-11	7.087003533188277e-11	8.219513883023746e-10
90300000	0.0049998513816470105	7.156358427031603e-50	7.956709866538581e-63	2.0993461568332743e-8	7.986651360508029e-16	2.5432306639959464e-7	-7.33134054286613e-20	6.565792814183853e-17	3.389415992696015e-11	7.087003533188277e-11	8.219513883023746e-10
90400000	0.0049998513816470105	7.156358427031603e-50	7.956709866538581e-63	2.0993461568332743e-8	7.986651360508029e-16	2.5432306639959464e-7	-7.329745372388462e-20	6.565792814183853e-17	3.389415992696015e-11	7.087003533188277e-11	8.219513883023746e-10
90500000	0.0049998513816470105	7.156358427031603e-50	7.956709866538581e-63	2.0993461568332743e-8	7.986651360508029e-16	2.5432306639959464e-7	-7.328150201910793e-20	6.565792814183853e-17	3.389415992696015e-11	7.087003533188277e-11	8.219513883023746e-10
90600000	0.0049998513816470105	7.156358427031603e-50	7.956709866538581e-63	2.0993461568332743e-8	7.986651360508029e-16	2.5432306639959464e-7	-7.326555031433125e-20	6.565792814183853e-17	3.389415992696015e-11	7.087003533188277e-11	8.219513883023746e-10
90700000	0.0049998513816470105	7.156358427031603e-50	7.956709866538581e-63	2.0993461568332743e-8	7.986651360508029e-16	2.5432306639959464e-7	-7.324959860955457e-20	6.565792814183853e-17	3.389415992696015e-11	7.087003533188277e-11	8.219513883023746e-10
90800000	0.0049998513816470105	7.156358427031603e-50	7.956709866538581e-63	2.0993461568332743e-8	7.986651360508029e-16	2.5432306639959464e-7	-7.323364690477788e-20	6.565792814183853e-17	3.389415992696015e-11	7.087003533188277e-11	8.219513883023746e-10
90900000	0.0049998513816470105	7.156358427031603e-50	7.956709866538581e-63	2.0993461568332743e-8	7.986651360508029e-16	2.5432306639959464e-7	-7.321769520000121e-20	6.565792814183853e-17	3.389415992696015e-11	7.087003533188277e-11	8.219513883023746e-10
91000000	0.0049998513816470105	7.156358427031603e-50	7.956709866538581e-63	2.0993461568332743e-8	7.986651360508029e-16	2.5432306639959464e-7	-7.320174349522453e-20	6.565792814183853e-17	3.389415992696015e-11	7.087003533188277e-11	8.219513883023746e-10
91100000	0.0049998513816470105	7.156358427031603e-50	7.956709866538581e-63	2.0993461568332743e-8	7.986651360508029e-16	2.5432306639959464e-7	-7.318579179044784e-20	6.565792814183853e-17	3.389415992696015e-11	7.087003533188277e-11	8.219513883023746e-10
91200000	0.0049998513816470105	7.156358427031603e-50	7.956709866538581e-63	2.0993461568332743e-8	7.986651360508029e-16	2.5432306639959464e-7	-7.316984008567116e-20	6.565792814183853e-17	3.389415992696015e-11	7.087003533188277e-11	8.219513883023746e-10
91300000	0.0049998513816470105	7.156358427031603e-50	7.956709866538581e-63	2.0993461568332743e-8	7.986651360508029e-16	2.5432306639959464e-7	-7.315388838089448e-20	6.565792814183853e-17	3.389415992696015e-11	7.087003533188277e-11	8.219513883023746e-10
91400000	0.0049998513816470105	7.156358427031603e-50	7.956709866538581e-63	2.0993461568332743e-8	7.986651360508029e-16	2.5432306639959464e-7	-7.313793667611779e-20	6.565792814183853e-17	3.389415992696015e-11	7.087003533188277e-11	8.219513883023746e-10
91500000	0.0049998513816470105	7.156358427031603e-50	7.956709866538581e-63	2.0993461568332743e-8	7.986651360508029e-16	2.5432306639959464e-7	-7.312198497134111e-20	6.565792814183853e-17	3.389415992696015e-11	7.087003533188277e-11	8.219513883023746e-10
91600000	0.0049998513816470105	7.156358427031603e-50	7.956709866538581e-63	2.0993461568332743e-8	7.986651360508029e-16	2.5432306639959464e-7	-7.310603326656442e-20	6.565792814183853e-17	3.389415992696015e-11	7.087003533188277e-11	8.219513883023746e-10
91700000	0.0049998513816470105	7.156358427031603e-50	7.95670986653858e-63	2.0993461568332743e-8	7.986651360508029e-16	2.5432306639959464e-7	-7.309008156178774e-20	6.565792814183853e-17	3.389415992696015e-11	7.087003533188277e-11	8.219513883023746e-10
91800000	0.0049998513816470105	7.156358427031603e-50	7.95670986653858e-63	2.0993461568332743e-8	7.986651360508029e-16	2.5432306639959464e-7	-7.307412985701107e-20	6.565792814183853e-17	3.389415992696015e-11	7.087003533188277e-11	8.219513883023746e-10
91900000	0.0049998513816470105	7.156358427031603e-50	7.95670986653858e-63	2.0993461568332743e-8	7.986651360508029e-16	2.5432306639959464e-7	-7.305817815223438e-20	6.565792814183853e-17	3.389415992696015e-11	7.087003533188277e-11	8.219513883023746e-10
92000000	0.0049998513816470105	7.156358427031603e-50	7.95670986653858e-63	2.0993461568332743e-8	7.986651360508029e-16	2.5432306639959464e-7	-7.30422264474577e-20	6.565792814183853e-17	3.389415992696015e-11	7.087003533188277e-11	8.219513883023746e-10
92100000	0.0049998513816470105	7.156358427031604e-50	7.95670986653858e-63	2.0993461568332743e-8	7.986651360508029e-16	2.5432306639959464e-7	-7.302627474268102e-20	6.565792814183853e-17	3.389415992696015e-11	7.087003533188277e-11	8.219513883023746e-10
92200000	0.0049998513816470105	7.156358427031604e-50	7.95670986653858e-63	2.0993461568332743e-8	7.986651360508029e-16	2.5432306639959464e-7	-7.301032303790433e-20	6.565792814183853e-17	3.389415992696015e-11	7.087003533188277e-11	8.219513883023746e-10
92300000	0.0049998513816470105	7.156358427031604e-50	7.95670986653858e-63	2.0993461568332743e-8	7.986651360508029e-16	2.5432306639959464e-7	-7.299437133312765e-20	6.565792814183853e-17	3.389415992696015e-11	7.087003533188277e-11	8.219513883023746e-10
92400000	0.0049998513816470105	7.156358427031604e-50	7.95670986653858e-63	2.0993461568332743e-8	7.986651360508029e-16	2.5432306639959464e-7	-7.297841962835097e-20	6.565792814183853e-17	3.389415992696015e-11	7.087003533188277e-11	8.219513883023746e-10
92500000	0.0049998513816470105	7.156358427031604e-50	7.95670986653858e-63	2.0993461568332743e-8	7.986651360508029e-16	2.5432306639959464e-7	-7.296246792357428e-20	6.565792814183853e-17	3.389415992696015e-11	7.087003533188277e-11	8.219513883023746e-10
92600000	0.0049998513816470105	7.156358427031604e-50	7.95670986653858e-63	2.0993461568332743e-8	7.986651360508029e-16	2.5432306639959464e-7	-7.294651621879761e-20	6.565792814183853e-17	3.389415992696015e-11	7.087003533188277e-11	8.219513883023746e-10
92700000	0.0049998513816470105	7.156358427031604e-50	7.95670986653858e-63	2.0993461568332743e-8	7.986651360508029e-16	2.5432306639959464e-7	-7.293056451402093e-20	6.565792814183853e-17	3.389415992696015e-11	7.087003533188277e-11	8.219513883023746e-10
92800000	0.0049998513816470105	7.156358427031604e-50	7.95670986653858e-63	2.0993461568332743e-8	7.986651360508029e-16	2.5432306639959464e-7	-7.291461280924424e-20	6.565792814183853e-17	3.389415992696015e-11	7.087003533188277e-11	8.219513883023746e-10
92900000	0.0049998513816470105	7.156358427031604e-50	7.95670986653858e-63	2.0993461568332743e-8	7.986651360508029e-16	2.5432306639959464e-7	-7.289866110446756e-20	6.565792814183853e-17	3.389415992696015e-11	7.087003533188277e-11	8.219513883023746e-10
93000000	0.0049998513816470105	7.156358427031604e-50	7.95670986653858e-63	2.0993461568332743e-8	7.986651360508029e-16	2.5432306639959464e-7	-7.288270939969088e-20	6.565792814183853e-17	3.389415992696015e-11	7.087003533188277e-11	8.219513883023746e-10
93100000	0.0049998513816470105	7.156358427031604e-50	7.95670986653858e-63	2.0993461568332743e-8	7.986651360508029e-16	2.5432306639959464e-7	-7.286675769491419e-20	6.565792814183853e-17	3.389415992696015e-11	7.087003533188277e-11	8.219513883023746e-10
93200000	0.0049998513816470105	7.156358427031604e-50	7.95670986653858e-63	2.0993461568332743e-8	7.986651360508029e-16	2.5432306639959464e-7	-7.285080599013751e-20	6.565792814183853e-17	3.389415992696015e-11	7.087003533188277e-11	8.219513883023746e-10
93300000	0.0049998513816470105	7.156358427031604e-50	7.95670986653858e-63	2.0993461568332743e-8	7.986651360508029e-16	2.5432306639959464e-7	-7.283485428536082e-20	6.565792814183853e-17	3.389415992696015e-11	7.087003533188277e-11	8.219513883023746e-10
93400000	0.0049998513816470105	7.156358427031604e-50	7.95670986653858e-63	2.0993461568332743e-8	7.986651360508029e-16	2.5432306639959464e-7	-7.281890258058414e-20	6.565792814183853e-17	3.389415992696015e-11	7.087003533188277e-11	8.219513883023746e-10
93500000	0.0049998513816470105	7.156358427031604e-50	7.95670986653858e-63	2.0993461568332743e-8	7.986651360508029e-16	2.5432306639959464e-7	-7.280295087580747e-20	6.565792814183853e-17	3.389415992696015e-11	7.087003533188277e-11	8.219513883023746e-10
93600000	0.0049998513816470105	7.156358427031604e-50	7.95670986653858e-63	2.0993461568332743e-8	7.986651360508029e-16	2.5432306639959464e-7	-7.278699917103079e-20	6.565792814183853e-17	3.389415992696015e-11	7.087003533188277e-11	8.219513883023746e-10
93700000	0.0049998513816470105	7.156358427031604e-50	7.95670986653858e-63	2.0993461568332743e-8	7.986651360508029e-16	2.5432306639959464e-7	-7.27710474662541e-20	6.565792814183853e-17	3.389415992696015e-11	7.087003533188277e-11	8.219513883023746e-10
93800000	0.0049998513816470105	7.156358427031604e-50	7.95670986653858e-63	2.0993461568332743e-8	7.986651360508029e-16	2.5432306639959464e-7	-7.275509576147742e-20	6.565792814183853e-17	3.389415992696015e-11	7.087003533188277e-11	8.219513883023746e-10
93900000	0.0049998513816470105	7.156358427031604e-50	7.95670986653858e-63	2.0993461568332743e-8	7.986651360508029e-16	2.5432306639959464e-7	-7.273914405670073e-20	6.565792814183853e-17	3.389415992696015e-11	7.087003533188277e-11	8.219513883023746e-10
94000000	0.0049998513816470105	7.156358427031604e-50	7.95670986653858e-63	2.0993461568332743e-8	7.986651360508029e-16	2.5432306639959464e-7	-7.272319235192405e-20	6.565792814183853e-17	3.389415992696015e-11	7.087003533188277e-11	8.219513883023746e-10
94100000	0.0049998513816470105	7.156358427031604e-50	7.95670986653858e-63	2.0993461568332743e-8	7.986651360508029e-16	2.5432306639959464e-7	-7.270724064714737e-20	6.565792814183853e-17	3.389415992696015e-11	7.087003533188277e-11	8.219513883023746e-10
94200000	0.0049998513816470105	7.156358427031604e-50	7.95670986653858e-63	2.0993461568332743e-8	7.986651360508029e-16	2.5432306639959464e-7	-7.269128894237068e-20	6.565792814183853e-17	3.389415992696015e-11	7.087003533188277e-11	8.219513883023746e-10
94300000	0.0049998513816470105	7.156358427031604e-50	7.95670986653858e-63	2.0993461568332743e-8	7.986651360508029e-16	2.5432306639959464e-7	-7.2675337237594e-20	6.565792814183853e-17	3.389415992696015e-11	7.087003533188277e-11	8.219513883023746e-10
94400000	0.0049998513816470105	7.156358427031604e-50	7.95670986653858e-63	2.0993461568332743e-8	7.986651360508029e-16	2.5432306639959464e-7	-7.265938553281733e-20	6.565792814183853e-17	3.389415992696015e-11	7.087003533188277e-11	8.219513883023746e-10
94500000	0.0049998513816470105	7.156358427031604e-50	7.95670986653858e-63	2.0993461568332743e-8	7.986651360508029e-16	2.5432306639959464e-7	-7.264343382804064e-20	6.565792814183853e-17	3.389415992696015e-11	7.087003533188277e-11	8.219513883023746e-10
94600000	0.0049998513816470105	7.156358427031604e-50	7.95670986653858e-63	2.0993461568332743e-8	7.986651360508029e-16	2.5432306639959464e-7	-7.262748212326396e-20	6.565792814183853e-17	3.389415992696015e-11	7.087003533188277e-11	8.219513883023746e-10
94700000	0.0049998513816470105	7.156358427031604e-50	7.95670986653858e-63	2.0993461568332743e-8	7.986651360508029e-16	2.5432306639959464e-7	-7.261153041848728e-20	6.565792814183853e-17	3.389415992696015e-11	7.087003533188277e-11	8.219513883023746e-10
94800000	0.0049998513816470105	7.156358427031604e-50	7.95670986653858e-63	2.0993461568332743e-8	7.986651360508029e-16	2.5432306639959464e-7	-7.259557871371059e-20	6.565792814183853e-17	3.389415992696015e-11	7.087003533188277e-11	8.219513883023746e-10
94900000	0.0049998513816470105	7.156358427031604e-50	7.95670986653858e-63	2.0993461568332743e-8	7.986651360508029e-16	2.5432306639959464e-7	-7.257962700893391e-20	6.565792814183853e-17	3.389415992696015e-11	7.087003533188277e-11	8.219513883023746e-10
95000000	0.0049998513816470105	7.156358427031604e-50	7.95670986653858e-63	2.0993461568332743e-8	7.986651360508029e-16	2.5432306639959464e-7	-7.256367530415723e-20	6.565792814183853e-17	3.389415992696015e-11	7.087003533188277e-11	8.219513883023746e-10
95100000	0.0049998513816470105	7.156358427031604e-50	7.95670986653858e-63	2.0993461568332743e-8	7.986651360508029e-16	2.5432306639959464e-7	-7.254772359938054e-20	6.565792814183853e-17	3.389415992696015e-11	7.087003533188277e-11	8.219513883023746e-10
95200000	0.0049998513816470105	7.156358427031604e-50	7.95670986653858e-63	2.0993461568332743e-8	7.986651360508029e-16	2.5432306639959464e-7	-7.253177189460387e-20	6.565792814183853e-17	3.389415992696015e-11	7.087003533188277e-11	8.219513883023746e-10
95300000	0.0049998513816470105	7.156358427031604e-50	7.95670986653858e-63	2.0993461568332743e-8	7.986651360508029e-16	2.5432306639959464e-7	-7.251582018982719e-20	6.565792814183853e-17	3.389415992696015e-11	7.087003533188277e-11	8.219513883023746e-10
95400000	0.0049998513816470105	7.156358427031605e-50	7.95670986653858e-63	2.0993461568332743e-8	7.986651360508029e-16	2.5432306639959464e-7	-7.24998684850505e-20	6.565792814183853e-17	3.389415992696015e-11	7.087003533188277e-11	8.219513883023746e-10
95500000	0.0049998513816470105	7.156358427031605e-50	7.95670986653858e-63	2.0993461568332743e-8	7.986651360508029e-16	2.5432306639959464e-7	-7.248391678027382e-20	6.565792814183853e-17	3.389415992696015e-11	7.087003533188277e-11	8.219513883023746e-10
95600000	0.0049998513816470105	7.156358427031605e-50	7.95670986653858e-63	2.0993461568332743e-8	7.986651360508029e-16	2.5432306639959464e-7	-7.246796507549713e-20	6.565792814183853e-17	3.389415992696015e-11	7.087003533188277e-11	8.219513883023746e-10
95700000	0.0049998513816470105	7.156358427031605e-50	7.95670986653858e-63	2.0993461568332743e-8	7.986651360508029e-16	2.5432306639959464e-7	-7.245201337072045e-20	6.565792814183853e-17	3.389415992696015e-11	7.087003533188277e-11	8.219513883023746e-10
95800000	0.0049998513816470105	7.156358427031605e-50	7.95670986653858e-63	2.0993461568332743e-8	7.986651360508029e-16	2.5432306639959464e-7	-7.243606166594377e-20	6.565792814183853e-17	3.389415992696015e-11	7.087003533188277e-11	8.219513883023746e-10
95900000	0.0049998513816470105	7.156358427031605e-50	7.95670986653858e-63	2.0993461568332743e-8	7.986651360508028e-16	2.5432306639959464e-7	-7.242010996116708e-20	6.565792814183853e-17	3.389415992696015e-11	7.087003533188277e-11	8.219513883023746e-10
96000000	0.0049998513816470105	7.156358427031605e-50	7.95670986653858e-63	2.0993461568332743e-8	7.986651360508028e-16	2.5432306639959464e-7	-7.24041582563904e-20	6.565792814183853e-17	3.389415992696015e-11	7.087003533188277e-11	8.219513883023746e-10
96100000	0.0049998513816470105	7.156358427031605e-50	7.95670986653858e-63	2.0993461568332743e-8	7.986651360508028e-16	2.5432306639959464e-7	-7.238820655161373e-20	6.565792814183853e-17	3.389415992696015e-11	7.087003533188277e-11	8.219513883023746e-10
96200000	0.0049998513816470105	7.156358427031605e-50	7.95670986653858e-63	2.0993461568332743e-8	7.986651360508028e-16	2.5432306639959464e-7	-7.237225484683704e-20	6.565792814183853e-17	3.389415992696015e-11	7.087003533188277e-11	8.219513883023746e-10
96300000	0.0049998513816470105	7.156358427031605e-50	7.95670986653858e-63	2.0993461568332743e-8	7.986651360508028e-16	2.5432306639959464e-7	-7.235630314206036e-20	6.565792814183853e-17	3.389415992696015e-11	7.087003533188277e-11	8.219513883023746e-10
96400000	0.0049998513816470105	7.156358427031605e-50	7.95670986653858e-63	2.0993461568332743e-8	7.986651360508028e-16	2.5432306639959464e-7	-7.234035143728368e-20	6.565792814183853e-17	3.389415992696015e-11	7.087003533188277e-11	8.219513883023746e-10
96500000	0.0049998513816470105	7.156358427031605e-50	7.95670986653858e-63	2.0993461568332743e-8	7.986651360508028e-16	2.5432306639959464e-7	-7.232439973250699e-20	6.565792814183853e-17	3.389415992696015e-11	7.087003533188277e-11	8.219513883023746e-10
96600000	0.0049998513816470105	7.156358427031605e-50	7.956709866538581e-63	2.0993461568332743e-8	7.986651360508028e-16	2.5432306639959464e-7	-7.230844802773031e-20	6.565792814183853e-17	3.389415992696015e-11	7.087003533188277e-11	8.219513883023746e-10
96700000	0.0049998513816470105	7.156358427031605e-50	7.956709866538581e-63	2.0993461568332743e-8	7.986651360508028e-16	2.5432306639959464e-7	-7.229249632295363e-20	6.565792814183853e-17	3.389415992696015e-11	7.087003533188277e-11	8.219513883023746e-10
96800000	0.0049998513816470105	7.156358427031605e-50	7.956709866538581e-63	2.0993461568332743e-8	7.986651360508028e-16	2.5432306639959464e-7	-7.227654461817694e-20	6.565792814183853e-17	3.389415992696015e-11	7.087003533188277e-11	8.219513883023746e-10
96900000	0.0049998513816470105	7.156358427031605e-50	7.956709866538581e-63	2.0993461568332743e-8	7.986651360508028e-16	2.5432306639959464e-7	-7.226059291340026e-20	6.565792814183853e-17	3.389415992696015e-11	7.087003533188277e-11	8.219513883023746e-10
97000000	0.0049998513816470105	7.156358427031605e-50	7.956709866538581e-63	2.0993461568332743e-8	7.986651360508028e-16	2.5432306639959464e-7	-7.224464120862359e-20	6.565792814183853e-17	3.389415992696015e-11	7.087003533188277e-11	8.219513883023746e-10
97100000	0.0049998513816470105	7.156358427031605e-50	7.956709866538581e-63	2.0993461568332743e-8	7.986651360508028e-16	2.5432306639959464e-7	-7.22286895038469e-20	6.565792814183853e-17	3.389415992696015e-11	7.087003533188277e-11	8.219513883023746e-10
97200000	0.0049998513816470105	7.156358427031605e-50	7.956709866538581e-63	2.0993461568332743e-8	7.986651360508028e-16	2.5432306639959464e-7	-7.221273779907022e-20	6.565792814183853e-17	3.389415992696015e-11	7.087003533188277e-11	8.219513883023746e-10
97300000	0.0049998513816470105	7.156358427031606e-50	7.956709866538581e-63	2.0993461568332743e-8	7.986651360508028e-16	2.5432306639959464e-7	-7.219678609429354e-20	6.565792814183853e-17	3.389415992696015e-11	7.087003533188277e-11	8.219513883023746e-10
97400000	0.0049998513816470105	7.156358427031606e-50	7.956709866538581e-63	2.0993461568332743e-8	7.986651360508028e-16	2.5432306639959464e-7	-7.218083438951685e-20	6.565792814183853e-17	3.389415992696015e-11	7.087003533188277e-11	8.219513883023746e-10
97500000	0.0049998513816470105	7.156358427031606e-50	7.956709866538581e-63	2.0993461568332743e-8	7.986651360508028e-16	2.5432306639959464e-7	-7.216488268474017e-20	6.565792814183853e-17	3.389415992696015e-11	7.087003533188277e-11	8.219513883023746e-10
97600000	0.0049998513816470105	7.156358427031606e-50	7.956709866538581e-63	2.0993461568332743e-8	7.986651360508028e-16	2.5432306639959464e-7	-7.214893097996348e-20	6.565792814183853e-17	3.389415992696015e-11	7.087003533188277e-11	8.219513883023746e-10
97700000	0.0049998513816470105	7.156358427031606e-50	7.956709866538581e-63	2.0993461568332743e-8	7.986651360508028e-16	2.5432306639959464e-7	-7.21329792751868e-20	6.565792814183853e-17	3.389415992696015e-11	7.087003533188277e-11	8.219513883023746e-10
97800000	0.0049998513816470105	7.156358427031606e-50	7.956709866538581e-63	2.0993461568332743e-8	7.986651360508028e-16	2.5432306639959464e-7	-7.211702757041012e-20	6.565792814183853e-17	3.389415992696015e-11	7.087003533188277e-11	8.219513883023746e-10
97900000	0.0049998513816470105	7.156358427031606e-50	7.956709866538581e-63	2.0993461568332743e-8	7.986651360508028e-16	2.5432306639959464e-7	-7.210107586563344e-20	6.565792814183853e-17	3.389415992696015e-11	7.087003533188277e-11	8.219513883023746e-10
98000000	0.0049998513816470105	7.156358427031606e-50	7.956709866538581e-63	2.0993461568332743e-8	7.986651360508028e-16	2.5432306639959464e-7	-7.208512416085676e-20	6.565792814183853e-17	3.389415992696015e-11	7.087003533188277e-11	8.219513883023746e-10
98100000	0.0049998513816470105	7.156358427031606e-50	7.956709866538581e-63	2.0993461568332743e-8	7.986651360508028e-16	2.5432306639959464e-7	-7.206917245608008e-20	6.565792814183853e-17	3.389415992696015e-11	7.087003533188277e-11	8.219513883023746e-10
98200000	0.0049998513816470105	7.156358427031606e-50	7.956709866538581e-63	2.0993461568332743e-8	7.986651360508028e-16	2.5432306639959464e-7	-7.205322075130339e-20	6.565792814183853e-17	3.389415992696015e-11	7.087003533188277e-11	8.219513883023746e-10
98300000	0.0049998513816470105	7.156358427031606e-50	7.956709866538581e-63	2.0993461568332743e-8	7.986651360508028e-16	2.5432306639959464e-7	-7.203726904652671e-20	6.565792814183853e-17	3.389415992696015e-11	7.087003533188277e-11	8.219513883023746e-10
98400000	0.0049998513816470105	7.156358427031606e-50	7.956709866538581e-63	2.0993461568332743e-8	7.986651360508027e-16	2.5432306639959464e-7	-7.202131734175003e-20	6.565792814183853e-17	3.389415992696015e-11	7.087003533188277e-11	8.219513883023746e-10
98500000	0.0049998513816470105	7.156358427031606e-50	7.956709866538581e-63	2.0993461568332743e-8	7.986651360508027e-16	2.5432306639959464e-7	-7.200536563697334e-20	6.565792814183853e-17	3.389415992696015e-11	7.087003533188277e-11	8.219513883023746e-10
98600000	0.0049998513816470105	7.156358427031606e-50	7.956709866538581e-63	2.0993461568332743e-8	7.986651360508027e-16	2.5432306639959464e-7	-7.198941393219666e-20	6.565792814183853e-17	3.389415992696015e-11	7.087003533188277e-11	8.219513883023746e-10
98700000	0.0049998513816470105	7.156358427031606e-50	7.956709866538582e-63	2.0993461568332743e-8	7.986651360508027e-16	2.5432306639959464e-7	-7.197346222741999e-20	6.565792814183853e-17	3.389415992696015e-11	7.087003533188277e-11	8.219513883023746e-10
98800000	0.0049998513816470105	7.156358427031606e-50	7.956709866538582e-63	2.0993461568332743e-8	7.986651360508027e-16	2.5432306639959464e-7	-7.19575105226433e-20	6.565792814183853e-17	3.389415992696015e-11	7.087003533188277e-11	8.219513883023746e-10
98900000	0.0049998513816470105	7.156358427031606e-50	7.956709866538582e-63	2.0993461568332743e-8	7.986651360508027e-16	2.5432306639959464e-7	-7.194155881786662e-20	6.565792814183853e-17	3.389415992696015e-11	7.087003533188277e-11	8.219513883023746e-10
99000000	0.0049998513816470105	7.156358427031606e-50	7.956709866538582e-63	2.0993461568332743e-8	7.986651360508027e-16	2.5432306639959464e-7	-7.192560711308994e-20	6.565792814183853e-17	3.389415992696015e-11	7.087003533188277e-11	8.219513883023746e-10
99100000	0.0049998513816470105	7.156358427031607e-50	7.956709866538582e-63	2.0993461568332743e-8	7.986651360508027e-16	2.5432306639959464e-7	-7.190965540831325e-20	6.565792814183853e-17	3.389415992696015e-11	7.087003533188277e-11	8.219513883023746e-10
99200000	0.0049998513816470105	7.156358427031607e-50	7.956709866538582e-63	2.0993461568332743e-8	7.986651360508027e-16	2.5432306639959464e-7	-7.189370370353657e-20	6.565792814183853e-17	3.389415992696015e-11	7.087003533188277e-11	8.219513883023746e-10
99300000	0.0049998513816470105	7.156358427031607e-50	7.956709866538582e-63	2.0993461568332743e-8	7.986651360508027e-16	2.5432306639959464e-7	-7.187775199875988e-20	6.565792814183853e-17	3.389415992696015e-11	7.087003533188277e-11	8.219513883023746e-10
99400000	0.0049998513816470105	7.156358427031607e-50	7.956709866538582e-63	2.0993461568332743e-8	7.986651360508027e-16	2.5432306639959464e-7	-7.18618002939832e-20	6.565792814183853e-17	3.389415992696015e-11	7.087003533188277e-11	8.219513883023746e-10
99500000	0.0049998513816470105	7.156358427031607e-50	7.956709866538582e-63	2.0993461568332743e-8	7.986651360508027e-16	2.5432306639959464e-7	-7.184584858920652e-20	6.565792814183853e-17	3.389415992696015e-11	7.087003533188277e-11	8.219513883023746e-10
99600000	0.0049998513816470105	7.156358427031607e-50	7.956709866538582e-63	2.0993461568332743e-8	7.986651360508027e-16	2.5432306639959464e-7	-7.182989688442985e-20	6.565792814183853e-17	3.389415992696015e-11	7.087003533188277e-11	8.219513883023746e-10
99700000	0.0049998513816470105	7.156358427031607e-50	7.956709866538582e-63	2.0993461568332743e-8	7.986651360508027e-16	2.5432306639959464e-7	-7.181394517965316e-20	6.565792814183853e-17	3.389415992696015e-11	7.087003533188277e-11	8.219513883023746e-10
99800000	0.0049998513816470105	7.156358427031607e-50	7.956709866538582e-63	2.0993461568332743e-8	7.986651360508027e-16	2.5432306639959464e-7	-7.179799347487648e-20	6.565792814183853e-17	3.389415992696015e-11	7.087003533188277e-11	8.219513883023746e-10
99900000	0.0049998513816470105	7.156358427031607e-50	7.956709866538582e-63	2.0993461568332743e-8	7.986651360508027e-16	2.5432306639959464e-7	-7.178204177009979e-20	6.565792814183853e-17	3.389415992696015e-11	7.087003533188277e-11	8.219513883023746e-10
100000000	0.0049998513816470105	7.156358427031607e-50	7.956709866538582e-63	2.0993461568332743e-8	7.986651360508027e-16	2.5432306639959464e-7	-7.176609006532311e-20	6.565792814183853e-17	3.389415992696015e-11	7.087003533188277e-11	8.219513883023746e-10
