# Supplementary material for: Thermodynamics Underpinning the Microbial Community‐Level Nitrogen Energy Metabolism
Source: Environ Microbiol. 2025 Feb 16;27(2):e70055. doi: 10.1111/1462-2920.70055 (PMC11830459; doi:10.1111/1462-2920.70055)
Supplement: Supplementary file 1 — Data S1. [file EMI-27-e70055-s001.zip › SI/Nnetwork/Results/kdef_-10/Iin_-5/p_0.2/O2_-11.8_H_-9.5.csv]

time	N2	N2H4	N2H5	N2O	NH2OH	NH3	NH3OH	NH4	NO	NO2	NO3
0	0.00001	0.00001	0.00001	0.00001	0.00001	0.00001	0.00001	0.00001	0.00001	0.00001	0.00001
100000	0.000030400967478734815	-8.353053161983495e-22	2.556542098611386e-66	3.909438719684526e-15	5.5066702954092555e-15	0.009939198065029168	-9.06273103429191e-21	2.5667690909434088e-17	1.106331377904768e-18	1.102776752434208e-17	1.2398939771275471e-20
200000	0.000030400967478734804	-8.353053161983495e-22	2.5565420983101854e-66	3.909438719684526e-15	5.506670295369649e-15	0.009939198065029166	-9.575931242259841e-21	2.5667684888209982e-17	1.1063313779047668e-18	1.1027760628745495e-17	1.2398939771112252e-20
300000	0.0000304009674787348	-8.353053161983495e-22	2.5565420983203666e-66	3.909438719684526e-15	5.506670295370906e-15	0.009939198065029166	-9.575930699395474e-21	2.5667685079285353e-17	1.1063313779047668e-18	1.1027760847652091e-17	1.2398939771114257e-20
400000	0.000030400967478734818	-8.353053161983495e-22	2.5565420982678137e-66	3.909438719684526e-15	5.50667029536442e-15	0.009939198065029168	-9.575930156531109e-21	2.566768409323153e-17	1.1063313779047662e-18	1.1027759717966312e-17	1.2398939771103701e-20
500000	0.000030400967478734818	-8.353053161983495e-22	2.5565420982623307e-66	3.909438719684526e-15	5.506670295363743e-15	0.009939198065029168	-9.575929613666743e-21	2.5667683990365934e-17	1.1063313779047662e-18	1.1027759600116231e-17	1.2398939771102577e-20
600000	0.000030400967478734815	-8.353053161983495e-22	2.556542098262242e-66	3.909438719684525e-15	5.506670295363731e-15	0.009939198065029168	-9.575929070802376e-21	2.5667683988615372e-17	1.1063313779047664e-18	1.1027759598110817e-17	1.239893977110255e-20
700000	0.000030400967478734815	-8.353053161983495e-22	2.5565420982620925e-66	3.909438719684525e-15	5.506670295363712e-15	0.009939198065029168	-9.57592852793801e-21	2.5667683985713747e-17	1.1063313779047664e-18	1.102775959478679e-17	1.2398939771102511e-20
800000	0.000030400967478734815	-8.353053161983495e-22	2.556542098262098e-66	3.909438719684525e-15	5.506670295363712e-15	0.009939198065029168	-9.575927985073643e-21	2.566768398575656e-17	1.1063313779047664e-18	1.1027759594835812e-17	1.23989397711025e-20
900000	0.00003040096747873481	-8.353053161983495e-22	2.556542098262103e-66	3.909438719684525e-15	5.506670295363713e-15	0.009939198065029168	-9.575927442209276e-21	2.5667683985793145e-17	1.1063313779047664e-18	1.1027759594877697e-17	1.2398939771102491e-20
1000000	0.00003040096747873481	-8.353053161983495e-22	2.5565420982621067e-66	3.909438719684525e-15	5.506670295363713e-15	0.009939198065029168	-9.575926899344911e-21	2.566768398582359e-17	1.1063313779047664e-18	1.1027759594912558e-17	1.2398939771102484e-20
1100000	0.00003040096747873481	-8.353053161983495e-22	2.55654209826211e-66	3.909438719684525e-15	5.506670295363713e-15	0.009939198065029168	-9.575926356480544e-21	2.5667683985848285e-17	1.1063313779047664e-18	1.1027759594940833e-17	1.2398939771102476e-20
1200000	0.00003040096747873481	-8.353053161983495e-22	2.5565420982621125e-66	3.909438719684525e-15	5.506670295363714e-15	0.009939198065029168	-9.575925813616178e-21	2.5667683985867615e-17	1.1063313779047666e-18	1.1027759594962966e-17	1.2398939771102472e-20
1300000	0.00003040096747873481	-8.353053161983495e-22	2.5565420982621146e-66	3.909438719684525e-15	5.506670295363714e-15	0.009939198065029168	-9.575925270751811e-21	2.5667683985881962e-17	1.1063313779047666e-18	1.1027759594979395e-17	1.2398939771102469e-20
1400000	0.00003040096747873481	-8.353053161983495e-22	2.5565420982621157e-66	3.909438719684525e-15	5.506670295363714e-15	0.009939198065029168	-9.575924727887445e-21	2.5667683985891715e-17	1.1063313779047666e-18	1.1027759594990562e-17	1.2398939771102466e-20
1500000	0.00003040096747873481	-8.353053161983495e-22	2.5565420982621167e-66	3.909438719684525e-15	5.506670295363714e-15	0.009939198065029168	-9.575924185023078e-21	2.5667683985897256e-17	1.1063313779047666e-18	1.1027759594996907e-17	1.2398939771102464e-20
1600000	0.00003040096747873481	-8.353053161983495e-22	2.5565420982621167e-66	3.909438719684525e-15	5.506670295363714e-15	0.009939198065029168	-9.575923642158711e-21	2.5667683985898972e-17	1.1063313779047666e-18	1.102775959499887e-17	1.2398939771102464e-20
1700000	0.00003040096747873481	-8.353053161983495e-22	2.5565420982621167e-66	3.909438719684525e-15	5.506670295363714e-15	0.009939198065029168	-9.575923099294345e-21	2.5667683985897247e-17	1.1063313779047666e-18	1.1027759594996893e-17	1.2398939771102464e-20
1800000	0.00003040096747873481	-8.353053161983495e-22	2.556542098262116e-66	3.909438719684525e-15	5.506670295363714e-15	0.009939198065029168	-9.575922556429978e-21	2.566768398589246e-17	1.1063313779047666e-18	1.1027759594991417e-17	1.2398939771102466e-20
1900000	0.00003040096747873481	-8.353053161983495e-22	2.556542098262115e-66	3.909438719684525e-15	5.506670295363714e-15	0.009939198065029168	-9.575922013565612e-21	2.5667683985885007e-17	1.1063313779047666e-18	1.1027759594982882e-17	1.2398939771102467e-20
2000000	0.00003040096747873481	-8.353053161983495e-22	2.556542098262114e-66	3.909438719684525e-15	5.506670295363714e-15	0.009939198065029168	-9.575921470701245e-21	2.5667683985875266e-17	1.1063313779047666e-18	1.1027759594971728e-17	1.239893977110247e-20
2100000	0.00003040096747873481	-8.353053161983495e-22	2.5565420982621125e-66	3.909438719684525e-15	5.506670295363714e-15	0.009939198065029168	-9.575920927836878e-21	2.5667683985863624e-17	1.1063313779047666e-18	1.1027759594958398e-17	1.2398939771102473e-20
2200000	0.00003040096747873481	-8.353053161983495e-22	2.556542098262111e-66	3.909438719684525e-15	5.506670295363714e-15	0.009939198065029168	-9.575920384972512e-21	2.5667683985850463e-17	1.1063313779047666e-18	1.102775959494333e-17	1.2398939771102476e-20
2300000	0.00003040096747873481	-8.353053161983495e-22	2.556542098262109e-66	3.909438719684525e-15	5.506670295363714e-15	0.009939198065029168	-9.575919842108147e-21	2.566768398583617e-17	1.1063313779047666e-18	1.1027759594926964e-17	1.239893977110248e-20
2400000	0.000030400967478734815	-8.353053161983495e-22	2.556542098262107e-66	3.909438719684525e-15	5.506670295363714e-15	0.009939198065029168	-9.57591929924378e-21	2.5667683985821134e-17	1.1063313779047666e-18	1.1027759594909744e-17	1.2398939771102484e-20
2500000	0.000030400967478734815	-8.353053161983495e-22	2.556542098262105e-66	3.909438719684525e-15	5.506670295363714e-15	0.009939198065029168	-9.575918756379414e-21	2.566768398580573e-17	1.1063313779047666e-18	1.1027759594892109e-17	1.2398939771102488e-20
2600000	0.000030400967478734815	-8.353053161983495e-22	2.556542098262103e-66	3.909438719684526e-15	5.506670295363713e-15	0.009939198065029168	-9.575918213515047e-21	2.566768398579035e-17	1.1063313779047666e-18	1.1027759594874498e-17	1.2398939771102491e-20
2700000	0.000030400967478734815	-8.353053161983495e-22	2.5565420982621014e-66	3.909438719684526e-15	5.506670295363713e-15	0.009939198065029168	-9.57591767065068e-21	2.566768398577538e-17	1.1063313779047666e-18	1.1027759594857356e-17	1.2398939771102496e-20
2800000	0.000030400967478734815	-8.353053161983495e-22	2.5565420982620993e-66	3.909438719684526e-15	5.506670295363713e-15	0.009939198065029168	-9.575917127786314e-21	2.56676839857612e-17	1.1063313779047666e-18	1.102775959484112e-17	1.2398939771102499e-20
2900000	0.000030400967478734818	-8.353053161983495e-22	2.5565420982620977e-66	3.909438719684526e-15	5.506670295363713e-15	0.009939198065029168	-9.575916584921947e-21	2.5667683985748195e-17	1.1063313779047666e-18	1.1027759594826231e-17	1.2398939771102502e-20
3000000	0.000030400967478734818	-8.353053161983495e-22	2.556542098262096e-66	3.909438719684526e-15	5.506670295363713e-15	0.009939198065029168	-9.57591604205758e-21	2.5667683985736756e-17	1.1063313779047666e-18	1.102775959481313e-17	1.2398939771102505e-20
3100000	0.000030400967478734818	-8.353053161983495e-22	2.556542098262095e-66	3.909438719684526e-15	5.506670295363713e-15	0.009939198065029168	-9.575915499193214e-21	2.5667683985727262e-17	1.1063313779047666e-18	1.102775959480226e-17	1.2398939771102508e-20
3200000	0.000030400967478734818	-8.353053161983495e-22	2.556542098262094e-66	3.909438719684526e-15	5.506670295363713e-15	0.009939198065029168	-9.575914956328847e-21	2.5667683985720098e-17	1.1063313779047666e-18	1.1027759594794059e-17	1.239893977110251e-20
3300000	0.000030400967478734818	-8.353053161983495e-22	2.5565420982620935e-66	3.909438719684526e-15	5.506670295363713e-15	0.009939198065029168	-9.575914413464481e-21	2.5667683985715654e-17	1.1063313779047666e-18	1.1027759594788968e-17	1.2398939771102511e-20
3400000	0.000030400967478734818	-8.353053161983495e-22	2.5565420982620935e-66	3.909438719684526e-15	5.506670295363713e-15	0.009939198065029168	-9.575913870600114e-21	2.5667683985714296e-17	1.1063313779047666e-18	1.1027759594787412e-17	1.2398939771102511e-20
3500000	0.000030400967478734818	-8.353053161983495e-22	2.5565420982620935e-66	3.909438719684526e-15	5.506670295363713e-15	0.009939198065029168	-9.575913327735748e-21	2.566768398571431e-17	1.1063313779047666e-18	1.102775959478743e-17	1.2398939771102511e-20
3600000	0.000030400967478734818	-8.353053161983495e-22	2.5565420982620935e-66	3.909438719684526e-15	5.506670295363713e-15	0.009939198065029168	-9.575912784871382e-21	2.5667683985714323e-17	1.1063313779047666e-18	1.1027759594787446e-17	1.2398939771102511e-20
3700000	0.000030400967478734818	-8.353053161983495e-22	2.5565420982620935e-66	3.909438719684526e-15	5.506670295363713e-15	0.009939198065029168	-9.575912242007016e-21	2.5667683985714336e-17	1.1063313779047666e-18	1.1027759594787458e-17	1.2398939771102511e-20
3800000	0.000030400967478734818	-8.353053161983495e-22	2.5565420982620935e-66	3.909438719684526e-15	5.506670295363713e-15	0.009939198065029168	-9.57591169914265e-21	2.5667683985714342e-17	1.1063313779047666e-18	1.1027759594787469e-17	1.2398939771102511e-20
3900000	0.000030400967478734818	-8.353053161983495e-22	2.5565420982620935e-66	3.909438719684526e-15	5.506670295363713e-15	0.009939198065029168	-9.575911156278283e-21	2.566768398571435e-17	1.1063313779047666e-18	1.1027759594787477e-17	1.2398939771102511e-20
4000000	0.000030400967478734818	-8.353053161983495e-22	2.5565420982620935e-66	3.909438719684526e-15	5.506670295363713e-15	0.009939198065029168	-9.575910613413916e-21	2.5667683985714354e-17	1.1063313779047666e-18	1.1027759594787483e-17	1.2398939771102511e-20
4100000	0.000030400967478734818	-8.353053161983495e-22	2.5565420982620935e-66	3.909438719684526e-15	5.506670295363713e-15	0.009939198065029168	-9.57591007054955e-21	2.5667683985714357e-17	1.1063313779047666e-18	1.1027759594787486e-17	1.2398939771102511e-20
4200000	0.000030400967478734818	-8.353053161983495e-22	2.5565420982620935e-66	3.909438719684526e-15	5.506670295363713e-15	0.009939198065029168	-9.575909527685183e-21	2.566768398571436e-17	1.1063313779047666e-18	1.1027759594787489e-17	1.2398939771102511e-20
4300000	0.000030400967478734818	-8.353053161983495e-22	2.5565420982620935e-66	3.909438719684526e-15	5.506670295363713e-15	0.009939198065029168	-9.575908984820816e-21	2.566768398571436e-17	1.1063313779047666e-18	1.1027759594787489e-17	1.2398939771102511e-20
4400000	0.000030400967478734818	-8.353053161983495e-22	2.5565420982620935e-66	3.909438719684526e-15	5.506670295363713e-15	0.009939198065029168	-9.57590844195645e-21	2.566768398571436e-17	1.1063313779047666e-18	1.1027759594787488e-17	1.2398939771102511e-20
4500000	0.000030400967478734818	-8.353053161983495e-22	2.5565420982620935e-66	3.909438719684526e-15	5.506670295363713e-15	0.009939198065029168	-9.575907899092083e-21	2.5667683985714357e-17	1.1063313779047666e-18	1.1027759594787486e-17	1.2398939771102511e-20
4600000	0.000030400967478734818	-8.353053161983495e-22	2.5565420982620935e-66	3.909438719684526e-15	5.506670295363713e-15	0.009939198065029168	-9.575907356227716e-21	2.5667683985714354e-17	1.1063313779047666e-18	1.1027759594787483e-17	1.2398939771102511e-20
4700000	0.000030400967478734818	-8.353053161983495e-22	2.556542098262093e-66	3.909438719684526e-15	5.506670295363713e-15	0.009939198065029168	-9.57590681336335e-21	2.566768398571435e-17	1.1063313779047666e-18	1.1027759594787478e-17	1.239893977110251e-20
4800000	0.000030400967478734818	-8.353053161983495e-22	2.556542098262093e-66	3.909438719684526e-15	5.506670295363713e-15	0.009939198065029168	-9.575906270498983e-21	2.5667683985714345e-17	1.1063313779047666e-18	1.1027759594787474e-17	1.239893977110251e-20
4900000	0.000030400967478734818	-8.353053161983495e-22	2.556542098262093e-66	3.909438719684526e-15	5.506670295363713e-15	0.009939198065029168	-9.575905727634618e-21	2.5667683985714342e-17	1.1063313779047666e-18	1.1027759594787468e-17	1.239893977110251e-20
5000000	0.000030400967478734818	-8.353053161983495e-22	2.556542098262093e-66	3.909438719684526e-15	5.506670295363713e-15	0.009939198065029168	-9.575905184770252e-21	2.5667683985714336e-17	1.1063313779047666e-18	1.1027759594787461e-17	1.239893977110251e-20
5100000	0.000030400967478734818	-8.353053161983495e-22	2.556542098262093e-66	3.909438719684526e-15	5.506670295363713e-15	0.009939198065029168	-9.575904641905885e-21	2.566768398571433e-17	1.1063313779047666e-18	1.1027759594787455e-17	1.239893977110251e-20
5200000	0.000030400967478734818	-8.353053161983495e-22	2.556542098262093e-66	3.909438719684526e-15	5.506670295363713e-15	0.009939198065029168	-9.575904099041518e-21	2.5667683985714323e-17	1.1063313779047666e-18	1.1027759594787449e-17	1.239893977110251e-20
5300000	0.000030400967478734818	-8.353053161983495e-22	2.556542098262093e-66	3.909438719684526e-15	5.506670295363713e-15	0.009939198065029168	-9.575903556177152e-21	2.5667683985714317e-17	1.1063313779047664e-18	1.1027759594787443e-17	1.239893977110251e-20
5400000	0.000030400967478734818	-8.353053161983495e-22	2.556542098262093e-66	3.909438719684526e-15	5.506670295363712e-15	0.009939198065029168	-9.575903013312785e-21	2.566768398571431e-17	1.1063313779047664e-18	1.1027759594787437e-17	1.239893977110251e-20
5500000	0.000030400967478734818	-8.353053161983495e-22	2.5565420982620925e-66	3.909438719684526e-15	5.506670295363712e-15	0.009939198065029168	-9.575902470448419e-21	2.5667683985714308e-17	1.1063313779047664e-18	1.102775959478743e-17	1.239893977110251e-20
5600000	0.000030400967478734818	-8.353053161983495e-22	2.5565420982620925e-66	3.909438719684526e-15	5.506670295363712e-15	0.009939198065029168	-9.575901927584052e-21	2.5667683985714302e-17	1.1063313779047664e-18	1.1027759594787425e-17	1.239893977110251e-20
5700000	0.000030400967478734818	-8.353053161983495e-22	2.5565420982620925e-66	3.909438719684526e-15	5.506670295363712e-15	0.009939198065029168	-9.575901384719685e-21	2.56676839857143e-17	1.1063313779047664e-18	1.102775959478742e-17	1.239893977110251e-20
5800000	0.000030400967478734818	-8.353053161983495e-22	2.5565420982620925e-66	3.909438719684526e-15	5.506670295363712e-15	0.009939198065029168	-9.575900841855319e-21	2.5667683985714296e-17	1.1063313779047664e-18	1.1027759594787415e-17	1.239893977110251e-20
5900000	0.000030400967478734818	-8.353053161983495e-22	2.5565420982620925e-66	3.909438719684526e-15	5.506670295363712e-15	0.009939198065029168	-9.575900298990952e-21	2.5667683985714292e-17	1.1063313779047664e-18	1.1027759594787412e-17	1.239893977110251e-20
6000000	0.000030400967478734818	-8.353053161983495e-22	2.5565420982620925e-66	3.909438719684526e-15	5.506670295363712e-15	0.009939198065029168	-9.575899756126586e-21	2.566768398571429e-17	1.1063313779047664e-18	1.102775959478741e-17	1.239893977110251e-20
6100000	0.000030400967478734818	-8.353053161983495e-22	2.5565420982620925e-66	3.909438719684526e-15	5.506670295363712e-15	0.009939198065029168	-9.575899213262219e-21	2.566768398571429e-17	1.1063313779047664e-18	1.102775959478741e-17	1.239893977110251e-20
6200000	0.000030400967478734818	-8.353053161983495e-22	2.5565420982620925e-66	3.909438719684526e-15	5.506670295363712e-15	0.009939198065029168	-9.575898670397854e-21	2.566768398571429e-17	1.1063313779047664e-18	1.102775959478741e-17	1.239893977110251e-20
6300000	0.000030400967478734818	-8.353053161983495e-22	2.5565420982620925e-66	3.909438719684526e-15	5.506670295363712e-15	0.009939198065029168	-9.575898127533487e-21	2.566768398571429e-17	1.1063313779047664e-18	1.102775959478741e-17	1.239893977110251e-20
6400000	0.000030400967478734818	-8.353053161983495e-22	2.5565420982620925e-66	3.909438719684526e-15	5.506670295363712e-15	0.009939198065029168	-9.57589758466912e-21	2.566768398571429e-17	1.1063313779047664e-18	1.102775959478741e-17	1.239893977110251e-20
6500000	0.000030400967478734818	-8.353053161983495e-22	2.5565420982620925e-66	3.909438719684526e-15	5.506670295363712e-15	0.009939198065029168	-9.575897041804754e-21	2.566768398571429e-17	1.1063313779047664e-18	1.102775959478741e-17	1.239893977110251e-20
6600000	0.000030400967478734818	-8.353053161983495e-22	2.5565420982620925e-66	3.909438719684526e-15	5.506670295363712e-15	0.009939198065029168	-9.575896498940387e-21	2.566768398571429e-17	1.1063313779047664e-18	1.102775959478741e-17	1.239893977110251e-20
6700000	0.000030400967478734818	-8.353053161983495e-22	2.5565420982620925e-66	3.909438719684526e-15	5.506670295363712e-15	0.009939198065029168	-9.575895956076021e-21	2.566768398571429e-17	1.1063313779047664e-18	1.102775959478741e-17	1.239893977110251e-20
6800000	0.000030400967478734818	-8.353053161983495e-22	2.5565420982620925e-66	3.909438719684526e-15	5.506670295363712e-15	0.009939198065029168	-9.575895413211654e-21	2.566768398571429e-17	1.1063313779047664e-18	1.102775959478741e-17	1.239893977110251e-20
6900000	0.000030400967478734818	-8.353053161983495e-22	2.5565420982620925e-66	3.909438719684526e-15	5.506670295363712e-15	0.009939198065029168	-9.575894870347288e-21	2.566768398571429e-17	1.1063313779047664e-18	1.102775959478741e-17	1.239893977110251e-20
7000000	0.000030400967478734818	-8.353053161983495e-22	2.5565420982620925e-66	3.909438719684526e-15	5.506670295363712e-15	0.009939198065029168	-9.575894327482921e-21	2.566768398571429e-17	1.1063313779047664e-18	1.102775959478741e-17	1.239893977110251e-20
7100000	0.000030400967478734818	-8.353053161983495e-22	2.5565420982620925e-66	3.909438719684526e-15	5.506670295363711e-15	0.009939198065029168	-9.575893784618554e-21	2.566768398571429e-17	1.1063313779047664e-18	1.102775959478741e-17	1.239893977110251e-20
7200000	0.000030400967478734818	-8.353053161983495e-22	2.5565420982620925e-66	3.909438719684526e-15	5.506670295363711e-15	0.009939198065029168	-9.575893241754188e-21	2.566768398571429e-17	1.1063313779047664e-18	1.102775959478741e-17	1.239893977110251e-20
7300000	0.000030400967478734818	-8.353053161983495e-22	2.5565420982620925e-66	3.909438719684526e-15	5.506670295363711e-15	0.009939198065029168	-9.575892698889821e-21	2.566768398571429e-17	1.1063313779047664e-18	1.102775959478741e-17	1.239893977110251e-20
7400000	0.000030400967478734818	-8.353053161983495e-22	2.5565420982620925e-66	3.909438719684526e-15	5.506670295363711e-15	0.009939198065029168	-9.575892156025455e-21	2.566768398571429e-17	1.1063313779047662e-18	1.102775959478741e-17	1.239893977110251e-20
7500000	0.000030400967478734818	-8.353053161983495e-22	2.5565420982620925e-66	3.909438719684526e-15	5.506670295363711e-15	0.009939198065029168	-9.57589161316109e-21	2.566768398571429e-17	1.1063313779047662e-18	1.102775959478741e-17	1.239893977110251e-20
7600000	0.000030400967478734818	-8.353053161983495e-22	2.5565420982620925e-66	3.909438719684526e-15	5.506670295363711e-15	0.009939198065029168	-9.575891070296723e-21	2.566768398571429e-17	1.1063313779047662e-18	1.102775959478741e-17	1.239893977110251e-20
7700000	0.000030400967478734818	-8.353053161983495e-22	2.5565420982620925e-66	3.909438719684526e-15	5.506670295363711e-15	0.009939198065029168	-9.575890527432356e-21	2.566768398571429e-17	1.1063313779047662e-18	1.102775959478741e-17	1.239893977110251e-20
7800000	0.000030400967478734818	-8.353053161983495e-22	2.556542098262092e-66	3.909438719684526e-15	5.506670295363711e-15	0.009939198065029168	-9.57588998456799e-21	2.566768398571429e-17	1.1063313779047662e-18	1.102775959478741e-17	1.239893977110251e-20
7900000	0.000030400967478734818	-8.353053161983495e-22	2.556542098262092e-66	3.909438719684526e-15	5.506670295363711e-15	0.009939198065029168	-9.575889441703623e-21	2.566768398571429e-17	1.1063313779047662e-18	1.102775959478741e-17	1.239893977110251e-20
8000000	0.000030400967478734818	-8.353053161983495e-22	2.556542098262092e-66	3.909438719684526e-15	5.506670295363711e-15	0.009939198065029168	-9.575888898839257e-21	2.566768398571429e-17	1.1063313779047662e-18	1.102775959478741e-17	1.239893977110251e-20
8100000	0.000030400967478734818	-8.353053161983495e-22	2.556542098262092e-66	3.909438719684526e-15	5.506670295363711e-15	0.009939198065029168	-9.57588835597489e-21	2.566768398571429e-17	1.1063313779047662e-18	1.102775959478741e-17	1.239893977110251e-20
8200000	0.000030400967478734818	-8.353053161983495e-22	2.556542098262092e-66	3.909438719684526e-15	5.506670295363711e-15	0.009939198065029168	-9.575887813110523e-21	2.566768398571429e-17	1.1063313779047662e-18	1.102775959478741e-17	1.239893977110251e-20
8300000	0.000030400967478734818	-8.353053161983495e-22	2.556542098262092e-66	3.909438719684526e-15	5.506670295363711e-15	0.009939198065029168	-9.575887270246157e-21	2.566768398571429e-17	1.1063313779047662e-18	1.102775959478741e-17	1.239893977110251e-20
8400000	0.000030400967478734818	-8.353053161983495e-22	2.556542098262092e-66	3.909438719684526e-15	5.506670295363711e-15	0.009939198065029168	-9.57588672738179e-21	2.566768398571429e-17	1.1063313779047662e-18	1.102775959478741e-17	1.239893977110251e-20
8500000	0.000030400967478734818	-8.353053161983495e-22	2.556542098262092e-66	3.909438719684526e-15	5.506670295363711e-15	0.009939198065029168	-9.575886184517424e-21	2.566768398571429e-17	1.1063313779047662e-18	1.102775959478741e-17	1.239893977110251e-20
8600000	0.000030400967478734818	-8.353053161983495e-22	2.556542098262092e-66	3.909438719684526e-15	5.506670295363711e-15	0.009939198065029168	-9.575885641653057e-21	2.566768398571429e-17	1.1063313779047662e-18	1.102775959478741e-17	1.239893977110251e-20
8700000	0.000030400967478734818	-8.353053161983495e-22	2.556542098262092e-66	3.909438719684526e-15	5.506670295363711e-15	0.009939198065029168	-9.575885098788692e-21	2.566768398571429e-17	1.1063313779047662e-18	1.102775959478741e-17	1.239893977110251e-20
8800000	0.000030400967478734818	-8.353053161983495e-22	2.556542098262092e-66	3.909438719684526e-15	5.506670295363711e-15	0.009939198065029168	-9.575884555924325e-21	2.566768398571429e-17	1.1063313779047662e-18	1.102775959478741e-17	1.239893977110251e-20
8900000	0.000030400967478734818	-8.353053161983495e-22	2.556542098262092e-66	3.909438719684526e-15	5.506670295363711e-15	0.009939198065029168	-9.575884013059959e-21	2.566768398571429e-17	1.1063313779047662e-18	1.102775959478741e-17	1.239893977110251e-20
9000000	0.000030400967478734818	-8.353053161983495e-22	2.556542098262092e-66	3.909438719684526e-15	5.506670295363711e-15	0.009939198065029168	-9.575883470195592e-21	2.566768398571429e-17	1.1063313779047662e-18	1.102775959478741e-17	1.239893977110251e-20
9100000	0.000030400967478734818	-8.353053161983495e-22	2.556542098262092e-66	3.909438719684526e-15	5.506670295363711e-15	0.009939198065029168	-9.575882927331225e-21	2.566768398571429e-17	1.1063313779047662e-18	1.102775959478741e-17	1.239893977110251e-20
9200000	0.000030400967478734818	-8.353053161983495e-22	2.556542098262092e-66	3.909438719684526e-15	5.506670295363711e-15	0.009939198065029168	-9.575882384466859e-21	2.566768398571429e-17	1.1063313779047662e-18	1.102775959478741e-17	1.239893977110251e-20
9300000	0.000030400967478734818	-8.353053161983495e-22	2.556542098262092e-66	3.909438719684526e-15	5.506670295363711e-15	0.009939198065029168	-9.575881841602492e-21	2.566768398571429e-17	1.1063313779047662e-18	1.102775959478741e-17	1.239893977110251e-20
9400000	0.000030400967478734818	-8.353053161983495e-22	2.556542098262092e-66	3.909438719684526e-15	5.506670295363711e-15	0.009939198065029168	-9.575881298738126e-21	2.566768398571429e-17	1.1063313779047662e-18	1.102775959478741e-17	1.239893977110251e-20
9500000	0.000030400967478734818	-8.353053161983495e-22	2.556542098262092e-66	3.909438719684526e-15	5.506670295363711e-15	0.009939198065029168	-9.575880755873759e-21	2.566768398571429e-17	1.1063313779047662e-18	1.102775959478741e-17	1.239893977110251e-20
9600000	0.000030400967478734818	-8.353053161983495e-22	2.5565420982620925e-66	3.909438719684526e-15	5.506670295363711e-15	0.009939198065029168	-9.575880213009392e-21	2.566768398571429e-17	1.1063313779047662e-18	1.102775959478741e-17	1.239893977110251e-20
9700000	0.000030400967478734818	-8.353053161983495e-22	2.5565420982620925e-66	3.909438719684526e-15	5.506670295363711e-15	0.009939198065029168	-9.575879670145026e-21	2.566768398571429e-17	1.1063313779047662e-18	1.102775959478741e-17	1.239893977110251e-20
9800000	0.000030400967478734818	-8.353053161983495e-22	2.5565420982620925e-66	3.909438719684526e-15	5.506670295363711e-15	0.009939198065029168	-9.575879127280659e-21	2.566768398571429e-17	1.1063313779047662e-18	1.102775959478741e-17	1.239893977110251e-20
9900000	0.000030400967478734818	-8.353053161983495e-22	2.5565420982620925e-66	3.909438719684526e-15	5.506670295363711e-15	0.009939198065029168	-9.575878584416293e-21	2.566768398571429e-17	1.1063313779047662e-18	1.102775959478741e-17	1.239893977110251e-20
10000000	0.000030400967478734818	-8.353053161983495e-22	2.5565420982620925e-66	3.909438719684526e-15	5.506670295363711e-15	0.009939198065029168	-9.575878041551928e-21	2.566768398571429e-17	1.1063313779047662e-18	1.102775959478741e-17	1.239893977110251e-20
10100000	0.000030400967478734818	-8.353053161983495e-22	2.5565420982620925e-66	3.909438719684526e-15	5.506670295363711e-15	0.009939198065029168	-9.575877498687561e-21	2.566768398571429e-17	1.1063313779047662e-18	1.102775959478741e-17	1.239893977110251e-20
10200000	0.000030400967478734818	-8.353053161983495e-22	2.5565420982620925e-66	3.909438719684526e-15	5.506670295363711e-15	0.009939198065029168	-9.575876955823194e-21	2.566768398571429e-17	1.1063313779047662e-18	1.102775959478741e-17	1.239893977110251e-20
10300000	0.000030400967478734818	-8.353053161983495e-22	2.5565420982620925e-66	3.909438719684526e-15	5.506670295363711e-15	0.009939198065029168	-9.575876412958828e-21	2.566768398571429e-17	1.1063313779047662e-18	1.102775959478741e-17	1.239893977110251e-20
10400000	0.000030400967478734818	-8.353053161983495e-22	2.5565420982620925e-66	3.909438719684526e-15	5.506670295363711e-15	0.009939198065029168	-9.575875870094461e-21	2.566768398571429e-17	1.1063313779047662e-18	1.102775959478741e-17	1.239893977110251e-20
10500000	0.000030400967478734818	-8.353053161983495e-22	2.5565420982620925e-66	3.909438719684526e-15	5.506670295363711e-15	0.009939198065029168	-9.575875327230095e-21	2.566768398571429e-17	1.1063313779047662e-18	1.102775959478741e-17	1.239893977110251e-20
10600000	0.000030400967478734818	-8.353053161983495e-22	2.5565420982620925e-66	3.909438719684526e-15	5.506670295363711e-15	0.009939198065029168	-9.575874784365728e-21	2.566768398571429e-17	1.1063313779047662e-18	1.102775959478741e-17	1.239893977110251e-20
10700000	0.000030400967478734818	-8.353053161983495e-22	2.5565420982620925e-66	3.909438719684526e-15	5.506670295363711e-15	0.009939198065029168	-9.575874241501361e-21	2.566768398571429e-17	1.1063313779047662e-18	1.102775959478741e-17	1.239893977110251e-20
10800000	0.000030400967478734818	-8.353053161983495e-22	2.5565420982620925e-66	3.909438719684526e-15	5.506670295363711e-15	0.009939198065029168	-9.575873698636995e-21	2.566768398571429e-17	1.1063313779047662e-18	1.102775959478741e-17	1.239893977110251e-20
10900000	0.000030400967478734818	-8.353053161983495e-22	2.5565420982620925e-66	3.909438719684526e-15	5.506670295363711e-15	0.009939198065029168	-9.575873155772628e-21	2.566768398571429e-17	1.1063313779047662e-18	1.102775959478741e-17	1.239893977110251e-20
11000000	0.000030400967478734818	-8.353053161983495e-22	2.5565420982620925e-66	3.909438719684526e-15	5.506670295363712e-15	0.009939198065029168	-9.575872612908262e-21	2.566768398571429e-17	1.1063313779047662e-18	1.102775959478741e-17	1.239893977110251e-20
11100000	0.000030400967478734818	-8.353053161983495e-22	2.5565420982620925e-66	3.909438719684526e-15	5.506670295363712e-15	0.009939198065029168	-9.575872070043895e-21	2.566768398571429e-17	1.1063313779047662e-18	1.102775959478741e-17	1.239893977110251e-20
11200000	0.000030400967478734818	-8.353053161983495e-22	2.5565420982620925e-66	3.909438719684526e-15	5.506670295363712e-15	0.009939198065029168	-9.57587152717953e-21	2.566768398571429e-17	1.1063313779047662e-18	1.102775959478741e-17	1.239893977110251e-20
11300000	0.000030400967478734818	-8.353053161983495e-22	2.5565420982620925e-66	3.909438719684526e-15	5.506670295363712e-15	0.009939198065029168	-9.575870984315163e-21	2.566768398571429e-17	1.1063313779047662e-18	1.102775959478741e-17	1.239893977110251e-20
11400000	0.000030400967478734818	-8.353053161983495e-22	2.5565420982620925e-66	3.909438719684526e-15	5.506670295363712e-15	0.009939198065029168	-9.575870441450797e-21	2.566768398571429e-17	1.1063313779047662e-18	1.102775959478741e-17	1.239893977110251e-20
11500000	0.000030400967478734815	-8.353053161983495e-22	2.5565420982620925e-66	3.909438719684526e-15	5.506670295363712e-15	0.009939198065029168	-9.57586989858643e-21	2.566768398571429e-17	1.1063313779047662e-18	1.102775959478741e-17	1.239893977110251e-20
11600000	0.000030400967478734815	-8.353053161983495e-22	2.5565420982620925e-66	3.909438719684526e-15	5.506670295363712e-15	0.009939198065029168	-9.575869355722063e-21	2.566768398571429e-17	1.1063313779047662e-18	1.102775959478741e-17	1.239893977110251e-20
11700000	0.000030400967478734815	-8.353053161983495e-22	2.5565420982620925e-66	3.909438719684526e-15	5.506670295363712e-15	0.009939198065029168	-9.575868812857697e-21	2.566768398571429e-17	1.1063313779047662e-18	1.102775959478741e-17	1.239893977110251e-20
11800000	0.000030400967478734815	-8.353053161983495e-22	2.5565420982620925e-66	3.909438719684526e-15	5.506670295363712e-15	0.009939198065029168	-9.57586826999333e-21	2.566768398571429e-17	1.1063313779047662e-18	1.102775959478741e-17	1.239893977110251e-20
11900000	0.000030400967478734815	-8.353053161983495e-22	2.5565420982620925e-66	3.909438719684526e-15	5.506670295363712e-15	0.009939198065029168	-9.575867727128964e-21	2.566768398571429e-17	1.1063313779047662e-18	1.102775959478741e-17	1.2398939771102511e-20
12000000	0.000030400967478734815	-8.353053161983495e-22	2.5565420982620925e-66	3.909438719684526e-15	5.506670295363712e-15	0.009939198065029168	-9.575867184264597e-21	2.566768398571429e-17	1.1063313779047662e-18	1.102775959478741e-17	1.2398939771102511e-20
12100000	0.000030400967478734815	-8.353053161983495e-22	2.5565420982620925e-66	3.909438719684526e-15	5.506670295363712e-15	0.009939198065029168	-9.57586664140023e-21	2.566768398571429e-17	1.1063313779047664e-18	1.102775959478741e-17	1.2398939771102511e-20
12200000	0.000030400967478734815	-8.353053161983495e-22	2.5565420982620925e-66	3.909438719684526e-15	5.506670295363712e-15	0.009939198065029168	-9.575866098535864e-21	2.566768398571429e-17	1.1063313779047664e-18	1.102775959478741e-17	1.2398939771102511e-20
12300000	0.000030400967478734815	-8.353053161983495e-22	2.5565420982620925e-66	3.909438719684526e-15	5.506670295363712e-15	0.009939198065029168	-9.575865555671497e-21	2.566768398571429e-17	1.1063313779047664e-18	1.102775959478741e-17	1.2398939771102511e-20
12400000	0.000030400967478734815	-8.353053161983495e-22	2.5565420982620925e-66	3.909438719684526e-15	5.506670295363712e-15	0.009939198065029168	-9.57586501280713e-21	2.566768398571429e-17	1.1063313779047664e-18	1.102775959478741e-17	1.2398939771102511e-20
12500000	0.000030400967478734815	-8.353053161983495e-22	2.5565420982620925e-66	3.909438719684526e-15	5.506670295363712e-15	0.009939198065029168	-9.575864469942766e-21	2.566768398571429e-17	1.1063313779047664e-18	1.102775959478741e-17	1.2398939771102511e-20
12600000	0.000030400967478734815	-8.353053161983495e-22	2.5565420982620925e-66	3.909438719684526e-15	5.506670295363712e-15	0.009939198065029168	-9.575863927078399e-21	2.566768398571429e-17	1.1063313779047664e-18	1.102775959478741e-17	1.2398939771102511e-20
12700000	0.000030400967478734815	-8.353053161983495e-22	2.5565420982620925e-66	3.909438719684526e-15	5.506670295363712e-15	0.009939198065029168	-9.575863384214032e-21	2.566768398571429e-17	1.1063313779047664e-18	1.102775959478741e-17	1.2398939771102511e-20
12800000	0.000030400967478734815	-8.353053161983495e-22	2.5565420982620925e-66	3.909438719684526e-15	5.506670295363712e-15	0.009939198065029168	-9.575862841349666e-21	2.566768398571429e-17	1.1063313779047664e-18	1.102775959478741e-17	1.2398939771102511e-20
12900000	0.000030400967478734815	-8.353053161983495e-22	2.5565420982620925e-66	3.909438719684526e-15	5.506670295363712e-15	0.009939198065029168	-9.575862298485299e-21	2.566768398571429e-17	1.1063313779047664e-18	1.102775959478741e-17	1.2398939771102511e-20
13000000	0.000030400967478734815	-8.353053161983495e-22	2.5565420982620925e-66	3.909438719684526e-15	5.506670295363712e-15	0.009939198065029168	-9.575861755620933e-21	2.566768398571429e-17	1.1063313779047664e-18	1.102775959478741e-17	1.2398939771102511e-20
13100000	0.000030400967478734815	-8.353053161983495e-22	2.5565420982620925e-66	3.909438719684526e-15	5.506670295363712e-15	0.009939198065029168	-9.575861212756566e-21	2.566768398571429e-17	1.1063313779047664e-18	1.102775959478741e-17	1.2398939771102511e-20
13200000	0.000030400967478734815	-8.353053161983495e-22	2.5565420982620925e-66	3.909438719684526e-15	5.506670295363712e-15	0.009939198065029168	-9.5758606698922e-21	2.566768398571429e-17	1.1063313779047664e-18	1.102775959478741e-17	1.2398939771102511e-20
13300000	0.000030400967478734815	-8.353053161983495e-22	2.5565420982620925e-66	3.909438719684526e-15	5.506670295363712e-15	0.009939198065029168	-9.575860127027833e-21	2.566768398571429e-17	1.1063313779047664e-18	1.102775959478741e-17	1.2398939771102511e-20
13400000	0.000030400967478734815	-8.353053161983495e-22	2.5565420982620925e-66	3.909438719684526e-15	5.506670295363712e-15	0.009939198065029168	-9.575859584163466e-21	2.566768398571429e-17	1.1063313779047664e-18	1.102775959478741e-17	1.2398939771102511e-20
13500000	0.000030400967478734815	-8.353053161983495e-22	2.5565420982620925e-66	3.909438719684526e-15	5.506670295363712e-15	0.009939198065029168	-9.5758590412991e-21	2.566768398571429e-17	1.1063313779047664e-18	1.102775959478741e-17	1.2398939771102511e-20
13600000	0.000030400967478734815	-8.353053161983495e-22	2.5565420982620925e-66	3.909438719684526e-15	5.506670295363712e-15	0.009939198065029168	-9.575858498434733e-21	2.566768398571429e-17	1.1063313779047664e-18	1.102775959478741e-17	1.2398939771102511e-20
13700000	0.000030400967478734815	-8.353053161983495e-22	2.556542098262093e-66	3.909438719684526e-15	5.506670295363712e-15	0.009939198065029168	-9.575857955570366e-21	2.566768398571429e-17	1.1063313779047664e-18	1.102775959478741e-17	1.2398939771102511e-20
13800000	0.000030400967478734815	-8.353053161983495e-22	2.556542098262093e-66	3.909438719684526e-15	5.506670295363712e-15	0.009939198065029168	-9.575857412706001e-21	2.566768398571429e-17	1.1063313779047664e-18	1.102775959478741e-17	1.2398939771102511e-20
13900000	0.000030400967478734815	-8.353053161983495e-22	2.556542098262093e-66	3.909438719684526e-15	5.506670295363713e-15	0.009939198065029168	-9.575856869841635e-21	2.566768398571429e-17	1.1063313779047664e-18	1.102775959478741e-17	1.2398939771102511e-20
14000000	0.000030400967478734815	-8.353053161983495e-22	2.556542098262093e-66	3.909438719684526e-15	5.506670295363713e-15	0.009939198065029168	-9.575856326977268e-21	2.566768398571429e-17	1.1063313779047664e-18	1.102775959478741e-17	1.2398939771102511e-20
14100000	0.000030400967478734815	-8.353053161983495e-22	2.556542098262093e-66	3.909438719684526e-15	5.506670295363713e-15	0.009939198065029168	-9.575855784112901e-21	2.566768398571429e-17	1.1063313779047664e-18	1.102775959478741e-17	1.2398939771102511e-20
14200000	0.000030400967478734815	-8.353053161983495e-22	2.556542098262093e-66	3.909438719684526e-15	5.506670295363713e-15	0.009939198065029168	-9.575855241248535e-21	2.566768398571429e-17	1.1063313779047664e-18	1.102775959478741e-17	1.2398939771102511e-20
14300000	0.000030400967478734815	-8.353053161983495e-22	2.556542098262093e-66	3.909438719684526e-15	5.506670295363713e-15	0.009939198065029168	-9.575854698384168e-21	2.566768398571429e-17	1.1063313779047664e-18	1.102775959478741e-17	1.2398939771102511e-20
14400000	0.000030400967478734815	-8.353053161983495e-22	2.556542098262093e-66	3.909438719684526e-15	5.506670295363713e-15	0.009939198065029168	-9.575854155519802e-21	2.566768398571429e-17	1.1063313779047664e-18	1.102775959478741e-17	1.2398939771102511e-20
14500000	0.000030400967478734815	-8.353053161983495e-22	2.556542098262093e-66	3.909438719684526e-15	5.506670295363713e-15	0.009939198065029168	-9.575853612655435e-21	2.566768398571429e-17	1.1063313779047664e-18	1.102775959478741e-17	1.2398939771102511e-20
14600000	0.000030400967478734815	-8.353053161983495e-22	2.556542098262093e-66	3.909438719684526e-15	5.506670295363713e-15	0.009939198065029168	-9.575853069791068e-21	2.566768398571429e-17	1.1063313779047664e-18	1.102775959478741e-17	1.2398939771102511e-20
14700000	0.000030400967478734815	-8.353053161983495e-22	2.556542098262093e-66	3.909438719684526e-15	5.506670295363713e-15	0.009939198065029168	-9.575852526926702e-21	2.566768398571429e-17	1.1063313779047664e-18	1.102775959478741e-17	1.2398939771102511e-20
14800000	0.000030400967478734815	-8.353053161983495e-22	2.556542098262093e-66	3.909438719684526e-15	5.506670295363713e-15	0.009939198065029168	-9.575851984062335e-21	2.566768398571429e-17	1.1063313779047664e-18	1.102775959478741e-17	1.2398939771102511e-20
14900000	0.000030400967478734815	-8.353053161983495e-22	2.556542098262093e-66	3.909438719684526e-15	5.506670295363713e-15	0.009939198065029168	-9.575851441197969e-21	2.566768398571429e-17	1.1063313779047664e-18	1.102775959478741e-17	1.2398939771102511e-20
15000000	0.000030400967478734815	-8.353053161983495e-22	2.556542098262093e-66	3.909438719684526e-15	5.506670295363713e-15	0.009939198065029168	-9.575850898333604e-21	2.566768398571429e-17	1.1063313779047664e-18	1.102775959478741e-17	1.2398939771102511e-20
15100000	0.000030400967478734815	-8.353053161983495e-22	2.556542098262093e-66	3.909438719684526e-15	5.506670295363713e-15	0.009939198065029168	-9.575850355469237e-21	2.566768398571429e-17	1.1063313779047664e-18	1.102775959478741e-17	1.2398939771102511e-20
15200000	0.000030400967478734815	-8.353053161983495e-22	2.556542098262093e-66	3.909438719684526e-15	5.506670295363713e-15	0.009939198065029168	-9.57584981260487e-21	2.566768398571429e-17	1.1063313779047664e-18	1.102775959478741e-17	1.2398939771102511e-20
15300000	0.000030400967478734815	-8.353053161983495e-22	2.556542098262093e-66	3.909438719684526e-15	5.506670295363713e-15	0.009939198065029168	-9.575849269740504e-21	2.566768398571429e-17	1.1063313779047664e-18	1.102775959478741e-17	1.2398939771102511e-20
15400000	0.000030400967478734815	-8.353053161983495e-22	2.556542098262093e-66	3.909438719684526e-15	5.506670295363713e-15	0.009939198065029168	-9.575848726876137e-21	2.566768398571429e-17	1.1063313779047664e-18	1.102775959478741e-17	1.2398939771102511e-20
15500000	0.000030400967478734815	-8.353053161983495e-22	2.556542098262093e-66	3.909438719684526e-15	5.506670295363713e-15	0.009939198065029168	-9.57584818401177e-21	2.566768398571429e-17	1.1063313779047664e-18	1.102775959478741e-17	1.2398939771102511e-20
15600000	0.000030400967478734815	-8.353053161983495e-22	2.556542098262093e-66	3.909438719684526e-15	5.506670295363713e-15	0.009939198065029168	-9.575847641147404e-21	2.566768398571429e-17	1.1063313779047664e-18	1.102775959478741e-17	1.2398939771102511e-20
15700000	0.000030400967478734815	-8.353053161983495e-22	2.556542098262093e-66	3.909438719684526e-15	5.506670295363713e-15	0.009939198065029168	-9.575847098283037e-21	2.566768398571429e-17	1.1063313779047664e-18	1.102775959478741e-17	1.2398939771102511e-20
15800000	0.000030400967478734815	-8.353053161983495e-22	2.556542098262093e-66	3.909438719684526e-15	5.506670295363713e-15	0.009939198065029168	-9.57584655541867e-21	2.566768398571429e-17	1.1063313779047664e-18	1.102775959478741e-17	1.2398939771102511e-20
15900000	0.000030400967478734815	-8.353053161983495e-22	2.556542098262093e-66	3.909438719684526e-15	5.506670295363713e-15	0.009939198065029168	-9.575846012554304e-21	2.566768398571429e-17	1.1063313779047664e-18	1.102775959478741e-17	1.2398939771102511e-20
16000000	0.000030400967478734815	-8.353053161983495e-22	2.556542098262093e-66	3.909438719684526e-15	5.506670295363713e-15	0.009939198065029168	-9.575845469689937e-21	2.566768398571429e-17	1.1063313779047664e-18	1.102775959478741e-17	1.2398939771102511e-20
16100000	0.000030400967478734815	-8.353053161983495e-22	2.556542098262093e-66	3.909438719684526e-15	5.506670295363713e-15	0.009939198065029168	-9.575844926825571e-21	2.566768398571429e-17	1.1063313779047664e-18	1.102775959478741e-17	1.2398939771102511e-20
16200000	0.000030400967478734815	-8.353053161983495e-22	2.556542098262093e-66	3.909438719684526e-15	5.506670295363713e-15	0.009939198065029168	-9.575844383961206e-21	2.566768398571429e-17	1.1063313779047664e-18	1.102775959478741e-17	1.2398939771102511e-20
16300000	0.000030400967478734815	-8.353053161983495e-22	2.556542098262093e-66	3.909438719684526e-15	5.506670295363713e-15	0.009939198065029168	-9.575843841096839e-21	2.566768398571429e-17	1.1063313779047664e-18	1.102775959478741e-17	1.2398939771102511e-20
16400000	0.000030400967478734815	-8.353053161983495e-22	2.556542098262093e-66	3.909438719684526e-15	5.506670295363713e-15	0.009939198065029168	-9.575843298232473e-21	2.566768398571429e-17	1.1063313779047664e-18	1.102775959478741e-17	1.2398939771102511e-20
16500000	0.000030400967478734815	-8.353053161983495e-22	2.556542098262093e-66	3.909438719684526e-15	5.506670295363713e-15	0.009939198065029168	-9.575842755368106e-21	2.566768398571429e-17	1.1063313779047664e-18	1.102775959478741e-17	1.2398939771102511e-20
16600000	0.000030400967478734815	-8.353053161983495e-22	2.556542098262093e-66	3.909438719684526e-15	5.506670295363713e-15	0.009939198065029168	-9.57584221250374e-21	2.566768398571429e-17	1.1063313779047664e-18	1.102775959478741e-17	1.2398939771102511e-20
16700000	0.000030400967478734815	-8.353053161983495e-22	2.556542098262093e-66	3.909438719684526e-15	5.506670295363713e-15	0.009939198065029168	-9.575841669639373e-21	2.566768398571429e-17	1.1063313779047664e-18	1.102775959478741e-17	1.2398939771102511e-20
16800000	0.000030400967478734815	-8.353053161983495e-22	2.556542098262093e-66	3.909438719684526e-15	5.506670295363713e-15	0.009939198065029168	-9.575841126775006e-21	2.566768398571429e-17	1.1063313779047664e-18	1.102775959478741e-17	1.2398939771102511e-20
16900000	0.000030400967478734815	-8.353053161983495e-22	2.556542098262093e-66	3.909438719684526e-15	5.506670295363713e-15	0.009939198065029168	-9.57584058391064e-21	2.566768398571429e-17	1.1063313779047664e-18	1.102775959478741e-17	1.2398939771102511e-20
17000000	0.000030400967478734815	-8.353053161983495e-22	2.556542098262093e-66	3.909438719684526e-15	5.506670295363713e-15	0.009939198065029168	-9.575840041046273e-21	2.566768398571429e-17	1.1063313779047664e-18	1.102775959478741e-17	1.2398939771102511e-20
17100000	0.000030400967478734815	-8.353053161983495e-22	2.556542098262093e-66	3.909438719684526e-15	5.506670295363713e-15	0.009939198065029168	-9.575839498181906e-21	2.566768398571429e-17	1.1063313779047664e-18	1.102775959478741e-17	1.2398939771102511e-20
17200000	0.000030400967478734815	-8.353053161983495e-22	2.556542098262093e-66	3.909438719684526e-15	5.506670295363713e-15	0.009939198065029168	-9.57583895531754e-21	2.566768398571429e-17	1.1063313779047664e-18	1.102775959478741e-17	1.2398939771102511e-20
17300000	0.000030400967478734815	-8.353053161983495e-22	2.556542098262093e-66	3.909438719684526e-15	5.506670295363713e-15	0.009939198065029168	-9.575838412453173e-21	2.566768398571429e-17	1.1063313779047664e-18	1.102775959478741e-17	1.2398939771102511e-20
17400000	0.000030400967478734815	-8.353053161983495e-22	2.556542098262093e-66	3.909438719684526e-15	5.506670295363713e-15	0.009939198065029168	-9.575837869588807e-21	2.566768398571429e-17	1.1063313779047664e-18	1.102775959478741e-17	1.2398939771102511e-20
17500000	0.000030400967478734815	-8.353053161983495e-22	2.556542098262093e-66	3.909438719684526e-15	5.506670295363713e-15	0.009939198065029168	-9.575837326724441e-21	2.566768398571429e-17	1.1063313779047664e-18	1.102775959478741e-17	1.2398939771102511e-20
17600000	0.000030400967478734815	-8.353053161983495e-22	2.556542098262093e-66	3.909438719684526e-15	5.506670295363713e-15	0.009939198065029168	-9.575836783860075e-21	2.566768398571429e-17	1.1063313779047664e-18	1.102775959478741e-17	1.2398939771102511e-20
17700000	0.000030400967478734815	-8.353053161983495e-22	2.556542098262093e-66	3.909438719684526e-15	5.506670295363713e-15	0.009939198065029168	-9.575836240995708e-21	2.566768398571429e-17	1.1063313779047664e-18	1.102775959478741e-17	1.2398939771102511e-20
17800000	0.000030400967478734815	-8.353053161983495e-22	2.556542098262093e-66	3.909438719684526e-15	5.506670295363713e-15	0.009939198065029168	-9.575835698131342e-21	2.566768398571429e-17	1.1063313779047664e-18	1.102775959478741e-17	1.2398939771102511e-20
17900000	0.000030400967478734815	-8.353053161983495e-22	2.556542098262093e-66	3.909438719684526e-15	5.506670295363713e-15	0.009939198065029168	-9.575835155266975e-21	2.566768398571429e-17	1.1063313779047664e-18	1.102775959478741e-17	1.2398939771102511e-20
18000000	0.000030400967478734815	-8.353053161983495e-22	2.556542098262093e-66	3.909438719684526e-15	5.506670295363713e-15	0.009939198065029168	-9.575834612402608e-21	2.566768398571429e-17	1.1063313779047664e-18	1.102775959478741e-17	1.2398939771102511e-20
18100000	0.000030400967478734815	-8.353053161983495e-22	2.556542098262093e-66	3.909438719684526e-15	5.506670295363713e-15	0.009939198065029168	-9.575834069538242e-21	2.566768398571429e-17	1.1063313779047664e-18	1.102775959478741e-17	1.2398939771102511e-20
18200000	0.000030400967478734815	-8.353053161983495e-22	2.556542098262093e-66	3.909438719684526e-15	5.506670295363713e-15	0.009939198065029168	-9.575833526673875e-21	2.566768398571429e-17	1.1063313779047664e-18	1.102775959478741e-17	1.2398939771102511e-20
18300000	0.000030400967478734815	-8.353053161983495e-22	2.556542098262093e-66	3.909438719684526e-15	5.506670295363713e-15	0.009939198065029168	-9.575832983809509e-21	2.566768398571429e-17	1.1063313779047664e-18	1.102775959478741e-17	1.2398939771102511e-20
18400000	0.000030400967478734815	-8.353053161983495e-22	2.556542098262093e-66	3.909438719684526e-15	5.506670295363713e-15	0.009939198065029168	-9.575832440945142e-21	2.566768398571429e-17	1.1063313779047664e-18	1.102775959478741e-17	1.2398939771102511e-20
18500000	0.000030400967478734815	-8.353053161983495e-22	2.556542098262093e-66	3.909438719684526e-15	5.506670295363713e-15	0.009939198065029168	-9.575831898080775e-21	2.566768398571429e-17	1.1063313779047664e-18	1.102775959478741e-17	1.2398939771102511e-20
18600000	0.000030400967478734815	-8.353053161983495e-22	2.556542098262093e-66	3.909438719684526e-15	5.506670295363713e-15	0.009939198065029168	-9.575831355216409e-21	2.566768398571429e-17	1.1063313779047664e-18	1.102775959478741e-17	1.2398939771102511e-20
18700000	0.000030400967478734815	-8.353053161983495e-22	2.556542098262093e-66	3.909438719684526e-15	5.506670295363713e-15	0.009939198065029168	-9.575830812352044e-21	2.566768398571429e-17	1.1063313779047664e-18	1.102775959478741e-17	1.2398939771102511e-20
18800000	0.000030400967478734815	-8.353053161983495e-22	2.556542098262093e-66	3.909438719684526e-15	5.506670295363713e-15	0.009939198065029168	-9.575830269487677e-21	2.566768398571429e-17	1.1063313779047664e-18	1.102775959478741e-17	1.2398939771102511e-20
18900000	0.000030400967478734815	-8.353053161983495e-22	2.556542098262093e-66	3.909438719684526e-15	5.506670295363713e-15	0.009939198065029168	-9.57582972662331e-21	2.566768398571429e-17	1.1063313779047664e-18	1.102775959478741e-17	1.2398939771102511e-20
19000000	0.000030400967478734815	-8.353053161983495e-22	2.556542098262093e-66	3.909438719684526e-15	5.506670295363713e-15	0.009939198065029168	-9.575829183758944e-21	2.566768398571429e-17	1.1063313779047664e-18	1.102775959478741e-17	1.2398939771102511e-20
19100000	0.000030400967478734815	-8.353053161983495e-22	2.556542098262093e-66	3.909438719684526e-15	5.506670295363713e-15	0.009939198065029168	-9.575828640894577e-21	2.566768398571429e-17	1.1063313779047664e-18	1.102775959478741e-17	1.2398939771102511e-20
19200000	0.000030400967478734815	-8.353053161983495e-22	2.556542098262093e-66	3.909438719684526e-15	5.506670295363713e-15	0.009939198065029168	-9.575828098030211e-21	2.566768398571429e-17	1.1063313779047664e-18	1.102775959478741e-17	1.2398939771102511e-20
19300000	0.000030400967478734815	-8.353053161983495e-22	2.556542098262093e-66	3.909438719684526e-15	5.506670295363713e-15	0.009939198065029168	-9.575827555165844e-21	2.566768398571429e-17	1.1063313779047664e-18	1.102775959478741e-17	1.2398939771102511e-20
19400000	0.000030400967478734815	-8.353053161983495e-22	2.556542098262093e-66	3.909438719684526e-15	5.506670295363713e-15	0.009939198065029168	-9.575827012301478e-21	2.566768398571429e-17	1.1063313779047664e-18	1.102775959478741e-17	1.2398939771102511e-20
19500000	0.000030400967478734815	-8.353053161983495e-22	2.556542098262093e-66	3.909438719684526e-15	5.506670295363713e-15	0.009939198065029168	-9.575826469437111e-21	2.566768398571429e-17	1.1063313779047664e-18	1.102775959478741e-17	1.2398939771102511e-20
19600000	0.000030400967478734815	-8.353053161983495e-22	2.556542098262093e-66	3.909438719684526e-15	5.506670295363713e-15	0.009939198065029168	-9.575825926572744e-21	2.566768398571429e-17	1.1063313779047664e-18	1.102775959478741e-17	1.2398939771102511e-20
19700000	0.000030400967478734815	-8.353053161983495e-22	2.556542098262093e-66	3.909438719684526e-15	5.506670295363713e-15	0.009939198065029168	-9.575825383708378e-21	2.566768398571429e-17	1.1063313779047664e-18	1.102775959478741e-17	1.2398939771102511e-20
19800000	0.000030400967478734815	-8.353053161983495e-22	2.556542098262093e-66	3.909438719684526e-15	5.506670295363713e-15	0.009939198065029168	-9.575824840844011e-21	2.566768398571429e-17	1.1063313779047664e-18	1.102775959478741e-17	1.2398939771102511e-20
19900000	0.000030400967478734815	-8.353053161983495e-22	2.556542098262093e-66	3.909438719684526e-15	5.506670295363713e-15	0.009939198065029168	-9.575824297979645e-21	2.566768398571429e-17	1.1063313779047664e-18	1.102775959478741e-17	1.2398939771102511e-20
20000000	0.000030400967478734815	-8.353053161983495e-22	2.556542098262093e-66	3.909438719684526e-15	5.506670295363713e-15	0.009939198065029168	-9.57582375511528e-21	2.566768398571429e-17	1.1063313779047664e-18	1.102775959478741e-17	1.2398939771102511e-20
20100000	0.000030400967478734815	-8.353053161983495e-22	2.556542098262093e-66	3.909438719684526e-15	5.506670295363713e-15	0.009939198065029168	-9.575823212250913e-21	2.566768398571429e-17	1.1063313779047664e-18	1.102775959478741e-17	1.2398939771102511e-20
20200000	0.000030400967478734815	-8.353053161983495e-22	2.556542098262093e-66	3.909438719684526e-15	5.506670295363713e-15	0.009939198065029168	-9.575822669386546e-21	2.566768398571429e-17	1.1063313779047664e-18	1.102775959478741e-17	1.2398939771102511e-20
20300000	0.000030400967478734815	-8.353053161983495e-22	2.556542098262093e-66	3.909438719684526e-15	5.506670295363713e-15	0.009939198065029168	-9.57582212652218e-21	2.566768398571429e-17	1.1063313779047664e-18	1.102775959478741e-17	1.2398939771102511e-20
20400000	0.000030400967478734815	-8.353053161983495e-22	2.556542098262093e-66	3.909438719684526e-15	5.506670295363713e-15	0.009939198065029168	-9.575821583657813e-21	2.566768398571429e-17	1.1063313779047664e-18	1.102775959478741e-17	1.2398939771102511e-20
20500000	0.000030400967478734815	-8.353053161983495e-22	2.556542098262093e-66	3.909438719684526e-15	5.506670295363713e-15	0.009939198065029168	-9.575821040793446e-21	2.566768398571429e-17	1.1063313779047664e-18	1.102775959478741e-17	1.2398939771102511e-20
20600000	0.000030400967478734815	-8.353053161983495e-22	2.556542098262093e-66	3.909438719684526e-15	5.506670295363713e-15	0.009939198065029168	-9.57582049792908e-21	2.566768398571429e-17	1.1063313779047664e-18	1.102775959478741e-17	1.2398939771102511e-20
20700000	0.000030400967478734815	-8.353053161983495e-22	2.556542098262093e-66	3.909438719684526e-15	5.506670295363713e-15	0.009939198065029168	-9.575819955064713e-21	2.566768398571429e-17	1.1063313779047664e-18	1.102775959478741e-17	1.2398939771102511e-20
20800000	0.000030400967478734815	-8.353053161983495e-22	2.556542098262093e-66	3.909438719684526e-15	5.506670295363713e-15	0.009939198065029168	-9.575819412200347e-21	2.566768398571429e-17	1.1063313779047664e-18	1.102775959478741e-17	1.2398939771102511e-20
20900000	0.000030400967478734815	-8.353053161983495e-22	2.556542098262093e-66	3.909438719684526e-15	5.506670295363713e-15	0.009939198065029168	-9.57581886933598e-21	2.566768398571429e-17	1.1063313779047664e-18	1.102775959478741e-17	1.2398939771102511e-20
21000000	0.000030400967478734815	-8.353053161983495e-22	2.556542098262093e-66	3.909438719684526e-15	5.506670295363713e-15	0.009939198065029168	-9.575818326471613e-21	2.566768398571429e-17	1.1063313779047664e-18	1.102775959478741e-17	1.2398939771102511e-20
21100000	0.000030400967478734815	-8.353053161983495e-22	2.556542098262093e-66	3.909438719684526e-15	5.506670295363713e-15	0.009939198065029168	-9.575817783607247e-21	2.566768398571429e-17	1.1063313779047664e-18	1.102775959478741e-17	1.2398939771102511e-20
21200000	0.000030400967478734815	-8.353053161983495e-22	2.556542098262093e-66	3.909438719684526e-15	5.506670295363713e-15	0.009939198065029168	-9.575817240742882e-21	2.566768398571429e-17	1.1063313779047664e-18	1.102775959478741e-17	1.2398939771102511e-20
21300000	0.000030400967478734815	-8.353053161983495e-22	2.556542098262093e-66	3.909438719684526e-15	5.506670295363713e-15	0.009939198065029168	-9.575816697878515e-21	2.566768398571429e-17	1.1063313779047664e-18	1.102775959478741e-17	1.2398939771102511e-20
21400000	0.000030400967478734815	-8.353053161983495e-22	2.556542098262093e-66	3.909438719684526e-15	5.506670295363713e-15	0.009939198065029168	-9.575816155014149e-21	2.566768398571429e-17	1.1063313779047664e-18	1.102775959478741e-17	1.2398939771102511e-20
21500000	0.000030400967478734815	-8.353053161983495e-22	2.556542098262093e-66	3.909438719684526e-15	5.506670295363713e-15	0.009939198065029168	-9.575815612149782e-21	2.566768398571429e-17	1.1063313779047664e-18	1.102775959478741e-17	1.2398939771102511e-20
21600000	0.000030400967478734815	-8.353053161983495e-22	2.556542098262093e-66	3.909438719684526e-15	5.506670295363713e-15	0.009939198065029168	-9.575815069285415e-21	2.566768398571429e-17	1.1063313779047664e-18	1.102775959478741e-17	1.2398939771102511e-20
21700000	0.000030400967478734815	-8.353053161983495e-22	2.556542098262093e-66	3.909438719684525e-15	5.506670295363713e-15	0.009939198065029168	-9.575814526421049e-21	2.566768398571429e-17	1.1063313779047664e-18	1.102775959478741e-17	1.2398939771102511e-20
21800000	0.000030400967478734815	-8.353053161983495e-22	2.556542098262093e-66	3.909438719684525e-15	5.506670295363713e-15	0.009939198065029168	-9.575813983556682e-21	2.566768398571429e-17	1.1063313779047664e-18	1.102775959478741e-17	1.2398939771102511e-20
21900000	0.000030400967478734815	-8.353053161983495e-22	2.556542098262093e-66	3.909438719684525e-15	5.506670295363713e-15	0.009939198065029168	-9.575813440692316e-21	2.566768398571429e-17	1.1063313779047664e-18	1.102775959478741e-17	1.2398939771102511e-20
22000000	0.000030400967478734815	-8.353053161983495e-22	2.556542098262093e-66	3.909438719684525e-15	5.506670295363713e-15	0.009939198065029168	-9.575812897827949e-21	2.566768398571429e-17	1.1063313779047664e-18	1.102775959478741e-17	1.2398939771102511e-20
22100000	0.000030400967478734815	-8.353053161983495e-22	2.556542098262093e-66	3.909438719684525e-15	5.506670295363713e-15	0.009939198065029168	-9.575812354963582e-21	2.566768398571429e-17	1.1063313779047664e-18	1.102775959478741e-17	1.2398939771102511e-20
22200000	0.000030400967478734815	-8.353053161983495e-22	2.556542098262093e-66	3.909438719684525e-15	5.506670295363713e-15	0.009939198065029168	-9.575811812099216e-21	2.566768398571429e-17	1.1063313779047664e-18	1.102775959478741e-17	1.2398939771102511e-20
22300000	0.000030400967478734818	-8.353053161983495e-22	2.556542098262093e-66	3.909438719684525e-15	5.506670295363713e-15	0.009939198065029168	-9.575811269234849e-21	2.566768398571429e-17	1.1063313779047664e-18	1.102775959478741e-17	1.2398939771102511e-20
22400000	0.000030400967478734818	-8.353053161983495e-22	2.556542098262093e-66	3.909438719684525e-15	5.506670295363713e-15	0.009939198065029168	-9.575810726370483e-21	2.566768398571429e-17	1.1063313779047664e-18	1.102775959478741e-17	1.2398939771102511e-20
22500000	0.000030400967478734818	-8.353053161983495e-22	2.556542098262093e-66	3.909438719684525e-15	5.506670295363713e-15	0.009939198065029168	-9.575810183506117e-21	2.566768398571429e-17	1.1063313779047664e-18	1.102775959478741e-17	1.2398939771102511e-20
22600000	0.000030400967478734818	-8.353053161983495e-22	2.556542098262093e-66	3.909438719684525e-15	5.506670295363713e-15	0.009939198065029168	-9.575809640641751e-21	2.566768398571429e-17	1.1063313779047664e-18	1.102775959478741e-17	1.2398939771102511e-20
22700000	0.000030400967478734818	-8.353053161983495e-22	2.556542098262093e-66	3.909438719684525e-15	5.506670295363713e-15	0.009939198065029168	-9.575809097777384e-21	2.566768398571429e-17	1.1063313779047664e-18	1.102775959478741e-17	1.2398939771102511e-20
22800000	0.000030400967478734818	-8.353053161983495e-22	2.556542098262093e-66	3.909438719684525e-15	5.506670295363713e-15	0.009939198065029168	-9.575808554913018e-21	2.566768398571429e-17	1.1063313779047664e-18	1.102775959478741e-17	1.2398939771102511e-20
22900000	0.000030400967478734818	-8.353053161983495e-22	2.556542098262093e-66	3.909438719684525e-15	5.506670295363713e-15	0.009939198065029168	-9.575808012048651e-21	2.566768398571429e-17	1.1063313779047664e-18	1.102775959478741e-17	1.2398939771102511e-20
23000000	0.000030400967478734818	-8.353053161983495e-22	2.556542098262093e-66	3.909438719684525e-15	5.506670295363712e-15	0.009939198065029168	-9.575807469184284e-21	2.566768398571429e-17	1.1063313779047664e-18	1.102775959478741e-17	1.2398939771102511e-20
23100000	0.000030400967478734818	-8.353053161983495e-22	2.556542098262093e-66	3.909438719684525e-15	5.506670295363712e-15	0.009939198065029168	-9.575806926319918e-21	2.566768398571429e-17	1.1063313779047664e-18	1.102775959478741e-17	1.2398939771102511e-20
23200000	0.000030400967478734818	-8.353053161983495e-22	2.556542098262093e-66	3.909438719684525e-15	5.506670295363712e-15	0.009939198065029168	-9.575806383455551e-21	2.566768398571429e-17	1.1063313779047664e-18	1.102775959478741e-17	1.2398939771102511e-20
23300000	0.000030400967478734818	-8.353053161983495e-22	2.556542098262093e-66	3.909438719684525e-15	5.506670295363712e-15	0.009939198065029168	-9.575805840591185e-21	2.566768398571429e-17	1.1063313779047664e-18	1.102775959478741e-17	1.2398939771102511e-20
23400000	0.000030400967478734818	-8.353053161983495e-22	2.556542098262093e-66	3.909438719684525e-15	5.506670295363712e-15	0.009939198065029168	-9.575805297726818e-21	2.566768398571429e-17	1.1063313779047664e-18	1.102775959478741e-17	1.2398939771102511e-20
23500000	0.000030400967478734818	-8.353053161983495e-22	2.556542098262093e-66	3.909438719684525e-15	5.506670295363712e-15	0.009939198065029168	-9.575804754862451e-21	2.566768398571429e-17	1.1063313779047664e-18	1.102775959478741e-17	1.2398939771102511e-20
23600000	0.000030400967478734818	-8.353053161983495e-22	2.556542098262093e-66	3.909438719684525e-15	5.506670295363712e-15	0.009939198065029168	-9.575804211998085e-21	2.566768398571429e-17	1.1063313779047664e-18	1.102775959478741e-17	1.2398939771102511e-20
23700000	0.000030400967478734818	-8.353053161983495e-22	2.556542098262093e-66	3.909438719684525e-15	5.506670295363712e-15	0.009939198065029168	-9.575803669133718e-21	2.566768398571429e-17	1.1063313779047664e-18	1.102775959478741e-17	1.2398939771102511e-20
23800000	0.000030400967478734818	-8.353053161983495e-22	2.556542098262093e-66	3.909438719684525e-15	5.506670295363712e-15	0.009939198065029168	-9.575803126269353e-21	2.566768398571429e-17	1.1063313779047664e-18	1.102775959478741e-17	1.2398939771102511e-20
23900000	0.000030400967478734818	-8.353053161983495e-22	2.556542098262093e-66	3.909438719684525e-15	5.506670295363712e-15	0.009939198065029168	-9.575802583404987e-21	2.566768398571429e-17	1.1063313779047664e-18	1.102775959478741e-17	1.2398939771102511e-20
24000000	0.000030400967478734818	-8.353053161983495e-22	2.556542098262093e-66	3.909438719684525e-15	5.506670295363712e-15	0.009939198065029168	-9.57580204054062e-21	2.566768398571429e-17	1.1063313779047664e-18	1.102775959478741e-17	1.2398939771102511e-20
24100000	0.000030400967478734818	-8.353053161983495e-22	2.556542098262093e-66	3.909438719684525e-15	5.506670295363712e-15	0.009939198065029168	-9.575801497676253e-21	2.566768398571429e-17	1.1063313779047664e-18	1.102775959478741e-17	1.2398939771102511e-20
24200000	0.000030400967478734818	-8.353053161983495e-22	2.556542098262093e-66	3.909438719684525e-15	5.506670295363712e-15	0.009939198065029168	-9.575800954811887e-21	2.566768398571429e-17	1.1063313779047664e-18	1.102775959478741e-17	1.2398939771102511e-20
24300000	0.000030400967478734818	-8.353053161983495e-22	2.556542098262093e-66	3.909438719684525e-15	5.506670295363712e-15	0.009939198065029168	-9.57580041194752e-21	2.566768398571429e-17	1.1063313779047664e-18	1.102775959478741e-17	1.2398939771102511e-20
24400000	0.000030400967478734818	-8.353053161983495e-22	2.556542098262093e-66	3.909438719684525e-15	5.506670295363712e-15	0.009939198065029168	-9.575799869083154e-21	2.566768398571429e-17	1.1063313779047664e-18	1.102775959478741e-17	1.2398939771102511e-20
24500000	0.000030400967478734818	-8.353053161983495e-22	2.556542098262093e-66	3.909438719684525e-15	5.506670295363712e-15	0.009939198065029168	-9.575799326218787e-21	2.566768398571429e-17	1.1063313779047664e-18	1.102775959478741e-17	1.2398939771102511e-20
24600000	0.000030400967478734818	-8.353053161983495e-22	2.556542098262093e-66	3.909438719684525e-15	5.506670295363712e-15	0.009939198065029168	-9.57579878335442e-21	2.566768398571429e-17	1.1063313779047664e-18	1.102775959478741e-17	1.2398939771102511e-20
24700000	0.000030400967478734818	-8.353053161983495e-22	2.556542098262093e-66	3.909438719684525e-15	5.506670295363712e-15	0.009939198065029168	-9.575798240490054e-21	2.566768398571429e-17	1.1063313779047664e-18	1.102775959478741e-17	1.2398939771102511e-20
24800000	0.000030400967478734818	-8.353053161983495e-22	2.556542098262093e-66	3.909438719684525e-15	5.506670295363712e-15	0.009939198065029168	-9.575797697625687e-21	2.566768398571429e-17	1.1063313779047664e-18	1.102775959478741e-17	1.2398939771102511e-20
24900000	0.000030400967478734818	-8.353053161983495e-22	2.556542098262093e-66	3.909438719684525e-15	5.506670295363712e-15	0.009939198065029168	-9.57579715476132e-21	2.566768398571429e-17	1.1063313779047664e-18	1.102775959478741e-17	1.2398939771102511e-20
25000000	0.000030400967478734818	-8.353053161983495e-22	2.556542098262093e-66	3.909438719684525e-15	5.506670295363712e-15	0.009939198065029168	-9.575796611896955e-21	2.566768398571429e-17	1.1063313779047664e-18	1.102775959478741e-17	1.2398939771102511e-20
25100000	0.000030400967478734818	-8.353053161983495e-22	2.556542098262093e-66	3.909438719684525e-15	5.506670295363712e-15	0.009939198065029168	-9.575796069032589e-21	2.566768398571429e-17	1.1063313779047664e-18	1.102775959478741e-17	1.2398939771102511e-20
25200000	0.000030400967478734818	-8.353053161983495e-22	2.556542098262093e-66	3.909438719684525e-15	5.506670295363712e-15	0.009939198065029168	-9.575795526168222e-21	2.566768398571429e-17	1.1063313779047664e-18	1.102775959478741e-17	1.2398939771102511e-20
25300000	0.000030400967478734818	-8.353053161983495e-22	2.556542098262093e-66	3.909438719684525e-15	5.506670295363712e-15	0.009939198065029168	-9.575794983303856e-21	2.566768398571429e-17	1.1063313779047664e-18	1.102775959478741e-17	1.2398939771102511e-20
25400000	0.000030400967478734818	-8.353053161983495e-22	2.556542098262093e-66	3.909438719684525e-15	5.506670295363712e-15	0.009939198065029168	-9.575794440439489e-21	2.566768398571429e-17	1.1063313779047664e-18	1.102775959478741e-17	1.2398939771102511e-20
25500000	0.000030400967478734818	-8.353053161983495e-22	2.556542098262093e-66	3.909438719684525e-15	5.506670295363712e-15	0.009939198065029168	-9.575793897575122e-21	2.566768398571429e-17	1.1063313779047664e-18	1.102775959478741e-17	1.2398939771102511e-20
25600000	0.000030400967478734818	-8.353053161983495e-22	2.556542098262093e-66	3.909438719684525e-15	5.506670295363712e-15	0.009939198065029168	-9.575793354710756e-21	2.566768398571429e-17	1.1063313779047664e-18	1.102775959478741e-17	1.2398939771102511e-20
25700000	0.000030400967478734818	-8.353053161983495e-22	2.556542098262093e-66	3.909438719684525e-15	5.506670295363712e-15	0.009939198065029168	-9.575792811846389e-21	2.566768398571429e-17	1.1063313779047664e-18	1.102775959478741e-17	1.2398939771102511e-20
25800000	0.000030400967478734818	-8.353053161983495e-22	2.556542098262093e-66	3.909438719684525e-15	5.506670295363712e-15	0.009939198065029168	-9.575792268982023e-21	2.566768398571429e-17	1.1063313779047664e-18	1.102775959478741e-17	1.2398939771102511e-20
25900000	0.000030400967478734818	-8.353053161983495e-22	2.556542098262093e-66	3.909438719684525e-15	5.506670295363712e-15	0.009939198065029168	-9.575791726117656e-21	2.566768398571429e-17	1.1063313779047664e-18	1.102775959478741e-17	1.2398939771102511e-20
26000000	0.000030400967478734818	-8.353053161983495e-22	2.556542098262093e-66	3.909438719684525e-15	5.506670295363712e-15	0.009939198065029168	-9.57579118325329e-21	2.566768398571429e-17	1.1063313779047664e-18	1.102775959478741e-17	1.2398939771102511e-20
26100000	0.000030400967478734818	-8.353053161983495e-22	2.556542098262093e-66	3.909438719684525e-15	5.506670295363712e-15	0.009939198065029168	-9.575790640388923e-21	2.566768398571429e-17	1.1063313779047664e-18	1.102775959478741e-17	1.2398939771102511e-20
26200000	0.000030400967478734818	-8.353053161983495e-22	2.556542098262093e-66	3.909438719684525e-15	5.506670295363712e-15	0.009939198065029168	-9.575790097524558e-21	2.566768398571429e-17	1.1063313779047664e-18	1.102775959478741e-17	1.2398939771102511e-20
26300000	0.000030400967478734818	-8.353053161983495e-22	2.556542098262093e-66	3.909438719684525e-15	5.506670295363712e-15	0.009939198065029168	-9.575789554660191e-21	2.566768398571429e-17	1.1063313779047664e-18	1.102775959478741e-17	1.2398939771102511e-20
26400000	0.000030400967478734818	-8.353053161983495e-22	2.556542098262093e-66	3.909438719684525e-15	5.506670295363712e-15	0.009939198065029168	-9.575789011795825e-21	2.566768398571429e-17	1.1063313779047664e-18	1.102775959478741e-17	1.2398939771102511e-20
26500000	0.000030400967478734818	-8.353053161983495e-22	2.556542098262093e-66	3.909438719684525e-15	5.506670295363712e-15	0.009939198065029168	-9.575788468931458e-21	2.566768398571429e-17	1.1063313779047664e-18	1.102775959478741e-17	1.2398939771102511e-20
26600000	0.000030400967478734818	-8.353053161983495e-22	2.556542098262093e-66	3.909438719684525e-15	5.506670295363712e-15	0.009939198065029168	-9.575787926067091e-21	2.566768398571429e-17	1.1063313779047664e-18	1.102775959478741e-17	1.2398939771102511e-20
26700000	0.000030400967478734818	-8.353053161983495e-22	2.556542098262093e-66	3.909438719684525e-15	5.506670295363712e-15	0.009939198065029168	-9.575787383202725e-21	2.566768398571429e-17	1.1063313779047664e-18	1.102775959478741e-17	1.2398939771102511e-20
26800000	0.000030400967478734818	-8.353053161983495e-22	2.556542098262093e-66	3.909438719684525e-15	5.506670295363712e-15	0.009939198065029168	-9.575786840338358e-21	2.566768398571429e-17	1.1063313779047664e-18	1.102775959478741e-17	1.2398939771102511e-20
26900000	0.000030400967478734818	-8.353053161983495e-22	2.556542098262093e-66	3.909438719684525e-15	5.506670295363712e-15	0.009939198065029168	-9.575786297473992e-21	2.566768398571429e-17	1.1063313779047664e-18	1.102775959478741e-17	1.2398939771102511e-20
27000000	0.000030400967478734818	-8.353053161983495e-22	2.556542098262093e-66	3.909438719684525e-15	5.506670295363712e-15	0.009939198065029168	-9.575785754609625e-21	2.566768398571429e-17	1.1063313779047664e-18	1.102775959478741e-17	1.2398939771102511e-20
27100000	0.000030400967478734818	-8.353053161983495e-22	2.556542098262093e-66	3.909438719684525e-15	5.506670295363712e-15	0.009939198065029168	-9.575785211745258e-21	2.566768398571429e-17	1.1063313779047664e-18	1.102775959478741e-17	1.2398939771102511e-20
27200000	0.000030400967478734818	-8.353053161983495e-22	2.556542098262093e-66	3.909438719684525e-15	5.506670295363712e-15	0.009939198065029168	-9.575784668880892e-21	2.566768398571429e-17	1.1063313779047664e-18	1.102775959478741e-17	1.2398939771102511e-20
27300000	0.000030400967478734818	-8.353053161983495e-22	2.556542098262093e-66	3.909438719684525e-15	5.506670295363712e-15	0.009939198065029168	-9.575784126016525e-21	2.566768398571429e-17	1.1063313779047664e-18	1.102775959478741e-17	1.2398939771102511e-20
27400000	0.000030400967478734818	-8.353053161983495e-22	2.556542098262093e-66	3.909438719684525e-15	5.506670295363712e-15	0.009939198065029168	-9.575783583152159e-21	2.566768398571429e-17	1.1063313779047664e-18	1.102775959478741e-17	1.2398939771102511e-20
27500000	0.000030400967478734818	-8.353053161983495e-22	2.556542098262093e-66	3.909438719684525e-15	5.506670295363712e-15	0.009939198065029168	-9.575783040287793e-21	2.566768398571429e-17	1.1063313779047664e-18	1.102775959478741e-17	1.2398939771102511e-20
27600000	0.000030400967478734818	-8.353053161983495e-22	2.556542098262093e-66	3.909438719684525e-15	5.506670295363712e-15	0.009939198065029168	-9.575782497423427e-21	2.566768398571429e-17	1.1063313779047664e-18	1.102775959478741e-17	1.2398939771102511e-20
27700000	0.000030400967478734818	-8.353053161983495e-22	2.556542098262093e-66	3.909438719684525e-15	5.506670295363712e-15	0.009939198065029168	-9.57578195455906e-21	2.566768398571429e-17	1.1063313779047664e-18	1.102775959478741e-17	1.2398939771102511e-20
27800000	0.000030400967478734818	-8.353053161983495e-22	2.556542098262093e-66	3.909438719684525e-15	5.506670295363712e-15	0.009939198065029168	-9.575781411694694e-21	2.566768398571429e-17	1.1063313779047664e-18	1.102775959478741e-17	1.2398939771102511e-20
27900000	0.000030400967478734818	-8.353053161983495e-22	2.556542098262093e-66	3.909438719684525e-15	5.506670295363712e-15	0.009939198065029168	-9.575780868830327e-21	2.566768398571429e-17	1.1063313779047664e-18	1.102775959478741e-17	1.2398939771102511e-20
28000000	0.000030400967478734818	-8.353053161983495e-22	2.556542098262093e-66	3.909438719684525e-15	5.506670295363712e-15	0.009939198065029168	-9.57578032596596e-21	2.566768398571429e-17	1.1063313779047664e-18	1.102775959478741e-17	1.2398939771102511e-20
28100000	0.000030400967478734818	-8.353053161983495e-22	2.556542098262093e-66	3.909438719684525e-15	5.506670295363712e-15	0.009939198065029168	-9.575779783101594e-21	2.566768398571429e-17	1.1063313779047664e-18	1.102775959478741e-17	1.2398939771102511e-20
28200000	0.000030400967478734818	-8.353053161983495e-22	2.556542098262093e-66	3.909438719684525e-15	5.506670295363712e-15	0.009939198065029168	-9.575779240237227e-21	2.566768398571429e-17	1.1063313779047664e-18	1.102775959478741e-17	1.2398939771102511e-20
28300000	0.000030400967478734818	-8.353053161983495e-22	2.556542098262093e-66	3.909438719684525e-15	5.506670295363712e-15	0.009939198065029168	-9.57577869737286e-21	2.566768398571429e-17	1.1063313779047664e-18	1.102775959478741e-17	1.2398939771102511e-20
28400000	0.000030400967478734818	-8.353053161983495e-22	2.556542098262093e-66	3.909438719684525e-15	5.506670295363712e-15	0.009939198065029168	-9.575778154508494e-21	2.566768398571429e-17	1.1063313779047664e-18	1.102775959478741e-17	1.2398939771102511e-20
28500000	0.000030400967478734818	-8.353053161983495e-22	2.556542098262093e-66	3.909438719684525e-15	5.506670295363712e-15	0.009939198065029168	-9.575777611644127e-21	2.566768398571429e-17	1.1063313779047664e-18	1.102775959478741e-17	1.2398939771102511e-20
28600000	0.000030400967478734818	-8.353053161983495e-22	2.556542098262093e-66	3.909438719684525e-15	5.506670295363712e-15	0.009939198065029168	-9.575777068779761e-21	2.566768398571429e-17	1.1063313779047664e-18	1.102775959478741e-17	1.2398939771102511e-20
28700000	0.000030400967478734818	-8.353053161983495e-22	2.556542098262093e-66	3.909438719684525e-15	5.506670295363712e-15	0.009939198065029168	-9.575776525915396e-21	2.566768398571429e-17	1.1063313779047664e-18	1.102775959478741e-17	1.2398939771102511e-20
28800000	0.000030400967478734818	-8.353053161983495e-22	2.556542098262093e-66	3.909438719684525e-15	5.506670295363712e-15	0.009939198065029168	-9.575775983051029e-21	2.566768398571429e-17	1.1063313779047664e-18	1.102775959478741e-17	1.2398939771102511e-20
28900000	0.000030400967478734818	-8.353053161983495e-22	2.556542098262093e-66	3.909438719684525e-15	5.506670295363712e-15	0.009939198065029168	-9.575775440186663e-21	2.566768398571429e-17	1.1063313779047664e-18	1.102775959478741e-17	1.2398939771102511e-20
29000000	0.000030400967478734818	-8.353053161983495e-22	2.556542098262093e-66	3.909438719684525e-15	5.506670295363712e-15	0.009939198065029168	-9.575774897322296e-21	2.566768398571429e-17	1.1063313779047664e-18	1.102775959478741e-17	1.2398939771102511e-20
29100000	0.000030400967478734818	-8.353053161983495e-22	2.556542098262093e-66	3.909438719684525e-15	5.506670295363712e-15	0.009939198065029168	-9.57577435445793e-21	2.566768398571429e-17	1.1063313779047664e-18	1.102775959478741e-17	1.2398939771102511e-20
29200000	0.000030400967478734818	-8.353053161983495e-22	2.556542098262093e-66	3.909438719684525e-15	5.506670295363712e-15	0.009939198065029168	-9.575773811593563e-21	2.566768398571429e-17	1.1063313779047664e-18	1.102775959478741e-17	1.2398939771102511e-20
29300000	0.000030400967478734818	-8.353053161983495e-22	2.556542098262093e-66	3.909438719684525e-15	5.506670295363712e-15	0.009939198065029168	-9.575773268729196e-21	2.566768398571429e-17	1.1063313779047664e-18	1.102775959478741e-17	1.2398939771102511e-20
29400000	0.000030400967478734818	-8.353053161983495e-22	2.556542098262093e-66	3.909438719684525e-15	5.506670295363712e-15	0.009939198065029168	-9.57577272586483e-21	2.566768398571429e-17	1.1063313779047664e-18	1.102775959478741e-17	1.2398939771102511e-20
29500000	0.000030400967478734818	-8.353053161983495e-22	2.556542098262093e-66	3.909438719684525e-15	5.506670295363712e-15	0.009939198065029168	-9.575772183000463e-21	2.566768398571429e-17	1.1063313779047664e-18	1.102775959478741e-17	1.2398939771102511e-20
29600000	0.000030400967478734818	-8.353053161983495e-22	2.556542098262093e-66	3.909438719684525e-15	5.506670295363712e-15	0.009939198065029168	-9.575771640136096e-21	2.566768398571429e-17	1.1063313779047664e-18	1.102775959478741e-17	1.2398939771102511e-20
29700000	0.000030400967478734818	-8.353053161983495e-22	2.556542098262093e-66	3.909438719684525e-15	5.506670295363712e-15	0.009939198065029168	-9.57577109727173e-21	2.566768398571429e-17	1.1063313779047664e-18	1.102775959478741e-17	1.2398939771102511e-20
29800000	0.000030400967478734818	-8.353053161983495e-22	2.556542098262093e-66	3.909438719684525e-15	5.506670295363712e-15	0.009939198065029168	-9.575770554407363e-21	2.566768398571429e-17	1.1063313779047664e-18	1.102775959478741e-17	1.2398939771102511e-20
29900000	0.000030400967478734818	-8.353053161983495e-22	2.556542098262093e-66	3.909438719684525e-15	5.506670295363712e-15	0.009939198065029168	-9.575770011542997e-21	2.566768398571429e-17	1.1063313779047664e-18	1.102775959478741e-17	1.2398939771102511e-20
30000000	0.000030400967478734818	-8.353053161983495e-22	2.556542098262093e-66	3.909438719684525e-15	5.506670295363712e-15	0.009939198065029168	-9.575769468678631e-21	2.566768398571429e-17	1.1063313779047664e-18	1.102775959478741e-17	1.2398939771102511e-20
30100000	0.000030400967478734818	-8.353053161983495e-22	2.556542098262093e-66	3.909438719684525e-15	5.506670295363712e-15	0.009939198065029168	-9.575768925814265e-21	2.566768398571429e-17	1.1063313779047664e-18	1.102775959478741e-17	1.2398939771102511e-20
30200000	0.000030400967478734818	-8.353053161983495e-22	2.556542098262093e-66	3.909438719684525e-15	5.506670295363712e-15	0.009939198065029168	-9.575768382949898e-21	2.566768398571429e-17	1.1063313779047664e-18	1.102775959478741e-17	1.2398939771102511e-20
30300000	0.000030400967478734818	-8.353053161983495e-22	2.556542098262093e-66	3.909438719684525e-15	5.506670295363712e-15	0.009939198065029168	-9.575767840085532e-21	2.566768398571429e-17	1.1063313779047664e-18	1.102775959478741e-17	1.2398939771102511e-20
30400000	0.000030400967478734818	-8.353053161983495e-22	2.556542098262093e-66	3.909438719684526e-15	5.506670295363712e-15	0.009939198065029168	-9.575767297221165e-21	2.566768398571429e-17	1.1063313779047664e-18	1.102775959478741e-17	1.2398939771102511e-20
30500000	0.000030400967478734818	-8.353053161983495e-22	2.556542098262093e-66	3.909438719684526e-15	5.506670295363712e-15	0.009939198065029168	-9.575766754356798e-21	2.566768398571429e-17	1.1063313779047664e-18	1.102775959478741e-17	1.2398939771102511e-20
30600000	0.000030400967478734818	-8.353053161983495e-22	2.556542098262093e-66	3.909438719684526e-15	5.506670295363712e-15	0.009939198065029168	-9.575766211492432e-21	2.566768398571429e-17	1.1063313779047664e-18	1.102775959478741e-17	1.2398939771102511e-20
30700000	0.000030400967478734818	-8.353053161983495e-22	2.556542098262093e-66	3.909438719684526e-15	5.506670295363712e-15	0.009939198065029168	-9.575765668628065e-21	2.566768398571429e-17	1.1063313779047664e-18	1.102775959478741e-17	1.2398939771102511e-20
30800000	0.000030400967478734818	-8.353053161983495e-22	2.556542098262093e-66	3.909438719684526e-15	5.506670295363712e-15	0.009939198065029168	-9.575765125763699e-21	2.566768398571429e-17	1.1063313779047664e-18	1.102775959478741e-17	1.2398939771102511e-20
30900000	0.000030400967478734818	-8.353053161983495e-22	2.556542098262093e-66	3.909438719684526e-15	5.506670295363712e-15	0.009939198065029168	-9.575764582899332e-21	2.566768398571429e-17	1.1063313779047664e-18	1.102775959478741e-17	1.2398939771102511e-20
31000000	0.000030400967478734818	-8.353053161983495e-22	2.556542098262093e-66	3.909438719684526e-15	5.506670295363712e-15	0.009939198065029168	-9.575764040034965e-21	2.566768398571429e-17	1.1063313779047664e-18	1.102775959478741e-17	1.2398939771102511e-20
31100000	0.000030400967478734818	-8.353053161983495e-22	2.556542098262093e-66	3.909438719684526e-15	5.506670295363712e-15	0.009939198065029168	-9.575763497170599e-21	2.566768398571429e-17	1.1063313779047664e-18	1.102775959478741e-17	1.2398939771102511e-20
31200000	0.000030400967478734818	-8.353053161983495e-22	2.556542098262093e-66	3.909438719684526e-15	5.506670295363712e-15	0.009939198065029168	-9.575762954306234e-21	2.566768398571429e-17	1.1063313779047664e-18	1.102775959478741e-17	1.2398939771102511e-20
31300000	0.000030400967478734818	-8.353053161983495e-22	2.556542098262093e-66	3.909438719684526e-15	5.506670295363712e-15	0.009939198065029168	-9.575762411441867e-21	2.566768398571429e-17	1.1063313779047664e-18	1.102775959478741e-17	1.2398939771102511e-20
31400000	0.000030400967478734818	-8.353053161983495e-22	2.556542098262093e-66	3.909438719684526e-15	5.506670295363712e-15	0.009939198065029168	-9.5757618685775e-21	2.566768398571429e-17	1.1063313779047664e-18	1.102775959478741e-17	1.2398939771102511e-20
31500000	0.000030400967478734818	-8.353053161983495e-22	2.556542098262093e-66	3.909438719684526e-15	5.506670295363712e-15	0.009939198065029168	-9.575761325713134e-21	2.566768398571429e-17	1.1063313779047664e-18	1.102775959478741e-17	1.2398939771102511e-20
31600000	0.000030400967478734818	-8.353053161983495e-22	2.556542098262093e-66	3.909438719684526e-15	5.506670295363712e-15	0.009939198065029168	-9.575760782848767e-21	2.566768398571429e-17	1.1063313779047664e-18	1.102775959478741e-17	1.2398939771102511e-20
31700000	0.000030400967478734818	-8.353053161983495e-22	2.556542098262093e-66	3.909438719684526e-15	5.506670295363712e-15	0.009939198065029168	-9.5757602399844e-21	2.566768398571429e-17	1.1063313779047664e-18	1.102775959478741e-17	1.2398939771102511e-20
31800000	0.00003040096747873482	-8.353053161983495e-22	2.556542098262093e-66	3.909438719684526e-15	5.506670295363712e-15	0.009939198065029168	-9.575759697120034e-21	2.566768398571429e-17	1.1063313779047664e-18	1.102775959478741e-17	1.2398939771102511e-20
31900000	0.00003040096747873482	-8.353053161983495e-22	2.556542098262093e-66	3.909438719684526e-15	5.506670295363712e-15	0.009939198065029168	-9.575759154255668e-21	2.566768398571429e-17	1.1063313779047664e-18	1.102775959478741e-17	1.239893977110251e-20
32000000	0.00003040096747873482	-8.353053161983495e-22	2.556542098262093e-66	3.909438719684526e-15	5.506670295363712e-15	0.009939198065029168	-9.575758611391301e-21	2.566768398571429e-17	1.1063313779047664e-18	1.102775959478741e-17	1.239893977110251e-20
32100000	0.00003040096747873482	-8.353053161983495e-22	2.556542098262093e-66	3.909438719684526e-15	5.506670295363712e-15	0.009939198065029168	-9.575758068526934e-21	2.566768398571429e-17	1.1063313779047664e-18	1.102775959478741e-17	1.239893977110251e-20
32200000	0.00003040096747873482	-8.353053161983495e-22	2.556542098262093e-66	3.909438719684526e-15	5.506670295363712e-15	0.009939198065029168	-9.575757525662568e-21	2.566768398571429e-17	1.1063313779047664e-18	1.102775959478741e-17	1.239893977110251e-20
32300000	0.00003040096747873482	-8.353053161983495e-22	2.556542098262093e-66	3.909438719684526e-15	5.506670295363712e-15	0.009939198065029168	-9.575756982798201e-21	2.566768398571429e-17	1.1063313779047664e-18	1.102775959478741e-17	1.239893977110251e-20
32400000	0.00003040096747873482	-8.353053161983495e-22	2.556542098262093e-66	3.909438719684526e-15	5.506670295363712e-15	0.009939198065029168	-9.575756439933835e-21	2.566768398571429e-17	1.1063313779047664e-18	1.102775959478741e-17	1.239893977110251e-20
32500000	0.00003040096747873482	-8.353053161983495e-22	2.556542098262093e-66	3.909438719684526e-15	5.506670295363712e-15	0.009939198065029168	-9.57575589706947e-21	2.566768398571429e-17	1.1063313779047664e-18	1.102775959478741e-17	1.239893977110251e-20
32600000	0.00003040096747873482	-8.353053161983495e-22	2.556542098262093e-66	3.909438719684526e-15	5.506670295363712e-15	0.009939198065029168	-9.575755354205103e-21	2.566768398571429e-17	1.1063313779047664e-18	1.102775959478741e-17	1.239893977110251e-20
32700000	0.00003040096747873482	-8.353053161983495e-22	2.556542098262093e-66	3.909438719684526e-15	5.506670295363712e-15	0.009939198065029168	-9.575754811340736e-21	2.566768398571429e-17	1.1063313779047664e-18	1.102775959478741e-17	1.239893977110251e-20
32800000	0.00003040096747873482	-8.353053161983495e-22	2.556542098262093e-66	3.909438719684526e-15	5.506670295363712e-15	0.009939198065029168	-9.57575426847637e-21	2.566768398571429e-17	1.1063313779047664e-18	1.102775959478741e-17	1.239893977110251e-20
32900000	0.00003040096747873482	-8.353053161983495e-22	2.556542098262093e-66	3.909438719684526e-15	5.506670295363712e-15	0.009939198065029168	-9.575753725612003e-21	2.566768398571429e-17	1.1063313779047664e-18	1.102775959478741e-17	1.239893977110251e-20
33000000	0.00003040096747873482	-8.353053161983495e-22	2.556542098262093e-66	3.909438719684526e-15	5.506670295363712e-15	0.009939198065029168	-9.575753182747636e-21	2.566768398571429e-17	1.1063313779047664e-18	1.102775959478741e-17	1.239893977110251e-20
33100000	0.00003040096747873482	-8.353053161983495e-22	2.556542098262093e-66	3.909438719684526e-15	5.506670295363712e-15	0.009939198065029168	-9.57575263988327e-21	2.566768398571429e-17	1.1063313779047664e-18	1.102775959478741e-17	1.239893977110251e-20
33200000	0.00003040096747873482	-8.353053161983495e-22	2.556542098262093e-66	3.909438719684526e-15	5.506670295363712e-15	0.009939198065029168	-9.575752097018903e-21	2.566768398571429e-17	1.1063313779047664e-18	1.102775959478741e-17	1.239893977110251e-20
33300000	0.00003040096747873482	-8.353053161983495e-22	2.556542098262093e-66	3.909438719684526e-15	5.506670295363712e-15	0.009939198065029168	-9.575751554154537e-21	2.566768398571429e-17	1.1063313779047664e-18	1.102775959478741e-17	1.239893977110251e-20
33400000	0.00003040096747873482	-8.353053161983495e-22	2.556542098262093e-66	3.909438719684526e-15	5.506670295363712e-15	0.009939198065029168	-9.57575101129017e-21	2.566768398571429e-17	1.1063313779047664e-18	1.102775959478741e-17	1.239893977110251e-20
33500000	0.00003040096747873482	-8.353053161983495e-22	2.556542098262093e-66	3.909438719684526e-15	5.506670295363712e-15	0.009939198065029168	-9.575750468425803e-21	2.566768398571429e-17	1.1063313779047664e-18	1.102775959478741e-17	1.239893977110251e-20
33600000	0.00003040096747873482	-8.353053161983495e-22	2.556542098262093e-66	3.909438719684526e-15	5.506670295363712e-15	0.009939198065029168	-9.575749925561437e-21	2.566768398571429e-17	1.1063313779047664e-18	1.102775959478741e-17	1.239893977110251e-20
33700000	0.00003040096747873482	-8.353053161983495e-22	2.556542098262093e-66	3.909438719684526e-15	5.506670295363712e-15	0.009939198065029168	-9.57574938269707e-21	2.566768398571429e-17	1.1063313779047664e-18	1.102775959478741e-17	1.239893977110251e-20
33800000	0.00003040096747873482	-8.353053161983495e-22	2.556542098262093e-66	3.909438719684526e-15	5.506670295363712e-15	0.009939198065029168	-9.575748839832705e-21	2.566768398571429e-17	1.1063313779047664e-18	1.102775959478741e-17	1.239893977110251e-20
33900000	0.00003040096747873482	-8.353053161983495e-22	2.556542098262093e-66	3.909438719684526e-15	5.506670295363712e-15	0.009939198065029168	-9.575748296968339e-21	2.566768398571429e-17	1.1063313779047664e-18	1.102775959478741e-17	1.239893977110251e-20
34000000	0.00003040096747873482	-8.353053161983495e-22	2.556542098262093e-66	3.909438719684526e-15	5.506670295363712e-15	0.009939198065029168	-9.575747754103972e-21	2.566768398571429e-17	1.1063313779047664e-18	1.102775959478741e-17	1.239893977110251e-20
34100000	0.00003040096747873482	-8.353053161983495e-22	2.556542098262093e-66	3.909438719684527e-15	5.506670295363712e-15	0.009939198065029168	-9.575747211239605e-21	2.566768398571429e-17	1.1063313779047664e-18	1.102775959478741e-17	1.239893977110251e-20
34200000	0.00003040096747873482	-8.353053161983495e-22	2.556542098262093e-66	3.909438719684527e-15	5.506670295363712e-15	0.009939198065029168	-9.575746668375239e-21	2.566768398571429e-17	1.1063313779047664e-18	1.102775959478741e-17	1.239893977110251e-20
34300000	0.00003040096747873482	-8.353053161983495e-22	2.556542098262093e-66	3.909438719684527e-15	5.506670295363712e-15	0.009939198065029168	-9.575746125510872e-21	2.566768398571429e-17	1.1063313779047664e-18	1.102775959478741e-17	1.239893977110251e-20
34400000	0.00003040096747873482	-8.353053161983495e-22	2.556542098262093e-66	3.909438719684527e-15	5.506670295363712e-15	0.009939198065029168	-9.575745582646505e-21	2.566768398571429e-17	1.1063313779047664e-18	1.102775959478741e-17	1.239893977110251e-20
34500000	0.00003040096747873482	-8.353053161983495e-22	2.556542098262093e-66	3.909438719684527e-15	5.506670295363712e-15	0.009939198065029168	-9.575745039782139e-21	2.566768398571429e-17	1.1063313779047664e-18	1.102775959478741e-17	1.239893977110251e-20
34600000	0.00003040096747873482	-8.353053161983495e-22	2.556542098262093e-66	3.909438719684527e-15	5.506670295363712e-15	0.009939198065029168	-9.575744496917772e-21	2.566768398571429e-17	1.1063313779047664e-18	1.102775959478741e-17	1.239893977110251e-20
34700000	0.00003040096747873482	-8.353053161983495e-22	2.556542098262093e-66	3.909438719684527e-15	5.506670295363712e-15	0.009939198065029168	-9.575743954053406e-21	2.566768398571429e-17	1.1063313779047664e-18	1.102775959478741e-17	1.239893977110251e-20
34800000	0.00003040096747873482	-8.353053161983495e-22	2.556542098262093e-66	3.909438719684527e-15	5.506670295363712e-15	0.009939198065029168	-9.575743411189039e-21	2.566768398571429e-17	1.1063313779047664e-18	1.102775959478741e-17	1.239893977110251e-20
34900000	0.00003040096747873482	-8.353053161983495e-22	2.556542098262093e-66	3.909438719684527e-15	5.506670295363712e-15	0.009939198065029168	-9.575742868324672e-21	2.566768398571429e-17	1.1063313779047664e-18	1.102775959478741e-17	1.239893977110251e-20
35000000	0.00003040096747873482	-8.353053161983495e-22	2.556542098262093e-66	3.909438719684527e-15	5.506670295363712e-15	0.009939198065029168	-9.575742325460307e-21	2.566768398571429e-17	1.1063313779047664e-18	1.102775959478741e-17	1.239893977110251e-20
35100000	0.00003040096747873482	-8.353053161983495e-22	2.556542098262093e-66	3.909438719684527e-15	5.506670295363712e-15	0.009939198065029168	-9.575741782595941e-21	2.566768398571429e-17	1.1063313779047664e-18	1.102775959478741e-17	1.239893977110251e-20
35200000	0.00003040096747873482	-8.353053161983495e-22	2.556542098262093e-66	3.909438719684527e-15	5.506670295363712e-15	0.009939198065029168	-9.575741239731574e-21	2.566768398571429e-17	1.1063313779047664e-18	1.102775959478741e-17	1.239893977110251e-20
35300000	0.00003040096747873482	-8.353053161983495e-22	2.556542098262093e-66	3.909438719684527e-15	5.506670295363712e-15	0.009939198065029168	-9.575740696867208e-21	2.566768398571429e-17	1.1063313779047664e-18	1.102775959478741e-17	1.239893977110251e-20
35400000	0.00003040096747873482	-8.353053161983495e-22	2.556542098262093e-66	3.909438719684527e-15	5.506670295363712e-15	0.009939198065029168	-9.575740154002841e-21	2.566768398571429e-17	1.1063313779047664e-18	1.102775959478741e-17	1.239893977110251e-20
35500000	0.00003040096747873482	-8.353053161983495e-22	2.556542098262093e-66	3.909438719684527e-15	5.506670295363712e-15	0.009939198065029168	-9.575739611138474e-21	2.566768398571429e-17	1.1063313779047664e-18	1.102775959478741e-17	1.239893977110251e-20
35600000	0.00003040096747873482	-8.353053161983495e-22	2.556542098262093e-66	3.909438719684527e-15	5.506670295363712e-15	0.009939198065029168	-9.575739068274108e-21	2.566768398571429e-17	1.1063313779047664e-18	1.102775959478741e-17	1.239893977110251e-20
35700000	0.00003040096747873482	-8.353053161983495e-22	2.556542098262093e-66	3.909438719684527e-15	5.506670295363712e-15	0.009939198065029168	-9.575738525409741e-21	2.566768398571429e-17	1.1063313779047664e-18	1.102775959478741e-17	1.239893977110251e-20
35800000	0.00003040096747873482	-8.353053161983495e-22	2.556542098262093e-66	3.909438719684527e-15	5.506670295363712e-15	0.009939198065029168	-9.575737982545375e-21	2.566768398571429e-17	1.1063313779047664e-18	1.102775959478741e-17	1.239893977110251e-20
35900000	0.00003040096747873482	-8.353053161983495e-22	2.556542098262093e-66	3.909438719684527e-15	5.506670295363712e-15	0.009939198065029168	-9.575737439681008e-21	2.566768398571429e-17	1.1063313779047664e-18	1.102775959478741e-17	1.239893977110251e-20
36000000	0.00003040096747873482	-8.353053161983495e-22	2.556542098262093e-66	3.909438719684527e-15	5.506670295363712e-15	0.009939198065029168	-9.575736896816641e-21	2.566768398571429e-17	1.1063313779047664e-18	1.102775959478741e-17	1.239893977110251e-20
36100000	0.00003040096747873482	-8.353053161983495e-22	2.556542098262093e-66	3.909438719684527e-15	5.506670295363712e-15	0.009939198065029168	-9.575736353952275e-21	2.566768398571429e-17	1.1063313779047664e-18	1.102775959478741e-17	1.239893977110251e-20
36200000	0.00003040096747873482	-8.353053161983495e-22	2.556542098262093e-66	3.909438719684527e-15	5.506670295363712e-15	0.009939198065029168	-9.57573581108791e-21	2.566768398571429e-17	1.1063313779047664e-18	1.102775959478741e-17	1.239893977110251e-20
36300000	0.00003040096747873482	-8.353053161983495e-22	2.556542098262093e-66	3.909438719684527e-15	5.506670295363712e-15	0.009939198065029168	-9.575735268223543e-21	2.566768398571429e-17	1.1063313779047664e-18	1.102775959478741e-17	1.239893977110251e-20
36400000	0.00003040096747873482	-8.353053161983495e-22	2.556542098262093e-66	3.909438719684527e-15	5.506670295363712e-15	0.009939198065029168	-9.575734725359176e-21	2.566768398571429e-17	1.1063313779047664e-18	1.102775959478741e-17	1.239893977110251e-20
36500000	0.00003040096747873482	-8.353053161983495e-22	2.556542098262093e-66	3.909438719684527e-15	5.506670295363712e-15	0.009939198065029168	-9.57573418249481e-21	2.566768398571429e-17	1.1063313779047664e-18	1.102775959478741e-17	1.239893977110251e-20
36600000	0.00003040096747873482	-8.353053161983495e-22	2.556542098262093e-66	3.909438719684527e-15	5.506670295363712e-15	0.009939198065029168	-9.575733639630443e-21	2.566768398571429e-17	1.1063313779047664e-18	1.102775959478741e-17	1.239893977110251e-20
36700000	0.00003040096747873482	-8.353053161983495e-22	2.556542098262093e-66	3.909438719684527e-15	5.506670295363712e-15	0.009939198065029168	-9.575733096766077e-21	2.566768398571429e-17	1.1063313779047664e-18	1.102775959478741e-17	1.239893977110251e-20
36800000	0.00003040096747873482	-8.353053161983495e-22	2.556542098262093e-66	3.909438719684527e-15	5.506670295363712e-15	0.009939198065029168	-9.57573255390171e-21	2.566768398571429e-17	1.1063313779047664e-18	1.102775959478741e-17	1.239893977110251e-20
36900000	0.00003040096747873482	-8.353053161983495e-22	2.556542098262093e-66	3.909438719684527e-15	5.506670295363712e-15	0.009939198065029168	-9.575732011037343e-21	2.566768398571429e-17	1.1063313779047664e-18	1.102775959478741e-17	1.239893977110251e-20
37000000	0.00003040096747873482	-8.353053161983495e-22	2.556542098262093e-66	3.909438719684527e-15	5.506670295363712e-15	0.009939198065029168	-9.575731468172977e-21	2.566768398571429e-17	1.1063313779047664e-18	1.102775959478741e-17	1.239893977110251e-20
37100000	0.00003040096747873482	-8.353053161983495e-22	2.556542098262093e-66	3.909438719684527e-15	5.506670295363712e-15	0.009939198065029168	-9.57573092530861e-21	2.566768398571429e-17	1.1063313779047664e-18	1.102775959478741e-17	1.239893977110251e-20
37200000	0.00003040096747873482	-8.353053161983495e-22	2.556542098262093e-66	3.909438719684527e-15	5.506670295363712e-15	0.009939198065029168	-9.575730382444244e-21	2.566768398571429e-17	1.1063313779047664e-18	1.102775959478741e-17	1.239893977110251e-20
37300000	0.00003040096747873482	-8.353053161983495e-22	2.556542098262093e-66	3.909438719684527e-15	5.506670295363712e-15	0.009939198065029168	-9.575729839579877e-21	2.566768398571429e-17	1.1063313779047664e-18	1.102775959478741e-17	1.239893977110251e-20
37400000	0.00003040096747873482	-8.353053161983495e-22	2.556542098262093e-66	3.909438719684527e-15	5.506670295363712e-15	0.009939198065029168	-9.57572929671551e-21	2.566768398571429e-17	1.1063313779047664e-18	1.102775959478741e-17	1.239893977110251e-20
37500000	0.00003040096747873482	-8.353053161983495e-22	2.556542098262093e-66	3.909438719684527e-15	5.506670295363712e-15	0.009939198065029168	-9.575728753851145e-21	2.566768398571429e-17	1.1063313779047664e-18	1.102775959478741e-17	1.239893977110251e-20
37600000	0.00003040096747873482	-8.353053161983495e-22	2.556542098262093e-66	3.909438719684527e-15	5.506670295363712e-15	0.009939198065029168	-9.575728210986779e-21	2.566768398571429e-17	1.1063313779047664e-18	1.102775959478741e-17	1.239893977110251e-20
37700000	0.00003040096747873482	-8.353053161983495e-22	2.556542098262093e-66	3.909438719684527e-15	5.506670295363712e-15	0.009939198065029168	-9.575727668122412e-21	2.566768398571429e-17	1.1063313779047664e-18	1.102775959478741e-17	1.239893977110251e-20
37800000	0.00003040096747873482	-8.353053161983495e-22	2.556542098262093e-66	3.909438719684527e-15	5.506670295363712e-15	0.009939198065029168	-9.575727125258046e-21	2.566768398571429e-17	1.1063313779047664e-18	1.102775959478741e-17	1.239893977110251e-20
37900000	0.00003040096747873482	-8.353053161983495e-22	2.556542098262093e-66	3.909438719684527e-15	5.506670295363712e-15	0.009939198065029168	-9.575726582393679e-21	2.566768398571429e-17	1.1063313779047664e-18	1.102775959478741e-17	1.239893977110251e-20
38000000	0.00003040096747873482	-8.353053161983495e-22	2.556542098262093e-66	3.909438719684527e-15	5.506670295363712e-15	0.009939198065029168	-9.575726039529312e-21	2.566768398571429e-17	1.1063313779047664e-18	1.102775959478741e-17	1.239893977110251e-20
38100000	0.00003040096747873482	-8.353053161983495e-22	2.556542098262093e-66	3.909438719684527e-15	5.506670295363712e-15	0.009939198065029168	-9.575725496664946e-21	2.566768398571429e-17	1.1063313779047664e-18	1.102775959478741e-17	1.239893977110251e-20
38200000	0.00003040096747873482	-8.353053161983495e-22	2.556542098262093e-66	3.909438719684527e-15	5.506670295363712e-15	0.009939198065029168	-9.575724953800579e-21	2.566768398571429e-17	1.1063313779047664e-18	1.102775959478741e-17	1.239893977110251e-20
38300000	0.00003040096747873482	-8.353053161983495e-22	2.556542098262093e-66	3.909438719684527e-15	5.506670295363712e-15	0.009939198065029168	-9.575724410936213e-21	2.566768398571429e-17	1.1063313779047664e-18	1.102775959478741e-17	1.239893977110251e-20
38400000	0.00003040096747873482	-8.353053161983495e-22	2.556542098262093e-66	3.909438719684527e-15	5.506670295363712e-15	0.009939198065029168	-9.575723868071846e-21	2.566768398571429e-17	1.1063313779047664e-18	1.102775959478741e-17	1.239893977110251e-20
38500000	0.00003040096747873482	-8.353053161983495e-22	2.556542098262093e-66	3.909438719684527e-15	5.506670295363712e-15	0.009939198065029168	-9.57572332520748e-21	2.566768398571429e-17	1.1063313779047664e-18	1.102775959478741e-17	1.239893977110251e-20
38600000	0.00003040096747873482	-8.353053161983495e-22	2.556542098262093e-66	3.909438719684527e-15	5.506670295363712e-15	0.009939198065029168	-9.575722782343113e-21	2.566768398571429e-17	1.1063313779047664e-18	1.102775959478741e-17	1.239893977110251e-20
38700000	0.00003040096747873482	-8.353053161983495e-22	2.556542098262093e-66	3.909438719684527e-15	5.506670295363712e-15	0.009939198065029168	-9.575722239478748e-21	2.566768398571429e-17	1.1063313779047664e-18	1.102775959478741e-17	1.239893977110251e-20
38800000	0.00003040096747873482	-8.353053161983495e-22	2.556542098262093e-66	3.909438719684527e-15	5.506670295363712e-15	0.009939198065029168	-9.575721696614381e-21	2.566768398571429e-17	1.1063313779047664e-18	1.102775959478741e-17	1.239893977110251e-20
38900000	0.00003040096747873482	-8.353053161983495e-22	2.556542098262093e-66	3.909438719684527e-15	5.506670295363712e-15	0.009939198065029168	-9.575721153750014e-21	2.566768398571429e-17	1.1063313779047664e-18	1.102775959478741e-17	1.239893977110251e-20
39000000	0.00003040096747873482	-8.353053161983495e-22	2.556542098262093e-66	3.909438719684527e-15	5.506670295363712e-15	0.009939198065029168	-9.575720610885648e-21	2.566768398571429e-17	1.1063313779047664e-18	1.102775959478741e-17	1.239893977110251e-20
39100000	0.00003040096747873482	-8.353053161983495e-22	2.556542098262093e-66	3.909438719684527e-15	5.506670295363712e-15	0.009939198065029168	-9.575720068021281e-21	2.566768398571429e-17	1.1063313779047664e-18	1.102775959478741e-17	1.239893977110251e-20
39200000	0.00003040096747873482	-8.353053161983495e-22	2.556542098262093e-66	3.909438719684527e-15	5.506670295363712e-15	0.009939198065029168	-9.575719525156915e-21	2.566768398571429e-17	1.1063313779047664e-18	1.102775959478741e-17	1.239893977110251e-20
39300000	0.00003040096747873482	-8.353053161983495e-22	2.556542098262093e-66	3.909438719684527e-15	5.506670295363712e-15	0.009939198065029168	-9.575718982292548e-21	2.566768398571429e-17	1.1063313779047664e-18	1.102775959478741e-17	1.239893977110251e-20
39400000	0.00003040096747873482	-8.353053161983495e-22	2.556542098262093e-66	3.909438719684527e-15	5.506670295363712e-15	0.009939198065029168	-9.575718439428181e-21	2.566768398571429e-17	1.1063313779047664e-18	1.102775959478741e-17	1.239893977110251e-20
39500000	0.00003040096747873482	-8.353053161983495e-22	2.556542098262093e-66	3.909438719684527e-15	5.506670295363712e-15	0.009939198065029168	-9.575717896563815e-21	2.566768398571429e-17	1.1063313779047664e-18	1.102775959478741e-17	1.239893977110251e-20
39600000	0.00003040096747873482	-8.353053161983495e-22	2.556542098262093e-66	3.909438719684527e-15	5.506670295363712e-15	0.009939198065029168	-9.575717353699448e-21	2.566768398571429e-17	1.1063313779047664e-18	1.102775959478741e-17	1.239893977110251e-20
39700000	0.00003040096747873482	-8.353053161983495e-22	2.556542098262093e-66	3.909438719684527e-15	5.506670295363712e-15	0.009939198065029168	-9.575716810835082e-21	2.566768398571429e-17	1.1063313779047664e-18	1.102775959478741e-17	1.239893977110251e-20
39800000	0.00003040096747873482	-8.353053161983495e-22	2.556542098262093e-66	3.909438719684527e-15	5.506670295363712e-15	0.009939198065029168	-9.575716267970715e-21	2.566768398571429e-17	1.1063313779047664e-18	1.102775959478741e-17	1.239893977110251e-20
39900000	0.00003040096747873482	-8.353053161983495e-22	2.556542098262093e-66	3.909438719684527e-15	5.506670295363712e-15	0.009939198065029168	-9.575715725106348e-21	2.566768398571429e-17	1.1063313779047664e-18	1.102775959478741e-17	1.239893977110251e-20
40000000	0.00003040096747873482	-8.353053161983495e-22	2.556542098262093e-66	3.909438719684527e-15	5.506670295363712e-15	0.009939198065029168	-9.575715182241983e-21	2.566768398571429e-17	1.1063313779047664e-18	1.102775959478741e-17	1.239893977110251e-20
40100000	0.00003040096747873482	-8.353053161983495e-22	2.556542098262093e-66	3.909438719684527e-15	5.506670295363712e-15	0.009939198065029168	-9.575714639377617e-21	2.566768398571429e-17	1.1063313779047664e-18	1.102775959478741e-17	1.239893977110251e-20
40200000	0.00003040096747873482	-8.353053161983495e-22	2.556542098262093e-66	3.909438719684527e-15	5.506670295363712e-15	0.009939198065029168	-9.57571409651325e-21	2.566768398571429e-17	1.1063313779047664e-18	1.102775959478741e-17	1.239893977110251e-20
40300000	0.00003040096747873482	-8.353053161983495e-22	2.556542098262093e-66	3.909438719684527e-15	5.506670295363712e-15	0.009939198065029168	-9.575713553648884e-21	2.566768398571429e-17	1.1063313779047664e-18	1.102775959478741e-17	1.239893977110251e-20
40400000	0.00003040096747873482	-8.353053161983495e-22	2.556542098262093e-66	3.909438719684527e-15	5.506670295363712e-15	0.009939198065029168	-9.575713010784517e-21	2.566768398571429e-17	1.1063313779047664e-18	1.102775959478741e-17	1.239893977110251e-20
40500000	0.00003040096747873482	-8.353053161983495e-22	2.556542098262093e-66	3.909438719684527e-15	5.506670295363712e-15	0.009939198065029168	-9.57571246792015e-21	2.566768398571429e-17	1.1063313779047664e-18	1.102775959478741e-17	1.239893977110251e-20
40600000	0.00003040096747873482	-8.353053161983495e-22	2.556542098262093e-66	3.909438719684527e-15	5.506670295363712e-15	0.009939198065029168	-9.575711925055784e-21	2.566768398571429e-17	1.1063313779047664e-18	1.102775959478741e-17	1.239893977110251e-20
40700000	0.00003040096747873482	-8.353053161983495e-22	2.556542098262093e-66	3.909438719684527e-15	5.506670295363712e-15	0.009939198065029168	-9.575711382191417e-21	2.566768398571429e-17	1.1063313779047664e-18	1.102775959478741e-17	1.239893977110251e-20
40800000	0.00003040096747873482	-8.353053161983495e-22	2.556542098262093e-66	3.909438719684527e-15	5.506670295363712e-15	0.009939198065029168	-9.57571083932705e-21	2.566768398571429e-17	1.1063313779047664e-18	1.102775959478741e-17	1.239893977110251e-20
40900000	0.00003040096747873482	-8.353053161983495e-22	2.556542098262093e-66	3.909438719684527e-15	5.506670295363712e-15	0.009939198065029168	-9.575710296462684e-21	2.566768398571429e-17	1.1063313779047664e-18	1.102775959478741e-17	1.239893977110251e-20
41000000	0.00003040096747873482	-8.353053161983495e-22	2.556542098262093e-66	3.909438719684527e-15	5.506670295363712e-15	0.009939198065029168	-9.575709753598317e-21	2.566768398571429e-17	1.1063313779047664e-18	1.102775959478741e-17	1.239893977110251e-20
41100000	0.00003040096747873482	-8.353053161983495e-22	2.556542098262093e-66	3.909438719684527e-15	5.506670295363712e-15	0.009939198065029168	-9.575709210733951e-21	2.566768398571429e-17	1.1063313779047664e-18	1.102775959478741e-17	1.239893977110251e-20
41200000	0.00003040096747873482	-8.353053161983495e-22	2.556542098262093e-66	3.909438719684527e-15	5.506670295363712e-15	0.009939198065029168	-9.575708667869586e-21	2.566768398571429e-17	1.1063313779047664e-18	1.102775959478741e-17	1.239893977110251e-20
41300000	0.00003040096747873482	-8.353053161983495e-22	2.556542098262093e-66	3.909438719684527e-15	5.506670295363712e-15	0.009939198065029168	-9.575708125005219e-21	2.566768398571429e-17	1.1063313779047664e-18	1.102775959478741e-17	1.239893977110251e-20
41400000	0.00003040096747873482	-8.353053161983495e-22	2.556542098262093e-66	3.909438719684527e-15	5.506670295363712e-15	0.009939198065029168	-9.575707582140852e-21	2.566768398571429e-17	1.1063313779047664e-18	1.102775959478741e-17	1.239893977110251e-20
41500000	0.00003040096747873482	-8.353053161983495e-22	2.556542098262093e-66	3.909438719684527e-15	5.506670295363712e-15	0.009939198065029168	-9.575707039276486e-21	2.566768398571429e-17	1.1063313779047664e-18	1.102775959478741e-17	1.239893977110251e-20
41600000	0.00003040096747873482	-8.353053161983495e-22	2.556542098262093e-66	3.909438719684527e-15	5.506670295363712e-15	0.009939198065029168	-9.57570649641212e-21	2.566768398571429e-17	1.1063313779047664e-18	1.102775959478741e-17	1.239893977110251e-20
41700000	0.00003040096747873482	-8.353053161983495e-22	2.556542098262093e-66	3.909438719684527e-15	5.506670295363712e-15	0.009939198065029168	-9.575705953547753e-21	2.566768398571429e-17	1.1063313779047664e-18	1.102775959478741e-17	1.239893977110251e-20
41800000	0.00003040096747873482	-8.353053161983495e-22	2.556542098262093e-66	3.909438719684527e-15	5.506670295363712e-15	0.009939198065029168	-9.575705410683386e-21	2.566768398571429e-17	1.1063313779047664e-18	1.102775959478741e-17	1.239893977110251e-20
41900000	0.00003040096747873482	-8.353053161983495e-22	2.556542098262093e-66	3.909438719684527e-15	5.506670295363712e-15	0.009939198065029168	-9.57570486781902e-21	2.566768398571429e-17	1.1063313779047664e-18	1.102775959478741e-17	1.239893977110251e-20
42000000	0.00003040096747873482	-8.353053161983495e-22	2.556542098262093e-66	3.909438719684527e-15	5.506670295363712e-15	0.009939198065029168	-9.575704324954653e-21	2.566768398571429e-17	1.1063313779047664e-18	1.102775959478741e-17	1.239893977110251e-20
42100000	0.00003040096747873482	-8.353053161983495e-22	2.556542098262093e-66	3.909438719684527e-15	5.506670295363712e-15	0.009939198065029168	-9.575703782090286e-21	2.566768398571429e-17	1.1063313779047664e-18	1.102775959478741e-17	1.239893977110251e-20
42200000	0.00003040096747873482	-8.353053161983495e-22	2.556542098262093e-66	3.909438719684527e-15	5.506670295363712e-15	0.009939198065029168	-9.57570323922592e-21	2.566768398571429e-17	1.1063313779047664e-18	1.102775959478741e-17	1.239893977110251e-20
42300000	0.00003040096747873482	-8.353053161983495e-22	2.556542098262093e-66	3.909438719684527e-15	5.506670295363712e-15	0.009939198065029168	-9.575702696361553e-21	2.566768398571429e-17	1.1063313779047664e-18	1.102775959478741e-17	1.2398939771102511e-20
42400000	0.00003040096747873482	-8.353053161983495e-22	2.556542098262093e-66	3.909438719684527e-15	5.506670295363712e-15	0.009939198065029168	-9.575702153497186e-21	2.566768398571429e-17	1.1063313779047664e-18	1.102775959478741e-17	1.2398939771102511e-20
42500000	0.00003040096747873482	-8.353053161983495e-22	2.556542098262093e-66	3.909438719684527e-15	5.506670295363712e-15	0.009939198065029168	-9.575701610632821e-21	2.566768398571429e-17	1.1063313779047664e-18	1.102775959478741e-17	1.2398939771102511e-20
42600000	0.00003040096747873482	-8.353053161983495e-22	2.556542098262093e-66	3.909438719684527e-15	5.506670295363712e-15	0.009939198065029168	-9.575701067768455e-21	2.566768398571429e-17	1.1063313779047664e-18	1.102775959478741e-17	1.2398939771102511e-20
42700000	0.00003040096747873482	-8.353053161983495e-22	2.556542098262093e-66	3.909438719684527e-15	5.506670295363712e-15	0.009939198065029168	-9.575700524904088e-21	2.566768398571429e-17	1.1063313779047664e-18	1.102775959478741e-17	1.2398939771102511e-20
42800000	0.00003040096747873482	-8.353053161983495e-22	2.556542098262093e-66	3.909438719684527e-15	5.506670295363712e-15	0.009939198065029168	-9.575699982039722e-21	2.566768398571429e-17	1.1063313779047664e-18	1.102775959478741e-17	1.2398939771102511e-20
42900000	0.00003040096747873482	-8.353053161983495e-22	2.556542098262093e-66	3.909438719684527e-15	5.506670295363712e-15	0.009939198065029168	-9.575699439175355e-21	2.566768398571429e-17	1.1063313779047664e-18	1.102775959478741e-17	1.2398939771102511e-20
43000000	0.00003040096747873482	-8.353053161983495e-22	2.556542098262093e-66	3.909438719684527e-15	5.506670295363712e-15	0.009939198065029168	-9.575698896310988e-21	2.566768398571429e-17	1.1063313779047664e-18	1.102775959478741e-17	1.2398939771102511e-20
43100000	0.00003040096747873482	-8.353053161983495e-22	2.556542098262093e-66	3.909438719684527e-15	5.506670295363712e-15	0.009939198065029168	-9.575698353446622e-21	2.566768398571429e-17	1.1063313779047664e-18	1.102775959478741e-17	1.2398939771102511e-20
43200000	0.00003040096747873482	-8.353053161983495e-22	2.556542098262093e-66	3.909438719684527e-15	5.506670295363712e-15	0.009939198065029168	-9.575697810582255e-21	2.566768398571429e-17	1.1063313779047664e-18	1.102775959478741e-17	1.2398939771102511e-20
43300000	0.00003040096747873482	-8.353053161983495e-22	2.556542098262093e-66	3.909438719684527e-15	5.506670295363712e-15	0.009939198065029168	-9.575697267717889e-21	2.566768398571429e-17	1.1063313779047664e-18	1.102775959478741e-17	1.2398939771102511e-20
43400000	0.00003040096747873482	-8.353053161983495e-22	2.556542098262093e-66	3.909438719684527e-15	5.506670295363712e-15	0.009939198065029168	-9.575696724853522e-21	2.566768398571429e-17	1.1063313779047664e-18	1.102775959478741e-17	1.2398939771102511e-20
43500000	0.00003040096747873482	-8.353053161983495e-22	2.556542098262093e-66	3.909438719684527e-15	5.506670295363712e-15	0.009939198065029168	-9.575696181989155e-21	2.566768398571429e-17	1.1063313779047664e-18	1.102775959478741e-17	1.2398939771102511e-20
43600000	0.00003040096747873482	-8.353053161983495e-22	2.556542098262093e-66	3.909438719684527e-15	5.506670295363712e-15	0.009939198065029168	-9.575695639124789e-21	2.566768398571429e-17	1.1063313779047664e-18	1.102775959478741e-17	1.2398939771102511e-20
43700000	0.00003040096747873482	-8.353053161983495e-22	2.556542098262093e-66	3.909438719684527e-15	5.506670295363712e-15	0.009939198065029168	-9.575695096260422e-21	2.566768398571429e-17	1.1063313779047664e-18	1.102775959478741e-17	1.2398939771102511e-20
43800000	0.00003040096747873482	-8.353053161983495e-22	2.556542098262093e-66	3.909438719684527e-15	5.506670295363712e-15	0.009939198065029168	-9.575694553396057e-21	2.566768398571429e-17	1.1063313779047664e-18	1.102775959478741e-17	1.2398939771102511e-20
43900000	0.00003040096747873482	-8.353053161983495e-22	2.556542098262093e-66	3.909438719684527e-15	5.506670295363712e-15	0.009939198065029168	-9.57569401053169e-21	2.566768398571429e-17	1.1063313779047664e-18	1.102775959478741e-17	1.2398939771102511e-20
44000000	0.00003040096747873482	-8.353053161983495e-22	2.556542098262093e-66	3.909438719684527e-15	5.506670295363712e-15	0.009939198065029168	-9.575693467667324e-21	2.566768398571429e-17	1.1063313779047664e-18	1.102775959478741e-17	1.2398939771102511e-20
44100000	0.00003040096747873482	-8.353053161983495e-22	2.556542098262093e-66	3.909438719684527e-15	5.506670295363712e-15	0.009939198065029168	-9.575692924802957e-21	2.566768398571429e-17	1.1063313779047664e-18	1.102775959478741e-17	1.2398939771102511e-20
44200000	0.00003040096747873482	-8.353053161983495e-22	2.556542098262093e-66	3.909438719684527e-15	5.506670295363712e-15	0.009939198065029168	-9.57569238193859e-21	2.566768398571429e-17	1.1063313779047664e-18	1.102775959478741e-17	1.2398939771102511e-20
44300000	0.00003040096747873482	-8.353053161983495e-22	2.556542098262093e-66	3.909438719684527e-15	5.506670295363712e-15	0.009939198065029168	-9.575691839074224e-21	2.566768398571429e-17	1.1063313779047664e-18	1.102775959478741e-17	1.2398939771102511e-20
44400000	0.00003040096747873482	-8.353053161983495e-22	2.556542098262093e-66	3.909438719684527e-15	5.506670295363712e-15	0.009939198065029168	-9.575691296209857e-21	2.566768398571429e-17	1.1063313779047664e-18	1.102775959478741e-17	1.2398939771102511e-20
44500000	0.00003040096747873482	-8.353053161983495e-22	2.556542098262093e-66	3.909438719684527e-15	5.506670295363712e-15	0.009939198065029168	-9.575690753345491e-21	2.566768398571429e-17	1.1063313779047664e-18	1.102775959478741e-17	1.2398939771102511e-20
44600000	0.00003040096747873482	-8.353053161983495e-22	2.556542098262093e-66	3.909438719684527e-15	5.506670295363712e-15	0.009939198065029168	-9.575690210481124e-21	2.566768398571429e-17	1.1063313779047664e-18	1.102775959478741e-17	1.2398939771102511e-20
44700000	0.00003040096747873482	-8.353053161983495e-22	2.556542098262093e-66	3.909438719684527e-15	5.506670295363712e-15	0.009939198065029168	-9.575689667616758e-21	2.566768398571429e-17	1.1063313779047664e-18	1.102775959478741e-17	1.2398939771102511e-20
44800000	0.00003040096747873482	-8.353053161983495e-22	2.556542098262093e-66	3.909438719684527e-15	5.506670295363712e-15	0.009939198065029168	-9.575689124752391e-21	2.566768398571429e-17	1.1063313779047664e-18	1.102775959478741e-17	1.2398939771102511e-20
44900000	0.00003040096747873482	-8.353053161983495e-22	2.556542098262093e-66	3.909438719684527e-15	5.506670295363712e-15	0.009939198065029168	-9.575688581888024e-21	2.566768398571429e-17	1.1063313779047664e-18	1.102775959478741e-17	1.2398939771102511e-20
45000000	0.00003040096747873482	-8.353053161983495e-22	2.556542098262093e-66	3.909438719684527e-15	5.506670295363712e-15	0.009939198065029168	-9.57568803902366e-21	2.566768398571429e-17	1.1063313779047664e-18	1.102775959478741e-17	1.2398939771102511e-20
45100000	0.00003040096747873482	-8.353053161983495e-22	2.556542098262093e-66	3.909438719684527e-15	5.506670295363712e-15	0.009939198065029168	-9.575687496159293e-21	2.566768398571429e-17	1.1063313779047664e-18	1.102775959478741e-17	1.2398939771102511e-20
45200000	0.00003040096747873482	-8.353053161983495e-22	2.556542098262093e-66	3.909438719684527e-15	5.506670295363712e-15	0.009939198065029168	-9.575686953294926e-21	2.566768398571429e-17	1.1063313779047664e-18	1.102775959478741e-17	1.2398939771102511e-20
45300000	0.00003040096747873482	-8.353053161983495e-22	2.556542098262093e-66	3.909438719684527e-15	5.506670295363712e-15	0.009939198065029168	-9.57568641043056e-21	2.566768398571429e-17	1.1063313779047664e-18	1.102775959478741e-17	1.2398939771102511e-20
45400000	0.00003040096747873482	-8.353053161983495e-22	2.556542098262093e-66	3.909438719684527e-15	5.506670295363712e-15	0.009939198065029168	-9.575685867566193e-21	2.566768398571429e-17	1.1063313779047664e-18	1.102775959478741e-17	1.2398939771102511e-20
45500000	0.00003040096747873482	-8.353053161983495e-22	2.556542098262093e-66	3.909438719684527e-15	5.506670295363712e-15	0.009939198065029168	-9.575685324701826e-21	2.566768398571429e-17	1.1063313779047664e-18	1.102775959478741e-17	1.2398939771102511e-20
45600000	0.00003040096747873482	-8.353053161983495e-22	2.556542098262093e-66	3.909438719684527e-15	5.506670295363712e-15	0.009939198065029168	-9.57568478183746e-21	2.566768398571429e-17	1.1063313779047664e-18	1.102775959478741e-17	1.2398939771102511e-20
45700000	0.00003040096747873482	-8.353053161983495e-22	2.556542098262093e-66	3.909438719684527e-15	5.506670295363712e-15	0.009939198065029168	-9.575684238973093e-21	2.566768398571429e-17	1.1063313779047664e-18	1.102775959478741e-17	1.2398939771102511e-20
45800000	0.00003040096747873482	-8.353053161983495e-22	2.556542098262093e-66	3.909438719684527e-15	5.506670295363712e-15	0.009939198065029168	-9.575683696108727e-21	2.566768398571429e-17	1.1063313779047664e-18	1.102775959478741e-17	1.2398939771102511e-20
45900000	0.00003040096747873482	-8.353053161983495e-22	2.556542098262093e-66	3.909438719684527e-15	5.506670295363712e-15	0.009939198065029168	-9.57568315324436e-21	2.566768398571429e-17	1.1063313779047664e-18	1.102775959478741e-17	1.2398939771102511e-20
46000000	0.00003040096747873482	-8.353053161983495e-22	2.556542098262093e-66	3.909438719684527e-15	5.506670295363712e-15	0.009939198065029168	-9.575682610379993e-21	2.566768398571429e-17	1.1063313779047664e-18	1.102775959478741e-17	1.2398939771102511e-20
46100000	0.00003040096747873482	-8.353053161983495e-22	2.556542098262093e-66	3.909438719684527e-15	5.506670295363712e-15	0.009939198065029168	-9.575682067515627e-21	2.566768398571429e-17	1.1063313779047664e-18	1.102775959478741e-17	1.2398939771102511e-20
46200000	0.00003040096747873482	-8.353053161983495e-22	2.556542098262093e-66	3.909438719684527e-15	5.506670295363712e-15	0.009939198065029168	-9.575681524651262e-21	2.566768398571429e-17	1.1063313779047664e-18	1.102775959478741e-17	1.2398939771102511e-20
46300000	0.00003040096747873482	-8.353053161983495e-22	2.556542098262093e-66	3.909438719684527e-15	5.506670295363712e-15	0.009939198065029168	-9.575680981786895e-21	2.566768398571429e-17	1.1063313779047664e-18	1.102775959478741e-17	1.2398939771102511e-20
46400000	0.00003040096747873482	-8.353053161983495e-22	2.556542098262093e-66	3.909438719684527e-15	5.506670295363712e-15	0.009939198065029168	-9.575680438922528e-21	2.566768398571429e-17	1.1063313779047664e-18	1.102775959478741e-17	1.2398939771102511e-20
46500000	0.00003040096747873482	-8.353053161983495e-22	2.556542098262093e-66	3.909438719684527e-15	5.506670295363712e-15	0.009939198065029168	-9.575679896058162e-21	2.566768398571429e-17	1.1063313779047664e-18	1.102775959478741e-17	1.2398939771102511e-20
46600000	0.00003040096747873482	-8.353053161983495e-22	2.556542098262093e-66	3.909438719684527e-15	5.506670295363712e-15	0.009939198065029168	-9.575679353193795e-21	2.566768398571429e-17	1.1063313779047664e-18	1.102775959478741e-17	1.2398939771102511e-20
46700000	0.00003040096747873482	-8.353053161983495e-22	2.556542098262093e-66	3.909438719684527e-15	5.506670295363712e-15	0.009939198065029168	-9.575678810329429e-21	2.566768398571429e-17	1.1063313779047664e-18	1.102775959478741e-17	1.2398939771102511e-20
46800000	0.00003040096747873482	-8.353053161983495e-22	2.556542098262093e-66	3.909438719684527e-15	5.506670295363712e-15	0.009939198065029168	-9.575678267465062e-21	2.566768398571429e-17	1.1063313779047664e-18	1.102775959478741e-17	1.2398939771102511e-20
46900000	0.00003040096747873482	-8.353053161983495e-22	2.556542098262093e-66	3.909438719684527e-15	5.506670295363712e-15	0.009939198065029168	-9.575677724600695e-21	2.566768398571429e-17	1.1063313779047664e-18	1.102775959478741e-17	1.2398939771102511e-20
47000000	0.00003040096747873482	-8.353053161983495e-22	2.556542098262093e-66	3.909438719684527e-15	5.506670295363712e-15	0.009939198065029168	-9.575677181736329e-21	2.566768398571429e-17	1.1063313779047664e-18	1.102775959478741e-17	1.2398939771102511e-20
47100000	0.00003040096747873482	-8.353053161983495e-22	2.556542098262093e-66	3.909438719684527e-15	5.506670295363712e-15	0.009939198065029168	-9.575676638871962e-21	2.566768398571429e-17	1.1063313779047664e-18	1.102775959478741e-17	1.2398939771102511e-20
47200000	0.00003040096747873482	-8.353053161983495e-22	2.556542098262093e-66	3.909438719684527e-15	5.506670295363712e-15	0.009939198065029168	-9.575676096007596e-21	2.566768398571429e-17	1.1063313779047664e-18	1.102775959478741e-17	1.2398939771102511e-20
47300000	0.00003040096747873482	-8.353053161983495e-22	2.556542098262093e-66	3.909438719684527e-15	5.506670295363712e-15	0.009939198065029168	-9.575675553143229e-21	2.566768398571429e-17	1.1063313779047664e-18	1.102775959478741e-17	1.2398939771102511e-20
47400000	0.00003040096747873482	-8.353053161983495e-22	2.556542098262093e-66	3.909438719684527e-15	5.506670295363712e-15	0.009939198065029168	-9.575675010278862e-21	2.566768398571429e-17	1.1063313779047664e-18	1.102775959478741e-17	1.2398939771102511e-20
47500000	0.00003040096747873482	-8.353053161983495e-22	2.556542098262093e-66	3.909438719684527e-15	5.506670295363712e-15	0.009939198065029168	-9.575674467414497e-21	2.566768398571429e-17	1.1063313779047664e-18	1.102775959478741e-17	1.2398939771102511e-20
47600000	0.00003040096747873482	-8.353053161983495e-22	2.556542098262093e-66	3.909438719684527e-15	5.506670295363712e-15	0.009939198065029168	-9.57567392455013e-21	2.566768398571429e-17	1.1063313779047664e-18	1.102775959478741e-17	1.2398939771102511e-20
47700000	0.00003040096747873482	-8.353053161983495e-22	2.556542098262093e-66	3.909438719684527e-15	5.506670295363712e-15	0.009939198065029168	-9.575673381685764e-21	2.566768398571429e-17	1.1063313779047664e-18	1.102775959478741e-17	1.2398939771102511e-20
47800000	0.00003040096747873482	-8.353053161983495e-22	2.556542098262093e-66	3.909438719684527e-15	5.506670295363712e-15	0.009939198065029168	-9.575672838821398e-21	2.566768398571429e-17	1.1063313779047664e-18	1.102775959478741e-17	1.2398939771102511e-20
47900000	0.00003040096747873482	-8.353053161983495e-22	2.556542098262093e-66	3.909438719684527e-15	5.506670295363712e-15	0.009939198065029168	-9.575672295957031e-21	2.566768398571429e-17	1.1063313779047664e-18	1.102775959478741e-17	1.2398939771102511e-20
48000000	0.00003040096747873482	-8.353053161983495e-22	2.556542098262093e-66	3.909438719684527e-15	5.506670295363712e-15	0.009939198065029168	-9.575671753092664e-21	2.566768398571429e-17	1.1063313779047664e-18	1.102775959478741e-17	1.2398939771102511e-20
48100000	0.00003040096747873482	-8.353053161983495e-22	2.556542098262093e-66	3.909438719684527e-15	5.506670295363712e-15	0.009939198065029168	-9.575671210228298e-21	2.566768398571429e-17	1.1063313779047664e-18	1.102775959478741e-17	1.2398939771102511e-20
48200000	0.00003040096747873482	-8.353053161983495e-22	2.556542098262093e-66	3.909438719684527e-15	5.506670295363712e-15	0.009939198065029168	-9.575670667363931e-21	2.566768398571429e-17	1.1063313779047664e-18	1.102775959478741e-17	1.2398939771102511e-20
48300000	0.00003040096747873482	-8.353053161983495e-22	2.556542098262093e-66	3.909438719684527e-15	5.506670295363712e-15	0.009939198065029168	-9.575670124499565e-21	2.566768398571429e-17	1.1063313779047664e-18	1.102775959478741e-17	1.2398939771102511e-20
48400000	0.00003040096747873482	-8.353053161983495e-22	2.556542098262093e-66	3.909438719684527e-15	5.506670295363712e-15	0.009939198065029168	-9.575669581635198e-21	2.566768398571429e-17	1.1063313779047664e-18	1.102775959478741e-17	1.2398939771102511e-20
48500000	0.00003040096747873482	-8.353053161983495e-22	2.556542098262093e-66	3.909438719684527e-15	5.506670295363712e-15	0.009939198065029168	-9.575669038770831e-21	2.566768398571429e-17	1.1063313779047664e-18	1.102775959478741e-17	1.2398939771102511e-20
48600000	0.00003040096747873482	-8.353053161983495e-22	2.556542098262093e-66	3.909438719684527e-15	5.506670295363712e-15	0.009939198065029168	-9.575668495906465e-21	2.566768398571429e-17	1.1063313779047664e-18	1.102775959478741e-17	1.2398939771102511e-20
48700000	0.00003040096747873482	-8.353053161983495e-22	2.556542098262093e-66	3.909438719684527e-15	5.506670295363712e-15	0.009939198065029168	-9.5756679530421e-21	2.566768398571429e-17	1.1063313779047664e-18	1.102775959478741e-17	1.2398939771102511e-20
48800000	0.00003040096747873482	-8.353053161983495e-22	2.556542098262093e-66	3.909438719684527e-15	5.506670295363712e-15	0.009939198065029168	-9.575667410177733e-21	2.566768398571429e-17	1.1063313779047664e-18	1.102775959478741e-17	1.2398939771102511e-20
48900000	0.00003040096747873482	-8.353053161983495e-22	2.556542098262093e-66	3.909438719684527e-15	5.506670295363712e-15	0.009939198065029168	-9.575666867313366e-21	2.566768398571429e-17	1.1063313779047664e-18	1.102775959478741e-17	1.2398939771102511e-20
49000000	0.00003040096747873482	-8.353053161983495e-22	2.556542098262093e-66	3.909438719684527e-15	5.506670295363712e-15	0.009939198065029168	-9.575666324449e-21	2.566768398571429e-17	1.1063313779047664e-18	1.102775959478741e-17	1.2398939771102511e-20
49100000	0.00003040096747873482	-8.353053161983495e-22	2.556542098262093e-66	3.909438719684527e-15	5.506670295363712e-15	0.009939198065029168	-9.575665781584633e-21	2.566768398571429e-17	1.1063313779047664e-18	1.102775959478741e-17	1.2398939771102511e-20
49200000	0.00003040096747873482	-8.353053161983495e-22	2.556542098262093e-66	3.909438719684527e-15	5.506670295363712e-15	0.009939198065029168	-9.575665238720267e-21	2.566768398571429e-17	1.1063313779047664e-18	1.102775959478741e-17	1.2398939771102511e-20
49300000	0.00003040096747873482	-8.353053161983495e-22	2.556542098262093e-66	3.909438719684527e-15	5.506670295363712e-15	0.009939198065029168	-9.5756646958559e-21	2.566768398571429e-17	1.1063313779047664e-18	1.102775959478741e-17	1.2398939771102511e-20
49400000	0.00003040096747873482	-8.353053161983495e-22	2.556542098262093e-66	3.909438719684527e-15	5.506670295363712e-15	0.009939198065029168	-9.575664152991533e-21	2.566768398571429e-17	1.1063313779047664e-18	1.102775959478741e-17	1.2398939771102511e-20
49500000	0.00003040096747873482	-8.353053161983495e-22	2.556542098262093e-66	3.909438719684527e-15	5.506670295363712e-15	0.009939198065029168	-9.575663610127167e-21	2.566768398571429e-17	1.1063313779047664e-18	1.102775959478741e-17	1.2398939771102511e-20
49600000	0.00003040096747873482	-8.353053161983495e-22	2.556542098262093e-66	3.909438719684527e-15	5.506670295363712e-15	0.009939198065029168	-9.5756630672628e-21	2.566768398571429e-17	1.1063313779047664e-18	1.102775959478741e-17	1.2398939771102511e-20
49700000	0.00003040096747873482	-8.353053161983495e-22	2.556542098262093e-66	3.909438719684527e-15	5.506670295363712e-15	0.009939198065029168	-9.575662524398434e-21	2.566768398571429e-17	1.1063313779047664e-18	1.102775959478741e-17	1.2398939771102511e-20
49800000	0.00003040096747873482	-8.353053161983495e-22	2.556542098262093e-66	3.909438719684527e-15	5.506670295363712e-15	0.009939198065029168	-9.575661981534067e-21	2.566768398571429e-17	1.1063313779047664e-18	1.102775959478741e-17	1.2398939771102511e-20
49900000	0.00003040096747873482	-8.353053161983495e-22	2.556542098262093e-66	3.909438719684527e-15	5.506670295363712e-15	0.009939198065029168	-9.5756614386697e-21	2.566768398571429e-17	1.1063313779047664e-18	1.102775959478741e-17	1.2398939771102511e-20
50000000	0.00003040096747873482	-8.353053161983495e-22	2.556542098262093e-66	3.909438719684527e-15	5.506670295363712e-15	0.009939198065029168	-9.575660895805335e-21	2.566768398571429e-17	1.1063313779047664e-18	1.102775959478741e-17	1.2398939771102511e-20
50100000	0.00003040096747873482	-8.353053161983495e-22	2.556542098262093e-66	3.909438719684527e-15	5.506670295363712e-15	0.009939198065029168	-9.575660352940969e-21	2.566768398571429e-17	1.1063313779047664e-18	1.102775959478741e-17	1.2398939771102511e-20
50200000	0.00003040096747873482	-8.353053161983495e-22	2.556542098262093e-66	3.909438719684527e-15	5.506670295363712e-15	0.009939198065029168	-9.575659810076602e-21	2.566768398571429e-17	1.1063313779047664e-18	1.102775959478741e-17	1.2398939771102511e-20
50300000	0.00003040096747873482	-8.353053161983495e-22	2.556542098262093e-66	3.909438719684527e-15	5.506670295363712e-15	0.009939198065029168	-9.575659267212236e-21	2.566768398571429e-17	1.1063313779047664e-18	1.102775959478741e-17	1.2398939771102511e-20
50400000	0.00003040096747873482	-8.353053161983495e-22	2.556542098262093e-66	3.909438719684527e-15	5.506670295363712e-15	0.009939198065029168	-9.575658724347869e-21	2.566768398571429e-17	1.1063313779047664e-18	1.102775959478741e-17	1.2398939771102511e-20
50500000	0.00003040096747873482	-8.353053161983495e-22	2.556542098262093e-66	3.909438719684527e-15	5.506670295363712e-15	0.009939198065029168	-9.575658181483502e-21	2.566768398571429e-17	1.1063313779047664e-18	1.102775959478741e-17	1.2398939771102511e-20
50600000	0.00003040096747873482	-8.353053161983495e-22	2.556542098262093e-66	3.909438719684527e-15	5.506670295363712e-15	0.009939198065029168	-9.575657638619136e-21	2.566768398571429e-17	1.1063313779047664e-18	1.102775959478741e-17	1.2398939771102511e-20
50700000	0.00003040096747873482	-8.353053161983495e-22	2.556542098262093e-66	3.909438719684527e-15	5.506670295363712e-15	0.009939198065029168	-9.575657095754769e-21	2.566768398571429e-17	1.1063313779047664e-18	1.102775959478741e-17	1.2398939771102511e-20
50800000	0.00003040096747873482	-8.353053161983495e-22	2.556542098262093e-66	3.909438719684527e-15	5.506670295363712e-15	0.009939198065029168	-9.575656552890403e-21	2.566768398571429e-17	1.1063313779047664e-18	1.102775959478741e-17	1.2398939771102511e-20
50900000	0.00003040096747873482	-8.353053161983495e-22	2.556542098262093e-66	3.909438719684527e-15	5.506670295363712e-15	0.009939198065029168	-9.575656010026036e-21	2.566768398571429e-17	1.1063313779047664e-18	1.102775959478741e-17	1.2398939771102511e-20
51000000	0.00003040096747873482	-8.353053161983495e-22	2.556542098262093e-66	3.909438719684527e-15	5.506670295363712e-15	0.009939198065029168	-9.57565546716167e-21	2.566768398571429e-17	1.1063313779047664e-18	1.102775959478741e-17	1.2398939771102511e-20
51100000	0.00003040096747873482	-8.353053161983495e-22	2.556542098262093e-66	3.909438719684527e-15	5.506670295363712e-15	0.009939198065029168	-9.575654924297303e-21	2.566768398571429e-17	1.1063313779047664e-18	1.102775959478741e-17	1.2398939771102511e-20
51200000	0.00003040096747873482	-8.353053161983495e-22	2.556542098262093e-66	3.909438719684527e-15	5.506670295363712e-15	0.009939198065029168	-9.575654381432938e-21	2.566768398571429e-17	1.1063313779047664e-18	1.102775959478741e-17	1.2398939771102511e-20
51300000	0.00003040096747873482	-8.353053161983495e-22	2.556542098262093e-66	3.909438719684526e-15	5.506670295363712e-15	0.009939198065029168	-9.575653838568571e-21	2.566768398571429e-17	1.1063313779047664e-18	1.102775959478741e-17	1.2398939771102511e-20
51400000	0.00003040096747873482	-8.353053161983495e-22	2.556542098262093e-66	3.909438719684526e-15	5.506670295363712e-15	0.009939198065029168	-9.575653295704204e-21	2.566768398571429e-17	1.1063313779047664e-18	1.102775959478741e-17	1.2398939771102511e-20
51500000	0.00003040096747873482	-8.353053161983495e-22	2.556542098262093e-66	3.909438719684526e-15	5.506670295363712e-15	0.009939198065029168	-9.575652752839838e-21	2.566768398571429e-17	1.1063313779047664e-18	1.102775959478741e-17	1.2398939771102511e-20
51600000	0.00003040096747873482	-8.353053161983495e-22	2.556542098262093e-66	3.909438719684526e-15	5.506670295363712e-15	0.009939198065029168	-9.575652209975471e-21	2.566768398571429e-17	1.1063313779047664e-18	1.102775959478741e-17	1.2398939771102511e-20
51700000	0.00003040096747873482	-8.353053161983495e-22	2.556542098262093e-66	3.909438719684526e-15	5.506670295363712e-15	0.009939198065029168	-9.575651667111105e-21	2.566768398571429e-17	1.1063313779047664e-18	1.102775959478741e-17	1.2398939771102511e-20
51800000	0.00003040096747873482	-8.353053161983495e-22	2.556542098262093e-66	3.909438719684526e-15	5.506670295363712e-15	0.009939198065029168	-9.575651124246738e-21	2.566768398571429e-17	1.1063313779047664e-18	1.102775959478741e-17	1.2398939771102511e-20
51900000	0.00003040096747873482	-8.353053161983495e-22	2.556542098262093e-66	3.909438719684526e-15	5.506670295363712e-15	0.009939198065029168	-9.575650581382371e-21	2.566768398571429e-17	1.1063313779047664e-18	1.102775959478741e-17	1.2398939771102511e-20
52000000	0.00003040096747873482	-8.353053161983495e-22	2.556542098262093e-66	3.909438719684526e-15	5.506670295363712e-15	0.009939198065029168	-9.575650038518005e-21	2.566768398571429e-17	1.1063313779047664e-18	1.102775959478741e-17	1.2398939771102511e-20
52100000	0.00003040096747873482	-8.353053161983495e-22	2.556542098262093e-66	3.909438719684526e-15	5.506670295363712e-15	0.009939198065029168	-9.575649495653638e-21	2.566768398571429e-17	1.1063313779047664e-18	1.102775959478741e-17	1.2398939771102511e-20
52200000	0.00003040096747873482	-8.353053161983495e-22	2.556542098262093e-66	3.909438719684526e-15	5.506670295363712e-15	0.009939198065029168	-9.575648952789272e-21	2.566768398571429e-17	1.1063313779047664e-18	1.102775959478741e-17	1.2398939771102511e-20
52300000	0.00003040096747873482	-8.353053161983495e-22	2.556542098262093e-66	3.909438719684526e-15	5.506670295363712e-15	0.009939198065029168	-9.575648409924905e-21	2.566768398571429e-17	1.1063313779047664e-18	1.102775959478741e-17	1.2398939771102511e-20
52400000	0.00003040096747873482	-8.353053161983495e-22	2.556542098262093e-66	3.909438719684526e-15	5.506670295363712e-15	0.009939198065029168	-9.575647867060538e-21	2.566768398571429e-17	1.1063313779047664e-18	1.102775959478741e-17	1.2398939771102511e-20
52500000	0.00003040096747873482	-8.353053161983495e-22	2.556542098262093e-66	3.909438719684526e-15	5.506670295363712e-15	0.009939198065029168	-9.575647324196173e-21	2.566768398571429e-17	1.1063313779047664e-18	1.102775959478741e-17	1.2398939771102511e-20
52600000	0.00003040096747873482	-8.353053161983495e-22	2.556542098262093e-66	3.909438719684526e-15	5.506670295363712e-15	0.009939198065029168	-9.575646781331807e-21	2.566768398571429e-17	1.1063313779047664e-18	1.102775959478741e-17	1.2398939771102511e-20
52700000	0.000030400967478734818	-8.353053161983495e-22	2.556542098262093e-66	3.909438719684526e-15	5.506670295363712e-15	0.009939198065029168	-9.57564623846744e-21	2.566768398571429e-17	1.1063313779047664e-18	1.102775959478741e-17	1.2398939771102511e-20
52800000	0.000030400967478734818	-8.353053161983495e-22	2.556542098262093e-66	3.909438719684526e-15	5.506670295363712e-15	0.009939198065029168	-9.575645695603073e-21	2.566768398571429e-17	1.1063313779047664e-18	1.102775959478741e-17	1.2398939771102511e-20
52900000	0.000030400967478734818	-8.353053161983495e-22	2.556542098262093e-66	3.909438719684526e-15	5.506670295363712e-15	0.009939198065029168	-9.575645152738707e-21	2.566768398571429e-17	1.1063313779047664e-18	1.102775959478741e-17	1.2398939771102511e-20
53000000	0.000030400967478734818	-8.353053161983495e-22	2.556542098262093e-66	3.909438719684526e-15	5.506670295363712e-15	0.009939198065029168	-9.57564460987434e-21	2.566768398571429e-17	1.1063313779047664e-18	1.102775959478741e-17	1.2398939771102511e-20
53100000	0.000030400967478734818	-8.353053161983495e-22	2.556542098262093e-66	3.909438719684526e-15	5.506670295363712e-15	0.009939198065029168	-9.575644067009974e-21	2.566768398571429e-17	1.1063313779047664e-18	1.102775959478741e-17	1.2398939771102511e-20
53200000	0.000030400967478734818	-8.353053161983495e-22	2.556542098262093e-66	3.909438719684526e-15	5.506670295363712e-15	0.009939198065029168	-9.575643524145607e-21	2.566768398571429e-17	1.1063313779047664e-18	1.102775959478741e-17	1.2398939771102511e-20
53300000	0.000030400967478734818	-8.353053161983495e-22	2.556542098262093e-66	3.909438719684526e-15	5.506670295363712e-15	0.009939198065029168	-9.57564298128124e-21	2.566768398571429e-17	1.1063313779047664e-18	1.102775959478741e-17	1.2398939771102511e-20
53400000	0.000030400967478734818	-8.353053161983495e-22	2.556542098262093e-66	3.909438719684526e-15	5.506670295363712e-15	0.009939198065029168	-9.575642438416874e-21	2.566768398571429e-17	1.1063313779047664e-18	1.102775959478741e-17	1.2398939771102511e-20
53500000	0.000030400967478734818	-8.353053161983495e-22	2.556542098262093e-66	3.909438719684526e-15	5.506670295363712e-15	0.009939198065029168	-9.575641895552507e-21	2.566768398571429e-17	1.1063313779047664e-18	1.102775959478741e-17	1.2398939771102511e-20
53600000	0.000030400967478734818	-8.353053161983495e-22	2.556542098262093e-66	3.909438719684526e-15	5.506670295363712e-15	0.009939198065029168	-9.57564135268814e-21	2.566768398571429e-17	1.1063313779047664e-18	1.102775959478741e-17	1.2398939771102511e-20
53700000	0.000030400967478734818	-8.353053161983495e-22	2.556542098262093e-66	3.909438719684526e-15	5.506670295363712e-15	0.009939198065029168	-9.575640809823774e-21	2.566768398571429e-17	1.1063313779047664e-18	1.102775959478741e-17	1.2398939771102511e-20
53800000	0.000030400967478734818	-8.353053161983495e-22	2.556542098262093e-66	3.909438719684526e-15	5.506670295363712e-15	0.009939198065029168	-9.575640266959409e-21	2.566768398571429e-17	1.1063313779047664e-18	1.102775959478741e-17	1.2398939771102511e-20
53900000	0.000030400967478734818	-8.353053161983495e-22	2.556542098262093e-66	3.909438719684526e-15	5.506670295363712e-15	0.009939198065029168	-9.575639724095042e-21	2.566768398571429e-17	1.1063313779047664e-18	1.102775959478741e-17	1.2398939771102511e-20
54000000	0.000030400967478734818	-8.353053161983495e-22	2.556542098262093e-66	3.909438719684526e-15	5.506670295363712e-15	0.009939198065029168	-9.575639181230676e-21	2.566768398571429e-17	1.1063313779047664e-18	1.102775959478741e-17	1.2398939771102511e-20
54100000	0.000030400967478734818	-8.353053161983495e-22	2.556542098262093e-66	3.909438719684526e-15	5.506670295363712e-15	0.009939198065029168	-9.575638638366309e-21	2.566768398571429e-17	1.1063313779047664e-18	1.102775959478741e-17	1.2398939771102511e-20
54200000	0.000030400967478734818	-8.353053161983495e-22	2.556542098262093e-66	3.909438719684526e-15	5.506670295363712e-15	0.009939198065029168	-9.575638095501943e-21	2.566768398571429e-17	1.1063313779047664e-18	1.102775959478741e-17	1.2398939771102511e-20
54300000	0.000030400967478734818	-8.353053161983495e-22	2.556542098262093e-66	3.909438719684526e-15	5.506670295363712e-15	0.009939198065029168	-9.575637552637576e-21	2.566768398571429e-17	1.1063313779047664e-18	1.102775959478741e-17	1.2398939771102511e-20
54400000	0.000030400967478734818	-8.353053161983495e-22	2.556542098262093e-66	3.909438719684526e-15	5.506670295363712e-15	0.009939198065029168	-9.57563700977321e-21	2.566768398571429e-17	1.1063313779047664e-18	1.102775959478741e-17	1.2398939771102511e-20
54500000	0.000030400967478734818	-8.353053161983495e-22	2.556542098262093e-66	3.909438719684526e-15	5.506670295363712e-15	0.009939198065029168	-9.575636466908843e-21	2.566768398571429e-17	1.1063313779047664e-18	1.102775959478741e-17	1.2398939771102511e-20
54600000	0.000030400967478734818	-8.353053161983495e-22	2.556542098262093e-66	3.909438719684526e-15	5.506670295363712e-15	0.009939198065029168	-9.575635924044476e-21	2.566768398571429e-17	1.1063313779047664e-18	1.102775959478741e-17	1.2398939771102511e-20
54700000	0.000030400967478734818	-8.353053161983495e-22	2.556542098262093e-66	3.909438719684526e-15	5.506670295363712e-15	0.009939198065029168	-9.57563538118011e-21	2.566768398571429e-17	1.1063313779047664e-18	1.102775959478741e-17	1.2398939771102511e-20
54800000	0.000030400967478734818	-8.353053161983495e-22	2.556542098262093e-66	3.909438719684526e-15	5.506670295363712e-15	0.009939198065029168	-9.575634838315743e-21	2.566768398571429e-17	1.1063313779047664e-18	1.102775959478741e-17	1.2398939771102511e-20
54900000	0.000030400967478734818	-8.353053161983495e-22	2.556542098262093e-66	3.909438719684526e-15	5.506670295363712e-15	0.009939198065029168	-9.575634295451376e-21	2.566768398571429e-17	1.1063313779047664e-18	1.102775959478741e-17	1.2398939771102511e-20
55000000	0.000030400967478734818	-8.353053161983495e-22	2.556542098262093e-66	3.909438719684526e-15	5.506670295363712e-15	0.009939198065029168	-9.575633752587011e-21	2.566768398571429e-17	1.1063313779047664e-18	1.102775959478741e-17	1.2398939771102511e-20
55100000	0.000030400967478734818	-8.353053161983495e-22	2.556542098262093e-66	3.909438719684526e-15	5.506670295363712e-15	0.009939198065029168	-9.575633209722645e-21	2.566768398571429e-17	1.1063313779047664e-18	1.102775959478741e-17	1.2398939771102511e-20
55200000	0.000030400967478734818	-8.353053161983495e-22	2.556542098262093e-66	3.909438719684526e-15	5.506670295363712e-15	0.009939198065029168	-9.575632666858278e-21	2.566768398571429e-17	1.1063313779047664e-18	1.102775959478741e-17	1.2398939771102511e-20
55300000	0.000030400967478734818	-8.353053161983495e-22	2.556542098262093e-66	3.909438719684526e-15	5.506670295363712e-15	0.009939198065029168	-9.575632123993911e-21	2.566768398571429e-17	1.1063313779047664e-18	1.102775959478741e-17	1.2398939771102511e-20
55400000	0.000030400967478734818	-8.353053161983495e-22	2.556542098262093e-66	3.909438719684526e-15	5.506670295363712e-15	0.009939198065029168	-9.575631581129545e-21	2.566768398571429e-17	1.1063313779047664e-18	1.102775959478741e-17	1.2398939771102511e-20
55500000	0.000030400967478734818	-8.353053161983495e-22	2.556542098262093e-66	3.909438719684526e-15	5.506670295363712e-15	0.009939198065029168	-9.575631038265178e-21	2.566768398571429e-17	1.1063313779047664e-18	1.102775959478741e-17	1.2398939771102511e-20
55600000	0.000030400967478734818	-8.353053161983495e-22	2.556542098262093e-66	3.909438719684526e-15	5.506670295363712e-15	0.009939198065029168	-9.575630495400812e-21	2.566768398571429e-17	1.1063313779047664e-18	1.102775959478741e-17	1.2398939771102511e-20
55700000	0.000030400967478734818	-8.353053161983495e-22	2.556542098262093e-66	3.909438719684526e-15	5.506670295363712e-15	0.009939198065029168	-9.575629952536445e-21	2.566768398571429e-17	1.1063313779047664e-18	1.102775959478741e-17	1.2398939771102511e-20
55800000	0.000030400967478734818	-8.353053161983495e-22	2.556542098262093e-66	3.909438719684526e-15	5.506670295363712e-15	0.009939198065029168	-9.575629409672078e-21	2.566768398571429e-17	1.1063313779047664e-18	1.102775959478741e-17	1.2398939771102511e-20
55900000	0.000030400967478734818	-8.353053161983495e-22	2.556542098262093e-66	3.909438719684526e-15	5.506670295363712e-15	0.009939198065029168	-9.575628866807712e-21	2.566768398571429e-17	1.1063313779047664e-18	1.102775959478741e-17	1.2398939771102511e-20
56000000	0.000030400967478734818	-8.353053161983495e-22	2.556542098262093e-66	3.909438719684526e-15	5.506670295363712e-15	0.009939198065029168	-9.575628323943345e-21	2.566768398571429e-17	1.1063313779047664e-18	1.102775959478741e-17	1.2398939771102511e-20
56100000	0.000030400967478734818	-8.353053161983495e-22	2.556542098262093e-66	3.909438719684526e-15	5.506670295363712e-15	0.009939198065029168	-9.575627781078979e-21	2.566768398571429e-17	1.1063313779047664e-18	1.102775959478741e-17	1.2398939771102511e-20
56200000	0.000030400967478734818	-8.353053161983495e-22	2.556542098262093e-66	3.909438719684526e-15	5.506670295363712e-15	0.009939198065029168	-9.575627238214614e-21	2.566768398571429e-17	1.1063313779047664e-18	1.102775959478741e-17	1.2398939771102511e-20
56300000	0.000030400967478734818	-8.353053161983495e-22	2.556542098262093e-66	3.909438719684526e-15	5.506670295363712e-15	0.009939198065029168	-9.575626695350247e-21	2.566768398571429e-17	1.1063313779047664e-18	1.102775959478741e-17	1.2398939771102511e-20
56400000	0.000030400967478734818	-8.353053161983495e-22	2.556542098262093e-66	3.909438719684526e-15	5.506670295363712e-15	0.009939198065029168	-9.57562615248588e-21	2.566768398571429e-17	1.1063313779047664e-18	1.102775959478741e-17	1.2398939771102511e-20
56500000	0.000030400967478734818	-8.353053161983495e-22	2.556542098262093e-66	3.909438719684526e-15	5.506670295363712e-15	0.009939198065029168	-9.575625609621514e-21	2.566768398571429e-17	1.1063313779047664e-18	1.102775959478741e-17	1.2398939771102511e-20
56600000	0.000030400967478734818	-8.353053161983495e-22	2.556542098262093e-66	3.909438719684526e-15	5.506670295363712e-15	0.009939198065029168	-9.575625066757147e-21	2.566768398571429e-17	1.1063313779047664e-18	1.102775959478741e-17	1.2398939771102511e-20
56700000	0.000030400967478734818	-8.353053161983495e-22	2.556542098262093e-66	3.909438719684526e-15	5.506670295363712e-15	0.009939198065029168	-9.57562452389278e-21	2.566768398571429e-17	1.1063313779047664e-18	1.102775959478741e-17	1.2398939771102511e-20
56800000	0.000030400967478734818	-8.353053161983495e-22	2.556542098262093e-66	3.909438719684526e-15	5.506670295363712e-15	0.009939198065029168	-9.575623981028414e-21	2.566768398571429e-17	1.1063313779047664e-18	1.102775959478741e-17	1.2398939771102511e-20
56900000	0.000030400967478734818	-8.353053161983495e-22	2.556542098262093e-66	3.909438719684526e-15	5.506670295363712e-15	0.009939198065029168	-9.575623438164047e-21	2.566768398571429e-17	1.1063313779047664e-18	1.102775959478741e-17	1.2398939771102511e-20
57000000	0.000030400967478734818	-8.353053161983495e-22	2.556542098262093e-66	3.909438719684526e-15	5.506670295363712e-15	0.009939198065029168	-9.575622895299681e-21	2.566768398571429e-17	1.1063313779047664e-18	1.102775959478741e-17	1.2398939771102511e-20
57100000	0.000030400967478734818	-8.353053161983495e-22	2.556542098262093e-66	3.909438719684526e-15	5.506670295363712e-15	0.009939198065029168	-9.575622352435314e-21	2.566768398571429e-17	1.1063313779047664e-18	1.102775959478741e-17	1.2398939771102511e-20
57200000	0.000030400967478734818	-8.353053161983495e-22	2.556542098262093e-66	3.909438719684526e-15	5.506670295363712e-15	0.009939198065029168	-9.575621809570948e-21	2.566768398571429e-17	1.1063313779047664e-18	1.102775959478741e-17	1.2398939771102511e-20
57300000	0.000030400967478734818	-8.353053161983495e-22	2.556542098262093e-66	3.909438719684526e-15	5.506670295363712e-15	0.009939198065029168	-9.575621266706581e-21	2.566768398571429e-17	1.1063313779047664e-18	1.102775959478741e-17	1.2398939771102511e-20
57400000	0.000030400967478734818	-8.353053161983495e-22	2.556542098262093e-66	3.909438719684526e-15	5.506670295363712e-15	0.009939198065029168	-9.575620723842214e-21	2.566768398571429e-17	1.1063313779047664e-18	1.102775959478741e-17	1.2398939771102511e-20
57500000	0.000030400967478734818	-8.353053161983495e-22	2.556542098262093e-66	3.909438719684526e-15	5.506670295363712e-15	0.009939198065029168	-9.57562018097785e-21	2.566768398571429e-17	1.1063313779047664e-18	1.102775959478741e-17	1.2398939771102511e-20
57600000	0.000030400967478734818	-8.353053161983495e-22	2.556542098262093e-66	3.909438719684526e-15	5.506670295363712e-15	0.009939198065029168	-9.575619638113483e-21	2.566768398571429e-17	1.1063313779047664e-18	1.102775959478741e-17	1.2398939771102511e-20
57700000	0.000030400967478734818	-8.353053161983495e-22	2.556542098262093e-66	3.909438719684526e-15	5.506670295363712e-15	0.009939198065029168	-9.575619095249116e-21	2.566768398571429e-17	1.1063313779047664e-18	1.102775959478741e-17	1.2398939771102511e-20
57800000	0.000030400967478734818	-8.353053161983495e-22	2.556542098262093e-66	3.909438719684526e-15	5.506670295363712e-15	0.009939198065029168	-9.57561855238475e-21	2.566768398571429e-17	1.1063313779047664e-18	1.102775959478741e-17	1.2398939771102511e-20
57900000	0.000030400967478734818	-8.353053161983495e-22	2.556542098262093e-66	3.909438719684526e-15	5.506670295363712e-15	0.009939198065029168	-9.575618009520383e-21	2.566768398571429e-17	1.1063313779047664e-18	1.102775959478741e-17	1.2398939771102511e-20
58000000	0.000030400967478734818	-8.353053161983495e-22	2.556542098262093e-66	3.909438719684526e-15	5.506670295363712e-15	0.009939198065029168	-9.575617466656016e-21	2.566768398571429e-17	1.1063313779047664e-18	1.102775959478741e-17	1.2398939771102511e-20
58100000	0.000030400967478734818	-8.353053161983495e-22	2.556542098262093e-66	3.909438719684526e-15	5.506670295363712e-15	0.009939198065029168	-9.57561692379165e-21	2.566768398571429e-17	1.1063313779047664e-18	1.102775959478741e-17	1.2398939771102511e-20
58200000	0.000030400967478734818	-8.353053161983495e-22	2.556542098262093e-66	3.909438719684526e-15	5.506670295363712e-15	0.009939198065029168	-9.575616380927283e-21	2.566768398571429e-17	1.1063313779047664e-18	1.102775959478741e-17	1.2398939771102511e-20
58300000	0.000030400967478734818	-8.353053161983495e-22	2.556542098262093e-66	3.909438719684526e-15	5.506670295363712e-15	0.009939198065029168	-9.575615838062916e-21	2.566768398571429e-17	1.1063313779047664e-18	1.102775959478741e-17	1.2398939771102511e-20
58400000	0.000030400967478734818	-8.353053161983495e-22	2.556542098262093e-66	3.909438719684526e-15	5.506670295363712e-15	0.009939198065029168	-9.57561529519855e-21	2.566768398571429e-17	1.1063313779047664e-18	1.102775959478741e-17	1.2398939771102511e-20
58500000	0.000030400967478734818	-8.353053161983495e-22	2.556542098262093e-66	3.909438719684526e-15	5.506670295363712e-15	0.009939198065029168	-9.575614752334183e-21	2.566768398571429e-17	1.1063313779047664e-18	1.102775959478741e-17	1.2398939771102511e-20
58600000	0.000030400967478734818	-8.353053161983495e-22	2.556542098262093e-66	3.909438719684526e-15	5.506670295363712e-15	0.009939198065029168	-9.575614209469817e-21	2.566768398571429e-17	1.1063313779047664e-18	1.102775959478741e-17	1.2398939771102511e-20
58700000	0.000030400967478734818	-8.353053161983495e-22	2.556542098262093e-66	3.909438719684526e-15	5.506670295363712e-15	0.009939198065029168	-9.575613666605452e-21	2.566768398571429e-17	1.1063313779047664e-18	1.102775959478741e-17	1.2398939771102511e-20
58800000	0.000030400967478734818	-8.353053161983495e-22	2.556542098262093e-66	3.909438719684526e-15	5.506670295363712e-15	0.009939198065029168	-9.575613123741085e-21	2.566768398571429e-17	1.1063313779047664e-18	1.102775959478741e-17	1.2398939771102511e-20
58900000	0.000030400967478734818	-8.353053161983495e-22	2.556542098262093e-66	3.909438719684526e-15	5.506670295363712e-15	0.009939198065029168	-9.575612580876718e-21	2.566768398571429e-17	1.1063313779047664e-18	1.102775959478741e-17	1.2398939771102511e-20
59000000	0.000030400967478734818	-8.353053161983495e-22	2.556542098262093e-66	3.909438719684526e-15	5.506670295363712e-15	0.009939198065029168	-9.575612038012352e-21	2.566768398571429e-17	1.1063313779047664e-18	1.102775959478741e-17	1.2398939771102511e-20
59100000	0.000030400967478734818	-8.353053161983495e-22	2.556542098262093e-66	3.909438719684526e-15	5.506670295363712e-15	0.009939198065029168	-9.575611495147985e-21	2.566768398571429e-17	1.1063313779047664e-18	1.102775959478741e-17	1.2398939771102511e-20
59200000	0.000030400967478734818	-8.353053161983495e-22	2.556542098262093e-66	3.909438719684526e-15	5.506670295363712e-15	0.009939198065029168	-9.575610952283619e-21	2.566768398571429e-17	1.1063313779047664e-18	1.102775959478741e-17	1.2398939771102511e-20
59300000	0.000030400967478734818	-8.353053161983495e-22	2.556542098262093e-66	3.909438719684526e-15	5.506670295363712e-15	0.009939198065029168	-9.575610409419252e-21	2.566768398571429e-17	1.1063313779047664e-18	1.102775959478741e-17	1.2398939771102511e-20
59400000	0.000030400967478734818	-8.353053161983495e-22	2.556542098262093e-66	3.909438719684526e-15	5.506670295363712e-15	0.009939198065029168	-9.575609866554885e-21	2.566768398571429e-17	1.1063313779047664e-18	1.102775959478741e-17	1.2398939771102511e-20
59500000	0.000030400967478734818	-8.353053161983495e-22	2.556542098262093e-66	3.909438719684526e-15	5.506670295363712e-15	0.009939198065029168	-9.575609323690519e-21	2.566768398571429e-17	1.1063313779047664e-18	1.102775959478741e-17	1.2398939771102511e-20
59600000	0.000030400967478734818	-8.353053161983495e-22	2.556542098262093e-66	3.909438719684526e-15	5.506670295363712e-15	0.009939198065029168	-9.575608780826152e-21	2.566768398571429e-17	1.1063313779047664e-18	1.102775959478741e-17	1.2398939771102511e-20
59700000	0.000030400967478734818	-8.353053161983495e-22	2.556542098262093e-66	3.909438719684526e-15	5.506670295363712e-15	0.009939198065029168	-9.575608237961786e-21	2.566768398571429e-17	1.1063313779047664e-18	1.102775959478741e-17	1.2398939771102511e-20
59800000	0.000030400967478734818	-8.353053161983495e-22	2.556542098262093e-66	3.909438719684526e-15	5.506670295363712e-15	0.009939198065029168	-9.575607695097419e-21	2.566768398571429e-17	1.1063313779047664e-18	1.102775959478741e-17	1.2398939771102511e-20
59900000	0.000030400967478734818	-8.353053161983495e-22	2.556542098262093e-66	3.909438719684526e-15	5.506670295363712e-15	0.009939198065029168	-9.575607152233052e-21	2.566768398571429e-17	1.1063313779047664e-18	1.102775959478741e-17	1.2398939771102511e-20
60000000	0.000030400967478734818	-8.353053161983495e-22	2.556542098262093e-66	3.909438719684526e-15	5.506670295363712e-15	0.009939198065029168	-9.575606609368687e-21	2.566768398571429e-17	1.1063313779047664e-18	1.102775959478741e-17	1.2398939771102511e-20
60100000	0.000030400967478734818	-8.353053161983495e-22	2.556542098262093e-66	3.909438719684526e-15	5.506670295363712e-15	0.009939198065029168	-9.57560606650432e-21	2.566768398571429e-17	1.1063313779047664e-18	1.102775959478741e-17	1.2398939771102511e-20
60200000	0.000030400967478734818	-8.353053161983495e-22	2.556542098262093e-66	3.909438719684526e-15	5.506670295363712e-15	0.009939198065029168	-9.575605523639954e-21	2.566768398571429e-17	1.1063313779047664e-18	1.102775959478741e-17	1.2398939771102511e-20
60300000	0.000030400967478734818	-8.353053161983495e-22	2.556542098262093e-66	3.909438719684526e-15	5.506670295363712e-15	0.009939198065029168	-9.575604980775587e-21	2.566768398571429e-17	1.1063313779047664e-18	1.102775959478741e-17	1.2398939771102511e-20
60400000	0.000030400967478734818	-8.353053161983495e-22	2.556542098262093e-66	3.909438719684526e-15	5.506670295363712e-15	0.009939198065029168	-9.575604437911221e-21	2.566768398571429e-17	1.1063313779047664e-18	1.102775959478741e-17	1.2398939771102511e-20
60500000	0.000030400967478734818	-8.353053161983495e-22	2.556542098262093e-66	3.909438719684526e-15	5.506670295363712e-15	0.009939198065029168	-9.575603895046854e-21	2.566768398571429e-17	1.1063313779047664e-18	1.102775959478741e-17	1.2398939771102511e-20
60600000	0.000030400967478734818	-8.353053161983495e-22	2.556542098262093e-66	3.909438719684526e-15	5.506670295363712e-15	0.009939198065029168	-9.575603352182488e-21	2.566768398571429e-17	1.1063313779047664e-18	1.102775959478741e-17	1.2398939771102511e-20
60700000	0.000030400967478734818	-8.353053161983495e-22	2.556542098262093e-66	3.909438719684526e-15	5.506670295363712e-15	0.009939198065029168	-9.575602809318121e-21	2.566768398571429e-17	1.1063313779047664e-18	1.102775959478741e-17	1.239893977110251e-20
60800000	0.000030400967478734818	-8.353053161983495e-22	2.556542098262093e-66	3.909438719684526e-15	5.506670295363712e-15	0.009939198065029168	-9.575602266453754e-21	2.566768398571429e-17	1.1063313779047664e-18	1.102775959478741e-17	1.239893977110251e-20
60900000	0.000030400967478734818	-8.353053161983495e-22	2.556542098262093e-66	3.909438719684526e-15	5.506670295363712e-15	0.009939198065029168	-9.575601723589388e-21	2.566768398571429e-17	1.1063313779047664e-18	1.102775959478741e-17	1.239893977110251e-20
61000000	0.000030400967478734818	-8.353053161983495e-22	2.556542098262093e-66	3.909438719684526e-15	5.506670295363712e-15	0.009939198065029168	-9.575601180725021e-21	2.566768398571429e-17	1.1063313779047664e-18	1.102775959478741e-17	1.239893977110251e-20
61100000	0.000030400967478734818	-8.353053161983495e-22	2.556542098262093e-66	3.909438719684526e-15	5.506670295363712e-15	0.009939198065029168	-9.575600637860655e-21	2.566768398571429e-17	1.1063313779047664e-18	1.102775959478741e-17	1.239893977110251e-20
61200000	0.000030400967478734818	-8.353053161983495e-22	2.556542098262093e-66	3.909438719684526e-15	5.506670295363712e-15	0.009939198065029168	-9.57560009499629e-21	2.566768398571429e-17	1.1063313779047664e-18	1.102775959478741e-17	1.239893977110251e-20
61300000	0.000030400967478734818	-8.353053161983495e-22	2.556542098262093e-66	3.909438719684526e-15	5.506670295363712e-15	0.009939198065029168	-9.575599552131923e-21	2.566768398571429e-17	1.1063313779047664e-18	1.102775959478741e-17	1.239893977110251e-20
61400000	0.000030400967478734818	-8.353053161983495e-22	2.556542098262093e-66	3.909438719684526e-15	5.506670295363712e-15	0.009939198065029168	-9.575599009267556e-21	2.566768398571429e-17	1.1063313779047664e-18	1.102775959478741e-17	1.239893977110251e-20
61500000	0.000030400967478734818	-8.353053161983495e-22	2.556542098262093e-66	3.909438719684526e-15	5.506670295363712e-15	0.009939198065029168	-9.57559846640319e-21	2.566768398571429e-17	1.1063313779047664e-18	1.102775959478741e-17	1.239893977110251e-20
61600000	0.000030400967478734818	-8.353053161983495e-22	2.556542098262093e-66	3.909438719684526e-15	5.506670295363712e-15	0.009939198065029168	-9.575597923538823e-21	2.566768398571429e-17	1.1063313779047664e-18	1.102775959478741e-17	1.239893977110251e-20
61700000	0.000030400967478734818	-8.353053161983495e-22	2.556542098262093e-66	3.909438719684526e-15	5.506670295363712e-15	0.009939198065029168	-9.575597380674457e-21	2.566768398571429e-17	1.1063313779047664e-18	1.102775959478741e-17	1.239893977110251e-20
61800000	0.000030400967478734818	-8.353053161983495e-22	2.5565420982620935e-66	3.909438719684526e-15	5.506670295363712e-15	0.009939198065029168	-9.57559683781009e-21	2.566768398571429e-17	1.1063313779047664e-18	1.102775959478741e-17	1.239893977110251e-20
61900000	0.000030400967478734818	-8.353053161983495e-22	2.5565420982620935e-66	3.909438719684526e-15	5.506670295363712e-15	0.009939198065029168	-9.575596294945723e-21	2.566768398571429e-17	1.1063313779047664e-18	1.102775959478741e-17	1.239893977110251e-20
62000000	0.000030400967478734818	-8.353053161983495e-22	2.5565420982620935e-66	3.909438719684526e-15	5.506670295363712e-15	0.009939198065029168	-9.575595752081357e-21	2.566768398571429e-17	1.1063313779047664e-18	1.102775959478741e-17	1.239893977110251e-20
62100000	0.000030400967478734818	-8.353053161983495e-22	2.5565420982620935e-66	3.909438719684526e-15	5.506670295363712e-15	0.009939198065029168	-9.57559520921699e-21	2.566768398571429e-17	1.1063313779047664e-18	1.102775959478741e-17	1.239893977110251e-20
62200000	0.000030400967478734818	-8.353053161983495e-22	2.5565420982620935e-66	3.909438719684526e-15	5.506670295363712e-15	0.009939198065029168	-9.575594666352624e-21	2.566768398571429e-17	1.1063313779047664e-18	1.102775959478741e-17	1.239893977110251e-20
62300000	0.000030400967478734818	-8.353053161983495e-22	2.5565420982620935e-66	3.909438719684526e-15	5.506670295363712e-15	0.009939198065029168	-9.575594123488257e-21	2.566768398571429e-17	1.1063313779047664e-18	1.102775959478741e-17	1.239893977110251e-20
62400000	0.000030400967478734818	-8.353053161983495e-22	2.5565420982620935e-66	3.909438719684526e-15	5.506670295363712e-15	0.009939198065029168	-9.57559358062389e-21	2.566768398571429e-17	1.1063313779047664e-18	1.102775959478741e-17	1.239893977110251e-20
62500000	0.000030400967478734818	-8.353053161983495e-22	2.5565420982620935e-66	3.909438719684526e-15	5.506670295363712e-15	0.009939198065029168	-9.575593037759525e-21	2.566768398571429e-17	1.1063313779047664e-18	1.102775959478741e-17	1.239893977110251e-20
62600000	0.000030400967478734818	-8.353053161983495e-22	2.5565420982620935e-66	3.909438719684526e-15	5.506670295363712e-15	0.009939198065029168	-9.575592494895159e-21	2.566768398571429e-17	1.1063313779047664e-18	1.102775959478741e-17	1.239893977110251e-20
62700000	0.000030400967478734818	-8.353053161983495e-22	2.5565420982620935e-66	3.909438719684526e-15	5.506670295363712e-15	0.009939198065029168	-9.575591952030792e-21	2.566768398571429e-17	1.1063313779047664e-18	1.102775959478741e-17	1.239893977110251e-20
62800000	0.00003040096747873482	-8.353053161983495e-22	2.5565420982620935e-66	3.909438719684526e-15	5.506670295363712e-15	0.009939198065029168	-9.575591409166425e-21	2.566768398571429e-17	1.1063313779047664e-18	1.102775959478741e-17	1.239893977110251e-20
62900000	0.00003040096747873482	-8.353053161983495e-22	2.5565420982620935e-66	3.909438719684526e-15	5.506670295363712e-15	0.009939198065029168	-9.575590866302059e-21	2.566768398571429e-17	1.1063313779047664e-18	1.102775959478741e-17	1.239893977110251e-20
63000000	0.00003040096747873482	-8.353053161983495e-22	2.5565420982620935e-66	3.909438719684526e-15	5.506670295363712e-15	0.009939198065029168	-9.575590323437692e-21	2.566768398571429e-17	1.1063313779047664e-18	1.102775959478741e-17	1.239893977110251e-20
63100000	0.00003040096747873482	-8.353053161983495e-22	2.5565420982620935e-66	3.909438719684526e-15	5.506670295363712e-15	0.009939198065029168	-9.575589780573326e-21	2.566768398571429e-17	1.1063313779047664e-18	1.102775959478741e-17	1.239893977110251e-20
63200000	0.00003040096747873482	-8.353053161983495e-22	2.5565420982620935e-66	3.909438719684526e-15	5.506670295363712e-15	0.009939198065029168	-9.575589237708959e-21	2.566768398571429e-17	1.1063313779047664e-18	1.102775959478741e-17	1.239893977110251e-20
63300000	0.00003040096747873482	-8.353053161983495e-22	2.5565420982620935e-66	3.909438719684526e-15	5.506670295363712e-15	0.009939198065029168	-9.575588694844592e-21	2.566768398571429e-17	1.1063313779047664e-18	1.102775959478741e-17	1.239893977110251e-20
63400000	0.00003040096747873482	-8.353053161983495e-22	2.5565420982620935e-66	3.909438719684526e-15	5.506670295363712e-15	0.009939198065029168	-9.575588151980226e-21	2.566768398571429e-17	1.1063313779047664e-18	1.102775959478741e-17	1.239893977110251e-20
63500000	0.00003040096747873482	-8.353053161983495e-22	2.5565420982620935e-66	3.909438719684526e-15	5.506670295363712e-15	0.009939198065029168	-9.575587609115859e-21	2.566768398571429e-17	1.1063313779047664e-18	1.102775959478741e-17	1.239893977110251e-20
63600000	0.00003040096747873482	-8.353053161983495e-22	2.5565420982620935e-66	3.909438719684526e-15	5.506670295363712e-15	0.009939198065029168	-9.575587066251493e-21	2.566768398571429e-17	1.1063313779047664e-18	1.102775959478741e-17	1.239893977110251e-20
63700000	0.00003040096747873482	-8.353053161983495e-22	2.5565420982620935e-66	3.909438719684526e-15	5.506670295363712e-15	0.009939198065029168	-9.575586523387126e-21	2.566768398571429e-17	1.1063313779047664e-18	1.102775959478741e-17	1.239893977110251e-20
63800000	0.00003040096747873482	-8.353053161983495e-22	2.5565420982620935e-66	3.909438719684526e-15	5.506670295363712e-15	0.009939198065029168	-9.575585980522761e-21	2.566768398571429e-17	1.1063313779047664e-18	1.102775959478741e-17	1.239893977110251e-20
63900000	0.00003040096747873482	-8.353053161983495e-22	2.5565420982620935e-66	3.909438719684526e-15	5.506670295363712e-15	0.009939198065029168	-9.575585437658394e-21	2.566768398571429e-17	1.1063313779047664e-18	1.102775959478741e-17	1.239893977110251e-20
64000000	0.00003040096747873482	-8.353053161983495e-22	2.5565420982620935e-66	3.909438719684526e-15	5.506670295363712e-15	0.009939198065029168	-9.575584894794028e-21	2.566768398571429e-17	1.1063313779047664e-18	1.102775959478741e-17	1.239893977110251e-20
64100000	0.00003040096747873482	-8.353053161983495e-22	2.5565420982620935e-66	3.909438719684526e-15	5.506670295363712e-15	0.009939198065029168	-9.575584351929661e-21	2.566768398571429e-17	1.1063313779047664e-18	1.102775959478741e-17	1.239893977110251e-20
64200000	0.00003040096747873482	-8.353053161983495e-22	2.5565420982620935e-66	3.909438719684526e-15	5.506670295363712e-15	0.009939198065029168	-9.575583809065295e-21	2.566768398571429e-17	1.1063313779047664e-18	1.102775959478741e-17	1.239893977110251e-20
64300000	0.00003040096747873482	-8.353053161983495e-22	2.5565420982620935e-66	3.909438719684526e-15	5.506670295363712e-15	0.009939198065029168	-9.575583266200928e-21	2.566768398571429e-17	1.1063313779047664e-18	1.102775959478741e-17	1.239893977110251e-20
64400000	0.00003040096747873482	-8.353053161983495e-22	2.5565420982620935e-66	3.909438719684526e-15	5.506670295363712e-15	0.009939198065029168	-9.575582723336561e-21	2.566768398571429e-17	1.1063313779047664e-18	1.102775959478741e-17	1.239893977110251e-20
64500000	0.00003040096747873482	-8.353053161983495e-22	2.5565420982620935e-66	3.909438719684526e-15	5.506670295363712e-15	0.009939198065029168	-9.575582180472195e-21	2.566768398571429e-17	1.1063313779047664e-18	1.102775959478741e-17	1.239893977110251e-20
64600000	0.00003040096747873482	-8.353053161983495e-22	2.5565420982620935e-66	3.909438719684526e-15	5.506670295363712e-15	0.009939198065029168	-9.575581637607828e-21	2.566768398571429e-17	1.1063313779047664e-18	1.102775959478741e-17	1.239893977110251e-20
64700000	0.00003040096747873482	-8.353053161983495e-22	2.5565420982620935e-66	3.909438719684526e-15	5.506670295363712e-15	0.009939198065029168	-9.575581094743462e-21	2.566768398571429e-17	1.1063313779047664e-18	1.102775959478741e-17	1.239893977110251e-20
64800000	0.00003040096747873482	-8.353053161983495e-22	2.5565420982620935e-66	3.909438719684526e-15	5.506670295363712e-15	0.009939198065029168	-9.575580551879095e-21	2.566768398571429e-17	1.1063313779047664e-18	1.102775959478741e-17	1.239893977110251e-20
64900000	0.00003040096747873482	-8.353053161983495e-22	2.5565420982620935e-66	3.909438719684526e-15	5.506670295363712e-15	0.009939198065029168	-9.575580009014728e-21	2.566768398571429e-17	1.1063313779047664e-18	1.102775959478741e-17	1.239893977110251e-20
65000000	0.00003040096747873482	-8.353053161983495e-22	2.5565420982620935e-66	3.909438719684526e-15	5.506670295363712e-15	0.009939198065029168	-9.575579466150363e-21	2.566768398571429e-17	1.1063313779047664e-18	1.102775959478741e-17	1.239893977110251e-20
65100000	0.00003040096747873482	-8.353053161983495e-22	2.5565420982620935e-66	3.909438719684526e-15	5.506670295363712e-15	0.009939198065029168	-9.575578923285997e-21	2.566768398571429e-17	1.1063313779047664e-18	1.102775959478741e-17	1.239893977110251e-20
65200000	0.00003040096747873482	-8.353053161983495e-22	2.5565420982620935e-66	3.909438719684526e-15	5.506670295363712e-15	0.009939198065029168	-9.57557838042163e-21	2.566768398571429e-17	1.1063313779047664e-18	1.102775959478741e-17	1.239893977110251e-20
65300000	0.00003040096747873482	-8.353053161983495e-22	2.5565420982620935e-66	3.909438719684526e-15	5.506670295363712e-15	0.009939198065029168	-9.575577837557263e-21	2.566768398571429e-17	1.1063313779047664e-18	1.102775959478741e-17	1.239893977110251e-20
65400000	0.00003040096747873482	-8.353053161983495e-22	2.5565420982620935e-66	3.909438719684526e-15	5.506670295363712e-15	0.009939198065029168	-9.575577294692897e-21	2.566768398571429e-17	1.1063313779047664e-18	1.102775959478741e-17	1.239893977110251e-20
65500000	0.00003040096747873482	-8.353053161983495e-22	2.5565420982620935e-66	3.909438719684526e-15	5.506670295363712e-15	0.009939198065029168	-9.57557675182853e-21	2.566768398571429e-17	1.1063313779047664e-18	1.102775959478741e-17	1.239893977110251e-20
65600000	0.00003040096747873482	-8.353053161983495e-22	2.5565420982620935e-66	3.909438719684526e-15	5.506670295363712e-15	0.009939198065029168	-9.575576208964164e-21	2.566768398571429e-17	1.1063313779047664e-18	1.102775959478741e-17	1.239893977110251e-20
65700000	0.00003040096747873482	-8.353053161983495e-22	2.5565420982620935e-66	3.909438719684526e-15	5.506670295363712e-15	0.009939198065029168	-9.575575666099797e-21	2.566768398571429e-17	1.1063313779047664e-18	1.102775959478741e-17	1.239893977110251e-20
65800000	0.00003040096747873482	-8.353053161983495e-22	2.5565420982620935e-66	3.909438719684526e-15	5.506670295363712e-15	0.009939198065029168	-9.57557512323543e-21	2.566768398571429e-17	1.1063313779047664e-18	1.102775959478741e-17	1.239893977110251e-20
65900000	0.00003040096747873482	-8.353053161983495e-22	2.5565420982620935e-66	3.909438719684526e-15	5.506670295363712e-15	0.009939198065029168	-9.575574580371064e-21	2.566768398571429e-17	1.1063313779047664e-18	1.102775959478741e-17	1.239893977110251e-20
66000000	0.00003040096747873482	-8.353053161983495e-22	2.5565420982620935e-66	3.909438719684526e-15	5.506670295363712e-15	0.009939198065029168	-9.575574037506697e-21	2.566768398571429e-17	1.1063313779047664e-18	1.102775959478741e-17	1.239893977110251e-20
66100000	0.00003040096747873482	-8.353053161983495e-22	2.5565420982620935e-66	3.909438719684526e-15	5.506670295363712e-15	0.009939198065029168	-9.57557349464233e-21	2.566768398571429e-17	1.1063313779047664e-18	1.102775959478741e-17	1.239893977110251e-20
66200000	0.00003040096747873482	-8.353053161983495e-22	2.5565420982620935e-66	3.909438719684526e-15	5.506670295363712e-15	0.009939198065029168	-9.575572951777966e-21	2.566768398571429e-17	1.1063313779047664e-18	1.102775959478741e-17	1.239893977110251e-20
66300000	0.00003040096747873482	-8.353053161983495e-22	2.5565420982620935e-66	3.909438719684526e-15	5.506670295363712e-15	0.009939198065029168	-9.575572408913599e-21	2.566768398571429e-17	1.1063313779047664e-18	1.102775959478741e-17	1.239893977110251e-20
66400000	0.00003040096747873482	-8.353053161983495e-22	2.5565420982620935e-66	3.909438719684526e-15	5.506670295363712e-15	0.009939198065029168	-9.575571866049232e-21	2.566768398571429e-17	1.1063313779047664e-18	1.102775959478741e-17	1.239893977110251e-20
66500000	0.00003040096747873482	-8.353053161983495e-22	2.5565420982620935e-66	3.909438719684526e-15	5.506670295363712e-15	0.009939198065029168	-9.575571323184866e-21	2.566768398571429e-17	1.1063313779047664e-18	1.102775959478741e-17	1.239893977110251e-20
66600000	0.00003040096747873482	-8.353053161983495e-22	2.5565420982620935e-66	3.909438719684526e-15	5.506670295363712e-15	0.009939198065029168	-9.575570780320499e-21	2.566768398571429e-17	1.1063313779047664e-18	1.102775959478741e-17	1.239893977110251e-20
66700000	0.00003040096747873482	-8.353053161983495e-22	2.5565420982620935e-66	3.909438719684526e-15	5.506670295363712e-15	0.009939198065029168	-9.575570237456133e-21	2.566768398571429e-17	1.1063313779047664e-18	1.102775959478741e-17	1.239893977110251e-20
66800000	0.00003040096747873482	-8.353053161983495e-22	2.5565420982620935e-66	3.909438719684526e-15	5.506670295363712e-15	0.009939198065029168	-9.575569694591766e-21	2.566768398571429e-17	1.1063313779047664e-18	1.102775959478741e-17	1.239893977110251e-20
66900000	0.00003040096747873482	-8.353053161983495e-22	2.5565420982620935e-66	3.909438719684526e-15	5.506670295363712e-15	0.009939198065029168	-9.5755691517274e-21	2.566768398571429e-17	1.1063313779047664e-18	1.102775959478741e-17	1.239893977110251e-20
67000000	0.00003040096747873482	-8.353053161983495e-22	2.5565420982620935e-66	3.909438719684526e-15	5.506670295363712e-15	0.009939198065029168	-9.575568608863033e-21	2.566768398571429e-17	1.1063313779047664e-18	1.102775959478741e-17	1.239893977110251e-20
67100000	0.00003040096747873482	-8.353053161983495e-22	2.5565420982620935e-66	3.909438719684526e-15	5.506670295363712e-15	0.009939198065029168	-9.575568065998666e-21	2.566768398571429e-17	1.1063313779047664e-18	1.102775959478741e-17	1.239893977110251e-20
67200000	0.00003040096747873482	-8.353053161983495e-22	2.5565420982620935e-66	3.909438719684526e-15	5.506670295363712e-15	0.009939198065029168	-9.5755675231343e-21	2.566768398571429e-17	1.1063313779047664e-18	1.102775959478741e-17	1.239893977110251e-20
67300000	0.00003040096747873482	-8.353053161983495e-22	2.5565420982620935e-66	3.909438719684526e-15	5.506670295363712e-15	0.009939198065029168	-9.575566980269933e-21	2.566768398571429e-17	1.1063313779047664e-18	1.102775959478741e-17	1.239893977110251e-20
67400000	0.00003040096747873482	-8.353053161983495e-22	2.5565420982620935e-66	3.909438719684526e-15	5.506670295363712e-15	0.009939198065029168	-9.575566437405566e-21	2.566768398571429e-17	1.1063313779047664e-18	1.102775959478741e-17	1.239893977110251e-20
67500000	0.00003040096747873482	-8.353053161983495e-22	2.5565420982620935e-66	3.909438719684526e-15	5.506670295363712e-15	0.009939198065029168	-9.575565894541201e-21	2.566768398571429e-17	1.1063313779047664e-18	1.102775959478741e-17	1.239893977110251e-20
67600000	0.00003040096747873482	-8.353053161983495e-22	2.5565420982620935e-66	3.909438719684526e-15	5.506670295363712e-15	0.009939198065029168	-9.575565351676835e-21	2.566768398571429e-17	1.1063313779047664e-18	1.102775959478741e-17	1.239893977110251e-20
67700000	0.00003040096747873482	-8.353053161983495e-22	2.5565420982620935e-66	3.909438719684526e-15	5.506670295363712e-15	0.009939198065029168	-9.575564808812468e-21	2.566768398571429e-17	1.1063313779047664e-18	1.102775959478741e-17	1.239893977110251e-20
67800000	0.00003040096747873482	-8.353053161983495e-22	2.5565420982620935e-66	3.909438719684526e-15	5.506670295363712e-15	0.009939198065029168	-9.575564265948101e-21	2.566768398571429e-17	1.1063313779047664e-18	1.102775959478741e-17	1.239893977110251e-20
67900000	0.00003040096747873482	-8.353053161983495e-22	2.5565420982620935e-66	3.909438719684526e-15	5.506670295363712e-15	0.009939198065029168	-9.575563723083735e-21	2.566768398571429e-17	1.1063313779047664e-18	1.102775959478741e-17	1.239893977110251e-20
68000000	0.00003040096747873482	-8.353053161983495e-22	2.5565420982620935e-66	3.909438719684526e-15	5.506670295363712e-15	0.009939198065029168	-9.575563180219368e-21	2.566768398571429e-17	1.1063313779047664e-18	1.102775959478741e-17	1.239893977110251e-20
68100000	0.00003040096747873482	-8.353053161983495e-22	2.5565420982620935e-66	3.909438719684526e-15	5.506670295363712e-15	0.009939198065029168	-9.575562637355002e-21	2.566768398571429e-17	1.1063313779047664e-18	1.102775959478741e-17	1.239893977110251e-20
68200000	0.00003040096747873482	-8.353053161983495e-22	2.5565420982620935e-66	3.909438719684526e-15	5.506670295363712e-15	0.009939198065029168	-9.575562094490635e-21	2.566768398571429e-17	1.1063313779047664e-18	1.102775959478741e-17	1.239893977110251e-20
68300000	0.00003040096747873482	-8.353053161983495e-22	2.5565420982620935e-66	3.909438719684526e-15	5.506670295363712e-15	0.009939198065029168	-9.575561551626268e-21	2.566768398571429e-17	1.1063313779047664e-18	1.102775959478741e-17	1.239893977110251e-20
68400000	0.00003040096747873482	-8.353053161983495e-22	2.5565420982620935e-66	3.909438719684526e-15	5.506670295363712e-15	0.009939198065029168	-9.575561008761902e-21	2.566768398571429e-17	1.1063313779047664e-18	1.102775959478741e-17	1.239893977110251e-20
68500000	0.00003040096747873482	-8.353053161983495e-22	2.5565420982620935e-66	3.909438719684526e-15	5.506670295363712e-15	0.009939198065029168	-9.575560465897535e-21	2.566768398571429e-17	1.1063313779047664e-18	1.102775959478741e-17	1.239893977110251e-20
68600000	0.00003040096747873482	-8.353053161983495e-22	2.5565420982620935e-66	3.909438719684526e-15	5.506670295363712e-15	0.009939198065029168	-9.575559923033169e-21	2.566768398571429e-17	1.1063313779047664e-18	1.102775959478741e-17	1.239893977110251e-20
68700000	0.00003040096747873482	-8.353053161983495e-22	2.5565420982620935e-66	3.909438719684526e-15	5.506670295363712e-15	0.009939198065029168	-9.575559380168804e-21	2.566768398571429e-17	1.1063313779047664e-18	1.102775959478741e-17	1.239893977110251e-20
68800000	0.00003040096747873482	-8.353053161983495e-22	2.5565420982620935e-66	3.909438719684526e-15	5.506670295363712e-15	0.009939198065029168	-9.575558837304437e-21	2.566768398571429e-17	1.1063313779047664e-18	1.102775959478741e-17	1.239893977110251e-20
68900000	0.00003040096747873482	-8.353053161983495e-22	2.5565420982620935e-66	3.909438719684526e-15	5.506670295363712e-15	0.009939198065029168	-9.57555829444007e-21	2.566768398571429e-17	1.1063313779047664e-18	1.102775959478741e-17	1.239893977110251e-20
69000000	0.00003040096747873482	-8.353053161983495e-22	2.5565420982620935e-66	3.909438719684526e-15	5.506670295363712e-15	0.009939198065029168	-9.575557751575704e-21	2.566768398571429e-17	1.1063313779047664e-18	1.102775959478741e-17	1.239893977110251e-20
69100000	0.00003040096747873482	-8.353053161983495e-22	2.5565420982620935e-66	3.909438719684526e-15	5.506670295363712e-15	0.009939198065029168	-9.575557208711337e-21	2.566768398571429e-17	1.1063313779047664e-18	1.102775959478741e-17	1.239893977110251e-20
69200000	0.00003040096747873482	-8.353053161983495e-22	2.5565420982620935e-66	3.909438719684526e-15	5.506670295363712e-15	0.009939198065029168	-9.57555666584697e-21	2.566768398571429e-17	1.1063313779047664e-18	1.102775959478741e-17	1.239893977110251e-20
69300000	0.00003040096747873482	-8.353053161983495e-22	2.5565420982620935e-66	3.909438719684526e-15	5.506670295363712e-15	0.009939198065029168	-9.575556122982604e-21	2.566768398571429e-17	1.1063313779047664e-18	1.102775959478741e-17	1.239893977110251e-20
69400000	0.00003040096747873482	-8.353053161983495e-22	2.5565420982620935e-66	3.909438719684526e-15	5.506670295363712e-15	0.009939198065029168	-9.575555580118237e-21	2.566768398571429e-17	1.1063313779047664e-18	1.102775959478741e-17	1.239893977110251e-20
69500000	0.00003040096747873482	-8.353053161983495e-22	2.5565420982620935e-66	3.909438719684526e-15	5.506670295363712e-15	0.009939198065029168	-9.57555503725387e-21	2.566768398571429e-17	1.1063313779047664e-18	1.102775959478741e-17	1.239893977110251e-20
69600000	0.00003040096747873482	-8.353053161983495e-22	2.5565420982620935e-66	3.909438719684526e-15	5.506670295363712e-15	0.009939198065029168	-9.575554494389504e-21	2.566768398571429e-17	1.1063313779047664e-18	1.102775959478741e-17	1.239893977110251e-20
69700000	0.00003040096747873482	-8.353053161983495e-22	2.5565420982620935e-66	3.909438719684526e-15	5.506670295363712e-15	0.009939198065029168	-9.575553951525138e-21	2.566768398571429e-17	1.1063313779047664e-18	1.102775959478741e-17	1.239893977110251e-20
69800000	0.00003040096747873482	-8.353053161983495e-22	2.5565420982620935e-66	3.909438719684526e-15	5.506670295363712e-15	0.009939198065029168	-9.575553408660771e-21	2.566768398571429e-17	1.1063313779047664e-18	1.102775959478741e-17	1.239893977110251e-20
69900000	0.00003040096747873482	-8.353053161983495e-22	2.5565420982620935e-66	3.909438719684526e-15	5.506670295363712e-15	0.009939198065029168	-9.575552865796404e-21	2.566768398571429e-17	1.1063313779047664e-18	1.102775959478741e-17	1.239893977110251e-20
70000000	0.00003040096747873482	-8.353053161983495e-22	2.5565420982620935e-66	3.909438719684526e-15	5.506670295363712e-15	0.009939198065029168	-9.575552322932039e-21	2.566768398571429e-17	1.1063313779047664e-18	1.102775959478741e-17	1.239893977110251e-20
70100000	0.00003040096747873482	-8.353053161983495e-22	2.5565420982620935e-66	3.909438719684526e-15	5.506670295363712e-15	0.009939198065029168	-9.575551780067673e-21	2.566768398571429e-17	1.1063313779047664e-18	1.102775959478741e-17	1.239893977110251e-20
70200000	0.00003040096747873482	-8.353053161983495e-22	2.5565420982620935e-66	3.909438719684526e-15	5.506670295363712e-15	0.009939198065029168	-9.575551237203306e-21	2.566768398571429e-17	1.1063313779047664e-18	1.102775959478741e-17	1.239893977110251e-20
70300000	0.00003040096747873482	-8.353053161983495e-22	2.5565420982620935e-66	3.909438719684526e-15	5.506670295363712e-15	0.009939198065029168	-9.57555069433894e-21	2.566768398571429e-17	1.1063313779047664e-18	1.102775959478741e-17	1.239893977110251e-20
70400000	0.00003040096747873482	-8.353053161983495e-22	2.5565420982620935e-66	3.909438719684526e-15	5.506670295363712e-15	0.009939198065029168	-9.575550151474573e-21	2.566768398571429e-17	1.1063313779047664e-18	1.102775959478741e-17	1.239893977110251e-20
70500000	0.00003040096747873482	-8.353053161983495e-22	2.5565420982620935e-66	3.909438719684526e-15	5.506670295363712e-15	0.009939198065029168	-9.575549608610206e-21	2.566768398571429e-17	1.1063313779047664e-18	1.102775959478741e-17	1.239893977110251e-20
70600000	0.00003040096747873482	-8.353053161983495e-22	2.5565420982620935e-66	3.909438719684526e-15	5.506670295363712e-15	0.009939198065029168	-9.57554906574584e-21	2.566768398571429e-17	1.1063313779047664e-18	1.102775959478741e-17	1.239893977110251e-20
70700000	0.00003040096747873482	-8.353053161983495e-22	2.5565420982620935e-66	3.909438719684526e-15	5.506670295363712e-15	0.009939198065029168	-9.575548522881473e-21	2.566768398571429e-17	1.1063313779047664e-18	1.102775959478741e-17	1.239893977110251e-20
70800000	0.00003040096747873482	-8.353053161983495e-22	2.5565420982620935e-66	3.909438719684526e-15	5.506670295363712e-15	0.009939198065029168	-9.575547980017106e-21	2.566768398571429e-17	1.1063313779047664e-18	1.102775959478741e-17	1.239893977110251e-20
70900000	0.00003040096747873482	-8.353053161983495e-22	2.5565420982620935e-66	3.909438719684526e-15	5.506670295363712e-15	0.009939198065029168	-9.57554743715274e-21	2.566768398571429e-17	1.1063313779047664e-18	1.102775959478741e-17	1.239893977110251e-20
71000000	0.00003040096747873482	-8.353053161983495e-22	2.5565420982620935e-66	3.909438719684526e-15	5.506670295363712e-15	0.009939198065029168	-9.575546894288373e-21	2.566768398571429e-17	1.1063313779047664e-18	1.102775959478741e-17	1.239893977110251e-20
71100000	0.00003040096747873482	-8.353053161983495e-22	2.5565420982620935e-66	3.909438719684526e-15	5.506670295363712e-15	0.009939198065029168	-9.575546351424007e-21	2.566768398571429e-17	1.1063313779047664e-18	1.102775959478741e-17	1.239893977110251e-20
71200000	0.00003040096747873482	-8.353053161983495e-22	2.5565420982620935e-66	3.909438719684526e-15	5.506670295363712e-15	0.009939198065029168	-9.575545808559641e-21	2.566768398571429e-17	1.1063313779047664e-18	1.102775959478741e-17	1.239893977110251e-20
71300000	0.00003040096747873482	-8.353053161983495e-22	2.5565420982620935e-66	3.909438719684526e-15	5.506670295363712e-15	0.009939198065029168	-9.575545265695275e-21	2.566768398571429e-17	1.1063313779047664e-18	1.102775959478741e-17	1.239893977110251e-20
71400000	0.00003040096747873482	-8.353053161983495e-22	2.5565420982620935e-66	3.909438719684526e-15	5.506670295363712e-15	0.009939198065029168	-9.575544722830908e-21	2.566768398571429e-17	1.1063313779047664e-18	1.102775959478741e-17	1.239893977110251e-20
71500000	0.00003040096747873482	-8.353053161983495e-22	2.5565420982620935e-66	3.909438719684526e-15	5.506670295363712e-15	0.009939198065029168	-9.575544179966542e-21	2.566768398571429e-17	1.1063313779047664e-18	1.102775959478741e-17	1.239893977110251e-20
71600000	0.00003040096747873482	-8.353053161983495e-22	2.5565420982620935e-66	3.909438719684526e-15	5.506670295363712e-15	0.009939198065029168	-9.575543637102175e-21	2.566768398571429e-17	1.1063313779047664e-18	1.102775959478741e-17	1.239893977110251e-20
71700000	0.00003040096747873482	-8.353053161983495e-22	2.5565420982620935e-66	3.909438719684526e-15	5.506670295363712e-15	0.009939198065029168	-9.575543094237808e-21	2.566768398571429e-17	1.1063313779047664e-18	1.102775959478741e-17	1.239893977110251e-20
71800000	0.00003040096747873482	-8.353053161983495e-22	2.5565420982620935e-66	3.909438719684526e-15	5.506670295363712e-15	0.009939198065029168	-9.575542551373442e-21	2.566768398571429e-17	1.1063313779047664e-18	1.102775959478741e-17	1.239893977110251e-20
71900000	0.00003040096747873482	-8.353053161983495e-22	2.5565420982620935e-66	3.909438719684526e-15	5.506670295363712e-15	0.009939198065029168	-9.575542008509075e-21	2.566768398571429e-17	1.1063313779047664e-18	1.102775959478741e-17	1.2398939771102511e-20
72000000	0.00003040096747873482	-8.353053161983495e-22	2.5565420982620935e-66	3.909438719684526e-15	5.506670295363712e-15	0.009939198065029168	-9.575541465644709e-21	2.566768398571429e-17	1.1063313779047664e-18	1.102775959478741e-17	1.2398939771102511e-20
72100000	0.00003040096747873482	-8.353053161983495e-22	2.5565420982620935e-66	3.909438719684526e-15	5.506670295363712e-15	0.009939198065029168	-9.575540922780342e-21	2.566768398571429e-17	1.1063313779047664e-18	1.102775959478741e-17	1.2398939771102511e-20
72200000	0.00003040096747873482	-8.353053161983495e-22	2.5565420982620935e-66	3.909438719684526e-15	5.506670295363712e-15	0.009939198065029168	-9.575540379915975e-21	2.566768398571429e-17	1.1063313779047664e-18	1.102775959478741e-17	1.2398939771102511e-20
72300000	0.00003040096747873482	-8.353053161983495e-22	2.5565420982620935e-66	3.909438719684526e-15	5.506670295363712e-15	0.009939198065029168	-9.575539837051609e-21	2.566768398571429e-17	1.1063313779047664e-18	1.102775959478741e-17	1.2398939771102511e-20
72400000	0.00003040096747873482	-8.353053161983495e-22	2.5565420982620935e-66	3.909438719684526e-15	5.506670295363712e-15	0.009939198065029168	-9.575539294187242e-21	2.566768398571429e-17	1.1063313779047664e-18	1.102775959478741e-17	1.2398939771102511e-20
72500000	0.00003040096747873482	-8.353053161983495e-22	2.5565420982620935e-66	3.909438719684526e-15	5.506670295363712e-15	0.009939198065029168	-9.575538751322877e-21	2.566768398571429e-17	1.1063313779047664e-18	1.102775959478741e-17	1.2398939771102511e-20
72600000	0.00003040096747873482	-8.353053161983495e-22	2.5565420982620935e-66	3.909438719684526e-15	5.506670295363712e-15	0.009939198065029168	-9.57553820845851e-21	2.566768398571429e-17	1.1063313779047664e-18	1.102775959478741e-17	1.2398939771102511e-20
72700000	0.00003040096747873482	-8.353053161983495e-22	2.5565420982620935e-66	3.909438719684526e-15	5.506670295363712e-15	0.009939198065029168	-9.575537665594144e-21	2.566768398571429e-17	1.1063313779047664e-18	1.102775959478741e-17	1.2398939771102511e-20
72800000	0.00003040096747873482	-8.353053161983495e-22	2.556542098262093e-66	3.909438719684526e-15	5.506670295363712e-15	0.009939198065029168	-9.575537122729777e-21	2.566768398571429e-17	1.1063313779047664e-18	1.102775959478741e-17	1.2398939771102511e-20
72900000	0.00003040096747873482	-8.353053161983495e-22	2.556542098262093e-66	3.909438719684526e-15	5.506670295363712e-15	0.009939198065029168	-9.575536579865411e-21	2.566768398571429e-17	1.1063313779047664e-18	1.102775959478741e-17	1.2398939771102511e-20
73000000	0.000030400967478734818	-8.353053161983495e-22	2.556542098262093e-66	3.909438719684526e-15	5.506670295363712e-15	0.009939198065029168	-9.575536037001044e-21	2.566768398571429e-17	1.1063313779047664e-18	1.102775959478741e-17	1.2398939771102511e-20
73100000	0.000030400967478734818	-8.353053161983495e-22	2.556542098262093e-66	3.909438719684526e-15	5.506670295363712e-15	0.009939198065029168	-9.575535494136678e-21	2.566768398571429e-17	1.1063313779047664e-18	1.102775959478741e-17	1.2398939771102511e-20
73200000	0.000030400967478734818	-8.353053161983495e-22	2.556542098262093e-66	3.909438719684526e-15	5.506670295363712e-15	0.009939198065029168	-9.575534951272311e-21	2.566768398571429e-17	1.1063313779047664e-18	1.102775959478741e-17	1.2398939771102511e-20
73300000	0.000030400967478734818	-8.353053161983495e-22	2.556542098262093e-66	3.909438719684526e-15	5.506670295363712e-15	0.009939198065029168	-9.575534408407944e-21	2.566768398571429e-17	1.1063313779047664e-18	1.102775959478741e-17	1.2398939771102511e-20
73400000	0.000030400967478734818	-8.353053161983495e-22	2.556542098262093e-66	3.909438719684526e-15	5.506670295363712e-15	0.009939198065029168	-9.575533865543578e-21	2.566768398571429e-17	1.1063313779047664e-18	1.102775959478741e-17	1.2398939771102511e-20
73500000	0.000030400967478734818	-8.353053161983495e-22	2.556542098262093e-66	3.909438719684526e-15	5.506670295363712e-15	0.009939198065029168	-9.575533322679211e-21	2.566768398571429e-17	1.1063313779047664e-18	1.102775959478741e-17	1.2398939771102511e-20
73600000	0.000030400967478734818	-8.353053161983495e-22	2.556542098262093e-66	3.909438719684526e-15	5.506670295363712e-15	0.009939198065029168	-9.575532779814845e-21	2.566768398571429e-17	1.1063313779047664e-18	1.102775959478741e-17	1.2398939771102511e-20
73700000	0.000030400967478734818	-8.353053161983495e-22	2.556542098262093e-66	3.909438719684526e-15	5.506670295363712e-15	0.009939198065029168	-9.575532236950478e-21	2.566768398571429e-17	1.1063313779047664e-18	1.102775959478741e-17	1.2398939771102511e-20
73800000	0.000030400967478734818	-8.353053161983495e-22	2.556542098262093e-66	3.909438719684526e-15	5.506670295363712e-15	0.009939198065029168	-9.575531694086113e-21	2.566768398571429e-17	1.1063313779047664e-18	1.102775959478741e-17	1.2398939771102511e-20
73900000	0.000030400967478734818	-8.353053161983495e-22	2.556542098262093e-66	3.909438719684526e-15	5.506670295363712e-15	0.009939198065029168	-9.575531151221746e-21	2.566768398571429e-17	1.1063313779047664e-18	1.102775959478741e-17	1.2398939771102511e-20
74000000	0.000030400967478734818	-8.353053161983495e-22	2.556542098262093e-66	3.909438719684526e-15	5.506670295363712e-15	0.009939198065029168	-9.57553060835738e-21	2.566768398571429e-17	1.1063313779047664e-18	1.102775959478741e-17	1.2398939771102511e-20
74100000	0.000030400967478734818	-8.353053161983495e-22	2.556542098262093e-66	3.909438719684526e-15	5.506670295363712e-15	0.009939198065029168	-9.575530065493013e-21	2.566768398571429e-17	1.1063313779047664e-18	1.102775959478741e-17	1.2398939771102511e-20
74200000	0.000030400967478734818	-8.353053161983495e-22	2.556542098262093e-66	3.909438719684526e-15	5.506670295363712e-15	0.009939198065029168	-9.575529522628646e-21	2.566768398571429e-17	1.1063313779047664e-18	1.102775959478741e-17	1.2398939771102511e-20
74300000	0.000030400967478734818	-8.353053161983495e-22	2.556542098262093e-66	3.909438719684526e-15	5.506670295363712e-15	0.009939198065029168	-9.57552897976428e-21	2.566768398571429e-17	1.1063313779047664e-18	1.102775959478741e-17	1.2398939771102511e-20
74400000	0.000030400967478734818	-8.353053161983495e-22	2.556542098262093e-66	3.909438719684526e-15	5.506670295363712e-15	0.009939198065029168	-9.575528436899913e-21	2.566768398571429e-17	1.1063313779047664e-18	1.102775959478741e-17	1.2398939771102511e-20
74500000	0.000030400967478734818	-8.353053161983495e-22	2.556542098262093e-66	3.909438719684526e-15	5.506670295363712e-15	0.009939198065029168	-9.575527894035547e-21	2.566768398571429e-17	1.1063313779047664e-18	1.102775959478741e-17	1.2398939771102511e-20
74600000	0.000030400967478734818	-8.353053161983495e-22	2.556542098262093e-66	3.909438719684526e-15	5.506670295363712e-15	0.009939198065029168	-9.57552735117118e-21	2.566768398571429e-17	1.1063313779047664e-18	1.102775959478741e-17	1.2398939771102511e-20
74700000	0.000030400967478734818	-8.353053161983495e-22	2.556542098262093e-66	3.909438719684526e-15	5.506670295363712e-15	0.009939198065029168	-9.575526808306813e-21	2.566768398571429e-17	1.1063313779047664e-18	1.102775959478741e-17	1.2398939771102511e-20
74800000	0.000030400967478734818	-8.353053161983495e-22	2.556542098262093e-66	3.909438719684526e-15	5.506670295363712e-15	0.009939198065029168	-9.575526265442447e-21	2.566768398571429e-17	1.1063313779047664e-18	1.102775959478741e-17	1.2398939771102511e-20
74900000	0.000030400967478734818	-8.353053161983495e-22	2.556542098262093e-66	3.909438719684526e-15	5.506670295363712e-15	0.009939198065029168	-9.57552572257808e-21	2.566768398571429e-17	1.1063313779047664e-18	1.102775959478741e-17	1.2398939771102511e-20
75000000	0.000030400967478734818	-8.353053161983495e-22	2.556542098262093e-66	3.909438719684526e-15	5.506670295363712e-15	0.009939198065029168	-9.575525179713715e-21	2.566768398571429e-17	1.1063313779047664e-18	1.102775959478741e-17	1.2398939771102511e-20
75100000	0.000030400967478734818	-8.353053161983495e-22	2.556542098262093e-66	3.909438719684526e-15	5.506670295363712e-15	0.009939198065029168	-9.575524636849349e-21	2.566768398571429e-17	1.1063313779047664e-18	1.102775959478741e-17	1.2398939771102511e-20
75200000	0.000030400967478734818	-8.353053161983495e-22	2.556542098262093e-66	3.909438719684526e-15	5.506670295363712e-15	0.009939198065029168	-9.575524093984982e-21	2.566768398571429e-17	1.1063313779047664e-18	1.102775959478741e-17	1.2398939771102511e-20
75300000	0.000030400967478734818	-8.353053161983495e-22	2.556542098262093e-66	3.909438719684526e-15	5.506670295363712e-15	0.009939198065029168	-9.575523551120615e-21	2.566768398571429e-17	1.1063313779047664e-18	1.102775959478741e-17	1.2398939771102511e-20
75400000	0.000030400967478734818	-8.353053161983495e-22	2.556542098262093e-66	3.909438719684526e-15	5.506670295363712e-15	0.009939198065029168	-9.575523008256249e-21	2.566768398571429e-17	1.1063313779047664e-18	1.102775959478741e-17	1.2398939771102511e-20
75500000	0.000030400967478734818	-8.353053161983495e-22	2.556542098262093e-66	3.909438719684526e-15	5.506670295363712e-15	0.009939198065029168	-9.575522465391882e-21	2.566768398571429e-17	1.1063313779047664e-18	1.102775959478741e-17	1.2398939771102511e-20
75600000	0.000030400967478734818	-8.353053161983495e-22	2.556542098262093e-66	3.909438719684526e-15	5.506670295363712e-15	0.009939198065029168	-9.575521922527516e-21	2.566768398571429e-17	1.1063313779047664e-18	1.102775959478741e-17	1.2398939771102511e-20
75700000	0.000030400967478734818	-8.353053161983495e-22	2.556542098262093e-66	3.909438719684526e-15	5.506670295363712e-15	0.009939198065029168	-9.575521379663149e-21	2.566768398571429e-17	1.1063313779047664e-18	1.102775959478741e-17	1.2398939771102511e-20
75800000	0.000030400967478734818	-8.353053161983495e-22	2.556542098262093e-66	3.909438719684526e-15	5.506670295363712e-15	0.009939198065029168	-9.575520836798782e-21	2.566768398571429e-17	1.1063313779047664e-18	1.102775959478741e-17	1.2398939771102511e-20
75900000	0.000030400967478734818	-8.353053161983495e-22	2.556542098262093e-66	3.909438719684526e-15	5.506670295363712e-15	0.009939198065029168	-9.575520293934416e-21	2.566768398571429e-17	1.1063313779047664e-18	1.102775959478741e-17	1.2398939771102511e-20
76000000	0.000030400967478734818	-8.353053161983495e-22	2.556542098262093e-66	3.909438719684526e-15	5.506670295363712e-15	0.009939198065029168	-9.575519751070049e-21	2.566768398571429e-17	1.1063313779047664e-18	1.102775959478741e-17	1.2398939771102511e-20
76100000	0.000030400967478734818	-8.353053161983495e-22	2.556542098262093e-66	3.909438719684526e-15	5.506670295363712e-15	0.009939198065029168	-9.575519208205683e-21	2.566768398571429e-17	1.1063313779047664e-18	1.102775959478741e-17	1.2398939771102511e-20
76200000	0.000030400967478734818	-8.353053161983495e-22	2.556542098262093e-66	3.909438719684526e-15	5.506670295363712e-15	0.009939198065029168	-9.575518665341317e-21	2.566768398571429e-17	1.1063313779047664e-18	1.102775959478741e-17	1.2398939771102511e-20
76300000	0.000030400967478734818	-8.353053161983495e-22	2.556542098262093e-66	3.909438719684526e-15	5.506670295363712e-15	0.009939198065029168	-9.575518122476951e-21	2.566768398571429e-17	1.1063313779047664e-18	1.102775959478741e-17	1.2398939771102511e-20
76400000	0.000030400967478734818	-8.353053161983495e-22	2.556542098262093e-66	3.909438719684526e-15	5.506670295363712e-15	0.009939198065029168	-9.575517579612584e-21	2.566768398571429e-17	1.1063313779047664e-18	1.102775959478741e-17	1.2398939771102511e-20
76500000	0.000030400967478734818	-8.353053161983495e-22	2.556542098262093e-66	3.909438719684526e-15	5.506670295363712e-15	0.009939198065029168	-9.575517036748218e-21	2.566768398571429e-17	1.1063313779047664e-18	1.102775959478741e-17	1.2398939771102511e-20
76600000	0.000030400967478734818	-8.353053161983495e-22	2.556542098262093e-66	3.909438719684526e-15	5.506670295363712e-15	0.009939198065029168	-9.575516493883851e-21	2.566768398571429e-17	1.1063313779047664e-18	1.102775959478741e-17	1.2398939771102511e-20
76700000	0.000030400967478734818	-8.353053161983495e-22	2.556542098262093e-66	3.909438719684526e-15	5.506670295363712e-15	0.009939198065029168	-9.575515951019484e-21	2.566768398571429e-17	1.1063313779047664e-18	1.102775959478741e-17	1.2398939771102511e-20
76800000	0.000030400967478734818	-8.353053161983495e-22	2.556542098262093e-66	3.909438719684526e-15	5.506670295363712e-15	0.009939198065029168	-9.575515408155118e-21	2.566768398571429e-17	1.1063313779047664e-18	1.102775959478741e-17	1.2398939771102511e-20
76900000	0.000030400967478734818	-8.353053161983495e-22	2.556542098262093e-66	3.909438719684526e-15	5.506670295363712e-15	0.009939198065029168	-9.575514865290751e-21	2.566768398571429e-17	1.1063313779047664e-18	1.102775959478741e-17	1.2398939771102511e-20
77000000	0.000030400967478734818	-8.353053161983495e-22	2.556542098262093e-66	3.909438719684526e-15	5.506670295363712e-15	0.009939198065029168	-9.575514322426385e-21	2.566768398571429e-17	1.1063313779047664e-18	1.102775959478741e-17	1.2398939771102511e-20
77100000	0.000030400967478734818	-8.353053161983495e-22	2.556542098262093e-66	3.909438719684526e-15	5.506670295363712e-15	0.009939198065029168	-9.575513779562018e-21	2.566768398571429e-17	1.1063313779047664e-18	1.102775959478741e-17	1.2398939771102511e-20
77200000	0.000030400967478734818	-8.353053161983495e-22	2.556542098262093e-66	3.909438719684526e-15	5.506670295363712e-15	0.009939198065029168	-9.575513236697651e-21	2.566768398571429e-17	1.1063313779047664e-18	1.102775959478741e-17	1.2398939771102511e-20
77300000	0.000030400967478734818	-8.353053161983495e-22	2.556542098262093e-66	3.909438719684526e-15	5.506670295363712e-15	0.009939198065029168	-9.575512693833285e-21	2.566768398571429e-17	1.1063313779047664e-18	1.102775959478741e-17	1.2398939771102511e-20
77400000	0.000030400967478734818	-8.353053161983495e-22	2.556542098262093e-66	3.909438719684526e-15	5.506670295363712e-15	0.009939198065029168	-9.575512150968918e-21	2.566768398571429e-17	1.1063313779047664e-18	1.102775959478741e-17	1.2398939771102511e-20
77500000	0.000030400967478734818	-8.353053161983495e-22	2.556542098262093e-66	3.909438719684526e-15	5.506670295363712e-15	0.009939198065029168	-9.575511608104553e-21	2.566768398571429e-17	1.1063313779047664e-18	1.102775959478741e-17	1.2398939771102511e-20
77600000	0.000030400967478734818	-8.353053161983495e-22	2.556542098262093e-66	3.909438719684526e-15	5.506670295363712e-15	0.009939198065029168	-9.575511065240187e-21	2.566768398571429e-17	1.1063313779047664e-18	1.102775959478741e-17	1.2398939771102511e-20
77700000	0.000030400967478734818	-8.353053161983495e-22	2.556542098262093e-66	3.909438719684526e-15	5.506670295363712e-15	0.009939198065029168	-9.57551052237582e-21	2.566768398571429e-17	1.1063313779047664e-18	1.102775959478741e-17	1.2398939771102511e-20
77800000	0.000030400967478734818	-8.353053161983495e-22	2.556542098262093e-66	3.909438719684526e-15	5.506670295363712e-15	0.009939198065029168	-9.575509979511453e-21	2.566768398571429e-17	1.1063313779047664e-18	1.102775959478741e-17	1.2398939771102511e-20
77900000	0.000030400967478734818	-8.353053161983495e-22	2.556542098262093e-66	3.909438719684526e-15	5.506670295363712e-15	0.009939198065029168	-9.575509436647087e-21	2.566768398571429e-17	1.1063313779047664e-18	1.102775959478741e-17	1.2398939771102511e-20
78000000	0.000030400967478734818	-8.353053161983495e-22	2.556542098262093e-66	3.909438719684526e-15	5.506670295363712e-15	0.009939198065029168	-9.57550889378272e-21	2.566768398571429e-17	1.1063313779047664e-18	1.102775959478741e-17	1.2398939771102511e-20
78100000	0.000030400967478734818	-8.353053161983495e-22	2.556542098262093e-66	3.909438719684526e-15	5.506670295363712e-15	0.009939198065029168	-9.575508350918354e-21	2.566768398571429e-17	1.1063313779047664e-18	1.102775959478741e-17	1.2398939771102511e-20
78200000	0.000030400967478734818	-8.353053161983495e-22	2.556542098262093e-66	3.909438719684526e-15	5.506670295363712e-15	0.009939198065029168	-9.575507808053987e-21	2.566768398571429e-17	1.1063313779047664e-18	1.102775959478741e-17	1.2398939771102511e-20
78300000	0.000030400967478734818	-8.353053161983495e-22	2.556542098262093e-66	3.909438719684526e-15	5.506670295363712e-15	0.009939198065029168	-9.57550726518962e-21	2.566768398571429e-17	1.1063313779047664e-18	1.102775959478741e-17	1.2398939771102511e-20
78400000	0.000030400967478734818	-8.353053161983495e-22	2.556542098262093e-66	3.909438719684526e-15	5.506670295363712e-15	0.009939198065029168	-9.575506722325254e-21	2.566768398571429e-17	1.1063313779047664e-18	1.102775959478741e-17	1.2398939771102511e-20
78500000	0.000030400967478734818	-8.353053161983495e-22	2.556542098262093e-66	3.909438719684526e-15	5.506670295363712e-15	0.009939198065029168	-9.575506179460887e-21	2.566768398571429e-17	1.1063313779047664e-18	1.102775959478741e-17	1.2398939771102511e-20
78600000	0.000030400967478734818	-8.353053161983495e-22	2.556542098262093e-66	3.909438719684526e-15	5.506670295363712e-15	0.009939198065029168	-9.57550563659652e-21	2.566768398571429e-17	1.1063313779047664e-18	1.102775959478741e-17	1.2398939771102511e-20
78700000	0.000030400967478734818	-8.353053161983495e-22	2.556542098262093e-66	3.909438719684526e-15	5.506670295363712e-15	0.009939198065029168	-9.575505093732155e-21	2.566768398571429e-17	1.1063313779047664e-18	1.102775959478741e-17	1.2398939771102511e-20
78800000	0.000030400967478734818	-8.353053161983495e-22	2.556542098262093e-66	3.909438719684526e-15	5.506670295363712e-15	0.009939198065029168	-9.575504550867789e-21	2.566768398571429e-17	1.1063313779047664e-18	1.102775959478741e-17	1.2398939771102511e-20
78900000	0.000030400967478734818	-8.353053161983495e-22	2.556542098262093e-66	3.909438719684526e-15	5.506670295363712e-15	0.009939198065029168	-9.575504008003422e-21	2.566768398571429e-17	1.1063313779047664e-18	1.102775959478741e-17	1.2398939771102511e-20
79000000	0.000030400967478734818	-8.353053161983495e-22	2.556542098262093e-66	3.909438719684526e-15	5.506670295363712e-15	0.009939198065029168	-9.575503465139056e-21	2.566768398571429e-17	1.1063313779047664e-18	1.102775959478741e-17	1.2398939771102511e-20
79100000	0.000030400967478734818	-8.353053161983495e-22	2.556542098262093e-66	3.909438719684526e-15	5.506670295363712e-15	0.009939198065029168	-9.575502922274689e-21	2.566768398571429e-17	1.1063313779047664e-18	1.102775959478741e-17	1.2398939771102511e-20
79200000	0.000030400967478734818	-8.353053161983495e-22	2.556542098262093e-66	3.909438719684526e-15	5.506670295363712e-15	0.009939198065029168	-9.575502379410322e-21	2.566768398571429e-17	1.1063313779047664e-18	1.102775959478741e-17	1.2398939771102511e-20
79300000	0.000030400967478734818	-8.353053161983495e-22	2.556542098262093e-66	3.909438719684526e-15	5.506670295363712e-15	0.009939198065029168	-9.575501836545956e-21	2.566768398571429e-17	1.1063313779047664e-18	1.102775959478741e-17	1.2398939771102511e-20
79400000	0.000030400967478734818	-8.353053161983495e-22	2.556542098262093e-66	3.909438719684526e-15	5.506670295363712e-15	0.009939198065029168	-9.575501293681589e-21	2.566768398571429e-17	1.1063313779047664e-18	1.102775959478741e-17	1.2398939771102511e-20
79500000	0.000030400967478734818	-8.353053161983495e-22	2.556542098262093e-66	3.909438719684526e-15	5.506670295363712e-15	0.009939198065029168	-9.575500750817223e-21	2.566768398571429e-17	1.1063313779047664e-18	1.102775959478741e-17	1.2398939771102511e-20
79600000	0.000030400967478734818	-8.353053161983495e-22	2.556542098262093e-66	3.909438719684526e-15	5.506670295363712e-15	0.009939198065029168	-9.575500207952856e-21	2.566768398571429e-17	1.1063313779047664e-18	1.102775959478741e-17	1.2398939771102511e-20
79700000	0.000030400967478734818	-8.353053161983495e-22	2.556542098262093e-66	3.909438719684526e-15	5.506670295363712e-15	0.009939198065029168	-9.57549966508849e-21	2.566768398571429e-17	1.1063313779047664e-18	1.102775959478741e-17	1.2398939771102511e-20
79800000	0.000030400967478734818	-8.353053161983495e-22	2.556542098262093e-66	3.909438719684526e-15	5.506670295363712e-15	0.009939198065029168	-9.575499122224123e-21	2.566768398571429e-17	1.1063313779047664e-18	1.102775959478741e-17	1.2398939771102511e-20
79900000	0.000030400967478734818	-8.353053161983495e-22	2.556542098262093e-66	3.909438719684526e-15	5.506670295363712e-15	0.009939198065029168	-9.575498579359756e-21	2.566768398571429e-17	1.1063313779047664e-18	1.102775959478741e-17	1.2398939771102511e-20
80000000	0.000030400967478734818	-8.353053161983495e-22	2.556542098262093e-66	3.909438719684526e-15	5.506670295363712e-15	0.009939198065029168	-9.575498036495391e-21	2.566768398571429e-17	1.1063313779047664e-18	1.102775959478741e-17	1.2398939771102511e-20
80100000	0.000030400967478734818	-8.353053161983495e-22	2.556542098262093e-66	3.909438719684526e-15	5.506670295363712e-15	0.009939198065029168	-9.575497493631025e-21	2.566768398571429e-17	1.1063313779047664e-18	1.102775959478741e-17	1.2398939771102511e-20
80200000	0.000030400967478734818	-8.353053161983495e-22	2.556542098262093e-66	3.909438719684526e-15	5.506670295363712e-15	0.009939198065029168	-9.575496950766658e-21	2.566768398571429e-17	1.1063313779047664e-18	1.102775959478741e-17	1.2398939771102511e-20
80300000	0.000030400967478734818	-8.353053161983495e-22	2.556542098262093e-66	3.909438719684526e-15	5.506670295363712e-15	0.009939198065029168	-9.575496407902291e-21	2.566768398571429e-17	1.1063313779047664e-18	1.102775959478741e-17	1.2398939771102511e-20
80400000	0.000030400967478734818	-8.353053161983495e-22	2.556542098262093e-66	3.909438719684526e-15	5.506670295363712e-15	0.009939198065029168	-9.575495865037925e-21	2.566768398571429e-17	1.1063313779047664e-18	1.102775959478741e-17	1.2398939771102511e-20
80500000	0.000030400967478734818	-8.353053161983495e-22	2.556542098262093e-66	3.909438719684526e-15	5.506670295363712e-15	0.009939198065029168	-9.575495322173558e-21	2.566768398571429e-17	1.1063313779047664e-18	1.102775959478741e-17	1.2398939771102511e-20
80600000	0.000030400967478734818	-8.353053161983495e-22	2.556542098262093e-66	3.909438719684526e-15	5.506670295363712e-15	0.009939198065029168	-9.575494779309192e-21	2.566768398571429e-17	1.1063313779047664e-18	1.102775959478741e-17	1.2398939771102511e-20
80700000	0.000030400967478734818	-8.353053161983495e-22	2.556542098262093e-66	3.909438719684526e-15	5.506670295363712e-15	0.009939198065029168	-9.575494236444825e-21	2.566768398571429e-17	1.1063313779047664e-18	1.102775959478741e-17	1.2398939771102511e-20
80800000	0.000030400967478734818	-8.353053161983495e-22	2.556542098262093e-66	3.909438719684526e-15	5.506670295363712e-15	0.009939198065029168	-9.575493693580458e-21	2.566768398571429e-17	1.1063313779047664e-18	1.102775959478741e-17	1.2398939771102511e-20
80900000	0.000030400967478734818	-8.353053161983495e-22	2.556542098262093e-66	3.909438719684526e-15	5.506670295363712e-15	0.009939198065029168	-9.575493150716092e-21	2.566768398571429e-17	1.1063313779047664e-18	1.102775959478741e-17	1.2398939771102511e-20
81000000	0.000030400967478734818	-8.353053161983495e-22	2.556542098262093e-66	3.909438719684526e-15	5.506670295363712e-15	0.009939198065029168	-9.575492607851725e-21	2.566768398571429e-17	1.1063313779047664e-18	1.102775959478741e-17	1.2398939771102511e-20
81100000	0.000030400967478734818	-8.353053161983495e-22	2.556542098262093e-66	3.909438719684526e-15	5.506670295363712e-15	0.009939198065029168	-9.575492064987359e-21	2.566768398571429e-17	1.1063313779047664e-18	1.102775959478741e-17	1.2398939771102511e-20
81200000	0.000030400967478734818	-8.353053161983495e-22	2.556542098262093e-66	3.909438719684526e-15	5.506670295363712e-15	0.009939198065029168	-9.575491522122993e-21	2.566768398571429e-17	1.1063313779047664e-18	1.102775959478741e-17	1.2398939771102511e-20
81300000	0.000030400967478734818	-8.353053161983495e-22	2.556542098262093e-66	3.909438719684526e-15	5.506670295363712e-15	0.009939198065029168	-9.575490979258627e-21	2.566768398571429e-17	1.1063313779047664e-18	1.102775959478741e-17	1.2398939771102511e-20
81400000	0.000030400967478734818	-8.353053161983495e-22	2.556542098262093e-66	3.909438719684526e-15	5.506670295363712e-15	0.009939198065029168	-9.57549043639426e-21	2.566768398571429e-17	1.1063313779047664e-18	1.102775959478741e-17	1.2398939771102511e-20
81500000	0.000030400967478734818	-8.353053161983495e-22	2.556542098262093e-66	3.909438719684526e-15	5.506670295363712e-15	0.009939198065029168	-9.575489893529894e-21	2.566768398571429e-17	1.1063313779047664e-18	1.102775959478741e-17	1.2398939771102511e-20
81600000	0.000030400967478734818	-8.353053161983495e-22	2.556542098262093e-66	3.909438719684526e-15	5.506670295363712e-15	0.009939198065029168	-9.575489350665527e-21	2.566768398571429e-17	1.1063313779047664e-18	1.102775959478741e-17	1.2398939771102511e-20
81700000	0.000030400967478734818	-8.353053161983495e-22	2.556542098262093e-66	3.909438719684526e-15	5.506670295363712e-15	0.009939198065029168	-9.57548880780116e-21	2.566768398571429e-17	1.1063313779047664e-18	1.102775959478741e-17	1.2398939771102511e-20
81800000	0.000030400967478734818	-8.353053161983495e-22	2.556542098262093e-66	3.909438719684526e-15	5.506670295363712e-15	0.009939198065029168	-9.575488264936794e-21	2.566768398571429e-17	1.1063313779047664e-18	1.102775959478741e-17	1.239893977110251e-20
81900000	0.000030400967478734818	-8.353053161983495e-22	2.5565420982620925e-66	3.909438719684526e-15	5.506670295363712e-15	0.009939198065029168	-9.575487722072427e-21	2.566768398571429e-17	1.1063313779047664e-18	1.102775959478741e-17	1.239893977110251e-20
82000000	0.000030400967478734818	-8.353053161983495e-22	2.5565420982620925e-66	3.909438719684526e-15	5.506670295363712e-15	0.009939198065029168	-9.57548717920806e-21	2.566768398571429e-17	1.1063313779047664e-18	1.102775959478741e-17	1.239893977110251e-20
82100000	0.000030400967478734818	-8.353053161983495e-22	2.5565420982620925e-66	3.909438719684526e-15	5.506670295363712e-15	0.009939198065029168	-9.575486636343694e-21	2.566768398571429e-17	1.1063313779047664e-18	1.102775959478741e-17	1.239893977110251e-20
82200000	0.000030400967478734818	-8.353053161983495e-22	2.5565420982620925e-66	3.909438719684526e-15	5.506670295363712e-15	0.009939198065029168	-9.575486093479327e-21	2.566768398571429e-17	1.1063313779047664e-18	1.102775959478741e-17	1.239893977110251e-20
82300000	0.000030400967478734818	-8.353053161983495e-22	2.5565420982620925e-66	3.909438719684526e-15	5.506670295363712e-15	0.009939198065029168	-9.575485550614961e-21	2.566768398571429e-17	1.1063313779047664e-18	1.102775959478741e-17	1.239893977110251e-20
82400000	0.000030400967478734818	-8.353053161983495e-22	2.5565420982620925e-66	3.909438719684526e-15	5.506670295363712e-15	0.009939198065029168	-9.575485007750594e-21	2.566768398571429e-17	1.1063313779047664e-18	1.102775959478741e-17	1.239893977110251e-20
82500000	0.000030400967478734818	-8.353053161983495e-22	2.5565420982620925e-66	3.909438719684526e-15	5.506670295363712e-15	0.009939198065029168	-9.575484464886229e-21	2.566768398571429e-17	1.1063313779047664e-18	1.102775959478741e-17	1.239893977110251e-20
82600000	0.000030400967478734818	-8.353053161983495e-22	2.5565420982620925e-66	3.909438719684526e-15	5.506670295363712e-15	0.009939198065029168	-9.575483922021863e-21	2.566768398571429e-17	1.1063313779047664e-18	1.102775959478741e-17	1.239893977110251e-20
82700000	0.000030400967478734818	-8.353053161983495e-22	2.5565420982620925e-66	3.909438719684526e-15	5.506670295363712e-15	0.009939198065029168	-9.575483379157496e-21	2.566768398571429e-17	1.1063313779047664e-18	1.102775959478741e-17	1.239893977110251e-20
82800000	0.000030400967478734818	-8.353053161983495e-22	2.5565420982620925e-66	3.909438719684526e-15	5.506670295363712e-15	0.009939198065029168	-9.57548283629313e-21	2.566768398571429e-17	1.1063313779047664e-18	1.102775959478741e-17	1.239893977110251e-20
82900000	0.000030400967478734818	-8.353053161983495e-22	2.5565420982620925e-66	3.909438719684526e-15	5.506670295363712e-15	0.009939198065029168	-9.575482293428763e-21	2.566768398571429e-17	1.1063313779047664e-18	1.102775959478741e-17	1.239893977110251e-20
83000000	0.000030400967478734818	-8.353053161983495e-22	2.5565420982620925e-66	3.909438719684526e-15	5.506670295363712e-15	0.009939198065029168	-9.575481750564396e-21	2.566768398571429e-17	1.1063313779047664e-18	1.102775959478741e-17	1.239893977110251e-20
83100000	0.000030400967478734818	-8.353053161983495e-22	2.5565420982620925e-66	3.909438719684526e-15	5.506670295363712e-15	0.009939198065029168	-9.57548120770003e-21	2.566768398571429e-17	1.1063313779047664e-18	1.102775959478741e-17	1.239893977110251e-20
83200000	0.000030400967478734818	-8.353053161983495e-22	2.5565420982620925e-66	3.909438719684526e-15	5.506670295363712e-15	0.009939198065029168	-9.575480664835663e-21	2.566768398571429e-17	1.1063313779047664e-18	1.102775959478741e-17	1.239893977110251e-20
83300000	0.000030400967478734818	-8.353053161983495e-22	2.5565420982620925e-66	3.909438719684526e-15	5.506670295363712e-15	0.009939198065029168	-9.575480121971296e-21	2.566768398571429e-17	1.1063313779047664e-18	1.102775959478741e-17	1.239893977110251e-20
83400000	0.000030400967478734818	-8.353053161983495e-22	2.5565420982620925e-66	3.909438719684526e-15	5.506670295363712e-15	0.009939198065029168	-9.57547957910693e-21	2.566768398571429e-17	1.1063313779047664e-18	1.102775959478741e-17	1.239893977110251e-20
83500000	0.000030400967478734818	-8.353053161983495e-22	2.5565420982620925e-66	3.909438719684526e-15	5.506670295363712e-15	0.009939198065029168	-9.575479036242563e-21	2.566768398571429e-17	1.1063313779047664e-18	1.102775959478741e-17	1.239893977110251e-20
83600000	0.000030400967478734818	-8.353053161983495e-22	2.5565420982620925e-66	3.909438719684526e-15	5.506670295363712e-15	0.009939198065029168	-9.575478493378197e-21	2.566768398571429e-17	1.1063313779047664e-18	1.102775959478741e-17	1.239893977110251e-20
83700000	0.000030400967478734818	-8.353053161983495e-22	2.5565420982620925e-66	3.909438719684526e-15	5.506670295363712e-15	0.009939198065029168	-9.57547795051383e-21	2.566768398571429e-17	1.1063313779047664e-18	1.102775959478741e-17	1.239893977110251e-20
83800000	0.000030400967478734818	-8.353053161983495e-22	2.5565420982620925e-66	3.909438719684526e-15	5.506670295363712e-15	0.009939198065029168	-9.575477407649465e-21	2.566768398571429e-17	1.1063313779047664e-18	1.102775959478741e-17	1.239893977110251e-20
83900000	0.000030400967478734818	-8.353053161983495e-22	2.5565420982620925e-66	3.909438719684526e-15	5.506670295363712e-15	0.009939198065029168	-9.575476864785098e-21	2.566768398571429e-17	1.1063313779047664e-18	1.102775959478741e-17	1.239893977110251e-20
84000000	0.000030400967478734818	-8.353053161983495e-22	2.5565420982620925e-66	3.909438719684526e-15	5.506670295363712e-15	0.009939198065029168	-9.575476321920732e-21	2.566768398571429e-17	1.1063313779047664e-18	1.102775959478741e-17	1.239893977110251e-20
84100000	0.000030400967478734818	-8.353053161983495e-22	2.5565420982620925e-66	3.909438719684526e-15	5.506670295363712e-15	0.009939198065029168	-9.575475779056365e-21	2.566768398571429e-17	1.1063313779047664e-18	1.102775959478741e-17	1.239893977110251e-20
84200000	0.000030400967478734818	-8.353053161983495e-22	2.5565420982620925e-66	3.909438719684526e-15	5.506670295363712e-15	0.009939198065029168	-9.575475236191998e-21	2.566768398571429e-17	1.1063313779047664e-18	1.102775959478741e-17	1.239893977110251e-20
84300000	0.000030400967478734818	-8.353053161983495e-22	2.5565420982620925e-66	3.909438719684526e-15	5.506670295363712e-15	0.009939198065029168	-9.575474693327632e-21	2.566768398571429e-17	1.1063313779047664e-18	1.102775959478741e-17	1.239893977110251e-20
84400000	0.000030400967478734818	-8.353053161983495e-22	2.5565420982620925e-66	3.909438719684526e-15	5.506670295363712e-15	0.009939198065029168	-9.575474150463265e-21	2.566768398571429e-17	1.1063313779047664e-18	1.102775959478741e-17	1.239893977110251e-20
84500000	0.000030400967478734818	-8.353053161983495e-22	2.5565420982620925e-66	3.909438719684526e-15	5.506670295363712e-15	0.009939198065029168	-9.575473607598899e-21	2.566768398571429e-17	1.1063313779047664e-18	1.102775959478741e-17	1.239893977110251e-20
84600000	0.000030400967478734818	-8.353053161983495e-22	2.5565420982620925e-66	3.909438719684526e-15	5.506670295363712e-15	0.009939198065029168	-9.575473064734532e-21	2.566768398571429e-17	1.1063313779047664e-18	1.102775959478741e-17	1.239893977110251e-20
84700000	0.000030400967478734818	-8.353053161983495e-22	2.5565420982620925e-66	3.909438719684526e-15	5.506670295363712e-15	0.009939198065029168	-9.575472521870165e-21	2.566768398571429e-17	1.1063313779047664e-18	1.102775959478741e-17	1.239893977110251e-20
84800000	0.000030400967478734818	-8.353053161983495e-22	2.5565420982620925e-66	3.909438719684526e-15	5.506670295363712e-15	0.009939198065029168	-9.575471979005799e-21	2.566768398571429e-17	1.1063313779047664e-18	1.102775959478741e-17	1.239893977110251e-20
84900000	0.000030400967478734818	-8.353053161983495e-22	2.5565420982620925e-66	3.909438719684526e-15	5.506670295363712e-15	0.009939198065029168	-9.575471436141432e-21	2.566768398571429e-17	1.1063313779047664e-18	1.102775959478741e-17	1.239893977110251e-20
85000000	0.000030400967478734818	-8.353053161983495e-22	2.5565420982620925e-66	3.909438719684526e-15	5.506670295363712e-15	0.009939198065029168	-9.575470893277067e-21	2.566768398571429e-17	1.1063313779047664e-18	1.102775959478741e-17	1.239893977110251e-20
85100000	0.000030400967478734818	-8.353053161983495e-22	2.5565420982620925e-66	3.909438719684526e-15	5.506670295363712e-15	0.009939198065029168	-9.5754703504127e-21	2.566768398571429e-17	1.1063313779047664e-18	1.102775959478741e-17	1.239893977110251e-20
85200000	0.000030400967478734818	-8.353053161983495e-22	2.5565420982620925e-66	3.909438719684526e-15	5.506670295363712e-15	0.009939198065029168	-9.575469807548334e-21	2.566768398571429e-17	1.1063313779047664e-18	1.102775959478741e-17	1.239893977110251e-20
85300000	0.000030400967478734818	-8.353053161983495e-22	2.5565420982620925e-66	3.909438719684526e-15	5.506670295363712e-15	0.009939198065029168	-9.575469264683967e-21	2.566768398571429e-17	1.1063313779047664e-18	1.102775959478741e-17	1.239893977110251e-20
85400000	0.000030400967478734818	-8.353053161983495e-22	2.5565420982620925e-66	3.909438719684526e-15	5.506670295363712e-15	0.009939198065029168	-9.5754687218196e-21	2.566768398571429e-17	1.1063313779047664e-18	1.102775959478741e-17	1.239893977110251e-20
85500000	0.000030400967478734818	-8.353053161983495e-22	2.5565420982620925e-66	3.909438719684526e-15	5.506670295363712e-15	0.009939198065029168	-9.575468178955234e-21	2.566768398571429e-17	1.1063313779047664e-18	1.102775959478741e-17	1.239893977110251e-20
85600000	0.000030400967478734818	-8.353053161983495e-22	2.5565420982620925e-66	3.909438719684526e-15	5.506670295363712e-15	0.009939198065029168	-9.575467636090868e-21	2.566768398571429e-17	1.1063313779047664e-18	1.102775959478741e-17	1.239893977110251e-20
85700000	0.000030400967478734818	-8.353053161983495e-22	2.5565420982620925e-66	3.909438719684526e-15	5.506670295363712e-15	0.009939198065029168	-9.575467093226501e-21	2.566768398571429e-17	1.1063313779047664e-18	1.102775959478741e-17	1.239893977110251e-20
85800000	0.000030400967478734818	-8.353053161983495e-22	2.5565420982620925e-66	3.909438719684526e-15	5.506670295363712e-15	0.009939198065029168	-9.575466550362134e-21	2.566768398571429e-17	1.1063313779047664e-18	1.102775959478741e-17	1.239893977110251e-20
85900000	0.000030400967478734818	-8.353053161983495e-22	2.5565420982620925e-66	3.909438719684526e-15	5.506670295363712e-15	0.009939198065029168	-9.575466007497768e-21	2.566768398571429e-17	1.1063313779047664e-18	1.102775959478741e-17	1.239893977110251e-20
86000000	0.000030400967478734818	-8.353053161983495e-22	2.5565420982620925e-66	3.909438719684526e-15	5.506670295363712e-15	0.009939198065029168	-9.575465464633401e-21	2.566768398571429e-17	1.1063313779047664e-18	1.102775959478741e-17	1.239893977110251e-20
86100000	0.000030400967478734818	-8.353053161983495e-22	2.5565420982620925e-66	3.909438719684526e-15	5.506670295363712e-15	0.009939198065029168	-9.575464921769035e-21	2.566768398571429e-17	1.1063313779047664e-18	1.102775959478741e-17	1.239893977110251e-20
86200000	0.000030400967478734818	-8.353053161983495e-22	2.5565420982620925e-66	3.909438719684526e-15	5.506670295363712e-15	0.009939198065029168	-9.57546437890467e-21	2.566768398571429e-17	1.1063313779047664e-18	1.102775959478741e-17	1.239893977110251e-20
86300000	0.000030400967478734818	-8.353053161983495e-22	2.5565420982620925e-66	3.909438719684526e-15	5.506670295363712e-15	0.009939198065029168	-9.575463836040303e-21	2.566768398571429e-17	1.1063313779047664e-18	1.102775959478741e-17	1.239893977110251e-20
86400000	0.000030400967478734818	-8.353053161983495e-22	2.5565420982620925e-66	3.909438719684526e-15	5.506670295363712e-15	0.009939198065029168	-9.575463293175936e-21	2.566768398571429e-17	1.1063313779047664e-18	1.102775959478741e-17	1.239893977110251e-20
86500000	0.000030400967478734818	-8.353053161983495e-22	2.5565420982620925e-66	3.909438719684526e-15	5.506670295363712e-15	0.009939198065029168	-9.57546275031157e-21	2.566768398571429e-17	1.1063313779047664e-18	1.102775959478741e-17	1.239893977110251e-20
86600000	0.000030400967478734818	-8.353053161983495e-22	2.5565420982620925e-66	3.909438719684526e-15	5.506670295363712e-15	0.009939198065029168	-9.575462207447203e-21	2.566768398571429e-17	1.1063313779047664e-18	1.102775959478741e-17	1.239893977110251e-20
86700000	0.000030400967478734818	-8.353053161983495e-22	2.5565420982620925e-66	3.909438719684526e-15	5.506670295363712e-15	0.009939198065029168	-9.575461664582836e-21	2.566768398571429e-17	1.1063313779047664e-18	1.102775959478741e-17	1.239893977110251e-20
86800000	0.000030400967478734818	-8.353053161983495e-22	2.5565420982620925e-66	3.909438719684526e-15	5.506670295363712e-15	0.009939198065029168	-9.57546112171847e-21	2.566768398571429e-17	1.1063313779047664e-18	1.102775959478741e-17	1.239893977110251e-20
86900000	0.000030400967478734818	-8.353053161983495e-22	2.5565420982620925e-66	3.909438719684526e-15	5.506670295363712e-15	0.009939198065029168	-9.575460578854103e-21	2.566768398571429e-17	1.1063313779047664e-18	1.102775959478741e-17	1.239893977110251e-20
87000000	0.000030400967478734818	-8.353053161983495e-22	2.5565420982620925e-66	3.909438719684526e-15	5.506670295363712e-15	0.009939198065029168	-9.575460035989737e-21	2.566768398571429e-17	1.1063313779047664e-18	1.102775959478741e-17	1.239893977110251e-20
87100000	0.000030400967478734818	-8.353053161983495e-22	2.5565420982620925e-66	3.909438719684526e-15	5.506670295363712e-15	0.009939198065029168	-9.57545949312537e-21	2.566768398571429e-17	1.1063313779047664e-18	1.102775959478741e-17	1.239893977110251e-20
87200000	0.000030400967478734818	-8.353053161983495e-22	2.5565420982620925e-66	3.909438719684526e-15	5.506670295363712e-15	0.009939198065029168	-9.575458950261003e-21	2.566768398571429e-17	1.1063313779047664e-18	1.102775959478741e-17	1.239893977110251e-20
87300000	0.000030400967478734818	-8.353053161983495e-22	2.5565420982620925e-66	3.909438719684526e-15	5.506670295363712e-15	0.009939198065029168	-9.575458407396637e-21	2.566768398571429e-17	1.1063313779047664e-18	1.102775959478741e-17	1.239893977110251e-20
87400000	0.000030400967478734818	-8.353053161983495e-22	2.5565420982620925e-66	3.909438719684526e-15	5.506670295363712e-15	0.009939198065029168	-9.57545786453227e-21	2.566768398571429e-17	1.1063313779047664e-18	1.102775959478741e-17	1.239893977110251e-20
87500000	0.000030400967478734818	-8.353053161983495e-22	2.5565420982620925e-66	3.909438719684526e-15	5.506670295363712e-15	0.009939198065029168	-9.575457321667905e-21	2.566768398571429e-17	1.1063313779047664e-18	1.102775959478741e-17	1.239893977110251e-20
87600000	0.000030400967478734818	-8.353053161983495e-22	2.5565420982620925e-66	3.909438719684526e-15	5.506670295363712e-15	0.009939198065029168	-9.575456778803539e-21	2.566768398571429e-17	1.1063313779047664e-18	1.102775959478741e-17	1.239893977110251e-20
87700000	0.000030400967478734818	-8.353053161983495e-22	2.5565420982620925e-66	3.909438719684526e-15	5.506670295363712e-15	0.009939198065029168	-9.575456235939172e-21	2.566768398571429e-17	1.1063313779047664e-18	1.102775959478741e-17	1.239893977110251e-20
87800000	0.000030400967478734818	-8.353053161983495e-22	2.5565420982620925e-66	3.909438719684526e-15	5.506670295363712e-15	0.009939198065029168	-9.575455693074805e-21	2.566768398571429e-17	1.1063313779047664e-18	1.102775959478741e-17	1.239893977110251e-20
87900000	0.000030400967478734818	-8.353053161983495e-22	2.5565420982620925e-66	3.909438719684526e-15	5.506670295363712e-15	0.009939198065029168	-9.575455150210439e-21	2.566768398571429e-17	1.1063313779047664e-18	1.102775959478741e-17	1.239893977110251e-20
88000000	0.000030400967478734818	-8.353053161983495e-22	2.5565420982620925e-66	3.909438719684526e-15	5.506670295363712e-15	0.009939198065029168	-9.575454607346072e-21	2.566768398571429e-17	1.1063313779047664e-18	1.102775959478741e-17	1.239893977110251e-20
88100000	0.000030400967478734818	-8.353053161983495e-22	2.5565420982620925e-66	3.909438719684526e-15	5.506670295363712e-15	0.009939198065029168	-9.575454064481705e-21	2.566768398571429e-17	1.1063313779047664e-18	1.102775959478741e-17	1.239893977110251e-20
88200000	0.000030400967478734818	-8.353053161983495e-22	2.5565420982620925e-66	3.909438719684526e-15	5.506670295363712e-15	0.009939198065029168	-9.575453521617339e-21	2.566768398571429e-17	1.1063313779047664e-18	1.102775959478741e-17	1.239893977110251e-20
88300000	0.000030400967478734818	-8.353053161983495e-22	2.5565420982620925e-66	3.909438719684526e-15	5.506670295363712e-15	0.009939198065029168	-9.575452978752972e-21	2.566768398571429e-17	1.1063313779047664e-18	1.102775959478741e-17	1.239893977110251e-20
88400000	0.000030400967478734818	-8.353053161983495e-22	2.5565420982620925e-66	3.909438719684526e-15	5.506670295363712e-15	0.009939198065029168	-9.575452435888606e-21	2.566768398571429e-17	1.1063313779047664e-18	1.102775959478741e-17	1.239893977110251e-20
88500000	0.000030400967478734818	-8.353053161983495e-22	2.5565420982620925e-66	3.909438719684526e-15	5.506670295363712e-15	0.009939198065029168	-9.575451893024239e-21	2.566768398571429e-17	1.1063313779047664e-18	1.102775959478741e-17	1.239893977110251e-20
88600000	0.000030400967478734818	-8.353053161983495e-22	2.5565420982620925e-66	3.909438719684526e-15	5.506670295363712e-15	0.009939198065029168	-9.575451350159872e-21	2.566768398571429e-17	1.1063313779047664e-18	1.102775959478741e-17	1.239893977110251e-20
88700000	0.000030400967478734818	-8.353053161983495e-22	2.5565420982620925e-66	3.909438719684526e-15	5.506670295363712e-15	0.009939198065029168	-9.575450807295506e-21	2.566768398571429e-17	1.1063313779047664e-18	1.102775959478741e-17	1.239893977110251e-20
88800000	0.000030400967478734818	-8.353053161983495e-22	2.5565420982620925e-66	3.909438719684526e-15	5.506670295363712e-15	0.009939198065029168	-9.575450264431141e-21	2.566768398571429e-17	1.1063313779047664e-18	1.102775959478741e-17	1.239893977110251e-20
88900000	0.000030400967478734818	-8.353053161983495e-22	2.5565420982620925e-66	3.909438719684526e-15	5.506670295363712e-15	0.009939198065029168	-9.575449721566774e-21	2.566768398571429e-17	1.1063313779047664e-18	1.102775959478741e-17	1.239893977110251e-20
89000000	0.000030400967478734818	-8.353053161983495e-22	2.5565420982620925e-66	3.909438719684526e-15	5.506670295363712e-15	0.009939198065029168	-9.575449178702408e-21	2.566768398571429e-17	1.1063313779047664e-18	1.102775959478741e-17	1.239893977110251e-20
89100000	0.000030400967478734818	-8.353053161983495e-22	2.5565420982620925e-66	3.909438719684526e-15	5.506670295363712e-15	0.009939198065029168	-9.575448635838041e-21	2.566768398571429e-17	1.1063313779047664e-18	1.102775959478741e-17	1.239893977110251e-20
89200000	0.000030400967478734818	-8.353053161983495e-22	2.5565420982620925e-66	3.909438719684526e-15	5.506670295363712e-15	0.009939198065029168	-9.575448092973674e-21	2.566768398571429e-17	1.1063313779047664e-18	1.102775959478741e-17	1.239893977110251e-20
89300000	0.000030400967478734818	-8.353053161983495e-22	2.5565420982620925e-66	3.909438719684526e-15	5.506670295363712e-15	0.009939198065029168	-9.575447550109308e-21	2.566768398571429e-17	1.1063313779047664e-18	1.102775959478741e-17	1.239893977110251e-20
89400000	0.000030400967478734818	-8.353053161983495e-22	2.5565420982620925e-66	3.909438719684526e-15	5.506670295363712e-15	0.009939198065029168	-9.575447007244941e-21	2.566768398571429e-17	1.1063313779047664e-18	1.102775959478741e-17	1.239893977110251e-20
89500000	0.000030400967478734818	-8.353053161983495e-22	2.5565420982620925e-66	3.909438719684526e-15	5.506670295363712e-15	0.009939198065029168	-9.575446464380575e-21	2.566768398571429e-17	1.1063313779047664e-18	1.102775959478741e-17	1.239893977110251e-20
89600000	0.000030400967478734818	-8.353053161983495e-22	2.5565420982620925e-66	3.909438719684526e-15	5.506670295363712e-15	0.009939198065029168	-9.575445921516208e-21	2.566768398571429e-17	1.1063313779047664e-18	1.102775959478741e-17	1.239893977110251e-20
89700000	0.000030400967478734818	-8.353053161983495e-22	2.5565420982620925e-66	3.909438719684526e-15	5.506670295363712e-15	0.009939198065029168	-9.575445378651841e-21	2.566768398571429e-17	1.1063313779047664e-18	1.102775959478741e-17	1.239893977110251e-20
89800000	0.000030400967478734818	-8.353053161983495e-22	2.5565420982620925e-66	3.909438719684526e-15	5.506670295363712e-15	0.009939198065029168	-9.575444835787475e-21	2.566768398571429e-17	1.1063313779047664e-18	1.102775959478741e-17	1.239893977110251e-20
89900000	0.000030400967478734818	-8.353053161983495e-22	2.5565420982620925e-66	3.909438719684526e-15	5.506670295363712e-15	0.009939198065029168	-9.575444292923108e-21	2.566768398571429e-17	1.1063313779047664e-18	1.102775959478741e-17	1.239893977110251e-20
90000000	0.000030400967478734818	-8.353053161983495e-22	2.5565420982620925e-66	3.909438719684526e-15	5.506670295363712e-15	0.009939198065029168	-9.575443750058742e-21	2.566768398571429e-17	1.1063313779047664e-18	1.102775959478741e-17	1.239893977110251e-20
90100000	0.000030400967478734818	-8.353053161983495e-22	2.5565420982620925e-66	3.909438719684526e-15	5.506670295363712e-15	0.009939198065029168	-9.575443207194375e-21	2.566768398571429e-17	1.1063313779047664e-18	1.102775959478741e-17	1.239893977110251e-20
90200000	0.000030400967478734818	-8.353053161983495e-22	2.5565420982620925e-66	3.909438719684526e-15	5.506670295363712e-15	0.009939198065029168	-9.57544266433001e-21	2.566768398571429e-17	1.1063313779047664e-18	1.102775959478741e-17	1.239893977110251e-20
90300000	0.000030400967478734818	-8.353053161983495e-22	2.5565420982620925e-66	3.909438719684526e-15	5.506670295363712e-15	0.009939198065029168	-9.575442121465643e-21	2.566768398571429e-17	1.1063313779047664e-18	1.102775959478741e-17	1.239893977110251e-20
90400000	0.000030400967478734818	-8.353053161983495e-22	2.5565420982620925e-66	3.909438719684526e-15	5.506670295363712e-15	0.009939198065029168	-9.575441578601277e-21	2.566768398571429e-17	1.1063313779047664e-18	1.102775959478741e-17	1.239893977110251e-20
90500000	0.000030400967478734818	-8.353053161983495e-22	2.5565420982620925e-66	3.909438719684526e-15	5.506670295363712e-15	0.009939198065029168	-9.57544103573691e-21	2.566768398571429e-17	1.1063313779047664e-18	1.102775959478741e-17	1.239893977110251e-20
90600000	0.000030400967478734818	-8.353053161983495e-22	2.5565420982620925e-66	3.909438719684526e-15	5.506670295363712e-15	0.009939198065029168	-9.575440492872543e-21	2.566768398571429e-17	1.1063313779047664e-18	1.102775959478741e-17	1.239893977110251e-20
90700000	0.000030400967478734818	-8.353053161983495e-22	2.5565420982620925e-66	3.909438719684526e-15	5.506670295363712e-15	0.009939198065029168	-9.575439950008177e-21	2.566768398571429e-17	1.1063313779047664e-18	1.102775959478741e-17	1.239893977110251e-20
90800000	0.000030400967478734818	-8.353053161983495e-22	2.5565420982620925e-66	3.909438719684526e-15	5.506670295363712e-15	0.009939198065029168	-9.57543940714381e-21	2.566768398571429e-17	1.1063313779047664e-18	1.102775959478741e-17	1.239893977110251e-20
90900000	0.000030400967478734818	-8.353053161983495e-22	2.5565420982620925e-66	3.909438719684526e-15	5.506670295363712e-15	0.009939198065029168	-9.575438864279444e-21	2.566768398571429e-17	1.1063313779047664e-18	1.102775959478741e-17	1.239893977110251e-20
91000000	0.000030400967478734818	-8.353053161983495e-22	2.5565420982620925e-66	3.909438719684526e-15	5.506670295363712e-15	0.009939198065029168	-9.575438321415077e-21	2.566768398571429e-17	1.1063313779047664e-18	1.102775959478741e-17	1.239893977110251e-20
91100000	0.000030400967478734818	-8.353053161983495e-22	2.5565420982620925e-66	3.909438719684526e-15	5.506670295363712e-15	0.009939198065029168	-9.57543777855071e-21	2.566768398571429e-17	1.1063313779047664e-18	1.102775959478741e-17	1.239893977110251e-20
91200000	0.000030400967478734818	-8.353053161983495e-22	2.5565420982620925e-66	3.909438719684526e-15	5.506670295363712e-15	0.009939198065029168	-9.575437235686344e-21	2.566768398571429e-17	1.1063313779047664e-18	1.102775959478741e-17	1.239893977110251e-20
91300000	0.000030400967478734818	-8.353053161983495e-22	2.5565420982620925e-66	3.909438719684526e-15	5.506670295363712e-15	0.009939198065029168	-9.575436692821977e-21	2.566768398571429e-17	1.1063313779047664e-18	1.102775959478741e-17	1.239893977110251e-20
91400000	0.000030400967478734818	-8.353053161983495e-22	2.5565420982620925e-66	3.909438719684526e-15	5.506670295363712e-15	0.009939198065029168	-9.57543614995761e-21	2.566768398571429e-17	1.1063313779047664e-18	1.102775959478741e-17	1.239893977110251e-20
91500000	0.000030400967478734818	-8.353053161983495e-22	2.5565420982620925e-66	3.909438719684526e-15	5.506670295363712e-15	0.009939198065029168	-9.575435607093244e-21	2.566768398571429e-17	1.1063313779047664e-18	1.102775959478741e-17	1.239893977110251e-20
91600000	0.000030400967478734818	-8.353053161983495e-22	2.5565420982620925e-66	3.909438719684526e-15	5.506670295363712e-15	0.009939198065029168	-9.575435064228879e-21	2.566768398571429e-17	1.1063313779047664e-18	1.102775959478741e-17	1.239893977110251e-20
91700000	0.000030400967478734818	-8.353053161983495e-22	2.5565420982620925e-66	3.909438719684526e-15	5.506670295363712e-15	0.009939198065029168	-9.575434521364512e-21	2.566768398571429e-17	1.1063313779047664e-18	1.102775959478741e-17	1.239893977110251e-20
91800000	0.000030400967478734818	-8.353053161983495e-22	2.5565420982620925e-66	3.909438719684526e-15	5.506670295363712e-15	0.009939198065029168	-9.575433978500146e-21	2.566768398571429e-17	1.1063313779047664e-18	1.102775959478741e-17	1.239893977110251e-20
91900000	0.000030400967478734818	-8.353053161983495e-22	2.5565420982620925e-66	3.909438719684526e-15	5.506670295363712e-15	0.009939198065029168	-9.575433435635779e-21	2.566768398571429e-17	1.1063313779047664e-18	1.102775959478741e-17	1.239893977110251e-20
92000000	0.000030400967478734818	-8.353053161983495e-22	2.5565420982620925e-66	3.909438719684526e-15	5.506670295363712e-15	0.009939198065029168	-9.575432892771413e-21	2.566768398571429e-17	1.1063313779047664e-18	1.102775959478741e-17	1.239893977110251e-20
92100000	0.000030400967478734818	-8.353053161983495e-22	2.5565420982620925e-66	3.909438719684526e-15	5.506670295363712e-15	0.009939198065029168	-9.575432349907046e-21	2.566768398571429e-17	1.1063313779047664e-18	1.102775959478741e-17	1.239893977110251e-20
92200000	0.000030400967478734818	-8.353053161983495e-22	2.5565420982620925e-66	3.909438719684526e-15	5.506670295363712e-15	0.009939198065029168	-9.57543180704268e-21	2.566768398571429e-17	1.1063313779047664e-18	1.102775959478741e-17	1.239893977110251e-20
92300000	0.000030400967478734818	-8.353053161983495e-22	2.5565420982620925e-66	3.909438719684526e-15	5.506670295363712e-15	0.009939198065029168	-9.575431264178313e-21	2.566768398571429e-17	1.1063313779047664e-18	1.102775959478741e-17	1.239893977110251e-20
92400000	0.000030400967478734818	-8.353053161983495e-22	2.5565420982620925e-66	3.909438719684526e-15	5.506670295363712e-15	0.009939198065029168	-9.575430721313946e-21	2.566768398571429e-17	1.1063313779047664e-18	1.102775959478741e-17	1.239893977110251e-20
92500000	0.000030400967478734818	-8.353053161983495e-22	2.5565420982620925e-66	3.909438719684526e-15	5.506670295363712e-15	0.009939198065029168	-9.57543017844958e-21	2.566768398571429e-17	1.1063313779047664e-18	1.102775959478741e-17	1.239893977110251e-20
92600000	0.000030400967478734818	-8.353053161983495e-22	2.5565420982620925e-66	3.909438719684526e-15	5.506670295363712e-15	0.009939198065029168	-9.575429635585213e-21	2.566768398571429e-17	1.1063313779047664e-18	1.102775959478741e-17	1.239893977110251e-20
92700000	0.000030400967478734818	-8.353053161983495e-22	2.5565420982620925e-66	3.909438719684526e-15	5.506670295363712e-15	0.009939198065029168	-9.575429092720846e-21	2.566768398571429e-17	1.1063313779047664e-18	1.102775959478741e-17	1.239893977110251e-20
92800000	0.000030400967478734818	-8.353053161983495e-22	2.5565420982620925e-66	3.909438719684526e-15	5.506670295363712e-15	0.009939198065029168	-9.575428549856481e-21	2.566768398571429e-17	1.1063313779047664e-18	1.102775959478741e-17	1.239893977110251e-20
92900000	0.000030400967478734818	-8.353053161983495e-22	2.5565420982620925e-66	3.909438719684526e-15	5.506670295363712e-15	0.009939198065029168	-9.575428006992115e-21	2.566768398571429e-17	1.1063313779047664e-18	1.102775959478741e-17	1.239893977110251e-20
93000000	0.000030400967478734818	-8.353053161983495e-22	2.5565420982620925e-66	3.909438719684526e-15	5.506670295363712e-15	0.009939198065029168	-9.575427464127748e-21	2.566768398571429e-17	1.1063313779047664e-18	1.102775959478741e-17	1.239893977110251e-20
93100000	0.000030400967478734818	-8.353053161983495e-22	2.5565420982620925e-66	3.909438719684526e-15	5.506670295363712e-15	0.009939198065029168	-9.575426921263381e-21	2.566768398571429e-17	1.1063313779047664e-18	1.102775959478741e-17	1.239893977110251e-20
93200000	0.000030400967478734818	-8.353053161983495e-22	2.5565420982620925e-66	3.909438719684526e-15	5.506670295363712e-15	0.009939198065029168	-9.575426378399015e-21	2.566768398571429e-17	1.1063313779047664e-18	1.102775959478741e-17	1.239893977110251e-20
93300000	0.000030400967478734818	-8.353053161983495e-22	2.5565420982620925e-66	3.909438719684526e-15	5.506670295363712e-15	0.009939198065029168	-9.575425835534648e-21	2.566768398571429e-17	1.1063313779047664e-18	1.102775959478741e-17	1.239893977110251e-20
93400000	0.000030400967478734818	-8.353053161983495e-22	2.5565420982620925e-66	3.909438719684526e-15	5.506670295363712e-15	0.009939198065029168	-9.575425292670282e-21	2.566768398571429e-17	1.1063313779047664e-18	1.102775959478741e-17	1.239893977110251e-20
93500000	0.000030400967478734818	-8.353053161983495e-22	2.5565420982620925e-66	3.909438719684526e-15	5.506670295363712e-15	0.009939198065029168	-9.575424749805915e-21	2.566768398571429e-17	1.1063313779047664e-18	1.102775959478741e-17	1.239893977110251e-20
93600000	0.000030400967478734818	-8.353053161983495e-22	2.5565420982620925e-66	3.909438719684526e-15	5.506670295363712e-15	0.009939198065029168	-9.575424206941548e-21	2.566768398571429e-17	1.1063313779047664e-18	1.102775959478741e-17	1.239893977110251e-20
93700000	0.000030400967478734818	-8.353053161983495e-22	2.5565420982620925e-66	3.909438719684526e-15	5.506670295363712e-15	0.009939198065029168	-9.575423664077182e-21	2.566768398571429e-17	1.1063313779047664e-18	1.102775959478741e-17	1.239893977110251e-20
93800000	0.000030400967478734818	-8.353053161983495e-22	2.5565420982620925e-66	3.909438719684526e-15	5.506670295363712e-15	0.009939198065029168	-9.575423121212815e-21	2.566768398571429e-17	1.1063313779047664e-18	1.102775959478741e-17	1.239893977110251e-20
93900000	0.000030400967478734818	-8.353053161983495e-22	2.5565420982620925e-66	3.909438719684526e-15	5.506670295363712e-15	0.009939198065029168	-9.575422578348449e-21	2.566768398571429e-17	1.1063313779047664e-18	1.102775959478741e-17	1.239893977110251e-20
94000000	0.000030400967478734818	-8.353053161983495e-22	2.5565420982620925e-66	3.909438719684526e-15	5.506670295363712e-15	0.009939198065029168	-9.575422035484082e-21	2.566768398571429e-17	1.1063313779047664e-18	1.102775959478741e-17	1.239893977110251e-20
94100000	0.000030400967478734818	-8.353053161983495e-22	2.5565420982620925e-66	3.909438719684526e-15	5.506670295363712e-15	0.009939198065029168	-9.575421492619717e-21	2.566768398571429e-17	1.1063313779047664e-18	1.102775959478741e-17	1.239893977110251e-20
94200000	0.000030400967478734818	-8.353053161983495e-22	2.5565420982620925e-66	3.909438719684526e-15	5.506670295363712e-15	0.009939198065029168	-9.57542094975535e-21	2.566768398571429e-17	1.1063313779047664e-18	1.102775959478741e-17	1.239893977110251e-20
94300000	0.000030400967478734818	-8.353053161983495e-22	2.5565420982620925e-66	3.909438719684526e-15	5.506670295363712e-15	0.009939198065029168	-9.575420406890984e-21	2.566768398571429e-17	1.1063313779047664e-18	1.102775959478741e-17	1.239893977110251e-20
94400000	0.000030400967478734818	-8.353053161983495e-22	2.5565420982620925e-66	3.909438719684526e-15	5.506670295363712e-15	0.009939198065029168	-9.575419864026617e-21	2.566768398571429e-17	1.1063313779047664e-18	1.102775959478741e-17	1.239893977110251e-20
94500000	0.000030400967478734818	-8.353053161983495e-22	2.5565420982620925e-66	3.909438719684526e-15	5.506670295363712e-15	0.009939198065029168	-9.57541932116225e-21	2.566768398571429e-17	1.1063313779047664e-18	1.102775959478741e-17	1.239893977110251e-20
94600000	0.000030400967478734818	-8.353053161983495e-22	2.5565420982620925e-66	3.909438719684526e-15	5.506670295363712e-15	0.009939198065029168	-9.575418778297884e-21	2.566768398571429e-17	1.1063313779047664e-18	1.102775959478741e-17	1.239893977110251e-20
94700000	0.000030400967478734818	-8.353053161983495e-22	2.5565420982620925e-66	3.909438719684526e-15	5.506670295363712e-15	0.009939198065029168	-9.575418235433517e-21	2.566768398571429e-17	1.1063313779047664e-18	1.102775959478741e-17	1.239893977110251e-20
94800000	0.000030400967478734818	-8.353053161983495e-22	2.5565420982620925e-66	3.909438719684526e-15	5.506670295363712e-15	0.009939198065029168	-9.575417692569151e-21	2.566768398571429e-17	1.1063313779047664e-18	1.102775959478741e-17	1.239893977110251e-20
94900000	0.000030400967478734818	-8.353053161983495e-22	2.5565420982620925e-66	3.909438719684526e-15	5.506670295363712e-15	0.009939198065029168	-9.575417149704784e-21	2.566768398571429e-17	1.1063313779047664e-18	1.102775959478741e-17	1.239893977110251e-20
95000000	0.000030400967478734818	-8.353053161983495e-22	2.5565420982620925e-66	3.909438719684526e-15	5.506670295363712e-15	0.009939198065029168	-9.575416606840418e-21	2.566768398571429e-17	1.1063313779047664e-18	1.102775959478741e-17	1.239893977110251e-20
95100000	0.000030400967478734818	-8.353053161983495e-22	2.5565420982620925e-66	3.909438719684526e-15	5.506670295363712e-15	0.009939198065029168	-9.575416063976051e-21	2.566768398571429e-17	1.1063313779047664e-18	1.102775959478741e-17	1.239893977110251e-20
95200000	0.000030400967478734818	-8.353053161983495e-22	2.5565420982620925e-66	3.909438719684526e-15	5.506670295363712e-15	0.009939198065029168	-9.575415521111684e-21	2.566768398571429e-17	1.1063313779047664e-18	1.102775959478741e-17	1.239893977110251e-20
95300000	0.000030400967478734818	-8.353053161983495e-22	2.5565420982620925e-66	3.909438719684526e-15	5.506670295363712e-15	0.009939198065029168	-9.575414978247318e-21	2.566768398571429e-17	1.1063313779047664e-18	1.102775959478741e-17	1.239893977110251e-20
95400000	0.000030400967478734818	-8.353053161983495e-22	2.5565420982620925e-66	3.909438719684526e-15	5.506670295363712e-15	0.009939198065029168	-9.575414435382953e-21	2.566768398571429e-17	1.1063313779047664e-18	1.102775959478741e-17	1.239893977110251e-20
95500000	0.000030400967478734818	-8.353053161983495e-22	2.5565420982620925e-66	3.909438719684526e-15	5.506670295363712e-15	0.009939198065029168	-9.575413892518586e-21	2.566768398571429e-17	1.1063313779047664e-18	1.102775959478741e-17	1.239893977110251e-20
95600000	0.000030400967478734818	-8.353053161983495e-22	2.5565420982620925e-66	3.909438719684526e-15	5.506670295363712e-15	0.009939198065029168	-9.57541334965422e-21	2.566768398571429e-17	1.1063313779047664e-18	1.102775959478741e-17	1.239893977110251e-20
95700000	0.000030400967478734818	-8.353053161983495e-22	2.5565420982620925e-66	3.909438719684526e-15	5.506670295363712e-15	0.009939198065029168	-9.575412806789853e-21	2.566768398571429e-17	1.1063313779047664e-18	1.102775959478741e-17	1.239893977110251e-20
95800000	0.000030400967478734818	-8.353053161983495e-22	2.5565420982620925e-66	3.909438719684526e-15	5.506670295363712e-15	0.009939198065029168	-9.575412263925486e-21	2.566768398571429e-17	1.1063313779047664e-18	1.102775959478741e-17	1.239893977110251e-20
95900000	0.000030400967478734818	-8.353053161983495e-22	2.5565420982620925e-66	3.909438719684526e-15	5.506670295363712e-15	0.009939198065029168	-9.57541172106112e-21	2.566768398571429e-17	1.1063313779047664e-18	1.102775959478741e-17	1.239893977110251e-20
96000000	0.000030400967478734818	-8.353053161983495e-22	2.5565420982620925e-66	3.909438719684526e-15	5.506670295363712e-15	0.009939198065029168	-9.575411178196753e-21	2.566768398571429e-17	1.1063313779047664e-18	1.102775959478741e-17	1.239893977110251e-20
96100000	0.000030400967478734818	-8.353053161983495e-22	2.5565420982620925e-66	3.909438719684526e-15	5.506670295363712e-15	0.009939198065029168	-9.575410635332386e-21	2.566768398571429e-17	1.1063313779047664e-18	1.102775959478741e-17	1.239893977110251e-20
96200000	0.000030400967478734818	-8.353053161983495e-22	2.5565420982620925e-66	3.909438719684526e-15	5.506670295363712e-15	0.009939198065029168	-9.57541009246802e-21	2.566768398571429e-17	1.1063313779047664e-18	1.102775959478741e-17	1.239893977110251e-20
96300000	0.000030400967478734818	-8.353053161983495e-22	2.5565420982620925e-66	3.909438719684526e-15	5.506670295363712e-15	0.009939198065029168	-9.575409549603653e-21	2.566768398571429e-17	1.1063313779047664e-18	1.102775959478741e-17	1.239893977110251e-20
96400000	0.000030400967478734818	-8.353053161983495e-22	2.5565420982620925e-66	3.909438719684526e-15	5.506670295363712e-15	0.009939198065029168	-9.575409006739287e-21	2.566768398571429e-17	1.1063313779047664e-18	1.102775959478741e-17	1.239893977110251e-20
96500000	0.000030400967478734818	-8.353053161983495e-22	2.5565420982620925e-66	3.909438719684526e-15	5.506670295363712e-15	0.009939198065029168	-9.57540846387492e-21	2.566768398571429e-17	1.1063313779047664e-18	1.102775959478741e-17	1.239893977110251e-20
96600000	0.000030400967478734818	-8.353053161983495e-22	2.5565420982620925e-66	3.909438719684526e-15	5.506670295363712e-15	0.009939198065029168	-9.575407921010553e-21	2.566768398571429e-17	1.1063313779047664e-18	1.102775959478741e-17	1.239893977110251e-20
96700000	0.000030400967478734818	-8.353053161983495e-22	2.5565420982620925e-66	3.909438719684526e-15	5.506670295363712e-15	0.009939198065029168	-9.575407378146187e-21	2.566768398571429e-17	1.1063313779047664e-18	1.102775959478741e-17	1.239893977110251e-20
96800000	0.000030400967478734818	-8.353053161983495e-22	2.5565420982620925e-66	3.909438719684526e-15	5.506670295363712e-15	0.009939198065029168	-9.575406835281822e-21	2.566768398571429e-17	1.1063313779047664e-18	1.102775959478741e-17	1.239893977110251e-20
96900000	0.000030400967478734818	-8.353053161983495e-22	2.5565420982620925e-66	3.909438719684526e-15	5.506670295363712e-15	0.009939198065029168	-9.575406292417455e-21	2.566768398571429e-17	1.1063313779047664e-18	1.102775959478741e-17	1.239893977110251e-20
97000000	0.00003040096747873482	-8.353053161983495e-22	2.5565420982620925e-66	3.909438719684526e-15	5.506670295363712e-15	0.009939198065029168	-9.575405749553089e-21	2.566768398571429e-17	1.1063313779047664e-18	1.102775959478741e-17	1.239893977110251e-20
97100000	0.00003040096747873482	-8.353053161983495e-22	2.5565420982620925e-66	3.909438719684526e-15	5.506670295363712e-15	0.009939198065029168	-9.575405206688722e-21	2.566768398571429e-17	1.1063313779047664e-18	1.102775959478741e-17	1.239893977110251e-20
97200000	0.00003040096747873482	-8.353053161983495e-22	2.556542098262093e-66	3.909438719684526e-15	5.506670295363712e-15	0.009939198065029168	-9.575404663824355e-21	2.566768398571429e-17	1.1063313779047664e-18	1.102775959478741e-17	1.239893977110251e-20
97300000	0.00003040096747873482	-8.353053161983495e-22	2.556542098262093e-66	3.909438719684526e-15	5.506670295363712e-15	0.009939198065029168	-9.575404120959989e-21	2.566768398571429e-17	1.1063313779047664e-18	1.102775959478741e-17	1.239893977110251e-20
97400000	0.00003040096747873482	-8.353053161983495e-22	2.556542098262093e-66	3.909438719684526e-15	5.506670295363712e-15	0.009939198065029168	-9.575403578095622e-21	2.566768398571429e-17	1.1063313779047664e-18	1.102775959478741e-17	1.239893977110251e-20
97500000	0.00003040096747873482	-8.353053161983495e-22	2.556542098262093e-66	3.909438719684526e-15	5.506670295363712e-15	0.009939198065029168	-9.575403035231256e-21	2.566768398571429e-17	1.1063313779047664e-18	1.102775959478741e-17	1.239893977110251e-20
97600000	0.00003040096747873482	-8.353053161983495e-22	2.556542098262093e-66	3.909438719684526e-15	5.506670295363712e-15	0.009939198065029168	-9.575402492366889e-21	2.566768398571429e-17	1.1063313779047664e-18	1.102775959478741e-17	1.239893977110251e-20
97700000	0.00003040096747873482	-8.353053161983495e-22	2.556542098262093e-66	3.909438719684526e-15	5.506670295363712e-15	0.009939198065029168	-9.575401949502522e-21	2.566768398571429e-17	1.1063313779047664e-18	1.102775959478741e-17	1.239893977110251e-20
97800000	0.00003040096747873482	-8.353053161983495e-22	2.556542098262093e-66	3.909438719684526e-15	5.506670295363712e-15	0.009939198065029168	-9.575401406638156e-21	2.566768398571429e-17	1.1063313779047664e-18	1.102775959478741e-17	1.239893977110251e-20
97900000	0.00003040096747873482	-8.353053161983495e-22	2.556542098262093e-66	3.909438719684526e-15	5.506670295363712e-15	0.009939198065029168	-9.575400863773789e-21	2.566768398571429e-17	1.1063313779047664e-18	1.102775959478741e-17	1.239893977110251e-20
98000000	0.00003040096747873482	-8.353053161983495e-22	2.556542098262093e-66	3.909438719684526e-15	5.506670295363712e-15	0.009939198065029168	-9.575400320909423e-21	2.566768398571429e-17	1.1063313779047664e-18	1.102775959478741e-17	1.239893977110251e-20
98100000	0.00003040096747873482	-8.353053161983495e-22	2.556542098262093e-66	3.909438719684526e-15	5.506670295363712e-15	0.009939198065029168	-9.575399778045057e-21	2.566768398571429e-17	1.1063313779047664e-18	1.102775959478741e-17	1.239893977110251e-20
98200000	0.00003040096747873482	-8.353053161983495e-22	2.556542098262093e-66	3.909438719684526e-15	5.506670295363712e-15	0.009939198065029168	-9.575399235180691e-21	2.566768398571429e-17	1.1063313779047664e-18	1.102775959478741e-17	1.239893977110251e-20
98300000	0.00003040096747873482	-8.353053161983495e-22	2.556542098262093e-66	3.909438719684526e-15	5.506670295363712e-15	0.009939198065029168	-9.575398692316324e-21	2.566768398571429e-17	1.1063313779047664e-18	1.102775959478741e-17	1.239893977110251e-20
98400000	0.00003040096747873482	-8.353053161983495e-22	2.556542098262093e-66	3.909438719684526e-15	5.506670295363712e-15	0.009939198065029168	-9.575398149451958e-21	2.566768398571429e-17	1.1063313779047664e-18	1.102775959478741e-17	1.239893977110251e-20
98500000	0.00003040096747873482	-8.353053161983495e-22	2.556542098262093e-66	3.909438719684526e-15	5.506670295363712e-15	0.009939198065029168	-9.575397606587591e-21	2.566768398571429e-17	1.1063313779047664e-18	1.102775959478741e-17	1.239893977110251e-20
98600000	0.00003040096747873482	-8.353053161983495e-22	2.556542098262093e-66	3.909438719684526e-15	5.506670295363712e-15	0.009939198065029168	-9.575397063723224e-21	2.566768398571429e-17	1.1063313779047664e-18	1.102775959478741e-17	1.239893977110251e-20
98700000	0.00003040096747873482	-8.353053161983495e-22	2.556542098262093e-66	3.909438719684526e-15	5.506670295363712e-15	0.009939198065029168	-9.575396520858858e-21	2.566768398571429e-17	1.1063313779047664e-18	1.102775959478741e-17	1.239893977110251e-20
98800000	0.00003040096747873482	-8.353053161983495e-22	2.556542098262093e-66	3.909438719684526e-15	5.506670295363712e-15	0.009939198065029168	-9.575395977994491e-21	2.566768398571429e-17	1.1063313779047664e-18	1.102775959478741e-17	1.239893977110251e-20
98900000	0.00003040096747873482	-8.353053161983495e-22	2.556542098262093e-66	3.909438719684526e-15	5.506670295363712e-15	0.009939198065029168	-9.575395435130125e-21	2.566768398571429e-17	1.1063313779047664e-18	1.102775959478741e-17	1.239893977110251e-20
99000000	0.00003040096747873482	-8.353053161983495e-22	2.556542098262093e-66	3.909438719684526e-15	5.506670295363712e-15	0.009939198065029168	-9.575394892265758e-21	2.566768398571429e-17	1.1063313779047664e-18	1.102775959478741e-17	1.239893977110251e-20
99100000	0.00003040096747873482	-8.353053161983495e-22	2.556542098262093e-66	3.909438719684526e-15	5.506670295363712e-15	0.009939198065029168	-9.575394349401391e-21	2.566768398571429e-17	1.1063313779047664e-18	1.102775959478741e-17	1.239893977110251e-20
99200000	0.00003040096747873482	-8.353053161983495e-22	2.556542098262093e-66	3.909438719684526e-15	5.506670295363712e-15	0.009939198065029168	-9.575393806537025e-21	2.566768398571429e-17	1.1063313779047664e-18	1.102775959478741e-17	1.239893977110251e-20
99300000	0.00003040096747873482	-8.353053161983495e-22	2.556542098262093e-66	3.909438719684526e-15	5.506670295363712e-15	0.009939198065029168	-9.575393263672658e-21	2.566768398571429e-17	1.1063313779047664e-18	1.102775959478741e-17	1.239893977110251e-20
99400000	0.00003040096747873482	-8.353053161983495e-22	2.556542098262093e-66	3.909438719684526e-15	5.506670295363712e-15	0.009939198065029168	-9.575392720808293e-21	2.566768398571429e-17	1.1063313779047664e-18	1.102775959478741e-17	1.239893977110251e-20
99500000	0.00003040096747873482	-8.353053161983495e-22	2.556542098262093e-66	3.909438719684526e-15	5.506670295363712e-15	0.009939198065029168	-9.575392177943927e-21	2.566768398571429e-17	1.1063313779047664e-18	1.102775959478741e-17	1.239893977110251e-20
99600000	0.00003040096747873482	-8.353053161983495e-22	2.556542098262093e-66	3.909438719684526e-15	5.506670295363712e-15	0.009939198065029168	-9.57539163507956e-21	2.566768398571429e-17	1.1063313779047664e-18	1.102775959478741e-17	1.239893977110251e-20
99700000	0.00003040096747873482	-8.353053161983495e-22	2.556542098262093e-66	3.909438719684526e-15	5.506670295363712e-15	0.009939198065029168	-9.575391092215193e-21	2.566768398571429e-17	1.1063313779047664e-18	1.102775959478741e-17	1.239893977110251e-20
99800000	0.00003040096747873482	-8.353053161983495e-22	2.556542098262093e-66	3.909438719684526e-15	5.506670295363712e-15	0.009939198065029168	-9.575390549350827e-21	2.566768398571429e-17	1.1063313779047664e-18	1.102775959478741e-17	1.239893977110251e-20
99900000	0.00003040096747873482	-8.353053161983495e-22	2.556542098262093e-66	3.909438719684526e-15	5.506670295363712e-15	0.009939198065029168	-9.57539000648646e-21	2.566768398571429e-17	1.1063313779047664e-18	1.102775959478741e-17	1.239893977110251e-20
100000000	0.00003040096747873482	-8.353053161983495e-22	2.556542098262093e-66	3.909438719684526e-15	5.506670295363712e-15	0.009939198065029168	-9.575389463622094e-21	2.566768398571429e-17	1.1063313779047664e-18	1.102775959478741e-17	1.239893977110251e-20
