# Supplementary material for: Thermodynamics Underpinning the Microbial Community‐Level Nitrogen Energy Metabolism
Source: Environ Microbiol. 2025 Feb 16;27(2):e70055. doi: 10.1111/1462-2920.70055 (PMC11830459; doi:10.1111/1462-2920.70055)
Supplement: Supplementary file 1 — Data S1. [file EMI-27-e70055-s001.zip › SI/Nnetwork/Results/kdef_-10/Iin_-5/p_0.2/O2_-10.2_H_-11.5.csv]

time	N2	N2H4	N2H5	N2O	NH2OH	NH3	NH3OH	NH4	NO	NO2	NO3
0	0.00001	0.00001	0.00001	0.00001	0.00001	0.00001	0.00001	0.00001	0.00001	0.00001	0.00001
100000	0.0022828393331395776	-5.647226345265422e-22	-3.1600816826149424e-21	3.8583321360627306e-13	1.8998107764264914e-14	0.005434321332928604	-3.0563338576961086e-22	1.4033973387569743e-19	4.4047829815061765e-17	1.5146730871449862e-15	1.754727758732155e-17
200000	0.0022828393331395776	-5.647226345265422e-22	-3.1600816826149424e-21	3.858332136062731e-13	1.899810776426494e-14	0.005434321332928604	-3.056333670405642e-22	1.403397387740031e-19	4.4047829815061784e-17	1.514673087150693e-15	1.7547277587491432e-17
300000	0.002282839333139578	-5.647226345265422e-22	-3.1600816826149424e-21	3.858332136062731e-13	1.8998107764264943e-14	0.005434321332928604	-3.056333483115175e-22	1.4033973887918287e-19	4.4047829815061784e-17	1.5146730871508155e-15	1.754727758749508e-17
400000	0.0022828393331395776	-5.647226345265422e-22	-3.1600816826149424e-21	3.8583321360627306e-13	1.899810776426493e-14	0.005434321332928604	-3.056333295824708e-22	1.4033973639364743e-19	4.404782981506177e-17	1.5146730871479198e-15	1.7547277587408817e-17
500000	0.0022828393331395776	-5.647226345265422e-22	-3.1600816826149424e-21	3.8583321360627306e-13	1.8998107764264924e-14	0.005434321332928604	-3.056333108534241e-22	1.4033973533430572e-19	4.404782981506177e-17	1.5146730871466856e-15	1.754727758737205e-17
600000	0.0022828393331395776	-5.647226345265422e-22	-3.1600816826149424e-21	3.8583321360627306e-13	1.8998107764264924e-14	0.005434321332928604	-3.056332921243774e-22	1.4033973534153718e-19	4.404782981506177e-17	1.514673087146694e-15	1.7547277587372302e-17
700000	0.0022828393331395776	-5.647226345265422e-22	-3.1600816826149424e-21	3.8583321360627306e-13	1.8998107764264924e-14	0.005434321332928604	-3.056332733953307e-22	1.4033973533605567e-19	4.404782981506177e-17	1.5146730871466876e-15	1.7547277587372114e-17
800000	0.0022828393331395776	-5.647226345265422e-22	-3.1600816826149424e-21	3.8583321360627306e-13	1.8998107764264924e-14	0.005434321332928604	-3.0563325466628402e-22	1.4033973532994985e-19	4.404782981506177e-17	1.5146730871466803e-15	1.7547277587371904e-17
900000	0.0022828393331395776	-5.647226345265422e-22	-3.1600816826149424e-21	3.8583321360627306e-13	1.8998107764264924e-14	0.005434321332928604	-3.0563323593723734e-22	1.4033973532977001e-19	4.404782981506177e-17	1.5146730871466801e-15	1.7547277587371898e-17
1000000	0.0022828393331395776	-5.647226345265422e-22	-3.1600816826149424e-21	3.8583321360627306e-13	1.8998107764264924e-14	0.005434321332928604	-3.0563321720819065e-22	1.4033973532982885e-19	4.404782981506177e-17	1.5146730871466801e-15	1.75472775873719e-17
1100000	0.0022828393331395776	-5.647226345265422e-22	-3.1600816826149424e-21	3.8583321360627306e-13	1.8998107764264924e-14	0.005434321332928604	-3.056331984791439e-22	1.4033973532988025e-19	4.404782981506178e-17	1.5146730871466803e-15	1.75472775873719e-17
1200000	0.002282839333139577	-5.647226345265422e-22	-3.1600816826149424e-21	3.8583321360627306e-13	1.8998107764264924e-14	0.005434321332928604	-3.0563317975009724e-22	1.4033973532992462e-19	4.404782981506178e-17	1.5146730871466803e-15	1.7547277587371904e-17
1300000	0.002282839333139577	-5.647226345265422e-22	-3.1600816826149424e-21	3.8583321360627306e-13	1.899810776426492e-14	0.005434321332928605	-3.0563316102105055e-22	1.4033973532996224e-19	4.404782981506178e-17	1.5146730871466803e-15	1.7547277587371907e-17
1400000	0.002282839333139577	-5.647226345265422e-22	-3.1600816826149424e-21	3.8583321360627306e-13	1.899810776426492e-14	0.005434321332928605	-3.0563314229200387e-22	1.4033973532999354e-19	4.404782981506178e-17	1.5146730871466803e-15	1.7547277587371907e-17
1500000	0.002282839333139577	-5.647226345265422e-22	-3.1600816826149424e-21	3.8583321360627306e-13	1.899810776426492e-14	0.005434321332928605	-3.056331235629572e-22	1.4033973533001882e-19	4.404782981506178e-17	1.5146730871466803e-15	1.7547277587371907e-17
1600000	0.002282839333139577	-5.647226345265422e-22	-3.1600816826149424e-21	3.8583321360627306e-13	1.899810776426492e-14	0.005434321332928605	-3.056331048339105e-22	1.4033973533003844e-19	4.404782981506178e-17	1.5146730871466803e-15	1.754727758737191e-17
1700000	0.002282839333139577	-5.647226345265422e-22	-3.1600816826149424e-21	3.8583321360627306e-13	1.899810776426492e-14	0.005434321332928605	-3.0563308610486377e-22	1.4033973533005276e-19	4.404782981506178e-17	1.5146730871466803e-15	1.754727758737191e-17
1800000	0.002282839333139577	-5.647226345265422e-22	-3.1600816826149424e-21	3.8583321360627306e-13	1.899810776426492e-14	0.005434321332928605	-3.056330673758171e-22	1.4033973533006213e-19	4.404782981506178e-17	1.5146730871466803e-15	1.754727758737191e-17
1900000	0.002282839333139577	-5.647226345265422e-22	-3.1600816826149424e-21	3.8583321360627306e-13	1.899810776426492e-14	0.005434321332928605	-3.056330486467704e-22	1.4033973533006692e-19	4.404782981506178e-17	1.5146730871466803e-15	1.754727758737191e-17
2000000	0.002282839333139577	-5.647226345265422e-22	-3.1600816826149424e-21	3.8583321360627306e-13	1.899810776426492e-14	0.005434321332928605	-3.056330299177237e-22	1.4033973533006745e-19	4.404782981506178e-17	1.5146730871466805e-15	1.754727758737191e-17
2100000	0.002282839333139577	-5.647226345265422e-22	-3.1600816826149424e-21	3.8583321360627306e-13	1.899810776426492e-14	0.005434321332928605	-3.0563301118867703e-22	1.4033973533006408e-19	4.404782981506178e-17	1.5146730871466805e-15	1.754727758737191e-17
2200000	0.002282839333139577	-5.647226345265422e-22	-3.1600816826149424e-21	3.8583321360627306e-13	1.899810776426492e-14	0.005434321332928605	-3.056329924596303e-22	1.4033973533005717e-19	4.404782981506178e-17	1.5146730871466805e-15	1.754727758737191e-17
2300000	0.002282839333139577	-5.647226345265422e-22	-3.1600816826149424e-21	3.8583321360627306e-13	1.899810776426492e-14	0.005434321332928605	-3.056329737305836e-22	1.4033973533004708e-19	4.404782981506178e-17	1.5146730871466805e-15	1.754727758737191e-17
2400000	0.002282839333139577	-5.647226345265422e-22	-3.1600816826149424e-21	3.8583321360627306e-13	1.899810776426492e-14	0.005434321332928605	-3.0563295500153693e-22	1.4033973533003415e-19	4.404782981506178e-17	1.5146730871466805e-15	1.754727758737191e-17
2500000	0.002282839333139577	-5.647226345265422e-22	-3.1600816826149424e-21	3.8583321360627306e-13	1.899810776426492e-14	0.005434321332928605	-3.0563293627249025e-22	1.4033973533001875e-19	4.404782981506178e-17	1.5146730871466805e-15	1.7547277587371907e-17
2600000	0.002282839333139577	-5.647226345265422e-22	-3.1600816826149424e-21	3.8583321360627306e-13	1.899810776426492e-14	0.005434321332928605	-3.0563291754344356e-22	1.403397353300012e-19	4.404782981506178e-17	1.5146730871466805e-15	1.7547277587371907e-17
2700000	0.002282839333139577	-5.647226345265422e-22	-3.1600816826149424e-21	3.8583321360627306e-13	1.899810776426492e-14	0.005434321332928605	-3.0563289881439688e-22	1.403397353299819e-19	4.404782981506178e-17	1.5146730871466805e-15	1.7547277587371907e-17
2800000	0.002282839333139577	-5.647226345265422e-22	-3.1600816826149424e-21	3.8583321360627306e-13	1.8998107764264924e-14	0.005434321332928605	-3.0563288008535014e-22	1.4033973532996114e-19	4.404782981506178e-17	1.5146730871466803e-15	1.7547277587371907e-17
2900000	0.002282839333139577	-5.647226345265422e-22	-3.1600816826149424e-21	3.8583321360627306e-13	1.8998107764264924e-14	0.005434321332928605	-3.0563286135630346e-22	1.403397353299393e-19	4.404782981506178e-17	1.5146730871466803e-15	1.7547277587371904e-17
3000000	0.0022828393331395776	-5.647226345265422e-22	-3.1600816826149424e-21	3.8583321360627306e-13	1.8998107764264924e-14	0.005434321332928605	-3.0563284262725678e-22	1.4033973532991677e-19	4.404782981506178e-17	1.5146730871466803e-15	1.7547277587371904e-17
3100000	0.0022828393331395776	-5.647226345265422e-22	-3.1600816826149424e-21	3.8583321360627306e-13	1.8998107764264924e-14	0.005434321332928605	-3.056328238982101e-22	1.4033973532989385e-19	4.404782981506177e-17	1.5146730871466803e-15	1.7547277587371904e-17
3200000	0.0022828393331395776	-5.647226345265422e-22	-3.1600816826149424e-21	3.8583321360627306e-13	1.8998107764264924e-14	0.005434321332928605	-3.056328051691634e-22	1.403397353298709e-19	4.404782981506177e-17	1.5146730871466803e-15	1.75472775873719e-17
3300000	0.0022828393331395776	-5.647226345265422e-22	-3.1600816826149424e-21	3.8583321360627306e-13	1.8998107764264924e-14	0.005434321332928605	-3.056327864401167e-22	1.4033973532984833e-19	4.404782981506177e-17	1.5146730871466803e-15	1.75472775873719e-17
3400000	0.0022828393331395776	-5.647226345265422e-22	-3.1600816826149424e-21	3.8583321360627306e-13	1.8998107764264924e-14	0.005434321332928605	-3.0563276771107e-22	1.403397353298264e-19	4.404782981506177e-17	1.5146730871466803e-15	1.75472775873719e-17
3500000	0.0022828393331395776	-5.647226345265422e-22	-3.1600816826149424e-21	3.8583321360627306e-13	1.8998107764264924e-14	0.005434321332928605	-3.056327489820233e-22	1.4033973532980552e-19	4.404782981506177e-17	1.5146730871466803e-15	1.7547277587371898e-17
3600000	0.0022828393331395776	-5.647226345265422e-22	-3.1600816826149424e-21	3.8583321360627306e-13	1.8998107764264924e-14	0.005434321332928605	-3.056327302529766e-22	1.4033973532978605e-19	4.404782981506177e-17	1.5146730871466803e-15	1.7547277587371898e-17
3700000	0.0022828393331395776	-5.647226345265422e-22	-3.1600816826149424e-21	3.8583321360627306e-13	1.8998107764264924e-14	0.005434321332928605	-3.0563271152392994e-22	1.4033973532976833e-19	4.404782981506177e-17	1.5146730871466803e-15	1.7547277587371898e-17
3800000	0.0022828393331395776	-5.647226345265422e-22	-3.1600816826149424e-21	3.8583321360627306e-13	1.8998107764264924e-14	0.005434321332928605	-3.0563269279488325e-22	1.4033973532975268e-19	4.404782981506177e-17	1.5146730871466803e-15	1.7547277587371898e-17
3900000	0.0022828393331395776	-5.647226345265422e-22	-3.1600816826149424e-21	3.8583321360627306e-13	1.8998107764264924e-14	0.005434321332928605	-3.0563267406583657e-22	1.4033973532973949e-19	4.404782981506177e-17	1.5146730871466803e-15	1.7547277587371895e-17
4000000	0.0022828393331395776	-5.647226345265422e-22	-3.1600816826149424e-21	3.8583321360627306e-13	1.8998107764264924e-14	0.005434321332928605	-3.0563265533678984e-22	1.4033973532972909e-19	4.404782981506177e-17	1.5146730871466803e-15	1.7547277587371895e-17
4100000	0.0022828393331395776	-5.647226345265422e-22	-3.1600816826149424e-21	3.8583321360627306e-13	1.8998107764264924e-14	0.005434321332928605	-3.0563263660774315e-22	1.4033973532972186e-19	4.404782981506177e-17	1.5146730871466803e-15	1.7547277587371895e-17
4200000	0.0022828393331395776	-5.647226345265422e-22	-3.1600816826149424e-21	3.8583321360627306e-13	1.8998107764264924e-14	0.005434321332928605	-3.0563261787869647e-22	1.403397353297181e-19	4.404782981506177e-17	1.5146730871466803e-15	1.7547277587371895e-17
4300000	0.0022828393331395776	-5.647226345265422e-22	-3.1600816826149424e-21	3.8583321360627306e-13	1.8998107764264924e-14	0.005434321332928605	-3.056325991496498e-22	1.4033973532971768e-19	4.404782981506177e-17	1.5146730871466803e-15	1.7547277587371895e-17
4400000	0.0022828393331395776	-5.647226345265422e-22	-3.1600816826149424e-21	3.8583321360627306e-13	1.8998107764264924e-14	0.005434321332928605	-3.056325804206031e-22	1.403397353297177e-19	4.404782981506177e-17	1.5146730871466803e-15	1.7547277587371895e-17
4500000	0.0022828393331395776	-5.647226345265422e-22	-3.1600816826149424e-21	3.8583321360627306e-13	1.8998107764264924e-14	0.005434321332928605	-3.0563256169155637e-22	1.4033973532971772e-19	4.404782981506177e-17	1.5146730871466803e-15	1.7547277587371895e-17
4600000	0.0022828393331395776	-5.647226345265422e-22	-3.1600816826149424e-21	3.8583321360627306e-13	1.8998107764264924e-14	0.005434321332928605	-3.056325429625097e-22	1.4033973532971772e-19	4.404782981506177e-17	1.5146730871466803e-15	1.7547277587371895e-17
4700000	0.0022828393331395776	-5.647226345265422e-22	-3.1600816826149424e-21	3.8583321360627306e-13	1.8998107764264924e-14	0.005434321332928605	-3.05632524233463e-22	1.4033973532971775e-19	4.404782981506177e-17	1.5146730871466803e-15	1.7547277587371895e-17
4800000	0.0022828393331395776	-5.647226345265422e-22	-3.1600816826149424e-21	3.8583321360627306e-13	1.8998107764264924e-14	0.005434321332928605	-3.056325055044163e-22	1.4033973532971775e-19	4.404782981506177e-17	1.5146730871466803e-15	1.7547277587371895e-17
4900000	0.0022828393331395776	-5.647226345265422e-22	-3.1600816826149424e-21	3.8583321360627306e-13	1.8998107764264924e-14	0.005434321332928605	-3.0563248677536963e-22	1.4033973532971777e-19	4.404782981506177e-17	1.5146730871466803e-15	1.7547277587371895e-17
5000000	0.0022828393331395776	-5.647226345265422e-22	-3.1600816826149424e-21	3.8583321360627306e-13	1.8998107764264924e-14	0.005434321332928605	-3.0563246804632294e-22	1.4033973532971777e-19	4.404782981506177e-17	1.5146730871466803e-15	1.7547277587371895e-17
5100000	0.0022828393331395776	-5.647226345265422e-22	-3.1600816826149424e-21	3.8583321360627306e-13	1.8998107764264924e-14	0.005434321332928605	-3.056324493172762e-22	1.4033973532971777e-19	4.404782981506177e-17	1.5146730871466803e-15	1.7547277587371895e-17
5200000	0.0022828393331395776	-5.647226345265422e-22	-3.1600816826149424e-21	3.8583321360627306e-13	1.8998107764264924e-14	0.005434321332928605	-3.0563243058822953e-22	1.4033973532971777e-19	4.404782981506177e-17	1.5146730871466803e-15	1.7547277587371895e-17
5300000	0.0022828393331395776	-5.647226345265422e-22	-3.1600816826149424e-21	3.8583321360627306e-13	1.8998107764264924e-14	0.005434321332928605	-3.0563241185918284e-22	1.4033973532971777e-19	4.404782981506177e-17	1.5146730871466803e-15	1.7547277587371895e-17
5400000	0.0022828393331395776	-5.647226345265422e-22	-3.1600816826149424e-21	3.8583321360627306e-13	1.8998107764264924e-14	0.005434321332928605	-3.0563239313013616e-22	1.4033973532971777e-19	4.404782981506177e-17	1.5146730871466803e-15	1.7547277587371895e-17
5500000	0.0022828393331395776	-5.647226345265422e-22	-3.1600816826149424e-21	3.8583321360627306e-13	1.8998107764264924e-14	0.005434321332928605	-3.0563237440108947e-22	1.4033973532971777e-19	4.404782981506177e-17	1.5146730871466803e-15	1.7547277587371895e-17
5600000	0.0022828393331395776	-5.647226345265422e-22	-3.1600816826149424e-21	3.8583321360627306e-13	1.8998107764264924e-14	0.005434321332928605	-3.056323556720428e-22	1.4033973532971777e-19	4.404782981506177e-17	1.5146730871466803e-15	1.7547277587371895e-17
5700000	0.0022828393331395776	-5.647226345265422e-22	-3.1600816826149424e-21	3.8583321360627306e-13	1.8998107764264924e-14	0.005434321332928605	-3.0563233694299606e-22	1.4033973532971777e-19	4.404782981506177e-17	1.5146730871466803e-15	1.7547277587371895e-17
5800000	0.0022828393331395776	-5.647226345265422e-22	-3.1600816826149424e-21	3.8583321360627306e-13	1.8998107764264924e-14	0.005434321332928605	-3.0563231821394937e-22	1.4033973532971777e-19	4.404782981506177e-17	1.5146730871466803e-15	1.7547277587371895e-17
5900000	0.0022828393331395776	-5.647226345265422e-22	-3.1600816826149424e-21	3.8583321360627306e-13	1.8998107764264924e-14	0.005434321332928605	-3.056322994849027e-22	1.4033973532971777e-19	4.404782981506177e-17	1.5146730871466803e-15	1.7547277587371895e-17
6000000	0.0022828393331395776	-5.647226345265422e-22	-3.1600816826149424e-21	3.8583321360627306e-13	1.8998107764264924e-14	0.005434321332928605	-3.05632280755856e-22	1.4033973532971777e-19	4.404782981506177e-17	1.5146730871466803e-15	1.7547277587371895e-17
6100000	0.0022828393331395776	-5.647226345265422e-22	-3.1600816826149424e-21	3.8583321360627306e-13	1.8998107764264924e-14	0.005434321332928605	-3.056322620268093e-22	1.4033973532971775e-19	4.404782981506177e-17	1.5146730871466803e-15	1.7547277587371895e-17
6200000	0.0022828393331395776	-5.647226345265422e-22	-3.1600816826149424e-21	3.8583321360627306e-13	1.8998107764264924e-14	0.005434321332928605	-3.056322432977626e-22	1.4033973532971775e-19	4.404782981506177e-17	1.5146730871466803e-15	1.7547277587371895e-17
6300000	0.0022828393331395776	-5.647226345265422e-22	-3.1600816826149424e-21	3.8583321360627306e-13	1.8998107764264924e-14	0.005434321332928604	-3.056322245687159e-22	1.4033973532971775e-19	4.404782981506177e-17	1.5146730871466803e-15	1.7547277587371895e-17
6400000	0.0022828393331395776	-5.647226345265422e-22	-3.1600816826149424e-21	3.8583321360627306e-13	1.8998107764264924e-14	0.005434321332928604	-3.056322058396692e-22	1.4033973532971775e-19	4.404782981506177e-17	1.5146730871466803e-15	1.7547277587371892e-17
6500000	0.0022828393331395776	-5.647226345265422e-22	-3.1600816826149424e-21	3.8583321360627306e-13	1.8998107764264924e-14	0.005434321332928604	-3.0563218711062253e-22	1.4033973532971772e-19	4.404782981506177e-17	1.5146730871466803e-15	1.7547277587371892e-17
6600000	0.0022828393331395776	-5.647226345265422e-22	-3.1600816826149424e-21	3.8583321360627306e-13	1.8998107764264924e-14	0.005434321332928604	-3.0563216838157585e-22	1.4033973532971772e-19	4.404782981506177e-17	1.5146730871466803e-15	1.7547277587371892e-17
6700000	0.0022828393331395776	-5.647226345265422e-22	-3.1600816826149424e-21	3.8583321360627306e-13	1.8998107764264924e-14	0.005434321332928604	-3.0563214965252916e-22	1.4033973532971772e-19	4.404782981506177e-17	1.5146730871466803e-15	1.7547277587371892e-17
6800000	0.0022828393331395776	-5.647226345265422e-22	-3.1600816826149424e-21	3.8583321360627306e-13	1.8998107764264924e-14	0.005434321332928604	-3.0563213092348243e-22	1.403397353297177e-19	4.404782981506177e-17	1.5146730871466803e-15	1.7547277587371892e-17
6900000	0.0022828393331395776	-5.647226345265422e-22	-3.1600816826149424e-21	3.8583321360627306e-13	1.8998107764264924e-14	0.005434321332928604	-3.0563211219443575e-22	1.403397353297177e-19	4.404782981506177e-17	1.5146730871466803e-15	1.7547277587371892e-17
7000000	0.0022828393331395776	-5.647226345265422e-22	-3.1600816826149424e-21	3.8583321360627306e-13	1.8998107764264924e-14	0.005434321332928604	-3.0563209346538906e-22	1.403397353297177e-19	4.404782981506177e-17	1.5146730871466803e-15	1.7547277587371892e-17
7100000	0.0022828393331395776	-5.647226345265422e-22	-3.1600816826149424e-21	3.8583321360627306e-13	1.8998107764264924e-14	0.005434321332928604	-3.056320747363424e-22	1.403397353297177e-19	4.404782981506177e-17	1.5146730871466803e-15	1.7547277587371892e-17
7200000	0.0022828393331395776	-5.647226345265422e-22	-3.1600816826149424e-21	3.8583321360627306e-13	1.8998107764264924e-14	0.005434321332928604	-3.056320560072957e-22	1.403397353297177e-19	4.404782981506177e-17	1.5146730871466803e-15	1.7547277587371892e-17
7300000	0.0022828393331395776	-5.647226345265422e-22	-3.1600816826149424e-21	3.8583321360627306e-13	1.8998107764264924e-14	0.005434321332928604	-3.05632037278249e-22	1.4033973532971768e-19	4.404782981506177e-17	1.5146730871466803e-15	1.7547277587371892e-17
7400000	0.0022828393331395776	-5.647226345265422e-22	-3.1600816826149424e-21	3.8583321360627306e-13	1.8998107764264924e-14	0.005434321332928604	-3.056320185492023e-22	1.4033973532971768e-19	4.404782981506177e-17	1.5146730871466803e-15	1.7547277587371892e-17
7500000	0.0022828393331395776	-5.647226345265422e-22	-3.1600816826149424e-21	3.8583321360627306e-13	1.8998107764264924e-14	0.005434321332928604	-3.056319998201556e-22	1.4033973532971768e-19	4.404782981506177e-17	1.5146730871466803e-15	1.7547277587371892e-17
7600000	0.0022828393331395776	-5.647226345265422e-22	-3.1600816826149424e-21	3.8583321360627306e-13	1.8998107764264924e-14	0.005434321332928604	-3.056319810911089e-22	1.4033973532971768e-19	4.404782981506177e-17	1.5146730871466803e-15	1.7547277587371892e-17
7700000	0.0022828393331395776	-5.647226345265422e-22	-3.1600816826149424e-21	3.8583321360627306e-13	1.8998107764264924e-14	0.005434321332928604	-3.0563196236206222e-22	1.4033973532971768e-19	4.404782981506177e-17	1.5146730871466803e-15	1.7547277587371892e-17
7800000	0.0022828393331395776	-5.647226345265422e-22	-3.1600816826149424e-21	3.8583321360627306e-13	1.8998107764264924e-14	0.005434321332928604	-3.0563194363301554e-22	1.4033973532971768e-19	4.404782981506177e-17	1.5146730871466803e-15	1.7547277587371892e-17
7900000	0.0022828393331395776	-5.647226345265422e-22	-3.1600816826149424e-21	3.8583321360627306e-13	1.8998107764264924e-14	0.005434321332928604	-3.056319249039688e-22	1.4033973532971768e-19	4.404782981506177e-17	1.5146730871466803e-15	1.7547277587371892e-17
8000000	0.0022828393331395776	-5.647226345265422e-22	-3.1600816826149424e-21	3.8583321360627306e-13	1.8998107764264924e-14	0.005434321332928604	-3.056319061749221e-22	1.4033973532971768e-19	4.404782981506177e-17	1.5146730871466803e-15	1.7547277587371892e-17
8100000	0.0022828393331395776	-5.647226345265422e-22	-3.1600816826149424e-21	3.8583321360627306e-13	1.8998107764264924e-14	0.005434321332928604	-3.0563188744587544e-22	1.4033973532971768e-19	4.404782981506177e-17	1.5146730871466803e-15	1.7547277587371892e-17
8200000	0.0022828393331395776	-5.647226345265422e-22	-3.1600816826149424e-21	3.8583321360627306e-13	1.8998107764264924e-14	0.005434321332928604	-3.0563186871682875e-22	1.4033973532971768e-19	4.404782981506177e-17	1.5146730871466803e-15	1.7547277587371892e-17
8300000	0.0022828393331395776	-5.647226345265422e-22	-3.1600816826149424e-21	3.8583321360627306e-13	1.8998107764264924e-14	0.005434321332928604	-3.0563184998778207e-22	1.4033973532971768e-19	4.404782981506177e-17	1.5146730871466803e-15	1.7547277587371892e-17
8400000	0.0022828393331395776	-5.647226345265422e-22	-3.1600816826149424e-21	3.8583321360627306e-13	1.8998107764264924e-14	0.005434321332928604	-3.056318312587354e-22	1.4033973532971768e-19	4.404782981506177e-17	1.5146730871466803e-15	1.7547277587371892e-17
8500000	0.0022828393331395776	-5.647226345265422e-22	-3.1600816826149424e-21	3.8583321360627306e-13	1.8998107764264924e-14	0.005434321332928604	-3.0563181252968865e-22	1.4033973532971768e-19	4.404782981506177e-17	1.5146730871466803e-15	1.7547277587371892e-17
8600000	0.0022828393331395776	-5.647226345265422e-22	-3.1600816826149424e-21	3.8583321360627306e-13	1.8998107764264924e-14	0.005434321332928604	-3.0563179380064197e-22	1.4033973532971768e-19	4.404782981506177e-17	1.5146730871466803e-15	1.7547277587371892e-17
8700000	0.0022828393331395776	-5.647226345265422e-22	-3.1600816826149424e-21	3.8583321360627306e-13	1.8998107764264924e-14	0.005434321332928604	-3.056317750715953e-22	1.4033973532971768e-19	4.404782981506177e-17	1.5146730871466803e-15	1.7547277587371892e-17
8800000	0.0022828393331395776	-5.647226345265422e-22	-3.1600816826149424e-21	3.8583321360627306e-13	1.8998107764264924e-14	0.005434321332928604	-3.056317563425486e-22	1.4033973532971768e-19	4.404782981506177e-17	1.5146730871466803e-15	1.7547277587371892e-17
8900000	0.0022828393331395776	-5.647226345265422e-22	-3.1600816826149424e-21	3.8583321360627306e-13	1.8998107764264924e-14	0.005434321332928604	-3.056317376135019e-22	1.4033973532971768e-19	4.404782981506177e-17	1.5146730871466803e-15	1.7547277587371892e-17
9000000	0.0022828393331395776	-5.647226345265422e-22	-3.1600816826149424e-21	3.8583321360627306e-13	1.8998107764264924e-14	0.005434321332928604	-3.0563171888445523e-22	1.4033973532971768e-19	4.404782981506177e-17	1.5146730871466803e-15	1.7547277587371892e-17
9100000	0.0022828393331395776	-5.647226345265422e-22	-3.1600816826149424e-21	3.8583321360627306e-13	1.8998107764264924e-14	0.005434321332928604	-3.056317001554085e-22	1.4033973532971768e-19	4.404782981506177e-17	1.5146730871466803e-15	1.7547277587371892e-17
9200000	0.0022828393331395776	-5.647226345265422e-22	-3.1600816826149424e-21	3.8583321360627306e-13	1.8998107764264924e-14	0.005434321332928604	-3.056316814263618e-22	1.4033973532971768e-19	4.404782981506177e-17	1.5146730871466803e-15	1.7547277587371892e-17
9300000	0.0022828393331395776	-5.647226345265422e-22	-3.1600816826149424e-21	3.8583321360627306e-13	1.8998107764264924e-14	0.005434321332928604	-3.0563166269731513e-22	1.4033973532971768e-19	4.404782981506177e-17	1.5146730871466803e-15	1.7547277587371892e-17
9400000	0.0022828393331395776	-5.647226345265422e-22	-3.1600816826149424e-21	3.8583321360627306e-13	1.8998107764264924e-14	0.005434321332928604	-3.0563164396826845e-22	1.4033973532971768e-19	4.404782981506177e-17	1.5146730871466803e-15	1.7547277587371892e-17
9500000	0.0022828393331395776	-5.647226345265422e-22	-3.1600816826149424e-21	3.8583321360627306e-13	1.8998107764264924e-14	0.005434321332928604	-3.0563162523922176e-22	1.4033973532971768e-19	4.404782981506177e-17	1.5146730871466803e-15	1.7547277587371892e-17
9600000	0.0022828393331395776	-5.647226345265422e-22	-3.1600816826149424e-21	3.8583321360627306e-13	1.8998107764264924e-14	0.005434321332928604	-3.0563160651017503e-22	1.4033973532971768e-19	4.404782981506177e-17	1.5146730871466803e-15	1.7547277587371892e-17
9700000	0.0022828393331395776	-5.647226345265422e-22	-3.1600816826149424e-21	3.8583321360627306e-13	1.8998107764264924e-14	0.005434321332928604	-3.0563158778112834e-22	1.4033973532971768e-19	4.404782981506177e-17	1.5146730871466803e-15	1.7547277587371892e-17
9800000	0.0022828393331395776	-5.647226345265422e-22	-3.1600816826149424e-21	3.8583321360627306e-13	1.8998107764264924e-14	0.005434321332928604	-3.0563156905208166e-22	1.4033973532971768e-19	4.404782981506177e-17	1.5146730871466803e-15	1.7547277587371892e-17
9900000	0.0022828393331395776	-5.647226345265422e-22	-3.1600816826149424e-21	3.8583321360627306e-13	1.8998107764264924e-14	0.005434321332928604	-3.0563155032303498e-22	1.4033973532971768e-19	4.404782981506177e-17	1.5146730871466803e-15	1.7547277587371892e-17
10000000	0.0022828393331395776	-5.647226345265422e-22	-3.1600816826149424e-21	3.8583321360627306e-13	1.8998107764264924e-14	0.005434321332928604	-3.056315315939883e-22	1.4033973532971768e-19	4.404782981506177e-17	1.5146730871466803e-15	1.7547277587371892e-17
10100000	0.0022828393331395776	-5.647226345265422e-22	-3.1600816826149424e-21	3.8583321360627306e-13	1.8998107764264924e-14	0.005434321332928604	-3.056315128649416e-22	1.4033973532971768e-19	4.404782981506177e-17	1.5146730871466803e-15	1.7547277587371892e-17
10200000	0.0022828393331395776	-5.647226345265422e-22	-3.1600816826149424e-21	3.8583321360627306e-13	1.8998107764264924e-14	0.005434321332928604	-3.0563149413589487e-22	1.4033973532971768e-19	4.404782981506177e-17	1.5146730871466803e-15	1.7547277587371892e-17
10300000	0.0022828393331395776	-5.647226345265422e-22	-3.1600816826149424e-21	3.8583321360627306e-13	1.8998107764264924e-14	0.005434321332928604	-3.056314754068482e-22	1.4033973532971768e-19	4.404782981506177e-17	1.5146730871466803e-15	1.7547277587371892e-17
10400000	0.0022828393331395776	-5.647226345265422e-22	-3.1600816826149424e-21	3.8583321360627306e-13	1.8998107764264924e-14	0.005434321332928604	-3.056314566778015e-22	1.4033973532971768e-19	4.404782981506177e-17	1.5146730871466803e-15	1.7547277587371892e-17
10500000	0.0022828393331395776	-5.647226345265422e-22	-3.1600816826149424e-21	3.8583321360627306e-13	1.8998107764264924e-14	0.005434321332928604	-3.056314379487548e-22	1.4033973532971768e-19	4.404782981506177e-17	1.5146730871466803e-15	1.7547277587371892e-17
10600000	0.0022828393331395776	-5.647226345265422e-22	-3.1600816826149424e-21	3.8583321360627306e-13	1.8998107764264924e-14	0.005434321332928604	-3.0563141921970814e-22	1.4033973532971768e-19	4.404782981506177e-17	1.5146730871466803e-15	1.7547277587371892e-17
10700000	0.0022828393331395776	-5.647226345265422e-22	-3.1600816826149424e-21	3.8583321360627306e-13	1.8998107764264924e-14	0.005434321332928604	-3.056314004906614e-22	1.4033973532971768e-19	4.404782981506177e-17	1.5146730871466803e-15	1.7547277587371892e-17
10800000	0.0022828393331395776	-5.647226345265422e-22	-3.1600816826149424e-21	3.8583321360627306e-13	1.8998107764264924e-14	0.005434321332928604	-3.056313817616147e-22	1.4033973532971768e-19	4.404782981506177e-17	1.5146730871466803e-15	1.7547277587371892e-17
10900000	0.0022828393331395776	-5.647226345265422e-22	-3.1600816826149424e-21	3.8583321360627306e-13	1.8998107764264924e-14	0.005434321332928604	-3.0563136303256804e-22	1.4033973532971768e-19	4.404782981506177e-17	1.5146730871466803e-15	1.7547277587371892e-17
11000000	0.0022828393331395776	-5.647226345265422e-22	-3.1600816826149424e-21	3.8583321360627306e-13	1.8998107764264924e-14	0.005434321332928604	-3.0563134430352135e-22	1.4033973532971768e-19	4.404782981506177e-17	1.5146730871466803e-15	1.7547277587371892e-17
11100000	0.0022828393331395776	-5.647226345265422e-22	-3.1600816826149424e-21	3.8583321360627306e-13	1.8998107764264924e-14	0.005434321332928604	-3.0563132557447467e-22	1.4033973532971768e-19	4.404782981506177e-17	1.5146730871466803e-15	1.7547277587371892e-17
11200000	0.0022828393331395776	-5.647226345265422e-22	-3.1600816826149424e-21	3.8583321360627306e-13	1.8998107764264924e-14	0.005434321332928604	-3.05631306845428e-22	1.4033973532971768e-19	4.404782981506177e-17	1.5146730871466803e-15	1.7547277587371892e-17
11300000	0.0022828393331395776	-5.647226345265422e-22	-3.1600816826149424e-21	3.8583321360627306e-13	1.8998107764264924e-14	0.005434321332928604	-3.0563128811638125e-22	1.4033973532971768e-19	4.404782981506177e-17	1.5146730871466803e-15	1.7547277587371892e-17
11400000	0.0022828393331395776	-5.647226345265422e-22	-3.1600816826149424e-21	3.8583321360627306e-13	1.8998107764264924e-14	0.005434321332928604	-3.0563126938733457e-22	1.4033973532971768e-19	4.404782981506177e-17	1.5146730871466803e-15	1.7547277587371892e-17
11500000	0.0022828393331395776	-5.647226345265422e-22	-3.1600816826149424e-21	3.8583321360627306e-13	1.8998107764264924e-14	0.005434321332928604	-3.056312506582879e-22	1.4033973532971768e-19	4.404782981506177e-17	1.5146730871466803e-15	1.7547277587371892e-17
11600000	0.0022828393331395776	-5.647226345265422e-22	-3.1600816826149424e-21	3.8583321360627306e-13	1.8998107764264924e-14	0.005434321332928604	-3.056312319292412e-22	1.4033973532971768e-19	4.404782981506177e-17	1.5146730871466803e-15	1.7547277587371892e-17
11700000	0.0022828393331395776	-5.647226345265422e-22	-3.1600816826149424e-21	3.8583321360627306e-13	1.8998107764264924e-14	0.005434321332928604	-3.056312132001945e-22	1.4033973532971768e-19	4.404782981506177e-17	1.5146730871466803e-15	1.7547277587371892e-17
11800000	0.0022828393331395776	-5.647226345265422e-22	-3.1600816826149424e-21	3.8583321360627306e-13	1.8998107764264924e-14	0.005434321332928604	-3.056311944711478e-22	1.4033973532971768e-19	4.404782981506177e-17	1.5146730871466803e-15	1.7547277587371892e-17
11900000	0.0022828393331395776	-5.647226345265422e-22	-3.1600816826149424e-21	3.8583321360627306e-13	1.8998107764264924e-14	0.005434321332928604	-3.056311757421011e-22	1.4033973532971768e-19	4.404782981506177e-17	1.5146730871466803e-15	1.7547277587371892e-17
12000000	0.0022828393331395776	-5.647226345265422e-22	-3.1600816826149424e-21	3.8583321360627306e-13	1.8998107764264924e-14	0.005434321332928604	-3.056311570130544e-22	1.4033973532971768e-19	4.404782981506177e-17	1.5146730871466803e-15	1.7547277587371892e-17
12100000	0.0022828393331395776	-5.647226345265422e-22	-3.1600816826149424e-21	3.8583321360627306e-13	1.8998107764264924e-14	0.005434321332928604	-3.0563113828400773e-22	1.4033973532971768e-19	4.404782981506177e-17	1.5146730871466803e-15	1.7547277587371892e-17
12200000	0.0022828393331395776	-5.647226345265422e-22	-3.1600816826149424e-21	3.8583321360627306e-13	1.8998107764264924e-14	0.005434321332928604	-3.0563111955496104e-22	1.4033973532971768e-19	4.404782981506177e-17	1.5146730871466803e-15	1.7547277587371892e-17
12300000	0.0022828393331395776	-5.647226345265422e-22	-3.1600816826149424e-21	3.8583321360627306e-13	1.8998107764264924e-14	0.005434321332928604	-3.0563110082591436e-22	1.4033973532971768e-19	4.404782981506177e-17	1.5146730871466803e-15	1.7547277587371892e-17
12400000	0.0022828393331395776	-5.647226345265422e-22	-3.1600816826149424e-21	3.8583321360627306e-13	1.8998107764264924e-14	0.005434321332928604	-3.0563108209686763e-22	1.4033973532971768e-19	4.404782981506177e-17	1.5146730871466803e-15	1.7547277587371892e-17
12500000	0.0022828393331395776	-5.647226345265422e-22	-3.1600816826149424e-21	3.8583321360627306e-13	1.8998107764264924e-14	0.005434321332928604	-3.0563106336782094e-22	1.4033973532971768e-19	4.404782981506177e-17	1.5146730871466803e-15	1.7547277587371892e-17
12600000	0.0022828393331395776	-5.647226345265422e-22	-3.1600816826149424e-21	3.8583321360627306e-13	1.8998107764264924e-14	0.005434321332928604	-3.0563104463877426e-22	1.4033973532971768e-19	4.404782981506177e-17	1.5146730871466803e-15	1.7547277587371892e-17
12700000	0.0022828393331395776	-5.647226345265422e-22	-3.1600816826149424e-21	3.8583321360627306e-13	1.8998107764264924e-14	0.005434321332928604	-3.0563102590972757e-22	1.4033973532971765e-19	4.404782981506177e-17	1.5146730871466803e-15	1.7547277587371892e-17
12800000	0.0022828393331395776	-5.647226345265422e-22	-3.1600816826149424e-21	3.8583321360627306e-13	1.8998107764264924e-14	0.005434321332928604	-3.056310071806809e-22	1.4033973532971765e-19	4.404782981506177e-17	1.5146730871466803e-15	1.7547277587371892e-17
12900000	0.0022828393331395776	-5.647226345265422e-22	-3.1600816826149424e-21	3.8583321360627306e-13	1.8998107764264924e-14	0.005434321332928604	-3.056309884516342e-22	1.4033973532971765e-19	4.404782981506177e-17	1.5146730871466803e-15	1.7547277587371892e-17
13000000	0.0022828393331395776	-5.647226345265422e-22	-3.1600816826149424e-21	3.8583321360627306e-13	1.8998107764264924e-14	0.005434321332928604	-3.0563096972258747e-22	1.4033973532971765e-19	4.404782981506177e-17	1.5146730871466803e-15	1.7547277587371892e-17
13100000	0.0022828393331395776	-5.647226345265422e-22	-3.1600816826149424e-21	3.8583321360627306e-13	1.8998107764264924e-14	0.005434321332928604	-3.056309509935408e-22	1.4033973532971765e-19	4.404782981506177e-17	1.5146730871466803e-15	1.7547277587371892e-17
13200000	0.0022828393331395776	-5.647226345265422e-22	-3.1600816826149424e-21	3.8583321360627306e-13	1.8998107764264924e-14	0.005434321332928604	-3.056309322644941e-22	1.4033973532971765e-19	4.404782981506177e-17	1.5146730871466803e-15	1.7547277587371892e-17
13300000	0.0022828393331395776	-5.647226345265422e-22	-3.1600816826149424e-21	3.8583321360627306e-13	1.8998107764264924e-14	0.005434321332928604	-3.056309135354474e-22	1.4033973532971765e-19	4.404782981506177e-17	1.5146730871466803e-15	1.7547277587371892e-17
13400000	0.0022828393331395776	-5.647226345265422e-22	-3.1600816826149424e-21	3.8583321360627306e-13	1.8998107764264924e-14	0.005434321332928604	-3.0563089480640073e-22	1.4033973532971765e-19	4.404782981506177e-17	1.5146730871466803e-15	1.7547277587371892e-17
13500000	0.0022828393331395776	-5.647226345265422e-22	-3.1600816826149424e-21	3.8583321360627306e-13	1.8998107764264924e-14	0.005434321332928604	-3.05630876077354e-22	1.4033973532971765e-19	4.404782981506177e-17	1.5146730871466803e-15	1.7547277587371892e-17
13600000	0.0022828393331395776	-5.647226345265422e-22	-3.1600816826149424e-21	3.8583321360627306e-13	1.8998107764264924e-14	0.005434321332928604	-3.056308573483073e-22	1.4033973532971765e-19	4.404782981506177e-17	1.5146730871466803e-15	1.7547277587371892e-17
13700000	0.0022828393331395776	-5.647226345265422e-22	-3.1600816826149424e-21	3.8583321360627306e-13	1.8998107764264924e-14	0.005434321332928604	-3.0563083861926063e-22	1.4033973532971765e-19	4.404782981506177e-17	1.5146730871466803e-15	1.7547277587371892e-17
13800000	0.0022828393331395776	-5.647226345265422e-22	-3.1600816826149424e-21	3.8583321360627306e-13	1.8998107764264924e-14	0.005434321332928604	-3.0563081989021395e-22	1.4033973532971765e-19	4.404782981506177e-17	1.5146730871466803e-15	1.7547277587371892e-17
13900000	0.0022828393331395776	-5.647226345265422e-22	-3.1600816826149424e-21	3.8583321360627306e-13	1.8998107764264924e-14	0.005434321332928604	-3.0563080116116726e-22	1.4033973532971765e-19	4.404782981506177e-17	1.5146730871466803e-15	1.7547277587371892e-17
14000000	0.0022828393331395776	-5.647226345265422e-22	-3.1600816826149424e-21	3.8583321360627306e-13	1.8998107764264924e-14	0.005434321332928604	-3.056307824321206e-22	1.4033973532971765e-19	4.404782981506177e-17	1.5146730871466803e-15	1.7547277587371892e-17
14100000	0.0022828393331395776	-5.647226345265422e-22	-3.1600816826149424e-21	3.8583321360627306e-13	1.8998107764264924e-14	0.005434321332928604	-3.0563076370307385e-22	1.4033973532971765e-19	4.404782981506177e-17	1.5146730871466803e-15	1.7547277587371892e-17
14200000	0.0022828393331395776	-5.647226345265422e-22	-3.1600816826149424e-21	3.8583321360627306e-13	1.8998107764264924e-14	0.005434321332928604	-3.0563074497402716e-22	1.4033973532971765e-19	4.404782981506177e-17	1.5146730871466803e-15	1.7547277587371892e-17
14300000	0.0022828393331395776	-5.647226345265422e-22	-3.1600816826149424e-21	3.8583321360627306e-13	1.8998107764264924e-14	0.005434321332928604	-3.056307262449805e-22	1.4033973532971765e-19	4.404782981506177e-17	1.5146730871466803e-15	1.7547277587371892e-17
14400000	0.0022828393331395776	-5.647226345265422e-22	-3.1600816826149424e-21	3.8583321360627306e-13	1.8998107764264924e-14	0.005434321332928604	-3.056307075159338e-22	1.4033973532971765e-19	4.404782981506177e-17	1.5146730871466803e-15	1.7547277587371892e-17
14500000	0.0022828393331395776	-5.647226345265422e-22	-3.1600816826149424e-21	3.8583321360627306e-13	1.8998107764264924e-14	0.005434321332928604	-3.056306887868871e-22	1.4033973532971765e-19	4.404782981506177e-17	1.5146730871466803e-15	1.7547277587371892e-17
14600000	0.0022828393331395776	-5.647226345265422e-22	-3.1600816826149424e-21	3.8583321360627306e-13	1.8998107764264924e-14	0.005434321332928604	-3.056306700578404e-22	1.4033973532971765e-19	4.404782981506177e-17	1.5146730871466803e-15	1.7547277587371892e-17
14700000	0.0022828393331395776	-5.647226345265422e-22	-3.1600816826149424e-21	3.8583321360627306e-13	1.8998107764264924e-14	0.005434321332928604	-3.056306513287937e-22	1.4033973532971765e-19	4.404782981506177e-17	1.5146730871466803e-15	1.7547277587371892e-17
14800000	0.0022828393331395776	-5.647226345265422e-22	-3.1600816826149424e-21	3.8583321360627306e-13	1.8998107764264924e-14	0.005434321332928604	-3.05630632599747e-22	1.4033973532971765e-19	4.404782981506177e-17	1.5146730871466803e-15	1.7547277587371892e-17
14900000	0.0022828393331395776	-5.647226345265422e-22	-3.1600816826149424e-21	3.8583321360627306e-13	1.8998107764264924e-14	0.005434321332928604	-3.056306138707003e-22	1.4033973532971765e-19	4.404782981506177e-17	1.5146730871466803e-15	1.7547277587371892e-17
15000000	0.0022828393331395776	-5.647226345265422e-22	-3.1600816826149424e-21	3.8583321360627306e-13	1.8998107764264924e-14	0.005434321332928604	-3.0563059514165364e-22	1.4033973532971765e-19	4.404782981506177e-17	1.5146730871466803e-15	1.7547277587371892e-17
15100000	0.0022828393331395776	-5.647226345265422e-22	-3.1600816826149424e-21	3.8583321360627306e-13	1.8998107764264924e-14	0.005434321332928604	-3.0563057641260695e-22	1.4033973532971765e-19	4.404782981506177e-17	1.5146730871466803e-15	1.7547277587371892e-17
15200000	0.0022828393331395776	-5.647226345265422e-22	-3.1600816826149424e-21	3.8583321360627306e-13	1.8998107764264924e-14	0.005434321332928604	-3.056305576835602e-22	1.4033973532971765e-19	4.404782981506177e-17	1.5146730871466803e-15	1.7547277587371892e-17
15300000	0.0022828393331395776	-5.647226345265422e-22	-3.1600816826149424e-21	3.8583321360627306e-13	1.8998107764264924e-14	0.005434321332928604	-3.0563053895451354e-22	1.4033973532971765e-19	4.404782981506177e-17	1.5146730871466803e-15	1.7547277587371892e-17
15400000	0.0022828393331395776	-5.647226345265422e-22	-3.1600816826149424e-21	3.8583321360627306e-13	1.8998107764264924e-14	0.005434321332928604	-3.0563052022546685e-22	1.4033973532971765e-19	4.404782981506177e-17	1.5146730871466803e-15	1.7547277587371892e-17
15500000	0.0022828393331395776	-5.647226345265422e-22	-3.1600816826149424e-21	3.8583321360627306e-13	1.8998107764264924e-14	0.005434321332928604	-3.0563050149642017e-22	1.4033973532971765e-19	4.404782981506177e-17	1.5146730871466803e-15	1.7547277587371892e-17
15600000	0.0022828393331395776	-5.647226345265422e-22	-3.1600816826149424e-21	3.8583321360627306e-13	1.8998107764264924e-14	0.005434321332928604	-3.056304827673735e-22	1.4033973532971765e-19	4.404782981506177e-17	1.5146730871466803e-15	1.7547277587371892e-17
15700000	0.0022828393331395776	-5.647226345265422e-22	-3.1600816826149424e-21	3.8583321360627306e-13	1.8998107764264924e-14	0.005434321332928604	-3.0563046403832675e-22	1.4033973532971765e-19	4.404782981506177e-17	1.5146730871466803e-15	1.7547277587371892e-17
15800000	0.0022828393331395776	-5.647226345265422e-22	-3.1600816826149424e-21	3.8583321360627306e-13	1.8998107764264924e-14	0.005434321332928604	-3.0563044530928007e-22	1.4033973532971765e-19	4.404782981506177e-17	1.5146730871466803e-15	1.7547277587371892e-17
15900000	0.0022828393331395776	-5.647226345265422e-22	-3.1600816826149424e-21	3.8583321360627306e-13	1.8998107764264924e-14	0.005434321332928604	-3.056304265802334e-22	1.4033973532971765e-19	4.404782981506177e-17	1.5146730871466803e-15	1.7547277587371892e-17
16000000	0.0022828393331395776	-5.647226345265422e-22	-3.1600816826149424e-21	3.8583321360627306e-13	1.8998107764264924e-14	0.005434321332928604	-3.056304078511867e-22	1.4033973532971765e-19	4.404782981506177e-17	1.5146730871466803e-15	1.7547277587371892e-17
16100000	0.0022828393331395776	-5.647226345265422e-22	-3.1600816826149424e-21	3.8583321360627306e-13	1.8998107764264924e-14	0.005434321332928604	-3.0563038912214e-22	1.4033973532971765e-19	4.404782981506177e-17	1.5146730871466803e-15	1.7547277587371892e-17
16200000	0.0022828393331395776	-5.647226345265422e-22	-3.1600816826149424e-21	3.8583321360627306e-13	1.8998107764264924e-14	0.005434321332928604	-3.0563037039309333e-22	1.4033973532971765e-19	4.404782981506177e-17	1.5146730871466803e-15	1.7547277587371892e-17
16300000	0.0022828393331395776	-5.647226345265422e-22	-3.1600816826149424e-21	3.8583321360627306e-13	1.8998107764264924e-14	0.005434321332928604	-3.056303516640466e-22	1.4033973532971765e-19	4.404782981506177e-17	1.5146730871466803e-15	1.7547277587371892e-17
16400000	0.0022828393331395776	-5.647226345265422e-22	-3.1600816826149424e-21	3.8583321360627306e-13	1.8998107764264924e-14	0.005434321332928604	-3.056303329349999e-22	1.4033973532971765e-19	4.404782981506177e-17	1.5146730871466803e-15	1.7547277587371892e-17
16500000	0.0022828393331395776	-5.647226345265422e-22	-3.1600816826149424e-21	3.8583321360627306e-13	1.8998107764264924e-14	0.005434321332928604	-3.0563031420595323e-22	1.4033973532971765e-19	4.404782981506177e-17	1.5146730871466803e-15	1.7547277587371892e-17
16600000	0.0022828393331395776	-5.647226345265422e-22	-3.1600816826149424e-21	3.8583321360627306e-13	1.8998107764264924e-14	0.005434321332928604	-3.0563029547690654e-22	1.4033973532971765e-19	4.404782981506177e-17	1.5146730871466803e-15	1.7547277587371892e-17
16700000	0.0022828393331395776	-5.647226345265422e-22	-3.1600816826149424e-21	3.8583321360627306e-13	1.8998107764264924e-14	0.005434321332928604	-3.0563027674785986e-22	1.4033973532971765e-19	4.404782981506177e-17	1.5146730871466803e-15	1.7547277587371892e-17
16800000	0.0022828393331395776	-5.647226345265422e-22	-3.1600816826149424e-21	3.8583321360627306e-13	1.8998107764264924e-14	0.005434321332928604	-3.0563025801881313e-22	1.4033973532971765e-19	4.404782981506177e-17	1.5146730871466803e-15	1.7547277587371892e-17
16900000	0.0022828393331395776	-5.647226345265422e-22	-3.1600816826149424e-21	3.8583321360627306e-13	1.8998107764264924e-14	0.005434321332928604	-3.0563023928976644e-22	1.4033973532971765e-19	4.404782981506177e-17	1.5146730871466803e-15	1.7547277587371892e-17
17000000	0.0022828393331395776	-5.647226345265422e-22	-3.1600816826149424e-21	3.8583321360627306e-13	1.8998107764264924e-14	0.005434321332928604	-3.0563022056071976e-22	1.4033973532971765e-19	4.404782981506177e-17	1.5146730871466803e-15	1.7547277587371892e-17
17100000	0.0022828393331395776	-5.647226345265422e-22	-3.1600816826149424e-21	3.8583321360627306e-13	1.8998107764264924e-14	0.005434321332928604	-3.0563020183167307e-22	1.4033973532971765e-19	4.404782981506177e-17	1.5146730871466803e-15	1.7547277587371892e-17
17200000	0.0022828393331395776	-5.647226345265422e-22	-3.1600816826149424e-21	3.8583321360627306e-13	1.8998107764264924e-14	0.005434321332928604	-3.056301831026264e-22	1.4033973532971765e-19	4.404782981506177e-17	1.5146730871466803e-15	1.7547277587371892e-17
17300000	0.0022828393331395776	-5.647226345265422e-22	-3.1600816826149424e-21	3.8583321360627306e-13	1.8998107764264924e-14	0.005434321332928604	-3.056301643735797e-22	1.4033973532971765e-19	4.404782981506177e-17	1.5146730871466803e-15	1.7547277587371892e-17
17400000	0.0022828393331395776	-5.647226345265422e-22	-3.1600816826149424e-21	3.8583321360627306e-13	1.8998107764264924e-14	0.005434321332928604	-3.0563014564453297e-22	1.4033973532971765e-19	4.404782981506177e-17	1.5146730871466803e-15	1.7547277587371892e-17
17500000	0.0022828393331395776	-5.647226345265422e-22	-3.1600816826149424e-21	3.8583321360627306e-13	1.8998107764264924e-14	0.005434321332928604	-3.056301269154863e-22	1.4033973532971765e-19	4.404782981506177e-17	1.5146730871466803e-15	1.7547277587371892e-17
17600000	0.0022828393331395776	-5.647226345265422e-22	-3.1600816826149424e-21	3.8583321360627306e-13	1.8998107764264924e-14	0.005434321332928604	-3.056301081864396e-22	1.4033973532971765e-19	4.404782981506177e-17	1.5146730871466803e-15	1.7547277587371892e-17
17700000	0.0022828393331395776	-5.647226345265422e-22	-3.1600816826149424e-21	3.8583321360627306e-13	1.8998107764264924e-14	0.005434321332928604	-3.056300894573929e-22	1.4033973532971765e-19	4.404782981506177e-17	1.5146730871466803e-15	1.7547277587371892e-17
17800000	0.0022828393331395776	-5.647226345265422e-22	-3.1600816826149424e-21	3.8583321360627306e-13	1.8998107764264924e-14	0.005434321332928604	-3.0563007072834624e-22	1.4033973532971765e-19	4.404782981506177e-17	1.5146730871466803e-15	1.7547277587371892e-17
17900000	0.0022828393331395776	-5.647226345265422e-22	-3.1600816826149424e-21	3.8583321360627306e-13	1.8998107764264924e-14	0.005434321332928604	-3.056300519992995e-22	1.4033973532971765e-19	4.404782981506177e-17	1.5146730871466803e-15	1.7547277587371892e-17
18000000	0.0022828393331395776	-5.647226345265422e-22	-3.1600816826149424e-21	3.8583321360627306e-13	1.8998107764264924e-14	0.005434321332928604	-3.056300332702528e-22	1.4033973532971765e-19	4.404782981506177e-17	1.5146730871466803e-15	1.7547277587371892e-17
18100000	0.0022828393331395776	-5.647226345265422e-22	-3.1600816826149424e-21	3.8583321360627306e-13	1.8998107764264924e-14	0.005434321332928604	-3.0563001454120613e-22	1.4033973532971765e-19	4.404782981506177e-17	1.5146730871466803e-15	1.7547277587371892e-17
18200000	0.0022828393331395776	-5.647226345265422e-22	-3.1600816826149424e-21	3.8583321360627306e-13	1.8998107764264924e-14	0.005434321332928604	-3.0562999581215945e-22	1.4033973532971765e-19	4.404782981506177e-17	1.5146730871466803e-15	1.7547277587371892e-17
18300000	0.0022828393331395776	-5.647226345265422e-22	-3.1600816826149424e-21	3.8583321360627306e-13	1.8998107764264924e-14	0.005434321332928604	-3.0562997708311277e-22	1.4033973532971765e-19	4.404782981506177e-17	1.5146730871466803e-15	1.7547277587371892e-17
18400000	0.0022828393331395776	-5.647226345265422e-22	-3.1600816826149424e-21	3.8583321360627306e-13	1.8998107764264924e-14	0.005434321332928604	-3.056299583540661e-22	1.4033973532971765e-19	4.404782981506177e-17	1.5146730871466803e-15	1.7547277587371892e-17
18500000	0.0022828393331395776	-5.647226345265422e-22	-3.1600816826149424e-21	3.8583321360627306e-13	1.8998107764264924e-14	0.005434321332928604	-3.0562993962501935e-22	1.4033973532971765e-19	4.404782981506177e-17	1.5146730871466803e-15	1.7547277587371892e-17
18600000	0.0022828393331395776	-5.647226345265422e-22	-3.1600816826149424e-21	3.8583321360627306e-13	1.8998107764264924e-14	0.005434321332928604	-3.0562992089597266e-22	1.4033973532971765e-19	4.404782981506177e-17	1.5146730871466803e-15	1.7547277587371892e-17
18700000	0.0022828393331395776	-5.647226345265422e-22	-3.1600816826149424e-21	3.8583321360627306e-13	1.8998107764264924e-14	0.005434321332928604	-3.05629902166926e-22	1.4033973532971765e-19	4.404782981506177e-17	1.5146730871466803e-15	1.7547277587371892e-17
18800000	0.0022828393331395776	-5.647226345265422e-22	-3.1600816826149424e-21	3.8583321360627306e-13	1.8998107764264924e-14	0.005434321332928604	-3.056298834378793e-22	1.4033973532971765e-19	4.404782981506177e-17	1.5146730871466803e-15	1.7547277587371892e-17
18900000	0.0022828393331395776	-5.647226345265422e-22	-3.1600816826149424e-21	3.8583321360627306e-13	1.8998107764264924e-14	0.005434321332928604	-3.056298647088326e-22	1.4033973532971765e-19	4.404782981506177e-17	1.5146730871466803e-15	1.7547277587371892e-17
19000000	0.0022828393331395776	-5.647226345265422e-22	-3.1600816826149424e-21	3.8583321360627306e-13	1.8998107764264924e-14	0.005434321332928604	-3.0562984597978593e-22	1.4033973532971765e-19	4.404782981506177e-17	1.5146730871466803e-15	1.7547277587371892e-17
19100000	0.0022828393331395776	-5.647226345265422e-22	-3.1600816826149424e-21	3.8583321360627306e-13	1.8998107764264924e-14	0.005434321332928604	-3.056298272507392e-22	1.4033973532971765e-19	4.404782981506177e-17	1.5146730871466803e-15	1.7547277587371892e-17
19200000	0.0022828393331395776	-5.647226345265422e-22	-3.1600816826149424e-21	3.8583321360627306e-13	1.8998107764264924e-14	0.005434321332928604	-3.056298085216925e-22	1.4033973532971765e-19	4.404782981506177e-17	1.5146730871466803e-15	1.7547277587371892e-17
19300000	0.0022828393331395776	-5.647226345265422e-22	-3.1600816826149424e-21	3.8583321360627306e-13	1.8998107764264924e-14	0.005434321332928604	-3.0562978979264583e-22	1.4033973532971765e-19	4.404782981506177e-17	1.5146730871466803e-15	1.7547277587371892e-17
19400000	0.0022828393331395776	-5.647226345265422e-22	-3.1600816826149424e-21	3.8583321360627306e-13	1.8998107764264924e-14	0.005434321332928604	-3.0562977106359914e-22	1.4033973532971765e-19	4.404782981506177e-17	1.5146730871466803e-15	1.7547277587371892e-17
19500000	0.0022828393331395776	-5.647226345265422e-22	-3.1600816826149424e-21	3.8583321360627306e-13	1.8998107764264924e-14	0.005434321332928604	-3.0562975233455246e-22	1.4033973532971765e-19	4.404782981506177e-17	1.5146730871466803e-15	1.7547277587371892e-17
19600000	0.0022828393331395776	-5.647226345265422e-22	-3.1600816826149424e-21	3.8583321360627306e-13	1.8998107764264924e-14	0.005434321332928604	-3.0562973360550573e-22	1.4033973532971765e-19	4.404782981506177e-17	1.5146730871466803e-15	1.7547277587371892e-17
19700000	0.0022828393331395776	-5.647226345265422e-22	-3.1600816826149424e-21	3.8583321360627306e-13	1.8998107764264924e-14	0.005434321332928604	-3.0562971487645904e-22	1.4033973532971765e-19	4.404782981506177e-17	1.5146730871466803e-15	1.7547277587371892e-17
19800000	0.0022828393331395776	-5.647226345265422e-22	-3.1600816826149424e-21	3.8583321360627306e-13	1.8998107764264924e-14	0.005434321332928604	-3.0562969614741236e-22	1.4033973532971765e-19	4.404782981506177e-17	1.5146730871466803e-15	1.7547277587371892e-17
19900000	0.0022828393331395776	-5.647226345265422e-22	-3.1600816826149424e-21	3.8583321360627306e-13	1.8998107764264924e-14	0.005434321332928604	-3.0562967741836567e-22	1.4033973532971765e-19	4.404782981506177e-17	1.5146730871466803e-15	1.7547277587371892e-17
20000000	0.0022828393331395776	-5.647226345265422e-22	-3.1600816826149424e-21	3.8583321360627306e-13	1.8998107764264924e-14	0.005434321332928604	-3.05629658689319e-22	1.4033973532971765e-19	4.404782981506177e-17	1.5146730871466803e-15	1.7547277587371892e-17
20100000	0.0022828393331395776	-5.647226345265422e-22	-3.1600816826149424e-21	3.8583321360627306e-13	1.8998107764264924e-14	0.005434321332928604	-3.056296399602723e-22	1.4033973532971765e-19	4.404782981506177e-17	1.5146730871466803e-15	1.7547277587371892e-17
20200000	0.0022828393331395776	-5.647226345265422e-22	-3.1600816826149424e-21	3.8583321360627306e-13	1.8998107764264924e-14	0.005434321332928604	-3.0562962123122557e-22	1.4033973532971765e-19	4.404782981506177e-17	1.5146730871466803e-15	1.7547277587371892e-17
20300000	0.0022828393331395776	-5.647226345265422e-22	-3.1600816826149424e-21	3.8583321360627306e-13	1.8998107764264924e-14	0.005434321332928604	-3.056296025021789e-22	1.4033973532971765e-19	4.404782981506177e-17	1.5146730871466803e-15	1.7547277587371892e-17
20400000	0.0022828393331395776	-5.647226345265422e-22	-3.1600816826149424e-21	3.8583321360627306e-13	1.8998107764264924e-14	0.005434321332928604	-3.056295837731322e-22	1.4033973532971765e-19	4.404782981506177e-17	1.5146730871466803e-15	1.7547277587371892e-17
20500000	0.0022828393331395776	-5.647226345265422e-22	-3.1600816826149424e-21	3.8583321360627306e-13	1.8998107764264924e-14	0.005434321332928604	-3.056295650440855e-22	1.4033973532971765e-19	4.404782981506177e-17	1.5146730871466803e-15	1.7547277587371892e-17
20600000	0.0022828393331395776	-5.647226345265422e-22	-3.1600816826149424e-21	3.8583321360627306e-13	1.8998107764264924e-14	0.005434321332928604	-3.0562954631503883e-22	1.4033973532971765e-19	4.404782981506177e-17	1.5146730871466803e-15	1.7547277587371892e-17
20700000	0.0022828393331395776	-5.647226345265422e-22	-3.1600816826149424e-21	3.8583321360627306e-13	1.8998107764264924e-14	0.005434321332928604	-3.056295275859921e-22	1.4033973532971765e-19	4.404782981506177e-17	1.5146730871466803e-15	1.7547277587371892e-17
20800000	0.0022828393331395776	-5.647226345265422e-22	-3.1600816826149424e-21	3.8583321360627306e-13	1.8998107764264924e-14	0.005434321332928604	-3.056295088569454e-22	1.4033973532971765e-19	4.404782981506177e-17	1.5146730871466803e-15	1.7547277587371892e-17
20900000	0.0022828393331395776	-5.647226345265422e-22	-3.1600816826149424e-21	3.8583321360627306e-13	1.8998107764264924e-14	0.005434321332928604	-3.0562949012789873e-22	1.4033973532971765e-19	4.404782981506177e-17	1.5146730871466803e-15	1.7547277587371892e-17
21000000	0.0022828393331395776	-5.647226345265422e-22	-3.1600816826149424e-21	3.8583321360627306e-13	1.8998107764264924e-14	0.005434321332928604	-3.0562947139885205e-22	1.4033973532971765e-19	4.404782981506177e-17	1.5146730871466803e-15	1.7547277587371892e-17
21100000	0.0022828393331395776	-5.647226345265422e-22	-3.1600816826149424e-21	3.8583321360627306e-13	1.8998107764264924e-14	0.005434321332928604	-3.0562945266980536e-22	1.4033973532971765e-19	4.404782981506177e-17	1.5146730871466803e-15	1.7547277587371892e-17
21200000	0.0022828393331395776	-5.647226345265422e-22	-3.1600816826149424e-21	3.8583321360627306e-13	1.8998107764264924e-14	0.005434321332928604	-3.056294339407587e-22	1.4033973532971765e-19	4.404782981506177e-17	1.5146730871466803e-15	1.7547277587371892e-17
21300000	0.0022828393331395776	-5.647226345265422e-22	-3.1600816826149424e-21	3.8583321360627306e-13	1.8998107764264924e-14	0.005434321332928604	-3.0562941521171195e-22	1.4033973532971765e-19	4.404782981506177e-17	1.5146730871466803e-15	1.7547277587371892e-17
21400000	0.0022828393331395776	-5.647226345265422e-22	-3.1600816826149424e-21	3.8583321360627306e-13	1.8998107764264924e-14	0.005434321332928604	-3.0562939648266526e-22	1.4033973532971765e-19	4.404782981506177e-17	1.5146730871466803e-15	1.7547277587371892e-17
21500000	0.0022828393331395776	-5.647226345265422e-22	-3.1600816826149424e-21	3.8583321360627306e-13	1.8998107764264924e-14	0.005434321332928604	-3.056293777536186e-22	1.4033973532971765e-19	4.404782981506177e-17	1.5146730871466803e-15	1.7547277587371892e-17
21600000	0.0022828393331395776	-5.647226345265422e-22	-3.1600816826149424e-21	3.8583321360627306e-13	1.8998107764264924e-14	0.005434321332928604	-3.056293590245719e-22	1.4033973532971765e-19	4.404782981506177e-17	1.5146730871466803e-15	1.7547277587371892e-17
21700000	0.0022828393331395776	-5.647226345265422e-22	-3.1600816826149424e-21	3.8583321360627306e-13	1.8998107764264924e-14	0.005434321332928604	-3.056293402955252e-22	1.4033973532971765e-19	4.404782981506177e-17	1.5146730871466803e-15	1.7547277587371892e-17
21800000	0.0022828393331395776	-5.647226345265422e-22	-3.1600816826149424e-21	3.8583321360627306e-13	1.8998107764264924e-14	0.005434321332928604	-3.0562932156647848e-22	1.4033973532971765e-19	4.404782981506177e-17	1.5146730871466803e-15	1.7547277587371892e-17
21900000	0.0022828393331395776	-5.647226345265422e-22	-3.1600816826149424e-21	3.8583321360627306e-13	1.8998107764264924e-14	0.005434321332928604	-3.056293028374318e-22	1.4033973532971765e-19	4.404782981506177e-17	1.5146730871466803e-15	1.7547277587371892e-17
22000000	0.0022828393331395776	-5.647226345265422e-22	-3.1600816826149424e-21	3.8583321360627306e-13	1.8998107764264924e-14	0.005434321332928604	-3.056292841083851e-22	1.4033973532971765e-19	4.404782981506177e-17	1.5146730871466803e-15	1.7547277587371892e-17
22100000	0.0022828393331395776	-5.647226345265422e-22	-3.1600816826149424e-21	3.8583321360627306e-13	1.8998107764264924e-14	0.005434321332928604	-3.056292653793384e-22	1.4033973532971765e-19	4.404782981506177e-17	1.5146730871466803e-15	1.7547277587371892e-17
22200000	0.0022828393331395776	-5.647226345265422e-22	-3.1600816826149424e-21	3.8583321360627306e-13	1.8998107764264924e-14	0.005434321332928604	-3.0562924665029174e-22	1.4033973532971765e-19	4.404782981506177e-17	1.5146730871466803e-15	1.7547277587371892e-17
22300000	0.0022828393331395776	-5.647226345265422e-22	-3.1600816826149424e-21	3.8583321360627306e-13	1.8998107764264924e-14	0.005434321332928604	-3.0562922792124505e-22	1.4033973532971765e-19	4.404782981506177e-17	1.5146730871466803e-15	1.7547277587371892e-17
22400000	0.0022828393331395776	-5.647226345265422e-22	-3.1600816826149424e-21	3.8583321360627306e-13	1.8998107764264924e-14	0.005434321332928604	-3.056292091921983e-22	1.4033973532971765e-19	4.404782981506177e-17	1.5146730871466803e-15	1.7547277587371892e-17
22500000	0.0022828393331395776	-5.647226345265422e-22	-3.1600816826149424e-21	3.8583321360627306e-13	1.8998107764264924e-14	0.005434321332928604	-3.0562919046315164e-22	1.4033973532971765e-19	4.404782981506177e-17	1.5146730871466803e-15	1.7547277587371892e-17
22600000	0.0022828393331395776	-5.647226345265422e-22	-3.1600816826149424e-21	3.8583321360627306e-13	1.8998107764264924e-14	0.005434321332928604	-3.0562917173410495e-22	1.4033973532971765e-19	4.404782981506177e-17	1.5146730871466803e-15	1.7547277587371892e-17
22700000	0.0022828393331395776	-5.647226345265422e-22	-3.1600816826149424e-21	3.8583321360627306e-13	1.8998107764264924e-14	0.005434321332928604	-3.0562915300505827e-22	1.4033973532971765e-19	4.404782981506177e-17	1.5146730871466803e-15	1.7547277587371892e-17
22800000	0.0022828393331395776	-5.647226345265422e-22	-3.1600816826149424e-21	3.8583321360627306e-13	1.8998107764264924e-14	0.005434321332928604	-3.056291342760116e-22	1.4033973532971765e-19	4.404782981506177e-17	1.5146730871466803e-15	1.7547277587371892e-17
22900000	0.0022828393331395776	-5.647226345265422e-22	-3.1600816826149424e-21	3.8583321360627306e-13	1.8998107764264924e-14	0.005434321332928604	-3.056291155469649e-22	1.4033973532971765e-19	4.404782981506177e-17	1.5146730871466803e-15	1.7547277587371892e-17
23000000	0.0022828393331395776	-5.647226345265422e-22	-3.1600816826149424e-21	3.8583321360627306e-13	1.8998107764264924e-14	0.005434321332928604	-3.0562909681791817e-22	1.4033973532971765e-19	4.404782981506177e-17	1.5146730871466803e-15	1.7547277587371892e-17
23100000	0.0022828393331395776	-5.647226345265422e-22	-3.1600816826149424e-21	3.8583321360627306e-13	1.8998107764264924e-14	0.005434321332928604	-3.056290780888715e-22	1.4033973532971765e-19	4.404782981506177e-17	1.5146730871466803e-15	1.7547277587371892e-17
23200000	0.0022828393331395776	-5.647226345265422e-22	-3.1600816826149424e-21	3.8583321360627306e-13	1.8998107764264924e-14	0.005434321332928604	-3.056290593598248e-22	1.4033973532971765e-19	4.404782981506177e-17	1.5146730871466803e-15	1.7547277587371892e-17
23300000	0.0022828393331395776	-5.647226345265422e-22	-3.1600816826149424e-21	3.85833213606273e-13	1.8998107764264924e-14	0.005434321332928604	-3.056290406307781e-22	1.4033973532971765e-19	4.404782981506177e-17	1.5146730871466803e-15	1.7547277587371892e-17
23400000	0.0022828393331395776	-5.647226345265422e-22	-3.1600816826149424e-21	3.85833213606273e-13	1.8998107764264924e-14	0.005434321332928604	-3.0562902190173143e-22	1.4033973532971765e-19	4.404782981506177e-17	1.5146730871466803e-15	1.7547277587371892e-17
23500000	0.0022828393331395776	-5.647226345265422e-22	-3.1600816826149424e-21	3.85833213606273e-13	1.8998107764264924e-14	0.005434321332928604	-3.056290031726847e-22	1.4033973532971765e-19	4.404782981506177e-17	1.5146730871466803e-15	1.7547277587371892e-17
23600000	0.0022828393331395776	-5.647226345265422e-22	-3.1600816826149424e-21	3.85833213606273e-13	1.8998107764264924e-14	0.005434321332928604	-3.05628984443638e-22	1.4033973532971765e-19	4.404782981506177e-17	1.5146730871466803e-15	1.7547277587371892e-17
23700000	0.0022828393331395776	-5.647226345265422e-22	-3.1600816826149424e-21	3.85833213606273e-13	1.8998107764264924e-14	0.005434321332928604	-3.0562896571459133e-22	1.4033973532971765e-19	4.404782981506177e-17	1.5146730871466803e-15	1.7547277587371892e-17
23800000	0.0022828393331395776	-5.647226345265422e-22	-3.1600816826149424e-21	3.85833213606273e-13	1.8998107764264924e-14	0.005434321332928604	-3.0562894698554464e-22	1.4033973532971765e-19	4.404782981506177e-17	1.5146730871466803e-15	1.7547277587371892e-17
23900000	0.0022828393331395776	-5.647226345265422e-22	-3.1600816826149424e-21	3.85833213606273e-13	1.8998107764264924e-14	0.005434321332928604	-3.0562892825649796e-22	1.4033973532971765e-19	4.404782981506177e-17	1.5146730871466803e-15	1.7547277587371892e-17
24000000	0.0022828393331395776	-5.647226345265422e-22	-3.1600816826149424e-21	3.85833213606273e-13	1.8998107764264924e-14	0.005434321332928604	-3.0562890952745127e-22	1.4033973532971765e-19	4.404782981506177e-17	1.5146730871466803e-15	1.7547277587371892e-17
24100000	0.0022828393331395776	-5.647226345265422e-22	-3.1600816826149424e-21	3.85833213606273e-13	1.8998107764264924e-14	0.005434321332928604	-3.0562889079840454e-22	1.4033973532971765e-19	4.404782981506177e-17	1.5146730871466803e-15	1.7547277587371892e-17
24200000	0.0022828393331395776	-5.647226345265422e-22	-3.1600816826149424e-21	3.85833213606273e-13	1.8998107764264924e-14	0.005434321332928604	-3.0562887206935786e-22	1.4033973532971765e-19	4.404782981506177e-17	1.5146730871466803e-15	1.7547277587371892e-17
24300000	0.0022828393331395776	-5.647226345265422e-22	-3.1600816826149424e-21	3.85833213606273e-13	1.8998107764264924e-14	0.005434321332928604	-3.0562885334031117e-22	1.4033973532971765e-19	4.404782981506177e-17	1.5146730871466803e-15	1.7547277587371892e-17
24400000	0.0022828393331395776	-5.647226345265422e-22	-3.1600816826149424e-21	3.85833213606273e-13	1.8998107764264924e-14	0.005434321332928604	-3.056288346112645e-22	1.4033973532971765e-19	4.404782981506177e-17	1.5146730871466803e-15	1.7547277587371892e-17
24500000	0.0022828393331395776	-5.647226345265422e-22	-3.1600816826149424e-21	3.85833213606273e-13	1.8998107764264924e-14	0.005434321332928604	-3.056288158822178e-22	1.4033973532971765e-19	4.404782981506177e-17	1.5146730871466803e-15	1.7547277587371892e-17
24600000	0.0022828393331395776	-5.647226345265422e-22	-3.1600816826149424e-21	3.85833213606273e-13	1.8998107764264924e-14	0.005434321332928604	-3.0562879715317107e-22	1.4033973532971765e-19	4.404782981506177e-17	1.5146730871466803e-15	1.7547277587371892e-17
24700000	0.0022828393331395776	-5.647226345265422e-22	-3.1600816826149424e-21	3.85833213606273e-13	1.8998107764264924e-14	0.005434321332928604	-3.056287784241244e-22	1.4033973532971765e-19	4.404782981506177e-17	1.5146730871466803e-15	1.7547277587371892e-17
24800000	0.0022828393331395776	-5.647226345265422e-22	-3.1600816826149424e-21	3.85833213606273e-13	1.8998107764264924e-14	0.005434321332928604	-3.056287596950777e-22	1.4033973532971765e-19	4.404782981506177e-17	1.5146730871466803e-15	1.7547277587371892e-17
24900000	0.0022828393331395776	-5.647226345265422e-22	-3.1600816826149424e-21	3.85833213606273e-13	1.8998107764264924e-14	0.005434321332928604	-3.05628740966031e-22	1.4033973532971765e-19	4.404782981506177e-17	1.5146730871466803e-15	1.7547277587371892e-17
25000000	0.0022828393331395776	-5.647226345265422e-22	-3.1600816826149424e-21	3.85833213606273e-13	1.8998107764264924e-14	0.005434321332928604	-3.0562872223698433e-22	1.4033973532971765e-19	4.404782981506177e-17	1.5146730871466803e-15	1.7547277587371892e-17
25100000	0.0022828393331395776	-5.647226345265422e-22	-3.1600816826149424e-21	3.85833213606273e-13	1.8998107764264924e-14	0.005434321332928604	-3.0562870350793765e-22	1.4033973532971765e-19	4.404782981506177e-17	1.5146730871466803e-15	1.7547277587371892e-17
25200000	0.0022828393331395776	-5.647226345265422e-22	-3.1600816826149424e-21	3.85833213606273e-13	1.8998107764264924e-14	0.005434321332928604	-3.056286847788909e-22	1.4033973532971765e-19	4.404782981506177e-17	1.5146730871466803e-15	1.7547277587371892e-17
25300000	0.0022828393331395776	-5.647226345265422e-22	-3.1600816826149424e-21	3.85833213606273e-13	1.8998107764264924e-14	0.005434321332928604	-3.0562866604984423e-22	1.4033973532971765e-19	4.404782981506177e-17	1.5146730871466803e-15	1.7547277587371892e-17
25400000	0.0022828393331395776	-5.647226345265422e-22	-3.1600816826149424e-21	3.85833213606273e-13	1.8998107764264924e-14	0.005434321332928604	-3.0562864732079755e-22	1.4033973532971765e-19	4.404782981506177e-17	1.5146730871466803e-15	1.7547277587371892e-17
25500000	0.0022828393331395776	-5.647226345265422e-22	-3.1600816826149424e-21	3.85833213606273e-13	1.8998107764264924e-14	0.005434321332928604	-3.0562862859175086e-22	1.4033973532971765e-19	4.404782981506177e-17	1.5146730871466803e-15	1.7547277587371892e-17
25600000	0.0022828393331395776	-5.647226345265422e-22	-3.1600816826149424e-21	3.85833213606273e-13	1.8998107764264924e-14	0.005434321332928604	-3.056286098627042e-22	1.4033973532971765e-19	4.404782981506177e-17	1.5146730871466803e-15	1.7547277587371892e-17
25700000	0.0022828393331395776	-5.647226345265422e-22	-3.1600816826149424e-21	3.85833213606273e-13	1.8998107764264924e-14	0.005434321332928604	-3.0562859113365745e-22	1.4033973532971765e-19	4.404782981506177e-17	1.5146730871466803e-15	1.7547277587371892e-17
25800000	0.0022828393331395776	-5.647226345265422e-22	-3.1600816826149424e-21	3.85833213606273e-13	1.8998107764264924e-14	0.005434321332928604	-3.0562857240461076e-22	1.4033973532971765e-19	4.404782981506177e-17	1.5146730871466803e-15	1.7547277587371892e-17
25900000	0.0022828393331395776	-5.647226345265422e-22	-3.1600816826149424e-21	3.85833213606273e-13	1.8998107764264924e-14	0.005434321332928604	-3.056285536755641e-22	1.4033973532971765e-19	4.404782981506177e-17	1.5146730871466803e-15	1.7547277587371892e-17
26000000	0.0022828393331395776	-5.647226345265422e-22	-3.1600816826149424e-21	3.85833213606273e-13	1.8998107764264924e-14	0.005434321332928604	-3.056285349465174e-22	1.4033973532971765e-19	4.404782981506177e-17	1.5146730871466803e-15	1.7547277587371892e-17
26100000	0.0022828393331395776	-5.647226345265422e-22	-3.1600816826149424e-21	3.85833213606273e-13	1.8998107764264924e-14	0.005434321332928604	-3.056285162174707e-22	1.4033973532971765e-19	4.404782981506177e-17	1.5146730871466803e-15	1.7547277587371892e-17
26200000	0.0022828393331395776	-5.647226345265422e-22	-3.1600816826149424e-21	3.85833213606273e-13	1.8998107764264924e-14	0.005434321332928604	-3.0562849748842403e-22	1.4033973532971765e-19	4.404782981506177e-17	1.5146730871466803e-15	1.7547277587371892e-17
26300000	0.0022828393331395776	-5.647226345265422e-22	-3.1600816826149424e-21	3.85833213606273e-13	1.8998107764264924e-14	0.005434321332928604	-3.056284787593773e-22	1.4033973532971765e-19	4.404782981506177e-17	1.5146730871466803e-15	1.7547277587371892e-17
26400000	0.0022828393331395776	-5.647226345265422e-22	-3.1600816826149424e-21	3.85833213606273e-13	1.8998107764264924e-14	0.005434321332928604	-3.056284600303306e-22	1.4033973532971765e-19	4.404782981506177e-17	1.5146730871466803e-15	1.7547277587371892e-17
26500000	0.0022828393331395776	-5.647226345265422e-22	-3.1600816826149424e-21	3.85833213606273e-13	1.8998107764264924e-14	0.005434321332928604	-3.0562844130128393e-22	1.4033973532971765e-19	4.404782981506177e-17	1.5146730871466803e-15	1.7547277587371892e-17
26600000	0.0022828393331395776	-5.647226345265422e-22	-3.1600816826149424e-21	3.85833213606273e-13	1.8998107764264924e-14	0.005434321332928604	-3.0562842257223724e-22	1.4033973532971765e-19	4.404782981506177e-17	1.5146730871466803e-15	1.7547277587371892e-17
26700000	0.0022828393331395776	-5.647226345265422e-22	-3.1600816826149424e-21	3.85833213606273e-13	1.8998107764264924e-14	0.005434321332928604	-3.0562840384319056e-22	1.4033973532971765e-19	4.404782981506177e-17	1.5146730871466803e-15	1.7547277587371892e-17
26800000	0.0022828393331395776	-5.647226345265422e-22	-3.1600816826149424e-21	3.85833213606273e-13	1.8998107764264924e-14	0.005434321332928604	-3.0562838511414382e-22	1.4033973532971765e-19	4.404782981506177e-17	1.5146730871466803e-15	1.7547277587371892e-17
26900000	0.0022828393331395776	-5.647226345265422e-22	-3.1600816826149424e-21	3.85833213606273e-13	1.8998107764264924e-14	0.005434321332928604	-3.0562836638509714e-22	1.4033973532971765e-19	4.404782981506177e-17	1.5146730871466803e-15	1.7547277587371892e-17
27000000	0.0022828393331395776	-5.647226345265422e-22	-3.1600816826149424e-21	3.85833213606273e-13	1.8998107764264924e-14	0.005434321332928604	-3.0562834765605046e-22	1.4033973532971765e-19	4.404782981506177e-17	1.5146730871466803e-15	1.7547277587371892e-17
27100000	0.0022828393331395776	-5.647226345265422e-22	-3.1600816826149424e-21	3.85833213606273e-13	1.8998107764264924e-14	0.005434321332928604	-3.0562832892700377e-22	1.4033973532971765e-19	4.404782981506177e-17	1.5146730871466803e-15	1.7547277587371892e-17
27200000	0.0022828393331395776	-5.647226345265422e-22	-3.1600816826149424e-21	3.85833213606273e-13	1.8998107764264924e-14	0.005434321332928604	-3.056283101979571e-22	1.4033973532971765e-19	4.404782981506177e-17	1.5146730871466803e-15	1.7547277587371892e-17
27300000	0.0022828393331395776	-5.647226345265422e-22	-3.1600816826149424e-21	3.85833213606273e-13	1.8998107764264924e-14	0.005434321332928604	-3.056282914689104e-22	1.4033973532971765e-19	4.404782981506177e-17	1.5146730871466803e-15	1.7547277587371892e-17
27400000	0.0022828393331395776	-5.647226345265422e-22	-3.1600816826149424e-21	3.85833213606273e-13	1.8998107764264924e-14	0.005434321332928604	-3.0562827273986367e-22	1.4033973532971765e-19	4.404782981506177e-17	1.5146730871466803e-15	1.7547277587371892e-17
27500000	0.0022828393331395776	-5.647226345265422e-22	-3.1600816826149424e-21	3.85833213606273e-13	1.8998107764264924e-14	0.005434321332928604	-3.05628254010817e-22	1.4033973532971765e-19	4.404782981506177e-17	1.5146730871466803e-15	1.7547277587371892e-17
27600000	0.0022828393331395776	-5.647226345265422e-22	-3.1600816826149424e-21	3.85833213606273e-13	1.8998107764264924e-14	0.005434321332928604	-3.056282352817703e-22	1.4033973532971765e-19	4.404782981506177e-17	1.5146730871466803e-15	1.7547277587371892e-17
27700000	0.0022828393331395776	-5.647226345265422e-22	-3.1600816826149424e-21	3.85833213606273e-13	1.8998107764264924e-14	0.005434321332928604	-3.056282165527236e-22	1.4033973532971765e-19	4.404782981506177e-17	1.5146730871466803e-15	1.7547277587371892e-17
27800000	0.0022828393331395776	-5.647226345265422e-22	-3.1600816826149424e-21	3.85833213606273e-13	1.8998107764264924e-14	0.005434321332928604	-3.0562819782367693e-22	1.4033973532971765e-19	4.404782981506177e-17	1.5146730871466803e-15	1.7547277587371892e-17
27900000	0.0022828393331395776	-5.647226345265422e-22	-3.1600816826149424e-21	3.85833213606273e-13	1.8998107764264924e-14	0.005434321332928604	-3.056281790946302e-22	1.4033973532971765e-19	4.404782981506177e-17	1.5146730871466803e-15	1.7547277587371892e-17
28000000	0.0022828393331395776	-5.647226345265422e-22	-3.1600816826149424e-21	3.85833213606273e-13	1.8998107764264924e-14	0.005434321332928604	-3.056281603655835e-22	1.4033973532971765e-19	4.404782981506177e-17	1.5146730871466803e-15	1.7547277587371892e-17
28100000	0.0022828393331395776	-5.647226345265422e-22	-3.1600816826149424e-21	3.85833213606273e-13	1.8998107764264924e-14	0.005434321332928604	-3.0562814163653683e-22	1.4033973532971765e-19	4.404782981506177e-17	1.5146730871466803e-15	1.7547277587371892e-17
28200000	0.0022828393331395776	-5.647226345265422e-22	-3.1600816826149424e-21	3.85833213606273e-13	1.8998107764264924e-14	0.005434321332928604	-3.0562812290749015e-22	1.4033973532971765e-19	4.404782981506177e-17	1.5146730871466803e-15	1.7547277587371892e-17
28300000	0.0022828393331395776	-5.647226345265422e-22	-3.1600816826149424e-21	3.85833213606273e-13	1.8998107764264924e-14	0.005434321332928604	-3.0562810417844346e-22	1.4033973532971765e-19	4.404782981506177e-17	1.5146730871466803e-15	1.7547277587371892e-17
28400000	0.0022828393331395776	-5.647226345265422e-22	-3.1600816826149424e-21	3.85833213606273e-13	1.8998107764264924e-14	0.005434321332928604	-3.056280854493968e-22	1.4033973532971765e-19	4.404782981506177e-17	1.5146730871466803e-15	1.7547277587371892e-17
28500000	0.0022828393331395776	-5.647226345265422e-22	-3.1600816826149424e-21	3.85833213606273e-13	1.8998107764264924e-14	0.005434321332928604	-3.0562806672035005e-22	1.4033973532971765e-19	4.404782981506177e-17	1.5146730871466803e-15	1.7547277587371892e-17
28600000	0.0022828393331395776	-5.647226345265422e-22	-3.1600816826149424e-21	3.85833213606273e-13	1.8998107764264924e-14	0.005434321332928604	-3.0562804799130336e-22	1.4033973532971765e-19	4.404782981506177e-17	1.5146730871466803e-15	1.7547277587371892e-17
28700000	0.0022828393331395776	-5.647226345265422e-22	-3.1600816826149424e-21	3.85833213606273e-13	1.8998107764264924e-14	0.005434321332928604	-3.0562802926225668e-22	1.4033973532971765e-19	4.404782981506177e-17	1.5146730871466803e-15	1.7547277587371892e-17
28800000	0.0022828393331395776	-5.647226345265422e-22	-3.1600816826149424e-21	3.85833213606273e-13	1.8998107764264924e-14	0.005434321332928604	-3.0562801053321e-22	1.4033973532971765e-19	4.404782981506177e-17	1.5146730871466803e-15	1.7547277587371892e-17
28900000	0.0022828393331395776	-5.647226345265422e-22	-3.1600816826149424e-21	3.85833213606273e-13	1.8998107764264924e-14	0.005434321332928604	-3.056279918041633e-22	1.4033973532971765e-19	4.404782981506177e-17	1.5146730871466803e-15	1.7547277587371892e-17
29000000	0.0022828393331395776	-5.647226345265422e-22	-3.1600816826149424e-21	3.85833213606273e-13	1.8998107764264924e-14	0.005434321332928604	-3.056279730751166e-22	1.4033973532971765e-19	4.404782981506177e-17	1.5146730871466803e-15	1.7547277587371892e-17
29100000	0.0022828393331395776	-5.647226345265422e-22	-3.1600816826149424e-21	3.85833213606273e-13	1.8998107764264924e-14	0.005434321332928604	-3.056279543460699e-22	1.4033973532971765e-19	4.404782981506177e-17	1.5146730871466803e-15	1.7547277587371892e-17
29200000	0.0022828393331395776	-5.647226345265422e-22	-3.1600816826149424e-21	3.85833213606273e-13	1.8998107764264924e-14	0.005434321332928604	-3.056279356170232e-22	1.4033973532971765e-19	4.404782981506177e-17	1.5146730871466803e-15	1.7547277587371892e-17
29300000	0.0022828393331395776	-5.647226345265422e-22	-3.1600816826149424e-21	3.85833213606273e-13	1.8998107764264924e-14	0.005434321332928604	-3.056279168879765e-22	1.4033973532971765e-19	4.404782981506177e-17	1.5146730871466803e-15	1.7547277587371892e-17
29400000	0.0022828393331395776	-5.647226345265422e-22	-3.1600816826149424e-21	3.85833213606273e-13	1.8998107764264924e-14	0.005434321332928604	-3.0562789815892984e-22	1.4033973532971765e-19	4.404782981506177e-17	1.5146730871466803e-15	1.7547277587371892e-17
29500000	0.0022828393331395776	-5.647226345265422e-22	-3.1600816826149424e-21	3.85833213606273e-13	1.8998107764264924e-14	0.005434321332928604	-3.0562787942988315e-22	1.4033973532971765e-19	4.404782981506177e-17	1.5146730871466803e-15	1.7547277587371892e-17
29600000	0.0022828393331395776	-5.647226345265422e-22	-3.1600816826149424e-21	3.85833213606273e-13	1.8998107764264924e-14	0.005434321332928604	-3.056278607008364e-22	1.4033973532971765e-19	4.404782981506177e-17	1.5146730871466803e-15	1.7547277587371892e-17
29700000	0.0022828393331395776	-5.647226345265422e-22	-3.1600816826149424e-21	3.85833213606273e-13	1.8998107764264924e-14	0.005434321332928604	-3.0562784197178974e-22	1.4033973532971765e-19	4.404782981506177e-17	1.5146730871466803e-15	1.7547277587371892e-17
29800000	0.0022828393331395776	-5.647226345265422e-22	-3.1600816826149424e-21	3.85833213606273e-13	1.8998107764264924e-14	0.005434321332928604	-3.0562782324274305e-22	1.4033973532971765e-19	4.404782981506177e-17	1.5146730871466803e-15	1.7547277587371892e-17
29900000	0.0022828393331395776	-5.647226345265422e-22	-3.1600816826149424e-21	3.85833213606273e-13	1.8998107764264924e-14	0.005434321332928604	-3.0562780451369637e-22	1.4033973532971765e-19	4.404782981506177e-17	1.5146730871466803e-15	1.7547277587371892e-17
30000000	0.0022828393331395776	-5.647226345265422e-22	-3.1600816826149424e-21	3.85833213606273e-13	1.8998107764264924e-14	0.005434321332928604	-3.056277857846497e-22	1.4033973532971765e-19	4.404782981506177e-17	1.5146730871466803e-15	1.7547277587371892e-17
30100000	0.0022828393331395776	-5.647226345265422e-22	-3.1600816826149424e-21	3.85833213606273e-13	1.8998107764264924e-14	0.005434321332928604	-3.05627767055603e-22	1.4033973532971765e-19	4.404782981506177e-17	1.5146730871466803e-15	1.7547277587371892e-17
30200000	0.0022828393331395776	-5.647226345265422e-22	-3.1600816826149424e-21	3.85833213606273e-13	1.8998107764264924e-14	0.005434321332928604	-3.0562774832655627e-22	1.4033973532971765e-19	4.404782981506177e-17	1.5146730871466803e-15	1.7547277587371892e-17
30300000	0.0022828393331395776	-5.647226345265422e-22	-3.1600816826149424e-21	3.85833213606273e-13	1.8998107764264924e-14	0.005434321332928604	-3.056277295975096e-22	1.4033973532971765e-19	4.404782981506177e-17	1.5146730871466803e-15	1.7547277587371892e-17
30400000	0.0022828393331395776	-5.647226345265422e-22	-3.1600816826149424e-21	3.85833213606273e-13	1.8998107764264924e-14	0.005434321332928604	-3.056277108684629e-22	1.4033973532971765e-19	4.404782981506177e-17	1.5146730871466803e-15	1.7547277587371892e-17
30500000	0.0022828393331395776	-5.647226345265422e-22	-3.1600816826149424e-21	3.85833213606273e-13	1.8998107764264924e-14	0.005434321332928604	-3.056276921394162e-22	1.4033973532971765e-19	4.404782981506177e-17	1.5146730871466803e-15	1.7547277587371892e-17
30600000	0.0022828393331395776	-5.647226345265422e-22	-3.1600816826149424e-21	3.85833213606273e-13	1.8998107764264924e-14	0.005434321332928604	-3.0562767341036953e-22	1.4033973532971765e-19	4.404782981506177e-17	1.5146730871466803e-15	1.7547277587371892e-17
30700000	0.0022828393331395776	-5.647226345265422e-22	-3.1600816826149424e-21	3.85833213606273e-13	1.8998107764264924e-14	0.005434321332928604	-3.056276546813228e-22	1.4033973532971765e-19	4.404782981506177e-17	1.5146730871466803e-15	1.7547277587371892e-17
30800000	0.0022828393331395776	-5.647226345265422e-22	-3.1600816826149424e-21	3.85833213606273e-13	1.8998107764264924e-14	0.005434321332928604	-3.056276359522761e-22	1.4033973532971765e-19	4.404782981506177e-17	1.5146730871466803e-15	1.7547277587371892e-17
30900000	0.0022828393331395776	-5.647226345265422e-22	-3.1600816826149424e-21	3.85833213606273e-13	1.8998107764264924e-14	0.005434321332928604	-3.0562761722322943e-22	1.4033973532971765e-19	4.404782981506177e-17	1.5146730871466803e-15	1.7547277587371892e-17
31000000	0.0022828393331395776	-5.647226345265422e-22	-3.1600816826149424e-21	3.85833213606273e-13	1.8998107764264924e-14	0.005434321332928604	-3.0562759849418274e-22	1.4033973532971765e-19	4.404782981506177e-17	1.5146730871466803e-15	1.7547277587371892e-17
31100000	0.0022828393331395776	-5.647226345265422e-22	-3.1600816826149424e-21	3.85833213606273e-13	1.8998107764264924e-14	0.005434321332928604	-3.0562757976513606e-22	1.4033973532971765e-19	4.404782981506177e-17	1.5146730871466803e-15	1.7547277587371892e-17
31200000	0.0022828393331395776	-5.647226345265422e-22	-3.1600816826149424e-21	3.85833213606273e-13	1.8998107764264924e-14	0.005434321332928604	-3.0562756103608937e-22	1.4033973532971765e-19	4.404782981506177e-17	1.5146730871466803e-15	1.7547277587371892e-17
31300000	0.0022828393331395776	-5.647226345265422e-22	-3.1600816826149424e-21	3.85833213606273e-13	1.8998107764264924e-14	0.005434321332928604	-3.0562754230704264e-22	1.4033973532971765e-19	4.404782981506177e-17	1.5146730871466803e-15	1.7547277587371892e-17
31400000	0.0022828393331395776	-5.647226345265422e-22	-3.1600816826149424e-21	3.85833213606273e-13	1.8998107764264924e-14	0.005434321332928604	-3.0562752357799596e-22	1.4033973532971765e-19	4.404782981506177e-17	1.5146730871466803e-15	1.7547277587371892e-17
31500000	0.0022828393331395776	-5.647226345265422e-22	-3.1600816826149424e-21	3.85833213606273e-13	1.8998107764264924e-14	0.005434321332928604	-3.0562750484894927e-22	1.4033973532971765e-19	4.404782981506177e-17	1.5146730871466803e-15	1.7547277587371892e-17
31600000	0.0022828393331395776	-5.647226345265422e-22	-3.1600816826149424e-21	3.85833213606273e-13	1.8998107764264924e-14	0.005434321332928604	-3.056274861199026e-22	1.4033973532971765e-19	4.404782981506177e-17	1.5146730871466803e-15	1.7547277587371892e-17
31700000	0.0022828393331395776	-5.647226345265422e-22	-3.1600816826149424e-21	3.85833213606273e-13	1.8998107764264924e-14	0.005434321332928604	-3.056274673908559e-22	1.4033973532971765e-19	4.404782981506177e-17	1.5146730871466803e-15	1.7547277587371892e-17
31800000	0.0022828393331395776	-5.647226345265422e-22	-3.1600816826149424e-21	3.85833213606273e-13	1.8998107764264924e-14	0.005434321332928604	-3.0562744866180917e-22	1.4033973532971765e-19	4.404782981506177e-17	1.5146730871466803e-15	1.7547277587371892e-17
31900000	0.0022828393331395776	-5.647226345265422e-22	-3.1600816826149424e-21	3.85833213606273e-13	1.8998107764264924e-14	0.005434321332928604	-3.056274299327625e-22	1.4033973532971765e-19	4.404782981506177e-17	1.5146730871466803e-15	1.7547277587371892e-17
32000000	0.0022828393331395776	-5.647226345265422e-22	-3.1600816826149424e-21	3.85833213606273e-13	1.8998107764264924e-14	0.005434321332928604	-3.056274112037158e-22	1.4033973532971765e-19	4.404782981506177e-17	1.5146730871466803e-15	1.7547277587371892e-17
32100000	0.0022828393331395776	-5.647226345265422e-22	-3.1600816826149424e-21	3.85833213606273e-13	1.8998107764264924e-14	0.005434321332928604	-3.056273924746691e-22	1.4033973532971765e-19	4.404782981506177e-17	1.5146730871466803e-15	1.7547277587371892e-17
32200000	0.0022828393331395776	-5.647226345265422e-22	-3.1600816826149424e-21	3.85833213606273e-13	1.8998107764264924e-14	0.005434321332928604	-3.0562737374562243e-22	1.4033973532971765e-19	4.404782981506177e-17	1.5146730871466803e-15	1.7547277587371892e-17
32300000	0.0022828393331395776	-5.647226345265422e-22	-3.1600816826149424e-21	3.85833213606273e-13	1.8998107764264924e-14	0.005434321332928604	-3.0562735501657575e-22	1.4033973532971765e-19	4.404782981506177e-17	1.5146730871466803e-15	1.7547277587371892e-17
32400000	0.0022828393331395776	-5.647226345265422e-22	-3.1600816826149424e-21	3.85833213606273e-13	1.8998107764264924e-14	0.005434321332928604	-3.05627336287529e-22	1.4033973532971765e-19	4.404782981506177e-17	1.5146730871466803e-15	1.7547277587371892e-17
32500000	0.0022828393331395776	-5.647226345265422e-22	-3.1600816826149424e-21	3.85833213606273e-13	1.8998107764264924e-14	0.005434321332928604	-3.0562731755848233e-22	1.4033973532971765e-19	4.404782981506177e-17	1.5146730871466803e-15	1.7547277587371892e-17
32600000	0.0022828393331395776	-5.647226345265422e-22	-3.1600816826149424e-21	3.85833213606273e-13	1.8998107764264924e-14	0.005434321332928604	-3.0562729882943565e-22	1.4033973532971765e-19	4.404782981506177e-17	1.5146730871466803e-15	1.7547277587371892e-17
32700000	0.0022828393331395776	-5.647226345265422e-22	-3.1600816826149424e-21	3.85833213606273e-13	1.8998107764264924e-14	0.005434321332928604	-3.0562728010038896e-22	1.4033973532971765e-19	4.404782981506177e-17	1.5146730871466803e-15	1.7547277587371892e-17
32800000	0.0022828393331395776	-5.647226345265422e-22	-3.1600816826149424e-21	3.85833213606273e-13	1.8998107764264924e-14	0.005434321332928604	-3.056272613713423e-22	1.4033973532971765e-19	4.404782981506177e-17	1.5146730871466803e-15	1.7547277587371892e-17
32900000	0.0022828393331395776	-5.647226345265422e-22	-3.1600816826149424e-21	3.85833213606273e-13	1.8998107764264924e-14	0.005434321332928604	-3.056272426422956e-22	1.4033973532971765e-19	4.404782981506177e-17	1.5146730871466803e-15	1.7547277587371892e-17
33000000	0.0022828393331395776	-5.647226345265422e-22	-3.1600816826149424e-21	3.85833213606273e-13	1.8998107764264924e-14	0.005434321332928604	-3.0562722391324886e-22	1.4033973532971765e-19	4.404782981506177e-17	1.5146730871466803e-15	1.7547277587371892e-17
33100000	0.0022828393331395776	-5.647226345265422e-22	-3.1600816826149424e-21	3.85833213606273e-13	1.8998107764264924e-14	0.005434321332928604	-3.056272051842022e-22	1.4033973532971765e-19	4.404782981506177e-17	1.5146730871466803e-15	1.7547277587371892e-17
33200000	0.0022828393331395776	-5.647226345265422e-22	-3.1600816826149424e-21	3.85833213606273e-13	1.8998107764264924e-14	0.005434321332928604	-3.056271864551555e-22	1.4033973532971765e-19	4.404782981506177e-17	1.5146730871466803e-15	1.7547277587371892e-17
33300000	0.0022828393331395776	-5.647226345265422e-22	-3.1600816826149424e-21	3.85833213606273e-13	1.8998107764264924e-14	0.005434321332928604	-3.056271677261088e-22	1.4033973532971765e-19	4.404782981506177e-17	1.5146730871466803e-15	1.7547277587371892e-17
33400000	0.0022828393331395776	-5.647226345265422e-22	-3.1600816826149424e-21	3.85833213606273e-13	1.8998107764264924e-14	0.005434321332928604	-3.0562714899706213e-22	1.4033973532971765e-19	4.404782981506177e-17	1.5146730871466801e-15	1.7547277587371892e-17
33500000	0.0022828393331395776	-5.647226345265422e-22	-3.1600816826149424e-21	3.85833213606273e-13	1.8998107764264924e-14	0.005434321332928604	-3.056271302680154e-22	1.4033973532971765e-19	4.404782981506177e-17	1.5146730871466801e-15	1.7547277587371892e-17
33600000	0.0022828393331395776	-5.647226345265422e-22	-3.1600816826149424e-21	3.85833213606273e-13	1.8998107764264924e-14	0.005434321332928604	-3.056271115389687e-22	1.4033973532971765e-19	4.404782981506177e-17	1.5146730871466801e-15	1.7547277587371892e-17
33700000	0.0022828393331395776	-5.647226345265422e-22	-3.1600816826149424e-21	3.85833213606273e-13	1.8998107764264924e-14	0.005434321332928604	-3.0562709280992202e-22	1.4033973532971765e-19	4.404782981506177e-17	1.5146730871466801e-15	1.7547277587371892e-17
33800000	0.0022828393331395776	-5.647226345265422e-22	-3.1600816826149424e-21	3.85833213606273e-13	1.8998107764264924e-14	0.005434321332928604	-3.0562707408087534e-22	1.4033973532971765e-19	4.404782981506177e-17	1.5146730871466801e-15	1.7547277587371892e-17
33900000	0.0022828393331395776	-5.647226345265422e-22	-3.1600816826149424e-21	3.85833213606273e-13	1.8998107764264924e-14	0.005434321332928604	-3.0562705535182866e-22	1.4033973532971765e-19	4.404782981506177e-17	1.5146730871466801e-15	1.7547277587371892e-17
34000000	0.0022828393331395776	-5.647226345265422e-22	-3.1600816826149424e-21	3.85833213606273e-13	1.8998107764264924e-14	0.005434321332928604	-3.0562703662278197e-22	1.4033973532971765e-19	4.404782981506177e-17	1.5146730871466801e-15	1.7547277587371892e-17
34100000	0.0022828393331395776	-5.647226345265422e-22	-3.1600816826149424e-21	3.85833213606273e-13	1.8998107764264924e-14	0.005434321332928604	-3.0562701789373524e-22	1.4033973532971765e-19	4.404782981506177e-17	1.5146730871466801e-15	1.7547277587371892e-17
34200000	0.0022828393331395776	-5.647226345265422e-22	-3.1600816826149424e-21	3.85833213606273e-13	1.8998107764264924e-14	0.005434321332928604	-3.0562699916468855e-22	1.4033973532971765e-19	4.404782981506177e-17	1.5146730871466801e-15	1.7547277587371892e-17
34300000	0.0022828393331395776	-5.647226345265422e-22	-3.1600816826149424e-21	3.85833213606273e-13	1.8998107764264924e-14	0.005434321332928604	-3.0562698043564187e-22	1.4033973532971765e-19	4.404782981506177e-17	1.5146730871466801e-15	1.7547277587371892e-17
34400000	0.0022828393331395776	-5.647226345265422e-22	-3.1600816826149424e-21	3.85833213606273e-13	1.8998107764264924e-14	0.005434321332928604	-3.056269617065952e-22	1.4033973532971765e-19	4.404782981506177e-17	1.5146730871466801e-15	1.7547277587371892e-17
34500000	0.0022828393331395776	-5.647226345265422e-22	-3.1600816826149424e-21	3.8583321360627306e-13	1.8998107764264924e-14	0.005434321332928604	-3.056269429775485e-22	1.4033973532971765e-19	4.404782981506177e-17	1.5146730871466801e-15	1.7547277587371892e-17
34600000	0.0022828393331395776	-5.647226345265422e-22	-3.1600816826149424e-21	3.8583321360627306e-13	1.8998107764264924e-14	0.005434321332928604	-3.0562692424850177e-22	1.4033973532971765e-19	4.404782981506177e-17	1.5146730871466801e-15	1.7547277587371892e-17
34700000	0.0022828393331395776	-5.647226345265422e-22	-3.1600816826149424e-21	3.8583321360627306e-13	1.8998107764264924e-14	0.005434321332928604	-3.056269055194551e-22	1.4033973532971765e-19	4.404782981506177e-17	1.5146730871466801e-15	1.7547277587371892e-17
34800000	0.0022828393331395776	-5.647226345265422e-22	-3.1600816826149424e-21	3.8583321360627306e-13	1.8998107764264924e-14	0.005434321332928604	-3.056268867904084e-22	1.4033973532971765e-19	4.404782981506177e-17	1.5146730871466801e-15	1.7547277587371892e-17
34900000	0.0022828393331395776	-5.647226345265422e-22	-3.1600816826149424e-21	3.8583321360627306e-13	1.8998107764264924e-14	0.005434321332928604	-3.056268680613617e-22	1.4033973532971765e-19	4.404782981506177e-17	1.5146730871466801e-15	1.7547277587371892e-17
35000000	0.0022828393331395776	-5.647226345265422e-22	-3.1600816826149424e-21	3.8583321360627306e-13	1.8998107764264924e-14	0.005434321332928604	-3.0562684933231503e-22	1.4033973532971765e-19	4.404782981506177e-17	1.5146730871466801e-15	1.7547277587371892e-17
35100000	0.0022828393331395776	-5.647226345265422e-22	-3.1600816826149424e-21	3.8583321360627306e-13	1.8998107764264924e-14	0.005434321332928604	-3.0562683060326835e-22	1.4033973532971765e-19	4.404782981506177e-17	1.5146730871466801e-15	1.7547277587371892e-17
35200000	0.0022828393331395776	-5.647226345265422e-22	-3.1600816826149424e-21	3.8583321360627306e-13	1.8998107764264924e-14	0.005434321332928604	-3.056268118742216e-22	1.4033973532971765e-19	4.404782981506177e-17	1.5146730871466801e-15	1.7547277587371892e-17
35300000	0.0022828393331395776	-5.647226345265422e-22	-3.1600816826149424e-21	3.8583321360627306e-13	1.8998107764264924e-14	0.005434321332928604	-3.0562679314517493e-22	1.4033973532971765e-19	4.404782981506177e-17	1.5146730871466801e-15	1.7547277587371892e-17
35400000	0.0022828393331395776	-5.647226345265422e-22	-3.1600816826149424e-21	3.8583321360627306e-13	1.8998107764264924e-14	0.005434321332928604	-3.0562677441612825e-22	1.4033973532971765e-19	4.404782981506177e-17	1.5146730871466801e-15	1.7547277587371892e-17
35500000	0.0022828393331395776	-5.647226345265422e-22	-3.1600816826149424e-21	3.8583321360627306e-13	1.8998107764264924e-14	0.005434321332928604	-3.0562675568708156e-22	1.4033973532971765e-19	4.404782981506177e-17	1.5146730871466801e-15	1.7547277587371892e-17
35600000	0.0022828393331395776	-5.647226345265422e-22	-3.1600816826149424e-21	3.8583321360627306e-13	1.8998107764264924e-14	0.005434321332928604	-3.0562673695803488e-22	1.4033973532971765e-19	4.404782981506177e-17	1.5146730871466801e-15	1.7547277587371892e-17
35700000	0.0022828393331395776	-5.647226345265422e-22	-3.1600816826149424e-21	3.8583321360627306e-13	1.8998107764264924e-14	0.005434321332928604	-3.0562671822898814e-22	1.4033973532971765e-19	4.404782981506177e-17	1.5146730871466801e-15	1.7547277587371892e-17
35800000	0.0022828393331395776	-5.647226345265422e-22	-3.1600816826149424e-21	3.8583321360627306e-13	1.8998107764264924e-14	0.005434321332928604	-3.0562669949994146e-22	1.4033973532971765e-19	4.404782981506177e-17	1.5146730871466801e-15	1.7547277587371892e-17
35900000	0.0022828393331395776	-5.647226345265422e-22	-3.1600816826149424e-21	3.8583321360627306e-13	1.8998107764264924e-14	0.005434321332928604	-3.0562668077089478e-22	1.4033973532971765e-19	4.404782981506177e-17	1.5146730871466801e-15	1.7547277587371892e-17
36000000	0.0022828393331395776	-5.647226345265422e-22	-3.1600816826149424e-21	3.8583321360627306e-13	1.8998107764264924e-14	0.005434321332928604	-3.056266620418481e-22	1.4033973532971765e-19	4.404782981506177e-17	1.5146730871466801e-15	1.7547277587371892e-17
36100000	0.0022828393331395776	-5.647226345265422e-22	-3.1600816826149424e-21	3.8583321360627306e-13	1.8998107764264924e-14	0.005434321332928604	-3.056266433128014e-22	1.4033973532971765e-19	4.404782981506177e-17	1.5146730871466801e-15	1.7547277587371892e-17
36200000	0.0022828393331395776	-5.647226345265422e-22	-3.1600816826149424e-21	3.8583321360627306e-13	1.8998107764264924e-14	0.005434321332928604	-3.056266245837547e-22	1.4033973532971765e-19	4.404782981506177e-17	1.5146730871466801e-15	1.7547277587371892e-17
36300000	0.0022828393331395776	-5.647226345265422e-22	-3.1600816826149424e-21	3.8583321360627306e-13	1.8998107764264924e-14	0.005434321332928604	-3.05626605854708e-22	1.4033973532971765e-19	4.404782981506177e-17	1.5146730871466801e-15	1.7547277587371892e-17
36400000	0.0022828393331395776	-5.647226345265422e-22	-3.1600816826149424e-21	3.8583321360627306e-13	1.8998107764264924e-14	0.005434321332928604	-3.056265871256613e-22	1.4033973532971765e-19	4.404782981506177e-17	1.5146730871466801e-15	1.7547277587371892e-17
36500000	0.0022828393331395776	-5.647226345265422e-22	-3.1600816826149424e-21	3.8583321360627306e-13	1.8998107764264924e-14	0.005434321332928604	-3.056265683966146e-22	1.4033973532971765e-19	4.404782981506177e-17	1.5146730871466801e-15	1.7547277587371892e-17
36600000	0.0022828393331395776	-5.647226345265422e-22	-3.1600816826149424e-21	3.8583321360627306e-13	1.8998107764264924e-14	0.005434321332928604	-3.0562654966756794e-22	1.4033973532971765e-19	4.404782981506177e-17	1.5146730871466801e-15	1.7547277587371892e-17
36700000	0.0022828393331395776	-5.647226345265422e-22	-3.1600816826149424e-21	3.8583321360627306e-13	1.8998107764264924e-14	0.005434321332928604	-3.0562653093852125e-22	1.4033973532971765e-19	4.404782981506177e-17	1.5146730871466801e-15	1.7547277587371892e-17
36800000	0.0022828393331395776	-5.647226345265422e-22	-3.1600816826149424e-21	3.8583321360627306e-13	1.8998107764264924e-14	0.005434321332928604	-3.056265122094745e-22	1.4033973532971765e-19	4.404782981506177e-17	1.5146730871466801e-15	1.7547277587371892e-17
36900000	0.0022828393331395776	-5.647226345265422e-22	-3.1600816826149424e-21	3.8583321360627306e-13	1.8998107764264924e-14	0.005434321332928604	-3.0562649348042784e-22	1.4033973532971765e-19	4.404782981506177e-17	1.5146730871466801e-15	1.7547277587371892e-17
37000000	0.0022828393331395776	-5.647226345265422e-22	-3.1600816826149424e-21	3.8583321360627306e-13	1.8998107764264924e-14	0.005434321332928604	-3.0562647475138115e-22	1.4033973532971765e-19	4.404782981506177e-17	1.5146730871466801e-15	1.7547277587371892e-17
37100000	0.0022828393331395776	-5.647226345265422e-22	-3.1600816826149424e-21	3.8583321360627306e-13	1.8998107764264924e-14	0.005434321332928604	-3.0562645602233447e-22	1.4033973532971765e-19	4.404782981506177e-17	1.5146730871466801e-15	1.7547277587371892e-17
37200000	0.0022828393331395776	-5.647226345265422e-22	-3.1600816826149424e-21	3.8583321360627306e-13	1.8998107764264924e-14	0.005434321332928604	-3.056264372932878e-22	1.4033973532971765e-19	4.404782981506177e-17	1.5146730871466801e-15	1.7547277587371892e-17
37300000	0.0022828393331395776	-5.647226345265422e-22	-3.1600816826149424e-21	3.8583321360627306e-13	1.8998107764264924e-14	0.005434321332928604	-3.056264185642411e-22	1.4033973532971765e-19	4.404782981506177e-17	1.5146730871466801e-15	1.7547277587371892e-17
37400000	0.0022828393331395776	-5.647226345265422e-22	-3.1600816826149424e-21	3.8583321360627306e-13	1.8998107764264924e-14	0.005434321332928604	-3.0562639983519437e-22	1.4033973532971765e-19	4.404782981506177e-17	1.5146730871466801e-15	1.7547277587371892e-17
37500000	0.0022828393331395776	-5.647226345265422e-22	-3.1600816826149424e-21	3.8583321360627306e-13	1.8998107764264924e-14	0.005434321332928604	-3.056263811061477e-22	1.4033973532971765e-19	4.404782981506177e-17	1.5146730871466801e-15	1.7547277587371892e-17
37600000	0.0022828393331395776	-5.647226345265422e-22	-3.1600816826149424e-21	3.8583321360627306e-13	1.8998107764264924e-14	0.005434321332928604	-3.05626362377101e-22	1.4033973532971765e-19	4.404782981506177e-17	1.5146730871466801e-15	1.7547277587371892e-17
37700000	0.0022828393331395776	-5.647226345265422e-22	-3.1600816826149424e-21	3.8583321360627306e-13	1.8998107764264924e-14	0.005434321332928604	-3.056263436480543e-22	1.4033973532971765e-19	4.404782981506177e-17	1.5146730871466801e-15	1.7547277587371892e-17
37800000	0.0022828393331395776	-5.647226345265422e-22	-3.1600816826149424e-21	3.8583321360627306e-13	1.8998107764264924e-14	0.005434321332928604	-3.0562632491900763e-22	1.4033973532971765e-19	4.404782981506177e-17	1.5146730871466801e-15	1.7547277587371892e-17
37900000	0.0022828393331395776	-5.647226345265422e-22	-3.1600816826149424e-21	3.8583321360627306e-13	1.8998107764264924e-14	0.005434321332928604	-3.056263061899609e-22	1.4033973532971765e-19	4.404782981506177e-17	1.5146730871466801e-15	1.7547277587371892e-17
38000000	0.0022828393331395776	-5.647226345265422e-22	-3.1600816826149424e-21	3.8583321360627306e-13	1.8998107764264924e-14	0.005434321332928604	-3.056262874609142e-22	1.4033973532971765e-19	4.404782981506177e-17	1.5146730871466801e-15	1.7547277587371892e-17
38100000	0.0022828393331395776	-5.647226345265422e-22	-3.1600816826149424e-21	3.8583321360627306e-13	1.8998107764264924e-14	0.005434321332928604	-3.0562626873186753e-22	1.4033973532971765e-19	4.404782981506177e-17	1.5146730871466801e-15	1.7547277587371892e-17
38200000	0.0022828393331395776	-5.647226345265422e-22	-3.1600816826149424e-21	3.8583321360627306e-13	1.8998107764264924e-14	0.005434321332928604	-3.0562625000282084e-22	1.4033973532971765e-19	4.404782981506177e-17	1.5146730871466801e-15	1.7547277587371892e-17
38300000	0.0022828393331395776	-5.647226345265422e-22	-3.1600816826149424e-21	3.8583321360627306e-13	1.8998107764264924e-14	0.005434321332928604	-3.0562623127377416e-22	1.4033973532971765e-19	4.404782981506177e-17	1.5146730871466801e-15	1.7547277587371892e-17
38400000	0.0022828393331395776	-5.647226345265422e-22	-3.1600816826149424e-21	3.8583321360627306e-13	1.8998107764264924e-14	0.005434321332928604	-3.0562621254472747e-22	1.4033973532971765e-19	4.404782981506177e-17	1.5146730871466801e-15	1.7547277587371892e-17
38500000	0.0022828393331395776	-5.647226345265422e-22	-3.1600816826149424e-21	3.8583321360627306e-13	1.8998107764264924e-14	0.005434321332928604	-3.0562619381568074e-22	1.4033973532971765e-19	4.404782981506177e-17	1.5146730871466801e-15	1.7547277587371892e-17
38600000	0.0022828393331395776	-5.647226345265422e-22	-3.1600816826149424e-21	3.8583321360627306e-13	1.8998107764264924e-14	0.005434321332928604	-3.0562617508663406e-22	1.4033973532971765e-19	4.404782981506177e-17	1.5146730871466801e-15	1.7547277587371892e-17
38700000	0.0022828393331395776	-5.647226345265422e-22	-3.1600816826149424e-21	3.8583321360627306e-13	1.8998107764264924e-14	0.005434321332928604	-3.0562615635758737e-22	1.4033973532971765e-19	4.404782981506177e-17	1.5146730871466801e-15	1.7547277587371892e-17
38800000	0.0022828393331395776	-5.647226345265422e-22	-3.1600816826149424e-21	3.8583321360627306e-13	1.8998107764264924e-14	0.005434321332928604	-3.056261376285407e-22	1.4033973532971765e-19	4.404782981506177e-17	1.5146730871466801e-15	1.7547277587371892e-17
38900000	0.0022828393331395776	-5.647226345265422e-22	-3.1600816826149424e-21	3.8583321360627306e-13	1.8998107764264924e-14	0.005434321332928604	-3.05626118899494e-22	1.4033973532971765e-19	4.404782981506177e-17	1.5146730871466801e-15	1.7547277587371892e-17
39000000	0.0022828393331395776	-5.647226345265422e-22	-3.1600816826149424e-21	3.8583321360627306e-13	1.8998107764264924e-14	0.005434321332928604	-3.056261001704473e-22	1.4033973532971765e-19	4.404782981506177e-17	1.5146730871466801e-15	1.7547277587371892e-17
39100000	0.0022828393331395776	-5.647226345265422e-22	-3.1600816826149424e-21	3.8583321360627306e-13	1.8998107764264924e-14	0.005434321332928604	-3.056260814414006e-22	1.4033973532971765e-19	4.404782981506177e-17	1.5146730871466801e-15	1.7547277587371892e-17
39200000	0.0022828393331395776	-5.647226345265422e-22	-3.1600816826149424e-21	3.8583321360627306e-13	1.8998107764264924e-14	0.005434321332928604	-3.056260627123539e-22	1.4033973532971765e-19	4.404782981506177e-17	1.5146730871466801e-15	1.7547277587371892e-17
39300000	0.0022828393331395776	-5.647226345265422e-22	-3.1600816826149424e-21	3.8583321360627306e-13	1.8998107764264924e-14	0.005434321332928604	-3.056260439833072e-22	1.4033973532971765e-19	4.404782981506177e-17	1.5146730871466801e-15	1.7547277587371892e-17
39400000	0.0022828393331395776	-5.647226345265422e-22	-3.1600816826149424e-21	3.8583321360627306e-13	1.8998107764264924e-14	0.005434321332928604	-3.0562602525426053e-22	1.4033973532971765e-19	4.404782981506177e-17	1.5146730871466801e-15	1.7547277587371892e-17
39500000	0.0022828393331395776	-5.647226345265422e-22	-3.1600816826149424e-21	3.8583321360627306e-13	1.8998107764264924e-14	0.005434321332928604	-3.0562600652521385e-22	1.4033973532971765e-19	4.404782981506177e-17	1.5146730871466801e-15	1.7547277587371892e-17
39600000	0.0022828393331395776	-5.647226345265422e-22	-3.1600816826149424e-21	3.8583321360627306e-13	1.8998107764264924e-14	0.005434321332928604	-3.056259877961671e-22	1.4033973532971765e-19	4.404782981506177e-17	1.5146730871466801e-15	1.7547277587371892e-17
39700000	0.0022828393331395776	-5.647226345265422e-22	-3.1600816826149424e-21	3.8583321360627306e-13	1.8998107764264924e-14	0.005434321332928604	-3.0562596906712043e-22	1.4033973532971765e-19	4.404782981506177e-17	1.5146730871466801e-15	1.7547277587371892e-17
39800000	0.0022828393331395776	-5.647226345265422e-22	-3.1600816826149424e-21	3.8583321360627306e-13	1.8998107764264924e-14	0.005434321332928604	-3.0562595033807375e-22	1.4033973532971765e-19	4.404782981506177e-17	1.5146730871466801e-15	1.7547277587371892e-17
39900000	0.0022828393331395776	-5.647226345265422e-22	-3.1600816826149424e-21	3.8583321360627306e-13	1.8998107764264924e-14	0.005434321332928604	-3.0562593160902706e-22	1.4033973532971765e-19	4.404782981506177e-17	1.5146730871466801e-15	1.7547277587371892e-17
40000000	0.0022828393331395776	-5.647226345265422e-22	-3.1600816826149424e-21	3.8583321360627306e-13	1.8998107764264924e-14	0.005434321332928604	-3.056259128799804e-22	1.4033973532971765e-19	4.404782981506177e-17	1.5146730871466801e-15	1.7547277587371892e-17
40100000	0.0022828393331395776	-5.647226345265422e-22	-3.1600816826149424e-21	3.8583321360627306e-13	1.8998107764264924e-14	0.005434321332928604	-3.056258941509337e-22	1.4033973532971765e-19	4.404782981506177e-17	1.5146730871466801e-15	1.7547277587371892e-17
40200000	0.0022828393331395776	-5.647226345265422e-22	-3.1600816826149424e-21	3.8583321360627306e-13	1.8998107764264924e-14	0.005434321332928604	-3.0562587542188696e-22	1.4033973532971765e-19	4.404782981506177e-17	1.5146730871466801e-15	1.7547277587371892e-17
40300000	0.0022828393331395776	-5.647226345265422e-22	-3.1600816826149424e-21	3.8583321360627306e-13	1.8998107764264924e-14	0.005434321332928604	-3.056258566928403e-22	1.4033973532971765e-19	4.404782981506177e-17	1.5146730871466801e-15	1.7547277587371892e-17
40400000	0.0022828393331395776	-5.647226345265422e-22	-3.1600816826149424e-21	3.8583321360627306e-13	1.8998107764264924e-14	0.005434321332928604	-3.056258379637936e-22	1.4033973532971765e-19	4.404782981506177e-17	1.5146730871466801e-15	1.7547277587371892e-17
40500000	0.0022828393331395776	-5.647226345265422e-22	-3.1600816826149424e-21	3.8583321360627306e-13	1.8998107764264924e-14	0.005434321332928604	-3.056258192347469e-22	1.4033973532971765e-19	4.404782981506177e-17	1.5146730871466801e-15	1.7547277587371892e-17
40600000	0.0022828393331395776	-5.647226345265422e-22	-3.1600816826149424e-21	3.8583321360627306e-13	1.8998107764264924e-14	0.005434321332928604	-3.0562580050570022e-22	1.4033973532971765e-19	4.404782981506177e-17	1.5146730871466801e-15	1.7547277587371892e-17
40700000	0.0022828393331395776	-5.647226345265422e-22	-3.1600816826149424e-21	3.8583321360627306e-13	1.8998107764264924e-14	0.005434321332928604	-3.056257817766535e-22	1.4033973532971765e-19	4.404782981506177e-17	1.5146730871466801e-15	1.7547277587371892e-17
40800000	0.0022828393331395776	-5.647226345265422e-22	-3.1600816826149424e-21	3.8583321360627306e-13	1.8998107764264924e-14	0.005434321332928604	-3.056257630476068e-22	1.4033973532971765e-19	4.404782981506177e-17	1.5146730871466801e-15	1.7547277587371892e-17
40900000	0.0022828393331395776	-5.647226345265422e-22	-3.1600816826149424e-21	3.8583321360627306e-13	1.8998107764264924e-14	0.005434321332928604	-3.0562574431856012e-22	1.4033973532971765e-19	4.404782981506177e-17	1.5146730871466801e-15	1.7547277587371892e-17
41000000	0.0022828393331395776	-5.647226345265422e-22	-3.1600816826149424e-21	3.8583321360627306e-13	1.8998107764264924e-14	0.005434321332928604	-3.0562572558951344e-22	1.4033973532971765e-19	4.404782981506177e-17	1.5146730871466801e-15	1.7547277587371892e-17
41100000	0.0022828393331395776	-5.647226345265422e-22	-3.1600816826149424e-21	3.8583321360627306e-13	1.8998107764264924e-14	0.005434321332928604	-3.0562570686046675e-22	1.4033973532971765e-19	4.404782981506177e-17	1.5146730871466801e-15	1.7547277587371892e-17
41200000	0.0022828393331395776	-5.647226345265422e-22	-3.1600816826149424e-21	3.8583321360627306e-13	1.8998107764264924e-14	0.005434321332928604	-3.0562568813142007e-22	1.4033973532971765e-19	4.404782981506177e-17	1.5146730871466801e-15	1.7547277587371892e-17
41300000	0.0022828393331395776	-5.647226345265422e-22	-3.1600816826149424e-21	3.8583321360627306e-13	1.8998107764264924e-14	0.005434321332928604	-3.0562566940237334e-22	1.4033973532971765e-19	4.404782981506177e-17	1.5146730871466801e-15	1.7547277587371892e-17
41400000	0.0022828393331395776	-5.647226345265422e-22	-3.1600816826149424e-21	3.8583321360627306e-13	1.8998107764264924e-14	0.005434321332928604	-3.0562565067332665e-22	1.4033973532971765e-19	4.404782981506177e-17	1.5146730871466801e-15	1.7547277587371892e-17
41500000	0.0022828393331395776	-5.647226345265422e-22	-3.1600816826149424e-21	3.8583321360627306e-13	1.8998107764264924e-14	0.005434321332928604	-3.0562563194427997e-22	1.4033973532971765e-19	4.404782981506177e-17	1.5146730871466801e-15	1.7547277587371892e-17
41600000	0.0022828393331395776	-5.647226345265422e-22	-3.1600816826149424e-21	3.8583321360627306e-13	1.8998107764264924e-14	0.005434321332928604	-3.056256132152333e-22	1.4033973532971765e-19	4.404782981506177e-17	1.5146730871466801e-15	1.7547277587371892e-17
41700000	0.0022828393331395776	-5.647226345265422e-22	-3.1600816826149424e-21	3.8583321360627306e-13	1.8998107764264924e-14	0.005434321332928604	-3.056255944861866e-22	1.4033973532971765e-19	4.404782981506177e-17	1.5146730871466801e-15	1.7547277587371892e-17
41800000	0.0022828393331395776	-5.647226345265422e-22	-3.1600816826149424e-21	3.8583321360627306e-13	1.8998107764264924e-14	0.005434321332928604	-3.0562557575713987e-22	1.4033973532971765e-19	4.404782981506177e-17	1.5146730871466801e-15	1.7547277587371892e-17
41900000	0.0022828393331395776	-5.647226345265422e-22	-3.1600816826149424e-21	3.8583321360627306e-13	1.8998107764264924e-14	0.005434321332928604	-3.056255570280932e-22	1.4033973532971765e-19	4.404782981506177e-17	1.5146730871466801e-15	1.7547277587371892e-17
42000000	0.0022828393331395776	-5.647226345265422e-22	-3.1600816826149424e-21	3.8583321360627306e-13	1.8998107764264924e-14	0.005434321332928604	-3.056255382990465e-22	1.4033973532971765e-19	4.404782981506177e-17	1.5146730871466801e-15	1.7547277587371892e-17
42100000	0.0022828393331395776	-5.647226345265422e-22	-3.1600816826149424e-21	3.8583321360627306e-13	1.8998107764264924e-14	0.005434321332928604	-3.056255195699998e-22	1.4033973532971765e-19	4.404782981506177e-17	1.5146730871466801e-15	1.7547277587371892e-17
42200000	0.0022828393331395776	-5.647226345265422e-22	-3.1600816826149424e-21	3.8583321360627306e-13	1.8998107764264924e-14	0.005434321332928604	-3.0562550084095313e-22	1.4033973532971765e-19	4.404782981506178e-17	1.5146730871466801e-15	1.7547277587371892e-17
42300000	0.0022828393331395776	-5.647226345265422e-22	-3.1600816826149424e-21	3.8583321360627306e-13	1.8998107764264924e-14	0.005434321332928604	-3.0562548211190645e-22	1.4033973532971765e-19	4.404782981506178e-17	1.5146730871466801e-15	1.7547277587371892e-17
42400000	0.0022828393331395776	-5.647226345265422e-22	-3.1600816826149424e-21	3.8583321360627306e-13	1.8998107764264924e-14	0.005434321332928604	-3.056254633828597e-22	1.4033973532971765e-19	4.404782981506178e-17	1.5146730871466801e-15	1.7547277587371892e-17
42500000	0.0022828393331395776	-5.647226345265422e-22	-3.1600816826149424e-21	3.8583321360627306e-13	1.8998107764264924e-14	0.005434321332928604	-3.0562544465381303e-22	1.4033973532971765e-19	4.404782981506178e-17	1.5146730871466801e-15	1.7547277587371892e-17
42600000	0.0022828393331395776	-5.647226345265422e-22	-3.1600816826149424e-21	3.8583321360627306e-13	1.8998107764264924e-14	0.005434321332928604	-3.0562542592476634e-22	1.4033973532971765e-19	4.404782981506178e-17	1.5146730871466801e-15	1.7547277587371892e-17
42700000	0.0022828393331395776	-5.647226345265422e-22	-3.1600816826149424e-21	3.8583321360627306e-13	1.8998107764264924e-14	0.005434321332928604	-3.0562540719571966e-22	1.4033973532971765e-19	4.404782981506178e-17	1.5146730871466801e-15	1.7547277587371892e-17
42800000	0.0022828393331395776	-5.647226345265422e-22	-3.1600816826149424e-21	3.8583321360627306e-13	1.8998107764264924e-14	0.005434321332928604	-3.0562538846667298e-22	1.4033973532971765e-19	4.404782981506178e-17	1.5146730871466801e-15	1.7547277587371892e-17
42900000	0.0022828393331395776	-5.647226345265422e-22	-3.1600816826149424e-21	3.8583321360627306e-13	1.8998107764264924e-14	0.005434321332928604	-3.056253697376263e-22	1.4033973532971765e-19	4.404782981506178e-17	1.5146730871466801e-15	1.7547277587371892e-17
43000000	0.0022828393331395776	-5.647226345265422e-22	-3.1600816826149424e-21	3.8583321360627306e-13	1.8998107764264924e-14	0.005434321332928604	-3.0562535100857956e-22	1.4033973532971765e-19	4.404782981506178e-17	1.5146730871466801e-15	1.7547277587371892e-17
43100000	0.0022828393331395776	-5.647226345265422e-22	-3.1600816826149424e-21	3.8583321360627306e-13	1.8998107764264924e-14	0.005434321332928604	-3.0562533227953288e-22	1.4033973532971765e-19	4.404782981506178e-17	1.5146730871466801e-15	1.7547277587371892e-17
43200000	0.0022828393331395776	-5.647226345265422e-22	-3.1600816826149424e-21	3.8583321360627306e-13	1.8998107764264924e-14	0.005434321332928604	-3.056253135504862e-22	1.4033973532971765e-19	4.404782981506178e-17	1.5146730871466801e-15	1.7547277587371892e-17
43300000	0.0022828393331395776	-5.647226345265422e-22	-3.1600816826149424e-21	3.8583321360627306e-13	1.8998107764264924e-14	0.005434321332928604	-3.056252948214395e-22	1.4033973532971765e-19	4.404782981506178e-17	1.5146730871466801e-15	1.7547277587371892e-17
43400000	0.0022828393331395776	-5.647226345265422e-22	-3.1600816826149424e-21	3.8583321360627306e-13	1.8998107764264924e-14	0.005434321332928604	-3.056252760923928e-22	1.4033973532971765e-19	4.404782981506178e-17	1.5146730871466801e-15	1.7547277587371892e-17
43500000	0.0022828393331395776	-5.647226345265422e-22	-3.1600816826149424e-21	3.8583321360627306e-13	1.8998107764264924e-14	0.005434321332928604	-3.056252573633461e-22	1.4033973532971765e-19	4.404782981506178e-17	1.5146730871466801e-15	1.7547277587371892e-17
43600000	0.0022828393331395776	-5.647226345265422e-22	-3.1600816826149424e-21	3.8583321360627306e-13	1.8998107764264924e-14	0.005434321332928604	-3.056252386342994e-22	1.4033973532971765e-19	4.404782981506178e-17	1.5146730871466801e-15	1.7547277587371892e-17
43700000	0.0022828393331395776	-5.647226345265422e-22	-3.1600816826149424e-21	3.8583321360627306e-13	1.8998107764264924e-14	0.005434321332928604	-3.056252199052527e-22	1.4033973532971765e-19	4.404782981506178e-17	1.5146730871466801e-15	1.7547277587371892e-17
43800000	0.0022828393331395776	-5.647226345265422e-22	-3.1600816826149424e-21	3.85833213606273e-13	1.8998107764264924e-14	0.005434321332928604	-3.0562520117620604e-22	1.4033973532971765e-19	4.404782981506178e-17	1.5146730871466801e-15	1.7547277587371892e-17
43900000	0.0022828393331395776	-5.647226345265422e-22	-3.1600816826149424e-21	3.85833213606273e-13	1.8998107764264924e-14	0.005434321332928604	-3.0562518244715935e-22	1.4033973532971765e-19	4.404782981506178e-17	1.5146730871466801e-15	1.7547277587371892e-17
44000000	0.0022828393331395776	-5.647226345265422e-22	-3.1600816826149424e-21	3.85833213606273e-13	1.8998107764264924e-14	0.005434321332928604	-3.0562516371811267e-22	1.4033973532971765e-19	4.404782981506178e-17	1.5146730871466801e-15	1.7547277587371892e-17
44100000	0.0022828393331395776	-5.647226345265422e-22	-3.1600816826149424e-21	3.85833213606273e-13	1.8998107764264924e-14	0.005434321332928604	-3.0562514498906594e-22	1.4033973532971765e-19	4.404782981506178e-17	1.5146730871466801e-15	1.7547277587371892e-17
44200000	0.0022828393331395776	-5.647226345265422e-22	-3.1600816826149424e-21	3.85833213606273e-13	1.8998107764264924e-14	0.005434321332928604	-3.0562512626001925e-22	1.4033973532971765e-19	4.404782981506178e-17	1.5146730871466801e-15	1.7547277587371892e-17
44300000	0.0022828393331395776	-5.647226345265422e-22	-3.1600816826149424e-21	3.85833213606273e-13	1.8998107764264924e-14	0.005434321332928604	-3.0562510753097257e-22	1.4033973532971765e-19	4.404782981506178e-17	1.5146730871466801e-15	1.7547277587371892e-17
44400000	0.0022828393331395776	-5.647226345265422e-22	-3.1600816826149424e-21	3.85833213606273e-13	1.8998107764264924e-14	0.005434321332928604	-3.056250888019259e-22	1.4033973532971765e-19	4.404782981506178e-17	1.5146730871466801e-15	1.7547277587371892e-17
44500000	0.0022828393331395776	-5.647226345265422e-22	-3.1600816826149424e-21	3.85833213606273e-13	1.8998107764264924e-14	0.005434321332928604	-3.056250700728792e-22	1.4033973532971765e-19	4.404782981506178e-17	1.5146730871466801e-15	1.7547277587371892e-17
44600000	0.0022828393331395776	-5.647226345265422e-22	-3.1600816826149424e-21	3.85833213606273e-13	1.8998107764264924e-14	0.005434321332928604	-3.0562505134383247e-22	1.4033973532971765e-19	4.404782981506178e-17	1.5146730871466801e-15	1.7547277587371892e-17
44700000	0.0022828393331395776	-5.647226345265422e-22	-3.1600816826149424e-21	3.85833213606273e-13	1.8998107764264924e-14	0.005434321332928604	-3.056250326147858e-22	1.4033973532971765e-19	4.404782981506178e-17	1.5146730871466801e-15	1.7547277587371892e-17
44800000	0.0022828393331395776	-5.647226345265422e-22	-3.1600816826149424e-21	3.85833213606273e-13	1.8998107764264924e-14	0.005434321332928604	-3.056250138857391e-22	1.4033973532971765e-19	4.404782981506178e-17	1.5146730871466801e-15	1.7547277587371892e-17
44900000	0.0022828393331395776	-5.647226345265422e-22	-3.1600816826149424e-21	3.85833213606273e-13	1.8998107764264924e-14	0.005434321332928604	-3.056249951566924e-22	1.4033973532971765e-19	4.404782981506178e-17	1.5146730871466801e-15	1.7547277587371892e-17
45000000	0.0022828393331395776	-5.647226345265422e-22	-3.1600816826149424e-21	3.85833213606273e-13	1.8998107764264924e-14	0.005434321332928604	-3.0562497642764573e-22	1.4033973532971765e-19	4.404782981506178e-17	1.5146730871466801e-15	1.7547277587371892e-17
45100000	0.0022828393331395776	-5.647226345265422e-22	-3.1600816826149424e-21	3.85833213606273e-13	1.8998107764264924e-14	0.005434321332928604	-3.0562495769859904e-22	1.4033973532971765e-19	4.404782981506178e-17	1.5146730871466801e-15	1.7547277587371892e-17
45200000	0.0022828393331395776	-5.647226345265422e-22	-3.1600816826149424e-21	3.85833213606273e-13	1.8998107764264924e-14	0.005434321332928604	-3.056249389695523e-22	1.4033973532971765e-19	4.404782981506178e-17	1.5146730871466801e-15	1.7547277587371892e-17
45300000	0.0022828393331395776	-5.647226345265422e-22	-3.1600816826149424e-21	3.85833213606273e-13	1.8998107764264924e-14	0.005434321332928604	-3.0562492024050563e-22	1.4033973532971765e-19	4.404782981506178e-17	1.5146730871466801e-15	1.7547277587371892e-17
45400000	0.0022828393331395776	-5.647226345265422e-22	-3.1600816826149424e-21	3.85833213606273e-13	1.8998107764264924e-14	0.005434321332928604	-3.0562490151145894e-22	1.4033973532971765e-19	4.404782981506178e-17	1.5146730871466801e-15	1.7547277587371892e-17
45500000	0.0022828393331395776	-5.647226345265422e-22	-3.1600816826149424e-21	3.85833213606273e-13	1.8998107764264924e-14	0.005434321332928604	-3.0562488278241226e-22	1.4033973532971765e-19	4.404782981506178e-17	1.5146730871466801e-15	1.7547277587371892e-17
45600000	0.0022828393331395776	-5.647226345265422e-22	-3.1600816826149424e-21	3.85833213606273e-13	1.8998107764264924e-14	0.005434321332928604	-3.0562486405336557e-22	1.4033973532971765e-19	4.404782981506178e-17	1.5146730871466801e-15	1.7547277587371892e-17
45700000	0.0022828393331395776	-5.647226345265422e-22	-3.1600816826149424e-21	3.85833213606273e-13	1.8998107764264924e-14	0.005434321332928604	-3.0562484532431884e-22	1.4033973532971765e-19	4.404782981506178e-17	1.5146730871466801e-15	1.7547277587371892e-17
45800000	0.0022828393331395776	-5.647226345265422e-22	-3.1600816826149424e-21	3.85833213606273e-13	1.8998107764264924e-14	0.005434321332928604	-3.0562482659527216e-22	1.4033973532971765e-19	4.404782981506178e-17	1.5146730871466801e-15	1.7547277587371892e-17
45900000	0.0022828393331395776	-5.647226345265422e-22	-3.1600816826149424e-21	3.85833213606273e-13	1.8998107764264924e-14	0.005434321332928604	-3.0562480786622547e-22	1.4033973532971765e-19	4.404782981506178e-17	1.5146730871466801e-15	1.7547277587371892e-17
46000000	0.0022828393331395776	-5.647226345265422e-22	-3.1600816826149424e-21	3.85833213606273e-13	1.8998107764264924e-14	0.005434321332928604	-3.056247891371788e-22	1.4033973532971765e-19	4.404782981506178e-17	1.5146730871466801e-15	1.7547277587371892e-17
46100000	0.0022828393331395776	-5.647226345265422e-22	-3.1600816826149424e-21	3.85833213606273e-13	1.8998107764264924e-14	0.005434321332928604	-3.056247704081321e-22	1.4033973532971765e-19	4.404782981506178e-17	1.5146730871466801e-15	1.7547277587371892e-17
46200000	0.0022828393331395776	-5.647226345265422e-22	-3.1600816826149424e-21	3.85833213606273e-13	1.8998107764264924e-14	0.005434321332928604	-3.056247516790854e-22	1.4033973532971765e-19	4.404782981506178e-17	1.5146730871466801e-15	1.7547277587371892e-17
46300000	0.0022828393331395776	-5.647226345265422e-22	-3.1600816826149424e-21	3.85833213606273e-13	1.8998107764264924e-14	0.005434321332928604	-3.056247329500387e-22	1.4033973532971765e-19	4.404782981506178e-17	1.5146730871466801e-15	1.7547277587371892e-17
46400000	0.0022828393331395776	-5.647226345265422e-22	-3.1600816826149424e-21	3.85833213606273e-13	1.8998107764264924e-14	0.005434321332928604	-3.05624714220992e-22	1.4033973532971765e-19	4.404782981506178e-17	1.5146730871466801e-15	1.7547277587371892e-17
46500000	0.0022828393331395776	-5.647226345265422e-22	-3.1600816826149424e-21	3.85833213606273e-13	1.8998107764264924e-14	0.005434321332928604	-3.056246954919453e-22	1.4033973532971765e-19	4.404782981506178e-17	1.5146730871466801e-15	1.7547277587371892e-17
46600000	0.0022828393331395776	-5.647226345265422e-22	-3.1600816826149424e-21	3.85833213606273e-13	1.8998107764264924e-14	0.005434321332928604	-3.0562467676289863e-22	1.4033973532971765e-19	4.404782981506178e-17	1.5146730871466801e-15	1.7547277587371892e-17
46700000	0.0022828393331395776	-5.647226345265422e-22	-3.1600816826149424e-21	3.85833213606273e-13	1.8998107764264924e-14	0.005434321332928604	-3.0562465803385195e-22	1.4033973532971765e-19	4.404782981506178e-17	1.5146730871466801e-15	1.7547277587371892e-17
46800000	0.0022828393331395776	-5.647226345265422e-22	-3.1600816826149424e-21	3.85833213606273e-13	1.8998107764264924e-14	0.005434321332928604	-3.056246393048052e-22	1.4033973532971765e-19	4.404782981506178e-17	1.5146730871466801e-15	1.7547277587371892e-17
46900000	0.0022828393331395776	-5.647226345265422e-22	-3.1600816826149424e-21	3.85833213606273e-13	1.8998107764264924e-14	0.005434321332928604	-3.0562462057575853e-22	1.4033973532971765e-19	4.404782981506178e-17	1.5146730871466801e-15	1.7547277587371892e-17
47000000	0.0022828393331395776	-5.647226345265422e-22	-3.1600816826149424e-21	3.85833213606273e-13	1.8998107764264924e-14	0.005434321332928604	-3.0562460184671185e-22	1.4033973532971765e-19	4.404782981506178e-17	1.5146730871466801e-15	1.7547277587371892e-17
47100000	0.0022828393331395776	-5.647226345265422e-22	-3.1600816826149424e-21	3.85833213606273e-13	1.8998107764264924e-14	0.005434321332928604	-3.0562458311766516e-22	1.4033973532971765e-19	4.404782981506178e-17	1.5146730871466801e-15	1.7547277587371892e-17
47200000	0.0022828393331395776	-5.647226345265422e-22	-3.1600816826149424e-21	3.85833213606273e-13	1.8998107764264924e-14	0.005434321332928604	-3.056245643886185e-22	1.4033973532971765e-19	4.404782981506178e-17	1.5146730871466801e-15	1.7547277587371892e-17
47300000	0.0022828393331395776	-5.647226345265422e-22	-3.1600816826149424e-21	3.85833213606273e-13	1.8998107764264924e-14	0.005434321332928604	-3.056245456595718e-22	1.4033973532971765e-19	4.404782981506178e-17	1.5146730871466801e-15	1.7547277587371892e-17
47400000	0.0022828393331395776	-5.647226345265422e-22	-3.1600816826149424e-21	3.85833213606273e-13	1.8998107764264924e-14	0.005434321332928604	-3.0562452693052506e-22	1.4033973532971765e-19	4.404782981506178e-17	1.5146730871466801e-15	1.7547277587371892e-17
47500000	0.0022828393331395776	-5.647226345265422e-22	-3.1600816826149424e-21	3.85833213606273e-13	1.8998107764264924e-14	0.005434321332928604	-3.056245082014784e-22	1.4033973532971765e-19	4.404782981506178e-17	1.5146730871466801e-15	1.7547277587371892e-17
47600000	0.0022828393331395776	-5.647226345265422e-22	-3.1600816826149424e-21	3.85833213606273e-13	1.8998107764264924e-14	0.005434321332928604	-3.056244894724317e-22	1.4033973532971765e-19	4.404782981506178e-17	1.5146730871466801e-15	1.7547277587371892e-17
47700000	0.0022828393331395776	-5.647226345265422e-22	-3.1600816826149424e-21	3.85833213606273e-13	1.8998107764264924e-14	0.005434321332928604	-3.05624470743385e-22	1.4033973532971765e-19	4.404782981506178e-17	1.5146730871466801e-15	1.7547277587371892e-17
47800000	0.0022828393331395776	-5.647226345265422e-22	-3.1600816826149424e-21	3.85833213606273e-13	1.8998107764264924e-14	0.005434321332928604	-3.0562445201433832e-22	1.4033973532971765e-19	4.404782981506178e-17	1.5146730871466801e-15	1.7547277587371892e-17
47900000	0.0022828393331395776	-5.647226345265422e-22	-3.1600816826149424e-21	3.85833213606273e-13	1.8998107764264924e-14	0.005434321332928604	-3.056244332852916e-22	1.4033973532971765e-19	4.404782981506178e-17	1.5146730871466801e-15	1.7547277587371892e-17
48000000	0.0022828393331395776	-5.647226345265422e-22	-3.1600816826149424e-21	3.85833213606273e-13	1.8998107764264924e-14	0.005434321332928604	-3.056244145562449e-22	1.4033973532971765e-19	4.404782981506178e-17	1.5146730871466801e-15	1.7547277587371892e-17
48100000	0.0022828393331395776	-5.647226345265422e-22	-3.1600816826149424e-21	3.85833213606273e-13	1.8998107764264924e-14	0.005434321332928604	-3.056243958271982e-22	1.4033973532971765e-19	4.404782981506178e-17	1.5146730871466801e-15	1.7547277587371892e-17
48200000	0.0022828393331395776	-5.647226345265422e-22	-3.1600816826149424e-21	3.85833213606273e-13	1.8998107764264924e-14	0.005434321332928604	-3.0562437709815154e-22	1.4033973532971765e-19	4.404782981506178e-17	1.5146730871466801e-15	1.7547277587371892e-17
48300000	0.0022828393331395776	-5.647226345265422e-22	-3.1600816826149424e-21	3.85833213606273e-13	1.8998107764264924e-14	0.005434321332928604	-3.0562435836910485e-22	1.4033973532971765e-19	4.404782981506178e-17	1.5146730871466801e-15	1.7547277587371892e-17
48400000	0.0022828393331395776	-5.647226345265422e-22	-3.1600816826149424e-21	3.85833213606273e-13	1.8998107764264924e-14	0.005434321332928604	-3.0562433964005817e-22	1.4033973532971765e-19	4.404782981506178e-17	1.5146730871466801e-15	1.7547277587371892e-17
48500000	0.0022828393331395776	-5.647226345265422e-22	-3.1600816826149424e-21	3.85833213606273e-13	1.8998107764264924e-14	0.005434321332928604	-3.0562432091101144e-22	1.4033973532971765e-19	4.404782981506178e-17	1.5146730871466801e-15	1.7547277587371892e-17
48600000	0.0022828393331395776	-5.647226345265422e-22	-3.1600816826149424e-21	3.85833213606273e-13	1.8998107764264924e-14	0.005434321332928604	-3.0562430218196475e-22	1.4033973532971765e-19	4.404782981506178e-17	1.5146730871466801e-15	1.7547277587371892e-17
48700000	0.0022828393331395776	-5.647226345265422e-22	-3.1600816826149424e-21	3.85833213606273e-13	1.8998107764264924e-14	0.005434321332928604	-3.0562428345291807e-22	1.4033973532971765e-19	4.404782981506178e-17	1.5146730871466801e-15	1.7547277587371892e-17
48800000	0.0022828393331395776	-5.647226345265422e-22	-3.1600816826149424e-21	3.85833213606273e-13	1.8998107764264924e-14	0.005434321332928604	-3.056242647238714e-22	1.4033973532971765e-19	4.404782981506178e-17	1.5146730871466801e-15	1.7547277587371892e-17
48900000	0.0022828393331395776	-5.647226345265422e-22	-3.1600816826149424e-21	3.85833213606273e-13	1.8998107764264924e-14	0.005434321332928604	-3.056242459948247e-22	1.4033973532971765e-19	4.404782981506178e-17	1.5146730871466801e-15	1.7547277587371892e-17
49000000	0.0022828393331395776	-5.647226345265422e-22	-3.1600816826149424e-21	3.85833213606273e-13	1.8998107764264924e-14	0.005434321332928604	-3.05624227265778e-22	1.4033973532971765e-19	4.404782981506178e-17	1.5146730871466801e-15	1.7547277587371892e-17
49100000	0.0022828393331395776	-5.647226345265422e-22	-3.1600816826149424e-21	3.85833213606273e-13	1.8998107764264924e-14	0.005434321332928604	-3.056242085367313e-22	1.4033973532971765e-19	4.404782981506178e-17	1.5146730871466801e-15	1.7547277587371892e-17
49200000	0.0022828393331395776	-5.647226345265422e-22	-3.1600816826149424e-21	3.85833213606273e-13	1.8998107764264924e-14	0.005434321332928604	-3.056241898076846e-22	1.4033973532971765e-19	4.404782981506178e-17	1.5146730871466801e-15	1.7547277587371892e-17
49300000	0.0022828393331395776	-5.647226345265422e-22	-3.1600816826149424e-21	3.85833213606273e-13	1.8998107764264924e-14	0.005434321332928604	-3.056241710786379e-22	1.4033973532971765e-19	4.404782981506178e-17	1.5146730871466801e-15	1.7547277587371892e-17
49400000	0.0022828393331395776	-5.647226345265422e-22	-3.1600816826149424e-21	3.85833213606273e-13	1.8998107764264924e-14	0.005434321332928604	-3.0562415234959123e-22	1.4033973532971765e-19	4.404782981506178e-17	1.5146730871466801e-15	1.7547277587371892e-17
49500000	0.0022828393331395776	-5.647226345265422e-22	-3.1600816826149424e-21	3.85833213606273e-13	1.8998107764264924e-14	0.005434321332928604	-3.0562413362054455e-22	1.4033973532971765e-19	4.404782981506178e-17	1.5146730871466801e-15	1.7547277587371892e-17
49600000	0.0022828393331395776	-5.647226345265422e-22	-3.1600816826149424e-21	3.85833213606273e-13	1.8998107764264924e-14	0.005434321332928604	-3.056241148914978e-22	1.4033973532971765e-19	4.404782981506178e-17	1.5146730871466801e-15	1.7547277587371892e-17
49700000	0.0022828393331395776	-5.647226345265422e-22	-3.1600816826149424e-21	3.85833213606273e-13	1.8998107764264924e-14	0.005434321332928604	-3.0562409616245113e-22	1.4033973532971765e-19	4.404782981506178e-17	1.5146730871466801e-15	1.7547277587371892e-17
49800000	0.0022828393331395776	-5.647226345265422e-22	-3.1600816826149424e-21	3.85833213606273e-13	1.8998107764264924e-14	0.005434321332928604	-3.0562407743340444e-22	1.4033973532971765e-19	4.404782981506178e-17	1.5146730871466801e-15	1.7547277587371892e-17
49900000	0.0022828393331395776	-5.647226345265422e-22	-3.1600816826149424e-21	3.85833213606273e-13	1.8998107764264924e-14	0.005434321332928604	-3.0562405870435776e-22	1.4033973532971765e-19	4.404782981506178e-17	1.5146730871466801e-15	1.7547277587371892e-17
50000000	0.0022828393331395776	-5.647226345265422e-22	-3.1600816826149424e-21	3.85833213606273e-13	1.8998107764264924e-14	0.005434321332928604	-3.0562403997531108e-22	1.4033973532971765e-19	4.404782981506178e-17	1.5146730871466801e-15	1.7547277587371892e-17
50100000	0.0022828393331395776	-5.647226345265422e-22	-3.1600816826149424e-21	3.85833213606273e-13	1.8998107764264924e-14	0.005434321332928604	-3.056240212462644e-22	1.4033973532971765e-19	4.404782981506178e-17	1.5146730871466801e-15	1.7547277587371892e-17
50200000	0.0022828393331395776	-5.647226345265422e-22	-3.1600816826149424e-21	3.85833213606273e-13	1.8998107764264924e-14	0.005434321332928604	-3.0562400251721766e-22	1.4033973532971765e-19	4.404782981506178e-17	1.5146730871466801e-15	1.7547277587371892e-17
50300000	0.0022828393331395776	-5.647226345265422e-22	-3.1600816826149424e-21	3.85833213606273e-13	1.8998107764264924e-14	0.005434321332928604	-3.0562398378817097e-22	1.4033973532971765e-19	4.404782981506178e-17	1.5146730871466801e-15	1.7547277587371892e-17
50400000	0.0022828393331395776	-5.647226345265422e-22	-3.1600816826149424e-21	3.85833213606273e-13	1.8998107764264924e-14	0.005434321332928604	-3.056239650591243e-22	1.4033973532971765e-19	4.404782981506178e-17	1.5146730871466801e-15	1.7547277587371892e-17
50500000	0.0022828393331395776	-5.647226345265422e-22	-3.1600816826149424e-21	3.85833213606273e-13	1.8998107764264924e-14	0.005434321332928604	-3.056239463300776e-22	1.4033973532971765e-19	4.404782981506178e-17	1.5146730871466801e-15	1.7547277587371892e-17
50600000	0.0022828393331395776	-5.647226345265422e-22	-3.1600816826149424e-21	3.85833213606273e-13	1.8998107764264924e-14	0.005434321332928604	-3.056239276010309e-22	1.4033973532971765e-19	4.404782981506178e-17	1.5146730871466801e-15	1.7547277587371892e-17
50700000	0.0022828393331395776	-5.647226345265422e-22	-3.1600816826149424e-21	3.85833213606273e-13	1.8998107764264924e-14	0.005434321332928604	-3.056239088719842e-22	1.4033973532971765e-19	4.404782981506178e-17	1.5146730871466801e-15	1.7547277587371892e-17
50800000	0.0022828393331395776	-5.647226345265422e-22	-3.1600816826149424e-21	3.85833213606273e-13	1.8998107764264924e-14	0.005434321332928604	-3.056238901429375e-22	1.4033973532971765e-19	4.404782981506178e-17	1.5146730871466801e-15	1.7547277587371892e-17
50900000	0.0022828393331395776	-5.647226345265422e-22	-3.1600816826149424e-21	3.85833213606273e-13	1.8998107764264924e-14	0.005434321332928604	-3.056238714138908e-22	1.4033973532971765e-19	4.404782981506178e-17	1.5146730871466801e-15	1.7547277587371892e-17
51000000	0.0022828393331395776	-5.647226345265422e-22	-3.1600816826149424e-21	3.85833213606273e-13	1.8998107764264924e-14	0.005434321332928604	-3.0562385268484414e-22	1.4033973532971765e-19	4.404782981506178e-17	1.5146730871466801e-15	1.7547277587371892e-17
51100000	0.0022828393331395776	-5.647226345265422e-22	-3.1600816826149424e-21	3.85833213606273e-13	1.8998107764264924e-14	0.005434321332928604	-3.0562383395579745e-22	1.4033973532971765e-19	4.404782981506178e-17	1.5146730871466801e-15	1.7547277587371892e-17
51200000	0.0022828393331395776	-5.647226345265422e-22	-3.1600816826149424e-21	3.85833213606273e-13	1.8998107764264924e-14	0.005434321332928604	-3.0562381522675077e-22	1.4033973532971765e-19	4.404782981506178e-17	1.5146730871466801e-15	1.7547277587371892e-17
51300000	0.0022828393331395776	-5.647226345265422e-22	-3.1600816826149424e-21	3.85833213606273e-13	1.8998107764264924e-14	0.005434321332928604	-3.0562379649770403e-22	1.4033973532971765e-19	4.404782981506178e-17	1.5146730871466801e-15	1.7547277587371892e-17
51400000	0.0022828393331395776	-5.647226345265422e-22	-3.1600816826149424e-21	3.85833213606273e-13	1.8998107764264924e-14	0.005434321332928604	-3.0562377776865735e-22	1.4033973532971765e-19	4.404782981506178e-17	1.5146730871466801e-15	1.7547277587371892e-17
51500000	0.0022828393331395776	-5.647226345265422e-22	-3.1600816826149424e-21	3.85833213606273e-13	1.8998107764264924e-14	0.005434321332928604	-3.0562375903961067e-22	1.4033973532971765e-19	4.404782981506178e-17	1.5146730871466801e-15	1.7547277587371892e-17
51600000	0.0022828393331395776	-5.647226345265422e-22	-3.1600816826149424e-21	3.85833213606273e-13	1.8998107764264924e-14	0.005434321332928604	-3.05623740310564e-22	1.4033973532971765e-19	4.404782981506178e-17	1.5146730871466801e-15	1.7547277587371892e-17
51700000	0.0022828393331395776	-5.647226345265422e-22	-3.1600816826149424e-21	3.85833213606273e-13	1.8998107764264924e-14	0.005434321332928604	-3.056237215815173e-22	1.4033973532971765e-19	4.404782981506178e-17	1.5146730871466801e-15	1.7547277587371892e-17
51800000	0.0022828393331395776	-5.647226345265422e-22	-3.1600816826149424e-21	3.85833213606273e-13	1.8998107764264924e-14	0.005434321332928604	-3.0562370285247056e-22	1.4033973532971765e-19	4.404782981506178e-17	1.5146730871466801e-15	1.7547277587371892e-17
51900000	0.0022828393331395776	-5.647226345265422e-22	-3.1600816826149424e-21	3.8583321360627306e-13	1.8998107764264924e-14	0.005434321332928604	-3.056236841234239e-22	1.4033973532971765e-19	4.404782981506178e-17	1.5146730871466801e-15	1.7547277587371892e-17
52000000	0.0022828393331395776	-5.647226345265422e-22	-3.1600816826149424e-21	3.8583321360627306e-13	1.8998107764264924e-14	0.005434321332928604	-3.056236653943772e-22	1.4033973532971765e-19	4.404782981506178e-17	1.5146730871466801e-15	1.7547277587371892e-17
52100000	0.0022828393331395776	-5.647226345265422e-22	-3.1600816826149424e-21	3.8583321360627306e-13	1.8998107764264924e-14	0.005434321332928604	-3.056236466653305e-22	1.4033973532971765e-19	4.404782981506178e-17	1.5146730871466801e-15	1.7547277587371892e-17
52200000	0.0022828393331395776	-5.647226345265422e-22	-3.1600816826149424e-21	3.8583321360627306e-13	1.8998107764264924e-14	0.005434321332928604	-3.0562362793628383e-22	1.4033973532971765e-19	4.404782981506178e-17	1.5146730871466801e-15	1.7547277587371892e-17
52300000	0.0022828393331395776	-5.647226345265422e-22	-3.1600816826149424e-21	3.8583321360627306e-13	1.8998107764264924e-14	0.005434321332928604	-3.0562360920723714e-22	1.4033973532971765e-19	4.404782981506178e-17	1.5146730871466801e-15	1.7547277587371892e-17
52400000	0.0022828393331395776	-5.647226345265422e-22	-3.1600816826149424e-21	3.8583321360627306e-13	1.8998107764264924e-14	0.005434321332928604	-3.056235904781904e-22	1.4033973532971765e-19	4.404782981506178e-17	1.5146730871466801e-15	1.7547277587371892e-17
52500000	0.0022828393331395776	-5.647226345265422e-22	-3.1600816826149424e-21	3.8583321360627306e-13	1.8998107764264924e-14	0.005434321332928604	-3.0562357174914373e-22	1.4033973532971765e-19	4.404782981506178e-17	1.5146730871466801e-15	1.7547277587371892e-17
52600000	0.0022828393331395776	-5.647226345265422e-22	-3.1600816826149424e-21	3.8583321360627306e-13	1.8998107764264924e-14	0.005434321332928604	-3.0562355302009704e-22	1.4033973532971765e-19	4.404782981506178e-17	1.5146730871466801e-15	1.7547277587371892e-17
52700000	0.0022828393331395776	-5.647226345265422e-22	-3.1600816826149424e-21	3.8583321360627306e-13	1.8998107764264924e-14	0.005434321332928604	-3.0562353429105036e-22	1.4033973532971765e-19	4.404782981506178e-17	1.5146730871466801e-15	1.7547277587371892e-17
52800000	0.0022828393331395776	-5.647226345265422e-22	-3.1600816826149424e-21	3.8583321360627306e-13	1.8998107764264924e-14	0.005434321332928604	-3.0562351556200367e-22	1.4033973532971765e-19	4.404782981506178e-17	1.5146730871466801e-15	1.7547277587371892e-17
52900000	0.0022828393331395776	-5.647226345265422e-22	-3.1600816826149424e-21	3.8583321360627306e-13	1.8998107764264924e-14	0.005434321332928604	-3.05623496832957e-22	1.4033973532971765e-19	4.404782981506178e-17	1.5146730871466801e-15	1.7547277587371892e-17
53000000	0.0022828393331395776	-5.647226345265422e-22	-3.1600816826149424e-21	3.8583321360627306e-13	1.8998107764264924e-14	0.005434321332928604	-3.0562347810391026e-22	1.4033973532971765e-19	4.404782981506178e-17	1.5146730871466801e-15	1.7547277587371892e-17
53100000	0.0022828393331395776	-5.647226345265422e-22	-3.1600816826149424e-21	3.8583321360627306e-13	1.8998107764264924e-14	0.005434321332928604	-3.0562345937486357e-22	1.4033973532971765e-19	4.404782981506178e-17	1.5146730871466801e-15	1.7547277587371892e-17
53200000	0.0022828393331395776	-5.647226345265422e-22	-3.1600816826149424e-21	3.8583321360627306e-13	1.8998107764264924e-14	0.005434321332928604	-3.056234406458169e-22	1.4033973532971765e-19	4.404782981506178e-17	1.5146730871466801e-15	1.7547277587371892e-17
53300000	0.0022828393331395776	-5.647226345265422e-22	-3.1600816826149424e-21	3.8583321360627306e-13	1.8998107764264924e-14	0.005434321332928604	-3.056234219167702e-22	1.4033973532971765e-19	4.404782981506178e-17	1.5146730871466801e-15	1.7547277587371892e-17
53400000	0.0022828393331395776	-5.647226345265422e-22	-3.1600816826149424e-21	3.8583321360627306e-13	1.8998107764264924e-14	0.005434321332928604	-3.056234031877235e-22	1.4033973532971765e-19	4.404782981506178e-17	1.5146730871466801e-15	1.7547277587371892e-17
53500000	0.0022828393331395776	-5.647226345265422e-22	-3.1600816826149424e-21	3.8583321360627306e-13	1.8998107764264924e-14	0.005434321332928604	-3.056233844586768e-22	1.4033973532971765e-19	4.404782981506178e-17	1.5146730871466801e-15	1.7547277587371892e-17
53600000	0.0022828393331395776	-5.647226345265422e-22	-3.1600816826149424e-21	3.8583321360627306e-13	1.8998107764264924e-14	0.005434321332928604	-3.056233657296301e-22	1.4033973532971765e-19	4.404782981506178e-17	1.5146730871466801e-15	1.7547277587371892e-17
53700000	0.0022828393331395776	-5.647226345265422e-22	-3.1600816826149424e-21	3.8583321360627306e-13	1.8998107764264924e-14	0.005434321332928604	-3.056233470005834e-22	1.4033973532971765e-19	4.404782981506178e-17	1.5146730871466801e-15	1.7547277587371892e-17
53800000	0.0022828393331395776	-5.647226345265422e-22	-3.1600816826149424e-21	3.8583321360627306e-13	1.8998107764264924e-14	0.005434321332928604	-3.0562332827153673e-22	1.4033973532971765e-19	4.404782981506178e-17	1.5146730871466801e-15	1.7547277587371892e-17
53900000	0.0022828393331395776	-5.647226345265422e-22	-3.1600816826149424e-21	3.8583321360627306e-13	1.8998107764264924e-14	0.005434321332928604	-3.0562330954249005e-22	1.4033973532971765e-19	4.404782981506177e-17	1.5146730871466801e-15	1.7547277587371892e-17
54000000	0.0022828393331395776	-5.647226345265422e-22	-3.1600816826149424e-21	3.8583321360627306e-13	1.8998107764264924e-14	0.005434321332928604	-3.0562329081344336e-22	1.4033973532971765e-19	4.404782981506177e-17	1.5146730871466801e-15	1.7547277587371892e-17
54100000	0.0022828393331395776	-5.647226345265422e-22	-3.1600816826149424e-21	3.8583321360627306e-13	1.8998107764264924e-14	0.005434321332928604	-3.0562327208439663e-22	1.4033973532971765e-19	4.404782981506177e-17	1.5146730871466801e-15	1.7547277587371892e-17
54200000	0.0022828393331395776	-5.647226345265422e-22	-3.1600816826149424e-21	3.8583321360627306e-13	1.8998107764264924e-14	0.005434321332928604	-3.0562325335534995e-22	1.4033973532971765e-19	4.404782981506177e-17	1.5146730871466803e-15	1.7547277587371892e-17
54300000	0.0022828393331395776	-5.647226345265422e-22	-3.1600816826149424e-21	3.8583321360627306e-13	1.8998107764264924e-14	0.005434321332928604	-3.0562323462630326e-22	1.4033973532971765e-19	4.404782981506177e-17	1.5146730871466803e-15	1.7547277587371892e-17
54400000	0.0022828393331395776	-5.647226345265422e-22	-3.1600816826149424e-21	3.8583321360627306e-13	1.8998107764264924e-14	0.005434321332928604	-3.056232158972566e-22	1.4033973532971765e-19	4.404782981506177e-17	1.5146730871466803e-15	1.7547277587371892e-17
54500000	0.0022828393331395776	-5.647226345265422e-22	-3.1600816826149424e-21	3.8583321360627306e-13	1.8998107764264924e-14	0.005434321332928604	-3.056231971682099e-22	1.4033973532971765e-19	4.404782981506177e-17	1.5146730871466803e-15	1.7547277587371892e-17
54600000	0.0022828393331395776	-5.647226345265422e-22	-3.1600816826149424e-21	3.8583321360627306e-13	1.8998107764264924e-14	0.005434321332928604	-3.0562317843916316e-22	1.4033973532971765e-19	4.404782981506177e-17	1.5146730871466803e-15	1.7547277587371892e-17
54700000	0.0022828393331395776	-5.647226345265422e-22	-3.1600816826149424e-21	3.8583321360627306e-13	1.8998107764264924e-14	0.005434321332928604	-3.056231597101165e-22	1.4033973532971765e-19	4.404782981506177e-17	1.5146730871466803e-15	1.7547277587371892e-17
54800000	0.0022828393331395776	-5.647226345265422e-22	-3.1600816826149424e-21	3.8583321360627306e-13	1.8998107764264924e-14	0.005434321332928604	-3.056231409810698e-22	1.4033973532971765e-19	4.404782981506177e-17	1.5146730871466803e-15	1.7547277587371892e-17
54900000	0.0022828393331395776	-5.647226345265422e-22	-3.1600816826149424e-21	3.8583321360627306e-13	1.8998107764264924e-14	0.005434321332928604	-3.056231222520231e-22	1.4033973532971765e-19	4.404782981506177e-17	1.5146730871466803e-15	1.7547277587371892e-17
55000000	0.0022828393331395776	-5.647226345265422e-22	-3.1600816826149424e-21	3.8583321360627306e-13	1.8998107764264924e-14	0.005434321332928604	-3.056231035229764e-22	1.4033973532971765e-19	4.404782981506177e-17	1.5146730871466803e-15	1.7547277587371892e-17
55100000	0.0022828393331395776	-5.647226345265422e-22	-3.1600816826149424e-21	3.8583321360627306e-13	1.8998107764264924e-14	0.005434321332928604	-3.0562308479392974e-22	1.4033973532971765e-19	4.404782981506177e-17	1.5146730871466803e-15	1.7547277587371892e-17
55200000	0.0022828393331395776	-5.647226345265422e-22	-3.1600816826149424e-21	3.8583321360627306e-13	1.8998107764264924e-14	0.005434321332928604	-3.05623066064883e-22	1.4033973532971765e-19	4.404782981506177e-17	1.5146730871466803e-15	1.7547277587371892e-17
55300000	0.0022828393331395776	-5.647226345265422e-22	-3.1600816826149424e-21	3.8583321360627306e-13	1.8998107764264924e-14	0.005434321332928604	-3.056230473358363e-22	1.4033973532971765e-19	4.404782981506177e-17	1.5146730871466803e-15	1.7547277587371892e-17
55400000	0.0022828393331395776	-5.647226345265422e-22	-3.1600816826149424e-21	3.8583321360627306e-13	1.8998107764264924e-14	0.005434321332928604	-3.0562302860678964e-22	1.4033973532971765e-19	4.404782981506177e-17	1.5146730871466803e-15	1.7547277587371892e-17
55500000	0.0022828393331395776	-5.647226345265422e-22	-3.1600816826149424e-21	3.8583321360627306e-13	1.8998107764264924e-14	0.005434321332928604	-3.0562300987774295e-22	1.4033973532971765e-19	4.404782981506177e-17	1.5146730871466803e-15	1.7547277587371892e-17
55600000	0.0022828393331395776	-5.647226345265422e-22	-3.1600816826149424e-21	3.858332136062731e-13	1.8998107764264924e-14	0.005434321332928604	-3.0562299114869627e-22	1.4033973532971765e-19	4.404782981506177e-17	1.5146730871466803e-15	1.7547277587371892e-17
55700000	0.0022828393331395776	-5.647226345265422e-22	-3.1600816826149424e-21	3.858332136062731e-13	1.8998107764264924e-14	0.005434321332928604	-3.0562297241964954e-22	1.4033973532971765e-19	4.404782981506177e-17	1.5146730871466803e-15	1.7547277587371892e-17
55800000	0.0022828393331395776	-5.647226345265422e-22	-3.1600816826149424e-21	3.858332136062731e-13	1.8998107764264924e-14	0.005434321332928604	-3.0562295369060285e-22	1.4033973532971765e-19	4.404782981506177e-17	1.5146730871466803e-15	1.7547277587371892e-17
55900000	0.0022828393331395776	-5.647226345265422e-22	-3.1600816826149424e-21	3.858332136062731e-13	1.8998107764264924e-14	0.005434321332928604	-3.0562293496155617e-22	1.4033973532971765e-19	4.404782981506177e-17	1.5146730871466803e-15	1.7547277587371892e-17
56000000	0.0022828393331395776	-5.647226345265422e-22	-3.1600816826149424e-21	3.858332136062731e-13	1.8998107764264924e-14	0.005434321332928604	-3.056229162325095e-22	1.4033973532971765e-19	4.404782981506177e-17	1.5146730871466803e-15	1.7547277587371892e-17
56100000	0.0022828393331395776	-5.647226345265422e-22	-3.1600816826149424e-21	3.858332136062731e-13	1.8998107764264924e-14	0.005434321332928604	-3.056228975034628e-22	1.4033973532971765e-19	4.404782981506177e-17	1.5146730871466803e-15	1.7547277587371892e-17
56200000	0.0022828393331395776	-5.647226345265422e-22	-3.1600816826149424e-21	3.858332136062731e-13	1.8998107764264924e-14	0.005434321332928604	-3.056228787744161e-22	1.4033973532971765e-19	4.404782981506177e-17	1.5146730871466803e-15	1.7547277587371892e-17
56300000	0.0022828393331395776	-5.647226345265422e-22	-3.1600816826149424e-21	3.858332136062731e-13	1.8998107764264924e-14	0.005434321332928604	-3.056228600453694e-22	1.4033973532971765e-19	4.404782981506177e-17	1.5146730871466803e-15	1.7547277587371892e-17
56400000	0.0022828393331395776	-5.647226345265422e-22	-3.1600816826149424e-21	3.858332136062731e-13	1.8998107764264924e-14	0.005434321332928604	-3.056228413163227e-22	1.4033973532971765e-19	4.404782981506177e-17	1.5146730871466803e-15	1.7547277587371892e-17
56500000	0.0022828393331395776	-5.647226345265422e-22	-3.1600816826149424e-21	3.858332136062731e-13	1.8998107764264924e-14	0.005434321332928604	-3.05622822587276e-22	1.4033973532971765e-19	4.404782981506177e-17	1.5146730871466803e-15	1.7547277587371892e-17
56600000	0.0022828393331395776	-5.647226345265422e-22	-3.1600816826149424e-21	3.858332136062731e-13	1.8998107764264924e-14	0.005434321332928604	-3.0562280385822933e-22	1.4033973532971765e-19	4.404782981506177e-17	1.5146730871466803e-15	1.7547277587371892e-17
56700000	0.0022828393331395776	-5.647226345265422e-22	-3.1600816826149424e-21	3.858332136062731e-13	1.8998107764264924e-14	0.005434321332928604	-3.0562278512918264e-22	1.4033973532971765e-19	4.404782981506177e-17	1.5146730871466803e-15	1.7547277587371892e-17
56800000	0.0022828393331395776	-5.647226345265422e-22	-3.1600816826149424e-21	3.858332136062731e-13	1.8998107764264924e-14	0.005434321332928604	-3.056227664001359e-22	1.4033973532971765e-19	4.404782981506177e-17	1.5146730871466803e-15	1.7547277587371892e-17
56900000	0.0022828393331395776	-5.647226345265422e-22	-3.1600816826149424e-21	3.858332136062731e-13	1.8998107764264924e-14	0.005434321332928604	-3.0562274767108923e-22	1.4033973532971765e-19	4.404782981506177e-17	1.5146730871466803e-15	1.7547277587371892e-17
57000000	0.0022828393331395776	-5.647226345265422e-22	-3.1600816826149424e-21	3.858332136062731e-13	1.8998107764264924e-14	0.005434321332928604	-3.0562272894204254e-22	1.4033973532971765e-19	4.404782981506177e-17	1.5146730871466803e-15	1.7547277587371892e-17
57100000	0.0022828393331395776	-5.647226345265422e-22	-3.1600816826149424e-21	3.858332136062731e-13	1.8998107764264924e-14	0.005434321332928604	-3.0562271021299586e-22	1.4033973532971765e-19	4.404782981506177e-17	1.5146730871466803e-15	1.7547277587371892e-17
57200000	0.0022828393331395776	-5.647226345265422e-22	-3.1600816826149424e-21	3.858332136062731e-13	1.8998107764264924e-14	0.005434321332928604	-3.0562269148394917e-22	1.4033973532971765e-19	4.404782981506177e-17	1.5146730871466803e-15	1.7547277587371892e-17
57300000	0.0022828393331395776	-5.647226345265422e-22	-3.1600816826149424e-21	3.858332136062731e-13	1.8998107764264924e-14	0.005434321332928604	-3.056226727549025e-22	1.4033973532971765e-19	4.404782981506177e-17	1.5146730871466803e-15	1.7547277587371892e-17
57400000	0.0022828393331395776	-5.647226345265422e-22	-3.1600816826149424e-21	3.858332136062731e-13	1.8998107764264924e-14	0.005434321332928604	-3.0562265402585576e-22	1.4033973532971765e-19	4.404782981506177e-17	1.5146730871466803e-15	1.7547277587371892e-17
57500000	0.0022828393331395776	-5.647226345265422e-22	-3.1600816826149424e-21	3.858332136062731e-13	1.8998107764264924e-14	0.005434321332928604	-3.0562263529680907e-22	1.4033973532971765e-19	4.404782981506177e-17	1.5146730871466803e-15	1.7547277587371892e-17
57600000	0.0022828393331395776	-5.647226345265422e-22	-3.1600816826149424e-21	3.858332136062731e-13	1.8998107764264924e-14	0.005434321332928604	-3.056226165677624e-22	1.4033973532971765e-19	4.404782981506177e-17	1.5146730871466803e-15	1.7547277587371892e-17
57700000	0.0022828393331395776	-5.647226345265422e-22	-3.1600816826149424e-21	3.858332136062731e-13	1.8998107764264924e-14	0.005434321332928604	-3.056225978387157e-22	1.4033973532971765e-19	4.404782981506177e-17	1.5146730871466803e-15	1.7547277587371892e-17
57800000	0.0022828393331395776	-5.647226345265422e-22	-3.1600816826149424e-21	3.858332136062731e-13	1.8998107764264924e-14	0.005434321332928604	-3.05622579109669e-22	1.4033973532971765e-19	4.404782981506177e-17	1.5146730871466803e-15	1.7547277587371892e-17
57900000	0.0022828393331395776	-5.647226345265422e-22	-3.1600816826149424e-21	3.858332136062731e-13	1.8998107764264924e-14	0.005434321332928604	-3.056225603806223e-22	1.4033973532971765e-19	4.404782981506177e-17	1.5146730871466803e-15	1.7547277587371892e-17
58000000	0.0022828393331395776	-5.647226345265422e-22	-3.1600816826149424e-21	3.858332136062731e-13	1.8998107764264924e-14	0.005434321332928604	-3.056225416515756e-22	1.4033973532971765e-19	4.404782981506177e-17	1.5146730871466803e-15	1.7547277587371892e-17
58100000	0.0022828393331395776	-5.647226345265422e-22	-3.1600816826149424e-21	3.858332136062731e-13	1.8998107764264924e-14	0.005434321332928604	-3.056225229225289e-22	1.4033973532971765e-19	4.404782981506177e-17	1.5146730871466803e-15	1.7547277587371892e-17
58200000	0.0022828393331395776	-5.647226345265422e-22	-3.1600816826149424e-21	3.858332136062731e-13	1.8998107764264924e-14	0.005434321332928604	-3.0562250419348223e-22	1.4033973532971765e-19	4.404782981506177e-17	1.5146730871466803e-15	1.7547277587371892e-17
58300000	0.0022828393331395776	-5.647226345265422e-22	-3.1600816826149424e-21	3.858332136062731e-13	1.8998107764264924e-14	0.005434321332928604	-3.0562248546443555e-22	1.4033973532971765e-19	4.404782981506177e-17	1.5146730871466803e-15	1.7547277587371892e-17
58400000	0.0022828393331395776	-5.647226345265422e-22	-3.1600816826149424e-21	3.858332136062731e-13	1.8998107764264924e-14	0.005434321332928604	-3.0562246673538887e-22	1.4033973532971765e-19	4.404782981506177e-17	1.5146730871466803e-15	1.7547277587371892e-17
58500000	0.0022828393331395776	-5.647226345265422e-22	-3.1600816826149424e-21	3.858332136062731e-13	1.8998107764264924e-14	0.005434321332928604	-3.0562244800634213e-22	1.4033973532971765e-19	4.404782981506177e-17	1.5146730871466803e-15	1.7547277587371892e-17
58600000	0.0022828393331395776	-5.647226345265422e-22	-3.1600816826149424e-21	3.858332136062731e-13	1.8998107764264924e-14	0.005434321332928604	-3.0562242927729545e-22	1.4033973532971765e-19	4.404782981506177e-17	1.5146730871466803e-15	1.7547277587371892e-17
58700000	0.0022828393331395776	-5.647226345265422e-22	-3.1600816826149424e-21	3.858332136062731e-13	1.8998107764264924e-14	0.005434321332928604	-3.0562241054824876e-22	1.4033973532971765e-19	4.404782981506177e-17	1.5146730871466803e-15	1.7547277587371892e-17
58800000	0.0022828393331395776	-5.647226345265422e-22	-3.1600816826149424e-21	3.858332136062731e-13	1.8998107764264924e-14	0.005434321332928604	-3.056223918192021e-22	1.4033973532971765e-19	4.404782981506177e-17	1.5146730871466803e-15	1.7547277587371892e-17
58900000	0.0022828393331395776	-5.647226345265422e-22	-3.1600816826149424e-21	3.858332136062731e-13	1.8998107764264924e-14	0.005434321332928604	-3.056223730901554e-22	1.4033973532971765e-19	4.404782981506177e-17	1.5146730871466803e-15	1.7547277587371892e-17
59000000	0.0022828393331395776	-5.647226345265422e-22	-3.1600816826149424e-21	3.858332136062731e-13	1.8998107764264924e-14	0.005434321332928604	-3.056223543611087e-22	1.4033973532971765e-19	4.404782981506177e-17	1.5146730871466803e-15	1.7547277587371892e-17
59100000	0.0022828393331395776	-5.647226345265422e-22	-3.1600816826149424e-21	3.858332136062731e-13	1.8998107764264924e-14	0.005434321332928604	-3.05622335632062e-22	1.4033973532971765e-19	4.404782981506177e-17	1.5146730871466803e-15	1.7547277587371892e-17
59200000	0.0022828393331395776	-5.647226345265422e-22	-3.1600816826149424e-21	3.858332136062731e-13	1.8998107764264924e-14	0.005434321332928604	-3.056223169030153e-22	1.4033973532971765e-19	4.404782981506177e-17	1.5146730871466803e-15	1.7547277587371892e-17
59300000	0.0022828393331395776	-5.647226345265422e-22	-3.1600816826149424e-21	3.858332136062731e-13	1.8998107764264924e-14	0.005434321332928604	-3.056222981739686e-22	1.4033973532971765e-19	4.404782981506177e-17	1.5146730871466803e-15	1.7547277587371892e-17
59400000	0.0022828393331395776	-5.647226345265422e-22	-3.1600816826149424e-21	3.858332136062731e-13	1.8998107764264924e-14	0.005434321332928604	-3.0562227944492193e-22	1.4033973532971765e-19	4.404782981506177e-17	1.5146730871466803e-15	1.7547277587371892e-17
59500000	0.0022828393331395776	-5.647226345265422e-22	-3.1600816826149424e-21	3.858332136062731e-13	1.8998107764264924e-14	0.005434321332928604	-3.0562226071587524e-22	1.4033973532971765e-19	4.404782981506177e-17	1.5146730871466803e-15	1.7547277587371892e-17
59600000	0.0022828393331395776	-5.647226345265422e-22	-3.1600816826149424e-21	3.858332136062731e-13	1.8998107764264924e-14	0.005434321332928604	-3.056222419868285e-22	1.4033973532971765e-19	4.404782981506177e-17	1.5146730871466803e-15	1.7547277587371892e-17
59700000	0.0022828393331395776	-5.647226345265422e-22	-3.1600816826149424e-21	3.858332136062731e-13	1.8998107764264924e-14	0.005434321332928604	-3.0562222325778182e-22	1.4033973532971765e-19	4.404782981506177e-17	1.5146730871466803e-15	1.7547277587371892e-17
59800000	0.0022828393331395776	-5.647226345265422e-22	-3.1600816826149424e-21	3.858332136062731e-13	1.8998107764264924e-14	0.005434321332928604	-3.0562220452873514e-22	1.4033973532971765e-19	4.404782981506177e-17	1.5146730871466803e-15	1.7547277587371892e-17
59900000	0.0022828393331395776	-5.647226345265422e-22	-3.1600816826149424e-21	3.858332136062731e-13	1.8998107764264924e-14	0.005434321332928604	-3.0562218579968846e-22	1.4033973532971765e-19	4.404782981506177e-17	1.5146730871466803e-15	1.7547277587371892e-17
60000000	0.0022828393331395776	-5.647226345265422e-22	-3.1600816826149424e-21	3.858332136062731e-13	1.8998107764264924e-14	0.005434321332928604	-3.0562216707064177e-22	1.4033973532971765e-19	4.404782981506177e-17	1.5146730871466803e-15	1.7547277587371892e-17
60100000	0.0022828393331395776	-5.647226345265422e-22	-3.1600816826149424e-21	3.858332136062731e-13	1.8998107764264924e-14	0.005434321332928604	-3.056221483415951e-22	1.4033973532971765e-19	4.404782981506177e-17	1.5146730871466803e-15	1.7547277587371892e-17
60200000	0.0022828393331395776	-5.647226345265422e-22	-3.1600816826149424e-21	3.858332136062731e-13	1.8998107764264924e-14	0.005434321332928604	-3.0562212961254836e-22	1.4033973532971765e-19	4.404782981506177e-17	1.5146730871466803e-15	1.7547277587371892e-17
60300000	0.0022828393331395776	-5.647226345265422e-22	-3.1600816826149424e-21	3.858332136062731e-13	1.8998107764264924e-14	0.005434321332928604	-3.0562211088350167e-22	1.4033973532971765e-19	4.404782981506177e-17	1.5146730871466803e-15	1.7547277587371892e-17
60400000	0.0022828393331395776	-5.647226345265422e-22	-3.1600816826149424e-21	3.858332136062731e-13	1.8998107764264924e-14	0.005434321332928604	-3.05622092154455e-22	1.4033973532971765e-19	4.404782981506177e-17	1.5146730871466803e-15	1.7547277587371892e-17
60500000	0.0022828393331395776	-5.647226345265422e-22	-3.1600816826149424e-21	3.858332136062731e-13	1.8998107764264924e-14	0.005434321332928604	-3.056220734254083e-22	1.4033973532971765e-19	4.404782981506177e-17	1.5146730871466803e-15	1.7547277587371892e-17
60600000	0.0022828393331395776	-5.647226345265422e-22	-3.1600816826149424e-21	3.858332136062731e-13	1.8998107764264924e-14	0.005434321332928604	-3.056220546963616e-22	1.4033973532971765e-19	4.404782981506177e-17	1.5146730871466803e-15	1.7547277587371892e-17
60700000	0.0022828393331395776	-5.647226345265422e-22	-3.1600816826149424e-21	3.858332136062731e-13	1.8998107764264924e-14	0.005434321332928604	-3.056220359673149e-22	1.4033973532971765e-19	4.404782981506177e-17	1.5146730871466803e-15	1.7547277587371892e-17
60800000	0.0022828393331395776	-5.647226345265422e-22	-3.1600816826149424e-21	3.858332136062731e-13	1.8998107764264924e-14	0.005434321332928604	-3.056220172382682e-22	1.4033973532971765e-19	4.404782981506177e-17	1.5146730871466803e-15	1.7547277587371892e-17
60900000	0.0022828393331395776	-5.647226345265422e-22	-3.1600816826149424e-21	3.858332136062731e-13	1.8998107764264924e-14	0.005434321332928604	-3.056219985092215e-22	1.4033973532971765e-19	4.404782981506177e-17	1.5146730871466803e-15	1.7547277587371892e-17
61000000	0.0022828393331395776	-5.647226345265422e-22	-3.1600816826149424e-21	3.858332136062731e-13	1.8998107764264924e-14	0.005434321332928604	-3.0562197978017483e-22	1.4033973532971765e-19	4.404782981506177e-17	1.5146730871466803e-15	1.7547277587371892e-17
61100000	0.0022828393331395776	-5.647226345265422e-22	-3.1600816826149424e-21	3.858332136062731e-13	1.8998107764264924e-14	0.005434321332928604	-3.0562196105112815e-22	1.4033973532971765e-19	4.404782981506177e-17	1.5146730871466803e-15	1.7547277587371892e-17
61200000	0.0022828393331395776	-5.647226345265422e-22	-3.1600816826149424e-21	3.858332136062731e-13	1.8998107764264924e-14	0.005434321332928604	-3.0562194232208146e-22	1.4033973532971765e-19	4.404782981506177e-17	1.5146730871466803e-15	1.7547277587371892e-17
61300000	0.0022828393331395776	-5.647226345265422e-22	-3.1600816826149424e-21	3.858332136062731e-13	1.8998107764264924e-14	0.005434321332928604	-3.0562192359303473e-22	1.4033973532971765e-19	4.404782981506177e-17	1.5146730871466803e-15	1.7547277587371892e-17
61400000	0.0022828393331395776	-5.647226345265422e-22	-3.1600816826149424e-21	3.858332136062731e-13	1.8998107764264924e-14	0.005434321332928604	-3.0562190486398805e-22	1.4033973532971765e-19	4.404782981506177e-17	1.5146730871466803e-15	1.7547277587371892e-17
61500000	0.0022828393331395776	-5.647226345265422e-22	-3.1600816826149424e-21	3.858332136062731e-13	1.8998107764264924e-14	0.005434321332928604	-3.0562188613494136e-22	1.4033973532971765e-19	4.404782981506177e-17	1.5146730871466803e-15	1.7547277587371892e-17
61600000	0.0022828393331395776	-5.647226345265422e-22	-3.1600816826149424e-21	3.858332136062731e-13	1.8998107764264924e-14	0.005434321332928604	-3.056218674058947e-22	1.4033973532971765e-19	4.404782981506177e-17	1.5146730871466803e-15	1.7547277587371892e-17
61700000	0.0022828393331395776	-5.647226345265422e-22	-3.1600816826149424e-21	3.858332136062731e-13	1.8998107764264924e-14	0.005434321332928604	-3.05621848676848e-22	1.4033973532971765e-19	4.404782981506177e-17	1.5146730871466803e-15	1.7547277587371892e-17
61800000	0.0022828393331395776	-5.647226345265422e-22	-3.1600816826149424e-21	3.858332136062731e-13	1.8998107764264924e-14	0.005434321332928604	-3.0562182994780126e-22	1.4033973532971765e-19	4.404782981506177e-17	1.5146730871466803e-15	1.7547277587371892e-17
61900000	0.0022828393331395776	-5.647226345265422e-22	-3.1600816826149424e-21	3.858332136062731e-13	1.8998107764264924e-14	0.005434321332928604	-3.0562181121875458e-22	1.4033973532971765e-19	4.404782981506177e-17	1.5146730871466803e-15	1.7547277587371892e-17
62000000	0.0022828393331395776	-5.647226345265422e-22	-3.1600816826149424e-21	3.858332136062731e-13	1.8998107764264924e-14	0.005434321332928604	-3.056217924897079e-22	1.4033973532971765e-19	4.404782981506177e-17	1.5146730871466803e-15	1.7547277587371892e-17
62100000	0.0022828393331395776	-5.647226345265422e-22	-3.1600816826149424e-21	3.858332136062731e-13	1.8998107764264924e-14	0.005434321332928604	-3.056217737606612e-22	1.4033973532971765e-19	4.404782981506177e-17	1.5146730871466803e-15	1.7547277587371892e-17
62200000	0.0022828393331395776	-5.647226345265422e-22	-3.1600816826149424e-21	3.858332136062731e-13	1.8998107764264924e-14	0.005434321332928604	-3.056217550316145e-22	1.4033973532971765e-19	4.404782981506177e-17	1.5146730871466803e-15	1.7547277587371892e-17
62300000	0.0022828393331395776	-5.647226345265422e-22	-3.1600816826149424e-21	3.858332136062731e-13	1.8998107764264924e-14	0.005434321332928604	-3.0562173630256784e-22	1.4033973532971765e-19	4.404782981506177e-17	1.5146730871466803e-15	1.7547277587371892e-17
62400000	0.0022828393331395776	-5.647226345265422e-22	-3.1600816826149424e-21	3.858332136062731e-13	1.8998107764264924e-14	0.005434321332928604	-3.056217175735211e-22	1.4033973532971765e-19	4.404782981506177e-17	1.5146730871466803e-15	1.7547277587371892e-17
62500000	0.0022828393331395776	-5.647226345265422e-22	-3.1600816826149424e-21	3.858332136062731e-13	1.8998107764264924e-14	0.005434321332928604	-3.056216988444744e-22	1.4033973532971765e-19	4.404782981506177e-17	1.5146730871466803e-15	1.7547277587371892e-17
62600000	0.0022828393331395776	-5.647226345265422e-22	-3.1600816826149424e-21	3.858332136062731e-13	1.8998107764264924e-14	0.005434321332928604	-3.0562168011542774e-22	1.4033973532971765e-19	4.404782981506177e-17	1.5146730871466803e-15	1.7547277587371892e-17
62700000	0.0022828393331395776	-5.647226345265422e-22	-3.1600816826149424e-21	3.858332136062731e-13	1.8998107764264924e-14	0.005434321332928604	-3.0562166138638105e-22	1.4033973532971765e-19	4.404782981506177e-17	1.5146730871466803e-15	1.7547277587371892e-17
62800000	0.0022828393331395776	-5.647226345265422e-22	-3.1600816826149424e-21	3.858332136062731e-13	1.8998107764264924e-14	0.005434321332928604	-3.0562164265733437e-22	1.4033973532971765e-19	4.404782981506177e-17	1.5146730871466803e-15	1.7547277587371892e-17
62900000	0.0022828393331395776	-5.647226345265422e-22	-3.1600816826149424e-21	3.858332136062731e-13	1.8998107764264924e-14	0.005434321332928604	-3.056216239282877e-22	1.4033973532971765e-19	4.404782981506177e-17	1.5146730871466803e-15	1.7547277587371892e-17
63000000	0.0022828393331395776	-5.647226345265422e-22	-3.1600816826149424e-21	3.858332136062731e-13	1.8998107764264924e-14	0.005434321332928604	-3.0562160519924095e-22	1.4033973532971765e-19	4.404782981506177e-17	1.5146730871466803e-15	1.7547277587371892e-17
63100000	0.0022828393331395776	-5.647226345265422e-22	-3.1600816826149424e-21	3.858332136062731e-13	1.8998107764264924e-14	0.005434321332928604	-3.0562158647019427e-22	1.4033973532971765e-19	4.404782981506177e-17	1.5146730871466803e-15	1.7547277587371892e-17
63200000	0.0022828393331395776	-5.647226345265422e-22	-3.1600816826149424e-21	3.858332136062731e-13	1.8998107764264924e-14	0.005434321332928604	-3.056215677411476e-22	1.4033973532971765e-19	4.404782981506177e-17	1.5146730871466803e-15	1.7547277587371892e-17
63300000	0.0022828393331395776	-5.647226345265422e-22	-3.1600816826149424e-21	3.858332136062731e-13	1.8998107764264924e-14	0.005434321332928604	-3.056215490121009e-22	1.4033973532971765e-19	4.404782981506177e-17	1.5146730871466803e-15	1.7547277587371892e-17
63400000	0.0022828393331395776	-5.647226345265422e-22	-3.1600816826149424e-21	3.858332136062731e-13	1.8998107764264924e-14	0.005434321332928604	-3.056215302830542e-22	1.4033973532971765e-19	4.404782981506177e-17	1.5146730871466803e-15	1.7547277587371892e-17
63500000	0.0022828393331395776	-5.647226345265422e-22	-3.1600816826149424e-21	3.858332136062731e-13	1.8998107764264924e-14	0.005434321332928604	-3.056215115540075e-22	1.4033973532971765e-19	4.404782981506177e-17	1.5146730871466803e-15	1.7547277587371892e-17
63600000	0.0022828393331395776	-5.647226345265422e-22	-3.1600816826149424e-21	3.858332136062731e-13	1.8998107764264924e-14	0.005434321332928604	-3.056214928249608e-22	1.4033973532971765e-19	4.404782981506177e-17	1.5146730871466803e-15	1.7547277587371892e-17
63700000	0.0022828393331395776	-5.647226345265422e-22	-3.1600816826149424e-21	3.858332136062731e-13	1.8998107764264924e-14	0.005434321332928604	-3.056214740959141e-22	1.4033973532971765e-19	4.404782981506177e-17	1.5146730871466803e-15	1.7547277587371892e-17
63800000	0.0022828393331395776	-5.647226345265422e-22	-3.1600816826149424e-21	3.858332136062731e-13	1.8998107764264924e-14	0.005434321332928604	-3.0562145536686743e-22	1.4033973532971765e-19	4.404782981506177e-17	1.5146730871466803e-15	1.7547277587371892e-17
63900000	0.0022828393331395776	-5.647226345265422e-22	-3.1600816826149424e-21	3.858332136062731e-13	1.8998107764264924e-14	0.005434321332928604	-3.0562143663782074e-22	1.4033973532971765e-19	4.404782981506177e-17	1.5146730871466803e-15	1.7547277587371892e-17
64000000	0.0022828393331395776	-5.647226345265422e-22	-3.1600816826149424e-21	3.858332136062731e-13	1.8998107764264924e-14	0.005434321332928604	-3.0562141790877406e-22	1.4033973532971765e-19	4.404782981506177e-17	1.5146730871466803e-15	1.7547277587371892e-17
64100000	0.0022828393331395776	-5.647226345265422e-22	-3.1600816826149424e-21	3.858332136062731e-13	1.8998107764264924e-14	0.005434321332928604	-3.0562139917972733e-22	1.4033973532971765e-19	4.404782981506177e-17	1.5146730871466803e-15	1.7547277587371892e-17
64200000	0.0022828393331395776	-5.647226345265422e-22	-3.1600816826149424e-21	3.858332136062731e-13	1.8998107764264924e-14	0.005434321332928604	-3.0562138045068064e-22	1.4033973532971765e-19	4.404782981506177e-17	1.5146730871466803e-15	1.7547277587371892e-17
64300000	0.0022828393331395776	-5.647226345265422e-22	-3.1600816826149424e-21	3.858332136062731e-13	1.8998107764264924e-14	0.005434321332928604	-3.0562136172163396e-22	1.4033973532971765e-19	4.404782981506177e-17	1.5146730871466803e-15	1.7547277587371892e-17
64400000	0.0022828393331395776	-5.647226345265422e-22	-3.1600816826149424e-21	3.858332136062731e-13	1.8998107764264924e-14	0.005434321332928604	-3.0562134299258727e-22	1.4033973532971765e-19	4.404782981506177e-17	1.5146730871466803e-15	1.7547277587371892e-17
64500000	0.0022828393331395776	-5.647226345265422e-22	-3.1600816826149424e-21	3.858332136062731e-13	1.8998107764264924e-14	0.005434321332928604	-3.056213242635406e-22	1.4033973532971765e-19	4.404782981506177e-17	1.5146730871466803e-15	1.7547277587371892e-17
64600000	0.0022828393331395776	-5.647226345265422e-22	-3.1600816826149424e-21	3.858332136062731e-13	1.8998107764264924e-14	0.005434321332928604	-3.0562130553449386e-22	1.4033973532971765e-19	4.404782981506177e-17	1.5146730871466803e-15	1.7547277587371892e-17
64700000	0.0022828393331395776	-5.647226345265422e-22	-3.1600816826149424e-21	3.858332136062731e-13	1.8998107764264924e-14	0.005434321332928604	-3.0562128680544717e-22	1.4033973532971765e-19	4.404782981506177e-17	1.5146730871466803e-15	1.7547277587371892e-17
64800000	0.0022828393331395776	-5.647226345265422e-22	-3.1600816826149424e-21	3.858332136062731e-13	1.8998107764264924e-14	0.005434321332928604	-3.056212680764005e-22	1.4033973532971765e-19	4.404782981506177e-17	1.5146730871466803e-15	1.7547277587371892e-17
64900000	0.0022828393331395776	-5.647226345265422e-22	-3.1600816826149424e-21	3.858332136062731e-13	1.8998107764264924e-14	0.005434321332928604	-3.056212493473538e-22	1.4033973532971765e-19	4.404782981506177e-17	1.5146730871466803e-15	1.7547277587371892e-17
65000000	0.0022828393331395776	-5.647226345265422e-22	-3.1600816826149424e-21	3.858332136062731e-13	1.8998107764264924e-14	0.005434321332928604	-3.056212306183071e-22	1.4033973532971765e-19	4.404782981506177e-17	1.5146730871466803e-15	1.7547277587371892e-17
65100000	0.0022828393331395776	-5.647226345265422e-22	-3.1600816826149424e-21	3.858332136062731e-13	1.8998107764264924e-14	0.005434321332928604	-3.0562121188926043e-22	1.4033973532971765e-19	4.404782981506177e-17	1.5146730871466803e-15	1.7547277587371892e-17
65200000	0.0022828393331395776	-5.647226345265422e-22	-3.1600816826149424e-21	3.858332136062731e-13	1.8998107764264924e-14	0.005434321332928604	-3.056211931602137e-22	1.4033973532971765e-19	4.404782981506177e-17	1.5146730871466801e-15	1.7547277587371892e-17
65300000	0.0022828393331395776	-5.647226345265422e-22	-3.1600816826149424e-21	3.858332136062731e-13	1.8998107764264924e-14	0.005434321332928604	-3.05621174431167e-22	1.4033973532971765e-19	4.404782981506177e-17	1.5146730871466801e-15	1.7547277587371892e-17
65400000	0.0022828393331395776	-5.647226345265422e-22	-3.1600816826149424e-21	3.858332136062731e-13	1.8998107764264924e-14	0.005434321332928604	-3.0562115570212033e-22	1.4033973532971765e-19	4.404782981506177e-17	1.5146730871466801e-15	1.7547277587371892e-17
65500000	0.0022828393331395776	-5.647226345265422e-22	-3.1600816826149424e-21	3.858332136062731e-13	1.8998107764264924e-14	0.005434321332928604	-3.0562113697307365e-22	1.4033973532971765e-19	4.404782981506177e-17	1.5146730871466801e-15	1.7547277587371892e-17
65600000	0.0022828393331395776	-5.647226345265422e-22	-3.1600816826149424e-21	3.858332136062731e-13	1.8998107764264924e-14	0.005434321332928604	-3.0562111824402696e-22	1.4033973532971765e-19	4.404782981506177e-17	1.5146730871466801e-15	1.7547277587371892e-17
65700000	0.0022828393331395776	-5.647226345265422e-22	-3.1600816826149424e-21	3.858332136062731e-13	1.8998107764264924e-14	0.005434321332928604	-3.0562109951498023e-22	1.4033973532971765e-19	4.404782981506177e-17	1.5146730871466801e-15	1.7547277587371892e-17
65800000	0.0022828393331395776	-5.647226345265422e-22	-3.1600816826149424e-21	3.858332136062731e-13	1.8998107764264924e-14	0.005434321332928604	-3.0562108078593355e-22	1.4033973532971765e-19	4.404782981506177e-17	1.5146730871466801e-15	1.7547277587371892e-17
65900000	0.0022828393331395776	-5.647226345265422e-22	-3.1600816826149424e-21	3.858332136062731e-13	1.8998107764264924e-14	0.005434321332928604	-3.0562106205688686e-22	1.4033973532971765e-19	4.404782981506177e-17	1.5146730871466801e-15	1.7547277587371892e-17
66000000	0.0022828393331395776	-5.647226345265422e-22	-3.1600816826149424e-21	3.858332136062731e-13	1.8998107764264924e-14	0.005434321332928604	-3.056210433278402e-22	1.4033973532971765e-19	4.404782981506177e-17	1.5146730871466801e-15	1.7547277587371892e-17
66100000	0.0022828393331395776	-5.647226345265422e-22	-3.1600816826149424e-21	3.8583321360627306e-13	1.8998107764264924e-14	0.005434321332928604	-3.056210245987935e-22	1.4033973532971765e-19	4.404782981506177e-17	1.5146730871466801e-15	1.7547277587371892e-17
66200000	0.0022828393331395776	-5.647226345265422e-22	-3.1600816826149424e-21	3.8583321360627306e-13	1.8998107764264924e-14	0.005434321332928604	-3.056210058697468e-22	1.4033973532971765e-19	4.404782981506177e-17	1.5146730871466801e-15	1.7547277587371892e-17
66300000	0.0022828393331395776	-5.647226345265422e-22	-3.1600816826149424e-21	3.8583321360627306e-13	1.8998107764264924e-14	0.005434321332928604	-3.056209871407001e-22	1.4033973532971765e-19	4.404782981506177e-17	1.5146730871466801e-15	1.7547277587371892e-17
66400000	0.0022828393331395776	-5.647226345265422e-22	-3.1600816826149424e-21	3.8583321360627306e-13	1.8998107764264924e-14	0.005434321332928604	-3.056209684116534e-22	1.4033973532971765e-19	4.404782981506177e-17	1.5146730871466801e-15	1.7547277587371892e-17
66500000	0.0022828393331395776	-5.647226345265422e-22	-3.1600816826149424e-21	3.8583321360627306e-13	1.8998107764264924e-14	0.005434321332928604	-3.056209496826067e-22	1.4033973532971765e-19	4.404782981506177e-17	1.5146730871466801e-15	1.7547277587371892e-17
66600000	0.0022828393331395776	-5.647226345265422e-22	-3.1600816826149424e-21	3.8583321360627306e-13	1.8998107764264924e-14	0.005434321332928604	-3.0562093095356003e-22	1.4033973532971765e-19	4.404782981506177e-17	1.5146730871466801e-15	1.7547277587371892e-17
66700000	0.0022828393331395776	-5.647226345265422e-22	-3.1600816826149424e-21	3.8583321360627306e-13	1.8998107764264924e-14	0.005434321332928604	-3.0562091222451334e-22	1.4033973532971765e-19	4.404782981506177e-17	1.5146730871466801e-15	1.7547277587371892e-17
66800000	0.0022828393331395776	-5.647226345265422e-22	-3.1600816826149424e-21	3.8583321360627306e-13	1.8998107764264924e-14	0.005434321332928604	-3.056208934954666e-22	1.4033973532971765e-19	4.404782981506177e-17	1.5146730871466801e-15	1.7547277587371892e-17
66900000	0.0022828393331395776	-5.647226345265422e-22	-3.1600816826149424e-21	3.8583321360627306e-13	1.8998107764264924e-14	0.005434321332928604	-3.0562087476641992e-22	1.4033973532971765e-19	4.404782981506177e-17	1.5146730871466801e-15	1.7547277587371892e-17
67000000	0.0022828393331395776	-5.647226345265422e-22	-3.1600816826149424e-21	3.8583321360627306e-13	1.8998107764264924e-14	0.005434321332928604	-3.0562085603737324e-22	1.4033973532971765e-19	4.404782981506177e-17	1.5146730871466801e-15	1.7547277587371892e-17
67100000	0.0022828393331395776	-5.647226345265422e-22	-3.1600816826149424e-21	3.8583321360627306e-13	1.8998107764264924e-14	0.005434321332928604	-3.0562083730832656e-22	1.4033973532971765e-19	4.404782981506177e-17	1.5146730871466801e-15	1.7547277587371892e-17
67200000	0.0022828393331395776	-5.647226345265422e-22	-3.1600816826149424e-21	3.8583321360627306e-13	1.8998107764264924e-14	0.005434321332928604	-3.0562081857927987e-22	1.4033973532971765e-19	4.404782981506177e-17	1.5146730871466801e-15	1.7547277587371892e-17
67300000	0.0022828393331395776	-5.647226345265422e-22	-3.1600816826149424e-21	3.8583321360627306e-13	1.8998107764264924e-14	0.005434321332928604	-3.056207998502332e-22	1.4033973532971765e-19	4.404782981506177e-17	1.5146730871466801e-15	1.7547277587371892e-17
67400000	0.0022828393331395776	-5.647226345265422e-22	-3.1600816826149424e-21	3.8583321360627306e-13	1.8998107764264924e-14	0.005434321332928604	-3.0562078112118645e-22	1.4033973532971765e-19	4.404782981506177e-17	1.5146730871466801e-15	1.7547277587371892e-17
67500000	0.0022828393331395776	-5.647226345265422e-22	-3.1600816826149424e-21	3.8583321360627306e-13	1.8998107764264924e-14	0.005434321332928604	-3.0562076239213977e-22	1.4033973532971765e-19	4.404782981506177e-17	1.5146730871466801e-15	1.7547277587371892e-17
67600000	0.0022828393331395776	-5.647226345265422e-22	-3.1600816826149424e-21	3.8583321360627306e-13	1.8998107764264924e-14	0.005434321332928604	-3.056207436630931e-22	1.4033973532971765e-19	4.404782981506177e-17	1.5146730871466801e-15	1.7547277587371892e-17
67700000	0.0022828393331395776	-5.647226345265422e-22	-3.1600816826149424e-21	3.8583321360627306e-13	1.8998107764264924e-14	0.005434321332928604	-3.056207249340464e-22	1.4033973532971765e-19	4.404782981506177e-17	1.5146730871466801e-15	1.7547277587371892e-17
67800000	0.0022828393331395776	-5.647226345265422e-22	-3.1600816826149424e-21	3.8583321360627306e-13	1.8998107764264924e-14	0.005434321332928604	-3.056207062049997e-22	1.4033973532971765e-19	4.404782981506177e-17	1.5146730871466801e-15	1.7547277587371892e-17
67900000	0.0022828393331395776	-5.647226345265422e-22	-3.1600816826149424e-21	3.8583321360627306e-13	1.8998107764264924e-14	0.005434321332928604	-3.05620687475953e-22	1.4033973532971765e-19	4.404782981506177e-17	1.5146730871466801e-15	1.7547277587371892e-17
68000000	0.0022828393331395776	-5.647226345265422e-22	-3.1600816826149424e-21	3.8583321360627306e-13	1.8998107764264924e-14	0.005434321332928604	-3.056206687469063e-22	1.4033973532971765e-19	4.404782981506177e-17	1.5146730871466801e-15	1.7547277587371892e-17
68100000	0.0022828393331395776	-5.647226345265422e-22	-3.1600816826149424e-21	3.8583321360627306e-13	1.8998107764264924e-14	0.005434321332928604	-3.056206500178596e-22	1.4033973532971765e-19	4.404782981506177e-17	1.5146730871466801e-15	1.7547277587371892e-17
68200000	0.0022828393331395776	-5.647226345265422e-22	-3.1600816826149424e-21	3.8583321360627306e-13	1.8998107764264924e-14	0.005434321332928604	-3.0562063128881293e-22	1.4033973532971765e-19	4.404782981506177e-17	1.5146730871466801e-15	1.7547277587371892e-17
68300000	0.0022828393331395776	-5.647226345265422e-22	-3.1600816826149424e-21	3.8583321360627306e-13	1.8998107764264924e-14	0.005434321332928604	-3.0562061255976625e-22	1.4033973532971765e-19	4.404782981506177e-17	1.5146730871466801e-15	1.7547277587371892e-17
68400000	0.0022828393331395776	-5.647226345265422e-22	-3.1600816826149424e-21	3.8583321360627306e-13	1.8998107764264924e-14	0.005434321332928604	-3.0562059383071956e-22	1.4033973532971765e-19	4.404782981506177e-17	1.5146730871466801e-15	1.7547277587371892e-17
68500000	0.0022828393331395776	-5.647226345265422e-22	-3.1600816826149424e-21	3.8583321360627306e-13	1.8998107764264924e-14	0.005434321332928604	-3.0562057510167283e-22	1.4033973532971765e-19	4.404782981506177e-17	1.5146730871466801e-15	1.7547277587371892e-17
68600000	0.0022828393331395776	-5.647226345265422e-22	-3.1600816826149424e-21	3.8583321360627306e-13	1.8998107764264924e-14	0.005434321332928604	-3.0562055637262615e-22	1.4033973532971765e-19	4.404782981506177e-17	1.5146730871466801e-15	1.7547277587371892e-17
68700000	0.0022828393331395776	-5.647226345265422e-22	-3.1600816826149424e-21	3.8583321360627306e-13	1.8998107764264924e-14	0.005434321332928604	-3.0562053764357946e-22	1.4033973532971765e-19	4.404782981506177e-17	1.5146730871466801e-15	1.7547277587371892e-17
68800000	0.0022828393331395776	-5.647226345265422e-22	-3.1600816826149424e-21	3.8583321360627306e-13	1.8998107764264924e-14	0.005434321332928604	-3.0562051891453278e-22	1.4033973532971765e-19	4.404782981506177e-17	1.5146730871466801e-15	1.7547277587371892e-17
68900000	0.0022828393331395776	-5.647226345265422e-22	-3.1600816826149424e-21	3.8583321360627306e-13	1.8998107764264924e-14	0.005434321332928604	-3.056205001854861e-22	1.4033973532971765e-19	4.404782981506177e-17	1.5146730871466801e-15	1.7547277587371892e-17
69000000	0.0022828393331395776	-5.647226345265422e-22	-3.1600816826149424e-21	3.8583321360627306e-13	1.8998107764264924e-14	0.005434321332928604	-3.056204814564394e-22	1.4033973532971765e-19	4.404782981506177e-17	1.5146730871466801e-15	1.7547277587371892e-17
69100000	0.0022828393331395776	-5.647226345265422e-22	-3.1600816826149424e-21	3.8583321360627306e-13	1.8998107764264924e-14	0.005434321332928604	-3.0562046272739268e-22	1.4033973532971765e-19	4.404782981506177e-17	1.5146730871466801e-15	1.7547277587371892e-17
69200000	0.0022828393331395776	-5.647226345265422e-22	-3.1600816826149424e-21	3.8583321360627306e-13	1.8998107764264924e-14	0.005434321332928604	-3.05620443998346e-22	1.4033973532971765e-19	4.404782981506177e-17	1.5146730871466801e-15	1.7547277587371892e-17
69300000	0.0022828393331395776	-5.647226345265422e-22	-3.1600816826149424e-21	3.8583321360627306e-13	1.8998107764264924e-14	0.005434321332928604	-3.056204252692993e-22	1.4033973532971765e-19	4.404782981506177e-17	1.5146730871466801e-15	1.7547277587371892e-17
69400000	0.0022828393331395776	-5.647226345265422e-22	-3.1600816826149424e-21	3.8583321360627306e-13	1.8998107764264924e-14	0.005434321332928604	-3.056204065402526e-22	1.4033973532971765e-19	4.404782981506177e-17	1.5146730871466801e-15	1.7547277587371892e-17
69500000	0.0022828393331395776	-5.647226345265422e-22	-3.1600816826149424e-21	3.8583321360627306e-13	1.8998107764264924e-14	0.005434321332928604	-3.0562038781120594e-22	1.4033973532971765e-19	4.404782981506177e-17	1.5146730871466801e-15	1.7547277587371892e-17
69600000	0.0022828393331395776	-5.647226345265422e-22	-3.1600816826149424e-21	3.8583321360627306e-13	1.8998107764264924e-14	0.005434321332928604	-3.056203690821592e-22	1.4033973532971765e-19	4.404782981506177e-17	1.5146730871466801e-15	1.7547277587371892e-17
69700000	0.0022828393331395776	-5.647226345265422e-22	-3.1600816826149424e-21	3.8583321360627306e-13	1.8998107764264924e-14	0.005434321332928604	-3.056203503531125e-22	1.4033973532971765e-19	4.404782981506177e-17	1.5146730871466801e-15	1.7547277587371892e-17
69800000	0.0022828393331395776	-5.647226345265422e-22	-3.1600816826149424e-21	3.8583321360627306e-13	1.8998107764264924e-14	0.005434321332928604	-3.0562033162406584e-22	1.4033973532971765e-19	4.404782981506177e-17	1.5146730871466801e-15	1.7547277587371892e-17
69900000	0.0022828393331395776	-5.647226345265422e-22	-3.1600816826149424e-21	3.8583321360627306e-13	1.8998107764264924e-14	0.005434321332928604	-3.0562031289501915e-22	1.4033973532971765e-19	4.404782981506177e-17	1.5146730871466801e-15	1.7547277587371892e-17
70000000	0.0022828393331395776	-5.647226345265422e-22	-3.1600816826149424e-21	3.8583321360627306e-13	1.8998107764264924e-14	0.005434321332928604	-3.0562029416597247e-22	1.4033973532971765e-19	4.404782981506177e-17	1.5146730871466801e-15	1.7547277587371892e-17
70100000	0.0022828393331395776	-5.647226345265422e-22	-3.1600816826149424e-21	3.8583321360627306e-13	1.8998107764264924e-14	0.005434321332928604	-3.056202754369258e-22	1.4033973532971765e-19	4.404782981506177e-17	1.5146730871466801e-15	1.7547277587371892e-17
70200000	0.0022828393331395776	-5.647226345265422e-22	-3.1600816826149424e-21	3.8583321360627306e-13	1.8998107764264924e-14	0.005434321332928604	-3.0562025670787905e-22	1.4033973532971765e-19	4.404782981506177e-17	1.5146730871466801e-15	1.7547277587371892e-17
70300000	0.0022828393331395776	-5.647226345265422e-22	-3.1600816826149424e-21	3.8583321360627306e-13	1.8998107764264924e-14	0.005434321332928604	-3.0562023797883237e-22	1.4033973532971765e-19	4.404782981506177e-17	1.5146730871466801e-15	1.7547277587371892e-17
70400000	0.0022828393331395776	-5.647226345265422e-22	-3.1600816826149424e-21	3.8583321360627306e-13	1.8998107764264924e-14	0.005434321332928604	-3.056202192497857e-22	1.4033973532971765e-19	4.404782981506177e-17	1.5146730871466801e-15	1.7547277587371892e-17
70500000	0.0022828393331395776	-5.647226345265422e-22	-3.1600816826149424e-21	3.8583321360627306e-13	1.8998107764264924e-14	0.005434321332928604	-3.05620200520739e-22	1.4033973532971765e-19	4.404782981506177e-17	1.5146730871466801e-15	1.7547277587371892e-17
70600000	0.0022828393331395776	-5.647226345265422e-22	-3.1600816826149424e-21	3.8583321360627306e-13	1.8998107764264924e-14	0.005434321332928604	-3.056201817916923e-22	1.4033973532971765e-19	4.404782981506177e-17	1.5146730871466801e-15	1.7547277587371892e-17
70700000	0.0022828393331395776	-5.647226345265422e-22	-3.1600816826149424e-21	3.8583321360627306e-13	1.8998107764264924e-14	0.005434321332928604	-3.056201630626456e-22	1.4033973532971765e-19	4.404782981506177e-17	1.5146730871466801e-15	1.7547277587371892e-17
70800000	0.0022828393331395776	-5.647226345265422e-22	-3.1600816826149424e-21	3.8583321360627306e-13	1.8998107764264924e-14	0.005434321332928604	-3.056201443335989e-22	1.4033973532971765e-19	4.404782981506177e-17	1.5146730871466801e-15	1.7547277587371892e-17
70900000	0.0022828393331395776	-5.647226345265422e-22	-3.1600816826149424e-21	3.8583321360627306e-13	1.8998107764264924e-14	0.005434321332928604	-3.056201256045522e-22	1.4033973532971765e-19	4.404782981506177e-17	1.5146730871466801e-15	1.7547277587371892e-17
71000000	0.0022828393331395776	-5.647226345265422e-22	-3.1600816826149424e-21	3.8583321360627306e-13	1.8998107764264924e-14	0.005434321332928604	-3.0562010687550553e-22	1.4033973532971765e-19	4.404782981506177e-17	1.5146730871466801e-15	1.7547277587371892e-17
71100000	0.0022828393331395776	-5.647226345265422e-22	-3.1600816826149424e-21	3.8583321360627306e-13	1.8998107764264924e-14	0.005434321332928604	-3.0562008814645884e-22	1.4033973532971765e-19	4.404782981506177e-17	1.5146730871466801e-15	1.7547277587371892e-17
71200000	0.0022828393331395776	-5.647226345265422e-22	-3.1600816826149424e-21	3.8583321360627306e-13	1.8998107764264924e-14	0.005434321332928604	-3.0562006941741216e-22	1.4033973532971765e-19	4.404782981506177e-17	1.5146730871466801e-15	1.7547277587371892e-17
71300000	0.0022828393331395776	-5.647226345265422e-22	-3.1600816826149424e-21	3.8583321360627306e-13	1.8998107764264924e-14	0.005434321332928604	-3.0562005068836543e-22	1.4033973532971765e-19	4.404782981506177e-17	1.5146730871466801e-15	1.7547277587371892e-17
71400000	0.0022828393331395776	-5.647226345265422e-22	-3.1600816826149424e-21	3.8583321360627306e-13	1.8998107764264924e-14	0.005434321332928604	-3.0562003195931874e-22	1.4033973532971765e-19	4.404782981506177e-17	1.5146730871466801e-15	1.7547277587371892e-17
71500000	0.0022828393331395776	-5.647226345265422e-22	-3.1600816826149424e-21	3.8583321360627306e-13	1.8998107764264924e-14	0.005434321332928604	-3.0562001323027206e-22	1.4033973532971765e-19	4.404782981506177e-17	1.5146730871466801e-15	1.7547277587371892e-17
71600000	0.0022828393331395776	-5.647226345265422e-22	-3.1600816826149424e-21	3.8583321360627306e-13	1.8998107764264924e-14	0.005434321332928604	-3.0561999450122537e-22	1.4033973532971765e-19	4.404782981506177e-17	1.5146730871466801e-15	1.7547277587371892e-17
71700000	0.0022828393331395776	-5.647226345265422e-22	-3.1600816826149424e-21	3.8583321360627306e-13	1.8998107764264924e-14	0.005434321332928604	-3.056199757721787e-22	1.4033973532971765e-19	4.404782981506177e-17	1.5146730871466801e-15	1.7547277587371892e-17
71800000	0.0022828393331395776	-5.647226345265422e-22	-3.1600816826149424e-21	3.8583321360627306e-13	1.8998107764264924e-14	0.005434321332928604	-3.0561995704313196e-22	1.4033973532971765e-19	4.404782981506177e-17	1.5146730871466801e-15	1.7547277587371892e-17
71900000	0.0022828393331395776	-5.647226345265422e-22	-3.1600816826149424e-21	3.8583321360627306e-13	1.8998107764264924e-14	0.005434321332928604	-3.0561993831408527e-22	1.4033973532971765e-19	4.404782981506177e-17	1.5146730871466801e-15	1.7547277587371892e-17
72000000	0.0022828393331395776	-5.647226345265422e-22	-3.1600816826149424e-21	3.8583321360627306e-13	1.8998107764264924e-14	0.005434321332928604	-3.056199195850386e-22	1.4033973532971765e-19	4.404782981506177e-17	1.5146730871466801e-15	1.7547277587371892e-17
72100000	0.0022828393331395776	-5.647226345265422e-22	-3.1600816826149424e-21	3.8583321360627306e-13	1.8998107764264924e-14	0.005434321332928604	-3.056199008559919e-22	1.4033973532971765e-19	4.404782981506177e-17	1.5146730871466801e-15	1.7547277587371892e-17
72200000	0.0022828393331395776	-5.647226345265422e-22	-3.1600816826149424e-21	3.8583321360627306e-13	1.899810776426492e-14	0.005434321332928604	-3.056198821269452e-22	1.4033973532971765e-19	4.404782981506177e-17	1.5146730871466801e-15	1.7547277587371892e-17
72300000	0.0022828393331395776	-5.647226345265422e-22	-3.1600816826149424e-21	3.8583321360627306e-13	1.899810776426492e-14	0.005434321332928604	-3.0561986339789853e-22	1.4033973532971765e-19	4.404782981506177e-17	1.5146730871466801e-15	1.7547277587371892e-17
72400000	0.0022828393331395776	-5.647226345265422e-22	-3.1600816826149424e-21	3.8583321360627306e-13	1.899810776426492e-14	0.005434321332928604	-3.056198446688518e-22	1.4033973532971765e-19	4.404782981506177e-17	1.5146730871466801e-15	1.7547277587371892e-17
72500000	0.0022828393331395776	-5.647226345265422e-22	-3.1600816826149424e-21	3.8583321360627306e-13	1.899810776426492e-14	0.005434321332928604	-3.056198259398051e-22	1.4033973532971765e-19	4.404782981506177e-17	1.5146730871466801e-15	1.7547277587371892e-17
72600000	0.0022828393331395776	-5.647226345265422e-22	-3.1600816826149424e-21	3.8583321360627306e-13	1.899810776426492e-14	0.005434321332928604	-3.0561980721075843e-22	1.4033973532971765e-19	4.404782981506177e-17	1.5146730871466801e-15	1.7547277587371892e-17
72700000	0.0022828393331395776	-5.647226345265422e-22	-3.1600816826149424e-21	3.8583321360627306e-13	1.899810776426492e-14	0.005434321332928604	-3.0561978848171175e-22	1.4033973532971765e-19	4.404782981506177e-17	1.5146730871466801e-15	1.7547277587371892e-17
72800000	0.0022828393331395776	-5.647226345265422e-22	-3.1600816826149424e-21	3.8583321360627306e-13	1.899810776426492e-14	0.005434321332928604	-3.0561976975266506e-22	1.4033973532971765e-19	4.404782981506177e-17	1.5146730871466801e-15	1.7547277587371892e-17
72900000	0.0022828393331395776	-5.647226345265422e-22	-3.1600816826149424e-21	3.8583321360627306e-13	1.899810776426492e-14	0.005434321332928604	-3.056197510236184e-22	1.4033973532971765e-19	4.404782981506177e-17	1.5146730871466801e-15	1.7547277587371892e-17
73000000	0.0022828393331395776	-5.647226345265422e-22	-3.1600816826149424e-21	3.8583321360627306e-13	1.899810776426492e-14	0.005434321332928604	-3.0561973229457165e-22	1.4033973532971765e-19	4.404782981506177e-17	1.5146730871466801e-15	1.7547277587371892e-17
73100000	0.0022828393331395776	-5.647226345265422e-22	-3.1600816826149424e-21	3.8583321360627306e-13	1.899810776426492e-14	0.005434321332928604	-3.0561971356552496e-22	1.4033973532971765e-19	4.404782981506177e-17	1.5146730871466801e-15	1.7547277587371892e-17
73200000	0.0022828393331395776	-5.647226345265422e-22	-3.1600816826149424e-21	3.8583321360627306e-13	1.899810776426492e-14	0.005434321332928604	-3.056196948364783e-22	1.4033973532971765e-19	4.404782981506177e-17	1.5146730871466801e-15	1.7547277587371892e-17
73300000	0.0022828393331395776	-5.647226345265422e-22	-3.1600816826149424e-21	3.8583321360627306e-13	1.899810776426492e-14	0.005434321332928604	-3.056196761074316e-22	1.4033973532971765e-19	4.404782981506177e-17	1.5146730871466801e-15	1.7547277587371892e-17
73400000	0.0022828393331395776	-5.647226345265422e-22	-3.1600816826149424e-21	3.8583321360627306e-13	1.899810776426492e-14	0.005434321332928604	-3.056196573783849e-22	1.4033973532971765e-19	4.404782981506177e-17	1.5146730871466801e-15	1.7547277587371892e-17
73500000	0.0022828393331395776	-5.647226345265422e-22	-3.1600816826149424e-21	3.8583321360627306e-13	1.899810776426492e-14	0.005434321332928604	-3.056196386493382e-22	1.4033973532971765e-19	4.404782981506177e-17	1.5146730871466801e-15	1.7547277587371892e-17
73600000	0.0022828393331395776	-5.647226345265422e-22	-3.1600816826149424e-21	3.8583321360627306e-13	1.899810776426492e-14	0.005434321332928604	-3.056196199202915e-22	1.4033973532971765e-19	4.404782981506177e-17	1.5146730871466801e-15	1.7547277587371892e-17
73700000	0.0022828393331395776	-5.647226345265422e-22	-3.1600816826149424e-21	3.8583321360627306e-13	1.899810776426492e-14	0.005434321332928604	-3.056196011912448e-22	1.4033973532971765e-19	4.404782981506177e-17	1.5146730871466801e-15	1.7547277587371892e-17
73800000	0.0022828393331395776	-5.647226345265422e-22	-3.1600816826149424e-21	3.8583321360627306e-13	1.899810776426492e-14	0.005434321332928604	-3.0561958246219812e-22	1.4033973532971765e-19	4.404782981506177e-17	1.5146730871466801e-15	1.7547277587371892e-17
73900000	0.0022828393331395776	-5.647226345265422e-22	-3.1600816826149424e-21	3.8583321360627306e-13	1.899810776426492e-14	0.005434321332928604	-3.0561956373315144e-22	1.4033973532971765e-19	4.404782981506177e-17	1.5146730871466801e-15	1.7547277587371892e-17
74000000	0.0022828393331395776	-5.647226345265422e-22	-3.1600816826149424e-21	3.8583321360627306e-13	1.899810776426492e-14	0.005434321332928604	-3.0561954500410476e-22	1.4033973532971765e-19	4.404782981506177e-17	1.5146730871466801e-15	1.7547277587371892e-17
74100000	0.0022828393331395776	-5.647226345265422e-22	-3.1600816826149424e-21	3.8583321360627306e-13	1.899810776426492e-14	0.005434321332928604	-3.0561952627505802e-22	1.4033973532971765e-19	4.404782981506177e-17	1.5146730871466801e-15	1.7547277587371892e-17
74200000	0.0022828393331395776	-5.647226345265422e-22	-3.1600816826149424e-21	3.8583321360627306e-13	1.899810776426492e-14	0.005434321332928604	-3.0561950754601134e-22	1.4033973532971765e-19	4.404782981506177e-17	1.5146730871466801e-15	1.7547277587371892e-17
74300000	0.0022828393331395776	-5.647226345265422e-22	-3.1600816826149424e-21	3.8583321360627306e-13	1.899810776426492e-14	0.005434321332928604	-3.0561948881696465e-22	1.4033973532971765e-19	4.404782981506177e-17	1.5146730871466801e-15	1.7547277587371892e-17
74400000	0.0022828393331395776	-5.647226345265422e-22	-3.1600816826149424e-21	3.8583321360627306e-13	1.899810776426492e-14	0.005434321332928604	-3.0561947008791797e-22	1.4033973532971765e-19	4.404782981506177e-17	1.5146730871466801e-15	1.7547277587371892e-17
74500000	0.0022828393331395776	-5.647226345265422e-22	-3.1600816826149424e-21	3.8583321360627306e-13	1.899810776426492e-14	0.005434321332928604	-3.056194513588713e-22	1.4033973532971765e-19	4.404782981506177e-17	1.5146730871466801e-15	1.7547277587371892e-17
74600000	0.0022828393331395776	-5.647226345265422e-22	-3.1600816826149424e-21	3.8583321360627306e-13	1.899810776426492e-14	0.005434321332928604	-3.0561943262982455e-22	1.4033973532971765e-19	4.404782981506177e-17	1.5146730871466801e-15	1.7547277587371892e-17
74700000	0.0022828393331395776	-5.647226345265422e-22	-3.1600816826149424e-21	3.8583321360627306e-13	1.899810776426492e-14	0.005434321332928604	-3.0561941390077787e-22	1.4033973532971765e-19	4.404782981506177e-17	1.5146730871466801e-15	1.7547277587371892e-17
74800000	0.0022828393331395776	-5.647226345265422e-22	-3.1600816826149424e-21	3.8583321360627306e-13	1.899810776426492e-14	0.005434321332928604	-3.056193951717312e-22	1.4033973532971765e-19	4.404782981506177e-17	1.5146730871466801e-15	1.7547277587371892e-17
74900000	0.0022828393331395776	-5.647226345265422e-22	-3.1600816826149424e-21	3.8583321360627306e-13	1.899810776426492e-14	0.005434321332928604	-3.056193764426845e-22	1.4033973532971765e-19	4.404782981506177e-17	1.5146730871466801e-15	1.7547277587371892e-17
75000000	0.0022828393331395776	-5.647226345265422e-22	-3.1600816826149424e-21	3.8583321360627306e-13	1.899810776426492e-14	0.005434321332928604	-3.056193577136378e-22	1.4033973532971765e-19	4.404782981506177e-17	1.5146730871466801e-15	1.7547277587371892e-17
75100000	0.0022828393331395776	-5.647226345265422e-22	-3.1600816826149424e-21	3.8583321360627306e-13	1.899810776426492e-14	0.005434321332928604	-3.0561933898459113e-22	1.4033973532971765e-19	4.404782981506177e-17	1.5146730871466801e-15	1.7547277587371892e-17
75200000	0.0022828393331395776	-5.647226345265422e-22	-3.1600816826149424e-21	3.8583321360627306e-13	1.899810776426492e-14	0.005434321332928604	-3.056193202555444e-22	1.4033973532971765e-19	4.404782981506177e-17	1.5146730871466801e-15	1.7547277587371892e-17
75300000	0.0022828393331395776	-5.647226345265422e-22	-3.1600816826149424e-21	3.8583321360627306e-13	1.899810776426492e-14	0.005434321332928604	-3.056193015264977e-22	1.4033973532971765e-19	4.404782981506177e-17	1.5146730871466801e-15	1.7547277587371892e-17
75400000	0.0022828393331395776	-5.647226345265422e-22	-3.1600816826149424e-21	3.8583321360627306e-13	1.899810776426492e-14	0.005434321332928604	-3.0561928279745103e-22	1.4033973532971765e-19	4.404782981506177e-17	1.5146730871466801e-15	1.7547277587371892e-17
75500000	0.0022828393331395776	-5.647226345265422e-22	-3.1600816826149424e-21	3.858332136062731e-13	1.899810776426492e-14	0.005434321332928604	-3.0561926406840435e-22	1.4033973532971765e-19	4.404782981506177e-17	1.5146730871466803e-15	1.7547277587371892e-17
75600000	0.0022828393331395776	-5.647226345265422e-22	-3.1600816826149424e-21	3.858332136062731e-13	1.899810776426492e-14	0.005434321332928604	-3.0561924533935766e-22	1.4033973532971765e-19	4.404782981506177e-17	1.5146730871466803e-15	1.7547277587371892e-17
75700000	0.0022828393331395776	-5.647226345265422e-22	-3.1600816826149424e-21	3.858332136062731e-13	1.899810776426492e-14	0.005434321332928604	-3.0561922661031093e-22	1.4033973532971765e-19	4.404782981506177e-17	1.5146730871466803e-15	1.7547277587371892e-17
75800000	0.0022828393331395776	-5.647226345265422e-22	-3.1600816826149424e-21	3.858332136062731e-13	1.899810776426492e-14	0.005434321332928604	-3.0561920788126424e-22	1.4033973532971765e-19	4.404782981506177e-17	1.5146730871466803e-15	1.7547277587371892e-17
75900000	0.0022828393331395776	-5.647226345265422e-22	-3.1600816826149424e-21	3.858332136062731e-13	1.899810776426492e-14	0.005434321332928604	-3.0561918915221756e-22	1.4033973532971765e-19	4.404782981506177e-17	1.5146730871466803e-15	1.7547277587371892e-17
76000000	0.0022828393331395776	-5.647226345265422e-22	-3.1600816826149424e-21	3.858332136062731e-13	1.899810776426492e-14	0.005434321332928604	-3.0561917042317088e-22	1.4033973532971765e-19	4.404782981506177e-17	1.5146730871466803e-15	1.7547277587371892e-17
76100000	0.0022828393331395776	-5.647226345265422e-22	-3.1600816826149424e-21	3.858332136062731e-13	1.899810776426492e-14	0.005434321332928604	-3.056191516941242e-22	1.4033973532971765e-19	4.404782981506177e-17	1.5146730871466803e-15	1.7547277587371892e-17
76200000	0.0022828393331395776	-5.647226345265422e-22	-3.1600816826149424e-21	3.858332136062731e-13	1.899810776426492e-14	0.005434321332928604	-3.056191329650775e-22	1.4033973532971765e-19	4.404782981506177e-17	1.5146730871466803e-15	1.7547277587371892e-17
76300000	0.0022828393331395776	-5.647226345265422e-22	-3.1600816826149424e-21	3.858332136062731e-13	1.899810776426492e-14	0.005434321332928604	-3.0561911423603077e-22	1.4033973532971765e-19	4.404782981506177e-17	1.5146730871466803e-15	1.7547277587371892e-17
76400000	0.0022828393331395776	-5.647226345265422e-22	-3.1600816826149424e-21	3.858332136062731e-13	1.899810776426492e-14	0.005434321332928604	-3.056190955069841e-22	1.4033973532971765e-19	4.404782981506177e-17	1.5146730871466803e-15	1.7547277587371892e-17
76500000	0.0022828393331395776	-5.647226345265422e-22	-3.1600816826149424e-21	3.858332136062731e-13	1.899810776426492e-14	0.005434321332928604	-3.056190767779374e-22	1.4033973532971765e-19	4.404782981506177e-17	1.5146730871466803e-15	1.7547277587371892e-17
76600000	0.0022828393331395776	-5.647226345265422e-22	-3.1600816826149424e-21	3.858332136062731e-13	1.899810776426492e-14	0.005434321332928604	-3.056190580488907e-22	1.4033973532971765e-19	4.404782981506177e-17	1.5146730871466803e-15	1.7547277587371892e-17
76700000	0.0022828393331395776	-5.647226345265422e-22	-3.1600816826149424e-21	3.858332136062731e-13	1.899810776426492e-14	0.005434321332928604	-3.0561903931984404e-22	1.4033973532971765e-19	4.404782981506177e-17	1.5146730871466803e-15	1.7547277587371892e-17
76800000	0.0022828393331395776	-5.647226345265422e-22	-3.1600816826149424e-21	3.858332136062731e-13	1.899810776426492e-14	0.005434321332928604	-3.056190205907973e-22	1.4033973532971765e-19	4.404782981506177e-17	1.5146730871466803e-15	1.7547277587371892e-17
76900000	0.0022828393331395776	-5.647226345265422e-22	-3.1600816826149424e-21	3.858332136062731e-13	1.899810776426492e-14	0.005434321332928604	-3.056190018617506e-22	1.4033973532971765e-19	4.404782981506177e-17	1.5146730871466803e-15	1.7547277587371892e-17
77000000	0.0022828393331395776	-5.647226345265422e-22	-3.1600816826149424e-21	3.858332136062731e-13	1.899810776426492e-14	0.005434321332928604	-3.0561898313270394e-22	1.4033973532971765e-19	4.404782981506177e-17	1.5146730871466803e-15	1.7547277587371892e-17
77100000	0.0022828393331395776	-5.647226345265422e-22	-3.1600816826149424e-21	3.858332136062731e-13	1.899810776426492e-14	0.005434321332928604	-3.0561896440365725e-22	1.4033973532971765e-19	4.404782981506177e-17	1.5146730871466803e-15	1.7547277587371892e-17
77200000	0.0022828393331395776	-5.647226345265422e-22	-3.1600816826149424e-21	3.858332136062731e-13	1.899810776426492e-14	0.005434321332928604	-3.0561894567461057e-22	1.4033973532971765e-19	4.404782981506177e-17	1.5146730871466803e-15	1.7547277587371892e-17
77300000	0.0022828393331395776	-5.647226345265422e-22	-3.1600816826149424e-21	3.858332136062731e-13	1.899810776426492e-14	0.005434321332928604	-3.056189269455639e-22	1.4033973532971765e-19	4.404782981506177e-17	1.5146730871466803e-15	1.7547277587371892e-17
77400000	0.0022828393331395776	-5.647226345265422e-22	-3.1600816826149424e-21	3.858332136062731e-13	1.899810776426492e-14	0.005434321332928604	-3.0561890821651715e-22	1.4033973532971765e-19	4.404782981506177e-17	1.5146730871466803e-15	1.7547277587371892e-17
77500000	0.0022828393331395776	-5.647226345265422e-22	-3.1600816826149424e-21	3.858332136062731e-13	1.899810776426492e-14	0.005434321332928604	-3.0561888948747047e-22	1.4033973532971765e-19	4.404782981506177e-17	1.5146730871466803e-15	1.7547277587371892e-17
77600000	0.0022828393331395776	-5.647226345265422e-22	-3.1600816826149424e-21	3.858332136062731e-13	1.899810776426492e-14	0.005434321332928604	-3.056188707584238e-22	1.4033973532971765e-19	4.404782981506177e-17	1.5146730871466803e-15	1.7547277587371892e-17
77700000	0.0022828393331395776	-5.647226345265422e-22	-3.1600816826149424e-21	3.858332136062731e-13	1.899810776426492e-14	0.005434321332928604	-3.056188520293771e-22	1.4033973532971765e-19	4.404782981506177e-17	1.5146730871466803e-15	1.7547277587371892e-17
77800000	0.0022828393331395776	-5.647226345265422e-22	-3.1600816826149424e-21	3.858332136062731e-13	1.899810776426492e-14	0.005434321332928604	-3.056188333003304e-22	1.4033973532971765e-19	4.404782981506177e-17	1.5146730871466803e-15	1.7547277587371892e-17
77900000	0.0022828393331395776	-5.647226345265422e-22	-3.1600816826149424e-21	3.858332136062731e-13	1.899810776426492e-14	0.005434321332928604	-3.056188145712837e-22	1.4033973532971765e-19	4.404782981506177e-17	1.5146730871466803e-15	1.7547277587371892e-17
78000000	0.0022828393331395776	-5.647226345265422e-22	-3.1600816826149424e-21	3.858332136062731e-13	1.899810776426492e-14	0.005434321332928604	-3.05618795842237e-22	1.4033973532971765e-19	4.404782981506177e-17	1.5146730871466803e-15	1.7547277587371892e-17
78100000	0.0022828393331395776	-5.647226345265422e-22	-3.1600816826149424e-21	3.858332136062731e-13	1.899810776426492e-14	0.005434321332928604	-3.056187771131903e-22	1.4033973532971765e-19	4.404782981506177e-17	1.5146730871466803e-15	1.7547277587371892e-17
78200000	0.0022828393331395776	-5.647226345265422e-22	-3.1600816826149424e-21	3.858332136062731e-13	1.899810776426492e-14	0.005434321332928604	-3.0561875838414363e-22	1.4033973532971765e-19	4.404782981506177e-17	1.5146730871466803e-15	1.7547277587371892e-17
78300000	0.0022828393331395776	-5.647226345265422e-22	-3.1600816826149424e-21	3.858332136062731e-13	1.899810776426492e-14	0.005434321332928604	-3.0561873965509694e-22	1.4033973532971765e-19	4.404782981506177e-17	1.5146730871466803e-15	1.7547277587371892e-17
78400000	0.0022828393331395776	-5.647226345265422e-22	-3.1600816826149424e-21	3.858332136062731e-13	1.899810776426492e-14	0.005434321332928604	-3.0561872092605026e-22	1.4033973532971765e-19	4.404782981506177e-17	1.5146730871466803e-15	1.7547277587371892e-17
78500000	0.0022828393331395776	-5.647226345265422e-22	-3.1600816826149424e-21	3.858332136062731e-13	1.899810776426492e-14	0.005434321332928604	-3.0561870219700353e-22	1.4033973532971765e-19	4.404782981506177e-17	1.5146730871466803e-15	1.7547277587371892e-17
78600000	0.0022828393331395776	-5.647226345265422e-22	-3.1600816826149424e-21	3.858332136062731e-13	1.899810776426492e-14	0.005434321332928604	-3.0561868346795684e-22	1.4033973532971765e-19	4.404782981506177e-17	1.5146730871466803e-15	1.7547277587371892e-17
78700000	0.0022828393331395776	-5.647226345265422e-22	-3.1600816826149424e-21	3.858332136062731e-13	1.899810776426492e-14	0.005434321332928604	-3.0561866473891016e-22	1.4033973532971765e-19	4.404782981506177e-17	1.5146730871466803e-15	1.7547277587371892e-17
78800000	0.0022828393331395776	-5.647226345265422e-22	-3.1600816826149424e-21	3.858332136062731e-13	1.899810776426492e-14	0.005434321332928604	-3.0561864600986347e-22	1.4033973532971765e-19	4.404782981506177e-17	1.5146730871466803e-15	1.7547277587371892e-17
78900000	0.0022828393331395776	-5.647226345265422e-22	-3.1600816826149424e-21	3.858332136062731e-13	1.899810776426492e-14	0.005434321332928604	-3.056186272808168e-22	1.4033973532971765e-19	4.404782981506177e-17	1.5146730871466803e-15	1.7547277587371892e-17
79000000	0.0022828393331395776	-5.647226345265422e-22	-3.1600816826149424e-21	3.858332136062731e-13	1.899810776426492e-14	0.005434321332928604	-3.056186085517701e-22	1.4033973532971765e-19	4.404782981506177e-17	1.5146730871466803e-15	1.7547277587371892e-17
79100000	0.0022828393331395776	-5.647226345265422e-22	-3.1600816826149424e-21	3.858332136062731e-13	1.899810776426492e-14	0.005434321332928604	-3.0561858982272337e-22	1.4033973532971765e-19	4.404782981506177e-17	1.5146730871466803e-15	1.7547277587371892e-17
79200000	0.0022828393331395776	-5.647226345265422e-22	-3.1600816826149424e-21	3.858332136062731e-13	1.899810776426492e-14	0.005434321332928604	-3.056185710936767e-22	1.4033973532971765e-19	4.404782981506177e-17	1.5146730871466803e-15	1.7547277587371892e-17
79300000	0.0022828393331395776	-5.647226345265422e-22	-3.1600816826149424e-21	3.858332136062731e-13	1.899810776426492e-14	0.005434321332928604	-3.0561855236463e-22	1.4033973532971765e-19	4.404782981506177e-17	1.5146730871466803e-15	1.7547277587371892e-17
79400000	0.0022828393331395776	-5.647226345265422e-22	-3.1600816826149424e-21	3.858332136062731e-13	1.899810776426492e-14	0.005434321332928604	-3.056185336355833e-22	1.4033973532971765e-19	4.404782981506177e-17	1.5146730871466803e-15	1.7547277587371892e-17
79500000	0.0022828393331395776	-5.647226345265422e-22	-3.1600816826149424e-21	3.858332136062731e-13	1.899810776426492e-14	0.005434321332928604	-3.0561851490653663e-22	1.4033973532971765e-19	4.404782981506177e-17	1.5146730871466803e-15	1.7547277587371892e-17
79600000	0.0022828393331395776	-5.647226345265422e-22	-3.1600816826149424e-21	3.858332136062731e-13	1.899810776426492e-14	0.005434321332928604	-3.056184961774899e-22	1.4033973532971765e-19	4.404782981506177e-17	1.5146730871466803e-15	1.7547277587371892e-17
79700000	0.0022828393331395776	-5.647226345265422e-22	-3.1600816826149424e-21	3.858332136062731e-13	1.899810776426492e-14	0.005434321332928604	-3.056184774484432e-22	1.4033973532971765e-19	4.404782981506177e-17	1.5146730871466803e-15	1.7547277587371892e-17
79800000	0.0022828393331395776	-5.647226345265422e-22	-3.1600816826149424e-21	3.858332136062731e-13	1.899810776426492e-14	0.005434321332928604	-3.0561845871939653e-22	1.4033973532971765e-19	4.404782981506177e-17	1.5146730871466803e-15	1.7547277587371892e-17
79900000	0.0022828393331395776	-5.647226345265422e-22	-3.1600816826149424e-21	3.858332136062731e-13	1.899810776426492e-14	0.005434321332928604	-3.0561843999034985e-22	1.4033973532971765e-19	4.404782981506177e-17	1.5146730871466803e-15	1.7547277587371892e-17
80000000	0.0022828393331395776	-5.647226345265422e-22	-3.1600816826149424e-21	3.858332136062731e-13	1.899810776426492e-14	0.005434321332928604	-3.0561842126130316e-22	1.4033973532971765e-19	4.404782981506177e-17	1.5146730871466803e-15	1.7547277587371892e-17
80100000	0.0022828393331395776	-5.647226345265422e-22	-3.1600816826149424e-21	3.858332136062731e-13	1.899810776426492e-14	0.005434321332928604	-3.056184025322565e-22	1.4033973532971765e-19	4.404782981506177e-17	1.5146730871466803e-15	1.7547277587371892e-17
80200000	0.0022828393331395776	-5.647226345265422e-22	-3.1600816826149424e-21	3.858332136062731e-13	1.899810776426492e-14	0.005434321332928604	-3.0561838380320975e-22	1.4033973532971765e-19	4.404782981506177e-17	1.5146730871466803e-15	1.7547277587371892e-17
80300000	0.0022828393331395776	-5.647226345265422e-22	-3.1600816826149424e-21	3.858332136062731e-13	1.899810776426492e-14	0.005434321332928604	-3.0561836507416306e-22	1.4033973532971765e-19	4.404782981506177e-17	1.5146730871466803e-15	1.7547277587371892e-17
80400000	0.0022828393331395776	-5.647226345265422e-22	-3.1600816826149424e-21	3.858332136062731e-13	1.899810776426492e-14	0.005434321332928604	-3.056183463451164e-22	1.4033973532971765e-19	4.404782981506177e-17	1.5146730871466803e-15	1.7547277587371892e-17
80500000	0.0022828393331395776	-5.647226345265422e-22	-3.1600816826149424e-21	3.858332136062731e-13	1.899810776426492e-14	0.005434321332928604	-3.056183276160697e-22	1.4033973532971765e-19	4.404782981506177e-17	1.5146730871466803e-15	1.7547277587371892e-17
80600000	0.0022828393331395776	-5.647226345265422e-22	-3.1600816826149424e-21	3.858332136062731e-13	1.899810776426492e-14	0.005434321332928604	-3.05618308887023e-22	1.4033973532971765e-19	4.404782981506177e-17	1.5146730871466803e-15	1.7547277587371892e-17
80700000	0.0022828393331395776	-5.647226345265422e-22	-3.1600816826149424e-21	3.858332136062731e-13	1.899810776426492e-14	0.005434321332928604	-3.056182901579763e-22	1.4033973532971765e-19	4.404782981506177e-17	1.5146730871466803e-15	1.7547277587371892e-17
80800000	0.0022828393331395776	-5.647226345265422e-22	-3.1600816826149424e-21	3.858332136062731e-13	1.899810776426492e-14	0.005434321332928604	-3.056182714289296e-22	1.4033973532971765e-19	4.404782981506177e-17	1.5146730871466803e-15	1.7547277587371892e-17
80900000	0.0022828393331395776	-5.647226345265422e-22	-3.1600816826149424e-21	3.858332136062731e-13	1.899810776426492e-14	0.005434321332928604	-3.056182526998829e-22	1.4033973532971765e-19	4.404782981506177e-17	1.5146730871466803e-15	1.7547277587371892e-17
81000000	0.0022828393331395776	-5.647226345265422e-22	-3.1600816826149424e-21	3.858332136062731e-13	1.899810776426492e-14	0.005434321332928604	-3.0561823397083622e-22	1.4033973532971765e-19	4.404782981506177e-17	1.5146730871466803e-15	1.7547277587371892e-17
81100000	0.0022828393331395776	-5.647226345265422e-22	-3.1600816826149424e-21	3.858332136062731e-13	1.899810776426492e-14	0.005434321332928604	-3.0561821524178954e-22	1.4033973532971765e-19	4.404782981506177e-17	1.5146730871466803e-15	1.7547277587371892e-17
81200000	0.0022828393331395776	-5.647226345265422e-22	-3.1600816826149424e-21	3.858332136062731e-13	1.899810776426492e-14	0.005434321332928604	-3.0561819651274285e-22	1.4033973532971765e-19	4.404782981506177e-17	1.5146730871466803e-15	1.7547277587371892e-17
81300000	0.0022828393331395776	-5.647226345265422e-22	-3.1600816826149424e-21	3.858332136062731e-13	1.899810776426492e-14	0.005434321332928604	-3.056181777836961e-22	1.4033973532971765e-19	4.404782981506177e-17	1.5146730871466803e-15	1.7547277587371892e-17
81400000	0.0022828393331395776	-5.647226345265422e-22	-3.1600816826149424e-21	3.858332136062731e-13	1.899810776426492e-14	0.005434321332928604	-3.0561815905464944e-22	1.4033973532971765e-19	4.404782981506177e-17	1.5146730871466803e-15	1.7547277587371892e-17
81500000	0.0022828393331395776	-5.647226345265422e-22	-3.1600816826149424e-21	3.858332136062731e-13	1.899810776426492e-14	0.005434321332928604	-3.0561814032560275e-22	1.4033973532971765e-19	4.404782981506177e-17	1.5146730871466803e-15	1.7547277587371892e-17
81600000	0.0022828393331395776	-5.647226345265422e-22	-3.1600816826149424e-21	3.858332136062731e-13	1.899810776426492e-14	0.005434321332928604	-3.0561812159655607e-22	1.4033973532971765e-19	4.404782981506177e-17	1.5146730871466803e-15	1.7547277587371892e-17
81700000	0.0022828393331395776	-5.647226345265422e-22	-3.1600816826149424e-21	3.858332136062731e-13	1.899810776426492e-14	0.005434321332928604	-3.056181028675094e-22	1.4033973532971765e-19	4.404782981506177e-17	1.5146730871466803e-15	1.7547277587371892e-17
81800000	0.0022828393331395776	-5.647226345265422e-22	-3.1600816826149424e-21	3.858332136062731e-13	1.899810776426492e-14	0.005434321332928604	-3.0561808413846265e-22	1.4033973532971765e-19	4.404782981506177e-17	1.5146730871466803e-15	1.7547277587371892e-17
81900000	0.0022828393331395776	-5.647226345265422e-22	-3.1600816826149424e-21	3.858332136062731e-13	1.899810776426492e-14	0.005434321332928604	-3.0561806540941597e-22	1.4033973532971765e-19	4.404782981506177e-17	1.5146730871466803e-15	1.7547277587371892e-17
82000000	0.0022828393331395776	-5.647226345265422e-22	-3.1600816826149424e-21	3.858332136062731e-13	1.899810776426492e-14	0.005434321332928604	-3.056180466803693e-22	1.4033973532971765e-19	4.404782981506177e-17	1.5146730871466803e-15	1.7547277587371892e-17
82100000	0.0022828393331395776	-5.647226345265422e-22	-3.1600816826149424e-21	3.858332136062731e-13	1.899810776426492e-14	0.005434321332928604	-3.056180279513226e-22	1.4033973532971765e-19	4.404782981506177e-17	1.5146730871466803e-15	1.7547277587371892e-17
82200000	0.0022828393331395776	-5.647226345265422e-22	-3.1600816826149424e-21	3.858332136062731e-13	1.899810776426492e-14	0.005434321332928604	-3.056180092222759e-22	1.4033973532971765e-19	4.404782981506178e-17	1.5146730871466803e-15	1.7547277587371892e-17
82300000	0.0022828393331395776	-5.647226345265422e-22	-3.1600816826149424e-21	3.858332136062731e-13	1.899810776426492e-14	0.005434321332928604	-3.0561799049322923e-22	1.4033973532971765e-19	4.404782981506178e-17	1.5146730871466803e-15	1.7547277587371892e-17
82400000	0.0022828393331395776	-5.647226345265422e-22	-3.1600816826149424e-21	3.858332136062731e-13	1.899810776426492e-14	0.005434321332928604	-3.056179717641825e-22	1.4033973532971765e-19	4.404782981506178e-17	1.5146730871466803e-15	1.7547277587371892e-17
82500000	0.0022828393331395776	-5.647226345265422e-22	-3.1600816826149424e-21	3.858332136062731e-13	1.899810776426492e-14	0.005434321332928604	-3.056179530351358e-22	1.4033973532971765e-19	4.404782981506178e-17	1.5146730871466801e-15	1.7547277587371892e-17
82600000	0.0022828393331395776	-5.647226345265422e-22	-3.1600816826149424e-21	3.858332136062731e-13	1.899810776426492e-14	0.005434321332928604	-3.0561793430608913e-22	1.4033973532971765e-19	4.404782981506178e-17	1.5146730871466801e-15	1.7547277587371892e-17
82700000	0.0022828393331395776	-5.647226345265422e-22	-3.1600816826149424e-21	3.858332136062731e-13	1.899810776426492e-14	0.005434321332928604	-3.0561791557704244e-22	1.4033973532971765e-19	4.404782981506178e-17	1.5146730871466801e-15	1.7547277587371892e-17
82800000	0.0022828393331395776	-5.647226345265422e-22	-3.1600816826149424e-21	3.858332136062731e-13	1.899810776426492e-14	0.005434321332928604	-3.0561789684799576e-22	1.4033973532971765e-19	4.404782981506178e-17	1.5146730871466801e-15	1.7547277587371892e-17
82900000	0.0022828393331395776	-5.647226345265422e-22	-3.1600816826149424e-21	3.858332136062731e-13	1.899810776426492e-14	0.005434321332928604	-3.0561787811894908e-22	1.4033973532971765e-19	4.404782981506178e-17	1.5146730871466801e-15	1.7547277587371892e-17
83000000	0.0022828393331395776	-5.647226345265422e-22	-3.1600816826149424e-21	3.858332136062731e-13	1.899810776426492e-14	0.005434321332928604	-3.0561785938990234e-22	1.4033973532971765e-19	4.404782981506178e-17	1.5146730871466801e-15	1.7547277587371892e-17
83100000	0.0022828393331395776	-5.647226345265422e-22	-3.1600816826149424e-21	3.858332136062731e-13	1.899810776426492e-14	0.005434321332928604	-3.0561784066085566e-22	1.4033973532971765e-19	4.404782981506178e-17	1.5146730871466801e-15	1.7547277587371892e-17
83200000	0.0022828393331395776	-5.647226345265422e-22	-3.1600816826149424e-21	3.858332136062731e-13	1.8998107764264924e-14	0.005434321332928604	-3.0561782193180897e-22	1.4033973532971765e-19	4.404782981506178e-17	1.5146730871466801e-15	1.7547277587371892e-17
83300000	0.0022828393331395776	-5.647226345265422e-22	-3.1600816826149424e-21	3.858332136062731e-13	1.8998107764264924e-14	0.005434321332928604	-3.056178032027623e-22	1.4033973532971765e-19	4.404782981506178e-17	1.5146730871466801e-15	1.7547277587371892e-17
83400000	0.0022828393331395776	-5.647226345265422e-22	-3.1600816826149424e-21	3.858332136062731e-13	1.8998107764264924e-14	0.005434321332928604	-3.056177844737156e-22	1.4033973532971765e-19	4.404782981506178e-17	1.5146730871466801e-15	1.7547277587371892e-17
83500000	0.0022828393331395776	-5.647226345265422e-22	-3.1600816826149424e-21	3.858332136062731e-13	1.8998107764264924e-14	0.005434321332928604	-3.0561776574466887e-22	1.4033973532971765e-19	4.404782981506178e-17	1.5146730871466801e-15	1.7547277587371892e-17
83600000	0.0022828393331395776	-5.647226345265422e-22	-3.1600816826149424e-21	3.858332136062731e-13	1.8998107764264924e-14	0.005434321332928604	-3.056177470156222e-22	1.4033973532971765e-19	4.404782981506178e-17	1.5146730871466801e-15	1.7547277587371892e-17
83700000	0.0022828393331395776	-5.647226345265422e-22	-3.1600816826149424e-21	3.858332136062731e-13	1.8998107764264924e-14	0.005434321332928604	-3.056177282865755e-22	1.4033973532971765e-19	4.404782981506178e-17	1.5146730871466801e-15	1.7547277587371892e-17
83800000	0.0022828393331395776	-5.647226345265422e-22	-3.1600816826149424e-21	3.858332136062731e-13	1.8998107764264924e-14	0.005434321332928604	-3.056177095575288e-22	1.4033973532971765e-19	4.404782981506178e-17	1.5146730871466801e-15	1.7547277587371892e-17
83900000	0.0022828393331395776	-5.647226345265422e-22	-3.1600816826149424e-21	3.858332136062731e-13	1.8998107764264924e-14	0.005434321332928604	-3.0561769082848214e-22	1.4033973532971765e-19	4.404782981506178e-17	1.5146730871466801e-15	1.7547277587371892e-17
84000000	0.0022828393331395776	-5.647226345265422e-22	-3.1600816826149424e-21	3.858332136062731e-13	1.8998107764264924e-14	0.005434321332928604	-3.0561767209943545e-22	1.4033973532971765e-19	4.404782981506178e-17	1.5146730871466801e-15	1.7547277587371892e-17
84100000	0.0022828393331395776	-5.647226345265422e-22	-3.1600816826149424e-21	3.858332136062731e-13	1.8998107764264924e-14	0.005434321332928604	-3.056176533703887e-22	1.4033973532971765e-19	4.404782981506178e-17	1.5146730871466801e-15	1.7547277587371892e-17
84200000	0.0022828393331395776	-5.647226345265422e-22	-3.1600816826149424e-21	3.858332136062731e-13	1.8998107764264924e-14	0.005434321332928604	-3.0561763464134204e-22	1.4033973532971765e-19	4.404782981506178e-17	1.5146730871466801e-15	1.7547277587371892e-17
84300000	0.0022828393331395776	-5.647226345265422e-22	-3.1600816826149424e-21	3.858332136062731e-13	1.8998107764264924e-14	0.005434321332928604	-3.0561761591229535e-22	1.4033973532971765e-19	4.404782981506178e-17	1.5146730871466801e-15	1.7547277587371892e-17
84400000	0.0022828393331395776	-5.647226345265422e-22	-3.1600816826149424e-21	3.858332136062731e-13	1.8998107764264924e-14	0.005434321332928604	-3.0561759718324867e-22	1.4033973532971765e-19	4.404782981506178e-17	1.5146730871466801e-15	1.7547277587371892e-17
84500000	0.0022828393331395776	-5.647226345265422e-22	-3.1600816826149424e-21	3.858332136062731e-13	1.8998107764264924e-14	0.005434321332928604	-3.05617578454202e-22	1.4033973532971765e-19	4.404782981506178e-17	1.5146730871466801e-15	1.7547277587371892e-17
84600000	0.0022828393331395776	-5.647226345265422e-22	-3.1600816826149424e-21	3.8583321360627306e-13	1.8998107764264924e-14	0.005434321332928604	-3.0561755972515525e-22	1.4033973532971765e-19	4.404782981506178e-17	1.5146730871466801e-15	1.7547277587371892e-17
84700000	0.0022828393331395776	-5.647226345265422e-22	-3.1600816826149424e-21	3.8583321360627306e-13	1.8998107764264924e-14	0.005434321332928604	-3.0561754099610857e-22	1.4033973532971765e-19	4.404782981506178e-17	1.5146730871466801e-15	1.7547277587371892e-17
84800000	0.0022828393331395776	-5.647226345265422e-22	-3.1600816826149424e-21	3.8583321360627306e-13	1.8998107764264924e-14	0.005434321332928604	-3.056175222670619e-22	1.4033973532971765e-19	4.404782981506178e-17	1.5146730871466801e-15	1.7547277587371892e-17
84900000	0.0022828393331395776	-5.647226345265422e-22	-3.1600816826149424e-21	3.8583321360627306e-13	1.8998107764264924e-14	0.005434321332928604	-3.056175035380152e-22	1.4033973532971765e-19	4.404782981506178e-17	1.5146730871466801e-15	1.7547277587371892e-17
85000000	0.0022828393331395776	-5.647226345265422e-22	-3.1600816826149424e-21	3.8583321360627306e-13	1.8998107764264924e-14	0.005434321332928604	-3.056174848089685e-22	1.4033973532971765e-19	4.404782981506178e-17	1.5146730871466801e-15	1.7547277587371892e-17
85100000	0.0022828393331395776	-5.647226345265422e-22	-3.1600816826149424e-21	3.8583321360627306e-13	1.8998107764264924e-14	0.005434321332928604	-3.0561746607992183e-22	1.4033973532971765e-19	4.404782981506178e-17	1.5146730871466801e-15	1.7547277587371892e-17
85200000	0.0022828393331395776	-5.647226345265422e-22	-3.1600816826149424e-21	3.8583321360627306e-13	1.8998107764264924e-14	0.005434321332928604	-3.056174473508751e-22	1.4033973532971765e-19	4.404782981506178e-17	1.5146730871466801e-15	1.7547277587371892e-17
85300000	0.0022828393331395776	-5.647226345265422e-22	-3.1600816826149424e-21	3.8583321360627306e-13	1.8998107764264924e-14	0.005434321332928604	-3.056174286218284e-22	1.4033973532971765e-19	4.404782981506178e-17	1.5146730871466801e-15	1.7547277587371892e-17
85400000	0.0022828393331395776	-5.647226345265422e-22	-3.1600816826149424e-21	3.8583321360627306e-13	1.8998107764264924e-14	0.005434321332928604	-3.0561740989278173e-22	1.4033973532971765e-19	4.404782981506178e-17	1.5146730871466801e-15	1.7547277587371892e-17
85500000	0.0022828393331395776	-5.647226345265422e-22	-3.1600816826149424e-21	3.8583321360627306e-13	1.8998107764264924e-14	0.005434321332928604	-3.0561739116373504e-22	1.4033973532971765e-19	4.404782981506178e-17	1.5146730871466801e-15	1.7547277587371892e-17
85600000	0.0022828393331395776	-5.647226345265422e-22	-3.1600816826149424e-21	3.8583321360627306e-13	1.8998107764264924e-14	0.005434321332928604	-3.0561737243468836e-22	1.4033973532971765e-19	4.404782981506178e-17	1.51467308714668e-15	1.7547277587371892e-17
85700000	0.0022828393331395776	-5.647226345265422e-22	-3.1600816826149424e-21	3.8583321360627306e-13	1.8998107764264924e-14	0.005434321332928604	-3.0561735370564163e-22	1.4033973532971765e-19	4.404782981506178e-17	1.51467308714668e-15	1.7547277587371892e-17
85800000	0.0022828393331395776	-5.647226345265422e-22	-3.1600816826149424e-21	3.8583321360627306e-13	1.8998107764264924e-14	0.005434321332928604	-3.0561733497659494e-22	1.4033973532971765e-19	4.404782981506178e-17	1.51467308714668e-15	1.7547277587371892e-17
85900000	0.0022828393331395776	-5.647226345265422e-22	-3.1600816826149424e-21	3.8583321360627306e-13	1.8998107764264924e-14	0.005434321332928604	-3.0561731624754826e-22	1.4033973532971765e-19	4.404782981506178e-17	1.51467308714668e-15	1.7547277587371892e-17
86000000	0.0022828393331395776	-5.647226345265422e-22	-3.1600816826149424e-21	3.8583321360627306e-13	1.8998107764264924e-14	0.005434321332928604	-3.0561729751850157e-22	1.4033973532971765e-19	4.404782981506178e-17	1.51467308714668e-15	1.7547277587371892e-17
86100000	0.0022828393331395776	-5.647226345265422e-22	-3.1600816826149424e-21	3.8583321360627306e-13	1.8998107764264924e-14	0.005434321332928604	-3.056172787894549e-22	1.4033973532971765e-19	4.404782981506178e-17	1.51467308714668e-15	1.7547277587371892e-17
86200000	0.0022828393331395776	-5.647226345265422e-22	-3.1600816826149424e-21	3.8583321360627306e-13	1.8998107764264924e-14	0.005434321332928604	-3.056172600604082e-22	1.4033973532971765e-19	4.404782981506178e-17	1.51467308714668e-15	1.7547277587371892e-17
86300000	0.0022828393331395776	-5.647226345265422e-22	-3.1600816826149424e-21	3.8583321360627306e-13	1.8998107764264924e-14	0.005434321332928604	-3.0561724133136147e-22	1.4033973532971765e-19	4.404782981506178e-17	1.51467308714668e-15	1.7547277587371892e-17
86400000	0.0022828393331395776	-5.647226345265422e-22	-3.1600816826149424e-21	3.8583321360627306e-13	1.8998107764264924e-14	0.005434321332928604	-3.056172226023148e-22	1.4033973532971765e-19	4.404782981506178e-17	1.51467308714668e-15	1.7547277587371892e-17
86500000	0.0022828393331395776	-5.647226345265422e-22	-3.1600816826149424e-21	3.8583321360627306e-13	1.8998107764264924e-14	0.005434321332928604	-3.056172038732681e-22	1.4033973532971765e-19	4.404782981506178e-17	1.51467308714668e-15	1.7547277587371892e-17
86600000	0.0022828393331395776	-5.647226345265422e-22	-3.1600816826149424e-21	3.8583321360627306e-13	1.8998107764264924e-14	0.005434321332928604	-3.056171851442214e-22	1.4033973532971765e-19	4.404782981506178e-17	1.51467308714668e-15	1.7547277587371892e-17
86700000	0.0022828393331395776	-5.647226345265422e-22	-3.1600816826149424e-21	3.8583321360627306e-13	1.8998107764264924e-14	0.005434321332928604	-3.0561716641517473e-22	1.4033973532971765e-19	4.404782981506178e-17	1.51467308714668e-15	1.7547277587371892e-17
86800000	0.0022828393331395776	-5.647226345265422e-22	-3.1600816826149424e-21	3.8583321360627306e-13	1.8998107764264924e-14	0.005434321332928604	-3.05617147686128e-22	1.4033973532971765e-19	4.404782981506178e-17	1.51467308714668e-15	1.7547277587371892e-17
86900000	0.0022828393331395776	-5.647226345265422e-22	-3.1600816826149424e-21	3.8583321360627306e-13	1.8998107764264924e-14	0.005434321332928604	-3.056171289570813e-22	1.4033973532971765e-19	4.404782981506178e-17	1.51467308714668e-15	1.7547277587371892e-17
87000000	0.0022828393331395776	-5.647226345265422e-22	-3.1600816826149424e-21	3.8583321360627306e-13	1.8998107764264924e-14	0.005434321332928604	-3.0561711022803463e-22	1.4033973532971765e-19	4.404782981506178e-17	1.51467308714668e-15	1.7547277587371892e-17
87100000	0.0022828393331395776	-5.647226345265422e-22	-3.1600816826149424e-21	3.8583321360627306e-13	1.8998107764264924e-14	0.005434321332928604	-3.0561709149898795e-22	1.4033973532971765e-19	4.404782981506178e-17	1.51467308714668e-15	1.7547277587371892e-17
87200000	0.0022828393331395776	-5.647226345265422e-22	-3.1600816826149424e-21	3.8583321360627306e-13	1.8998107764264924e-14	0.005434321332928604	-3.0561707276994126e-22	1.4033973532971765e-19	4.404782981506178e-17	1.51467308714668e-15	1.7547277587371892e-17
87300000	0.0022828393331395776	-5.647226345265422e-22	-3.1600816826149424e-21	3.8583321360627306e-13	1.8998107764264924e-14	0.005434321332928604	-3.056170540408946e-22	1.4033973532971765e-19	4.404782981506178e-17	1.51467308714668e-15	1.7547277587371892e-17
87400000	0.0022828393331395776	-5.647226345265422e-22	-3.1600816826149424e-21	3.8583321360627306e-13	1.8998107764264924e-14	0.005434321332928604	-3.0561703531184785e-22	1.4033973532971765e-19	4.404782981506178e-17	1.51467308714668e-15	1.7547277587371892e-17
87500000	0.0022828393331395776	-5.647226345265422e-22	-3.1600816826149424e-21	3.8583321360627306e-13	1.8998107764264924e-14	0.005434321332928604	-3.0561701658280116e-22	1.4033973532971765e-19	4.404782981506178e-17	1.51467308714668e-15	1.7547277587371892e-17
87600000	0.0022828393331395776	-5.647226345265422e-22	-3.1600816826149424e-21	3.8583321360627306e-13	1.8998107764264924e-14	0.005434321332928604	-3.056169978537545e-22	1.4033973532971765e-19	4.404782981506178e-17	1.51467308714668e-15	1.7547277587371892e-17
87700000	0.0022828393331395776	-5.647226345265422e-22	-3.1600816826149424e-21	3.8583321360627306e-13	1.8998107764264924e-14	0.005434321332928604	-3.056169791247078e-22	1.4033973532971765e-19	4.404782981506178e-17	1.51467308714668e-15	1.7547277587371892e-17
87800000	0.0022828393331395776	-5.647226345265422e-22	-3.1600816826149424e-21	3.8583321360627306e-13	1.8998107764264924e-14	0.005434321332928604	-3.056169603956611e-22	1.4033973532971765e-19	4.404782981506178e-17	1.51467308714668e-15	1.7547277587371892e-17
87900000	0.0022828393331395776	-5.647226345265422e-22	-3.1600816826149424e-21	3.8583321360627306e-13	1.8998107764264924e-14	0.005434321332928604	-3.056169416666144e-22	1.4033973532971765e-19	4.404782981506178e-17	1.51467308714668e-15	1.7547277587371892e-17
88000000	0.0022828393331395776	-5.647226345265422e-22	-3.1600816826149424e-21	3.8583321360627306e-13	1.8998107764264924e-14	0.005434321332928604	-3.056169229375677e-22	1.4033973532971765e-19	4.404782981506178e-17	1.51467308714668e-15	1.7547277587371892e-17
88100000	0.0022828393331395776	-5.647226345265422e-22	-3.1600816826149424e-21	3.8583321360627306e-13	1.8998107764264924e-14	0.005434321332928604	-3.05616904208521e-22	1.4033973532971765e-19	4.404782981506178e-17	1.51467308714668e-15	1.7547277587371892e-17
88200000	0.0022828393331395776	-5.647226345265422e-22	-3.1600816826149424e-21	3.8583321360627306e-13	1.8998107764264924e-14	0.005434321332928604	-3.056168854794743e-22	1.4033973532971765e-19	4.404782981506178e-17	1.51467308714668e-15	1.7547277587371892e-17
88300000	0.0022828393331395776	-5.647226345265422e-22	-3.1600816826149424e-21	3.8583321360627306e-13	1.8998107764264924e-14	0.005434321332928604	-3.0561686675042764e-22	1.4033973532971765e-19	4.404782981506178e-17	1.51467308714668e-15	1.7547277587371892e-17
88400000	0.0022828393331395776	-5.647226345265422e-22	-3.1600816826149424e-21	3.8583321360627306e-13	1.8998107764264924e-14	0.005434321332928604	-3.0561684802138095e-22	1.4033973532971765e-19	4.404782981506178e-17	1.51467308714668e-15	1.7547277587371892e-17
88500000	0.0022828393331395776	-5.647226345265422e-22	-3.1600816826149424e-21	3.8583321360627306e-13	1.8998107764264924e-14	0.005434321332928604	-3.056168292923342e-22	1.4033973532971765e-19	4.404782981506178e-17	1.51467308714668e-15	1.7547277587371892e-17
88600000	0.0022828393331395776	-5.647226345265422e-22	-3.1600816826149424e-21	3.8583321360627306e-13	1.8998107764264924e-14	0.005434321332928604	-3.0561681056328754e-22	1.4033973532971765e-19	4.404782981506178e-17	1.51467308714668e-15	1.7547277587371892e-17
88700000	0.0022828393331395776	-5.647226345265422e-22	-3.1600816826149424e-21	3.8583321360627306e-13	1.8998107764264924e-14	0.005434321332928604	-3.0561679183424085e-22	1.4033973532971765e-19	4.404782981506178e-17	1.51467308714668e-15	1.7547277587371892e-17
88800000	0.0022828393331395776	-5.647226345265422e-22	-3.1600816826149424e-21	3.8583321360627306e-13	1.8998107764264924e-14	0.005434321332928604	-3.0561677310519417e-22	1.4033973532971765e-19	4.404782981506178e-17	1.51467308714668e-15	1.7547277587371892e-17
88900000	0.0022828393331395776	-5.647226345265422e-22	-3.1600816826149424e-21	3.8583321360627306e-13	1.8998107764264924e-14	0.005434321332928604	-3.056167543761475e-22	1.4033973532971765e-19	4.404782981506178e-17	1.51467308714668e-15	1.7547277587371892e-17
89000000	0.0022828393331395776	-5.647226345265422e-22	-3.1600816826149424e-21	3.8583321360627306e-13	1.8998107764264924e-14	0.005434321332928604	-3.0561673564710075e-22	1.4033973532971765e-19	4.404782981506178e-17	1.51467308714668e-15	1.7547277587371892e-17
89100000	0.0022828393331395776	-5.647226345265422e-22	-3.1600816826149424e-21	3.8583321360627306e-13	1.8998107764264924e-14	0.005434321332928604	-3.0561671691805407e-22	1.4033973532971765e-19	4.404782981506178e-17	1.51467308714668e-15	1.7547277587371892e-17
89200000	0.0022828393331395776	-5.647226345265422e-22	-3.1600816826149424e-21	3.8583321360627306e-13	1.8998107764264924e-14	0.005434321332928604	-3.056166981890074e-22	1.4033973532971765e-19	4.404782981506178e-17	1.51467308714668e-15	1.7547277587371892e-17
89300000	0.0022828393331395776	-5.647226345265422e-22	-3.1600816826149424e-21	3.8583321360627306e-13	1.8998107764264924e-14	0.005434321332928604	-3.056166794599607e-22	1.4033973532971765e-19	4.404782981506178e-17	1.51467308714668e-15	1.7547277587371892e-17
89400000	0.0022828393331395776	-5.647226345265422e-22	-3.1600816826149424e-21	3.8583321360627306e-13	1.8998107764264924e-14	0.005434321332928604	-3.05616660730914e-22	1.4033973532971765e-19	4.404782981506178e-17	1.51467308714668e-15	1.7547277587371892e-17
89500000	0.0022828393331395776	-5.647226345265422e-22	-3.1600816826149424e-21	3.8583321360627306e-13	1.8998107764264924e-14	0.005434321332928604	-3.0561664200186733e-22	1.4033973532971765e-19	4.404782981506178e-17	1.51467308714668e-15	1.7547277587371892e-17
89600000	0.0022828393331395776	-5.647226345265422e-22	-3.1600816826149424e-21	3.8583321360627306e-13	1.8998107764264924e-14	0.005434321332928604	-3.056166232728206e-22	1.4033973532971765e-19	4.404782981506178e-17	1.51467308714668e-15	1.7547277587371892e-17
89700000	0.0022828393331395776	-5.647226345265422e-22	-3.1600816826149424e-21	3.8583321360627306e-13	1.8998107764264924e-14	0.005434321332928604	-3.056166045437739e-22	1.4033973532971765e-19	4.404782981506178e-17	1.51467308714668e-15	1.7547277587371892e-17
89800000	0.0022828393331395776	-5.647226345265422e-22	-3.1600816826149424e-21	3.8583321360627306e-13	1.8998107764264924e-14	0.005434321332928604	-3.0561658581472723e-22	1.4033973532971765e-19	4.404782981506178e-17	1.51467308714668e-15	1.7547277587371892e-17
89900000	0.0022828393331395776	-5.647226345265422e-22	-3.1600816826149424e-21	3.8583321360627306e-13	1.8998107764264924e-14	0.005434321332928604	-3.0561656708568054e-22	1.4033973532971765e-19	4.404782981506178e-17	1.51467308714668e-15	1.7547277587371892e-17
90000000	0.0022828393331395776	-5.647226345265422e-22	-3.1600816826149424e-21	3.8583321360627306e-13	1.8998107764264924e-14	0.005434321332928604	-3.0561654835663386e-22	1.4033973532971765e-19	4.404782981506178e-17	1.51467308714668e-15	1.7547277587371892e-17
90100000	0.0022828393331395776	-5.647226345265422e-22	-3.1600816826149424e-21	3.8583321360627306e-13	1.8998107764264924e-14	0.005434321332928604	-3.0561652962758713e-22	1.4033973532971765e-19	4.404782981506178e-17	1.51467308714668e-15	1.7547277587371892e-17
90200000	0.0022828393331395776	-5.647226345265422e-22	-3.1600816826149424e-21	3.8583321360627306e-13	1.8998107764264924e-14	0.005434321332928604	-3.0561651089854044e-22	1.4033973532971765e-19	4.404782981506178e-17	1.51467308714668e-15	1.7547277587371892e-17
90300000	0.0022828393331395776	-5.647226345265422e-22	-3.1600816826149424e-21	3.8583321360627306e-13	1.8998107764264924e-14	0.005434321332928604	-3.0561649216949376e-22	1.4033973532971765e-19	4.404782981506178e-17	1.51467308714668e-15	1.7547277587371892e-17
90400000	0.0022828393331395776	-5.647226345265422e-22	-3.1600816826149424e-21	3.8583321360627306e-13	1.8998107764264924e-14	0.005434321332928604	-3.0561647344044707e-22	1.4033973532971765e-19	4.404782981506178e-17	1.51467308714668e-15	1.7547277587371892e-17
90500000	0.0022828393331395776	-5.647226345265422e-22	-3.1600816826149424e-21	3.8583321360627306e-13	1.8998107764264924e-14	0.005434321332928604	-3.056164547114004e-22	1.4033973532971765e-19	4.404782981506178e-17	1.51467308714668e-15	1.7547277587371892e-17
90600000	0.0022828393331395776	-5.647226345265422e-22	-3.1600816826149424e-21	3.8583321360627306e-13	1.8998107764264924e-14	0.005434321332928604	-3.0561643598235366e-22	1.4033973532971765e-19	4.404782981506178e-17	1.51467308714668e-15	1.7547277587371892e-17
90700000	0.0022828393331395776	-5.647226345265422e-22	-3.1600816826149424e-21	3.8583321360627306e-13	1.8998107764264924e-14	0.005434321332928604	-3.0561641725330697e-22	1.4033973532971765e-19	4.404782981506178e-17	1.51467308714668e-15	1.7547277587371892e-17
90800000	0.0022828393331395776	-5.647226345265422e-22	-3.1600816826149424e-21	3.8583321360627306e-13	1.8998107764264924e-14	0.005434321332928604	-3.056163985242603e-22	1.4033973532971765e-19	4.404782981506178e-17	1.51467308714668e-15	1.7547277587371892e-17
90900000	0.0022828393331395776	-5.647226345265422e-22	-3.1600816826149424e-21	3.8583321360627306e-13	1.8998107764264924e-14	0.005434321332928604	-3.056163797952136e-22	1.4033973532971765e-19	4.404782981506178e-17	1.51467308714668e-15	1.7547277587371892e-17
91000000	0.0022828393331395776	-5.647226345265422e-22	-3.1600816826149424e-21	3.8583321360627306e-13	1.8998107764264924e-14	0.005434321332928604	-3.056163610661669e-22	1.4033973532971765e-19	4.404782981506178e-17	1.51467308714668e-15	1.7547277587371892e-17
91100000	0.0022828393331395776	-5.647226345265422e-22	-3.1600816826149424e-21	3.8583321360627306e-13	1.8998107764264924e-14	0.005434321332928604	-3.0561634233712024e-22	1.4033973532971765e-19	4.404782981506178e-17	1.51467308714668e-15	1.7547277587371892e-17
91200000	0.0022828393331395776	-5.647226345265422e-22	-3.1600816826149424e-21	3.8583321360627306e-13	1.8998107764264924e-14	0.005434321332928604	-3.056163236080735e-22	1.4033973532971765e-19	4.404782981506178e-17	1.51467308714668e-15	1.7547277587371892e-17
91300000	0.0022828393331395776	-5.647226345265422e-22	-3.1600816826149424e-21	3.8583321360627306e-13	1.8998107764264924e-14	0.005434321332928604	-3.056163048790268e-22	1.4033973532971765e-19	4.404782981506178e-17	1.51467308714668e-15	1.7547277587371892e-17
91400000	0.0022828393331395776	-5.647226345265422e-22	-3.1600816826149424e-21	3.8583321360627306e-13	1.8998107764264924e-14	0.005434321332928604	-3.0561628614998013e-22	1.4033973532971765e-19	4.404782981506178e-17	1.51467308714668e-15	1.7547277587371892e-17
91500000	0.0022828393331395776	-5.647226345265422e-22	-3.1600816826149424e-21	3.8583321360627306e-13	1.8998107764264924e-14	0.005434321332928604	-3.0561626742093345e-22	1.4033973532971765e-19	4.404782981506178e-17	1.51467308714668e-15	1.7547277587371892e-17
91600000	0.0022828393331395776	-5.647226345265422e-22	-3.1600816826149424e-21	3.858332136062731e-13	1.8998107764264924e-14	0.005434321332928604	-3.0561624869188677e-22	1.4033973532971765e-19	4.404782981506178e-17	1.51467308714668e-15	1.7547277587371892e-17
91700000	0.0022828393331395776	-5.647226345265422e-22	-3.1600816826149424e-21	3.858332136062731e-13	1.8998107764264924e-14	0.005434321332928604	-3.0561622996284003e-22	1.4033973532971765e-19	4.404782981506178e-17	1.51467308714668e-15	1.7547277587371892e-17
91800000	0.0022828393331395776	-5.647226345265422e-22	-3.1600816826149424e-21	3.858332136062731e-13	1.8998107764264924e-14	0.005434321332928604	-3.0561621123379335e-22	1.4033973532971765e-19	4.404782981506178e-17	1.51467308714668e-15	1.7547277587371892e-17
91900000	0.0022828393331395776	-5.647226345265422e-22	-3.1600816826149424e-21	3.858332136062731e-13	1.8998107764264924e-14	0.005434321332928604	-3.0561619250474666e-22	1.4033973532971765e-19	4.404782981506178e-17	1.51467308714668e-15	1.7547277587371892e-17
92000000	0.0022828393331395776	-5.647226345265422e-22	-3.1600816826149424e-21	3.858332136062731e-13	1.8998107764264924e-14	0.005434321332928604	-3.056161737757e-22	1.4033973532971765e-19	4.404782981506178e-17	1.5146730871466801e-15	1.7547277587371892e-17
92100000	0.0022828393331395776	-5.647226345265422e-22	-3.1600816826149424e-21	3.858332136062731e-13	1.8998107764264924e-14	0.005434321332928604	-3.056161550466533e-22	1.4033973532971765e-19	4.404782981506178e-17	1.5146730871466801e-15	1.7547277587371892e-17
92200000	0.0022828393331395776	-5.647226345265422e-22	-3.1600816826149424e-21	3.858332136062731e-13	1.8998107764264924e-14	0.005434321332928604	-3.0561613631760656e-22	1.4033973532971765e-19	4.404782981506178e-17	1.5146730871466801e-15	1.7547277587371892e-17
92300000	0.0022828393331395776	-5.647226345265422e-22	-3.1600816826149424e-21	3.858332136062731e-13	1.8998107764264924e-14	0.005434321332928604	-3.056161175885599e-22	1.4033973532971765e-19	4.404782981506178e-17	1.5146730871466801e-15	1.7547277587371892e-17
92400000	0.0022828393331395776	-5.647226345265422e-22	-3.1600816826149424e-21	3.858332136062731e-13	1.8998107764264924e-14	0.005434321332928604	-3.056160988595132e-22	1.4033973532971765e-19	4.404782981506178e-17	1.5146730871466801e-15	1.7547277587371892e-17
92500000	0.0022828393331395776	-5.647226345265422e-22	-3.1600816826149424e-21	3.858332136062731e-13	1.8998107764264924e-14	0.005434321332928604	-3.056160801304665e-22	1.4033973532971765e-19	4.404782981506178e-17	1.5146730871466801e-15	1.7547277587371892e-17
92600000	0.0022828393331395776	-5.647226345265422e-22	-3.1600816826149424e-21	3.858332136062731e-13	1.8998107764264924e-14	0.005434321332928604	-3.0561606140141983e-22	1.4033973532971765e-19	4.404782981506178e-17	1.5146730871466801e-15	1.7547277587371892e-17
92700000	0.0022828393331395776	-5.647226345265422e-22	-3.1600816826149424e-21	3.858332136062731e-13	1.8998107764264924e-14	0.005434321332928604	-3.0561604267237314e-22	1.4033973532971765e-19	4.404782981506178e-17	1.5146730871466801e-15	1.7547277587371892e-17
92800000	0.0022828393331395776	-5.647226345265422e-22	-3.1600816826149424e-21	3.858332136062731e-13	1.8998107764264924e-14	0.005434321332928604	-3.056160239433264e-22	1.4033973532971765e-19	4.404782981506178e-17	1.5146730871466801e-15	1.7547277587371892e-17
92900000	0.0022828393331395776	-5.647226345265422e-22	-3.1600816826149424e-21	3.858332136062731e-13	1.8998107764264924e-14	0.005434321332928604	-3.0561600521427972e-22	1.4033973532971765e-19	4.404782981506178e-17	1.5146730871466801e-15	1.7547277587371892e-17
93000000	0.0022828393331395776	-5.647226345265422e-22	-3.1600816826149424e-21	3.858332136062731e-13	1.8998107764264924e-14	0.005434321332928604	-3.0561598648523304e-22	1.4033973532971765e-19	4.404782981506178e-17	1.5146730871466801e-15	1.7547277587371892e-17
93100000	0.0022828393331395776	-5.647226345265422e-22	-3.1600816826149424e-21	3.858332136062731e-13	1.8998107764264924e-14	0.005434321332928604	-3.0561596775618636e-22	1.4033973532971765e-19	4.404782981506178e-17	1.5146730871466801e-15	1.7547277587371892e-17
93200000	0.0022828393331395776	-5.647226345265422e-22	-3.1600816826149424e-21	3.858332136062731e-13	1.8998107764264924e-14	0.005434321332928604	-3.0561594902713967e-22	1.4033973532971765e-19	4.404782981506178e-17	1.5146730871466801e-15	1.7547277587371892e-17
93300000	0.0022828393331395776	-5.647226345265422e-22	-3.1600816826149424e-21	3.858332136062731e-13	1.8998107764264924e-14	0.005434321332928604	-3.0561593029809294e-22	1.4033973532971765e-19	4.404782981506178e-17	1.5146730871466801e-15	1.7547277587371892e-17
93400000	0.0022828393331395776	-5.647226345265422e-22	-3.1600816826149424e-21	3.858332136062731e-13	1.8998107764264924e-14	0.005434321332928604	-3.0561591156904625e-22	1.4033973532971765e-19	4.404782981506178e-17	1.5146730871466801e-15	1.7547277587371892e-17
93500000	0.0022828393331395776	-5.647226345265422e-22	-3.1600816826149424e-21	3.858332136062731e-13	1.8998107764264924e-14	0.005434321332928604	-3.0561589283999957e-22	1.4033973532971765e-19	4.404782981506178e-17	1.5146730871466801e-15	1.7547277587371892e-17
93600000	0.0022828393331395776	-5.647226345265422e-22	-3.1600816826149424e-21	3.858332136062731e-13	1.8998107764264924e-14	0.005434321332928604	-3.056158741109529e-22	1.4033973532971765e-19	4.404782981506178e-17	1.5146730871466801e-15	1.7547277587371892e-17
93700000	0.0022828393331395776	-5.647226345265422e-22	-3.1600816826149424e-21	3.858332136062731e-13	1.8998107764264924e-14	0.005434321332928604	-3.056158553819062e-22	1.4033973532971765e-19	4.404782981506178e-17	1.5146730871466801e-15	1.7547277587371892e-17
93800000	0.0022828393331395776	-5.647226345265422e-22	-3.1600816826149424e-21	3.858332136062731e-13	1.8998107764264924e-14	0.005434321332928604	-3.056158366528595e-22	1.4033973532971765e-19	4.404782981506178e-17	1.5146730871466801e-15	1.7547277587371892e-17
93900000	0.0022828393331395776	-5.647226345265422e-22	-3.1600816826149424e-21	3.858332136062731e-13	1.8998107764264924e-14	0.005434321332928604	-3.056158179238128e-22	1.4033973532971765e-19	4.404782981506178e-17	1.5146730871466801e-15	1.7547277587371892e-17
94000000	0.0022828393331395776	-5.647226345265422e-22	-3.1600816826149424e-21	3.858332136062731e-13	1.8998107764264924e-14	0.005434321332928604	-3.056157991947661e-22	1.4033973532971765e-19	4.404782981506178e-17	1.5146730871466801e-15	1.7547277587371892e-17
94100000	0.0022828393331395776	-5.647226345265422e-22	-3.1600816826149424e-21	3.858332136062731e-13	1.8998107764264924e-14	0.005434321332928604	-3.056157804657194e-22	1.4033973532971765e-19	4.404782981506178e-17	1.5146730871466801e-15	1.7547277587371892e-17
94200000	0.0022828393331395776	-5.647226345265422e-22	-3.1600816826149424e-21	3.858332136062731e-13	1.8998107764264924e-14	0.005434321332928604	-3.0561576173667273e-22	1.4033973532971765e-19	4.404782981506178e-17	1.5146730871466801e-15	1.7547277587371892e-17
94300000	0.0022828393331395776	-5.647226345265422e-22	-3.1600816826149424e-21	3.858332136062731e-13	1.8998107764264924e-14	0.005434321332928604	-3.0561574300762605e-22	1.4033973532971765e-19	4.404782981506178e-17	1.5146730871466801e-15	1.7547277587371892e-17
94400000	0.0022828393331395776	-5.647226345265422e-22	-3.1600816826149424e-21	3.858332136062731e-13	1.8998107764264924e-14	0.005434321332928604	-3.056157242785793e-22	1.4033973532971765e-19	4.404782981506178e-17	1.5146730871466801e-15	1.7547277587371892e-17
94500000	0.0022828393331395776	-5.647226345265422e-22	-3.1600816826149424e-21	3.858332136062731e-13	1.8998107764264924e-14	0.005434321332928604	-3.0561570554953263e-22	1.4033973532971765e-19	4.404782981506178e-17	1.5146730871466801e-15	1.7547277587371892e-17
94600000	0.0022828393331395776	-5.647226345265422e-22	-3.1600816826149424e-21	3.858332136062731e-13	1.8998107764264924e-14	0.005434321332928604	-3.0561568682048595e-22	1.4033973532971765e-19	4.404782981506178e-17	1.5146730871466801e-15	1.7547277587371892e-17
94700000	0.0022828393331395776	-5.647226345265422e-22	-3.1600816826149424e-21	3.858332136062731e-13	1.8998107764264924e-14	0.005434321332928604	-3.0561566809143926e-22	1.4033973532971765e-19	4.404782981506178e-17	1.5146730871466801e-15	1.7547277587371892e-17
94800000	0.0022828393331395776	-5.647226345265422e-22	-3.1600816826149424e-21	3.858332136062731e-13	1.8998107764264924e-14	0.005434321332928604	-3.056156493623926e-22	1.4033973532971765e-19	4.404782981506178e-17	1.5146730871466801e-15	1.7547277587371892e-17
94900000	0.0022828393331395776	-5.647226345265422e-22	-3.1600816826149424e-21	3.858332136062731e-13	1.8998107764264924e-14	0.005434321332928604	-3.056156306333459e-22	1.4033973532971765e-19	4.404782981506178e-17	1.5146730871466801e-15	1.7547277587371892e-17
95000000	0.0022828393331395776	-5.647226345265422e-22	-3.1600816826149424e-21	3.858332136062731e-13	1.8998107764264924e-14	0.005434321332928604	-3.0561561190429916e-22	1.4033973532971765e-19	4.404782981506178e-17	1.5146730871466801e-15	1.7547277587371892e-17
95100000	0.0022828393331395776	-5.647226345265422e-22	-3.1600816826149424e-21	3.858332136062731e-13	1.8998107764264924e-14	0.005434321332928604	-3.0561559317525248e-22	1.4033973532971765e-19	4.404782981506178e-17	1.5146730871466801e-15	1.7547277587371892e-17
95200000	0.0022828393331395776	-5.647226345265422e-22	-3.1600816826149424e-21	3.858332136062731e-13	1.8998107764264924e-14	0.005434321332928604	-3.056155744462058e-22	1.4033973532971765e-19	4.404782981506178e-17	1.5146730871466801e-15	1.7547277587371892e-17
95300000	0.0022828393331395776	-5.647226345265422e-22	-3.1600816826149424e-21	3.858332136062731e-13	1.8998107764264924e-14	0.005434321332928604	-3.056155557171591e-22	1.4033973532971765e-19	4.404782981506178e-17	1.5146730871466801e-15	1.7547277587371892e-17
95400000	0.0022828393331395776	-5.647226345265422e-22	-3.1600816826149424e-21	3.858332136062731e-13	1.8998107764264924e-14	0.005434321332928604	-3.056155369881124e-22	1.4033973532971765e-19	4.404782981506178e-17	1.5146730871466801e-15	1.7547277587371892e-17
95500000	0.0022828393331395776	-5.647226345265422e-22	-3.1600816826149424e-21	3.858332136062731e-13	1.8998107764264924e-14	0.005434321332928604	-3.056155182590657e-22	1.4033973532971765e-19	4.404782981506178e-17	1.5146730871466801e-15	1.7547277587371892e-17
95600000	0.0022828393331395776	-5.647226345265422e-22	-3.1600816826149424e-21	3.858332136062731e-13	1.8998107764264924e-14	0.005434321332928604	-3.05615499530019e-22	1.4033973532971765e-19	4.404782981506178e-17	1.5146730871466801e-15	1.7547277587371892e-17
95700000	0.0022828393331395776	-5.647226345265422e-22	-3.1600816826149424e-21	3.858332136062731e-13	1.8998107764264924e-14	0.005434321332928604	-3.056154808009723e-22	1.4033973532971765e-19	4.404782981506178e-17	1.5146730871466801e-15	1.7547277587371892e-17
95800000	0.0022828393331395776	-5.647226345265422e-22	-3.1600816826149424e-21	3.858332136062731e-13	1.8998107764264924e-14	0.005434321332928604	-3.0561546207192564e-22	1.4033973532971765e-19	4.404782981506178e-17	1.5146730871466801e-15	1.7547277587371892e-17
95900000	0.0022828393331395776	-5.647226345265422e-22	-3.1600816826149424e-21	3.858332136062731e-13	1.8998107764264924e-14	0.005434321332928604	-3.0561544334287895e-22	1.4033973532971765e-19	4.404782981506178e-17	1.5146730871466801e-15	1.7547277587371892e-17
96000000	0.0022828393331395776	-5.647226345265422e-22	-3.1600816826149424e-21	3.858332136062731e-13	1.8998107764264924e-14	0.005434321332928604	-3.056154246138322e-22	1.4033973532971765e-19	4.404782981506178e-17	1.5146730871466801e-15	1.7547277587371892e-17
96100000	0.0022828393331395776	-5.647226345265422e-22	-3.1600816826149424e-21	3.858332136062731e-13	1.8998107764264924e-14	0.005434321332928604	-3.0561540588478554e-22	1.4033973532971765e-19	4.404782981506178e-17	1.5146730871466801e-15	1.7547277587371892e-17
96200000	0.0022828393331395776	-5.647226345265422e-22	-3.1600816826149424e-21	3.858332136062731e-13	1.8998107764264924e-14	0.005434321332928604	-3.0561538715573885e-22	1.4033973532971765e-19	4.404782981506178e-17	1.5146730871466801e-15	1.7547277587371892e-17
96300000	0.0022828393331395776	-5.647226345265422e-22	-3.1600816826149424e-21	3.858332136062731e-13	1.8998107764264924e-14	0.005434321332928604	-3.0561536842669217e-22	1.4033973532971765e-19	4.404782981506178e-17	1.5146730871466801e-15	1.7547277587371892e-17
96400000	0.0022828393331395776	-5.647226345265422e-22	-3.1600816826149424e-21	3.858332136062731e-13	1.8998107764264924e-14	0.005434321332928604	-3.056153496976455e-22	1.4033973532971765e-19	4.404782981506178e-17	1.5146730871466801e-15	1.7547277587371892e-17
96500000	0.0022828393331395776	-5.647226345265422e-22	-3.1600816826149424e-21	3.858332136062731e-13	1.8998107764264924e-14	0.005434321332928604	-3.056153309685988e-22	1.4033973532971765e-19	4.404782981506178e-17	1.5146730871466801e-15	1.7547277587371892e-17
96600000	0.0022828393331395776	-5.647226345265422e-22	-3.1600816826149424e-21	3.858332136062731e-13	1.8998107764264924e-14	0.005434321332928604	-3.0561531223955207e-22	1.4033973532971765e-19	4.404782981506178e-17	1.5146730871466801e-15	1.7547277587371892e-17
96700000	0.0022828393331395776	-5.647226345265422e-22	-3.1600816826149424e-21	3.858332136062731e-13	1.8998107764264924e-14	0.005434321332928604	-3.056152935105054e-22	1.4033973532971765e-19	4.404782981506178e-17	1.5146730871466801e-15	1.7547277587371892e-17
96800000	0.0022828393331395776	-5.647226345265422e-22	-3.1600816826149424e-21	3.858332136062731e-13	1.8998107764264924e-14	0.005434321332928604	-3.056152747814587e-22	1.4033973532971765e-19	4.404782981506178e-17	1.5146730871466801e-15	1.7547277587371892e-17
96900000	0.0022828393331395776	-5.647226345265422e-22	-3.1600816826149424e-21	3.858332136062731e-13	1.8998107764264924e-14	0.005434321332928604	-3.05615256052412e-22	1.4033973532971765e-19	4.404782981506178e-17	1.5146730871466801e-15	1.7547277587371892e-17
97000000	0.0022828393331395776	-5.647226345265422e-22	-3.1600816826149424e-21	3.858332136062731e-13	1.8998107764264924e-14	0.005434321332928604	-3.0561523732336533e-22	1.4033973532971765e-19	4.404782981506178e-17	1.5146730871466803e-15	1.7547277587371892e-17
97100000	0.0022828393331395776	-5.647226345265422e-22	-3.1600816826149424e-21	3.858332136062731e-13	1.8998107764264924e-14	0.005434321332928604	-3.056152185943186e-22	1.4033973532971765e-19	4.404782981506178e-17	1.5146730871466803e-15	1.7547277587371892e-17
97200000	0.0022828393331395776	-5.647226345265422e-22	-3.1600816826149424e-21	3.858332136062731e-13	1.8998107764264924e-14	0.005434321332928604	-3.056151998652719e-22	1.4033973532971765e-19	4.404782981506178e-17	1.5146730871466803e-15	1.7547277587371892e-17
97300000	0.0022828393331395776	-5.647226345265422e-22	-3.1600816826149424e-21	3.858332136062731e-13	1.8998107764264924e-14	0.005434321332928604	-3.0561518113622523e-22	1.4033973532971765e-19	4.404782981506177e-17	1.5146730871466803e-15	1.7547277587371892e-17
97400000	0.0022828393331395776	-5.647226345265422e-22	-3.1600816826149424e-21	3.858332136062731e-13	1.8998107764264924e-14	0.005434321332928604	-3.0561516240717854e-22	1.4033973532971765e-19	4.404782981506177e-17	1.5146730871466803e-15	1.7547277587371892e-17
97500000	0.0022828393331395776	-5.647226345265422e-22	-3.1600816826149424e-21	3.858332136062731e-13	1.8998107764264924e-14	0.005434321332928604	-3.0561514367813186e-22	1.4033973532971765e-19	4.404782981506177e-17	1.5146730871466803e-15	1.7547277587371892e-17
97600000	0.0022828393331395776	-5.647226345265422e-22	-3.1600816826149424e-21	3.858332136062731e-13	1.8998107764264924e-14	0.005434321332928604	-3.0561512494908513e-22	1.4033973532971765e-19	4.404782981506177e-17	1.5146730871466803e-15	1.7547277587371892e-17
97700000	0.0022828393331395776	-5.647226345265422e-22	-3.1600816826149424e-21	3.858332136062731e-13	1.8998107764264924e-14	0.005434321332928604	-3.0561510622003844e-22	1.4033973532971765e-19	4.404782981506177e-17	1.5146730871466803e-15	1.7547277587371892e-17
97800000	0.0022828393331395776	-5.647226345265422e-22	-3.1600816826149424e-21	3.8583321360627306e-13	1.8998107764264924e-14	0.005434321332928604	-3.0561508749099176e-22	1.4033973532971765e-19	4.404782981506177e-17	1.5146730871466803e-15	1.7547277587371892e-17
97900000	0.0022828393331395776	-5.647226345265422e-22	-3.1600816826149424e-21	3.8583321360627306e-13	1.8998107764264924e-14	0.005434321332928604	-3.0561506876194507e-22	1.4033973532971765e-19	4.404782981506177e-17	1.5146730871466803e-15	1.7547277587371892e-17
98000000	0.0022828393331395776	-5.647226345265422e-22	-3.1600816826149424e-21	3.8583321360627306e-13	1.8998107764264924e-14	0.005434321332928604	-3.056150500328984e-22	1.4033973532971765e-19	4.404782981506177e-17	1.5146730871466803e-15	1.7547277587371892e-17
98100000	0.0022828393331395776	-5.647226345265422e-22	-3.1600816826149424e-21	3.8583321360627306e-13	1.8998107764264924e-14	0.005434321332928604	-3.056150313038517e-22	1.4033973532971765e-19	4.404782981506177e-17	1.5146730871466803e-15	1.7547277587371892e-17
98200000	0.0022828393331395776	-5.647226345265422e-22	-3.1600816826149424e-21	3.8583321360627306e-13	1.8998107764264924e-14	0.005434321332928604	-3.0561501257480497e-22	1.4033973532971765e-19	4.404782981506177e-17	1.5146730871466803e-15	1.7547277587371892e-17
98300000	0.0022828393331395776	-5.647226345265422e-22	-3.1600816826149424e-21	3.8583321360627306e-13	1.8998107764264924e-14	0.005434321332928604	-3.056149938457583e-22	1.4033973532971765e-19	4.404782981506177e-17	1.5146730871466803e-15	1.7547277587371892e-17
98400000	0.0022828393331395776	-5.647226345265422e-22	-3.1600816826149424e-21	3.8583321360627306e-13	1.8998107764264924e-14	0.005434321332928604	-3.056149751167116e-22	1.4033973532971765e-19	4.404782981506177e-17	1.5146730871466803e-15	1.7547277587371892e-17
98500000	0.0022828393331395776	-5.647226345265422e-22	-3.1600816826149424e-21	3.8583321360627306e-13	1.8998107764264924e-14	0.005434321332928604	-3.056149563876649e-22	1.4033973532971765e-19	4.404782981506177e-17	1.5146730871466803e-15	1.7547277587371892e-17
98600000	0.0022828393331395776	-5.647226345265422e-22	-3.1600816826149424e-21	3.8583321360627306e-13	1.8998107764264924e-14	0.005434321332928604	-3.0561493765861823e-22	1.4033973532971765e-19	4.404782981506177e-17	1.5146730871466803e-15	1.7547277587371892e-17
98700000	0.0022828393331395776	-5.647226345265422e-22	-3.1600816826149424e-21	3.8583321360627306e-13	1.8998107764264924e-14	0.005434321332928604	-3.056149189295715e-22	1.4033973532971765e-19	4.404782981506177e-17	1.5146730871466803e-15	1.7547277587371892e-17
98800000	0.0022828393331395776	-5.647226345265422e-22	-3.1600816826149424e-21	3.8583321360627306e-13	1.8998107764264924e-14	0.005434321332928604	-3.056149002005248e-22	1.4033973532971765e-19	4.404782981506177e-17	1.5146730871466803e-15	1.7547277587371892e-17
98900000	0.0022828393331395776	-5.647226345265422e-22	-3.1600816826149424e-21	3.8583321360627306e-13	1.8998107764264924e-14	0.005434321332928604	-3.0561488147147813e-22	1.4033973532971765e-19	4.404782981506177e-17	1.5146730871466803e-15	1.7547277587371892e-17
99000000	0.0022828393331395776	-5.647226345265422e-22	-3.1600816826149424e-21	3.8583321360627306e-13	1.8998107764264924e-14	0.005434321332928604	-3.0561486274243145e-22	1.4033973532971765e-19	4.404782981506177e-17	1.5146730871466803e-15	1.7547277587371892e-17
99100000	0.0022828393331395776	-5.647226345265422e-22	-3.1600816826149424e-21	3.8583321360627306e-13	1.8998107764264924e-14	0.005434321332928604	-3.0561484401338476e-22	1.4033973532971765e-19	4.404782981506177e-17	1.5146730871466803e-15	1.7547277587371892e-17
99200000	0.0022828393331395776	-5.647226345265422e-22	-3.1600816826149424e-21	3.8583321360627306e-13	1.8998107764264924e-14	0.005434321332928604	-3.0561482528433803e-22	1.4033973532971765e-19	4.404782981506177e-17	1.5146730871466803e-15	1.7547277587371892e-17
99300000	0.0022828393331395776	-5.647226345265422e-22	-3.1600816826149424e-21	3.8583321360627306e-13	1.8998107764264924e-14	0.005434321332928604	-3.0561480655529135e-22	1.4033973532971765e-19	4.404782981506177e-17	1.5146730871466803e-15	1.7547277587371892e-17
99400000	0.0022828393331395776	-5.647226345265422e-22	-3.1600816826149424e-21	3.8583321360627306e-13	1.8998107764264924e-14	0.005434321332928604	-3.0561478782624466e-22	1.4033973532971765e-19	4.404782981506177e-17	1.5146730871466803e-15	1.7547277587371892e-17
99500000	0.0022828393331395776	-5.647226345265422e-22	-3.1600816826149424e-21	3.8583321360627306e-13	1.8998107764264924e-14	0.005434321332928604	-3.05614769097198e-22	1.4033973532971765e-19	4.404782981506177e-17	1.5146730871466803e-15	1.7547277587371892e-17
99600000	0.0022828393331395776	-5.647226345265422e-22	-3.1600816826149424e-21	3.8583321360627306e-13	1.8998107764264924e-14	0.005434321332928604	-3.056147503681513e-22	1.4033973532971765e-19	4.404782981506177e-17	1.5146730871466803e-15	1.7547277587371892e-17
99700000	0.0022828393331395776	-5.647226345265422e-22	-3.1600816826149424e-21	3.8583321360627306e-13	1.8998107764264924e-14	0.005434321332928604	-3.056147316391046e-22	1.4033973532971765e-19	4.404782981506177e-17	1.5146730871466803e-15	1.7547277587371892e-17
99800000	0.0022828393331395776	-5.647226345265422e-22	-3.1600816826149424e-21	3.8583321360627306e-13	1.8998107764264924e-14	0.005434321332928604	-3.056147129100579e-22	1.4033973532971765e-19	4.404782981506177e-17	1.5146730871466803e-15	1.7547277587371892e-17
99900000	0.0022828393331395776	-5.647226345265422e-22	-3.1600816826149424e-21	3.8583321360627306e-13	1.8998107764264924e-14	0.005434321332928604	-3.056146941810112e-22	1.4033973532971765e-19	4.404782981506177e-17	1.5146730871466803e-15	1.7547277587371892e-17
100000000	0.0022828393331395776	-5.647226345265422e-22	-3.1600816826149424e-21	3.8583321360627306e-13	1.8998107764264924e-14	0.005434321332928604	-3.056146754519645e-22	1.4033973532971765e-19	4.404782981506177e-17	1.5146730871466803e-15	1.7547277587371892e-17
