# Supplementary material for: Thermodynamics Underpinning the Microbial Community‐Level Nitrogen Energy Metabolism
Source: Environ Microbiol. 2025 Feb 16;27(2):e70055. doi: 10.1111/1462-2920.70055 (PMC11830459; doi:10.1111/1462-2920.70055)
Supplement: Supplementary file 1 — Data S1. [file EMI-27-e70055-s001.zip › SI/Nnetwork/Results/kdef_-10/Iin_-5/p_0.2/O2_-11.6_H_-2..csv]

time	N2	N2H4	N2H5	N2O	NH2OH	NH3	NH3OH	NH4	NO	NO2	NO3
0	0.00001	0.00001	0.00001	0.00001	0.00001	0.00001	0.00001	0.00001	0.00001	0.00001	0.00001
100000	0.000059938968362501054	-1.104863207787607e-45	2.269891728736617e-56	7.357874734455941e-15	6.891296131606757e-15	0.009880121256393743	2.441219875891792e-22	8.068596465866848e-10	1.753458810163386e-18	7.91617745664973e-21	2.5309448570923806e-27
200000	0.000059938968362501054	-1.0539357393430643e-45	2.269891728736709e-56	7.35787473445594e-15	6.89129613160676e-15	0.009880121256393743	2.156649437808387e-22	8.068596465866846e-10	1.753458810163382e-18	7.916177456649715e-21	2.5309448570923755e-27
300000	0.000059938968362501054	-1.0030082673805333e-45	2.2698917287339055e-56	7.357874734455941e-15	6.8912961316067595e-15	0.009880121256393743	2.148627393344151e-22	8.068596465866846e-10	1.753458810163382e-18	7.916177456649711e-21	2.5309448570923752e-27
400000	0.00005993896836250106	-9.520807957291046e-46	2.2698917287320835e-56	7.357874734455943e-15	6.891296131606759e-15	0.009880121256393742	2.149171389968588e-22	8.068596465866845e-10	1.7534588101633818e-18	7.916177456649706e-21	2.530944857092375e-27
500000	0.00005993896836250106	-9.011533239481404e-46	2.2698917287312866e-56	7.357874734455943e-15	6.891296131606759e-15	0.009880121256393742	2.1494049189588506e-22	8.068596465866845e-10	1.7534588101633818e-18	7.916177456649705e-21	2.5309448570923745e-27
600000	0.00005993896836250106	-8.5022585206787e-46	2.269891728731276e-56	7.357874734455943e-15	6.891296131606759e-15	0.009880121256393742	2.149400432599059e-22	8.068596465866845e-10	1.7534588101633818e-18	7.916177456649705e-21	2.5309448570923745e-27
700000	0.00005993896836250106	-7.992983801185222e-46	2.2698917287318114e-56	7.357874734455943e-15	6.891296131606759e-15	0.009880121256393742	2.1492303831733335e-22	8.068596465866845e-10	1.7534588101633818e-18	7.916177456649705e-21	2.5309448570923745e-27
800000	0.00005993896836250106	-7.483709081303261e-46	2.2698917287326545e-56	7.357874734455941e-15	6.8912961316067595e-15	0.009880121256393742	2.1489672229657954e-22	8.068596465866845e-10	1.753458810163382e-18	7.916177456649706e-21	2.530944857092375e-27
900000	0.000059938968362501054	-6.974434361335108e-46	2.269891728733566e-56	7.357874734455941e-15	6.8912961316067595e-15	0.009880121256393743	2.1486834042605657e-22	8.068596465866846e-10	1.753458810163382e-18	7.91617745664971e-21	2.530944857092375e-27
1000000	0.000059938968362501054	-6.4651596415830525e-46	2.2698917287343067e-56	7.35787473445594e-15	6.8912961316067595e-15	0.009880121256393743	2.148451379341765e-22	8.068596465866846e-10	1.753458810163382e-18	7.916177456649711e-21	2.5309448570923752e-27
1100000	0.000059938968362501054	-5.955884922349384e-46	2.269891728734637e-56	7.35787473445594e-15	6.8912961316067595e-15	0.009880121256393743	2.1483436004935146e-22	8.068596465866846e-10	1.753458810163382e-18	7.916177456649711e-21	2.5309448570923752e-27
1200000	0.000059938968362501054	-5.4466102029260545e-46	2.269891728734612e-56	7.35787473445594e-15	6.8912961316067595e-15	0.009880121256393743	2.148343171878964e-22	8.068596465866846e-10	1.753458810163382e-18	7.916177456649711e-21	2.5309448570923752e-27
1300000	0.000059938968362501054	-4.9373354820780364e-46	2.269891728734583e-56	7.35787473445594e-15	6.8912961316067595e-15	0.009880121256393743	2.148343612231688e-22	8.068596465866846e-10	1.753458810163382e-18	7.916177456649711e-21	2.5309448570923752e-27
1400000	0.000059938968362501054	-4.428060760091475e-46	2.269891728734554e-56	7.35787473445594e-15	6.8912961316067595e-15	0.009880121256393743	2.1483437312007418e-22	8.068596465866846e-10	1.753458810163382e-18	7.916177456649711e-21	2.5309448570923752e-27
1500000	0.000059938968362501054	-3.918786037268662e-46	2.269891728734525e-56	7.35787473445594e-15	6.8912961316067595e-15	0.009880121256393743	2.1483436141155277e-22	8.068596465866846e-10	1.753458810163382e-18	7.916177456649711e-21	2.5309448570923752e-27
1600000	0.000059938968362501054	-3.4095113139118867e-46	2.269891728734496e-56	7.35787473445594e-15	6.89129613160676e-15	0.009880121256393743	2.1483433463054484e-22	8.068596465866846e-10	1.753458810163382e-18	7.916177456649711e-21	2.5309448570923752e-27
1700000	0.000059938968362501054	-2.9002365903234405e-46	2.269891728734467e-56	7.35787473445594e-15	6.89129613160676e-15	0.009880121256393743	2.148343013099907e-22	8.068596465866847e-10	1.753458810163382e-18	7.916177456649712e-21	2.5309448570923755e-27
1800000	0.000059938968362501054	-2.3909618668056127e-46	2.2698917287344385e-56	7.35787473445594e-15	6.89129613160676e-15	0.009880121256393743	2.148342699828307e-22	8.068596465866847e-10	1.753458810163382e-18	7.916177456649712e-21	2.5309448570923755e-27
1900000	0.000059938968362501054	-1.8816871436606936e-46	2.2698917287344095e-56	7.35787473445594e-15	6.89129613160676e-15	0.009880121256393743	2.14834249182005e-22	8.068596465866847e-10	1.753458810163382e-18	7.916177456649712e-21	2.5309448570923755e-27
2000000	0.000059938968362501054	-1.3743199828495938e-46	2.269891730258307e-56	7.35787473445594e-15	6.89129613160676e-15	0.009880121256393743	2.1483424535108277e-22	8.068596465866847e-10	1.753458810163382e-18	7.916177456649712e-21	2.5309448570923755e-27
2100000	0.000059938968362501054	-8.85837544266501e-47	2.2698917468689647e-56	7.35787473445594e-15	6.89129613160676e-15	0.009880121256393743	2.148342454665061e-22	8.068596465866847e-10	1.753458810163382e-18	7.916177456649712e-21	2.5309448570923755e-27
2200000	0.000059938968362501054	-4.1991999591515883e-47	2.269891781506421e-56	7.35787473445594e-15	6.89129613160676e-15	0.009880121256393743	2.14834245576387e-22	8.068596465866847e-10	1.753458810163382e-18	7.916177456649712e-21	2.5309448570923755e-27
2300000	0.000059938968362501054	2.3841927038996543e-48	2.26989183384372e-56	7.35787473445594e-15	6.89129613160676e-15	0.009880121256393743	2.1483424568082586e-22	8.068596465866847e-10	1.753458810163382e-18	7.916177456649712e-21	2.5309448570923755e-27
2400000	0.000059938968362501054	4.4585748943052975e-47	2.269891903553905e-56	7.35787473445594e-15	6.89129613160676e-15	0.009880121256393743	2.148342457799233e-22	8.068596465866847e-10	1.753458810163382e-18	7.916177456649712e-21	2.5309448570923755e-27
2500000	0.000059938968362501054	8.465359560940043e-47	2.26989199031002e-56	7.35787473445594e-15	6.89129613160676e-15	0.009880121256393743	2.1483424587377987e-22	8.068596465866847e-10	1.753458810163382e-18	7.916177456649712e-21	2.530944857092376e-27
2600000	0.000059938968362501054	1.2262865918639844e-46	2.2698920937851085e-56	7.35787473445594e-15	6.89129613160676e-15	0.009880121256393743	2.1483424596249603e-22	8.068596465866847e-10	1.753458810163382e-18	7.916177456649712e-21	2.530944857092376e-27
2700000	0.00005993896836250105	1.5855186615750345e-46	2.269892213652214e-56	7.35787473445594e-15	6.891296131606761e-15	0.009880121256393743	2.148342460461723e-22	8.068596465866848e-10	1.753458810163382e-18	7.916177456649712e-21	2.530944857092376e-27
2800000	0.00005993896836250105	1.924641430061719e-46	2.26989234958438e-56	7.35787473445594e-15	6.891296131606761e-15	0.009880121256393743	2.148342461249092e-22	8.068596465866848e-10	1.753458810163382e-18	7.916177456649712e-21	2.530944857092376e-27
2900000	0.00005993896836250105	2.2440641621586014e-46	2.26989250125465e-56	7.35787473445594e-15	6.891296131606761e-15	0.009880121256393743	2.1483424619880735e-22	8.068596465866848e-10	1.753458810163382e-18	7.916177456649712e-21	2.530944857092376e-27
3000000	0.00005993896836250105	2.5441961227002456e-46	2.269892668336068e-56	7.35787473445594e-15	6.891296131606761e-15	0.009880121256393743	2.1483424626796714e-22	8.068596465866848e-10	1.753458810163382e-18	7.916177456649714e-21	2.530944857092376e-27
3100000	0.00005993896836250105	2.825446576521217e-46	2.269892850501677e-56	7.35787473445594e-15	6.891296131606761e-15	0.009880121256393743	2.148342463324892e-22	8.068596465866848e-10	1.753458810163382e-18	7.916177456649714e-21	2.530944857092376e-27
3200000	0.00005993896836250105	3.0882247884560787e-46	2.269893047424522e-56	7.35787473445594e-15	6.891296131606761e-15	0.009880121256393743	2.1483424639247404e-22	8.068596465866848e-10	1.753458810163382e-18	7.916177456649714e-21	2.530944857092376e-27
3300000	0.00005993896836250105	3.3329400233393945e-46	2.2698932587776448e-56	7.35787473445594e-15	6.891296131606761e-15	0.009880121256393743	2.148342464480221e-22	8.068596465866848e-10	1.753458810163382e-18	7.916177456649714e-21	2.530944857092376e-27
3400000	0.00005993896836250105	3.5600015460057295e-46	2.2698934842340904e-56	7.35787473445594e-15	6.891296131606761e-15	0.009880121256393743	2.1483424649923404e-22	8.068596465866848e-10	1.753458810163382e-18	7.916177456649714e-21	2.530944857092376e-27
3500000	0.00005993896836250105	3.769818621289647e-46	2.2698937234669017e-56	7.35787473445594e-15	6.891296131606761e-15	0.009880121256393743	2.148342465462103e-22	8.068596465866848e-10	1.753458810163382e-18	7.916177456649714e-21	2.530944857092376e-27
3600000	0.00005993896836250105	3.962800514025712e-46	2.269893976149123e-56	7.35787473445594e-15	6.891296131606761e-15	0.009880121256393743	2.148342465890514e-22	8.068596465866848e-10	1.753458810163382e-18	7.916177456649714e-21	2.530944857092376e-27
3700000	0.00005993896836250105	4.1393564890484886e-46	2.269894241953797e-56	7.35787473445594e-15	6.891296131606761e-15	0.009880121256393743	2.148342466278579e-22	8.068596465866848e-10	1.753458810163382e-18	7.916177456649714e-21	2.530944857092376e-27
3800000	0.00005993896836250105	4.299895811192539e-46	2.269894520553968e-56	7.35787473445594e-15	6.891296131606761e-15	0.009880121256393743	2.1483424666273035e-22	8.068596465866848e-10	1.753458810163382e-18	7.916177456649714e-21	2.530944857092376e-27
3900000	0.00005993896836250105	4.44482774529243e-46	2.269894811622679e-56	7.35787473445594e-15	6.891296131606761e-15	0.009880121256393743	2.148342466937692e-22	8.068596465866848e-10	1.753458810163382e-18	7.916177456649714e-21	2.530944857092376e-27
4000000	0.00005993896836250105	4.574561556182724e-46	2.2698951148329744e-56	7.35787473445594e-15	6.891296131606761e-15	0.009880121256393743	2.14834246721075e-22	8.068596465866848e-10	1.753458810163382e-18	7.916177456649714e-21	2.530944857092376e-27
4100000	0.00005993896836250105	4.689506508697986e-46	2.2698954298578975e-56	7.35787473445594e-15	6.891296131606761e-15	0.009880121256393743	2.148342467447483e-22	8.068596465866848e-10	1.753458810163382e-18	7.916177456649714e-21	2.530944857092376e-27
4200000	0.00005993896836250105	4.79007186767278e-46	2.2698957563704916e-56	7.35787473445594e-15	6.891296131606761e-15	0.009880121256393743	2.1483424676488965e-22	8.068596465866848e-10	1.753458810163382e-18	7.916177456649714e-21	2.530944857092376e-27
4300000	0.00005993896836250105	4.8766668979416705e-46	2.2698960940438008e-56	7.35787473445594e-15	6.891296131606761e-15	0.009880121256393743	2.148342467815995e-22	8.068596465866848e-10	1.753458810163382e-18	7.916177456649714e-21	2.530944857092376e-27
4400000	0.00005993896836250105	4.949700864339221e-46	2.2698964425508684e-56	7.35787473445594e-15	6.891296131606761e-15	0.009880121256393743	2.1483424679497845e-22	8.068596465866848e-10	1.753458810163382e-18	7.916177456649714e-21	2.530944857092376e-27
4500000	0.00005993896836250105	5.009583031699994e-46	2.269896801564738e-56	7.35787473445594e-15	6.891296131606761e-15	0.009880121256393743	2.1483424680512696e-22	8.068596465866848e-10	1.753458810163382e-18	7.916177456649714e-21	2.530944857092376e-27
4600000	0.00005993896836250105	5.056722664858557e-46	2.2698971707584536e-56	7.35787473445594e-15	6.891296131606761e-15	0.009880121256393743	2.148342468121456e-22	8.068596465866848e-10	1.753458810163382e-18	7.916177456649714e-21	2.530944857092376e-27
4700000	0.00005993896836250105	5.091529028649471e-46	2.2698975498050582e-56	7.35787473445594e-15	6.891296131606761e-15	0.009880121256393743	2.148342468161349e-22	8.068596465866848e-10	1.753458810163382e-18	7.916177456649714e-21	2.530944857092376e-27
4800000	0.00005993896836250105	5.114411387907302e-46	2.269897938377596e-56	7.35787473445594e-15	6.891296131606761e-15	0.009880121256393743	2.1483424681719534e-22	8.068596465866848e-10	1.753458810163382e-18	7.916177456649714e-21	2.530944857092376e-27
4900000	0.00005993896836250105	5.125779007466615e-46	2.2698983361491106e-56	7.35787473445594e-15	6.891296131606761e-15	0.009880121256393743	2.148342468154275e-22	8.068596465866848e-10	1.753458810163382e-18	7.916177456649714e-21	2.530944857092376e-27
5000000	0.00005993896836250105	5.12604115216197e-46	2.269898742792645e-56	7.35787473445594e-15	6.891296131606761e-15	0.009880121256393743	2.148342468109319e-22	8.068596465866848e-10	1.753458810163382e-18	7.916177456649714e-21	2.530944857092376e-27
5100000	0.00005993896836250105	5.115607086827937e-46	2.2698991579812436e-56	7.35787473445594e-15	6.891296131606761e-15	0.009880121256393743	2.14834246803809e-22	8.068596465866848e-10	1.753458810163382e-18	7.916177456649714e-21	2.530944857092376e-27
5200000	0.00005993896836250105	5.094886076299075e-46	2.2698995813879493e-56	7.35787473445594e-15	6.891296131606761e-15	0.009880121256393743	2.1483424679415936e-22	8.068596465866848e-10	1.753458810163382e-18	7.916177456649714e-21	2.530944857092376e-27
5300000	0.00005993896836250105	5.064287385409951e-46	2.269900012685806e-56	7.35787473445594e-15	6.891296131606761e-15	0.009880121256393743	2.1483424678208356e-22	8.068596465866848e-10	1.753458810163382e-18	7.916177456649714e-21	2.530944857092376e-27
5400000	0.00005993896836250105	5.024220278995129e-46	2.2699004515478577e-56	7.35787473445594e-15	6.891296131606761e-15	0.009880121256393743	2.1483424676768206e-22	8.068596465866848e-10	1.753458810163382e-18	7.916177456649714e-21	2.530944857092376e-27
5500000	0.00005993896836250105	4.975094021889172e-46	2.2699008976471475e-56	7.35787473445594e-15	6.891296131606761e-15	0.009880121256393743	2.1483424675105544e-22	8.068596465866848e-10	1.753458810163382e-18	7.916177456649714e-21	2.530944857092376e-27
5600000	0.00005993896836250105	4.917317878926645e-46	2.269901350656719e-56	7.35787473445594e-15	6.891296131606761e-15	0.009880121256393743	2.1483424673230414e-22	8.068596465866848e-10	1.753458810163382e-18	7.916177456649714e-21	2.530944857092376e-27
5700000	0.00005993896836250105	4.851301114942112e-46	2.2699018102496165e-56	7.35787473445594e-15	6.891296131606761e-15	0.009880121256393743	2.148342467115288e-22	8.068596465866848e-10	1.753458810163382e-18	7.916177456649714e-21	2.530944857092376e-27
5800000	0.00005993896836250105	4.7774529947701354e-46	2.269902276098883e-56	7.35787473445594e-15	6.891296131606761e-15	0.009880121256393743	2.1483424668882985e-22	8.068596465866848e-10	1.753458810163382e-18	7.916177456649714e-21	2.530944857092376e-27
5900000	0.00005993896836250105	4.696182783245282e-46	2.2699027478775624e-56	7.35787473445594e-15	6.891296131606761e-15	0.009880121256393743	2.1483424666430786e-22	8.068596465866848e-10	1.753458810163382e-18	7.916177456649712e-21	2.530944857092376e-27
6000000	0.00005993896836250105	4.6078997452021134e-46	2.2699032252586976e-56	7.35787473445594e-15	6.891296131606761e-15	0.009880121256393743	2.1483424663806335e-22	8.068596465866848e-10	1.753458810163382e-18	7.916177456649712e-21	2.530944857092376e-27
6100000	0.00005993896836250105	4.513013145475197e-46	2.2699037079153333e-56	7.35787473445594e-15	6.891296131606761e-15	0.009880121256393743	2.148342466101968e-22	8.068596465866848e-10	1.753458810163382e-18	7.916177456649712e-21	2.530944857092376e-27
6200000	0.00005993896836250105	4.411932248899094e-46	2.2699041955205127e-56	7.35787473445594e-15	6.891296131606761e-15	0.009880121256393743	2.1483424658080883e-22	8.068596465866848e-10	1.753458810163382e-18	7.916177456649712e-21	2.530944857092376e-27
6300000	0.00005993896836250105	4.305066320308369e-46	2.269904687747279e-56	7.35787473445594e-15	6.891296131606761e-15	0.009880121256393743	2.1483424654999988e-22	8.068596465866848e-10	1.753458810163382e-18	7.916177456649712e-21	2.530944857092376e-27
6400000	0.00005993896836250105	4.192824624537588e-46	2.269905184268676e-56	7.35787473445594e-15	6.891296131606761e-15	0.009880121256393743	2.1483424651787056e-22	8.068596465866847e-10	1.753458810163382e-18	7.916177456649712e-21	2.530944857092376e-27
6500000	0.00005993896836250105	4.0756164264213124e-46	2.269905684757748e-56	7.35787473445594e-15	6.891296131606761e-15	0.009880121256393743	2.1483424648452127e-22	8.068596465866847e-10	1.753458810163382e-18	7.916177456649712e-21	2.530944857092376e-27
6600000	0.00005993896836250105	3.953850990794108e-46	2.269906188887538e-56	7.35787473445594e-15	6.891296131606761e-15	0.009880121256393743	2.1483424645005267e-22	8.068596465866847e-10	1.753458810163382e-18	7.916177456649712e-21	2.530944857092376e-27
6700000	0.00005993896836250105	3.82793758249054e-46	2.2699066963310895e-56	7.35787473445594e-15	6.891296131606761e-15	0.009880121256393743	2.148342464145652e-22	8.068596465866847e-10	1.753458810163382e-18	7.916177456649712e-21	2.530944857092376e-27
6800000	0.00005993896836250105	3.698285466345169e-46	2.269907206761446e-56	7.35787473445594e-15	6.891296131606761e-15	0.009880121256393743	2.148342463781594e-22	8.068596465866847e-10	1.753458810163382e-18	7.916177456649712e-21	2.530944857092376e-27
6900000	0.00005993896836250105	3.565303907192563e-46	2.269907719851652e-56	7.35787473445594e-15	6.891296131606761e-15	0.009880121256393743	2.148342463409358e-22	8.068596465866847e-10	1.753458810163382e-18	7.916177456649712e-21	2.530944857092376e-27
7000000	0.00005993896836250105	3.429402169867283e-46	2.2699082352747505e-56	7.35787473445594e-15	6.891296131606761e-15	0.009880121256393743	2.14834246302995e-22	8.068596465866847e-10	1.753458810163382e-18	7.916177456649712e-21	2.530944857092376e-27
7100000	0.00005993896836250105	3.290989519203895e-46	2.2699087527037852e-56	7.35787473445594e-15	6.891296131606761e-15	0.009880121256393743	2.1483424626443736e-22	8.068596465866847e-10	1.753458810163382e-18	7.916177456649712e-21	2.530944857092376e-27
7200000	0.00005993896836250105	3.150475220036963e-46	2.2699092718117994e-56	7.35787473445594e-15	6.891296131606761e-15	0.009880121256393743	2.1483424622536355e-22	8.068596465866847e-10	1.753458810163382e-18	7.916177456649712e-21	2.530944857092376e-27
7300000	0.00005993896836250105	3.0082685372010507e-46	2.2699097922718374e-56	7.35787473445594e-15	6.891296131606761e-15	0.009880121256393743	2.148342461858741e-22	8.068596465866847e-10	1.753458810163382e-18	7.916177456649712e-21	2.530944857092376e-27
7400000	0.00005993896836250105	2.8647787355307226e-46	2.269910313756942e-56	7.35787473445594e-15	6.891296131606761e-15	0.009880121256393743	2.148342461460694e-22	8.068596465866847e-10	1.753458810163382e-18	7.916177456649712e-21	2.530944857092376e-27
7500000	0.00005993896836250105	2.720415079860542e-46	2.2699108359401575e-56	7.35787473445594e-15	6.891296131606761e-15	0.009880121256393743	2.1483424610605013e-22	8.068596465866847e-10	1.753458810163382e-18	7.916177456649712e-21	2.530944857092376e-27
7600000	0.00005993896836250105	2.5755868350250736e-46	2.2699113584945273e-56	7.35787473445594e-15	6.89129613160676e-15	0.009880121256393743	2.148342460659167e-22	8.068596465866847e-10	1.753458810163382e-18	7.916177456649712e-21	2.530944857092376e-27
7700000	0.00005993896836250105	2.430703265858882e-46	2.269911881093095e-56	7.35787473445594e-15	6.89129613160676e-15	0.009880121256393743	2.148342460257697e-22	8.068596465866847e-10	1.753458810163382e-18	7.916177456649712e-21	2.530944857092376e-27
7800000	0.00005993896836250105	2.2861736371965304e-46	2.2699124034089043e-56	7.35787473445594e-15	6.89129613160676e-15	0.009880121256393743	2.148342459857096e-22	8.068596465866847e-10	1.753458810163382e-18	7.916177456649712e-21	2.530944857092376e-27
7900000	0.00005993896836250105	2.142407213872584e-46	2.2699129251149987e-56	7.35787473445594e-15	6.89129613160676e-15	0.009880121256393743	2.1483424594583697e-22	8.068596465866847e-10	1.753458810163382e-18	7.916177456649712e-21	2.530944857092376e-27
8000000	0.00005993896836250105	1.999813260721606e-46	2.2699134458844217e-56	7.35787473445594e-15	6.89129613160676e-15	0.009880121256393743	2.148342459062524e-22	8.068596465866847e-10	1.753458810163382e-18	7.916177456649712e-21	2.5309448570923755e-27
8100000	0.00005993896836250105	1.858801042578161e-46	2.269913965390217e-56	7.35787473445594e-15	6.89129613160676e-15	0.009880121256393743	2.148342458670563e-22	8.068596465866847e-10	1.753458810163382e-18	7.916177456649712e-21	2.5309448570923755e-27
8200000	0.00005993896836250105	1.7197798242768119e-46	2.2699144833054285e-56	7.35787473445594e-15	6.89129613160676e-15	0.009880121256393743	2.148342458283492e-22	8.068596465866847e-10	1.753458810163382e-18	7.916177456649712e-21	2.5309448570923755e-27
8300000	0.00005993896836250105	1.583158870652125e-46	2.2699149993030995e-56	7.35787473445594e-15	6.89129613160676e-15	0.009880121256393743	2.1483424579023166e-22	8.068596465866847e-10	1.753458810163382e-18	7.916177456649712e-21	2.5309448570923755e-27
8400000	0.00005993896836250105	1.449347446538663e-46	2.2699155130562737e-56	7.35787473445594e-15	6.89129613160676e-15	0.009880121256393743	2.1483424575280425e-22	8.068596465866847e-10	1.753458810163382e-18	7.916177456649712e-21	2.5309448570923755e-27
8500000	0.00005993896836250105	1.3187548167709902e-46	2.2699160242379947e-56	7.35787473445594e-15	6.89129613160676e-15	0.009880121256393743	2.1483424571616747e-22	8.068596465866847e-10	1.753458810163382e-18	7.916177456649712e-21	2.5309448570923755e-27
8600000	0.00005993896836250105	1.1917902461836711e-46	2.2699165325213065e-56	7.35787473445594e-15	6.89129613160676e-15	0.009880121256393743	2.148342456804218e-22	8.068596465866847e-10	1.753458810163382e-18	7.916177456649711e-21	2.5309448570923755e-27
8700000	0.00005993896836250105	1.0688629996112693e-46	2.269917037579252e-56	7.35787473445594e-15	6.89129613160676e-15	0.009880121256393743	2.148342456456678e-22	8.068596465866846e-10	1.753458810163382e-18	7.916177456649711e-21	2.5309448570923755e-27
8800000	0.00005993896836250105	9.503823418883493e-47	2.2699175390848754e-56	7.35787473445594e-15	6.89129613160676e-15	0.009880121256393743	2.1483424561200602e-22	8.068596465866846e-10	1.753458810163382e-18	7.916177456649711e-21	2.5309448570923755e-27
8900000	0.00005993896836250105	8.367575378494755e-47	2.2699180367112196e-56	7.35787473445594e-15	6.89129613160676e-15	0.009880121256393743	2.1483424557953694e-22	8.068596465866846e-10	1.753458810163382e-18	7.916177456649711e-21	2.5309448570923755e-27
9000000	0.00005993896836250105	7.283978523292115e-47	2.2699185301313295e-56	7.35787473445594e-15	6.89129613160676e-15	0.009880121256393743	2.148342455483611e-22	8.068596465866846e-10	1.753458810163382e-18	7.916177456649711e-21	2.5309448570923755e-27
9100000	0.00005993896836250105	6.257125501621215e-47	2.2699190190182474e-56	7.35787473445594e-15	6.89129613160676e-15	0.009880121256393743	2.14834245518579e-22	8.068596465866846e-10	1.753458810163382e-18	7.916177456649711e-21	2.5309448570923755e-27
9200000	0.00005993896836250105	5.291108961827699e-47	2.2699195030450177e-56	7.35787473445594e-15	6.89129613160676e-15	0.009880121256393743	2.1483424549029125e-22	8.068596465866846e-10	1.753458810163382e-18	7.916177456649711e-21	2.5309448570923755e-27
9300000	0.00005993896836250105	4.390021552257204e-47	2.2699199818846837e-56	7.35787473445594e-15	6.89129613160676e-15	0.009880121256393743	2.1483424546359826e-22	8.068596465866846e-10	1.753458810163382e-18	7.916177456649711e-21	2.5309448570923755e-27
9400000	0.00005993896836250105	3.557955921255377e-47	2.2699204552102893e-56	7.35787473445594e-15	6.89129613160676e-15	0.009880121256393743	2.1483424543860067e-22	8.068596465866846e-10	1.753458810163382e-18	7.916177456649711e-21	2.5309448570923755e-27
9500000	0.00005993896836250105	2.7990047171678553e-47	2.2699209226948776e-56	7.35787473445594e-15	6.89129613160676e-15	0.009880121256393743	2.1483424541539895e-22	8.068596465866846e-10	1.753458810163382e-18	7.916177456649711e-21	2.5309448570923755e-27
9600000	0.00005993896836250105	2.117260588340281e-47	2.2699213840114927e-56	7.35787473445594e-15	6.89129613160676e-15	0.009880121256393743	2.148342453940936e-22	8.068596465866846e-10	1.753458810163382e-18	7.916177456649711e-21	2.5309448570923755e-27
9700000	0.00005993896836250105	1.5168161831182956e-47	2.2699218388331777e-56	7.35787473445594e-15	6.89129613160676e-15	0.009880121256393743	2.148342453747852e-22	8.068596465866846e-10	1.753458810163382e-18	7.916177456649711e-21	2.5309448570923755e-27
9800000	0.00005993896836250105	1.0017641498475401e-47	2.269922286832977e-56	7.35787473445594e-15	6.89129613160676e-15	0.009880121256393743	2.148342453575742e-22	8.068596465866846e-10	1.753458810163382e-18	7.916177456649711e-21	2.5309448570923755e-27
9900000	0.00005993896836250105	5.761971368736563e-48	2.269922727683934e-56	7.35787473445594e-15	6.89129613160676e-15	0.009880121256393743	2.1483424534256123e-22	8.068596465866846e-10	1.753458810163382e-18	7.916177456649711e-21	2.5309448570923755e-27
10000000	0.00005993896836250105	2.442077925422856e-48	2.2699231610590917e-56	7.35787473445594e-15	6.89129613160676e-15	0.009880121256393743	2.148342453298467e-22	8.068596465866846e-10	1.753458810163382e-18	7.916177456649711e-21	2.5309448570923755e-27
10100000	0.00005993896836250105	9.88876519906855e-50	2.269923586631494e-56	7.35787473445594e-15	6.89129613160676e-15	0.009880121256393743	2.1483424531953123e-22	8.068596465866846e-10	1.753458810163382e-18	7.916177456649711e-21	2.5309448570923755e-27
10200000	0.00005993896836250105	-1.2266729681035306e-48	2.269924004074185e-56	7.35787473445594e-15	6.89129613160676e-15	0.009880121256393743	2.148342453117153e-22	8.068596465866846e-10	1.753458810163382e-18	7.916177456649711e-21	2.5309448570923755e-27
10300000	0.00005993896836250105	-1.4936774514033818e-48	2.2699244130602077e-56	7.35787473445594e-15	6.89129613160676e-15	0.009880121256393743	2.1483424530649946e-22	8.068596465866846e-10	1.753458810163382e-18	7.916177456649711e-21	2.5309448570923755e-27
10400000	0.00005993896836250105	-6.6119931445245295e-49	2.269924813262606e-56	7.35787473445594e-15	6.89129613160676e-15	0.009880121256393743	2.1483424530398423e-22	8.068596465866846e-10	1.753458810163382e-18	7.916177456649711e-21	2.5309448570923755e-27
10500000	0.00005993896836250105	1.0907219293362996e-48	2.2699252028701007e-56	7.35787473445594e-15	6.89129613160676e-15	0.009880121256393743	2.1483424530376517e-22	8.068596465866846e-10	1.753458810163382e-18	7.916177456649711e-21	2.5309448570923755e-27
10600000	0.00005993896836250105	2.8579114385677047e-48	2.26992557559073e-56	7.35787473445594e-15	6.89129613160676e-15	0.009880121256393743	2.148342453037786e-22	8.068596465866846e-10	1.753458810163382e-18	7.916177456649711e-21	2.5309448570923755e-27
10700000	0.00005993896836250105	4.5397466426997424e-48	2.2699259310277864e-56	7.35787473445594e-15	6.89129613160676e-15	0.009880121256393743	2.1483424530379145e-22	8.068596465866846e-10	1.753458810163382e-18	7.916177456649711e-21	2.5309448570923755e-27
10800000	0.00005993896836250105	6.137780914205047e-48	2.2699262694958156e-56	7.35787473445594e-15	6.89129613160676e-15	0.009880121256393743	2.1483424530380363e-22	8.068596465866846e-10	1.753458810163382e-18	7.916177456649711e-21	2.5309448570923755e-27
10900000	0.00005993896836250105	7.653567625556255e-48	2.2699265913093634e-56	7.35787473445594e-15	6.89129613160676e-15	0.009880121256393743	2.148342453038152e-22	8.068596465866846e-10	1.753458810163382e-18	7.916177456649711e-21	2.5309448570923755e-27
11000000	0.00005993896836250105	9.088660149225998e-48	2.2699268967829753e-56	7.35787473445594e-15	6.89129613160676e-15	0.009880121256393743	2.1483424530382615e-22	8.068596465866846e-10	1.753458810163382e-18	7.916177456649711e-21	2.5309448570923755e-27
11100000	0.00005993896836250105	1.0444611857686913e-47	2.2699271862311964e-56	7.35787473445594e-15	6.89129613160676e-15	0.009880121256393743	2.148342453038365e-22	8.068596465866846e-10	1.753458810163382e-18	7.916177456649711e-21	2.5309448570923755e-27
11200000	0.00005993896836250105	1.1722976123411633e-47	2.2699274599685733e-56	7.35787473445594e-15	6.89129613160676e-15	0.009880121256393743	2.1483424530384623e-22	8.068596465866846e-10	1.753458810163382e-18	7.916177456649711e-21	2.5309448570923755e-27
11300000	0.00005993896836250105	1.2925306318872791e-47	2.269927718309651e-56	7.35787473445594e-15	6.89129613160676e-15	0.009880121256393743	2.148342453038554e-22	8.068596465866846e-10	1.753458810163382e-18	7.916177456649711e-21	2.5309448570923755e-27
11400000	0.00005993896836250105	1.4053155816543024e-47	2.269927961568976e-56	7.35787473445594e-15	6.89129613160676e-15	0.009880121256393743	2.14834245303864e-22	8.068596465866846e-10	1.753458810163382e-18	7.916177456649711e-21	2.5309448570923755e-27
11500000	0.00005993896836250105	1.5108077988894966e-47	2.269928190061093e-56	7.35787473445594e-15	6.89129613160676e-15	0.009880121256393743	2.1483424530387204e-22	8.068596465866846e-10	1.753458810163382e-18	7.916177456649711e-21	2.5309448570923755e-27
11600000	0.00005993896836250105	1.609162620840125e-47	2.2699284041005483e-56	7.35787473445594e-15	6.89129613160676e-15	0.009880121256393743	2.1483424530387957e-22	8.068596465866846e-10	1.753458810163382e-18	7.916177456649711e-21	2.5309448570923755e-27
11700000	0.00005993896836250105	1.700535384753451e-47	2.269928604001887e-56	7.35787473445594e-15	6.89129613160676e-15	0.009880121256393743	2.1483424530388653e-22	8.068596465866846e-10	1.753458810163382e-18	7.916177456649711e-21	2.5309448570923755e-27
11800000	0.00005993896836250105	1.7850814278767384e-47	2.269928790079655e-56	7.35787473445594e-15	6.89129613160676e-15	0.009880121256393743	2.1483424530389297e-22	8.068596465866846e-10	1.753458810163382e-18	7.916177456649711e-21	2.5309448570923755e-27
11900000	0.00005993896836250105	1.8629560874572501e-47	2.2699289626483985e-56	7.35787473445594e-15	6.89129613160676e-15	0.009880121256393743	2.148342453038989e-22	8.068596465866846e-10	1.753458810163382e-18	7.916177456649711e-21	2.5309448570923755e-27
12000000	0.00005993896836250105	1.9343147007422502e-47	2.2699291220226624e-56	7.35787473445594e-15	6.89129613160676e-15	0.009880121256393743	2.1483424530390435e-22	8.068596465866846e-10	1.753458810163382e-18	7.916177456649711e-21	2.5309448570923755e-27
12100000	0.00005993896836250105	1.9993126049790018e-47	2.2699292685169927e-56	7.35787473445594e-15	6.89129613160676e-15	0.009880121256393743	2.148342453039093e-22	8.068596465866846e-10	1.753458810163382e-18	7.916177456649711e-21	2.5309448570923755e-27
12200000	0.00005993896836250105	2.0581051374147682e-47	2.269929402445935e-56	7.35787473445594e-15	6.89129613160676e-15	0.009880121256393743	2.148342453039138e-22	8.068596465866846e-10	1.753458810163382e-18	7.916177456649711e-21	2.5309448570923755e-27
12300000	0.00005993896836250105	2.1108476352968127e-47	2.2699295241240352e-56	7.35787473445594e-15	6.89129613160676e-15	0.009880121256393743	2.148342453039178e-22	8.068596465866846e-10	1.753458810163382e-18	7.916177456649711e-21	2.5309448570923755e-27
12400000	0.00005993896836250105	2.1576954358723993e-47	2.2699296338658386e-56	7.35787473445594e-15	6.89129613160676e-15	0.009880121256393743	2.1483424530392137e-22	8.068596465866846e-10	1.753458810163382e-18	7.916177456649711e-21	2.5309448570923755e-27
12500000	0.00005993896836250105	2.198803876388791e-47	2.269929731985891e-56	7.35787473445594e-15	6.89129613160676e-15	0.009880121256393743	2.148342453039245e-22	8.068596465866846e-10	1.753458810163382e-18	7.916177456649711e-21	2.5309448570923755e-27
12600000	0.00005993896836250105	2.2343282940932517e-47	2.269929818798738e-56	7.35787473445594e-15	6.89129613160676e-15	0.009880121256393743	2.1483424530392725e-22	8.068596465866846e-10	1.753458810163382e-18	7.916177456649711e-21	2.5309448570923755e-27
12700000	0.00005993896836250105	2.264424026233045e-47	2.269929894618925e-56	7.35787473445594e-15	6.89129613160676e-15	0.009880121256393743	2.148342453039295e-22	8.068596465866846e-10	1.753458810163382e-18	7.916177456649711e-21	2.5309448570923755e-27
12800000	0.00005993896836250105	2.289246410055433e-47	2.269929959760999e-56	7.35787473445594e-15	6.89129613160676e-15	0.009880121256393743	2.1483424530393143e-22	8.068596465866846e-10	1.753458810163382e-18	7.916177456649711e-21	2.5309448570923755e-27
12900000	0.00005993896836250105	2.3089507828076807e-47	2.269930014539504e-56	7.35787473445594e-15	6.89129613160676e-15	0.009880121256393743	2.1483424530393294e-22	8.068596465866846e-10	1.753458810163382e-18	7.916177456649711e-21	2.5309448570923755e-27
13000000	0.00005993896836250105	2.3236924817370505e-47	2.269930059268986e-56	7.35787473445594e-15	6.89129613160676e-15	0.009880121256393743	2.1483424530393406e-22	8.068596465866846e-10	1.753458810163382e-18	7.916177456649711e-21	2.5309448570923755e-27
13100000	0.00005993896836250105	2.333626844090806e-47	2.2699300942639914e-56	7.35787473445594e-15	6.89129613160676e-15	0.009880121256393743	2.148342453039348e-22	8.068596465866846e-10	1.753458810163382e-18	7.916177456649711e-21	2.5309448570923755e-27
13200000	0.00005993896836250105	2.3389092071162114e-47	2.269930119839065e-56	7.35787473445594e-15	6.89129613160676e-15	0.009880121256393743	2.148342453039352e-22	8.068596465866846e-10	1.753458810163382e-18	7.916177456649711e-21	2.5309448570923755e-27
13300000	0.00005993896836250105	2.3396949080605296e-47	2.2699301363087536e-56	7.35787473445594e-15	6.89129613160676e-15	0.009880121256393743	2.1483424530393524e-22	8.068596465866846e-10	1.753458810163382e-18	7.916177456649711e-21	2.5309448570923755e-27
13400000	0.00005993896836250105	2.3361392841710235e-47	2.269930143987602e-56	7.35787473445594e-15	6.89129613160676e-15	0.009880121256393743	2.14834245303935e-22	8.068596465866846e-10	1.753458810163382e-18	7.916177456649711e-21	2.5309448570923755e-27
13500000	0.00005993896836250105	2.3283976726949575e-47	2.2699301431901556e-56	7.35787473445594e-15	6.89129613160676e-15	0.009880121256393743	2.148342453039344e-22	8.068596465866846e-10	1.753458810163382e-18	7.916177456649711e-21	2.5309448570923755e-27
13600000	0.00005993896836250105	2.3166254108795944e-47	2.2699301342309607e-56	7.35787473445594e-15	6.89129613160676e-15	0.009880121256393743	2.148342453039335e-22	8.068596465866846e-10	1.753458810163382e-18	7.916177456649711e-21	2.5309448570923755e-27
13700000	0.00005993896836250105	2.300977835972198e-47	2.269930117424563e-56	7.35787473445594e-15	6.89129613160676e-15	0.009880121256393743	2.1483424530393232e-22	8.068596465866846e-10	1.753458810163382e-18	7.916177456649711e-21	2.5309448570923755e-27
13800000	0.00005993896836250105	2.281610285220032e-47	2.2699300930855075e-56	7.35787473445594e-15	6.89129613160676e-15	0.009880121256393743	2.148342453039308e-22	8.068596465866846e-10	1.753458810163382e-18	7.916177456649711e-21	2.5309448570923755e-27
13900000	0.00005993896836250105	2.2586780958703587e-47	2.2699300615283404e-56	7.35787473445594e-15	6.89129613160676e-15	0.009880121256393743	2.148342453039291e-22	8.068596465866846e-10	1.753458810163382e-18	7.916177456649711e-21	2.5309448570923755e-27
14000000	0.00005993896836250105	2.232336605170443e-47	2.2699300230676076e-56	7.35787473445594e-15	6.89129613160676e-15	0.009880121256393743	2.1483424530392706e-22	8.068596465866846e-10	1.753458810163382e-18	7.916177456649711e-21	2.5309448570923755e-27
14100000	0.00005993896836250105	2.202741150367547e-47	2.269929978017854e-56	7.35787473445594e-15	6.89129613160676e-15	0.009880121256393743	2.148342453039248e-22	8.068596465866846e-10	1.753458810163382e-18	7.916177456649711e-21	2.5309448570923755e-27
14200000	0.00005993896836250105	2.1700470687089352e-47	2.2699299266936257e-56	7.35787473445594e-15	6.89129613160676e-15	0.009880121256393743	2.148342453039223e-22	8.068596465866846e-10	1.753458810163382e-18	7.916177456649711e-21	2.5309448570923755e-27
14300000	0.00005993896836250105	2.1344096974418707e-47	2.2699298694094686e-56	7.35787473445594e-15	6.89129613160676e-15	0.009880121256393743	2.1483424530391963e-22	8.068596465866846e-10	1.753458810163382e-18	7.916177456649711e-21	2.5309448570923755e-27
14400000	0.00005993896836250105	2.0959843738136163e-47	2.269929806479928e-56	7.35787473445594e-15	6.89129613160676e-15	0.009880121256393743	2.1483424530391667e-22	8.068596465866846e-10	1.753458810163382e-18	7.916177456649711e-21	2.5309448570923755e-27
14500000	0.00005993896836250105	2.054926435071437e-47	2.269929738219549e-56	7.35787473445594e-15	6.89129613160676e-15	0.009880121256393743	2.1483424530391356e-22	8.068596465866846e-10	1.753458810163382e-18	7.916177456649711e-21	2.5309448570923755e-27
14600000	0.00005993896836250105	2.0113912184625945e-47	2.2699296649428786e-56	7.35787473445594e-15	6.89129613160676e-15	0.009880121256393743	2.1483424530391022e-22	8.068596465866846e-10	1.753458810163382e-18	7.916177456649711e-21	2.5309448570923755e-27
14700000	0.00005993896836250105	1.965534061234353e-47	2.2699295869644613e-56	7.35787473445594e-15	6.89129613160676e-15	0.009880121256393743	2.1483424530390674e-22	8.068596465866846e-10	1.753458810163382e-18	7.916177456649711e-21	2.5309448570923755e-27
14800000	0.00005993896836250105	1.9175103006339766e-47	2.269929504598844e-56	7.35787473445594e-15	6.89129613160676e-15	0.009880121256393743	2.148342453039031e-22	8.068596465866846e-10	1.753458810163382e-18	7.916177456649711e-21	2.5309448570923755e-27
14900000	0.00005993896836250105	1.8674752739087274e-47	2.269929418160571e-56	7.35787473445594e-15	6.89129613160676e-15	0.009880121256393743	2.1483424530389927e-22	8.068596465866846e-10	1.753458810163382e-18	7.916177456649711e-21	2.5309448570923755e-27
15000000	0.00005993896836250105	1.8155843183058698e-47	2.2699293279641884e-56	7.35787473445594e-15	6.89129613160676e-15	0.009880121256393743	2.148342453038953e-22	8.068596465866846e-10	1.753458810163382e-18	7.916177456649711e-21	2.5309448570923755e-27
15100000	0.00005993896836250105	1.761992771072667e-47	2.2699292343242423e-56	7.35787473445594e-15	6.89129613160676e-15	0.009880121256393743	2.1483424530389123e-22	8.068596465866846e-10	1.753458810163382e-18	7.916177456649711e-21	2.5309448570923755e-27
15200000	0.00005993896836250105	1.7068559694563823e-47	2.2699291375552783e-56	7.35787473445594e-15	6.8912961316067595e-15	0.009880121256393743	2.14834245303887e-22	8.068596465866846e-10	1.753458810163382e-18	7.916177456649711e-21	2.5309448570923755e-27
15300000	0.00005993896836250105	1.6503292507042793e-47	2.2699290379718414e-56	7.35787473445594e-15	6.8912961316067595e-15	0.009880121256393743	2.148342453038827e-22	8.068596465866846e-10	1.753458810163382e-18	7.916177456649711e-21	2.5309448570923755e-27
15400000	0.00005993896836250105	1.5925679520636213e-47	2.269928935888478e-56	7.35787473445594e-15	6.8912961316067595e-15	0.009880121256393743	2.148342453038783e-22	8.068596465866846e-10	1.753458810163382e-18	7.916177456649711e-21	2.5309448570923755e-27
15500000	0.00005993896836250105	1.533727410781672e-47	2.269928831619733e-56	7.35787473445594e-15	6.8912961316067595e-15	0.009880121256393743	2.1483424530387383e-22	8.068596465866846e-10	1.753458810163382e-18	7.916177456649711e-21	2.5309448570923755e-27
15600000	0.00005993896836250105	1.4739629641056945e-47	2.269928725480153e-56	7.35787473445594e-15	6.8912961316067595e-15	0.009880121256393743	2.1483424530386927e-22	8.068596465866846e-10	1.753458810163382e-18	7.916177456649711e-21	2.5309448570923755e-27
15700000	0.00005993896836250105	1.4134299492829526e-47	2.269928617784283e-56	7.35787473445594e-15	6.8912961316067595e-15	0.009880121256393743	2.1483424530386466e-22	8.068596465866847e-10	1.753458810163382e-18	7.916177456649711e-21	2.5309448570923755e-27
15800000	0.00005993896836250105	1.3522837035607096e-47	2.269928508846669e-56	7.35787473445594e-15	6.8912961316067595e-15	0.009880121256393743	2.1483424530385996e-22	8.068596465866847e-10	1.753458810163382e-18	7.916177456649711e-21	2.5309448570923755e-27
15900000	0.00005993896836250105	1.2906795641862288e-47	2.269928398981856e-56	7.35787473445594e-15	6.8912961316067595e-15	0.009880121256393743	2.148342453038553e-22	8.068596465866847e-10	1.753458810163382e-18	7.916177456649711e-21	2.5309448570923755e-27
16000000	0.00005993896836250105	1.228772868406774e-47	2.2699282885043905e-56	7.35787473445594e-15	6.8912961316067595e-15	0.009880121256393743	2.1483424530385056e-22	8.068596465866847e-10	1.753458810163382e-18	7.916177456649711e-21	2.5309448570923755e-27
16100000	0.00005993896836250105	1.166718953469608e-47	2.269928177728818e-56	7.35787473445594e-15	6.8912961316067595e-15	0.009880121256393743	2.1483424530384585e-22	8.068596465866847e-10	1.753458810163382e-18	7.916177456649711e-21	2.5309448570923755e-27
16200000	0.00005993896836250105	1.1046731566219948e-47	2.269928066969684e-56	7.35787473445594e-15	6.8912961316067595e-15	0.009880121256393743	2.148342453038411e-22	8.068596465866847e-10	1.753458810163382e-18	7.916177456649711e-21	2.5309448570923755e-27
16300000	0.00005993896836250105	1.0427908151111978e-47	2.2699279565415337e-56	7.35787473445594e-15	6.8912961316067595e-15	0.009880121256393743	2.148342453038364e-22	8.068596465866847e-10	1.753458810163382e-18	7.916177456649712e-21	2.5309448570923755e-27
16400000	0.00005993896836250105	9.812272661844803e-48	2.2699278467589137e-56	7.35787473445594e-15	6.8912961316067595e-15	0.009880121256393743	2.148342453038317e-22	8.068596465866847e-10	1.753458810163382e-18	7.916177456649712e-21	2.5309448570923755e-27
16500000	0.00005993896836250105	9.201378470891057e-48	2.269927737936369e-56	7.35787473445594e-15	6.8912961316067595e-15	0.009880121256393743	2.1483424530382705e-22	8.068596465866847e-10	1.753458810163382e-18	7.916177456649712e-21	2.5309448570923755e-27
16600000	0.00005993896836250105	8.596778950723373e-48	2.2699276303884456e-56	7.35787473445594e-15	6.8912961316067595e-15	0.009880121256393743	2.1483424530382244e-22	8.068596465866847e-10	1.753458810163382e-18	7.916177456649712e-21	2.5309448570923755e-27
16700000	0.00005993896836250105	8.00002747381439e-48	2.269927524429689e-56	7.35787473445594e-15	6.8912961316067595e-15	0.009880121256393743	2.148342453038179e-22	8.068596465866847e-10	1.753458810163382e-18	7.916177456649712e-21	2.5309448570923755e-27
16800000	0.00005993896836250105	7.412677412636739e-48	2.2699274203746445e-56	7.35787473445594e-15	6.8912961316067595e-15	0.009880121256393743	2.148342453038134e-22	8.068596465866847e-10	1.753458810163382e-18	7.916177456649712e-21	2.5309448570923755e-27
16900000	0.00005993896836250105	6.836282139663057e-48	2.269927318537858e-56	7.35787473445594e-15	6.8912961316067595e-15	0.009880121256393743	2.14834245303809e-22	8.068596465866847e-10	1.753458810163382e-18	7.916177456649712e-21	2.5309448570923755e-27
17000000	0.00005993896836250105	6.272395027365976e-48	2.269927219233876e-56	7.35787473445594e-15	6.8912961316067595e-15	0.009880121256393743	2.148342453038047e-22	8.068596465866847e-10	1.753458810163382e-18	7.916177456649712e-21	2.5309448570923755e-27
17100000	0.00005993896836250105	5.72256944821813e-48	2.2699271227772426e-56	7.35787473445594e-15	6.8912961316067595e-15	0.009880121256393743	2.1483424530380053e-22	8.068596465866847e-10	1.753458810163382e-18	7.916177456649712e-21	2.5309448570923755e-27
17200000	0.00005993896836250105	5.188358774692154e-48	2.269927029482505e-56	7.35787473445594e-15	6.8912961316067595e-15	0.009880121256393743	2.1483424530379644e-22	8.068596465866847e-10	1.753458810163382e-18	7.916177456649712e-21	2.5309448570923755e-27
17300000	0.00005993896836250105	4.671316379260685e-48	2.269926939664208e-56	7.35787473445594e-15	6.8912961316067595e-15	0.009880121256393743	2.148342453037925e-22	8.068596465866847e-10	1.753458810163382e-18	7.916177456649712e-21	2.5309448570923755e-27
17400000	0.00005993896836250105	4.1729956343963547e-48	2.269926853636897e-56	7.35787473445594e-15	6.8912961316067595e-15	0.009880121256393743	2.148342453037887e-22	8.068596465866847e-10	1.753458810163382e-18	7.916177456649712e-21	2.5309448570923755e-27
17500000	0.00005993896836250105	3.6949499125717996e-48	2.2699267717151187e-56	7.35787473445594e-15	6.8912961316067595e-15	0.009880121256393743	2.1483424530378506e-22	8.068596465866847e-10	1.753458810163382e-18	7.916177456649712e-21	2.5309448570923755e-27
17600000	0.00005993896836250105	3.2387325862596505e-48	2.269926694213418e-56	7.35787473445594e-15	6.8912961316067595e-15	0.009880121256393743	2.148342453037816e-22	8.068596465866847e-10	1.753458810163382e-18	7.916177456649712e-21	2.5309448570923755e-27
17700000	0.00005993896836250105	2.8058970279325455e-48	2.2699266214463406e-56	7.35787473445594e-15	6.8912961316067595e-15	0.009880121256393743	2.148342453037783e-22	8.068596465866847e-10	1.753458810163382e-18	7.916177456649712e-21	2.5309448570923755e-27
17800000	0.00005993896836250105	2.397996610063118e-48	2.269926553728432e-56	7.35787473445594e-15	6.8912961316067595e-15	0.009880121256393743	2.148342453037752e-22	8.068596465866847e-10	1.753458810163382e-18	7.916177456649712e-21	2.5309448570923755e-27
17900000	0.00005993896836250105	2.0165847051240013e-48	2.269926491374239e-56	7.35787473445594e-15	6.8912961316067595e-15	0.009880121256393743	2.1483424530377227e-22	8.068596465866847e-10	1.753458810163382e-18	7.916177456649712e-21	2.5309448570923755e-27
18000000	0.00005993896836250105	1.6632146855878312e-48	2.2699264346983055e-56	7.35787473445594e-15	6.8912961316067595e-15	0.009880121256393743	2.148342453037696e-22	8.068596465866847e-10	1.753458810163382e-18	7.916177456649712e-21	2.5309448570923755e-27
18100000	0.00005993896836250105	1.3394399239272411e-48	2.2699263840151784e-56	7.35787473445594e-15	6.8912961316067595e-15	0.009880121256393743	2.148342453037671e-22	8.068596465866847e-10	1.753458810163382e-18	7.916177456649712e-21	2.5309448570923755e-27
18200000	0.00005993896836250105	1.0468137926148656e-48	2.269926339639403e-56	7.35787473445594e-15	6.8912961316067595e-15	0.009880121256393743	2.148342453037649e-22	8.068596465866847e-10	1.753458810163382e-18	7.916177456649712e-21	2.5309448570923755e-27
18300000	0.00005993896836250105	7.8688966412334e-49	2.269926301885525e-56	7.35787473445594e-15	6.8912961316067595e-15	0.009880121256393743	2.1483424530376286e-22	8.068596465866847e-10	1.753458810163382e-18	7.916177456649712e-21	2.5309448570923755e-27
18400000	0.00005993896836250105	5.612209109252978e-49	2.2699262710680902e-56	7.35787473445594e-15	6.8912961316067595e-15	0.009880121256393743	2.1483424530376117e-22	8.068596465866847e-10	1.753458810163382e-18	7.916177456649712e-21	2.5309448570923755e-27
18500000	0.00005993896836250105	3.7136090549337385e-49	2.269926247501644e-56	7.35787473445594e-15	6.8912961316067595e-15	0.009880121256393743	2.148342453037597e-22	8.068596465866847e-10	1.753458810163382e-18	7.916177456649712e-21	2.5309448570923755e-27
18600000	0.00005993896836250105	2.188630203002024e-49	2.2699262315007317e-56	7.35787473445594e-15	6.8912961316067595e-15	0.009880121256393743	2.1483424530375854e-22	8.068596465866847e-10	1.753458810163382e-18	7.916177456649712e-21	2.5309448570923755e-27
18700000	0.00005993896836250105	1.0528062781841789e-49	2.2699262233799e-56	7.35787473445594e-15	6.8912961316067595e-15	0.009880121256393743	2.148342453037577e-22	8.068596465866847e-10	1.753458810163382e-18	7.916177456649712e-21	2.5309448570923755e-27
18800000	0.00005993896836250105	3.2167100520654885e-50	2.269926223453694e-56	7.35787473445594e-15	6.8912961316067595e-15	0.009880121256393743	2.1483424530375713e-22	8.068596465866847e-10	1.753458810163382e-18	7.916177456649712e-21	2.5309448570923755e-27
18900000	0.00005993896836250105	1.0758108795476982e-51	2.269926232036659e-56	7.35787473445594e-15	6.8912961316067595e-15	0.009880121256393743	2.148342453037569e-22	8.068596465866847e-10	1.753458810163382e-18	7.916177456649712e-21	2.5309448570923755e-27
19000000	0.00005993896836250105	2.933890180638142e-53	2.2699262464900653e-56	7.35787473445594e-15	6.8912961316067595e-15	0.009880121256393743	2.148342453037569e-22	8.068596465866847e-10	1.753458810163382e-18	7.916177456649712e-21	2.5309448570923755e-27
19100000	0.00005993896836250105	2.934954518758575e-53	2.2699262604786644e-56	7.35787473445594e-15	6.8912961316067595e-15	0.009880121256393743	2.148342453037569e-22	8.068596465866847e-10	1.753458810163382e-18	7.916177456649712e-21	2.5309448570923755e-27
19200000	0.00005993896836250105	2.9359668922522933e-53	2.2699262737842945e-56	7.35787473445594e-15	6.8912961316067595e-15	0.009880121256393743	2.148342453037569e-22	8.068596465866847e-10	1.753458810163382e-18	7.916177456649712e-21	2.5309448570923755e-27
19300000	0.00005993896836250105	2.9369281019888286e-53	2.269926286417481e-56	7.35787473445594e-15	6.8912961316067595e-15	0.009880121256393743	2.148342453037569e-22	8.068596465866847e-10	1.753458810163382e-18	7.916177456649712e-21	2.5309448570923755e-27
19400000	0.00005993896836250105	2.937838948837712e-53	2.2699262983887503e-56	7.35787473445594e-15	6.8912961316067595e-15	0.009880121256393743	2.148342453037569e-22	8.068596465866847e-10	1.753458810163382e-18	7.916177456649712e-21	2.5309448570923755e-27
19500000	0.00005993896836250105	2.9387002336684756e-53	2.269926309708628e-56	7.35787473445594e-15	6.8912961316067595e-15	0.009880121256393743	2.148342453037569e-22	8.068596465866847e-10	1.753458810163382e-18	7.916177456649712e-21	2.5309448570923755e-27
19600000	0.00005993896836250105	2.939512757350651e-53	2.26992632038764e-56	7.35787473445594e-15	6.8912961316067595e-15	0.009880121256393743	2.148342453037569e-22	8.068596465866847e-10	1.753458810163382e-18	7.916177456649712e-21	2.5309448570923755e-27
19700000	0.00005993896836250105	2.94027732075377e-53	2.2699263304363113e-56	7.35787473445594e-15	6.8912961316067595e-15	0.009880121256393743	2.148342453037569e-22	8.068596465866847e-10	1.753458810163382e-18	7.916177456649712e-21	2.5309448570923755e-27
19800000	0.00005993896836250105	2.9409947247473646e-53	2.2699263398651686e-56	7.35787473445594e-15	6.8912961316067595e-15	0.009880121256393743	2.148342453037569e-22	8.068596465866847e-10	1.753458810163382e-18	7.916177456649712e-21	2.5309448570923755e-27
19900000	0.00005993896836250105	2.941665770200966e-53	2.2699263486847376e-56	7.35787473445594e-15	6.8912961316067595e-15	0.009880121256393743	2.148342453037569e-22	8.068596465866847e-10	1.753458810163382e-18	7.916177456649712e-21	2.5309448570923755e-27
20000000	0.00005993896836250105	2.9422912579841056e-53	2.2699263569055437e-56	7.35787473445594e-15	6.8912961316067595e-15	0.009880121256393743	2.148342453037569e-22	8.068596465866847e-10	1.753458810163382e-18	7.916177456649712e-21	2.5309448570923755e-27
20100000	0.00005993896836250105	2.9428719889663163e-53	2.2699263645381133e-56	7.35787473445594e-15	6.8912961316067595e-15	0.009880121256393743	2.148342453037569e-22	8.068596465866847e-10	1.753458810163382e-18	7.916177456649712e-21	2.5309448570923755e-27
20200000	0.00005993896836250105	2.943408764017129e-53	2.2699263715929714e-56	7.35787473445594e-15	6.8912961316067595e-15	0.009880121256393743	2.148342453037569e-22	8.068596465866847e-10	1.753458810163382e-18	7.916177456649712e-21	2.5309448570923755e-27
20300000	0.00005993896836250105	2.943902384006075e-53	2.269926378080644e-56	7.35787473445594e-15	6.8912961316067595e-15	0.009880121256393743	2.148342453037569e-22	8.068596465866847e-10	1.753458810163382e-18	7.916177456649712e-21	2.5309448570923755e-27
20400000	0.00005993896836250105	2.9443536498026866e-53	2.2699263840116575e-56	7.35787473445594e-15	6.8912961316067595e-15	0.009880121256393743	2.148342453037569e-22	8.068596465866847e-10	1.753458810163382e-18	7.916177456649712e-21	2.5309448570923755e-27
20500000	0.00005993896836250105	2.9447633622764953e-53	2.2699263893965374e-56	7.35787473445594e-15	6.8912961316067595e-15	0.009880121256393743	2.148342453037569e-22	8.068596465866847e-10	1.753458810163382e-18	7.916177456649712e-21	2.5309448570923755e-27
20600000	0.00005993896836250105	2.9451323222970332e-53	2.269926394245809e-56	7.35787473445594e-15	6.8912961316067595e-15	0.009880121256393743	2.148342453037569e-22	8.068596465866847e-10	1.753458810163382e-18	7.916177456649712e-21	2.5309448570923755e-27
20700000	0.00005993896836250105	2.945461330733832e-53	2.269926398569999e-56	7.35787473445594e-15	6.8912961316067595e-15	0.009880121256393743	2.148342453037569e-22	8.068596465866847e-10	1.753458810163382e-18	7.916177456649712e-21	2.5309448570923755e-27
20800000	0.00005993896836250105	2.945751188456423e-53	2.2699264023796324e-56	7.35787473445594e-15	6.8912961316067595e-15	0.009880121256393743	2.148342453037569e-22	8.068596465866847e-10	1.753458810163382e-18	7.916177456649712e-21	2.5309448570923755e-27
20900000	0.00005993896836250105	2.9460026963343377e-53	2.269926405685235e-56	7.35787473445594e-15	6.8912961316067595e-15	0.009880121256393743	2.148342453037569e-22	8.068596465866847e-10	1.753458810163382e-18	7.916177456649712e-21	2.5309448570923755e-27
21000000	0.00005993896836250105	2.946216655237108e-53	2.2699264084973336e-56	7.35787473445594e-15	6.8912961316067595e-15	0.009880121256393743	2.148342453037569e-22	8.068596465866847e-10	1.753458810163382e-18	7.916177456649712e-21	2.5309448570923755e-27
21100000	0.00005993896836250105	2.946393866034266e-53	2.269926410826453e-56	7.35787473445594e-15	6.8912961316067595e-15	0.009880121256393743	2.148342453037569e-22	8.068596465866847e-10	1.753458810163382e-18	7.916177456649712e-21	2.5309448570923755e-27
21200000	0.00005993896836250105	2.9465351295953436e-53	2.269926412683119e-56	7.35787473445594e-15	6.8912961316067595e-15	0.009880121256393743	2.148342453037569e-22	8.068596465866847e-10	1.753458810163382e-18	7.916177456649712e-21	2.5309448570923755e-27
21300000	0.00005993896836250105	2.9466412467898714e-53	2.2699264140778578e-56	7.35787473445594e-15	6.8912961316067595e-15	0.009880121256393743	2.148342453037569e-22	8.068596465866847e-10	1.753458810163382e-18	7.916177456649712e-21	2.5309448570923755e-27
21400000	0.00005993896836250105	2.946713018487382e-53	2.2699264150211946e-56	7.35787473445594e-15	6.8912961316067595e-15	0.009880121256393743	2.148342453037569e-22	8.068596465866847e-10	1.753458810163382e-18	7.916177456649712e-21	2.5309448570923755e-27
21500000	0.00005993896836250105	2.946751245557407e-53	2.2699264155236562e-56	7.35787473445594e-15	6.8912961316067595e-15	0.009880121256393743	2.148342453037569e-22	8.068596465866847e-10	1.753458810163382e-18	7.916177456649712e-21	2.5309448570923755e-27
21600000	0.00005993896836250105	2.946756728869478e-53	2.269926415595768e-56	7.35787473445594e-15	6.8912961316067595e-15	0.009880121256393743	2.148342453037569e-22	8.068596465866847e-10	1.753458810163382e-18	7.916177456649712e-21	2.5309448570923755e-27
21700000	0.00005993896836250105	2.9467302692931267e-53	2.2699264152480552e-56	7.35787473445594e-15	6.8912961316067595e-15	0.009880121256393743	2.148342453037569e-22	8.068596465866847e-10	1.753458810163382e-18	7.916177456649712e-21	2.5309448570923755e-27
21800000	0.00005993896836250105	2.9466726676978844e-53	2.2699264144910444e-56	7.35787473445594e-15	6.8912961316067595e-15	0.009880121256393743	2.148342453037569e-22	8.068596465866847e-10	1.753458810163382e-18	7.916177456649712e-21	2.5309448570923755e-27
21900000	0.00005993896836250105	2.9465847249532836e-53	2.2699264133352613e-56	7.35787473445594e-15	6.8912961316067595e-15	0.009880121256393743	2.148342453037569e-22	8.068596465866847e-10	1.753458810163382e-18	7.916177456649712e-21	2.5309448570923755e-27
22000000	0.00005993896836250105	2.9464672419288556e-53	2.269926411791231e-56	7.35787473445594e-15	6.8912961316067595e-15	0.009880121256393743	2.148342453037569e-22	8.068596465866847e-10	1.753458810163382e-18	7.916177456649712e-21	2.5309448570923755e-27
22100000	0.00005993896836250105	2.9463210194941316e-53	2.26992640986948e-56	7.35787473445594e-15	6.8912961316067595e-15	0.009880121256393743	2.148342453037569e-22	8.068596465866847e-10	1.753458810163382e-18	7.916177456649712e-21	2.5309448570923755e-27
22200000	0.00005993896836250105	2.946146858518644e-53	2.2699264075805334e-56	7.35787473445594e-15	6.8912961316067595e-15	0.009880121256393743	2.148342453037569e-22	8.068596465866847e-10	1.753458810163382e-18	7.916177456649712e-21	2.5309448570923755e-27
22300000	0.00005993896836250105	2.945945559871925e-53	2.2699264049349177e-56	7.35787473445594e-15	6.8912961316067595e-15	0.009880121256393743	2.148342453037569e-22	8.068596465866847e-10	1.753458810163382e-18	7.916177456649712e-21	2.5309448570923755e-27
22400000	0.00005993896836250105	2.945717924423505e-53	2.2699264019431586e-56	7.35787473445594e-15	6.8912961316067595e-15	0.009880121256393743	2.148342453037569e-22	8.068596465866847e-10	1.753458810163382e-18	7.916177456649712e-21	2.5309448570923755e-27
22500000	0.00005993896836250105	2.9454647530429166e-53	2.2699263986157815e-56	7.35787473445594e-15	6.8912961316067595e-15	0.009880121256393743	2.148342453037569e-22	8.068596465866847e-10	1.753458810163382e-18	7.916177456649712e-21	2.5309448570923755e-27
22600000	0.00005993896836250105	2.945186846599691e-53	2.269926394963313e-56	7.35787473445594e-15	6.8912961316067595e-15	0.009880121256393743	2.148342453037569e-22	8.068596465866847e-10	1.753458810163382e-18	7.916177456649712e-21	2.5309448570923755e-27
22700000	0.00005993896836250105	2.9448850059633603e-53	2.269926390996278e-56	7.35787473445594e-15	6.8912961316067595e-15	0.009880121256393743	2.148342453037569e-22	8.068596465866847e-10	1.753458810163382e-18	7.916177456649712e-21	2.5309448570923755e-27
22800000	0.00005993896836250105	2.944560032003456e-53	2.269926386725202e-56	7.35787473445594e-15	6.8912961316067595e-15	0.009880121256393743	2.148342453037569e-22	8.068596465866847e-10	1.753458810163382e-18	7.916177456649712e-21	2.5309448570923755e-27
22900000	0.00005993896836250105	2.94421272558951e-53	2.2699263821606124e-56	7.35787473445594e-15	6.8912961316067595e-15	0.009880121256393743	2.148342453037569e-22	8.068596465866847e-10	1.753458810163382e-18	7.916177456649712e-21	2.5309448570923755e-27
23000000	0.00005993896836250105	2.9438438875910538e-53	2.2699263773130336e-56	7.35787473445594e-15	6.8912961316067595e-15	0.009880121256393743	2.148342453037569e-22	8.068596465866847e-10	1.753458810163382e-18	7.916177456649712e-21	2.5309448570923755e-27
23100000	0.00005993896836250105	2.943454318877619e-53	2.2699263721929916e-56	7.35787473445594e-15	6.8912961316067595e-15	0.009880121256393743	2.148342453037569e-22	8.068596465866847e-10	1.753458810163382e-18	7.916177456649712e-21	2.5309448570923755e-27
23200000	0.00005993896836250105	2.9430448203187375e-53	2.2699263668110127e-56	7.35787473445594e-15	6.8912961316067595e-15	0.009880121256393743	2.148342453037569e-22	8.068596465866847e-10	1.753458810163382e-18	7.916177456649712e-21	2.5309448570923755e-27
23300000	0.00005993896836250105	2.9426161927839414e-53	2.2699263611776224e-56	7.35787473445594e-15	6.8912961316067595e-15	0.009880121256393743	2.148342453037569e-22	8.068596465866847e-10	1.753458810163382e-18	7.916177456649712e-21	2.5309448570923755e-27
23400000	0.00005993896836250105	2.9421692371427617e-53	2.2699263553033464e-56	7.35787473445594e-15	6.8912961316067595e-15	0.009880121256393743	2.148342453037569e-22	8.068596465866846e-10	1.753458810163382e-18	7.916177456649712e-21	2.5309448570923755e-27
23500000	0.00005993896836250105	2.94170475426473e-53	2.269926349198711e-56	7.35787473445594e-15	6.8912961316067595e-15	0.009880121256393743	2.148342453037569e-22	8.068596465866846e-10	1.753458810163382e-18	7.916177456649712e-21	2.5309448570923755e-27
23600000	0.00005993896836250105	2.941223545019379e-53	2.269926342874241e-56	7.35787473445594e-15	6.8912961316067595e-15	0.009880121256393743	2.148342453037569e-22	8.068596465866846e-10	1.753458810163382e-18	7.916177456649712e-21	2.5309448570923755e-27
23700000	0.00005993896836250105	2.9407264102762398e-53	2.269926336340463e-56	7.35787473445594e-15	6.8912961316067595e-15	0.009880121256393743	2.148342453037569e-22	8.068596465866846e-10	1.753458810163382e-18	7.916177456649712e-21	2.5309448570923755e-27
23800000	0.00005993896836250105	2.9402141509048436e-53	2.269926329607903e-56	7.35787473445594e-15	6.8912961316067595e-15	0.009880121256393743	2.148342453037569e-22	8.068596465866846e-10	1.753458810163382e-18	7.916177456649712e-21	2.5309448570923755e-27
23900000	0.00005993896836250105	2.939687567774723e-53	2.2699263226870856e-56	7.35787473445594e-15	6.8912961316067595e-15	0.009880121256393743	2.148342453037569e-22	8.068596465866846e-10	1.753458810163382e-18	7.916177456649712e-21	2.5309448570923755e-27
24000000	0.00005993896836250105	2.9391474617554094e-53	2.269926315588538e-56	7.35787473445594e-15	6.8912961316067595e-15	0.009880121256393743	2.148342453037569e-22	8.068596465866846e-10	1.753458810163382e-18	7.916177456649712e-21	2.5309448570923755e-27
24100000	0.00005993896836250105	2.9385946337164343e-53	2.2699263083227854e-56	7.35787473445594e-15	6.8912961316067595e-15	0.009880121256393743	2.148342453037569e-22	8.068596465866846e-10	1.753458810163382e-18	7.916177456649712e-21	2.5309448570923755e-27
24200000	0.00005993896836250105	2.9380298845273297e-53	2.2699263009003533e-56	7.35787473445594e-15	6.8912961316067595e-15	0.009880121256393743	2.148342453037569e-22	8.068596465866846e-10	1.753458810163382e-18	7.916177456649712e-21	2.5309448570923755e-27
24300000	0.00005993896836250105	2.937454015057627e-53	2.269926293331768e-56	7.35787473445594e-15	6.8912961316067595e-15	0.009880121256393743	2.148342453037569e-22	8.068596465866846e-10	1.753458810163382e-18	7.916177456649712e-21	2.5309448570923755e-27
24400000	0.00005993896836250105	2.936867826176858e-53	2.269926285627555e-56	7.35787473445594e-15	6.8912961316067595e-15	0.009880121256393743	2.148342453037569e-22	8.068596465866846e-10	1.753458810163382e-18	7.916177456649712e-21	2.5309448570923755e-27
24500000	0.00005993896836250105	2.9362721187545545e-53	2.26992627779824e-56	7.35787473445594e-15	6.8912961316067595e-15	0.009880121256393743	2.148342453037569e-22	8.068596465866846e-10	1.753458810163382e-18	7.916177456649712e-21	2.5309448570923755e-27
24600000	0.00005993896836250105	2.935667693660248e-53	2.2699262698543494e-56	7.35787473445594e-15	6.8912961316067595e-15	0.009880121256393743	2.148342453037569e-22	8.068596465866846e-10	1.753458810163382e-18	7.916177456649712e-21	2.5309448570923755e-27
24700000	0.00005993896836250105	2.935055351763471e-53	2.2699262618064085e-56	7.35787473445594e-15	6.8912961316067595e-15	0.009880121256393743	2.148342453037569e-22	8.068596465866846e-10	1.753458810163382e-18	7.916177456649712e-21	2.5309448570923755e-27
24800000	0.00005993896836250105	2.9344358939337537e-53	2.2699262536649428e-56	7.35787473445594e-15	6.8912961316067595e-15	0.009880121256393743	2.148342453037569e-22	8.068596465866846e-10	1.753458810163382e-18	7.916177456649712e-21	2.5309448570923755e-27
24900000	0.00005993896836250105	2.9338101210406296e-53	2.2699262454404786e-56	7.35787473445594e-15	6.8912961316067595e-15	0.009880121256393743	2.148342453037569e-22	8.068596465866846e-10	1.753458810163382e-18	7.916177456649712e-21	2.5309448570923755e-27
25000000	0.00005993896836250105	2.933178833953629e-53	2.269926237143542e-56	7.35787473445594e-15	6.8912961316067595e-15	0.009880121256393743	2.148342453037569e-22	8.068596465866846e-10	1.753458810163382e-18	7.916177456649712e-21	2.5309448570923755e-27
25100000	0.00005993896836250105	2.932542833542284e-53	2.269926228784658e-56	7.35787473445594e-15	6.8912961316067595e-15	0.009880121256393743	2.148342453037569e-22	8.068596465866846e-10	1.753458810163382e-18	7.916177456649712e-21	2.5309448570923755e-27
25200000	0.00005993896836250105	2.9319029206761265e-53	2.2699262203743526e-56	7.35787473445594e-15	6.8912961316067595e-15	0.009880121256393743	2.148342453037569e-22	8.068596465866846e-10	1.753458810163382e-18	7.916177456649712e-21	2.5309448570923755e-27
25300000	0.00005993896836250105	2.931259896224688e-53	2.269926211923152e-56	7.35787473445594e-15	6.8912961316067595e-15	0.009880121256393743	2.148342453037569e-22	8.068596465866846e-10	1.753458810163382e-18	7.916177456649712e-21	2.5309448570923755e-27
25400000	0.00005993896836250105	2.9306145610575007e-53	2.2699262034415815e-56	7.35787473445594e-15	6.8912961316067595e-15	0.009880121256393743	2.148342453037569e-22	8.068596465866846e-10	1.753458810163382e-18	7.916177456649712e-21	2.5309448570923755e-27
25500000	0.00005993896836250105	2.9299677160440956e-53	2.2699261949401675e-56	7.35787473445594e-15	6.8912961316067595e-15	0.009880121256393743	2.148342453037569e-22	8.068596465866846e-10	1.753458810163382e-18	7.916177456649712e-21	2.5309448570923755e-27
25600000	0.00005993896836250105	2.9293201620540048e-53	2.269926186429435e-56	7.35787473445594e-15	6.8912961316067595e-15	0.009880121256393743	2.148342453037569e-22	8.068596465866846e-10	1.753458810163382e-18	7.916177456649712e-21	2.5309448570923755e-27
25700000	0.00005993896836250105	2.9286726999567603e-53	2.2699261779199105e-56	7.35787473445594e-15	6.8912961316067595e-15	0.009880121256393743	2.148342453037569e-22	8.068596465866846e-10	1.753458810163382e-18	7.916177456649712e-21	2.5309448570923755e-27
25800000	0.00005993896836250105	2.928026130621893e-53	2.2699261694221196e-56	7.35787473445594e-15	6.8912961316067595e-15	0.009880121256393743	2.148342453037569e-22	8.068596465866846e-10	1.753458810163382e-18	7.916177456649712e-21	2.5309448570923755e-27
25900000	0.00005993896836250105	2.927381254918935e-53	2.269926160946588e-56	7.35787473445594e-15	6.8912961316067595e-15	0.009880121256393743	2.148342453037569e-22	8.068596465866846e-10	1.753458810163382e-18	7.916177456649712e-21	2.5309448570923755e-27
26000000	0.00005993896836250105	2.926738873717418e-53	2.2699261525038418e-56	7.35787473445594e-15	6.8912961316067595e-15	0.009880121256393743	2.148342453037569e-22	8.068596465866846e-10	1.753458810163382e-18	7.916177456649712e-21	2.5309448570923755e-27
26100000	0.00005993896836250105	2.9260997878868745e-53	2.269926144104406e-56	7.35787473445594e-15	6.8912961316067595e-15	0.009880121256393743	2.148342453037569e-22	8.068596465866846e-10	1.753458810163382e-18	7.916177456649712e-21	2.5309448570923755e-27
26200000	0.00005993896836250105	2.925464798296835e-53	2.269926135758807e-56	7.35787473445594e-15	6.8912961316067595e-15	0.009880121256393743	2.148342453037569e-22	8.068596465866846e-10	1.753458810163382e-18	7.916177456649712e-21	2.5309448570923755e-27
26300000	0.00005993896836250105	2.9248347058168317e-53	2.269926127477571e-56	7.35787473445594e-15	6.8912961316067595e-15	0.009880121256393743	2.148342453037569e-22	8.068596465866846e-10	1.753458810163382e-18	7.916177456649712e-21	2.5309448570923755e-27
26400000	0.00005993896836250105	2.924210311316396e-53	2.269926119271223e-56	7.35787473445594e-15	6.8912961316067595e-15	0.009880121256393743	2.148342453037569e-22	8.068596465866846e-10	1.753458810163382e-18	7.916177456649712e-21	2.5309448570923755e-27
26500000	0.00005993896836250105	2.92359241566506e-53	2.269926111150289e-56	7.35787473445594e-15	6.8912961316067595e-15	0.009880121256393743	2.148342453037569e-22	8.068596465866846e-10	1.753458810163382e-18	7.916177456649712e-21	2.5309448570923755e-27
26600000	0.00005993896836250105	2.9229818197323553e-53	2.269926103125295e-56	7.35787473445594e-15	6.8912961316067595e-15	0.009880121256393743	2.148342453037569e-22	8.068596465866846e-10	1.753458810163382e-18	7.916177456649712e-21	2.5309448570923755e-27
26700000	0.00005993896836250105	2.922379324387814e-53	2.269926095206767e-56	7.35787473445594e-15	6.8912961316067595e-15	0.009880121256393743	2.148342453037569e-22	8.068596465866846e-10	1.753458810163382e-18	7.916177456649712e-21	2.5309448570923755e-27
26800000	0.00005993896836250105	2.921785730500967e-53	2.2699260874052304e-56	7.35787473445594e-15	6.8912961316067595e-15	0.009880121256393743	2.148342453037569e-22	8.068596465866846e-10	1.753458810163382e-18	7.916177456649712e-21	2.5309448570923755e-27
26900000	0.00005993896836250105	2.9212018389413465e-53	2.269926079731211e-56	7.35787473445594e-15	6.8912961316067595e-15	0.009880121256393743	2.148342453037569e-22	8.068596465866845e-10	1.753458810163382e-18	7.916177456649712e-21	2.5309448570923755e-27
27000000	0.00005993896836250105	2.920628450578484e-53	2.269926072195235e-56	7.35787473445594e-15	6.8912961316067595e-15	0.009880121256393743	2.148342453037569e-22	8.068596465866845e-10	1.753458810163382e-18	7.916177456649712e-21	2.5309448570923755e-27
27100000	0.00005993896836250105	2.9200663662819115e-53	2.2699260648078274e-56	7.35787473445594e-15	6.8912961316067595e-15	0.009880121256393743	2.148342453037569e-22	8.068596465866845e-10	1.753458810163382e-18	7.916177456649712e-21	2.5309448570923755e-27
27200000	0.00005993896836250105	2.9195163869211607e-53	2.2699260575795146e-56	7.35787473445594e-15	6.8912961316067595e-15	0.009880121256393743	2.148342453037569e-22	8.068596465866845e-10	1.753458810163382e-18	7.916177456649712e-21	2.5309448570923755e-27
27300000	0.00005993896836250105	2.918979313365763e-53	2.2699260505208224e-56	7.35787473445594e-15	6.8912961316067595e-15	0.009880121256393743	2.148342453037569e-22	8.068596465866845e-10	1.753458810163382e-18	7.916177456649712e-21	2.5309448570923755e-27
27400000	0.00005993896836250105	2.91845594648525e-53	2.2699260436422766e-56	7.35787473445594e-15	6.8912961316067595e-15	0.009880121256393743	2.148342453037569e-22	8.068596465866845e-10	1.753458810163382e-18	7.916177456649712e-21	2.5309448570923755e-27
27500000	0.00005993896836250105	2.917947087149154e-53	2.2699260369544027e-56	7.35787473445594e-15	6.8912961316067595e-15	0.009880121256393743	2.148342453037569e-22	8.068596465866845e-10	1.753458810163382e-18	7.916177456649712e-21	2.5309448570923755e-27
27600000	0.00005993896836250105	2.917453536227006e-53	2.269926030467727e-56	7.35787473445594e-15	6.8912961316067595e-15	0.009880121256393743	2.148342453037569e-22	8.068596465866845e-10	1.753458810163382e-18	7.916177456649712e-21	2.5309448570923755e-27
27700000	0.00005993896836250105	2.9169760945883384e-53	2.269926024192775e-56	7.35787473445594e-15	6.8912961316067595e-15	0.009880121256393743	2.148342453037569e-22	8.068596465866845e-10	1.753458810163382e-18	7.916177456649712e-21	2.5309448570923755e-27
27800000	0.00005993896836250105	2.9165155631026825e-53	2.269926018140072e-56	7.35787473445594e-15	6.8912961316067595e-15	0.009880121256393743	2.148342453037569e-22	8.068596465866845e-10	1.753458810163382e-18	7.916177456649712e-21	2.5309448570923755e-27
27900000	0.00005993896836250105	2.91607274263957e-53	2.2699260123201443e-56	7.35787473445594e-15	6.8912961316067595e-15	0.009880121256393743	2.148342453037569e-22	8.068596465866845e-10	1.753458810163382e-18	7.916177456649712e-21	2.5309448570923755e-27
28000000	0.00005993896836250105	2.915648434068533e-53	2.269926006743518e-56	7.35787473445594e-15	6.8912961316067595e-15	0.009880121256393743	2.148342453037569e-22	8.068596465866845e-10	1.753458810163382e-18	7.916177456649712e-21	2.5309448570923755e-27
28100000	0.00005993896836250105	2.9152434382591025e-53	2.2699260014207185e-56	7.35787473445594e-15	6.8912961316067595e-15	0.009880121256393743	2.148342453037569e-22	8.068596465866845e-10	1.753458810163382e-18	7.916177456649712e-21	2.5309448570923755e-27
28200000	0.00005993896836250105	2.9148585560808106e-53	2.269925996362272e-56	7.35787473445594e-15	6.8912961316067595e-15	0.009880121256393743	2.148342453037569e-22	8.068596465866845e-10	1.753458810163382e-18	7.916177456649712e-21	2.5309448570923755e-27
28300000	0.00005993896836250105	2.9144945884031892e-53	2.269925991578703e-56	7.35787473445594e-15	6.8912961316067595e-15	0.009880121256393743	2.148342453037569e-22	8.068596465866845e-10	1.753458810163382e-18	7.916177456649712e-21	2.5309448570923755e-27
28400000	0.00005993896836250105	2.91415233609577e-53	2.269925987080539e-56	7.35787473445594e-15	6.8912961316067595e-15	0.009880121256393743	2.148342453037569e-22	8.068596465866845e-10	1.753458810163382e-18	7.916177456649712e-21	2.5309448570923755e-27
28500000	0.00005993896836250105	2.913832600028084e-53	2.269925982878305e-56	7.35787473445594e-15	6.8912961316067595e-15	0.009880121256393743	2.148342453037569e-22	8.068596465866845e-10	1.753458810163382e-18	7.916177456649712e-21	2.5309448570923755e-27
28600000	0.00005993896836250105	2.9135361810696634e-53	2.269925978982527e-56	7.35787473445594e-15	6.8912961316067595e-15	0.009880121256393743	2.148342453037569e-22	8.068596465866845e-10	1.753458810163382e-18	7.916177456649712e-21	2.5309448570923755e-27
28700000	0.00005993896836250105	2.9132638800900404e-53	2.2699259754037304e-56	7.35787473445594e-15	6.8912961316067595e-15	0.009880121256393743	2.148342453037569e-22	8.068596465866845e-10	1.753458810163382e-18	7.916177456649712e-21	2.5309448570923755e-27
28800000	0.00005993896836250105	2.913016497958746e-53	2.2699259721524414e-56	7.35787473445594e-15	6.8912961316067595e-15	0.009880121256393743	2.148342453037569e-22	8.068596465866845e-10	1.753458810163382e-18	7.916177456649712e-21	2.5309448570923755e-27
28900000	0.00005993896836250105	2.912794835545312e-53	2.2699259692391855e-56	7.35787473445594e-15	6.8912961316067595e-15	0.009880121256393743	2.148342453037569e-22	8.068596465866845e-10	1.753458810163382e-18	7.916177456649712e-21	2.5309448570923755e-27
29000000	0.00005993896836250105	2.9125972948816575e-53	2.2699259666429603e-56	7.35787473445594e-15	6.8912961316067595e-15	0.009880121256393743	2.148342453037569e-22	8.068596465866845e-10	1.753458810163382e-18	7.916177456649712e-21	2.5309448570923755e-27
29100000	0.00005993896836250105	2.9124188307798517e-53	2.2699259642974543e-56	7.35787473445594e-15	6.8912961316067595e-15	0.009880121256393743	2.148342453037569e-22	8.068596465866845e-10	1.753458810163382e-18	7.916177456649712e-21	2.5309448570923755e-27
29200000	0.00005993896836250105	2.9122589773562375e-53	2.2699259621965454e-56	7.35787473445594e-15	6.8912961316067595e-15	0.009880121256393743	2.148342453037569e-22	8.068596465866845e-10	1.753458810163382e-18	7.916177456649712e-21	2.5309448570923755e-27
29300000	0.00005993896836250105	2.9121174477863715e-53	2.269925960336463e-56	7.35787473445594e-15	6.8912961316067595e-15	0.009880121256393743	2.148342453037569e-22	8.068596465866845e-10	1.753458810163382e-18	7.916177456649712e-21	2.5309448570923755e-27
29400000	0.00005993896836250105	2.911993955245811e-53	2.2699259587134383e-56	7.35787473445594e-15	6.8912961316067595e-15	0.009880121256393743	2.148342453037569e-22	8.068596465866845e-10	1.753458810163382e-18	7.916177456649712e-21	2.5309448570923755e-27
29500000	0.00005993896836250105	2.911888212910112e-53	2.2699259573237008e-56	7.35787473445594e-15	6.8912961316067595e-15	0.009880121256393743	2.148342453037569e-22	8.068596465866845e-10	1.753458810163382e-18	7.916177456649712e-21	2.5309448570923755e-27
29600000	0.00005993896836250105	2.911799933954832e-53	2.2699259561634817e-56	7.35787473445594e-15	6.8912961316067595e-15	0.009880121256393743	2.148342453037569e-22	8.068596465866845e-10	1.753458810163382e-18	7.916177456649712e-21	2.5309448570923755e-27
29700000	0.00005993896836250105	2.911728831555527e-53	2.2699259552290104e-56	7.35787473445594e-15	6.8912961316067595e-15	0.009880121256393743	2.148342453037569e-22	8.068596465866845e-10	1.753458810163382e-18	7.916177456649712e-21	2.5309448570923755e-27
29800000	0.00005993896836250105	2.9116746188877545e-53	2.2699259545165177e-56	7.35787473445594e-15	6.8912961316067595e-15	0.009880121256393743	2.148342453037569e-22	8.068596465866845e-10	1.753458810163382e-18	7.916177456649712e-21	2.5309448570923755e-27
29900000	0.00005993896836250105	2.91163700912707e-53	2.269925954022234e-56	7.35787473445594e-15	6.8912961316067595e-15	0.009880121256393743	2.148342453037569e-22	8.068596465866845e-10	1.753458810163382e-18	7.916177456649712e-21	2.5309448570923755e-27
30000000	0.00005993896836250105	2.9116157154490313e-53	2.2699259537423893e-56	7.35787473445594e-15	6.8912961316067595e-15	0.009880121256393743	2.148342453037569e-22	8.068596465866845e-10	1.753458810163382e-18	7.916177456649712e-21	2.5309448570923755e-27
30100000	0.00005993896836250105	2.911610451029195e-53	2.2699259536732144e-56	7.35787473445594e-15	6.8912961316067595e-15	0.009880121256393743	2.148342453037569e-22	8.068596465866845e-10	1.753458810163382e-18	7.916177456649712e-21	2.5309448570923755e-27
30200000	0.00005993896836250105	2.911620929043117e-53	2.2699259538109395e-56	7.35787473445594e-15	6.8912961316067595e-15	0.009880121256393743	2.148342453037569e-22	8.068596465866845e-10	1.753458810163382e-18	7.916177456649712e-21	2.5309448570923755e-27
30300000	0.00005993896836250105	2.9116468626663554e-53	2.2699259541517943e-56	7.35787473445594e-15	6.8912961316067595e-15	0.009880121256393743	2.148342453037569e-22	8.068596465866845e-10	1.753458810163382e-18	7.916177456649712e-21	2.5309448570923755e-27
30400000	0.00005993896836250105	2.9116879650744654e-53	2.2699259546920095e-56	7.35787473445594e-15	6.8912961316067595e-15	0.009880121256393743	2.148342453037569e-22	8.068596465866845e-10	1.753458810163382e-18	7.916177456649712e-21	2.5309448570923755e-27
30500000	0.00005993896836250105	2.9117439494430047e-53	2.269925955427816e-56	7.35787473445594e-15	6.8912961316067595e-15	0.009880121256393743	2.148342453037569e-22	8.068596465866845e-10	1.753458810163382e-18	7.916177456649712e-21	2.5309448570923755e-27
30600000	0.00005993896836250105	2.9118145289475297e-53	2.269925956355443e-56	7.35787473445594e-15	6.8912961316067595e-15	0.009880121256393743	2.148342453037569e-22	8.068596465866845e-10	1.753458810163382e-18	7.916177456649712e-21	2.5309448570923755e-27
30700000	0.00005993896836250105	2.911899416763597e-53	2.269925957471122e-56	7.35787473445594e-15	6.8912961316067595e-15	0.009880121256393743	2.148342453037569e-22	8.068596465866845e-10	1.753458810163382e-18	7.916177456649712e-21	2.5309448570923755e-27
30800000	0.00005993896836250105	2.911998326066763e-53	2.2699259587710826e-56	7.35787473445594e-15	6.8912961316067595e-15	0.009880121256393743	2.148342453037569e-22	8.068596465866845e-10	1.753458810163382e-18	7.916177456649712e-21	2.5309448570923755e-27
30900000	0.00005993896836250105	2.9121109700325857e-53	2.2699259602515553e-56	7.35787473445594e-15	6.8912961316067595e-15	0.009880121256393743	2.148342453037569e-22	8.068596465866845e-10	1.753458810163382e-18	7.916177456649712e-21	2.5309448570923755e-27
31000000	0.00005993896836250105	2.9122370618366207e-53	2.2699259619087704e-56	7.35787473445594e-15	6.8912961316067595e-15	0.009880121256393743	2.148342453037569e-22	8.068596465866845e-10	1.753458810163382e-18	7.916177456649712e-21	2.5309448570923755e-27
31100000	0.00005993896836250105	2.912376314654425e-53	2.269925963738958e-56	7.35787473445594e-15	6.8912961316067595e-15	0.009880121256393743	2.148342453037569e-22	8.068596465866845e-10	1.753458810163382e-18	7.916177456649712e-21	2.5309448570923755e-27
31200000	0.00005993896836250105	2.912528441661555e-53	2.2699259657383487e-56	7.35787473445594e-15	6.8912961316067595e-15	0.009880121256393743	2.148342453037569e-22	8.068596465866845e-10	1.753458810163382e-18	7.916177456649712e-21	2.5309448570923755e-27
31300000	0.00005993896836250105	2.9126931560335677e-53	2.2699259679031726e-56	7.35787473445594e-15	6.8912961316067595e-15	0.009880121256393743	2.148342453037569e-22	8.068596465866845e-10	1.753458810163382e-18	7.916177456649712e-21	2.5309448570923755e-27
31400000	0.00005993896836250105	2.9128701709460203e-53	2.269925970229661e-56	7.35787473445594e-15	6.8912961316067595e-15	0.009880121256393743	2.148342453037569e-22	8.068596465866845e-10	1.753458810163382e-18	7.916177456649712e-21	2.5309448570923755e-27
31500000	0.00005993896836250105	2.913059199574469e-53	2.2699259727140424e-56	7.35787473445594e-15	6.8912961316067595e-15	0.009880121256393743	2.148342453037569e-22	8.068596465866845e-10	1.753458810163382e-18	7.916177456649712e-21	2.5309448570923755e-27
31600000	0.00005993896836250105	2.91325995509447e-53	2.2699259753525486e-56	7.35787473445594e-15	6.8912961316067595e-15	0.009880121256393743	2.148342453037569e-22	8.068596465866845e-10	1.753458810163382e-18	7.916177456649712e-21	2.5309448570923755e-27
31700000	0.00005993896836250105	2.9134721506815807e-53	2.2699259781414093e-56	7.35787473445594e-15	6.8912961316067595e-15	0.009880121256393743	2.148342453037569e-22	8.068596465866845e-10	1.753458810163382e-18	7.916177456649712e-21	2.5309448570923755e-27
31800000	0.00005993896836250105	2.913695499511358e-53	2.269925981076855e-56	7.35787473445594e-15	6.8912961316067595e-15	0.009880121256393743	2.148342453037569e-22	8.068596465866845e-10	1.753458810163382e-18	7.916177456649712e-21	2.5309448570923755e-27
31900000	0.00005993896836250105	2.9139297147593583e-53	2.269925984155116e-56	7.35787473445594e-15	6.8912961316067595e-15	0.009880121256393743	2.148342453037569e-22	8.068596465866845e-10	1.753458810163382e-18	7.916177456649712e-21	2.5309448570923755e-27
32000000	0.00005993896836250105	2.914174509601138e-53	2.2699259873724226e-56	7.35787473445594e-15	6.8912961316067595e-15	0.009880121256393743	2.148342453037569e-22	8.068596465866845e-10	1.753458810163382e-18	7.916177456649712e-21	2.5309448570923755e-27
32100000	0.00005993896836250105	2.914429597212254e-53	2.2699259907250053e-56	7.35787473445594e-15	6.8912961316067595e-15	0.009880121256393743	2.148342453037569e-22	8.068596465866845e-10	1.753458810163382e-18	7.916177456649712e-21	2.5309448570923755e-27
32200000	0.00005993896836250105	2.914694690768263e-53	2.269925994209094e-56	7.35787473445594e-15	6.8912961316067595e-15	0.009880121256393743	2.148342453037569e-22	8.068596465866845e-10	1.753458810163382e-18	7.916177456649712e-21	2.5309448570923755e-27
32300000	0.00005993896836250105	2.9149695034447224e-53	2.2699259978209195e-56	7.35787473445594e-15	6.8912961316067595e-15	0.009880121256393743	2.148342453037569e-22	8.068596465866845e-10	1.753458810163382e-18	7.916177456649712e-21	2.5309448570923755e-27
32400000	0.00005993896836250105	2.915253748417188e-53	2.2699260015567117e-56	7.35787473445594e-15	6.8912961316067595e-15	0.009880121256393743	2.148342453037569e-22	8.068596465866845e-10	1.753458810163382e-18	7.916177456649712e-21	2.5309448570923755e-27
32500000	0.00005993896836250105	2.915547138861217e-53	2.269926005412701e-56	7.35787473445594e-15	6.8912961316067595e-15	0.009880121256393743	2.148342453037569e-22	8.068596465866845e-10	1.753458810163382e-18	7.916177456649712e-21	2.5309448570923755e-27
32600000	0.00005993896836250105	2.915849387952366e-53	2.269926009385118e-56	7.35787473445594e-15	6.8912961316067595e-15	0.009880121256393743	2.148342453037569e-22	8.068596465866845e-10	1.753458810163382e-18	7.916177456649712e-21	2.5309448570923755e-27
32700000	0.00005993896836250105	2.9161602088661918e-53	2.269926013470193e-56	7.35787473445594e-15	6.8912961316067595e-15	0.009880121256393743	2.148342453037569e-22	8.068596465866845e-10	1.753458810163382e-18	7.916177456649712e-21	2.5309448570923755e-27
32800000	0.00005993896836250105	2.9164793147782505e-53	2.269926017664156e-56	7.35787473445594e-15	6.8912961316067595e-15	0.009880121256393743	2.148342453037569e-22	8.068596465866845e-10	1.753458810163382e-18	7.916177456649712e-21	2.5309448570923755e-27
32900000	0.00005993896836250105	2.9168064188640996e-53	2.269926021963237e-56	7.35787473445594e-15	6.8912961316067595e-15	0.009880121256393743	2.148342453037569e-22	8.068596465866846e-10	1.753458810163382e-18	7.916177456649712e-21	2.5309448570923755e-27
33000000	0.00005993896836250105	2.9171412342992957e-53	2.2699260263636674e-56	7.35787473445594e-15	6.8912961316067595e-15	0.009880121256393743	2.148342453037569e-22	8.068596465866846e-10	1.753458810163382e-18	7.916177456649712e-21	2.5309448570923755e-27
33100000	0.00005993896836250105	2.917483474259395e-53	2.269926030861677e-56	7.35787473445594e-15	6.8912961316067595e-15	0.009880121256393743	2.148342453037569e-22	8.068596465866846e-10	1.753458810163382e-18	7.916177456649712e-21	2.5309448570923755e-27
33200000	0.00005993896836250105	2.9178328519199546e-53	2.269926035453496e-56	7.35787473445594e-15	6.8912961316067595e-15	0.009880121256393743	2.148342453037569e-22	8.068596465866846e-10	1.753458810163382e-18	7.916177456649712e-21	2.5309448570923755e-27
33300000	0.00005993896836250105	2.9181890804565313e-53	2.2699260401353544e-56	7.35787473445594e-15	6.8912961316067595e-15	0.009880121256393743	2.148342453037569e-22	8.068596465866846e-10	1.753458810163382e-18	7.916177456649712e-21	2.5309448570923755e-27
33400000	0.00005993896836250105	2.9185518730446818e-53	2.2699260449034832e-56	7.35787473445594e-15	6.8912961316067595e-15	0.009880121256393743	2.148342453037569e-22	8.068596465866846e-10	1.753458810163382e-18	7.916177456649712e-21	2.5309448570923755e-27
33500000	0.00005993896836250105	2.9189209428599625e-53	2.2699260497541125e-56	7.35787473445594e-15	6.8912961316067595e-15	0.009880121256393743	2.148342453037569e-22	8.068596465866846e-10	1.753458810163382e-18	7.916177456649712e-21	2.5309448570923755e-27
33600000	0.00005993896836250105	2.91929600307793e-53	2.269926054683472e-56	7.35787473445594e-15	6.8912961316067595e-15	0.009880121256393743	2.148342453037569e-22	8.068596465866846e-10	1.753458810163382e-18	7.916177456649712e-21	2.5309448570923755e-27
33700000	0.00005993896836250105	2.919676766874142e-53	2.269926059687793e-56	7.35787473445594e-15	6.8912961316067595e-15	0.009880121256393743	2.148342453037569e-22	8.068596465866846e-10	1.753458810163382e-18	7.916177456649712e-21	2.5309448570923755e-27
33800000	0.00005993896836250105	2.920062947424154e-53	2.269926064763305e-56	7.35787473445594e-15	6.8912961316067595e-15	0.009880121256393743	2.148342453037569e-22	8.068596465866846e-10	1.753458810163382e-18	7.916177456649712e-21	2.5309448570923755e-27
33900000	0.00005993896836250105	2.9204542579035233e-53	2.2699260699062394e-56	7.35787473445594e-15	6.8912961316067595e-15	0.009880121256393743	2.148342453037569e-22	8.068596465866846e-10	1.753458810163382e-18	7.916177456649712e-21	2.5309448570923755e-27
34000000	0.00005993896836250105	2.920850411487807e-53	2.269926075112825e-56	7.35787473445594e-15	6.8912961316067595e-15	0.009880121256393743	2.148342453037569e-22	8.068596465866846e-10	1.753458810163382e-18	7.916177456649712e-21	2.5309448570923755e-27
34100000	0.00005993896836250105	2.9212511213525607e-53	2.2699260803792935e-56	7.35787473445594e-15	6.8912961316067595e-15	0.009880121256393743	2.148342453037569e-22	8.068596465866846e-10	1.753458810163382e-18	7.916177456649712e-21	2.5309448570923755e-27
34200000	0.00005993896836250105	2.921656100673342e-53	2.2699260857018744e-56	7.35787473445594e-15	6.8912961316067595e-15	0.009880121256393743	2.148342453037569e-22	8.068596465866846e-10	1.753458810163382e-18	7.916177456649712e-21	2.5309448570923755e-27
34300000	0.00005993896836250105	2.9220650626257077e-53	2.2699260910767984e-56	7.35787473445594e-15	6.8912961316067595e-15	0.009880121256393743	2.148342453037569e-22	8.068596465866846e-10	1.753458810163382e-18	7.916177456649712e-21	2.5309448570923755e-27
34400000	0.00005993896836250105	2.9224777203852136e-53	2.269926096500296e-56	7.35787473445594e-15	6.8912961316067595e-15	0.009880121256393743	2.148342453037569e-22	8.068596465866846e-10	1.753458810163382e-18	7.916177456649712e-21	2.5309448570923755e-27
34500000	0.00005993896836250105	2.9228937871274177e-53	2.2699261019685966e-56	7.35787473445594e-15	6.8912961316067595e-15	0.009880121256393743	2.148342453037569e-22	8.068596465866846e-10	1.753458810163382e-18	7.916177456649712e-21	2.5309448570923755e-27
34600000	0.00005993896836250105	2.9233129760278754e-53	2.2699261074779314e-56	7.35787473445594e-15	6.8912961316067595e-15	0.009880121256393743	2.148342453037569e-22	8.068596465866846e-10	1.753458810163382e-18	7.916177456649712e-21	2.5309448570923755e-27
34700000	0.000059938968362501054	2.9237350002621444e-53	2.2699261130245303e-56	7.35787473445594e-15	6.8912961316067595e-15	0.009880121256393743	2.148342453037569e-22	8.068596465866846e-10	1.753458810163382e-18	7.916177456649712e-21	2.5309448570923755e-27
34800000	0.000059938968362501054	2.924159573005781e-53	2.269926118604624e-56	7.35787473445594e-15	6.8912961316067595e-15	0.009880121256393743	2.148342453037569e-22	8.068596465866846e-10	1.753458810163382e-18	7.916177456649712e-21	2.5309448570923755e-27
34900000	0.000059938968362501054	2.924586407434342e-53	2.2699261242144427e-56	7.35787473445594e-15	6.89129613160676e-15	0.009880121256393743	2.148342453037569e-22	8.068596465866846e-10	1.753458810163382e-18	7.916177456649712e-21	2.5309448570923755e-27
35000000	0.000059938968362501054	2.925015216723384e-53	2.2699261298502166e-56	7.35787473445594e-15	6.89129613160676e-15	0.009880121256393743	2.148342453037569e-22	8.068596465866846e-10	1.753458810163382e-18	7.916177456649712e-21	2.5309448570923755e-27
35100000	0.000059938968362501054	2.9254457140484636e-53	2.269926135508176e-56	7.35787473445594e-15	6.89129613160676e-15	0.009880121256393743	2.148342453037569e-22	8.068596465866846e-10	1.753458810163382e-18	7.916177456649712e-21	2.5309448570923755e-27
35200000	0.000059938968362501054	2.925877612585138e-53	2.269926141184551e-56	7.35787473445594e-15	6.89129613160676e-15	0.009880121256393743	2.148342453037569e-22	8.068596465866847e-10	1.753458810163382e-18	7.916177456649712e-21	2.5309448570923755e-27
35300000	0.000059938968362501054	2.9263106255089636e-53	2.269926146875572e-56	7.35787473445594e-15	6.89129613160676e-15	0.009880121256393743	2.1483424530375694e-22	8.068596465866847e-10	1.753458810163382e-18	7.916177456649712e-21	2.5309448570923755e-27
35400000	0.000059938968362501054	2.926744465995497e-53	2.26992615257747e-56	7.35787473445594e-15	6.89129613160676e-15	0.009880121256393743	2.1483424530375694e-22	8.068596465866847e-10	1.753458810163382e-18	7.916177456649712e-21	2.5309448570923755e-27
35500000	0.000059938968362501054	2.9271788472202948e-53	2.2699261582864747e-56	7.35787473445594e-15	6.89129613160676e-15	0.009880121256393743	2.1483424530375694e-22	8.068596465866847e-10	1.753458810163382e-18	7.916177456649712e-21	2.5309448570923755e-27
35600000	0.000059938968362501054	2.927613482358914e-53	2.2699261639988165e-56	7.35787473445594e-15	6.89129613160676e-15	0.009880121256393743	2.1483424530375694e-22	8.068596465866847e-10	1.753458810163382e-18	7.916177456649712e-21	2.5309448570923755e-27
35700000	0.000059938968362501054	2.9280480845869117e-53	2.2699261697107255e-56	7.35787473445594e-15	6.89129613160676e-15	0.009880121256393743	2.1483424530375694e-22	8.068596465866847e-10	1.753458810163382e-18	7.916177456649712e-21	2.5309448570923755e-27
35800000	0.000059938968362501054	2.928482367079844e-53	2.2699261754184326e-56	7.35787473445594e-15	6.89129613160676e-15	0.009880121256393743	2.1483424530375694e-22	8.068596465866847e-10	1.753458810163382e-18	7.916177456649712e-21	2.5309448570923755e-27
35900000	0.000059938968362501054	2.9289160430132677e-53	2.2699261811181676e-56	7.35787473445594e-15	6.89129613160676e-15	0.009880121256393743	2.1483424530375694e-22	8.068596465866847e-10	1.753458810163382e-18	7.916177456649712e-21	2.5309448570923755e-27
36000000	0.000059938968362501054	2.9293488255627397e-53	2.2699261868061614e-56	7.35787473445594e-15	6.89129613160676e-15	0.009880121256393743	2.1483424530375694e-22	8.068596465866847e-10	1.753458810163382e-18	7.916177456649712e-21	2.5309448570923755e-27
36100000	0.000059938968362501054	2.9297804279038166e-53	2.2699261924786438e-56	7.35787473445594e-15	6.89129613160676e-15	0.009880121256393743	2.1483424530375694e-22	8.068596465866847e-10	1.753458810163382e-18	7.916177456649712e-21	2.5309448570923755e-27
36200000	0.000059938968362501054	2.9302105632120553e-53	2.269926198131845e-56	7.35787473445594e-15	6.89129613160676e-15	0.009880121256393743	2.1483424530375694e-22	8.068596465866847e-10	1.753458810163382e-18	7.916177456649712e-21	2.5309448570923755e-27
36300000	0.000059938968362501054	2.930638944663012e-53	2.269926203761996e-56	7.35787473445594e-15	6.89129613160676e-15	0.009880121256393743	2.1483424530375694e-22	8.068596465866847e-10	1.753458810163382e-18	7.916177456649712e-21	2.5309448570923755e-27
36400000	0.000059938968362501054	2.931065285432244e-53	2.2699262093653264e-56	7.35787473445594e-15	6.89129613160676e-15	0.009880121256393743	2.1483424530375694e-22	8.068596465866847e-10	1.753458810163382e-18	7.916177456649712e-21	2.5309448570923755e-27
36500000	0.000059938968362501054	2.9314892986953076e-53	2.2699262149380668e-56	7.35787473445594e-15	6.89129613160676e-15	0.009880121256393743	2.1483424530375694e-22	8.068596465866847e-10	1.753458810163382e-18	7.916177456649712e-21	2.5309448570923755e-27
36600000	0.000059938968362501054	2.9319106976277596e-53	2.2699262204764476e-56	7.35787473445594e-15	6.89129613160676e-15	0.009880121256393743	2.1483424530375694e-22	8.068596465866847e-10	1.753458810163382e-18	7.916177456649712e-21	2.5309448570923755e-27
36700000	0.000059938968362501054	2.932329195405157e-53	2.269926225976699e-56	7.35787473445594e-15	6.89129613160676e-15	0.009880121256393743	2.1483424530375694e-22	8.068596465866847e-10	1.753458810163382e-18	7.916177456649712e-21	2.5309448570923755e-27
36800000	0.000059938968362501054	2.932744505203056e-53	2.2699262314350514e-56	7.35787473445594e-15	6.89129613160676e-15	0.009880121256393743	2.1483424530375694e-22	8.068596465866847e-10	1.753458810163382e-18	7.916177456649712e-21	2.5309448570923755e-27
36900000	0.000059938968362501054	2.933156340197014e-53	2.2699262368477353e-56	7.35787473445594e-15	6.89129613160676e-15	0.009880121256393743	2.1483424530375694e-22	8.068596465866847e-10	1.753458810163382e-18	7.916177456649712e-21	2.5309448570923755e-27
37000000	0.000059938968362501054	2.933564413562587e-53	2.2699262422109807e-56	7.35787473445594e-15	6.89129613160676e-15	0.009880121256393743	2.1483424530375694e-22	8.068596465866847e-10	1.753458810163382e-18	7.916177456649712e-21	2.5309448570923755e-27
37100000	0.000059938968362501054	2.933968438475332e-53	2.269926247521018e-56	7.35787473445594e-15	6.89129613160676e-15	0.009880121256393743	2.1483424530375694e-22	8.068596465866847e-10	1.753458810163382e-18	7.916177456649712e-21	2.5309448570923755e-27
37200000	0.000059938968362501054	2.934368128110806e-53	2.2699262527740777e-56	7.35787473445594e-15	6.89129613160676e-15	0.009880121256393743	2.1483424530375694e-22	8.068596465866847e-10	1.753458810163382e-18	7.916177456649712e-21	2.5309448570923755e-27
37300000	0.000059938968362501054	2.934763195644566e-53	2.26992625796639e-56	7.35787473445594e-15	6.89129613160676e-15	0.009880121256393743	2.1483424530375694e-22	8.068596465866847e-10	1.753458810163382e-18	7.916177456649712e-21	2.5309448570923755e-27
37400000	0.000059938968362501054	2.9351533542521672e-53	2.269926263094185e-56	7.35787473445594e-15	6.89129613160676e-15	0.009880121256393743	2.1483424530375694e-22	8.068596465866847e-10	1.753458810163382e-18	7.916177456649712e-21	2.5309448570923755e-27
37500000	0.000059938968362501054	2.935538317109168e-53	2.2699262681536933e-56	7.35787473445594e-15	6.89129613160676e-15	0.009880121256393743	2.1483424530375694e-22	8.068596465866848e-10	1.753458810163382e-18	7.916177456649712e-21	2.5309448570923755e-27
37600000	0.000059938968362501054	2.935917797391124e-53	2.2699262731411453e-56	7.35787473445594e-15	6.89129613160676e-15	0.009880121256393743	2.1483424530375694e-22	8.068596465866848e-10	1.753458810163382e-18	7.916177456649712e-21	2.5309448570923755e-27
37700000	0.000059938968362501054	2.9362915082735924e-53	2.2699262780527713e-56	7.35787473445594e-15	6.89129613160676e-15	0.009880121256393743	2.1483424530375694e-22	8.068596465866848e-10	1.753458810163382e-18	7.916177456649712e-21	2.5309448570923755e-27
37800000	0.000059938968362501054	2.93665916293213e-53	2.269926282884801e-56	7.35787473445594e-15	6.89129613160676e-15	0.009880121256393743	2.1483424530375694e-22	8.068596465866848e-10	1.753458810163382e-18	7.916177456649712e-21	2.5309448570923755e-27
37900000	0.000059938968362501054	2.9370204745422927e-53	2.2699262876334656e-56	7.35787473445594e-15	6.89129613160676e-15	0.009880121256393743	2.1483424530375694e-22	8.068596465866848e-10	1.753458810163382e-18	7.916177456649712e-21	2.5309448570923755e-27
38000000	0.000059938968362501054	2.937375156279639e-53	2.269926292294995e-56	7.35787473445594e-15	6.89129613160676e-15	0.009880121256393743	2.1483424530375694e-22	8.068596465866848e-10	1.753458810163382e-18	7.916177456649712e-21	2.5309448570923755e-27
38100000	0.000059938968362501054	2.937722921319723e-53	2.2699262968656195e-56	7.35787473445594e-15	6.89129613160676e-15	0.009880121256393743	2.1483424530375694e-22	8.068596465866848e-10	1.753458810163382e-18	7.916177456649712e-21	2.5309448570923755e-27
38200000	0.000059938968362501054	2.9380634828381043e-53	2.2699263013415695e-56	7.35787473445594e-15	6.89129613160676e-15	0.009880121256393743	2.1483424530375694e-22	8.068596465866848e-10	1.753458810163382e-18	7.916177456649712e-21	2.5309448570923755e-27
38300000	0.000059938968362501054	2.9383965540103376e-53	2.2699263057190753e-56	7.35787473445594e-15	6.89129613160676e-15	0.009880121256393743	2.1483424530375694e-22	8.068596465866848e-10	1.753458810163382e-18	7.916177456649712e-21	2.5309448570923755e-27
38400000	0.000059938968362501054	2.93872184801198e-53	2.269926309994367e-56	7.35787473445594e-15	6.89129613160676e-15	0.009880121256393743	2.1483424530375694e-22	8.068596465866848e-10	1.753458810163382e-18	7.916177456649712e-21	2.5309448570923755e-27
38500000	0.000059938968362501054	2.9390390780185886e-53	2.2699263141636753e-56	7.35787473445594e-15	6.89129613160676e-15	0.009880121256393743	2.1483424530375694e-22	8.068596465866848e-10	1.753458810163382e-18	7.916177456649712e-21	2.5309448570923755e-27
38600000	0.000059938968362501054	2.93934795720572e-53	2.2699263182232303e-56	7.35787473445594e-15	6.89129613160676e-15	0.009880121256393743	2.1483424530375694e-22	8.068596465866848e-10	1.753458810163382e-18	7.916177456649712e-21	2.5309448570923755e-27
38700000	0.000059938968362501054	2.9396481987489306e-53	2.2699263221692624e-56	7.35787473445594e-15	6.89129613160676e-15	0.009880121256393743	2.1483424530375694e-22	8.068596465866848e-10	1.753458810163382e-18	7.916177456649712e-21	2.5309448570923755e-27
38800000	0.000059938968362501054	2.939939515823778e-53	2.269926325998002e-56	7.35787473445594e-15	6.89129613160676e-15	0.009880121256393743	2.1483424530375694e-22	8.068596465866848e-10	1.753458810163382e-18	7.916177456649712e-21	2.5309448570923755e-27
38900000	0.000059938968362501054	2.9402216216058176e-53	2.269926329705679e-56	7.35787473445594e-15	6.89129613160676e-15	0.009880121256393743	2.1483424530375694e-22	8.068596465866848e-10	1.753458810163382e-18	7.916177456649712e-21	2.5309448570923755e-27
39000000	0.000059938968362501054	2.940492180887825e-53	2.269926333261603e-56	7.35787473445594e-15	6.89129613160676e-15	0.009880121256393743	2.1483424530375694e-22	8.068596465866848e-10	1.753458810163382e-18	7.916177456649712e-21	2.5309448570923755e-27
39100000	0.000059938968362501054	2.9407466879821802e-53	2.269926336606556e-56	7.35787473445594e-15	6.89129613160676e-15	0.009880121256393743	2.1483424530375694e-22	8.068596465866848e-10	1.753458810163382e-18	7.916177456649712e-21	2.5309448570923755e-27
39200000	0.000059938968362501054	2.940985224483996e-53	2.26992633974161e-56	7.35787473445594e-15	6.89129613160676e-15	0.009880121256393743	2.1483424530375694e-22	8.068596465866848e-10	1.753458810163382e-18	7.916177456649712e-21	2.5309448570923755e-27
39300000	0.000059938968362501054	2.9412080365291877e-53	2.2699263426700013e-56	7.35787473445594e-15	6.89129613160676e-15	0.009880121256393743	2.1483424530375694e-22	8.068596465866848e-10	1.753458810163382e-18	7.916177456649712e-21	2.5309448570923755e-27
39400000	0.000059938968362501054	2.9414153702536706e-53	2.2699263453949633e-56	7.35787473445594e-15	6.89129613160676e-15	0.009880121256393743	2.1483424530375694e-22	8.068596465866848e-10	1.753458810163382e-18	7.916177456649712e-21	2.5309448570923755e-27
39500000	0.000059938968362501054	2.9416074717933603e-53	2.269926347919732e-56	7.35787473445594e-15	6.89129613160676e-15	0.009880121256393743	2.1483424530375694e-22	8.068596465866848e-10	1.753458810163382e-18	7.916177456649712e-21	2.5309448570923755e-27
39600000	0.000059938968362501054	2.941784587284172e-53	2.2699263502475413e-56	7.35787473445594e-15	6.89129613160676e-15	0.009880121256393743	2.1483424530375694e-22	8.068596465866848e-10	1.753458810163382e-18	7.916177456649712e-21	2.5309448570923755e-27
39700000	0.000059938968362501054	2.941946962862022e-53	2.269926352381627e-56	7.35787473445594e-15	6.89129613160676e-15	0.009880121256393743	2.1483424530375694e-22	8.068596465866848e-10	1.753458810163382e-18	7.916177456649712e-21	2.5309448570923755e-27
39800000	0.000059938968362501054	2.9420948446628247e-53	2.2699263543252235e-56	7.35787473445594e-15	6.89129613160676e-15	0.009880121256393743	2.1483424530375694e-22	8.068596465866848e-10	1.753458810163382e-18	7.916177456649712e-21	2.5309448570923755e-27
39900000	0.000059938968362501054	2.942228478822496e-53	2.269926356081566e-56	7.35787473445594e-15	6.89129613160676e-15	0.009880121256393743	2.1483424530375694e-22	8.068596465866848e-10	1.753458810163382e-18	7.916177456649712e-21	2.5309448570923755e-27
40000000	0.000059938968362501054	2.942348111476952e-53	2.2699263576538897e-56	7.35787473445594e-15	6.89129613160676e-15	0.009880121256393743	2.1483424530375694e-22	8.068596465866848e-10	1.753458810163382e-18	7.916177456649712e-21	2.5309448570923755e-27
40100000	0.000059938968362501054	2.942453988762107e-53	2.269926359045429e-56	7.35787473445594e-15	6.89129613160676e-15	0.009880121256393743	2.1483424530375694e-22	8.068596465866848e-10	1.753458810163382e-18	7.916177456649712e-21	2.5309448570923755e-27
40200000	0.000059938968362501054	2.9425463568138774e-53	2.269926360259419e-56	7.35787473445594e-15	6.89129613160676e-15	0.009880121256393743	2.1483424530375694e-22	8.068596465866848e-10	1.753458810163382e-18	7.916177456649712e-21	2.5309448570923755e-27
40300000	0.000059938968362501054	2.9426254617681784e-53	2.2699263612990944e-56	7.35787473445594e-15	6.89129613160676e-15	0.009880121256393743	2.1483424530375694e-22	8.068596465866848e-10	1.753458810163382e-18	7.916177456649712e-21	2.5309448570923755e-27
40400000	0.000059938968362501054	2.9426915497609254e-53	2.26992636216769e-56	7.35787473445594e-15	6.89129613160676e-15	0.009880121256393743	2.1483424530375694e-22	8.068596465866848e-10	1.753458810163382e-18	7.916177456649712e-21	2.5309448570923755e-27
40500000	0.000059938968362501054	2.9427448669280334e-53	2.2699263628684417e-56	7.35787473445594e-15	6.89129613160676e-15	0.009880121256393743	2.1483424530375694e-22	8.068596465866848e-10	1.753458810163382e-18	7.916177456649712e-21	2.5309448570923755e-27
40600000	0.000059938968362501054	2.9427856594054186e-53	2.2699263634045837e-56	7.35787473445594e-15	6.89129613160676e-15	0.009880121256393743	2.1483424530375694e-22	8.068596465866848e-10	1.753458810163382e-18	7.916177456649712e-21	2.5309448570923755e-27
40700000	0.000059938968362501054	2.9428141733289962e-53	2.2699263637793507e-56	7.35787473445594e-15	6.89129613160676e-15	0.009880121256393743	2.1483424530375694e-22	8.068596465866848e-10	1.753458810163382e-18	7.916177456649712e-21	2.5309448570923755e-27
40800000	0.000059938968362501054	2.9428306548346817e-53	2.269926363995978e-56	7.35787473445594e-15	6.89129613160676e-15	0.009880121256393743	2.1483424530375694e-22	8.068596465866848e-10	1.753458810163382e-18	7.916177456649712e-21	2.5309448570923755e-27
40900000	0.000059938968362501054	2.9428353500583904e-53	2.2699263640577005e-56	7.35787473445594e-15	6.89129613160676e-15	0.009880121256393743	2.1483424530375694e-22	8.068596465866848e-10	1.753458810163382e-18	7.916177456649712e-21	2.5309448570923755e-27
41000000	0.000059938968362501054	2.942828505136038e-53	2.2699263639677527e-56	7.35787473445594e-15	6.89129613160676e-15	0.009880121256393743	2.1483424530375694e-22	8.068596465866848e-10	1.753458810163382e-18	7.916177456649712e-21	2.5309448570923755e-27
41100000	0.000059938968362501054	2.9428103662035397e-53	2.26992636372937e-56	7.35787473445594e-15	6.89129613160676e-15	0.009880121256393743	2.1483424530375694e-22	8.068596465866848e-10	1.753458810163382e-18	7.916177456649712e-21	2.5309448570923755e-27
41200000	0.000059938968362501054	2.942781179396811e-53	2.2699263633457874e-56	7.35787473445594e-15	6.89129613160676e-15	0.009880121256393743	2.1483424530375694e-22	8.068596465866848e-10	1.753458810163382e-18	7.916177456649712e-21	2.5309448570923755e-27
41300000	0.000059938968362501054	2.9427411908517674e-53	2.2699263628202393e-56	7.35787473445594e-15	6.89129613160676e-15	0.009880121256393743	2.1483424530375694e-22	8.068596465866848e-10	1.753458810163382e-18	7.916177456649712e-21	2.5309448570923755e-27
41400000	0.000059938968362501054	2.942690646704325e-53	2.2699263621559613e-56	7.35787473445594e-15	6.89129613160676e-15	0.009880121256393743	2.1483424530375694e-22	8.068596465866848e-10	1.753458810163382e-18	7.916177456649712e-21	2.5309448570923755e-27
41500000	0.000059938968362501054	2.942629793090398e-53	2.2699263613561872e-56	7.35787473445594e-15	6.89129613160676e-15	0.009880121256393743	2.1483424530375694e-22	8.068596465866848e-10	1.753458810163382e-18	7.916177456649712e-21	2.5309448570923755e-27
41600000	0.000059938968362501054	2.9425588761459027e-53	2.269926360424153e-56	7.35787473445594e-15	6.89129613160676e-15	0.009880121256393743	2.1483424530375694e-22	8.068596465866848e-10	1.753458810163382e-18	7.916177456649712e-21	2.5309448570923755e-27
41700000	0.000059938968362501054	2.9424781420067547e-53	2.2699263593630934e-56	7.35787473445594e-15	6.89129613160676e-15	0.009880121256393743	2.1483424530375694e-22	8.068596465866848e-10	1.753458810163382e-18	7.916177456649712e-21	2.5309448570923755e-27
41800000	0.000059938968362501054	2.942387836808869e-53	2.2699263581762434e-56	7.35787473445594e-15	6.89129613160676e-15	0.009880121256393743	2.1483424530375694e-22	8.068596465866848e-10	1.753458810163382e-18	7.916177456649712e-21	2.5309448570923755e-27
41900000	0.000059938968362501054	2.942288206688161e-53	2.269926356866837e-56	7.35787473445594e-15	6.89129613160676e-15	0.009880121256393743	2.1483424530375694e-22	8.068596465866848e-10	1.753458810163382e-18	7.916177456649712e-21	2.5309448570923755e-27
42000000	0.000059938968362501054	2.942179497780547e-53	2.2699263554381103e-56	7.35787473445594e-15	6.89129613160676e-15	0.009880121256393743	2.1483424530375694e-22	8.068596465866848e-10	1.753458810163382e-18	7.916177456649712e-21	2.5309448570923755e-27
42100000	0.000059938968362501054	2.9420619562219416e-53	2.2699263538932975e-56	7.35787473445594e-15	6.89129613160676e-15	0.009880121256393743	2.1483424530375694e-22	8.068596465866848e-10	1.753458810163382e-18	7.916177456649712e-21	2.5309448570923755e-27
42200000	0.000059938968362501054	2.9419358281482604e-53	2.269926352235634e-56	7.35787473445594e-15	6.89129613160676e-15	0.009880121256393743	2.1483424530375694e-22	8.068596465866848e-10	1.753458810163382e-18	7.916177456649712e-21	2.5309448570923755e-27
42300000	0.000059938968362501054	2.941801359695419e-53	2.2699263504683546e-56	7.35787473445594e-15	6.89129613160676e-15	0.009880121256393743	2.1483424530375694e-22	8.068596465866848e-10	1.753458810163382e-18	7.916177456649712e-21	2.5309448570923755e-27
42400000	0.000059938968362501054	2.9416587969993333e-53	2.2699263485946934e-56	7.35787473445594e-15	6.89129613160676e-15	0.009880121256393743	2.1483424530375694e-22	8.068596465866848e-10	1.753458810163382e-18	7.916177456649712e-21	2.5309448570923755e-27
42500000	0.000059938968362501054	2.941508386195918e-53	2.2699263466178866e-56	7.35787473445594e-15	6.89129613160676e-15	0.009880121256393743	2.1483424530375694e-22	8.068596465866848e-10	1.753458810163382e-18	7.916177456649712e-21	2.5309448570923755e-27
42600000	0.000059938968362501054	2.941350373421089e-53	2.269926344541168e-56	7.35787473445594e-15	6.89129613160676e-15	0.009880121256393743	2.1483424530375694e-22	8.068596465866848e-10	1.753458810163382e-18	7.916177456649712e-21	2.5309448570923755e-27
42700000	0.000059938968362501054	2.9411850048107614e-53	2.2699263423677734e-56	7.35787473445594e-15	6.89129613160676e-15	0.009880121256393743	2.1483424530375694e-22	8.068596465866848e-10	1.753458810163382e-18	7.916177456649712e-21	2.5309448570923755e-27
42800000	0.000059938968362501054	2.9410125265008514e-53	2.2699263401009373e-56	7.35787473445594e-15	6.89129613160676e-15	0.009880121256393743	2.1483424530375694e-22	8.068596465866848e-10	1.753458810163382e-18	7.916177456649712e-21	2.5309448570923755e-27
42900000	0.000059938968362501054	2.9408331846272734e-53	2.269926337743895e-56	7.35787473445594e-15	6.89129613160676e-15	0.009880121256393743	2.1483424530375694e-22	8.068596465866848e-10	1.753458810163382e-18	7.916177456649712e-21	2.5309448570923755e-27
43000000	0.000059938968362501054	2.940647225325944e-53	2.2699263352998807e-56	7.35787473445594e-15	6.89129613160676e-15	0.009880121256393743	2.1483424530375694e-22	8.068596465866848e-10	1.753458810163382e-18	7.916177456649712e-21	2.5309448570923755e-27
43100000	0.000059938968362501054	2.940454894732778e-53	2.2699263327721296e-56	7.35787473445594e-15	6.89129613160676e-15	0.009880121256393743	2.1483424530375694e-22	8.068596465866848e-10	1.753458810163382e-18	7.916177456649712e-21	2.5309448570923755e-27
43200000	0.000059938968362501054	2.940256438983691e-53	2.269926330163877e-56	7.35787473445594e-15	6.89129613160676e-15	0.009880121256393743	2.1483424530375694e-22	8.068596465866848e-10	1.753458810163382e-18	7.916177456649712e-21	2.5309448570923755e-27
43300000	0.000059938968362501054	2.940052104214598e-53	2.2699263274783575e-56	7.35787473445594e-15	6.89129613160676e-15	0.009880121256393743	2.1483424530375694e-22	8.068596465866848e-10	1.753458810163382e-18	7.916177456649712e-21	2.5309448570923755e-27
43400000	0.000059938968362501054	2.9398421365614155e-53	2.269926324718806e-56	7.35787473445594e-15	6.89129613160676e-15	0.009880121256393743	2.1483424530375694e-22	8.068596465866847e-10	1.753458810163382e-18	7.916177456649712e-21	2.5309448570923755e-27
43500000	0.000059938968362501054	2.939626782160058e-53	2.2699263218884575e-56	7.35787473445594e-15	6.89129613160676e-15	0.009880121256393743	2.1483424530375694e-22	8.068596465866847e-10	1.753458810163382e-18	7.916177456649712e-21	2.5309448570923755e-27
43600000	0.000059938968362501054	2.9394062871464413e-53	2.269926318990547e-56	7.35787473445594e-15	6.89129613160676e-15	0.009880121256393743	2.1483424530375694e-22	8.068596465866847e-10	1.753458810163382e-18	7.916177456649712e-21	2.5309448570923755e-27
43700000	0.000059938968362501054	2.939180897656481e-53	2.269926316028309e-56	7.35787473445594e-15	6.89129613160676e-15	0.009880121256393743	2.1483424530375694e-22	8.068596465866847e-10	1.753458810163382e-18	7.916177456649712e-21	2.5309448570923755e-27
43800000	0.000059938968362501054	2.9389508598260927e-53	2.269926313004979e-56	7.35787473445594e-15	6.89129613160676e-15	0.009880121256393743	2.1483424530375694e-22	8.068596465866847e-10	1.753458810163382e-18	7.916177456649712e-21	2.5309448570923755e-27
43900000	0.000059938968362501054	2.9387164197911913e-53	2.2699263099237914e-56	7.35787473445594e-15	6.89129613160676e-15	0.009880121256393743	2.1483424530375694e-22	8.068596465866847e-10	1.753458810163382e-18	7.916177456649712e-21	2.5309448570923755e-27
44000000	0.000059938968362501054	2.938477823687693e-53	2.269926306787982e-56	7.35787473445594e-15	6.89129613160676e-15	0.009880121256393743	2.1483424530375694e-22	8.068596465866847e-10	1.753458810163382e-18	7.916177456649712e-21	2.5309448570923755e-27
44100000	0.000059938968362501054	2.9382353176515127e-53	2.2699263036007844e-56	7.35787473445594e-15	6.89129613160676e-15	0.009880121256393743	2.1483424530375694e-22	8.068596465866847e-10	1.753458810163382e-18	7.916177456649712e-21	2.5309448570923755e-27
44200000	0.000059938968362501054	2.9379891478185657e-53	2.2699263003654343e-56	7.35787473445594e-15	6.89129613160676e-15	0.009880121256393743	2.1483424530375694e-22	8.068596465866847e-10	1.753458810163382e-18	7.916177456649712e-21	2.5309448570923755e-27
44300000	0.000059938968362501054	2.9377395603247684e-53	2.2699262970851667e-56	7.35787473445594e-15	6.89129613160676e-15	0.009880121256393743	2.1483424530375694e-22	8.068596465866847e-10	1.753458810163382e-18	7.916177456649712e-21	2.5309448570923755e-27
44400000	0.000059938968362501054	2.937486801306035e-53	2.2699262937632163e-56	7.35787473445594e-15	6.89129613160676e-15	0.009880121256393743	2.1483424530375694e-22	8.068596465866847e-10	1.753458810163382e-18	7.916177456649712e-21	2.5309448570923755e-27
44500000	0.000059938968362501054	2.937231116898282e-53	2.269926290402818e-56	7.35787473445594e-15	6.89129613160676e-15	0.009880121256393743	2.1483424530375694e-22	8.068596465866847e-10	1.753458810163382e-18	7.916177456649712e-21	2.5309448570923755e-27
44600000	0.000059938968362501054	2.9369727532374244e-53	2.269926287007207e-56	7.35787473445594e-15	6.89129613160676e-15	0.009880121256393743	2.1483424530375694e-22	8.068596465866847e-10	1.753458810163382e-18	7.916177456649712e-21	2.5309448570923755e-27
44700000	0.000059938968362501054	2.936711956459378e-53	2.269926283579618e-56	7.35787473445594e-15	6.89129613160676e-15	0.009880121256393743	2.1483424530375694e-22	8.068596465866847e-10	1.753458810163382e-18	7.916177456649712e-21	2.5309448570923755e-27
44800000	0.000059938968362501054	2.9364489727000576e-53	2.2699262801232857e-56	7.35787473445594e-15	6.89129613160676e-15	0.009880121256393743	2.1483424530375694e-22	8.068596465866847e-10	1.753458810163382e-18	7.916177456649712e-21	2.5309448570923755e-27
44900000	0.000059938968362501054	2.9361840480953795e-53	2.269926276641445e-56	7.35787473445594e-15	6.89129613160676e-15	0.009880121256393743	2.1483424530375694e-22	8.068596465866847e-10	1.753458810163382e-18	7.916177456649712e-21	2.5309448570923755e-27
45000000	0.000059938968362501054	2.9359174287812584e-53	2.2699262731373315e-56	7.35787473445594e-15	6.89129613160676e-15	0.009880121256393743	2.148342453037569e-22	8.068596465866847e-10	1.753458810163382e-18	7.916177456649712e-21	2.5309448570923755e-27
45100000	0.000059938968362501054	2.93564936089361e-53	2.2699262696141797e-56	7.35787473445594e-15	6.89129613160676e-15	0.009880121256393743	2.148342453037569e-22	8.068596465866847e-10	1.753458810163382e-18	7.916177456649712e-21	2.5309448570923755e-27
45200000	0.000059938968362501054	2.9353800905683502e-53	2.269926266075224e-56	7.35787473445594e-15	6.89129613160676e-15	0.009880121256393743	2.148342453037569e-22	8.068596465866847e-10	1.753458810163382e-18	7.916177456649712e-21	2.5309448570923755e-27
45300000	0.000059938968362501054	2.935109863941394e-53	2.2699262625237e-56	7.35787473445594e-15	6.89129613160676e-15	0.009880121256393743	2.148342453037569e-22	8.068596465866847e-10	1.753458810163382e-18	7.916177456649712e-21	2.5309448570923755e-27
45400000	0.000059938968362501054	2.934838927148657e-53	2.269926258962843e-56	7.35787473445594e-15	6.89129613160676e-15	0.009880121256393743	2.148342453037569e-22	8.068596465866847e-10	1.753458810163382e-18	7.916177456649712e-21	2.5309448570923755e-27
45500000	0.000059938968362501054	2.9345675263260546e-53	2.2699262553958865e-56	7.35787473445594e-15	6.89129613160676e-15	0.009880121256393743	2.148342453037569e-22	8.068596465866847e-10	1.753458810163382e-18	7.916177456649712e-21	2.5309448570923755e-27
45600000	0.000059938968362501054	2.9342959076095027e-53	2.2699262518260667e-56	7.35787473445594e-15	6.8912961316067595e-15	0.009880121256393743	2.148342453037569e-22	8.068596465866847e-10	1.753458810163382e-18	7.916177456649712e-21	2.5309448570923755e-27
45700000	0.000059938968362501054	2.934024317134916e-53	2.269926248256618e-56	7.35787473445594e-15	6.8912961316067595e-15	0.009880121256393743	2.148342453037569e-22	8.068596465866846e-10	1.753458810163382e-18	7.916177456649712e-21	2.5309448570923755e-27
45800000	0.000059938968362501054	2.9337530010382104e-53	2.2699262446907757e-56	7.35787473445594e-15	6.8912961316067595e-15	0.009880121256393743	2.148342453037569e-22	8.068596465866846e-10	1.753458810163382e-18	7.916177456649712e-21	2.5309448570923755e-27
45900000	0.000059938968362501054	2.9334822054553014e-53	2.269926241131774e-56	7.35787473445594e-15	6.8912961316067595e-15	0.009880121256393743	2.148342453037569e-22	8.068596465866846e-10	1.753458810163382e-18	7.916177456649712e-21	2.5309448570923755e-27
46000000	0.000059938968362501054	2.9332121765221046e-53	2.269926237582848e-56	7.35787473445594e-15	6.8912961316067595e-15	0.009880121256393743	2.148342453037569e-22	8.068596465866846e-10	1.753458810163382e-18	7.916177456649712e-21	2.5309448570923755e-27
46100000	0.000059938968362501054	2.932943160374535e-53	2.2699262340472335e-56	7.35787473445594e-15	6.8912961316067595e-15	0.009880121256393743	2.148342453037569e-22	8.068596465866846e-10	1.753458810163382e-18	7.916177456649712e-21	2.5309448570923755e-27
46200000	0.000059938968362501054	2.9326754031485084e-53	2.2699262305281645e-56	7.35787473445594e-15	6.8912961316067595e-15	0.009880121256393743	2.148342453037569e-22	8.068596465866846e-10	1.753458810163382e-18	7.916177456649712e-21	2.5309448570923755e-27
46300000	0.000059938968362501054	2.93240915097994e-53	2.269926227028876e-56	7.35787473445594e-15	6.8912961316067595e-15	0.009880121256393743	2.148342453037569e-22	8.068596465866846e-10	1.753458810163382e-18	7.916177456649712e-21	2.5309448570923755e-27
46400000	0.000059938968362501054	2.932144650004746e-53	2.2699262235526034e-56	7.35787473445594e-15	6.8912961316067595e-15	0.009880121256393743	2.148342453037569e-22	8.068596465866846e-10	1.753458810163382e-18	7.916177456649712e-21	2.5309448570923755e-27
46500000	0.000059938968362501054	2.9318821463588405e-53	2.269926220102581e-56	7.35787473445594e-15	6.8912961316067595e-15	0.009880121256393743	2.148342453037569e-22	8.068596465866846e-10	1.753458810163382e-18	7.916177456649712e-21	2.5309448570923755e-27
46600000	0.000059938968362501054	2.9316218861781403e-53	2.2699262166820448e-56	7.35787473445594e-15	6.8912961316067595e-15	0.009880121256393743	2.148342453037569e-22	8.068596465866846e-10	1.753458810163382e-18	7.916177456649712e-21	2.5309448570923755e-27
46700000	0.000059938968362501054	2.93136411559856e-53	2.2699262132942283e-56	7.35787473445594e-15	6.8912961316067595e-15	0.009880121256393743	2.148342453037569e-22	8.068596465866846e-10	1.753458810163382e-18	7.916177456649712e-21	2.5309448570923755e-27
46800000	0.000059938968362501054	2.931109080756016e-53	2.269926209942367e-56	7.35787473445594e-15	6.8912961316067595e-15	0.009880121256393743	2.148342453037569e-22	8.068596465866846e-10	1.753458810163382e-18	7.916177456649712e-21	2.5309448570923755e-27
46900000	0.000059938968362501054	2.9308570277864224e-53	2.2699262066296963e-56	7.35787473445594e-15	6.8912961316067595e-15	0.009880121256393743	2.148342453037569e-22	8.068596465866846e-10	1.753458810163382e-18	7.916177456649712e-21	2.5309448570923755e-27
47000000	0.000059938968362501054	2.9306082028256956e-53	2.2699262033594506e-56	7.35787473445594e-15	6.8912961316067595e-15	0.009880121256393743	2.148342453037569e-22	8.068596465866846e-10	1.753458810163382e-18	7.916177456649712e-21	2.5309448570923755e-27
47100000	0.000059938968362501054	2.9303628520097513e-53	2.2699262001348645e-56	7.35787473445594e-15	6.8912961316067595e-15	0.009880121256393743	2.148342453037569e-22	8.068596465866846e-10	1.753458810163382e-18	7.916177456649712e-21	2.5309448570923755e-27
47200000	0.000059938968362501054	2.9301212214745043e-53	2.2699261969591737e-56	7.35787473445594e-15	6.8912961316067595e-15	0.009880121256393743	2.148342453037569e-22	8.068596465866846e-10	1.753458810163382e-18	7.916177456649712e-21	2.5309448570923755e-27
47300000	0.000059938968362501054	2.9298835573558705e-53	2.269926193835613e-56	7.35787473445594e-15	6.8912961316067595e-15	0.009880121256393743	2.148342453037569e-22	8.068596465866846e-10	1.753458810163382e-18	7.916177456649712e-21	2.5309448570923755e-27
47400000	0.000059938968362501054	2.9296501057897648e-53	2.2699261907674165e-56	7.35787473445594e-15	6.8912961316067595e-15	0.009880121256393743	2.148342453037569e-22	8.068596465866846e-10	1.753458810163382e-18	7.916177456649712e-21	2.5309448570923755e-27
47500000	0.000059938968362501054	2.9294211129121037e-53	2.2699261877578205e-56	7.35787473445594e-15	6.8912961316067595e-15	0.009880121256393743	2.148342453037569e-22	8.068596465866846e-10	1.753458810163382e-18	7.916177456649712e-21	2.5309448570923755e-27
47600000	0.000059938968362501054	2.9291968248588012e-53	2.2699261848100584e-56	7.35787473445594e-15	6.8912961316067595e-15	0.009880121256393743	2.148342453037569e-22	8.068596465866846e-10	1.753458810163382e-18	7.916177456649712e-21	2.5309448570923755e-27
47700000	0.000059938968362501054	2.928977487765774e-53	2.2699261819273663e-56	7.35787473445594e-15	6.8912961316067595e-15	0.009880121256393743	2.148342453037569e-22	8.068596465866846e-10	1.753458810163382e-18	7.916177456649712e-21	2.5309448570923755e-27
47800000	0.000059938968362501054	2.9287633477689373e-53	2.269926179112978e-56	7.35787473445594e-15	6.8912961316067595e-15	0.009880121256393743	2.148342453037569e-22	8.068596465866845e-10	1.753458810163382e-18	7.916177456649712e-21	2.5309448570923755e-27
47900000	0.000059938968362501054	2.9285546510042065e-53	2.2699261763701297e-56	7.35787473445594e-15	6.8912961316067595e-15	0.009880121256393743	2.148342453037569e-22	8.068596465866845e-10	1.753458810163382e-18	7.916177456649712e-21	2.5309448570923755e-27
48000000	0.000059938968362501054	2.9283516436074966e-53	2.269926173702056e-56	7.35787473445594e-15	6.8912961316067595e-15	0.009880121256393743	2.148342453037569e-22	8.068596465866845e-10	1.753458810163382e-18	7.916177456649712e-21	2.5309448570923755e-27
48100000	0.000059938968362501054	2.9281545717147237e-53	2.269926171111991e-56	7.35787473445594e-15	6.8912961316067595e-15	0.009880121256393743	2.148342453037569e-22	8.068596465866845e-10	1.753458810163382e-18	7.916177456649712e-21	2.5309448570923755e-27
48200000	0.000059938968362501054	2.927963681461803e-53	2.2699261686031697e-56	7.35787473445594e-15	6.8912961316067595e-15	0.009880121256393743	2.148342453037569e-22	8.068596465866845e-10	1.753458810163382e-18	7.916177456649712e-21	2.5309448570923755e-27
48300000	0.000059938968362501054	2.92777921898465e-53	2.269926166178828e-56	7.35787473445594e-15	6.8912961316067595e-15	0.009880121256393743	2.148342453037569e-22	8.068596465866845e-10	1.753458810163382e-18	7.916177456649712e-21	2.5309448570923755e-27
48400000	0.000059938968362501054	2.9276014304191793e-53	2.2699261638422003e-56	7.35787473445594e-15	6.8912961316067595e-15	0.009880121256393743	2.148342453037569e-22	8.068596465866845e-10	1.753458810163382e-18	7.916177456649712e-21	2.5309448570923755e-27
48500000	0.000059938968362501054	2.9274305619013082e-53	2.2699261615965214e-56	7.35787473445594e-15	6.8912961316067595e-15	0.009880121256393743	2.148342453037569e-22	8.068596465866845e-10	1.753458810163382e-18	7.916177456649712e-21	2.5309448570923755e-27
48600000	0.000059938968362501054	2.927266859566951e-53	2.2699261594450266e-56	7.35787473445594e-15	6.8912961316067595e-15	0.009880121256393743	2.148342453037569e-22	8.068596465866845e-10	1.753458810163382e-18	7.916177456649712e-21	2.5309448570923755e-27
48700000	0.000059938968362501054	2.927110569552023e-53	2.26992615739095e-56	7.35787473445594e-15	6.8912961316067595e-15	0.009880121256393743	2.148342453037569e-22	8.068596465866845e-10	1.753458810163382e-18	7.916177456649712e-21	2.5309448570923755e-27
48800000	0.000059938968362501054	2.92696193799244e-53	2.2699261554375272e-56	7.35787473445594e-15	6.8912961316067595e-15	0.009880121256393743	2.148342453037569e-22	8.068596465866845e-10	1.753458810163382e-18	7.916177456649712e-21	2.5309448570923755e-27
48900000	0.000059938968362501054	2.9268212110241177e-53	2.269926153587993e-56	7.35787473445594e-15	6.8912961316067595e-15	0.009880121256393743	2.148342453037569e-22	8.068596465866845e-10	1.753458810163382e-18	7.916177456649712e-21	2.5309448570923755e-27
49000000	0.000059938968362501054	2.9266889388320335e-53	2.269926151849578e-56	7.35787473445594e-15	6.8912961316067595e-15	0.009880121256393743	2.148342453037569e-22	8.068596465866845e-10	1.753458810163382e-18	7.916177456649712e-21	2.5309448570923755e-27
49100000	0.000059938968362501054	2.9265658316439305e-53	2.269926150231616e-56	7.35787473445594e-15	6.8912961316067595e-15	0.009880121256393743	2.148342453037569e-22	8.068596465866845e-10	1.753458810163382e-18	7.916177456649712e-21	2.5309448570923755e-27
49200000	0.000059938968362501054	2.9264517768111354e-53	2.2699261487326264e-56	7.35787473445594e-15	6.8912961316067595e-15	0.009880121256393743	2.148342453037569e-22	8.068596465866845e-10	1.753458810163382e-18	7.916177456649712e-21	2.5309448570923755e-27
49300000	0.000059938968362501054	2.9263466348203672e-53	2.2699261473507755e-56	7.35787473445594e-15	6.8912961316067595e-15	0.009880121256393743	2.148342453037569e-22	8.068596465866845e-10	1.753458810163382e-18	7.916177456649712e-21	2.5309448570923755e-27
49400000	0.000059938968362501054	2.926250266158345e-53	2.26992614608423e-56	7.35787473445594e-15	6.8912961316067595e-15	0.009880121256393743	2.148342453037569e-22	8.068596465866845e-10	1.753458810163382e-18	7.916177456649712e-21	2.5309448570923755e-27
49500000	0.000059938968362501054	2.9261625313117887e-53	2.2699261449311565e-56	7.35787473445594e-15	6.8912961316067595e-15	0.009880121256393743	2.148342453037569e-22	8.068596465866845e-10	1.753458810163382e-18	7.916177456649712e-21	2.5309448570923755e-27
49600000	0.000059938968362501054	2.926083290767417e-53	2.2699261438897203e-56	7.35787473445594e-15	6.8912961316067595e-15	0.009880121256393743	2.148342453037569e-22	8.068596465866845e-10	1.753458810163382e-18	7.916177456649712e-21	2.5309448570923755e-27
49700000	0.000059938968362501054	2.926012405011949e-53	2.2699261429580892e-56	7.35787473445594e-15	6.8912961316067595e-15	0.009880121256393743	2.148342453037569e-22	8.068596465866845e-10	1.753458810163382e-18	7.916177456649712e-21	2.5309448570923755e-27
49800000	0.000059938968362501054	2.9259497345321046e-53	2.2699261421344286e-56	7.35787473445594e-15	6.8912961316067595e-15	0.009880121256393743	2.148342453037569e-22	8.068596465866845e-10	1.753458810163382e-18	7.916177456649712e-21	2.5309448570923755e-27
49900000	0.000059938968362501054	2.9258951398146026e-53	2.2699261414169055e-56	7.35787473445594e-15	6.8912961316067595e-15	0.009880121256393743	2.148342453037569e-22	8.068596465866845e-10	1.753458810163382e-18	7.916177456649712e-21	2.5309448570923755e-27
50000000	0.000059938968362501054	2.925848481346162e-53	2.2699261408036866e-56	7.35787473445594e-15	6.8912961316067595e-15	0.009880121256393743	2.148342453037569e-22	8.068596465866845e-10	1.753458810163382e-18	7.916177456649712e-21	2.5309448570923755e-27
50100000	0.000059938968362501054	2.925809619613503e-53	2.2699261402929372e-56	7.35787473445594e-15	6.8912961316067595e-15	0.009880121256393743	2.148342453037569e-22	8.068596465866845e-10	1.753458810163382e-18	7.916177456649712e-21	2.5309448570923755e-27
50200000	0.000059938968362501054	2.9257784151033433e-53	2.2699261398828246e-56	7.35787473445594e-15	6.8912961316067595e-15	0.009880121256393743	2.148342453037569e-22	8.068596465866845e-10	1.753458810163382e-18	7.916177456649712e-21	2.5309448570923755e-27
50300000	0.000059938968362501054	2.9257547283024036e-53	2.269926139571515e-56	7.35787473445594e-15	6.8912961316067595e-15	0.009880121256393743	2.148342453037569e-22	8.068596465866845e-10	1.753458810163382e-18	7.916177456649712e-21	2.5309448570923755e-27
50400000	0.000059938968362501054	2.925738419697403e-53	2.269926139357175e-56	7.35787473445594e-15	6.8912961316067595e-15	0.009880121256393743	2.148342453037569e-22	8.068596465866845e-10	1.753458810163382e-18	7.916177456649712e-21	2.5309448570923755e-27
50500000	0.000059938968362501054	2.9257293497750595e-53	2.269926139237971e-56	7.35787473445594e-15	6.8912961316067595e-15	0.009880121256393743	2.148342453037569e-22	8.068596465866845e-10	1.753458810163382e-18	7.916177456649712e-21	2.5309448570923755e-27
50600000	0.000059938968362501054	2.9257273790220934e-53	2.269926139212069e-56	7.35787473445594e-15	6.8912961316067595e-15	0.009880121256393743	2.148342453037569e-22	8.068596465866845e-10	1.753458810163382e-18	7.916177456649712e-21	2.5309448570923755e-27
50700000	0.000059938968362501054	2.925732367925224e-53	2.269926139277636e-56	7.35787473445594e-15	6.8912961316067595e-15	0.009880121256393743	2.148342453037569e-22	8.068596465866845e-10	1.753458810163382e-18	7.916177456649712e-21	2.5309448570923755e-27
50800000	0.000059938968362501054	2.92574417697117e-53	2.2699261394328374e-56	7.35787473445594e-15	6.8912961316067595e-15	0.009880121256393743	2.148342453037569e-22	8.068596465866845e-10	1.753458810163382e-18	7.916177456649712e-21	2.5309448570923755e-27
50900000	0.000059938968362501054	2.925762666646651e-53	2.2699261396758407e-56	7.35787473445594e-15	6.8912961316067595e-15	0.009880121256393743	2.148342453037569e-22	8.068596465866845e-10	1.753458810163382e-18	7.916177456649712e-21	2.5309448570923755e-27
51000000	0.000059938968362501054	2.9257876974383866e-53	2.269926140004812e-56	7.35787473445594e-15	6.8912961316067595e-15	0.009880121256393743	2.148342453037569e-22	8.068596465866845e-10	1.753458810163382e-18	7.916177456649712e-21	2.5309448570923755e-27
51100000	0.000059938968362501054	2.925819129833095e-53	2.269926140417918e-56	7.35787473445594e-15	6.8912961316067595e-15	0.009880121256393743	2.148342453037569e-22	8.068596465866845e-10	1.753458810163382e-18	7.916177456649712e-21	2.5309448570923755e-27
51200000	0.000059938968362501054	2.9258568243174967e-53	2.269926140913324e-56	7.35787473445594e-15	6.8912961316067595e-15	0.009880121256393743	2.148342453037569e-22	8.068596465866845e-10	1.753458810163382e-18	7.916177456649712e-21	2.5309448570923755e-27
51300000	0.000059938968362501054	2.92590064137831e-53	2.2699261414891974e-56	7.35787473445594e-15	6.8912961316067595e-15	0.009880121256393743	2.148342453037569e-22	8.068596465866845e-10	1.753458810163382e-18	7.916177456649712e-21	2.5309448570923755e-27
51400000	0.000059938968362501054	2.925950441502254e-53	2.269926142143705e-56	7.35787473445594e-15	6.8912961316067595e-15	0.009880121256393743	2.148342453037569e-22	8.068596465866845e-10	1.753458810163382e-18	7.916177456649712e-21	2.5309448570923755e-27
51500000	0.000059938968362501054	2.926006085176049e-53	2.269926142875012e-56	7.35787473445594e-15	6.8912961316067595e-15	0.009880121256393743	2.148342453037569e-22	8.068596465866845e-10	1.753458810163382e-18	7.916177456649712e-21	2.5309448570923755e-27
51600000	0.000059938968362501054	2.9260674328864133e-53	2.2699261436812857e-56	7.35787473445594e-15	6.8912961316067595e-15	0.009880121256393743	2.148342453037569e-22	8.068596465866845e-10	1.753458810163382e-18	7.916177456649712e-21	2.5309448570923755e-27
51700000	0.000059938968362501054	2.9261343451200667e-53	2.2699261445606922e-56	7.35787473445594e-15	6.8912961316067595e-15	0.009880121256393743	2.148342453037569e-22	8.068596465866845e-10	1.753458810163382e-18	7.916177456649712e-21	2.5309448570923755e-27
51800000	0.000059938968362501054	2.9262066823637287e-53	2.269926145511398e-56	7.35787473445594e-15	6.8912961316067595e-15	0.009880121256393743	2.148342453037569e-22	8.068596465866845e-10	1.753458810163382e-18	7.916177456649712e-21	2.5309448570923755e-27
51900000	0.000059938968362501054	2.9262843051041174e-53	2.26992614653157e-56	7.35787473445594e-15	6.8912961316067595e-15	0.009880121256393743	2.148342453037569e-22	8.068596465866845e-10	1.753458810163382e-18	7.916177456649712e-21	2.5309448570923755e-27
52000000	0.000059938968362501054	2.926367073827953e-53	2.2699261476193733e-56	7.35787473445594e-15	6.8912961316067595e-15	0.009880121256393743	2.148342453037569e-22	8.068596465866845e-10	1.753458810163382e-18	7.916177456649712e-21	2.5309448570923755e-27
52100000	0.000059938968362501054	2.926454849021954e-53	2.269926148772976e-56	7.35787473445594e-15	6.8912961316067595e-15	0.009880121256393743	2.148342453037569e-22	8.068596465866845e-10	1.753458810163382e-18	7.916177456649712e-21	2.5309448570923755e-27
52200000	0.000059938968362501054	2.926547491172841e-53	2.269926149990543e-56	7.35787473445594e-15	6.8912961316067595e-15	0.009880121256393743	2.148342453037569e-22	8.068596465866845e-10	1.753458810163382e-18	7.916177456649712e-21	2.5309448570923755e-27
52300000	0.000059938968362501054	2.926644860767332e-53	2.2699261512702414e-56	7.35787473445594e-15	6.8912961316067595e-15	0.009880121256393743	2.148342453037569e-22	8.068596465866845e-10	1.753458810163382e-18	7.916177456649712e-21	2.5309448570923755e-27
52400000	0.000059938968362501054	2.9267468182921463e-53	2.269926152610238e-56	7.35787473445594e-15	6.8912961316067595e-15	0.009880121256393743	2.148342453037569e-22	8.068596465866845e-10	1.753458810163382e-18	7.916177456649712e-21	2.5309448570923755e-27
52500000	0.000059938968362501054	2.926853224234004e-53	2.2699261540086987e-56	7.35787473445594e-15	6.8912961316067595e-15	0.009880121256393743	2.148342453037569e-22	8.068596465866845e-10	1.753458810163382e-18	7.916177456649712e-21	2.5309448570923755e-27
52600000	0.000059938968362501054	2.9269639390796234e-53	2.2699261554637896e-56	7.35787473445594e-15	6.8912961316067595e-15	0.009880121256393743	2.148342453037569e-22	8.068596465866845e-10	1.753458810163382e-18	7.916177456649712e-21	2.5309448570923755e-27
52700000	0.000059938968362501054	2.927078823315724e-53	2.269926156973678e-56	7.35787473445594e-15	6.8912961316067595e-15	0.009880121256393743	2.148342453037569e-22	8.068596465866845e-10	1.753458810163382e-18	7.916177456649712e-21	2.5309448570923755e-27
52800000	0.000059938968362501054	2.927197737429026e-53	2.2699261585365296e-56	7.35787473445594e-15	6.8912961316067595e-15	0.009880121256393743	2.148342453037569e-22	8.068596465866845e-10	1.753458810163382e-18	7.916177456649712e-21	2.5309448570923755e-27
52900000	0.000059938968362501054	2.9273205419062473e-53	2.2699261601505115e-56	7.35787473445594e-15	6.8912961316067595e-15	0.009880121256393743	2.148342453037569e-22	8.068596465866845e-10	1.753458810163382e-18	7.916177456649712e-21	2.5309448570923755e-27
53000000	0.000059938968362501054	2.9274470972341074e-53	2.2699261618137894e-56	7.35787473445594e-15	6.8912961316067595e-15	0.009880121256393743	2.148342453037569e-22	8.068596465866845e-10	1.753458810163382e-18	7.916177456649712e-21	2.5309448570923755e-27
53100000	0.000059938968362501054	2.9275772638993265e-53	2.2699261635245303e-56	7.35787473445594e-15	6.8912961316067595e-15	0.009880121256393743	2.148342453037569e-22	8.068596465866845e-10	1.753458810163382e-18	7.916177456649712e-21	2.5309448570923755e-27
53200000	0.000059938968362501054	2.9277109023886226e-53	2.2699261652809e-56	7.35787473445594e-15	6.8912961316067595e-15	0.009880121256393743	2.148342453037569e-22	8.068596465866845e-10	1.753458810163382e-18	7.916177456649712e-21	2.5309448570923755e-27
53300000	0.000059938968362501054	2.927847873188716e-53	2.2699261670810654e-56	7.35787473445594e-15	6.8912961316067595e-15	0.009880121256393743	2.148342453037569e-22	8.068596465866845e-10	1.753458810163382e-18	7.916177456649712e-21	2.5309448570923755e-27
53400000	0.000059938968362501054	2.9279880367863254e-53	2.269926168923193e-56	7.35787473445594e-15	6.8912961316067595e-15	0.009880121256393743	2.148342453037569e-22	8.068596465866845e-10	1.753458810163382e-18	7.916177456649712e-21	2.5309448570923755e-27
53500000	0.000059938968362501054	2.92813125366817e-53	2.2699261708054484e-56	7.35787473445594e-15	6.8912961316067595e-15	0.009880121256393743	2.148342453037569e-22	8.068596465866845e-10	1.753458810163382e-18	7.916177456649712e-21	2.5309448570923755e-27
53600000	0.000059938968362501054	2.928277384320969e-53	2.269926172725999e-56	7.35787473445594e-15	6.8912961316067595e-15	0.009880121256393743	2.148342453037569e-22	8.068596465866845e-10	1.753458810163382e-18	7.916177456649712e-21	2.5309448570923755e-27
53700000	0.000059938968362501054	2.9284262892314423e-53	2.269926174683011e-56	7.35787473445594e-15	6.8912961316067595e-15	0.009880121256393743	2.148342453037569e-22	8.068596465866845e-10	1.753458810163382e-18	7.916177456649712e-21	2.5309448570923755e-27
53800000	0.000059938968362501054	2.9285778288863084e-53	2.2699261766746505e-56	7.35787473445594e-15	6.8912961316067595e-15	0.009880121256393743	2.148342453037569e-22	8.068596465866845e-10	1.753458810163382e-18	7.916177456649712e-21	2.5309448570923755e-27
53900000	0.000059938968362501054	2.928731863772287e-53	2.269926178699084e-56	7.35787473445594e-15	6.8912961316067595e-15	0.009880121256393743	2.148342453037569e-22	8.068596465866845e-10	1.753458810163382e-18	7.916177456649712e-21	2.5309448570923755e-27
54000000	0.000059938968362501054	2.9288882543760966e-53	2.2699261807544784e-56	7.35787473445594e-15	6.8912961316067595e-15	0.009880121256393743	2.148342453037569e-22	8.068596465866845e-10	1.753458810163382e-18	7.916177456649712e-21	2.5309448570923755e-27
54100000	0.000059938968362501054	2.9290468611844577e-53	2.2699261828389993e-56	7.35787473445594e-15	6.8912961316067595e-15	0.009880121256393743	2.148342453037569e-22	8.068596465866845e-10	1.753458810163382e-18	7.916177456649712e-21	2.5309448570923755e-27
54200000	0.000059938968362501054	2.9292075446840885e-53	2.2699261849508135e-56	7.35787473445594e-15	6.8912961316067595e-15	0.009880121256393743	2.148342453037569e-22	8.068596465866845e-10	1.753458810163382e-18	7.916177456649712e-21	2.5309448570923755e-27
54300000	0.000059938968362501054	2.9293701653617085e-53	2.269926187088088e-56	7.35787473445594e-15	6.8912961316067595e-15	0.009880121256393743	2.148342453037569e-22	8.068596465866845e-10	1.753458810163382e-18	7.916177456649712e-21	2.5309448570923755e-27
54400000	0.00005993896836250105	2.9295345837040374e-53	2.269926189248988e-56	7.35787473445594e-15	6.8912961316067595e-15	0.009880121256393743	2.148342453037569e-22	8.068596465866845e-10	1.753458810163382e-18	7.916177456649712e-21	2.5309448570923755e-27
54500000	0.00005993896836250105	2.9297006601977937e-53	2.269926191431681e-56	7.35787473445594e-15	6.8912961316067595e-15	0.009880121256393743	2.148342453037569e-22	8.068596465866845e-10	1.753458810163382e-18	7.916177456649712e-21	2.5309448570923755e-27
54600000	0.00005993896836250105	2.929868255329697e-53	2.2699261936343327e-56	7.35787473445594e-15	6.8912961316067595e-15	0.009880121256393743	2.1483424530375694e-22	8.068596465866845e-10	1.753458810163382e-18	7.916177456649712e-21	2.5309448570923755e-27
54700000	0.00005993896836250105	2.930037229586467e-53	2.2699261958551103e-56	7.35787473445594e-15	6.8912961316067595e-15	0.009880121256393743	2.1483424530375694e-22	8.068596465866845e-10	1.753458810163382e-18	7.916177456649712e-21	2.5309448570923755e-27
54800000	0.00005993896836250105	2.9302074434548225e-53	2.269926198092179e-56	7.35787473445594e-15	6.8912961316067595e-15	0.009880121256393743	2.1483424530375694e-22	8.068596465866846e-10	1.753458810163382e-18	7.916177456649712e-21	2.5309448570923755e-27
54900000	0.00005993896836250105	2.9303787574214823e-53	2.2699262003437066e-56	7.35787473445594e-15	6.8912961316067595e-15	0.009880121256393743	2.1483424530375694e-22	8.068596465866846e-10	1.753458810163382e-18	7.916177456649712e-21	2.5309448570923755e-27
55000000	0.00005993896836250105	2.9305510319731665e-53	2.2699262026078587e-56	7.35787473445594e-15	6.8912961316067595e-15	0.009880121256393743	2.1483424530375694e-22	8.068596465866846e-10	1.753458810163382e-18	7.916177456649712e-21	2.5309448570923755e-27
55100000	0.00005993896836250105	2.930724127596594e-53	2.269926204882802e-56	7.35787473445594e-15	6.8912961316067595e-15	0.009880121256393743	2.1483424530375694e-22	8.068596465866846e-10	1.753458810163382e-18	7.916177456649712e-21	2.5309448570923755e-27
55200000	0.00005993896836250105	2.930897904778484e-53	2.2699262071667026e-56	7.35787473445594e-15	6.8912961316067595e-15	0.009880121256393743	2.1483424530375694e-22	8.068596465866846e-10	1.753458810163382e-18	7.916177456649712e-21	2.5309448570923755e-27
55300000	0.00005993896836250105	2.931072224005556e-53	2.2699262094577274e-56	7.35787473445594e-15	6.8912961316067595e-15	0.009880121256393743	2.1483424530375694e-22	8.068596465866846e-10	1.753458810163382e-18	7.916177456649712e-21	2.5309448570923755e-27
55400000	0.00005993896836250105	2.9312469457645283e-53	2.2699262117540425e-56	7.35787473445594e-15	6.8912961316067595e-15	0.009880121256393743	2.1483424530375694e-22	8.068596465866846e-10	1.753458810163382e-18	7.916177456649712e-21	2.5309448570923755e-27
55500000	0.00005993896836250105	2.9314219305421215e-53	2.269926214053814e-56	7.35787473445594e-15	6.8912961316067595e-15	0.009880121256393743	2.1483424530375694e-22	8.068596465866846e-10	1.753458810163382e-18	7.916177456649712e-21	2.5309448570923755e-27
55600000	0.00005993896836250105	2.931597038825054e-53	2.269926216355209e-56	7.35787473445594e-15	6.8912961316067595e-15	0.009880121256393743	2.1483424530375694e-22	8.068596465866846e-10	1.753458810163382e-18	7.916177456649712e-21	2.5309448570923755e-27
55700000	0.00005993896836250105	2.931772131100045e-53	2.269926218656394e-56	7.35787473445594e-15	6.8912961316067595e-15	0.009880121256393743	2.1483424530375694e-22	8.068596465866846e-10	1.753458810163382e-18	7.916177456649712e-21	2.5309448570923755e-27
55800000	0.00005993896836250105	2.931947067853814e-53	2.2699262209555343e-56	7.35787473445594e-15	6.8912961316067595e-15	0.009880121256393743	2.1483424530375694e-22	8.068596465866846e-10	1.753458810163382e-18	7.916177456649712e-21	2.5309448570923755e-27
55900000	0.00005993896836250105	2.9321217095730807e-53	2.2699262232507976e-56	7.35787473445594e-15	6.8912961316067595e-15	0.009880121256393743	2.1483424530375694e-22	8.068596465866846e-10	1.753458810163382e-18	7.916177456649712e-21	2.5309448570923755e-27
56000000	0.00005993896836250105	2.9322959167445635e-53	2.2699262255403494e-56	7.35787473445594e-15	6.8912961316067595e-15	0.009880121256393743	2.1483424530375694e-22	8.068596465866846e-10	1.753458810163382e-18	7.916177456649712e-21	2.5309448570923755e-27
56100000	0.00005993896836250105	2.932469549854982e-53	2.2699262278223566e-56	7.35787473445594e-15	6.8912961316067595e-15	0.009880121256393743	2.1483424530375694e-22	8.068596465866846e-10	1.753458810163382e-18	7.916177456649712e-21	2.5309448570923755e-27
56200000	0.00005993896836250105	2.932642469391056e-53	2.2699262300949856e-56	7.35787473445594e-15	6.8912961316067595e-15	0.009880121256393743	2.1483424530375694e-22	8.068596465866846e-10	1.753458810163382e-18	7.916177456649712e-21	2.5309448570923755e-27
56300000	0.00005993896836250105	2.9328145358395036e-53	2.2699262323564024e-56	7.35787473445594e-15	6.8912961316067595e-15	0.009880121256393743	2.1483424530375694e-22	8.068596465866846e-10	1.753458810163382e-18	7.916177456649712e-21	2.5309448570923755e-27
56400000	0.00005993896836250105	2.932985609687045e-53	2.269926234604774e-56	7.35787473445594e-15	6.8912961316067595e-15	0.009880121256393743	2.1483424530375694e-22	8.068596465866846e-10	1.753458810163382e-18	7.916177456649712e-21	2.5309448570923755e-27
56500000	0.00005993896836250105	2.933155551420399e-53	2.2699262368382667e-56	7.35787473445594e-15	6.8912961316067595e-15	0.009880121256393743	2.1483424530375694e-22	8.068596465866846e-10	1.753458810163382e-18	7.916177456649712e-21	2.5309448570923755e-27
56600000	0.00005993896836250105	2.933324221526285e-53	2.2699262390550467e-56	7.35787473445594e-15	6.8912961316067595e-15	0.009880121256393743	2.1483424530375694e-22	8.068596465866846e-10	1.753458810163382e-18	7.916177456649712e-21	2.5309448570923755e-27
56700000	0.00005993896836250105	2.933491480491422e-53	2.26992624125328e-56	7.35787473445594e-15	6.8912961316067595e-15	0.009880121256393743	2.1483424530375694e-22	8.068596465866846e-10	1.753458810163382e-18	7.916177456649712e-21	2.5309448570923755e-27
56800000	0.00005993896836250105	2.93365718880253e-53	2.2699262434311343e-56	7.35787473445594e-15	6.8912961316067595e-15	0.009880121256393743	2.1483424530375694e-22	8.068596465866846e-10	1.753458810163382e-18	7.916177456649712e-21	2.5309448570923755e-27
56900000	0.00005993896836250105	2.933821206946327e-53	2.269926245586775e-56	7.35787473445594e-15	6.8912961316067595e-15	0.009880121256393743	2.1483424530375694e-22	8.068596465866846e-10	1.753458810163382e-18	7.916177456649712e-21	2.5309448570923755e-27
57000000	0.00005993896836250105	2.9339833954095337e-53	2.2699262477183686e-56	7.35787473445594e-15	6.8912961316067595e-15	0.009880121256393743	2.1483424530375694e-22	8.068596465866846e-10	1.753458810163382e-18	7.916177456649712e-21	2.5309448570923755e-27
57100000	0.00005993896836250105	2.9341436146788683e-53	2.2699262498240815e-56	7.35787473445594e-15	6.8912961316067595e-15	0.009880121256393743	2.1483424530375694e-22	8.068596465866846e-10	1.753458810163382e-18	7.916177456649712e-21	2.5309448570923755e-27
57200000	0.00005993896836250105	2.9343017252410502e-53	2.2699262519020805e-56	7.35787473445594e-15	6.8912961316067595e-15	0.009880121256393743	2.1483424530375694e-22	8.068596465866846e-10	1.753458810163382e-18	7.916177456649712e-21	2.5309448570923755e-27
57300000	0.00005993896836250105	2.934457587582799e-53	2.269926253950532e-56	7.35787473445594e-15	6.8912961316067595e-15	0.009880121256393743	2.1483424530375694e-22	8.068596465866846e-10	1.753458810163382e-18	7.916177456649712e-21	2.5309448570923755e-27
57400000	0.00005993896836250105	2.9346110621908336e-53	2.269926255967602e-56	7.35787473445594e-15	6.8912961316067595e-15	0.009880121256393743	2.1483424530375694e-22	8.068596465866847e-10	1.753458810163382e-18	7.916177456649712e-21	2.5309448570923755e-27
57500000	0.00005993896836250105	2.934762009551873e-53	2.269926257951457e-56	7.35787473445594e-15	6.8912961316067595e-15	0.009880121256393743	2.1483424530375694e-22	8.068596465866847e-10	1.753458810163382e-18	7.916177456649712e-21	2.5309448570923755e-27
57600000	0.00005993896836250105	2.9349102901526373e-53	2.269926259900264e-56	7.35787473445594e-15	6.8912961316067595e-15	0.009880121256393743	2.1483424530375694e-22	8.068596465866847e-10	1.753458810163382e-18	7.916177456649712e-21	2.5309448570923755e-27
57700000	0.00005993896836250105	2.935055764479845e-53	2.2699262618121887e-56	7.35787473445594e-15	6.8912961316067595e-15	0.009880121256393743	2.1483424530375694e-22	8.068596465866847e-10	1.753458810163382e-18	7.916177456649712e-21	2.5309448570923755e-27
57800000	0.00005993896836250105	2.935198293020216e-53	2.2699262636853976e-56	7.35787473445594e-15	6.8912961316067595e-15	0.009880121256393743	2.1483424530375694e-22	8.068596465866847e-10	1.753458810163382e-18	7.916177456649712e-21	2.5309448570923755e-27
57900000	0.00005993896836250105	2.935337736260469e-53	2.269926265518058e-56	7.35787473445594e-15	6.8912961316067595e-15	0.009880121256393743	2.1483424530375694e-22	8.068596465866847e-10	1.753458810163382e-18	7.916177456649712e-21	2.5309448570923755e-27
58000000	0.00005993896836250105	2.9354739546873234e-53	2.269926267308335e-56	7.35787473445594e-15	6.8912961316067595e-15	0.009880121256393743	2.1483424530375694e-22	8.068596465866847e-10	1.753458810163382e-18	7.916177456649712e-21	2.5309448570923755e-27
58100000	0.00005993896836250105	2.935606808787498e-53	2.2699262690543956e-56	7.35787473445594e-15	6.8912961316067595e-15	0.009880121256393743	2.1483424530375694e-22	8.068596465866847e-10	1.753458810163382e-18	7.916177456649712e-21	2.5309448570923755e-27
58200000	0.00005993896836250105	2.935736159047713e-53	2.269926270754407e-56	7.35787473445594e-15	6.8912961316067595e-15	0.009880121256393743	2.1483424530375694e-22	8.068596465866847e-10	1.753458810163382e-18	7.916177456649712e-21	2.5309448570923755e-27
58300000	0.00005993896836250105	2.935861865954687e-53	2.269926272406534e-56	7.35787473445594e-15	6.8912961316067595e-15	0.009880121256393743	2.1483424530375694e-22	8.068596465866847e-10	1.753458810163382e-18	7.916177456649712e-21	2.5309448570923755e-27
58400000	0.00005993896836250105	2.93598378999514e-53	2.2699262740089446e-56	7.35787473445594e-15	6.8912961316067595e-15	0.009880121256393743	2.1483424530375694e-22	8.068596465866847e-10	1.753458810163382e-18	7.916177456649712e-21	2.5309448570923755e-27
58500000	0.00005993896836250105	2.93610179165579e-53	2.2699262755598044e-56	7.35787473445594e-15	6.8912961316067595e-15	0.009880121256393743	2.1483424530375694e-22	8.068596465866847e-10	1.753458810163382e-18	7.916177456649712e-21	2.5309448570923755e-27
58600000	0.00005993896836250105	2.9362157314233566e-53	2.2699262770572796e-56	7.35787473445594e-15	6.8912961316067595e-15	0.009880121256393743	2.1483424530375694e-22	8.068596465866847e-10	1.753458810163382e-18	7.916177456649712e-21	2.5309448570923755e-27
58700000	0.00005993896836250105	2.93632546978456e-53	2.2699262784995373e-56	7.35787473445594e-15	6.8912961316067595e-15	0.009880121256393743	2.1483424530375694e-22	8.068596465866847e-10	1.753458810163382e-18	7.916177456649712e-21	2.5309448570923755e-27
58800000	0.00005993896836250105	2.9364308672261183e-53	2.2699262798847433e-56	7.35787473445594e-15	6.8912961316067595e-15	0.009880121256393743	2.1483424530375694e-22	8.068596465866847e-10	1.753458810163382e-18	7.916177456649712e-21	2.5309448570923755e-27
58900000	0.00005993896836250105	2.9365317842347516e-53	2.2699262812110648e-56	7.35787473445594e-15	6.8912961316067595e-15	0.009880121256393743	2.1483424530375694e-22	8.068596465866847e-10	1.753458810163382e-18	7.916177456649712e-21	2.5309448570923755e-27
59000000	0.00005993896836250105	2.9366276055993974e-53	2.2699262824704154e-56	7.35787473445594e-15	6.8912961316067595e-15	0.009880121256393743	2.1483424530375694e-22	8.068596465866847e-10	1.753458810163382e-18	7.916177456649712e-21	2.5309448570923755e-27
59100000	0.00005993896836250105	2.936717270121716e-53	2.2699262836488486e-56	7.35787473445594e-15	6.8912961316067595e-15	0.009880121256393743	2.1483424530375694e-22	8.068596465866847e-10	1.753458810163382e-18	7.916177456649712e-21	2.5309448570923755e-27
59200000	0.00005993896836250105	2.936800832757142e-53	2.2699262847470874e-56	7.35787473445594e-15	6.8912961316067595e-15	0.009880121256393743	2.1483424530375694e-22	8.068596465866847e-10	1.753458810163382e-18	7.916177456649712e-21	2.5309448570923755e-27
59300000	0.00005993896836250105	2.9368783875468646e-53	2.2699262857663666e-56	7.35787473445594e-15	6.8912961316067595e-15	0.009880121256393743	2.1483424530375694e-22	8.068596465866847e-10	1.753458810163382e-18	7.916177456649712e-21	2.5309448570923755e-27
59400000	0.00005993896836250105	2.9369500285320725e-53	2.269926286707923e-56	7.35787473445594e-15	6.8912961316067595e-15	0.009880121256393743	2.1483424530375694e-22	8.068596465866847e-10	1.753458810163382e-18	7.916177456649712e-21	2.5309448570923755e-27
59500000	0.00005993896836250105	2.9370158497539557e-53	2.269926287572992e-56	7.35787473445594e-15	6.8912961316067595e-15	0.009880121256393743	2.1483424530375694e-22	8.068596465866847e-10	1.753458810163382e-18	7.916177456649712e-21	2.5309448570923755e-27
59600000	0.00005993896836250105	2.937075945253703e-53	2.2699262883628104e-56	7.35787473445594e-15	6.8912961316067595e-15	0.009880121256393743	2.1483424530375694e-22	8.068596465866847e-10	1.753458810163382e-18	7.916177456649712e-21	2.5309448570923755e-27
59700000	0.00005993896836250105	2.937130409072504e-53	2.269926289078613e-56	7.35787473445594e-15	6.8912961316067595e-15	0.009880121256393743	2.1483424530375694e-22	8.068596465866847e-10	1.753458810163382e-18	7.916177456649712e-21	2.5309448570923755e-27
59800000	0.00005993896836250105	2.937179335251548e-53	2.269926289721637e-56	7.35787473445594e-15	6.8912961316067595e-15	0.009880121256393743	2.1483424530375694e-22	8.068596465866847e-10	1.753458810163382e-18	7.916177456649712e-21	2.5309448570923755e-27
59900000	0.00005993896836250105	2.9372228178320245e-53	2.2699262902931167e-56	7.35787473445594e-15	6.8912961316067595e-15	0.009880121256393743	2.1483424530375694e-22	8.068596465866847e-10	1.753458810163382e-18	7.916177456649712e-21	2.5309448570923755e-27
60000000	0.00005993896836250105	2.9372609508551224e-53	2.2699262907942897e-56	7.35787473445594e-15	6.8912961316067595e-15	0.009880121256393743	2.1483424530375694e-22	8.068596465866847e-10	1.753458810163382e-18	7.916177456649712e-21	2.5309448570923755e-27
60100000	0.00005993896836250105	2.9372938283620312e-53	2.269926291226391e-56	7.35787473445594e-15	6.8912961316067595e-15	0.009880121256393743	2.1483424530375694e-22	8.068596465866847e-10	1.753458810163382e-18	7.916177456649712e-21	2.5309448570923755e-27
60200000	0.00005993896836250105	2.93732154439394e-53	2.269926291590657e-56	7.35787473445594e-15	6.8912961316067595e-15	0.009880121256393743	2.1483424530375694e-22	8.068596465866847e-10	1.753458810163382e-18	7.916177456649712e-21	2.5309448570923755e-27
60300000	0.00005993896836250105	2.9373441929920387e-53	2.269926291888323e-56	7.35787473445594e-15	6.8912961316067595e-15	0.009880121256393743	2.1483424530375694e-22	8.068596465866847e-10	1.753458810163382e-18	7.916177456649712e-21	2.5309448570923755e-27
60400000	0.00005993896836250105	2.937361868197516e-53	2.269926292120626e-56	7.35787473445594e-15	6.8912961316067595e-15	0.009880121256393743	2.1483424530375694e-22	8.068596465866847e-10	1.753458810163382e-18	7.916177456649712e-21	2.5309448570923755e-27
60500000	0.00005993896836250105	2.9373746640515615e-53	2.269926292288801e-56	7.35787473445594e-15	6.8912961316067595e-15	0.009880121256393743	2.1483424530375694e-22	8.068596465866847e-10	1.753458810163382e-18	7.916177456649712e-21	2.5309448570923755e-27
60600000	0.00005993896836250105	2.9373826745953643e-53	2.2699262923940845e-56	7.35787473445594e-15	6.8912961316067595e-15	0.009880121256393743	2.1483424530375694e-22	8.068596465866847e-10	1.753458810163382e-18	7.916177456649712e-21	2.5309448570923755e-27
60700000	0.00005993896836250105	2.937385993870114e-53	2.269926292437712e-56	7.35787473445594e-15	6.8912961316067595e-15	0.009880121256393743	2.1483424530375694e-22	8.068596465866847e-10	1.753458810163382e-18	7.916177456649712e-21	2.5309448570923755e-27
60800000	0.00005993896836250105	2.937384715917e-53	2.26992629242092e-56	7.35787473445594e-15	6.8912961316067595e-15	0.009880121256393743	2.1483424530375694e-22	8.068596465866847e-10	1.753458810163382e-18	7.916177456649712e-21	2.5309448570923755e-27
60900000	0.00005993896836250105	2.9373789347772113e-53	2.2699262923449443e-56	7.35787473445594e-15	6.8912961316067595e-15	0.009880121256393743	2.1483424530375694e-22	8.068596465866847e-10	1.753458810163382e-18	7.916177456649712e-21	2.5309448570923755e-27
61000000	0.00005993896836250105	2.9373687444919372e-53	2.2699262922110203e-56	7.35787473445594e-15	6.8912961316067595e-15	0.009880121256393743	2.1483424530375694e-22	8.068596465866847e-10	1.753458810163382e-18	7.916177456649712e-21	2.5309448570923755e-27
61100000	0.00005993896836250105	2.937354239102367e-53	2.2699262920203847e-56	7.35787473445594e-15	6.8912961316067595e-15	0.009880121256393743	2.1483424530375694e-22	8.068596465866847e-10	1.753458810163382e-18	7.916177456649712e-21	2.5309448570923755e-27
61200000	0.00005993896836250105	2.9373355126496904e-53	2.269926291774273e-56	7.35787473445594e-15	6.8912961316067595e-15	0.009880121256393743	2.1483424530375694e-22	8.068596465866847e-10	1.753458810163382e-18	7.916177456649712e-21	2.5309448570923755e-27
61300000	0.00005993896836250105	2.9373126591750965e-53	2.269926291473921e-56	7.35787473445594e-15	6.8912961316067595e-15	0.009880121256393743	2.1483424530375694e-22	8.068596465866847e-10	1.753458810163382e-18	7.916177456649712e-21	2.5309448570923755e-27
61400000	0.00005993896836250105	2.9372857727197745e-53	2.2699262911205653e-56	7.35787473445594e-15	6.8912961316067595e-15	0.009880121256393743	2.1483424530375694e-22	8.068596465866847e-10	1.753458810163382e-18	7.916177456649712e-21	2.5309448570923755e-27
61500000	0.00005993896836250105	2.9372549473249133e-53	2.2699262907154414e-56	7.35787473445594e-15	6.8912961316067595e-15	0.009880121256393743	2.1483424530375694e-22	8.068596465866847e-10	1.753458810163382e-18	7.916177456649712e-21	2.5309448570923755e-27
61600000	0.00005993896836250105	2.9372202770317034e-53	2.2699262902597855e-56	7.35787473445594e-15	6.8912961316067595e-15	0.009880121256393743	2.1483424530375694e-22	8.068596465866847e-10	1.753458810163382e-18	7.916177456649712e-21	2.5309448570923755e-27
61700000	0.00005993896836250105	2.937181855881333e-53	2.269926289754833e-56	7.35787473445594e-15	6.8912961316067595e-15	0.009880121256393743	2.1483424530375694e-22	8.068596465866847e-10	1.753458810163382e-18	7.916177456649712e-21	2.5309448570923755e-27
61800000	0.00005993896836250105	2.9371397779149917e-53	2.2699262892018204e-56	7.35787473445594e-15	6.8912961316067595e-15	0.009880121256393743	2.1483424530375694e-22	8.068596465866847e-10	1.753458810163382e-18	7.916177456649712e-21	2.5309448570923755e-27
61900000	0.00005993896836250105	2.937094137173869e-53	2.2699262886019836e-56	7.35787473445594e-15	6.8912961316067595e-15	0.009880121256393743	2.1483424530375694e-22	8.068596465866847e-10	1.753458810163382e-18	7.916177456649712e-21	2.5309448570923755e-27
62000000	0.00005993896836250105	2.9370450276991544e-53	2.2699262879565586e-56	7.35787473445594e-15	6.8912961316067595e-15	0.009880121256393743	2.1483424530375694e-22	8.068596465866847e-10	1.753458810163382e-18	7.916177456649712e-21	2.5309448570923755e-27
62100000	0.00005993896836250105	2.9369925435320367e-53	2.2699262872667807e-56	7.35787473445594e-15	6.8912961316067595e-15	0.009880121256393743	2.1483424530375694e-22	8.068596465866847e-10	1.753458810163382e-18	7.916177456649712e-21	2.5309448570923755e-27
62200000	0.00005993896836250105	2.9369367787137055e-53	2.2699262865338865e-56	7.35787473445594e-15	6.8912961316067595e-15	0.009880121256393743	2.1483424530375694e-22	8.068596465866847e-10	1.753458810163382e-18	7.916177456649712e-21	2.5309448570923755e-27
62300000	0.00005993896836250105	2.93687782728535e-53	2.269926285759112e-56	7.35787473445594e-15	6.8912961316067595e-15	0.009880121256393743	2.1483424530375694e-22	8.068596465866847e-10	1.753458810163382e-18	7.916177456649712e-21	2.5309448570923755e-27
62400000	0.00005993896836250105	2.93681578328816e-53	2.2699262849436925e-56	7.35787473445594e-15	6.8912961316067595e-15	0.009880121256393743	2.1483424530375694e-22	8.068596465866847e-10	1.753458810163382e-18	7.916177456649712e-21	2.5309448570923755e-27
62500000	0.00005993896836250105	2.936750740763324e-53	2.269926284088865e-56	7.35787473445594e-15	6.8912961316067595e-15	0.009880121256393743	2.1483424530375694e-22	8.068596465866847e-10	1.753458810163382e-18	7.916177456649712e-21	2.5309448570923755e-27
62600000	0.00005993896836250105	2.9366827937520315e-53	2.2699262831958645e-56	7.35787473445594e-15	6.8912961316067595e-15	0.009880121256393743	2.1483424530375694e-22	8.068596465866847e-10	1.753458810163382e-18	7.916177456649712e-21	2.5309448570923755e-27
62700000	0.00005993896836250105	2.9366120362954724e-53	2.2699262822659273e-56	7.35787473445594e-15	6.8912961316067595e-15	0.009880121256393743	2.1483424530375694e-22	8.068596465866847e-10	1.753458810163382e-18	7.916177456649712e-21	2.5309448570923755e-27
62800000	0.00005993896836250105	2.9365385624348355e-53	2.269926281300289e-56	7.35787473445594e-15	6.8912961316067595e-15	0.009880121256393743	2.1483424530375694e-22	8.068596465866847e-10	1.753458810163382e-18	7.916177456649712e-21	2.5309448570923755e-27
62900000	0.00005993896836250105	2.9364624662113103e-53	2.269926280300186e-56	7.35787473445594e-15	6.8912961316067595e-15	0.009880121256393743	2.1483424530375694e-22	8.068596465866847e-10	1.753458810163382e-18	7.916177456649712e-21	2.5309448570923755e-27
63000000	0.00005993896836250105	2.936383841666086e-53	2.269926279266855e-56	7.35787473445594e-15	6.8912961316067595e-15	0.009880121256393743	2.1483424530375694e-22	8.068596465866847e-10	1.753458810163382e-18	7.916177456649712e-21	2.5309448570923755e-27
63100000	0.00005993896836250105	2.936302782840352e-53	2.2699262782015303e-56	7.35787473445594e-15	6.8912961316067595e-15	0.009880121256393743	2.1483424530375694e-22	8.068596465866847e-10	1.753458810163382e-18	7.916177456649712e-21	2.5309448570923755e-27
63200000	0.00005993896836250105	2.936219383775298e-53	2.2699262771054485e-56	7.35787473445594e-15	6.8912961316067595e-15	0.009880121256393743	2.1483424530375694e-22	8.068596465866847e-10	1.753458810163382e-18	7.916177456649712e-21	2.5309448570923755e-27
63300000	0.00005993896836250105	2.9361337385121125e-53	2.269926275979846e-56	7.35787473445594e-15	6.8912961316067595e-15	0.009880121256393743	2.1483424530375694e-22	8.068596465866847e-10	1.753458810163382e-18	7.916177456649712e-21	2.5309448570923755e-27
63400000	0.00005993896836250105	2.936045941091985e-53	2.2699262748259584e-56	7.35787473445594e-15	6.8912961316067595e-15	0.009880121256393743	2.1483424530375694e-22	8.068596465866847e-10	1.753458810163382e-18	7.916177456649712e-21	2.5309448570923755e-27
63500000	0.00005993896836250105	2.9359560855561054e-53	2.269926273645022e-56	7.35787473445594e-15	6.8912961316067595e-15	0.009880121256393743	2.1483424530375694e-22	8.068596465866847e-10	1.753458810163382e-18	7.916177456649712e-21	2.5309448570923755e-27
63600000	0.00005993896836250105	2.935864265945662e-53	2.269926272438272e-56	7.35787473445594e-15	6.8912961316067595e-15	0.009880121256393743	2.1483424530375694e-22	8.068596465866847e-10	1.753458810163382e-18	7.916177456649712e-21	2.5309448570923755e-27
63700000	0.00005993896836250105	2.9357705763018454e-53	2.269926271206945e-56	7.35787473445594e-15	6.8912961316067595e-15	0.009880121256393743	2.1483424530375694e-22	8.068596465866847e-10	1.753458810163382e-18	7.916177456649712e-21	2.5309448570923755e-27
63800000	0.00005993896836250105	2.935675110665844e-53	2.2699262699522766e-56	7.35787473445594e-15	6.8912961316067595e-15	0.009880121256393743	2.1483424530375694e-22	8.068596465866847e-10	1.753458810163382e-18	7.916177456649712e-21	2.5309448570923755e-27
63900000	0.00005993896836250105	2.9355779630788475e-53	2.2699262686755033e-56	7.35787473445594e-15	6.8912961316067595e-15	0.009880121256393743	2.1483424530375694e-22	8.068596465866847e-10	1.753458810163382e-18	7.916177456649712e-21	2.5309448570923755e-27
64000000	0.00005993896836250105	2.935479227582045e-53	2.2699262673778603e-56	7.35787473445594e-15	6.8912961316067595e-15	0.009880121256393743	2.1483424530375694e-22	8.068596465866847e-10	1.753458810163382e-18	7.916177456649712e-21	2.5309448570923755e-27
64100000	0.00005993896836250105	2.935378998216626e-53	2.2699262660605836e-56	7.35787473445594e-15	6.8912961316067595e-15	0.009880121256393743	2.1483424530375694e-22	8.068596465866847e-10	1.753458810163382e-18	7.916177456649712e-21	2.5309448570923755e-27
64200000	0.00005993896836250105	2.93527736902378e-53	2.26992626472491e-56	7.35787473445594e-15	6.8912961316067595e-15	0.009880121256393743	2.1483424530375694e-22	8.068596465866846e-10	1.753458810163382e-18	7.916177456649712e-21	2.5309448570923755e-27
64300000	0.00005993896836250105	2.9351744340446954e-53	2.2699262633720747e-56	7.35787473445594e-15	6.8912961316067595e-15	0.009880121256393743	2.1483424530375694e-22	8.068596465866846e-10	1.753458810163382e-18	7.916177456649712e-21	2.5309448570923755e-27
64400000	0.00005993896836250105	2.9350702873205622e-53	2.269926262003314e-56	7.35787473445594e-15	6.8912961316067595e-15	0.009880121256393743	2.1483424530375694e-22	8.068596465866846e-10	1.753458810163382e-18	7.916177456649712e-21	2.5309448570923755e-27
64500000	0.00005993896836250105	2.9349650228925698e-53	2.2699262606198637e-56	7.35787473445594e-15	6.8912961316067595e-15	0.009880121256393743	2.1483424530375694e-22	8.068596465866846e-10	1.753458810163382e-18	7.916177456649712e-21	2.5309448570923755e-27
64600000	0.000059938968362501054	2.9348587348019073e-53	2.2699262592229595e-56	7.35787473445594e-15	6.8912961316067595e-15	0.009880121256393743	2.1483424530375694e-22	8.068596465866846e-10	1.753458810163382e-18	7.916177456649712e-21	2.5309448570923755e-27
64700000	0.000059938968362501054	2.9347515170897643e-53	2.2699262578138375e-56	7.35787473445594e-15	6.8912961316067595e-15	0.009880121256393743	2.1483424530375694e-22	8.068596465866846e-10	1.753458810163382e-18	7.916177456649712e-21	2.5309448570923755e-27
64800000	0.000059938968362501054	2.9346434637973296e-53	2.269926256393734e-56	7.35787473445594e-15	6.8912961316067595e-15	0.009880121256393743	2.1483424530375694e-22	8.068596465866846e-10	1.753458810163382e-18	7.916177456649712e-21	2.5309448570923755e-27
64900000	0.000059938968362501054	2.934534668965793e-53	2.269926254963885e-56	7.35787473445594e-15	6.8912961316067595e-15	0.009880121256393743	2.1483424530375694e-22	8.068596465866846e-10	1.753458810163382e-18	7.916177456649712e-21	2.5309448570923755e-27
65000000	0.000059938968362501054	2.9344252266363435e-53	2.2699262535255256e-56	7.35787473445594e-15	6.89129613160676e-15	0.009880121256393743	2.1483424530375694e-22	8.068596465866846e-10	1.753458810163382e-18	7.916177456649712e-21	2.5309448570923755e-27
65100000	0.000059938968362501054	2.9343152308501704e-53	2.2699262520798924e-56	7.35787473445594e-15	6.89129613160676e-15	0.009880121256393743	2.1483424530375694e-22	8.068596465866846e-10	1.753458810163382e-18	7.916177456649712e-21	2.5309448570923755e-27
65200000	0.000059938968362501054	2.9342047756484636e-53	2.2699262506282218e-56	7.35787473445594e-15	6.89129613160676e-15	0.009880121256393743	2.1483424530375694e-22	8.068596465866846e-10	1.753458810163382e-18	7.916177456649712e-21	2.5309448570923755e-27
65300000	0.000059938968362501054	2.9340939550724115e-53	2.2699262491717484e-56	7.35787473445594e-15	6.89129613160676e-15	0.009880121256393743	2.1483424530375694e-22	8.068596465866846e-10	1.753458810163382e-18	7.916177456649712e-21	2.5309448570923755e-27
65400000	0.000059938968362501054	2.933982863163204e-53	2.2699262477117095e-56	7.35787473445594e-15	6.89129613160676e-15	0.009880121256393743	2.1483424530375694e-22	8.068596465866846e-10	1.753458810163382e-18	7.916177456649712e-21	2.5309448570923755e-27
65500000	0.000059938968362501054	2.9338715939620303e-53	2.2699262462493404e-56	7.35787473445594e-15	6.89129613160676e-15	0.009880121256393743	2.1483424530375694e-22	8.068596465866846e-10	1.753458810163382e-18	7.916177456649712e-21	2.5309448570923755e-27
65600000	0.000059938968362501054	2.9337602415100795e-53	2.2699262447858775e-56	7.35787473445594e-15	6.89129613160676e-15	0.009880121256393743	2.1483424530375694e-22	8.068596465866846e-10	1.753458810163382e-18	7.916177456649712e-21	2.5309448570923755e-27
65700000	0.000059938968362501054	2.9336488998485414e-53	2.269926243322556e-56	7.35787473445594e-15	6.89129613160676e-15	0.009880121256393743	2.1483424530375694e-22	8.068596465866846e-10	1.753458810163382e-18	7.916177456649712e-21	2.5309448570923755e-27
65800000	0.000059938968362501054	2.933537663018605e-53	2.2699262418606124e-56	7.35787473445594e-15	6.89129613160676e-15	0.009880121256393743	2.1483424530375694e-22	8.068596465866846e-10	1.753458810163382e-18	7.916177456649712e-21	2.5309448570923755e-27
65900000	0.000059938968362501054	2.9334266250614592e-53	2.2699262404012825e-56	7.35787473445594e-15	6.89129613160676e-15	0.009880121256393743	2.1483424530375694e-22	8.068596465866846e-10	1.753458810163382e-18	7.916177456649712e-21	2.5309448570923755e-27
66000000	0.000059938968362501054	2.933315880018294e-53	2.269926238945802e-56	7.35787473445594e-15	6.89129613160676e-15	0.009880121256393743	2.1483424530375694e-22	8.068596465866846e-10	1.753458810163382e-18	7.916177456649712e-21	2.5309448570923755e-27
66100000	0.000059938968362501054	2.9332055219302984e-53	2.2699262374954075e-56	7.35787473445594e-15	6.89129613160676e-15	0.009880121256393743	2.1483424530375694e-22	8.068596465866846e-10	1.753458810163382e-18	7.916177456649712e-21	2.5309448570923755e-27
66200000	0.000059938968362501054	2.933095644838662e-53	2.2699262360513345e-56	7.35787473445594e-15	6.89129613160676e-15	0.009880121256393743	2.1483424530375694e-22	8.068596465866846e-10	1.753458810163382e-18	7.916177456649712e-21	2.5309448570923755e-27
66300000	0.000059938968362501054	2.9329863427845737e-53	2.2699262346148186e-56	7.35787473445594e-15	6.89129613160676e-15	0.009880121256393743	2.1483424530375694e-22	8.068596465866846e-10	1.753458810163382e-18	7.916177456649712e-21	2.5309448570923755e-27
66400000	0.000059938968362501054	2.932877709809223e-53	2.2699262331870966e-56	7.35787473445594e-15	6.89129613160676e-15	0.009880121256393743	2.1483424530375694e-22	8.068596465866846e-10	1.753458810163382e-18	7.916177456649712e-21	2.5309448570923755e-27
66500000	0.000059938968362501054	2.932769839953799e-53	2.2699262317694042e-56	7.35787473445594e-15	6.89129613160676e-15	0.009880121256393743	2.1483424530375694e-22	8.068596465866846e-10	1.753458810163382e-18	7.916177456649712e-21	2.5309448570923755e-27
66600000	0.000059938968362501054	2.9326628272594915e-53	2.2699262303629767e-56	7.35787473445594e-15	6.89129613160676e-15	0.009880121256393743	2.1483424530375694e-22	8.068596465866846e-10	1.753458810163382e-18	7.916177456649712e-21	2.5309448570923755e-27
66700000	0.000059938968362501054	2.932556765767489e-53	2.269926228969051e-56	7.35787473445594e-15	6.89129613160676e-15	0.009880121256393743	2.1483424530375694e-22	8.068596465866846e-10	1.753458810163382e-18	7.916177456649712e-21	2.5309448570923755e-27
66800000	0.000059938968362501054	2.932451749518982e-53	2.269926227588862e-56	7.35787473445594e-15	6.89129613160676e-15	0.009880121256393743	2.1483424530375694e-22	8.068596465866846e-10	1.753458810163382e-18	7.916177456649712e-21	2.5309448570923755e-27
66900000	0.000059938968362501054	2.932347872555159e-53	2.2699262262236466e-56	7.35787473445594e-15	6.89129613160676e-15	0.009880121256393743	2.1483424530375694e-22	8.068596465866846e-10	1.753458810163382e-18	7.916177456649712e-21	2.5309448570923755e-27
67000000	0.000059938968362501054	2.932245228917209e-53	2.26992622487464e-56	7.35787473445594e-15	6.89129613160676e-15	0.009880121256393743	2.1483424530375694e-22	8.068596465866846e-10	1.753458810163382e-18	7.916177456649712e-21	2.5309448570923755e-27
67100000	0.000059938968362501054	2.932143912646322e-53	2.269926223543079e-56	7.35787473445594e-15	6.89129613160676e-15	0.009880121256393743	2.1483424530375694e-22	8.068596465866845e-10	1.753458810163382e-18	7.916177456649712e-21	2.5309448570923755e-27
67200000	0.000059938968362501054	2.932044017783687e-53	2.269926222230199e-56	7.35787473445594e-15	6.89129613160676e-15	0.009880121256393743	2.1483424530375694e-22	8.068596465866845e-10	1.753458810163382e-18	7.916177456649712e-21	2.5309448570923755e-27
67300000	0.000059938968362501054	2.931945638370494e-53	2.269926220937236e-56	7.35787473445594e-15	6.89129613160676e-15	0.009880121256393743	2.1483424530375694e-22	8.068596465866845e-10	1.753458810163382e-18	7.916177456649712e-21	2.5309448570923755e-27
67400000	0.000059938968362501054	2.931848868447931e-53	2.269926219665426e-56	7.35787473445594e-15	6.89129613160676e-15	0.009880121256393743	2.1483424530375694e-22	8.068596465866845e-10	1.753458810163382e-18	7.916177456649712e-21	2.5309448570923755e-27
67500000	0.000059938968362501054	2.9317538020571884e-53	2.269926218416005e-56	7.35787473445594e-15	6.89129613160676e-15	0.009880121256393743	2.1483424530375694e-22	8.068596465866845e-10	1.753458810163382e-18	7.916177456649712e-21	2.5309448570923755e-27
67600000	0.000059938968362501054	2.931660533239455e-53	2.2699262171902087e-56	7.35787473445594e-15	6.89129613160676e-15	0.009880121256393743	2.1483424530375694e-22	8.068596465866845e-10	1.753458810163382e-18	7.916177456649712e-21	2.5309448570923755e-27
67700000	0.000059938968362501054	2.93156915603592e-53	2.269926215989273e-56	7.35787473445594e-15	6.89129613160676e-15	0.009880121256393743	2.1483424530375694e-22	8.068596465866845e-10	1.753458810163382e-18	7.916177456649712e-21	2.5309448570923755e-27
67800000	0.000059938968362501054	2.9314797644877733e-53	2.2699262148144346e-56	7.35787473445594e-15	6.89129613160676e-15	0.009880121256393743	2.1483424530375694e-22	8.068596465866845e-10	1.753458810163382e-18	7.916177456649712e-21	2.5309448570923755e-27
67900000	0.000059938968362501054	2.931392452636204e-53	2.2699262136669283e-56	7.35787473445594e-15	6.89129613160676e-15	0.009880121256393743	2.1483424530375694e-22	8.068596465866845e-10	1.753458810163382e-18	7.916177456649712e-21	2.5309448570923755e-27
68000000	0.000059938968362501054	2.9313073145224006e-53	2.2699262125479914e-56	7.35787473445594e-15	6.89129613160676e-15	0.009880121256393743	2.1483424530375694e-22	8.068596465866845e-10	1.753458810163382e-18	7.916177456649712e-21	2.5309448570923755e-27
68100000	0.000059938968362501054	2.9312244441875537e-53	2.2699262114588586e-56	7.35787473445594e-15	6.89129613160676e-15	0.009880121256393743	2.1483424530375694e-22	8.068596465866845e-10	1.753458810163382e-18	7.916177456649712e-21	2.5309448570923755e-27
68200000	0.000059938968362501054	2.931143935672852e-53	2.2699262104007668e-56	7.35787473445594e-15	6.89129613160676e-15	0.009880121256393743	2.1483424530375694e-22	8.068596465866845e-10	1.753458810163382e-18	7.916177456649712e-21	2.5309448570923755e-27
68300000	0.000059938968362501054	2.9310658830194846e-53	2.269926209374951e-56	7.35787473445594e-15	6.89129613160676e-15	0.009880121256393743	2.1483424530375694e-22	8.068596465866845e-10	1.753458810163382e-18	7.916177456649712e-21	2.5309448570923755e-27
68400000	0.000059938968362501054	2.930990380268641e-53	2.2699262083826485e-56	7.35787473445594e-15	6.89129613160676e-15	0.009880121256393743	2.1483424530375694e-22	8.068596465866845e-10	1.753458810163382e-18	7.916177456649712e-21	2.5309448570923755e-27
68500000	0.000059938968362501054	2.9309175214615105e-53	2.2699262074250937e-56	7.35787473445594e-15	6.89129613160676e-15	0.009880121256393743	2.1483424530375694e-22	8.068596465866845e-10	1.753458810163382e-18	7.916177456649712e-21	2.5309448570923755e-27
68600000	0.000059938968362501054	2.930847400639283e-53	2.2699262065035235e-56	7.35787473445594e-15	6.89129613160676e-15	0.009880121256393743	2.1483424530375694e-22	8.068596465866845e-10	1.753458810163382e-18	7.916177456649712e-21	2.5309448570923755e-27
68700000	0.000059938968362501054	2.930780111843147e-53	2.269926205619174e-56	7.35787473445594e-15	6.89129613160676e-15	0.009880121256393743	2.1483424530375694e-22	8.068596465866845e-10	1.753458810163382e-18	7.916177456649712e-21	2.5309448570923755e-27
68800000	0.000059938968362501054	2.9307157491142916e-53	2.2699262047732803e-56	7.35787473445594e-15	6.89129613160676e-15	0.009880121256393743	2.1483424530375694e-22	8.068596465866845e-10	1.753458810163382e-18	7.916177456649712e-21	2.5309448570923755e-27
68900000	0.000059938968362501054	2.9306544064939067e-53	2.269926203967079e-56	7.35787473445594e-15	6.89129613160676e-15	0.009880121256393743	2.1483424530375694e-22	8.068596465866845e-10	1.753458810163382e-18	7.916177456649712e-21	2.5309448570923755e-27
69000000	0.000059938968362501054	2.930596402836474e-53	2.2699262032047606e-56	7.35787473445594e-15	6.89129613160676e-15	0.009880121256393743	2.1483424530375694e-22	8.068596465866845e-10	1.753458810163382e-18	7.916177456649712e-21	2.5309448570923755e-27
69100000	0.000059938968362501054	2.930542245381904e-53	2.269926202492991e-56	7.35787473445594e-15	6.89129613160676e-15	0.009880121256393743	2.1483424530375694e-22	8.068596465866845e-10	1.753458810163382e-18	7.916177456649712e-21	2.5309448570923755e-27
69200000	0.000059938968362501054	2.9304918942763144e-53	2.269926201831247e-56	7.35787473445594e-15	6.89129613160676e-15	0.009880121256393743	2.1483424530375694e-22	8.068596465866845e-10	1.753458810163382e-18	7.916177456649712e-21	2.5309448570923755e-27
69300000	0.000059938968362501054	2.9304452908569355e-53	2.2699262012187564e-56	7.35787473445594e-15	6.89129613160676e-15	0.009880121256393743	2.1483424530375694e-22	8.068596465866845e-10	1.753458810163382e-18	7.916177456649712e-21	2.5309448570923755e-27
69400000	0.000059938968362501054	2.9304023764609976e-53	2.2699262006547497e-56	7.35787473445594e-15	6.89129613160676e-15	0.009880121256393743	2.1483424530375694e-22	8.068596465866845e-10	1.753458810163382e-18	7.916177456649712e-21	2.5309448570923755e-27
69500000	0.000059938968362501054	2.9303630924257313e-53	2.269926200138455e-56	7.35787473445594e-15	6.89129613160676e-15	0.009880121256393743	2.1483424530375694e-22	8.068596465866845e-10	1.753458810163382e-18	7.916177456649712e-21	2.5309448570923755e-27
69600000	0.000059938968362501054	2.9303273800883666e-53	2.269926199669102e-56	7.35787473445594e-15	6.89129613160676e-15	0.009880121256393743	2.1483424530375694e-22	8.068596465866845e-10	1.753458810163382e-18	7.916177456649712e-21	2.5309448570923755e-27
69700000	0.000059938968362501054	2.930295180786134e-53	2.269926199245919e-56	7.35787473445594e-15	6.89129613160676e-15	0.009880121256393743	2.1483424530375694e-22	8.068596465866845e-10	1.753458810163382e-18	7.916177456649712e-21	2.5309448570923755e-27
69800000	0.000059938968362501054	2.930266435856264e-53	2.2699261988681353e-56	7.35787473445594e-15	6.89129613160676e-15	0.009880121256393743	2.1483424530375694e-22	8.068596465866845e-10	1.753458810163382e-18	7.916177456649712e-21	2.5309448570923755e-27
69900000	0.000059938968362501054	2.9302410866359867e-53	2.26992619853498e-56	7.35787473445594e-15	6.89129613160676e-15	0.009880121256393743	2.1483424530375694e-22	8.068596465866845e-10	1.753458810163382e-18	7.916177456649712e-21	2.5309448570923755e-27
70000000	0.000059938968362501054	2.9302190744625326e-53	2.2699261982456824e-56	7.35787473445594e-15	6.89129613160676e-15	0.009880121256393743	2.1483424530375694e-22	8.068596465866845e-10	1.753458810163382e-18	7.916177456649712e-21	2.5309448570923755e-27
70100000	0.000059938968362501054	2.9302003406731325e-53	2.2699261979994707e-56	7.35787473445594e-15	6.89129613160676e-15	0.009880121256393743	2.1483424530375694e-22	8.068596465866845e-10	1.753458810163382e-18	7.916177456649712e-21	2.5309448570923755e-27
70200000	0.000059938968362501054	2.9301848266050164e-53	2.269926197795575e-56	7.35787473445594e-15	6.89129613160676e-15	0.009880121256393743	2.1483424530375694e-22	8.068596465866845e-10	1.753458810163382e-18	7.916177456649712e-21	2.5309448570923755e-27
70300000	0.000059938968362501054	2.930172473595415e-53	2.2699261976332232e-56	7.35787473445594e-15	6.89129613160676e-15	0.009880121256393743	2.1483424530375694e-22	8.068596465866845e-10	1.753458810163382e-18	7.916177456649712e-21	2.5309448570923755e-27
70400000	0.000059938968362501054	2.9301632229815578e-53	2.269926197511645e-56	7.35787473445594e-15	6.89129613160676e-15	0.009880121256393743	2.1483424530375694e-22	8.068596465866845e-10	1.753458810163382e-18	7.916177456649712e-21	2.5309448570923755e-27
70500000	0.000059938968362501054	2.930157016100676e-53	2.269926197430069e-56	7.35787473445594e-15	6.89129613160676e-15	0.009880121256393743	2.1483424530375694e-22	8.068596465866845e-10	1.753458810163382e-18	7.916177456649712e-21	2.5309448570923755e-27
70600000	0.000059938968362501054	2.93015379429e-53	2.269926197387725e-56	7.35787473445594e-15	6.89129613160676e-15	0.009880121256393743	2.1483424530375694e-22	8.068596465866845e-10	1.753458810163382e-18	7.916177456649712e-21	2.5309448570923755e-27
70700000	0.000059938968362501054	2.9301534988867603e-53	2.2699261973838416e-56	7.35787473445594e-15	6.89129613160676e-15	0.009880121256393743	2.1483424530375694e-22	8.068596465866845e-10	1.753458810163382e-18	7.916177456649712e-21	2.5309448570923755e-27
70800000	0.000059938968362501054	2.930156071228186e-53	2.2699261974176474e-56	7.35787473445594e-15	6.89129613160676e-15	0.009880121256393743	2.1483424530375694e-22	8.068596465866845e-10	1.753458810163382e-18	7.916177456649712e-21	2.5309448570923755e-27
70900000	0.000059938968362501054	2.9301614526515094e-53	2.2699261974883718e-56	7.35787473445594e-15	6.89129613160676e-15	0.009880121256393743	2.1483424530375694e-22	8.068596465866845e-10	1.753458810163382e-18	7.916177456649712e-21	2.5309448570923755e-27
71000000	0.000059938968362501054	2.9301695844939596e-53	2.2699261975952437e-56	7.35787473445594e-15	6.89129613160676e-15	0.009880121256393743	2.1483424530375694e-22	8.068596465866845e-10	1.753458810163382e-18	7.916177456649712e-21	2.5309448570923755e-27
71100000	0.000059938968362501054	2.9301804080927667e-53	2.2699261977374926e-56	7.35787473445594e-15	6.89129613160676e-15	0.009880121256393743	2.1483424530375694e-22	8.068596465866845e-10	1.753458810163382e-18	7.916177456649712e-21	2.5309448570923755e-27
71200000	0.000059938968362501054	2.9301938647851623e-53	2.269926197914347e-56	7.35787473445594e-15	6.89129613160676e-15	0.009880121256393743	2.1483424530375694e-22	8.068596465866845e-10	1.753458810163382e-18	7.916177456649712e-21	2.5309448570923755e-27
71300000	0.000059938968362501054	2.9302098959083757e-53	2.2699261981250354e-56	7.35787473445594e-15	6.89129613160676e-15	0.009880121256393743	2.1483424530375694e-22	8.068596465866845e-10	1.753458810163382e-18	7.916177456649712e-21	2.5309448570923755e-27
71400000	0.000059938968362501054	2.930228442799638e-53	2.269926198368788e-56	7.35787473445594e-15	6.89129613160676e-15	0.009880121256393743	2.1483424530375694e-22	8.068596465866845e-10	1.753458810163382e-18	7.916177456649712e-21	2.5309448570923755e-27
71500000	0.000059938968362501054	2.9302494467961794e-53	2.269926198644833e-56	7.35787473445594e-15	6.89129613160676e-15	0.009880121256393743	2.1483424530375694e-22	8.068596465866845e-10	1.753458810163382e-18	7.916177456649712e-21	2.5309448570923755e-27
71600000	0.000059938968362501054	2.93027284923523e-53	2.2699261989524002e-56	7.35787473445594e-15	6.89129613160676e-15	0.009880121256393743	2.1483424530375694e-22	8.068596465866845e-10	1.753458810163382e-18	7.916177456649712e-21	2.5309448570923755e-27
71700000	0.000059938968362501054	2.9302985914540206e-53	2.2699261992907177e-56	7.35787473445594e-15	6.89129613160676e-15	0.009880121256393743	2.1483424530375694e-22	8.068596465866845e-10	1.753458810163382e-18	7.916177456649712e-21	2.5309448570923755e-27
71800000	0.000059938968362501054	2.930326614789781e-53	2.2699261996590153e-56	7.35787473445594e-15	6.89129613160676e-15	0.009880121256393743	2.1483424530375694e-22	8.068596465866845e-10	1.753458810163382e-18	7.916177456649712e-21	2.5309448570923755e-27
71900000	0.000059938968362501054	2.9303568605797424e-53	2.2699262000565216e-56	7.35787473445594e-15	6.89129613160676e-15	0.009880121256393743	2.1483424530375694e-22	8.068596465866845e-10	1.753458810163382e-18	7.916177456649712e-21	2.5309448570923755e-27
72000000	0.000059938968362501054	2.9303892701611345e-53	2.2699262004824654e-56	7.35787473445594e-15	6.89129613160676e-15	0.009880121256393743	2.1483424530375694e-22	8.068596465866845e-10	1.753458810163382e-18	7.916177456649712e-21	2.5309448570923755e-27
72100000	0.000059938968362501054	2.9304237848711876e-53	2.269926200936076e-56	7.35787473445594e-15	6.89129613160676e-15	0.009880121256393743	2.1483424530375694e-22	8.068596465866845e-10	1.753458810163382e-18	7.916177456649712e-21	2.5309448570923755e-27
72200000	0.000059938968362501054	2.930460346047133e-53	2.2699262014165827e-56	7.35787473445594e-15	6.89129613160676e-15	0.009880121256393743	2.1483424530375694e-22	8.068596465866845e-10	1.753458810163382e-18	7.916177456649712e-21	2.5309448570923755e-27
72300000	0.000059938968362501054	2.9304988950261997e-53	2.269926201923214e-56	7.35787473445594e-15	6.89129613160676e-15	0.009880121256393743	2.1483424530375694e-22	8.068596465866845e-10	1.753458810163382e-18	7.916177456649712e-21	2.5309448570923755e-27
72400000	0.000059938968362501054	2.9305393731456192e-53	2.2699262024551994e-56	7.35787473445594e-15	6.89129613160676e-15	0.009880121256393743	2.1483424530375694e-22	8.068596465866845e-10	1.753458810163382e-18	7.916177456649712e-21	2.5309448570923755e-27
72500000	0.000059938968362501054	2.9305817217426216e-53	2.2699262030117673e-56	7.35787473445594e-15	6.89129613160676e-15	0.009880121256393743	2.1483424530375694e-22	8.068596465866845e-10	1.753458810163382e-18	7.916177456649712e-21	2.5309448570923755e-27
72600000	0.000059938968362501054	2.9306258821544373e-53	2.2699262035921476e-56	7.35787473445594e-15	6.89129613160676e-15	0.009880121256393743	2.1483424530375694e-22	8.068596465866845e-10	1.753458810163382e-18	7.916177456649712e-21	2.5309448570923755e-27
72700000	0.000059938968362501054	2.9306717957182963e-53	2.2699262041955687e-56	7.35787473445594e-15	6.89129613160676e-15	0.009880121256393743	2.1483424530375694e-22	8.068596465866845e-10	1.753458810163382e-18	7.916177456649712e-21	2.5309448570923755e-27
72800000	0.000059938968362501054	2.9307194037714296e-53	2.2699262048212595e-56	7.35787473445594e-15	6.89129613160676e-15	0.009880121256393743	2.1483424530375694e-22	8.068596465866845e-10	1.753458810163382e-18	7.916177456649712e-21	2.5309448570923755e-27
72900000	0.000059938968362501054	2.9307686476510667e-53	2.2699262054684494e-56	7.35787473445594e-15	6.89129613160676e-15	0.009880121256393743	2.1483424530375694e-22	8.068596465866845e-10	1.753458810163382e-18	7.916177456649712e-21	2.5309448570923755e-27
73000000	0.000059938968362501054	2.930819468694439e-53	2.2699262061363673e-56	7.35787473445594e-15	6.89129613160676e-15	0.009880121256393743	2.1483424530375694e-22	8.068596465866845e-10	1.753458810163382e-18	7.916177456649712e-21	2.5309448570923755e-27
73100000	0.000059938968362501054	2.930871808238776e-53	2.269926206824242e-56	7.35787473445594e-15	6.89129613160676e-15	0.009880121256393743	2.1483424530375694e-22	8.068596465866845e-10	1.753458810163382e-18	7.916177456649712e-21	2.5309448570923755e-27
73200000	0.000059938968362501054	2.9309256076213086e-53	2.2699262075313032e-56	7.35787473445594e-15	6.89129613160676e-15	0.009880121256393743	2.1483424530375694e-22	8.068596465866845e-10	1.753458810163382e-18	7.916177456649712e-21	2.5309448570923755e-27
73300000	0.000059938968362501054	2.9309808081792673e-53	2.269926208256779e-56	7.35787473445594e-15	6.89129613160676e-15	0.009880121256393743	2.1483424530375694e-22	8.068596465866845e-10	1.753458810163382e-18	7.916177456649712e-21	2.5309448570923755e-27
73400000	0.000059938968362501054	2.931037351249882e-53	2.2699262089998994e-56	7.35787473445594e-15	6.89129613160676e-15	0.009880121256393743	2.1483424530375694e-22	8.068596465866845e-10	1.753458810163382e-18	7.916177456649712e-21	2.5309448570923755e-27
73500000	0.000059938968362501054	2.931095178170384e-53	2.2699262097598923e-56	7.35787473445594e-15	6.89129613160676e-15	0.009880121256393743	2.1483424530375694e-22	8.068596465866845e-10	1.753458810163382e-18	7.916177456649712e-21	2.5309448570923755e-27
73600000	0.000059938968362501054	2.931154230278002e-53	2.2699262105359875e-56	7.35787473445594e-15	6.89129613160676e-15	0.009880121256393743	2.1483424530375694e-22	8.068596465866845e-10	1.753458810163382e-18	7.916177456649712e-21	2.5309448570923755e-27
73700000	0.000059938968362501054	2.931214448909968e-53	2.269926211327414e-56	7.35787473445594e-15	6.89129613160676e-15	0.009880121256393743	2.1483424530375694e-22	8.068596465866845e-10	1.753458810163382e-18	7.916177456649712e-21	2.5309448570923755e-27
73800000	0.000059938968362501054	2.9312757754035117e-53	2.2699262121334007e-56	7.35787473445594e-15	6.89129613160676e-15	0.009880121256393743	2.1483424530375694e-22	8.068596465866845e-10	1.753458810163382e-18	7.916177456649712e-21	2.5309448570923755e-27
73900000	0.000059938968362501054	2.9313381510958633e-53	2.269926212953176e-56	7.35787473445594e-15	6.89129613160676e-15	0.009880121256393743	2.1483424530375694e-22	8.068596465866845e-10	1.753458810163382e-18	7.916177456649712e-21	2.5309448570923755e-27
74000000	0.000059938968362501054	2.9314015173242535e-53	2.26992621378597e-56	7.35787473445594e-15	6.89129613160676e-15	0.009880121256393743	2.1483424530375694e-22	8.068596465866846e-10	1.753458810163382e-18	7.916177456649712e-21	2.5309448570923755e-27
74100000	0.000059938968362501054	2.931465815425913e-53	2.2699262146310113e-56	7.35787473445594e-15	6.89129613160676e-15	0.009880121256393743	2.1483424530375694e-22	8.068596465866846e-10	1.753458810163382e-18	7.916177456649712e-21	2.5309448570923755e-27
74200000	0.000059938968362501054	2.9315309867380716e-53	2.2699262154875287e-56	7.35787473445594e-15	6.89129613160676e-15	0.009880121256393743	2.1483424530375694e-22	8.068596465866846e-10	1.753458810163382e-18	7.916177456649712e-21	2.5309448570923755e-27
74300000	0.000059938968362501054	2.9315969725979595e-53	2.2699262163547512e-56	7.35787473445594e-15	6.89129613160676e-15	0.009880121256393743	2.1483424530375694e-22	8.068596465866846e-10	1.753458810163382e-18	7.916177456649712e-21	2.5309448570923755e-27
74400000	0.000059938968362501054	2.931663714342808e-53	2.269926217231908e-56	7.35787473445594e-15	6.89129613160676e-15	0.009880121256393743	2.1483424530375694e-22	8.068596465866846e-10	1.753458810163382e-18	7.916177456649712e-21	2.5309448570923755e-27
74500000	0.000059938968362501054	2.9317311533098466e-53	2.2699262181182284e-56	7.35787473445594e-15	6.89129613160676e-15	0.009880121256393743	2.1483424530375694e-22	8.068596465866846e-10	1.753458810163382e-18	7.916177456649712e-21	2.5309448570923755e-27
74600000	0.000059938968362501054	2.931799230836306e-53	2.269926219012941e-56	7.35787473445594e-15	6.89129613160676e-15	0.009880121256393743	2.1483424530375694e-22	8.068596465866846e-10	1.753458810163382e-18	7.916177456649712e-21	2.5309448570923755e-27
74700000	0.000059938968362501054	2.931867888259417e-53	2.2699262199152745e-56	7.35787473445594e-15	6.89129613160676e-15	0.009880121256393743	2.1483424530375694e-22	8.068596465866846e-10	1.753458810163382e-18	7.916177456649712e-21	2.5309448570923755e-27
74800000	0.000059938968362501054	2.931937066916409e-53	2.2699262208244587e-56	7.35787473445594e-15	6.89129613160676e-15	0.009880121256393743	2.1483424530375694e-22	8.068596465866846e-10	1.753458810163382e-18	7.916177456649712e-21	2.5309448570923755e-27
74900000	0.000059938968362501054	2.932006708144513e-53	2.269926221739722e-56	7.35787473445594e-15	6.89129613160676e-15	0.009880121256393743	2.1483424530375694e-22	8.068596465866846e-10	1.753458810163382e-18	7.916177456649712e-21	2.5309448570923755e-27
75000000	0.000059938968362501054	2.9320767532809596e-53	2.269926222660294e-56	7.35787473445594e-15	6.89129613160676e-15	0.009880121256393743	2.1483424530375694e-22	8.068596465866846e-10	1.753458810163382e-18	7.916177456649712e-21	2.5309448570923755e-27
75100000	0.000059938968362501054	2.932147143662979e-53	2.2699262235854035e-56	7.35787473445594e-15	6.89129613160676e-15	0.009880121256393743	2.1483424530375694e-22	8.068596465866846e-10	1.753458810163382e-18	7.916177456649712e-21	2.5309448570923755e-27
75200000	0.000059938968362501054	2.9322178206278016e-53	2.269926224514279e-56	7.35787473445594e-15	6.89129613160676e-15	0.009880121256393743	2.1483424530375694e-22	8.068596465866846e-10	1.753458810163382e-18	7.916177456649712e-21	2.5309448570923755e-27
75300000	0.000059938968362501054	2.9322887255126573e-53	2.2699262254461504e-56	7.35787473445594e-15	6.89129613160676e-15	0.009880121256393743	2.1483424530375694e-22	8.068596465866846e-10	1.753458810163382e-18	7.916177456649712e-21	2.5309448570923755e-27
75400000	0.000059938968362501054	2.932359799654777e-53	2.269926226380246e-56	7.35787473445594e-15	6.8912961316067595e-15	0.009880121256393743	2.1483424530375694e-22	8.068596465866846e-10	1.753458810163382e-18	7.916177456649712e-21	2.5309448570923755e-27
75500000	0.000059938968362501054	2.932430984391391e-53	2.2699262273157955e-56	7.35787473445594e-15	6.8912961316067595e-15	0.009880121256393743	2.1483424530375694e-22	8.068596465866846e-10	1.753458810163382e-18	7.916177456649712e-21	2.5309448570923755e-27
75600000	0.000059938968362501054	2.93250222105973e-53	2.269926228252027e-56	7.35787473445594e-15	6.8912961316067595e-15	0.009880121256393743	2.1483424530375694e-22	8.068596465866846e-10	1.753458810163382e-18	7.916177456649712e-21	2.5309448570923755e-27
75700000	0.000059938968362501054	2.9325734509970234e-53	2.2699262291881703e-56	7.35787473445594e-15	6.8912961316067595e-15	0.009880121256393743	2.1483424530375694e-22	8.068596465866846e-10	1.753458810163382e-18	7.916177456649712e-21	2.5309448570923755e-27
75800000	0.000059938968362501054	2.9326446155405024e-53	2.269926230123454e-56	7.35787473445594e-15	6.8912961316067595e-15	0.009880121256393743	2.1483424530375694e-22	8.068596465866846e-10	1.753458810163382e-18	7.916177456649712e-21	2.5309448570923755e-27
75900000	0.000059938968362501054	2.932715656027397e-53	2.2699262310571076e-56	7.35787473445594e-15	6.8912961316067595e-15	0.009880121256393743	2.1483424530375694e-22	8.068596465866846e-10	1.753458810163382e-18	7.916177456649712e-21	2.5309448570923755e-27
76000000	0.000059938968362501054	2.932786513794938e-53	2.2699262319883592e-56	7.35787473445594e-15	6.8912961316067595e-15	0.009880121256393743	2.1483424530375694e-22	8.068596465866846e-10	1.753458810163382e-18	7.916177456649712e-21	2.5309448570923755e-27
76100000	0.000059938968362501054	2.9328571301803554e-53	2.269926232916439e-56	7.35787473445594e-15	6.8912961316067595e-15	0.009880121256393743	2.1483424530375694e-22	8.068596465866846e-10	1.753458810163382e-18	7.916177456649712e-21	2.5309448570923755e-27
76200000	0.000059938968362501054	2.93292744652088e-53	2.2699262338405752e-56	7.35787473445594e-15	6.8912961316067595e-15	0.009880121256393743	2.1483424530375694e-22	8.068596465866846e-10	1.753458810163382e-18	7.916177456649712e-21	2.5309448570923755e-27
76300000	0.000059938968362501054	2.932997404153742e-53	2.269926234759997e-56	7.35787473445594e-15	6.8912961316067595e-15	0.009880121256393743	2.1483424530375694e-22	8.068596465866846e-10	1.753458810163382e-18	7.916177456649712e-21	2.5309448570923755e-27
76400000	0.000059938968362501054	2.933066944416171e-53	2.2699262356739337e-56	7.35787473445594e-15	6.8912961316067595e-15	0.009880121256393743	2.1483424530375694e-22	8.068596465866846e-10	1.753458810163382e-18	7.916177456649712e-21	2.5309448570923755e-27
76500000	0.000059938968362501054	2.9331360086453984e-53	2.269926236581614e-56	7.35787473445594e-15	6.8912961316067595e-15	0.009880121256393743	2.1483424530375694e-22	8.068596465866846e-10	1.753458810163382e-18	7.916177456649712e-21	2.5309448570923755e-27
76600000	0.000059938968362501054	2.933204538178654e-53	2.2699262374822668e-56	7.35787473445594e-15	6.8912961316067595e-15	0.009880121256393743	2.1483424530375694e-22	8.068596465866846e-10	1.753458810163382e-18	7.916177456649712e-21	2.5309448570923755e-27
76700000	0.000059938968362501054	2.933272474353169e-53	2.269926238375122e-56	7.35787473445594e-15	6.8912961316067595e-15	0.009880121256393743	2.1483424530375694e-22	8.068596465866846e-10	1.753458810163382e-18	7.916177456649712e-21	2.5309448570923755e-27
76800000	0.000059938968362501054	2.9333397585061726e-53	2.269926239259407e-56	7.35787473445594e-15	6.8912961316067595e-15	0.009880121256393743	2.1483424530375694e-22	8.068596465866846e-10	1.753458810163382e-18	7.916177456649712e-21	2.5309448570923755e-27
76900000	0.000059938968362501054	2.9334063319748963e-53	2.2699262401343523e-56	7.35787473445594e-15	6.8912961316067595e-15	0.009880121256393743	2.1483424530375694e-22	8.068596465866846e-10	1.753458810163382e-18	7.916177456649712e-21	2.5309448570923755e-27
77000000	0.000059938968362501054	2.9334721360965694e-53	2.2699262409991864e-56	7.35787473445594e-15	6.8912961316067595e-15	0.009880121256393743	2.1483424530375694e-22	8.068596465866846e-10	1.753458810163382e-18	7.916177456649712e-21	2.5309448570923755e-27
77100000	0.000059938968362501054	2.9335371122084235e-53	2.2699262418531383e-56	7.35787473445594e-15	6.8912961316067595e-15	0.009880121256393743	2.1483424530375694e-22	8.068596465866847e-10	1.753458810163382e-18	7.916177456649712e-21	2.5309448570923755e-27
77200000	0.000059938968362501054	2.9336012016476876e-53	2.2699262426954374e-56	7.35787473445594e-15	6.8912961316067595e-15	0.009880121256393743	2.1483424530375694e-22	8.068596465866847e-10	1.753458810163382e-18	7.916177456649712e-21	2.5309448570923755e-27
77300000	0.000059938968362501054	2.933664345751593e-53	2.2699262435253116e-56	7.35787473445594e-15	6.8912961316067595e-15	0.009880121256393743	2.1483424530375694e-22	8.068596465866847e-10	1.753458810163382e-18	7.916177456649712e-21	2.5309448570923755e-27
77400000	0.000059938968362501054	2.9337264858573705e-53	2.269926244341991e-56	7.35787473445594e-15	6.8912961316067595e-15	0.009880121256393743	2.1483424530375694e-22	8.068596465866847e-10	1.753458810163382e-18	7.916177456649712e-21	2.5309448570923755e-27
77500000	0.000059938968362501054	2.9337875633022494e-53	2.2699262451447047e-56	7.35787473445594e-15	6.8912961316067595e-15	0.009880121256393743	2.1483424530375694e-22	8.068596465866847e-10	1.753458810163382e-18	7.916177456649712e-21	2.5309448570923755e-27
77600000	0.000059938968362501054	2.93384751942346e-53	2.269926245932681e-56	7.35787473445594e-15	6.8912961316067595e-15	0.009880121256393743	2.1483424530375694e-22	8.068596465866847e-10	1.753458810163382e-18	7.916177456649712e-21	2.5309448570923755e-27
77700000	0.000059938968362501054	2.9339062955582343e-53	2.269926246705149e-56	7.35787473445594e-15	6.8912961316067595e-15	0.009880121256393743	2.1483424530375694e-22	8.068596465866847e-10	1.753458810163382e-18	7.916177456649712e-21	2.5309448570923755e-27
77800000	0.000059938968362501054	2.933963833043801e-53	2.2699262474613385e-56	7.35787473445594e-15	6.8912961316067595e-15	0.009880121256393743	2.1483424530375694e-22	8.068596465866847e-10	1.753458810163382e-18	7.916177456649712e-21	2.5309448570923755e-27
77900000	0.000059938968362501054	2.934020073217391e-53	2.2699262482004775e-56	7.35787473445594e-15	6.8912961316067595e-15	0.009880121256393743	2.1483424530375694e-22	8.068596465866847e-10	1.753458810163382e-18	7.916177456649712e-21	2.5309448570923755e-27
78000000	0.000059938968362501054	2.9340749574162353e-53	2.269926248921796e-56	7.35787473445594e-15	6.8912961316067595e-15	0.009880121256393743	2.1483424530375694e-22	8.068596465866847e-10	1.753458810163382e-18	7.916177456649712e-21	2.5309448570923755e-27
78100000	0.000059938968362501054	2.934128426977563e-53	2.269926249624522e-56	7.35787473445594e-15	6.8912961316067595e-15	0.009880121256393743	2.1483424530375694e-22	8.068596465866847e-10	1.753458810163382e-18	7.916177456649712e-21	2.5309448570923755e-27
78200000	0.000059938968362501054	2.9341804232386056e-53	2.2699262503078853e-56	7.35787473445594e-15	6.8912961316067595e-15	0.009880121256393743	2.1483424530375694e-22	8.068596465866847e-10	1.753458810163382e-18	7.916177456649712e-21	2.5309448570923755e-27
78300000	0.000059938968362501054	2.934230887536593e-53	2.2699262509711146e-56	7.35787473445594e-15	6.8912961316067595e-15	0.009880121256393743	2.1483424530375694e-22	8.068596465866847e-10	1.753458810163382e-18	7.916177456649712e-21	2.5309448570923755e-27
78400000	0.000059938968362501054	2.934279761208756e-53	2.2699262516134393e-56	7.35787473445594e-15	6.8912961316067595e-15	0.009880121256393743	2.1483424530375694e-22	8.068596465866847e-10	1.753458810163382e-18	7.916177456649712e-21	2.5309448570923755e-27
78500000	0.000059938968362501054	2.9343269855923246e-53	2.2699262522340875e-56	7.35787473445594e-15	6.8912961316067595e-15	0.009880121256393743	2.1483424530375694e-22	8.068596465866847e-10	1.753458810163382e-18	7.916177456649712e-21	2.5309448570923755e-27
78600000	0.000059938968362501054	2.934372502024529e-53	2.2699262528322894e-56	7.35787473445594e-15	6.8912961316067595e-15	0.009880121256393743	2.1483424530375694e-22	8.068596465866847e-10	1.753458810163382e-18	7.916177456649712e-21	2.5309448570923755e-27
78700000	0.000059938968362501054	2.9344162518426e-53	2.269926253407273e-56	7.35787473445594e-15	6.8912961316067595e-15	0.009880121256393743	2.1483424530375694e-22	8.068596465866847e-10	1.753458810163382e-18	7.916177456649712e-21	2.5309448570923755e-27
78800000	0.000059938968362501054	2.934458176383768e-53	2.269926253958268e-56	7.35787473445594e-15	6.8912961316067595e-15	0.009880121256393743	2.1483424530375694e-22	8.068596465866847e-10	1.753458810163382e-18	7.916177456649712e-21	2.5309448570923755e-27
78900000	0.000059938968362501054	2.934498216985263e-53	2.2699262544845035e-56	7.35787473445594e-15	6.8912961316067595e-15	0.009880121256393743	2.1483424530375694e-22	8.068596465866847e-10	1.753458810163382e-18	7.916177456649712e-21	2.5309448570923755e-27
79000000	0.000059938968362501054	2.934536149285874e-53	2.26992625498303e-56	7.35787473445594e-15	6.8912961316067595e-15	0.009880121256393743	2.1483424530375694e-22	8.068596465866847e-10	1.753458810163382e-18	7.916177456649712e-21	2.5309448570923755e-27
79100000	0.000059938968362501054	2.934571601592551e-53	2.269926255448963e-56	7.35787473445594e-15	6.8912961316067595e-15	0.009880121256393743	2.1483424530375694e-22	8.068596465866847e-10	1.753458810163382e-18	7.916177456649712e-21	2.5309448570923755e-27
79200000	0.000059938968362501054	2.934604598019521e-53	2.26992625588262e-56	7.35787473445594e-15	6.8912961316067595e-15	0.009880121256393743	2.1483424530375694e-22	8.068596465866847e-10	1.753458810163382e-18	7.916177456649712e-21	2.5309448570923755e-27
79300000	0.000059938968362501054	2.934635176416363e-53	2.2699262562844985e-56	7.35787473445594e-15	6.8912961316067595e-15	0.009880121256393743	2.1483424530375694e-22	8.068596465866847e-10	1.753458810163382e-18	7.916177456649712e-21	2.5309448570923755e-27
79400000	0.000059938968362501054	2.934663374632655e-53	2.269926256655095e-56	7.35787473445594e-15	6.8912961316067595e-15	0.009880121256393743	2.1483424530375694e-22	8.068596465866847e-10	1.753458810163382e-18	7.916177456649712e-21	2.5309448570923755e-27
79500000	0.000059938968362501054	2.934689230517977e-53	2.269926256994907e-56	7.35787473445594e-15	6.8912961316067595e-15	0.009880121256393743	2.1483424530375694e-22	8.068596465866847e-10	1.753458810163382e-18	7.916177456649712e-21	2.5309448570923755e-27
79600000	0.000059938968362501054	2.9347127819219066e-53	2.269926257304433e-56	7.35787473445594e-15	6.8912961316067595e-15	0.009880121256393743	2.1483424530375694e-22	8.068596465866847e-10	1.753458810163382e-18	7.916177456649712e-21	2.5309448570923755e-27
79700000	0.000059938968362501054	2.934734066694023e-53	2.269926257584169e-56	7.35787473445594e-15	6.8912961316067595e-15	0.009880121256393743	2.1483424530375694e-22	8.068596465866847e-10	1.753458810163382e-18	7.916177456649712e-21	2.5309448570923755e-27
79800000	0.000059938968362501054	2.9347531226839054e-53	2.269926257834614e-56	7.35787473445594e-15	6.8912961316067595e-15	0.009880121256393743	2.1483424530375694e-22	8.068596465866847e-10	1.753458810163382e-18	7.916177456649712e-21	2.5309448570923755e-27
79900000	0.000059938968362501054	2.934769987741132e-53	2.2699262580562643e-56	7.35787473445594e-15	6.8912961316067595e-15	0.009880121256393743	2.1483424530375694e-22	8.068596465866847e-10	1.753458810163382e-18	7.916177456649712e-21	2.5309448570923755e-27
80000000	0.000059938968362501054	2.9347846997152817e-53	2.2699262582496176e-56	7.35787473445594e-15	6.8912961316067595e-15	0.009880121256393743	2.1483424530375694e-22	8.068596465866847e-10	1.753458810163382e-18	7.916177456649712e-21	2.5309448570923755e-27
80100000	0.000059938968362501054	2.934797296455933e-53	2.2699262584151717e-56	7.35787473445594e-15	6.8912961316067595e-15	0.009880121256393743	2.1483424530375694e-22	8.068596465866847e-10	1.753458810163382e-18	7.916177456649712e-21	2.5309448570923755e-27
80200000	0.000059938968362501054	2.9348078158126648e-53	2.2699262585534234e-56	7.35787473445594e-15	6.8912961316067595e-15	0.009880121256393743	2.1483424530375694e-22	8.068596465866847e-10	1.753458810163382e-18	7.916177456649712e-21	2.5309448570923755e-27
80300000	0.000059938968362501054	2.934816295635056e-53	2.2699262586648707e-56	7.35787473445594e-15	6.8912961316067595e-15	0.009880121256393743	2.1483424530375694e-22	8.068596465866847e-10	1.753458810163382e-18	7.916177456649712e-21	2.5309448570923755e-27
80400000	0.000059938968362501054	2.934822773772685e-53	2.269926258750011e-56	7.35787473445594e-15	6.8912961316067595e-15	0.009880121256393743	2.1483424530375694e-22	8.068596465866847e-10	1.753458810163382e-18	7.916177456649712e-21	2.5309448570923755e-27
80500000	0.000059938968362501054	2.9348272880751313e-53	2.2699262588093414e-56	7.35787473445594e-15	6.8912961316067595e-15	0.009880121256393743	2.1483424530375694e-22	8.068596465866847e-10	1.753458810163382e-18	7.916177456649712e-21	2.5309448570923755e-27
80600000	0.000059938968362501054	2.9348298763919727e-53	2.2699262588433595e-56	7.35787473445594e-15	6.8912961316067595e-15	0.009880121256393743	2.1483424530375694e-22	8.068596465866847e-10	1.753458810163382e-18	7.916177456649712e-21	2.5309448570923755e-27
80700000	0.000059938968362501054	2.9348305765727884e-53	2.269926258852563e-56	7.35787473445594e-15	6.8912961316067595e-15	0.009880121256393743	2.1483424530375694e-22	8.068596465866847e-10	1.753458810163382e-18	7.916177456649712e-21	2.5309448570923755e-27
80800000	0.000059938968362501054	2.9348294264671574e-53	2.2699262588374484e-56	7.35787473445594e-15	6.8912961316067595e-15	0.009880121256393743	2.1483424530375694e-22	8.068596465866847e-10	1.753458810163382e-18	7.916177456649712e-21	2.5309448570923755e-27
80900000	0.000059938968362501054	2.934826463924658e-53	2.2699262587985144e-56	7.35787473445594e-15	6.8912961316067595e-15	0.009880121256393743	2.1483424530375694e-22	8.068596465866847e-10	1.753458810163382e-18	7.916177456649712e-21	2.5309448570923755e-27
81000000	0.000059938968362501054	2.934821726794869e-53	2.269926258736258e-56	7.35787473445594e-15	6.8912961316067595e-15	0.009880121256393743	2.1483424530375694e-22	8.068596465866847e-10	1.753458810163382e-18	7.916177456649712e-21	2.5309448570923755e-27
81100000	0.000059938968362501054	2.934815252927369e-53	2.2699262586511763e-56	7.35787473445594e-15	6.8912961316067595e-15	0.009880121256393743	2.1483424530375694e-22	8.068596465866847e-10	1.753458810163382e-18	7.916177456649712e-21	2.5309448570923755e-27
81200000	0.000059938968362501054	2.9348070801717376e-53	2.269926258543767e-56	7.35787473445594e-15	6.8912961316067595e-15	0.009880121256393743	2.1483424530375694e-22	8.068596465866847e-10	1.753458810163382e-18	7.916177456649712e-21	2.5309448570923755e-27
81300000	0.000059938968362501054	2.9347972463775526e-53	2.2699262584145274e-56	7.35787473445594e-15	6.8912961316067595e-15	0.009880121256393743	2.1483424530375694e-22	8.068596465866847e-10	1.753458810163382e-18	7.916177456649712e-21	2.5309448570923755e-27
81400000	0.000059938968362501054	2.9347857893943935e-53	2.269926258263955e-56	7.35787473445594e-15	6.8912961316067595e-15	0.009880121256393743	2.1483424530375694e-22	8.068596465866847e-10	1.753458810163382e-18	7.916177456649712e-21	2.5309448570923755e-27
81500000	0.000059938968362501054	2.934772747071838e-53	2.2699262580925473e-56	7.35787473445594e-15	6.8912961316067595e-15	0.009880121256393743	2.1483424530375694e-22	8.068596465866847e-10	1.753458810163382e-18	7.916177456649712e-21	2.5309448570923755e-27
81600000	0.000059938968362501054	2.934758157259466e-53	2.269926257900802e-56	7.35787473445594e-15	6.8912961316067595e-15	0.009880121256393743	2.1483424530375694e-22	8.068596465866847e-10	1.753458810163382e-18	7.916177456649712e-21	2.5309448570923755e-27
81700000	0.000059938968362501054	2.9347420578068553e-53	2.269926257689216e-56	7.35787473445594e-15	6.8912961316067595e-15	0.009880121256393743	2.1483424530375694e-22	8.068596465866847e-10	1.753458810163382e-18	7.916177456649712e-21	2.5309448570923755e-27
81800000	0.000059938968362501054	2.934724486563585e-53	2.269926257458287e-56	7.35787473445594e-15	6.8912961316067595e-15	0.009880121256393743	2.1483424530375694e-22	8.068596465866847e-10	1.753458810163382e-18	7.916177456649712e-21	2.5309448570923755e-27
81900000	0.000059938968362501054	2.9347054813792342e-53	2.2699262572085124e-56	7.35787473445594e-15	6.8912961316067595e-15	0.009880121256393743	2.1483424530375694e-22	8.068596465866847e-10	1.753458810163382e-18	7.916177456649712e-21	2.5309448570923755e-27
82000000	0.000059938968362501054	2.9346850801033813e-53	2.2699262569403896e-56	7.35787473445594e-15	6.8912961316067595e-15	0.009880121256393743	2.1483424530375694e-22	8.068596465866847e-10	1.753458810163382e-18	7.916177456649712e-21	2.5309448570923755e-27
82100000	0.000059938968362501054	2.9346633205856055e-53	2.2699262566544162e-56	7.35787473445594e-15	6.8912961316067595e-15	0.009880121256393743	2.1483424530375694e-22	8.068596465866847e-10	1.753458810163382e-18	7.916177456649712e-21	2.5309448570923755e-27
82200000	0.000059938968362501054	2.9346402406754843e-53	2.2699262563510895e-56	7.35787473445594e-15	6.8912961316067595e-15	0.009880121256393743	2.1483424530375694e-22	8.068596465866847e-10	1.753458810163382e-18	7.916177456649712e-21	2.5309448570923755e-27
82300000	0.000059938968362501054	2.934615878222598e-53	2.269926256030907e-56	7.35787473445594e-15	6.8912961316067595e-15	0.009880121256393743	2.1483424530375694e-22	8.068596465866847e-10	1.753458810163382e-18	7.916177456649712e-21	2.5309448570923755e-27
82400000	0.000059938968362501054	2.9345902710765244e-53	2.2699262556943657e-56	7.35787473445594e-15	6.8912961316067595e-15	0.009880121256393743	2.1483424530375694e-22	8.068596465866847e-10	1.753458810163382e-18	7.916177456649712e-21	2.5309448570923755e-27
82500000	0.000059938968362501054	2.9345634570868424e-53	2.269926255341964e-56	7.35787473445594e-15	6.8912961316067595e-15	0.009880121256393743	2.1483424530375694e-22	8.068596465866847e-10	1.753458810163382e-18	7.916177456649712e-21	2.5309448570923755e-27
82600000	0.000059938968362501054	2.934535474103131e-53	2.2699262549741984e-56	7.35787473445594e-15	6.8912961316067595e-15	0.009880121256393743	2.1483424530375694e-22	8.068596465866847e-10	1.753458810163382e-18	7.916177456649712e-21	2.5309448570923755e-27
82700000	0.000059938968362501054	2.9345063599749687e-53	2.269926254591567e-56	7.35787473445594e-15	6.8912961316067595e-15	0.009880121256393743	2.1483424530375694e-22	8.068596465866847e-10	1.753458810163382e-18	7.916177456649712e-21	2.5309448570923755e-27
82800000	0.000059938968362501054	2.934476152551934e-53	2.269926254194567e-56	7.35787473445594e-15	6.8912961316067595e-15	0.009880121256393743	2.1483424530375694e-22	8.068596465866847e-10	1.753458810163382e-18	7.916177456649712e-21	2.5309448570923755e-27
82900000	0.000059938968362501054	2.934444889683606e-53	2.269926253783696e-56	7.35787473445594e-15	6.8912961316067595e-15	0.009880121256393743	2.1483424530375694e-22	8.068596465866847e-10	1.753458810163382e-18	7.916177456649712e-21	2.5309448570923755e-27
83000000	0.000059938968362501054	2.934412609219564e-53	2.2699262533594503e-56	7.35787473445594e-15	6.8912961316067595e-15	0.009880121256393743	2.1483424530375694e-22	8.068596465866847e-10	1.753458810163382e-18	7.916177456649712e-21	2.5309448570923755e-27
83100000	0.000059938968362501054	2.9343793490093856e-53	2.269926252922329e-56	7.35787473445594e-15	6.8912961316067595e-15	0.009880121256393743	2.1483424530375694e-22	8.068596465866847e-10	1.753458810163382e-18	7.916177456649712e-21	2.5309448570923755e-27
83200000	0.000059938968362501054	2.9343451469026503e-53	2.2699262524728287e-56	7.35787473445594e-15	6.8912961316067595e-15	0.009880121256393743	2.1483424530375694e-22	8.068596465866847e-10	1.753458810163382e-18	7.916177456649712e-21	2.5309448570923755e-27
83300000	0.000059938968362501054	2.9343100407489366e-53	2.2699262520114473e-56	7.35787473445594e-15	6.8912961316067595e-15	0.009880121256393743	2.1483424530375694e-22	8.068596465866847e-10	1.753458810163382e-18	7.916177456649712e-21	2.5309448570923755e-27
83400000	0.000059938968362501054	2.934274068397823e-53	2.2699262515386815e-56	7.35787473445594e-15	6.8912961316067595e-15	0.009880121256393743	2.1483424530375694e-22	8.068596465866847e-10	1.753458810163382e-18	7.916177456649712e-21	2.5309448570923755e-27
83500000	0.000059938968362501054	2.934237267698889e-53	2.269926251055029e-56	7.35787473445594e-15	6.8912961316067595e-15	0.009880121256393743	2.1483424530375694e-22	8.068596465866847e-10	1.753458810163382e-18	7.916177456649712e-21	2.5309448570923755e-27
83600000	0.000059938968362501054	2.934199676501713e-53	2.269926250560988e-56	7.35787473445594e-15	6.8912961316067595e-15	0.009880121256393743	2.1483424530375694e-22	8.068596465866847e-10	1.753458810163382e-18	7.916177456649712e-21	2.5309448570923755e-27
83700000	0.000059938968362501054	2.934161332655873e-53	2.2699262500570547e-56	7.35787473445594e-15	6.8912961316067595e-15	0.009880121256393743	2.1483424530375694e-22	8.068596465866847e-10	1.753458810163382e-18	7.916177456649712e-21	2.5309448570923755e-27
83800000	0.000059938968362501054	2.9341222740109484e-53	2.269926249543727e-56	7.35787473445594e-15	6.8912961316067595e-15	0.009880121256393743	2.1483424530375694e-22	8.068596465866847e-10	1.753458810163382e-18	7.916177456649712e-21	2.5309448570923755e-27
83900000	0.000059938968362501054	2.9340825384165182e-53	2.269926249021503e-56	7.35787473445594e-15	6.8912961316067595e-15	0.009880121256393743	2.1483424530375694e-22	8.068596465866846e-10	1.753458810163382e-18	7.916177456649712e-21	2.5309448570923755e-27
84000000	0.000059938968362501054	2.934042163722161e-53	2.2699262484908796e-56	7.35787473445594e-15	6.8912961316067595e-15	0.009880121256393743	2.1483424530375694e-22	8.068596465866846e-10	1.753458810163382e-18	7.916177456649712e-21	2.5309448570923755e-27
84100000	0.000059938968362501054	2.934001187777455e-53	2.269926247952354e-56	7.35787473445594e-15	6.8912961316067595e-15	0.009880121256393743	2.1483424530375694e-22	8.068596465866846e-10	1.753458810163382e-18	7.916177456649712e-21	2.5309448570923755e-27
84200000	0.000059938968362501054	2.9339596484319796e-53	2.269926247406424e-56	7.35787473445594e-15	6.8912961316067595e-15	0.009880121256393743	2.1483424530375694e-22	8.068596465866846e-10	1.753458810163382e-18	7.916177456649712e-21	2.5309448570923755e-27
84300000	0.000059938968362501054	2.933917583535313e-53	2.269926246853587e-56	7.35787473445594e-15	6.8912961316067595e-15	0.009880121256393743	2.1483424530375694e-22	8.068596465866846e-10	1.753458810163382e-18	7.916177456649712e-21	2.5309448570923755e-27
84400000	0.000059938968362501054	2.9338750309370346e-53	2.2699262462943404e-56	7.35787473445594e-15	6.8912961316067595e-15	0.009880121256393743	2.1483424530375694e-22	8.068596465866846e-10	1.753458810163382e-18	7.916177456649712e-21	2.5309448570923755e-27
84500000	0.00005993896836250105	2.933832028486723e-53	2.2699262457291813e-56	7.35787473445594e-15	6.8912961316067595e-15	0.009880121256393743	2.1483424530375694e-22	8.068596465866846e-10	1.753458810163382e-18	7.916177456649712e-21	2.5309448570923755e-27
84600000	0.00005993896836250105	2.933788614033956e-53	2.269926245158608e-56	7.35787473445594e-15	6.8912961316067595e-15	0.009880121256393743	2.1483424530375694e-22	8.068596465866846e-10	1.753458810163382e-18	7.916177456649712e-21	2.5309448570923755e-27
84700000	0.00005993896836250105	2.933744825428313e-53	2.269926244583117e-56	7.35787473445594e-15	6.8912961316067595e-15	0.009880121256393743	2.148342453037569e-22	8.068596465866846e-10	1.753458810163382e-18	7.916177456649712e-21	2.5309448570923755e-27
84800000	0.00005993896836250105	2.9337007005193737e-53	2.269926244003206e-56	7.35787473445594e-15	6.8912961316067595e-15	0.009880121256393743	2.148342453037569e-22	8.068596465866846e-10	1.753458810163382e-18	7.916177456649712e-21	2.5309448570923755e-27
84900000	0.00005993896836250105	2.933656277156715e-53	2.269926243419373e-56	7.35787473445594e-15	6.8912961316067595e-15	0.009880121256393743	2.148342453037569e-22	8.068596465866846e-10	1.753458810163382e-18	7.916177456649712e-21	2.5309448570923755e-27
85000000	0.00005993896836250105	2.933611593189917e-53	2.2699262428321147e-56	7.35787473445594e-15	6.8912961316067595e-15	0.009880121256393743	2.148342453037569e-22	8.068596465866846e-10	1.753458810163382e-18	7.916177456649712e-21	2.5309448570923755e-27
85100000	0.00005993896836250105	2.9335666864685586e-53	2.269926242241929e-56	7.35787473445594e-15	6.8912961316067595e-15	0.009880121256393743	2.148342453037569e-22	8.068596465866846e-10	1.753458810163382e-18	7.916177456649712e-21	2.5309448570923755e-27
85200000	0.00005993896836250105	2.933521594842217e-53	2.269926241649313e-56	7.35787473445594e-15	6.8912961316067595e-15	0.009880121256393743	2.148342453037569e-22	8.068596465866846e-10	1.753458810163382e-18	7.916177456649712e-21	2.5309448570923755e-27
85300000	0.00005993896836250105	2.9334763561604726e-53	2.2699262410547648e-56	7.35787473445594e-15	6.8912961316067595e-15	0.009880121256393743	2.148342453037569e-22	8.068596465866846e-10	1.753458810163382e-18	7.916177456649712e-21	2.5309448570923755e-27
85400000	0.00005993896836250105	2.9334310082729033e-53	2.2699262404587806e-56	7.35787473445594e-15	6.8912961316067595e-15	0.009880121256393743	2.148342453037569e-22	8.068596465866846e-10	1.753458810163382e-18	7.916177456649712e-21	2.5309448570923755e-27
85500000	0.00005993896836250105	2.9333855890290884e-53	2.2699262398618593e-56	7.35787473445594e-15	6.8912961316067595e-15	0.009880121256393743	2.148342453037569e-22	8.068596465866846e-10	1.753458810163382e-18	7.916177456649712e-21	2.5309448570923755e-27
85600000	0.00005993896836250105	2.9333401362786057e-53	2.2699262392644973e-56	7.35787473445594e-15	6.8912961316067595e-15	0.009880121256393743	2.148342453037569e-22	8.068596465866846e-10	1.753458810163382e-18	7.916177456649712e-21	2.5309448570923755e-27
85700000	0.00005993896836250105	2.9332946878710346e-53	2.2699262386671924e-56	7.35787473445594e-15	6.8912961316067595e-15	0.009880121256393743	2.148342453037569e-22	8.068596465866846e-10	1.753458810163382e-18	7.916177456649712e-21	2.5309448570923755e-27
85800000	0.00005993896836250105	2.9332492816559537e-53	2.269926238070442e-56	7.35787473445594e-15	6.8912961316067595e-15	0.009880121256393743	2.148342453037569e-22	8.068596465866846e-10	1.753458810163382e-18	7.916177456649712e-21	2.5309448570923755e-27
85900000	0.00005993896836250105	2.9332039554829423e-53	2.2699262374747438e-56	7.35787473445594e-15	6.8912961316067595e-15	0.009880121256393743	2.148342453037569e-22	8.068596465866846e-10	1.753458810163382e-18	7.916177456649712e-21	2.5309448570923755e-27
86000000	0.00005993896836250105	2.9331587472015783e-53	2.2699262368805948e-56	7.35787473445594e-15	6.8912961316067595e-15	0.009880121256393743	2.148342453037569e-22	8.068596465866846e-10	1.753458810163382e-18	7.916177456649712e-21	2.5309448570923755e-27
86100000	0.00005993896836250105	2.9331136946614404e-53	2.2699262362884924e-56	7.35787473445594e-15	6.8912961316067595e-15	0.009880121256393743	2.148342453037569e-22	8.068596465866846e-10	1.753458810163382e-18	7.916177456649712e-21	2.5309448570923755e-27
86200000	0.00005993896836250105	2.9330688357121083e-53	2.2699262356989346e-56	7.35787473445594e-15	6.8912961316067595e-15	0.009880121256393743	2.148342453037569e-22	8.068596465866846e-10	1.753458810163382e-18	7.916177456649712e-21	2.5309448570923755e-27
86300000	0.00005993896836250105	2.93302420820316e-53	2.269926235112418e-56	7.35787473445594e-15	6.8912961316067595e-15	0.009880121256393743	2.148342453037569e-22	8.068596465866846e-10	1.753458810163382e-18	7.916177456649712e-21	2.5309448570923755e-27
86400000	0.00005993896836250105	2.9329798499841744e-53	2.269926234529441e-56	7.35787473445594e-15	6.8912961316067595e-15	0.009880121256393743	2.148342453037569e-22	8.068596465866846e-10	1.753458810163382e-18	7.916177456649712e-21	2.5309448570923755e-27
86500000	0.00005993896836250105	2.9329357989047305e-53	2.2699262339505008e-56	7.35787473445594e-15	6.8912961316067595e-15	0.009880121256393743	2.148342453037569e-22	8.068596465866846e-10	1.753458810163382e-18	7.916177456649712e-21	2.5309448570923755e-27
86600000	0.00005993896836250105	2.9328920928144066e-53	2.2699262333760945e-56	7.35787473445594e-15	6.8912961316067595e-15	0.009880121256393743	2.148342453037569e-22	8.068596465866846e-10	1.753458810163382e-18	7.916177456649712e-21	2.5309448570923755e-27
86700000	0.00005993896836250105	2.9328487695627814e-53	2.269926232806719e-56	7.35787473445594e-15	6.8912961316067595e-15	0.009880121256393743	2.148342453037569e-22	8.068596465866846e-10	1.753458810163382e-18	7.916177456649712e-21	2.5309448570923755e-27
86800000	0.00005993896836250105	2.932805866999434e-53	2.269926232242873e-56	7.35787473445594e-15	6.8912961316067595e-15	0.009880121256393743	2.148342453037569e-22	8.068596465866846e-10	1.753458810163382e-18	7.916177456649712e-21	2.5309448570923755e-27
86900000	0.00005993896836250105	2.9327634229739437e-53	2.2699262316850533e-56	7.35787473445594e-15	6.8912961316067595e-15	0.009880121256393743	2.148342453037569e-22	8.068596465866846e-10	1.753458810163382e-18	7.916177456649712e-21	2.5309448570923755e-27
87000000	0.00005993896836250105	2.932721475335888e-53	2.2699262311337576e-56	7.35787473445594e-15	6.8912961316067595e-15	0.009880121256393743	2.148342453037569e-22	8.068596465866845e-10	1.753458810163382e-18	7.916177456649712e-21	2.5309448570923755e-27
87100000	0.00005993896836250105	2.932680061934846e-53	2.2699262305894828e-56	7.35787473445594e-15	6.8912961316067595e-15	0.009880121256393743	2.148342453037569e-22	8.068596465866845e-10	1.753458810163382e-18	7.916177456649712e-21	2.5309448570923755e-27
87200000	0.00005993896836250105	2.932639220620397e-53	2.269926230052727e-56	7.35787473445594e-15	6.8912961316067595e-15	0.009880121256393743	2.148342453037569e-22	8.068596465866845e-10	1.753458810163382e-18	7.916177456649712e-21	2.5309448570923755e-27
87300000	0.00005993896836250105	2.93259898924212e-53	2.2699262295239866e-56	7.35787473445594e-15	6.8912961316067595e-15	0.009880121256393743	2.148342453037569e-22	8.068596465866845e-10	1.753458810163382e-18	7.916177456649712e-21	2.5309448570923755e-27
87400000	0.00005993896836250105	2.9325594056495923e-53	2.26992622900376e-56	7.35787473445594e-15	6.8912961316067595e-15	0.009880121256393743	2.148342453037569e-22	8.068596465866845e-10	1.753458810163382e-18	7.916177456649712e-21	2.5309448570923755e-27
87500000	0.00005993896836250105	2.932520507692394e-53	2.2699262284925447e-56	7.35787473445594e-15	6.8912961316067595e-15	0.009880121256393743	2.148342453037569e-22	8.068596465866845e-10	1.753458810163382e-18	7.916177456649712e-21	2.5309448570923755e-27
87600000	0.00005993896836250105	2.932482333220103e-53	2.2699262279908375e-56	7.35787473445594e-15	6.8912961316067595e-15	0.009880121256393743	2.148342453037569e-22	8.068596465866845e-10	1.753458810163382e-18	7.916177456649712e-21	2.5309448570923755e-27
87700000	0.00005993896836250105	2.932444920082299e-53	2.2699262274991363e-56	7.35787473445594e-15	6.8912961316067595e-15	0.009880121256393743	2.148342453037569e-22	8.068596465866845e-10	1.753458810163382e-18	7.916177456649712e-21	2.5309448570923755e-27
87800000	0.00005993896836250105	2.9324083061285596e-53	2.2699262270179383e-56	7.35787473445594e-15	6.8912961316067595e-15	0.009880121256393743	2.148342453037569e-22	8.068596465866845e-10	1.753458810163382e-18	7.916177456649712e-21	2.5309448570923755e-27
87900000	0.00005993896836250105	2.932372529208464e-53	2.2699262265477407e-56	7.35787473445594e-15	6.8912961316067595e-15	0.009880121256393743	2.148342453037569e-22	8.068596465866845e-10	1.753458810163382e-18	7.916177456649712e-21	2.5309448570923755e-27
88000000	0.00005993896836250105	2.9323376271715915e-53	2.2699262260890416e-56	7.35787473445594e-15	6.8912961316067595e-15	0.009880121256393743	2.148342453037569e-22	8.068596465866845e-10	1.753458810163382e-18	7.916177456649712e-21	2.5309448570923755e-27
88100000	0.00005993896836250105	2.9323036378675203e-53	2.269926225642338e-56	7.35787473445594e-15	6.8912961316067595e-15	0.009880121256393743	2.148342453037569e-22	8.068596465866845e-10	1.753458810163382e-18	7.916177456649712e-21	2.5309448570923755e-27
88200000	0.00005993896836250105	2.932270599145829e-53	2.269926225208128e-56	7.35787473445594e-15	6.8912961316067595e-15	0.009880121256393743	2.148342453037569e-22	8.068596465866845e-10	1.753458810163382e-18	7.916177456649712e-21	2.5309448570923755e-27
88300000	0.00005993896836250105	2.932238548856097e-53	2.269926224786908e-56	7.35787473445594e-15	6.8912961316067595e-15	0.009880121256393743	2.148342453037569e-22	8.068596465866845e-10	1.753458810163382e-18	7.916177456649712e-21	2.5309448570923755e-27
88400000	0.00005993896836250105	2.932207524847902e-53	2.269926224379176e-56	7.35787473445594e-15	6.8912961316067595e-15	0.009880121256393743	2.148342453037569e-22	8.068596465866845e-10	1.753458810163382e-18	7.916177456649712e-21	2.5309448570923755e-27
88500000	0.00005993896836250105	2.9321775649708237e-53	2.269926223985429e-56	7.35787473445594e-15	6.8912961316067595e-15	0.009880121256393743	2.148342453037569e-22	8.068596465866845e-10	1.753458810163382e-18	7.916177456649712e-21	2.5309448570923755e-27
88600000	0.00005993896836250105	2.9321487070744407e-53	2.269926223606165e-56	7.35787473445594e-15	6.8912961316067595e-15	0.009880121256393743	2.148342453037569e-22	8.068596465866845e-10	1.753458810163382e-18	7.916177456649712e-21	2.5309448570923755e-27
88700000	0.00005993896836250105	2.9321209890083313e-53	2.2699262232418813e-56	7.35787473445594e-15	6.8912961316067595e-15	0.009880121256393743	2.148342453037569e-22	8.068596465866845e-10	1.753458810163382e-18	7.916177456649712e-21	2.5309448570923755e-27
88800000	0.00005993896836250105	2.9320944486220744e-53	2.269926222893075e-56	7.35787473445594e-15	6.8912961316067595e-15	0.009880121256393743	2.148342453037569e-22	8.068596465866845e-10	1.753458810163382e-18	7.916177456649712e-21	2.5309448570923755e-27
88900000	0.00005993896836250105	2.932069123765249e-53	2.2699262225602445e-56	7.35787473445594e-15	6.8912961316067595e-15	0.009880121256393743	2.148342453037569e-22	8.068596465866845e-10	1.753458810163382e-18	7.916177456649712e-21	2.5309448570923755e-27
89000000	0.00005993896836250105	2.932045577540266e-53	2.269926222250789e-56	7.35787473445594e-15	6.8912961316067595e-15	0.009880121256393743	2.148342453037569e-22	8.068596465866845e-10	1.753458810163382e-18	7.916177456649712e-21	2.5309448570923755e-27
89100000	0.00005993896836250105	2.9320249387159747e-53	2.269926221979544e-56	7.35787473445594e-15	6.8912961316067595e-15	0.009880121256393743	2.148342453037569e-22	8.068596465866845e-10	1.753458810163382e-18	7.916177456649712e-21	2.5309448570923755e-27
89200000	0.00005993896836250105	2.9320071677483466e-53	2.2699262217459896e-56	7.35787473445594e-15	6.8912961316067595e-15	0.009880121256393743	2.148342453037569e-22	8.068596465866845e-10	1.753458810163382e-18	7.916177456649712e-21	2.5309448570923755e-27
89300000	0.00005993896836250105	2.93199218303837e-53	2.269926221549053e-56	7.35787473445594e-15	6.8912961316067595e-15	0.009880121256393743	2.148342453037569e-22	8.068596465866845e-10	1.753458810163382e-18	7.916177456649712e-21	2.5309448570923755e-27
89400000	0.00005993896836250105	2.931979902987034e-53	2.2699262213876627e-56	7.35787473445594e-15	6.8912961316067595e-15	0.009880121256393743	2.148342453037569e-22	8.068596465866845e-10	1.753458810163382e-18	7.916177456649712e-21	2.5309448570923755e-27
89500000	0.00005993896836250105	2.9319702459953253e-53	2.269926221260745e-56	7.35787473445594e-15	6.8912961316067595e-15	0.009880121256393743	2.148342453037569e-22	8.068596465866845e-10	1.753458810163382e-18	7.916177456649712e-21	2.5309448570923755e-27
89600000	0.00005993896836250105	2.9319631304642347e-53	2.269926221167229e-56	7.35787473445594e-15	6.8912961316067595e-15	0.009880121256393743	2.148342453037569e-22	8.068596465866845e-10	1.753458810163382e-18	7.916177456649712e-21	2.5309448570923755e-27
89700000	0.00005993896836250105	2.931958474794749e-53	2.269926221106041e-56	7.35787473445594e-15	6.8912961316067595e-15	0.009880121256393743	2.148342453037569e-22	8.068596465866845e-10	1.753458810163382e-18	7.916177456649712e-21	2.5309448570923755e-27
89800000	0.00005993896836250105	2.9319561973878572e-53	2.2699262210761097e-56	7.35787473445594e-15	6.8912961316067595e-15	0.009880121256393743	2.148342453037569e-22	8.068596465866845e-10	1.753458810163382e-18	7.916177456649712e-21	2.5309448570923755e-27
89900000	0.00005993896836250105	2.9319562166445482e-53	2.2699262210763615e-56	7.35787473445594e-15	6.8912961316067595e-15	0.009880121256393743	2.148342453037569e-22	8.068596465866845e-10	1.753458810163382e-18	7.916177456649712e-21	2.5309448570923755e-27
90000000	0.00005993896836250105	2.93195845096581e-53	2.269926221105725e-56	7.35787473445594e-15	6.8912961316067595e-15	0.009880121256393743	2.148342453037569e-22	8.068596465866845e-10	1.753458810163382e-18	7.916177456649712e-21	2.5309448570923755e-27
90100000	0.00005993896836250105	2.9319628187526314e-53	2.2699262211631276e-56	7.35787473445594e-15	6.8912961316067595e-15	0.009880121256393743	2.148342453037569e-22	8.068596465866845e-10	1.753458810163382e-18	7.916177456649712e-21	2.5309448570923755e-27
90200000	0.00005993896836250105	2.9319692384060004e-53	2.269926221247496e-56	7.35787473445594e-15	6.8912961316067595e-15	0.009880121256393743	2.148342453037569e-22	8.068596465866845e-10	1.753458810163382e-18	7.916177456649712e-21	2.5309448570923755e-27
90300000	0.00005993896836250105	2.931977628326906e-53	2.269926221357759e-56	7.35787473445594e-15	6.8912961316067595e-15	0.009880121256393743	2.148342453037569e-22	8.068596465866845e-10	1.753458810163382e-18	7.916177456649712e-21	2.5309448570923755e-27
90400000	0.00005993896836250105	2.9319879069163364e-53	2.2699262214928435e-56	7.35787473445594e-15	6.8912961316067595e-15	0.009880121256393743	2.148342453037569e-22	8.068596465866845e-10	1.753458810163382e-18	7.916177456649712e-21	2.5309448570923755e-27
90500000	0.00005993896836250105	2.9319999925752806e-53	2.2699262216516774e-56	7.35787473445594e-15	6.8912961316067595e-15	0.009880121256393743	2.148342453037569e-22	8.068596465866845e-10	1.753458810163382e-18	7.916177456649712e-21	2.5309448570923755e-27
90600000	0.00005993896836250105	2.932013803704726e-53	2.269926221833188e-56	7.35787473445594e-15	6.8912961316067595e-15	0.009880121256393743	2.148342453037569e-22	8.068596465866845e-10	1.753458810163382e-18	7.916177456649712e-21	2.5309448570923755e-27
90700000	0.00005993896836250105	2.9320292587056625e-53	2.269926222036303e-56	7.35787473445594e-15	6.8912961316067595e-15	0.009880121256393743	2.148342453037569e-22	8.068596465866845e-10	1.753458810163382e-18	7.916177456649712e-21	2.5309448570923755e-27
90800000	0.00005993896836250105	2.9320462759790775e-53	2.26992622225995e-56	7.35787473445594e-15	6.8912961316067595e-15	0.009880121256393743	2.148342453037569e-22	8.068596465866845e-10	1.753458810163382e-18	7.916177456649712e-21	2.5309448570923755e-27
90900000	0.00005993896836250105	2.93206477392596e-53	2.269926222503057e-56	7.35787473445594e-15	6.8912961316067595e-15	0.009880121256393743	2.148342453037569e-22	8.068596465866845e-10	1.753458810163382e-18	7.916177456649712e-21	2.5309448570923755e-27
91000000	0.00005993896836250105	2.932084670947298e-53	2.269926222764551e-56	7.35787473445594e-15	6.8912961316067595e-15	0.009880121256393743	2.148342453037569e-22	8.068596465866845e-10	1.753458810163382e-18	7.916177456649712e-21	2.5309448570923755e-27
91100000	0.00005993896836250105	2.932105885444081e-53	2.2699262230433596e-56	7.35787473445594e-15	6.8912961316067595e-15	0.009880121256393743	2.148342453037569e-22	8.068596465866845e-10	1.753458810163382e-18	7.916177456649712e-21	2.5309448570923755e-27
91200000	0.00005993896836250105	2.9321283358172965e-53	2.269926223338411e-56	7.35787473445594e-15	6.8912961316067595e-15	0.009880121256393743	2.148342453037569e-22	8.068596465866845e-10	1.753458810163382e-18	7.916177456649712e-21	2.5309448570923755e-27
91300000	0.00005993896836250105	2.932151940467933e-53	2.269926223648632e-56	7.35787473445594e-15	6.8912961316067595e-15	0.009880121256393743	2.148342453037569e-22	8.068596465866845e-10	1.753458810163382e-18	7.916177456649712e-21	2.5309448570923755e-27
91400000	0.00005993896836250105	2.93217661779698e-53	2.269926223972951e-56	7.35787473445594e-15	6.8912961316067595e-15	0.009880121256393743	2.148342453037569e-22	8.068596465866846e-10	1.753458810163382e-18	7.916177456649712e-21	2.5309448570923755e-27
91500000	0.00005993896836250105	2.9322022862054247e-53	2.269926224310295e-56	7.35787473445594e-15	6.8912961316067595e-15	0.009880121256393743	2.148342453037569e-22	8.068596465866846e-10	1.753458810163382e-18	7.916177456649712e-21	2.5309448570923755e-27
91600000	0.00005993896836250105	2.9322288640942562e-53	2.269926224659592e-56	7.35787473445594e-15	6.8912961316067595e-15	0.009880121256393743	2.148342453037569e-22	8.068596465866846e-10	1.753458810163382e-18	7.916177456649712e-21	2.5309448570923755e-27
91700000	0.00005993896836250105	2.9322562698644636e-53	2.2699262250197688e-56	7.35787473445594e-15	6.8912961316067595e-15	0.009880121256393743	2.148342453037569e-22	8.068596465866846e-10	1.753458810163382e-18	7.916177456649712e-21	2.5309448570923755e-27
91800000	0.00005993896836250105	2.932284421917034e-53	2.269926225389754e-56	7.35787473445594e-15	6.8912961316067595e-15	0.009880121256393743	2.148342453037569e-22	8.068596465866846e-10	1.753458810163382e-18	7.916177456649712e-21	2.5309448570923755e-27
91900000	0.00005993896836250105	2.9323132386529575e-53	2.269926225768474e-56	7.35787473445594e-15	6.8912961316067595e-15	0.009880121256393743	2.148342453037569e-22	8.068596465866846e-10	1.753458810163382e-18	7.916177456649712e-21	2.5309448570923755e-27
92000000	0.00005993896836250105	2.9323426384732214e-53	2.2699262261548583e-56	7.35787473445594e-15	6.8912961316067595e-15	0.009880121256393743	2.148342453037569e-22	8.068596465866846e-10	1.753458810163382e-18	7.916177456649712e-21	2.5309448570923755e-27
92100000	0.00005993896836250105	2.9323725397788142e-53	2.2699262265478327e-56	7.35787473445594e-15	6.8912961316067595e-15	0.009880121256393743	2.1483424530375694e-22	8.068596465866846e-10	1.753458810163382e-18	7.916177456649712e-21	2.5309448570923755e-27
92200000	0.00005993896836250105	2.932402860970725e-53	2.2699262269463256e-56	7.35787473445594e-15	6.8912961316067595e-15	0.009880121256393743	2.1483424530375694e-22	8.068596465866846e-10	1.753458810163382e-18	7.916177456649712e-21	2.5309448570923755e-27
92300000	0.00005993896836250105	2.932433520449942e-53	2.2699262273492643e-56	7.35787473445594e-15	6.8912961316067595e-15	0.009880121256393743	2.1483424530375694e-22	8.068596465866846e-10	1.753458810163382e-18	7.916177456649712e-21	2.5309448570923755e-27
92400000	0.00005993896836250105	2.932464436617454e-53	2.2699262277555764e-56	7.35787473445594e-15	6.8912961316067595e-15	0.009880121256393743	2.1483424530375694e-22	8.068596465866846e-10	1.753458810163382e-18	7.916177456649712e-21	2.5309448570923755e-27
92500000	0.000059938968362501054	2.9324955278742494e-53	2.26992622816419e-56	7.35787473445594e-15	6.8912961316067595e-15	0.009880121256393743	2.1483424530375694e-22	8.068596465866846e-10	1.753458810163382e-18	7.916177456649712e-21	2.5309448570923755e-27
92600000	0.000059938968362501054	2.9325267126213157e-53	2.269926228574032e-56	7.35787473445594e-15	6.8912961316067595e-15	0.009880121256393743	2.1483424530375694e-22	8.068596465866846e-10	1.753458810163382e-18	7.916177456649712e-21	2.5309448570923755e-27
92700000	0.000059938968362501054	2.932557909259643e-53	2.26992622898403e-56	7.35787473445594e-15	6.8912961316067595e-15	0.009880121256393743	2.1483424530375694e-22	8.068596465866846e-10	1.753458810163382e-18	7.916177456649712e-21	2.5309448570923755e-27
92800000	0.000059938968362501054	2.9325890361902185e-53	2.269926229393112e-56	7.35787473445594e-15	6.8912961316067595e-15	0.009880121256393743	2.1483424530375694e-22	8.068596465866846e-10	1.753458810163382e-18	7.916177456649712e-21	2.5309448570923755e-27
92900000	0.000059938968362501054	2.9326200118140313e-53	2.2699262298002056e-56	7.35787473445594e-15	6.8912961316067595e-15	0.009880121256393743	2.1483424530375694e-22	8.068596465866846e-10	1.753458810163382e-18	7.916177456649712e-21	2.5309448570923755e-27
93000000	0.000059938968362501054	2.93265075453207e-53	2.2699262302042383e-56	7.35787473445594e-15	6.8912961316067595e-15	0.009880121256393743	2.1483424530375694e-22	8.068596465866846e-10	1.753458810163382e-18	7.916177456649712e-21	2.5309448570923755e-27
93100000	0.000059938968362501054	2.9326811827453224e-53	2.2699262306041376e-56	7.35787473445594e-15	6.8912961316067595e-15	0.009880121256393743	2.1483424530375694e-22	8.068596465866846e-10	1.753458810163382e-18	7.916177456649712e-21	2.5309448570923755e-27
93200000	0.000059938968362501054	2.932711214854778e-53	2.269926230998831e-56	7.35787473445594e-15	6.8912961316067595e-15	0.009880121256393743	2.1483424530375694e-22	8.068596465866846e-10	1.753458810163382e-18	7.916177456649712e-21	2.5309448570923755e-27
93300000	0.000059938968362501054	2.932740769261424e-53	2.269926231387247e-56	7.35787473445594e-15	6.8912961316067595e-15	0.009880121256393743	2.1483424530375694e-22	8.068596465866847e-10	1.753458810163382e-18	7.916177456649712e-21	2.5309448570923755e-27
93400000	0.000059938968362501054	2.9327697643662505e-53	2.2699262317683117e-56	7.35787473445594e-15	6.8912961316067595e-15	0.009880121256393743	2.1483424530375694e-22	8.068596465866847e-10	1.753458810163382e-18	7.916177456649712e-21	2.5309448570923755e-27
93500000	0.000059938968362501054	2.932798118570245e-53	2.2699262321409533e-56	7.35787473445594e-15	6.8912961316067595e-15	0.009880121256393743	2.1483424530375694e-22	8.068596465866847e-10	1.753458810163382e-18	7.916177456649712e-21	2.5309448570923755e-27
93600000	0.000059938968362501054	2.9328257502743955e-53	2.2699262325040996e-56	7.35787473445594e-15	6.8912961316067595e-15	0.009880121256393743	2.1483424530375694e-22	8.068596465866847e-10	1.753458810163382e-18	7.916177456649712e-21	2.5309448570923755e-27
93700000	0.000059938968362501054	2.9328525778796915e-53	2.2699262328566784e-56	7.35787473445594e-15	6.8912961316067595e-15	0.009880121256393743	2.1483424530375694e-22	8.068596465866847e-10	1.753458810163382e-18	7.916177456649712e-21	2.5309448570923755e-27
93800000	0.000059938968362501054	2.932878519787121e-53	2.2699262331976166e-56	7.35787473445594e-15	6.8912961316067595e-15	0.009880121256393743	2.1483424530375694e-22	8.068596465866847e-10	1.753458810163382e-18	7.916177456649712e-21	2.5309448570923755e-27
93900000	0.000059938968362501054	2.932903494397673e-53	2.2699262335258424e-56	7.35787473445594e-15	6.8912961316067595e-15	0.009880121256393743	2.1483424530375694e-22	8.068596465866847e-10	1.753458810163382e-18	7.916177456649712e-21	2.5309448570923755e-27
94000000	0.000059938968362501054	2.932927420112335e-53	2.269926233840283e-56	7.35787473445594e-15	6.8912961316067595e-15	0.009880121256393743	2.1483424530375694e-22	8.068596465866847e-10	1.753458810163382e-18	7.916177456649712e-21	2.5309448570923755e-27
94100000	0.000059938968362501054	2.9329502153320967e-53	2.269926234139867e-56	7.35787473445594e-15	6.8912961316067595e-15	0.009880121256393743	2.1483424530375694e-22	8.068596465866847e-10	1.753458810163382e-18	7.916177456649712e-21	2.5309448570923755e-27
94200000	0.000059938968362501054	2.9329717984579453e-53	2.26992623442352e-56	7.35787473445594e-15	6.8912961316067595e-15	0.009880121256393743	2.1483424530375694e-22	8.068596465866847e-10	1.753458810163382e-18	7.916177456649712e-21	2.5309448570923755e-27
94300000	0.000059938968362501054	2.9329920878908707e-53	2.2699262346901713e-56	7.35787473445594e-15	6.8912961316067595e-15	0.009880121256393743	2.1483424530375694e-22	8.068596465866847e-10	1.753458810163382e-18	7.916177456649712e-21	2.5309448570923755e-27
94400000	0.000059938968362501054	2.93301100203186e-53	2.269926234938748e-56	7.35787473445594e-15	6.8912961316067595e-15	0.009880121256393743	2.1483424530375694e-22	8.068596465866847e-10	1.753458810163382e-18	7.916177456649712e-21	2.5309448570923755e-27
94500000	0.000059938968362501054	2.9330284800871925e-53	2.2699262351684507e-56	7.35787473445594e-15	6.8912961316067595e-15	0.009880121256393743	2.1483424530375694e-22	8.068596465866847e-10	1.753458810163382e-18	7.916177456649712e-21	2.5309448570923755e-27
94600000	0.000059938968362501054	2.933044678849279e-53	2.269926235381341e-56	7.35787473445594e-15	6.8912961316067595e-15	0.009880121256393743	2.1483424530375694e-22	8.068596465866847e-10	1.753458810163382e-18	7.916177456649712e-21	2.5309448570923755e-27
94700000	0.000059938968362501054	2.93305967559937e-53	2.269926235578434e-56	7.35787473445594e-15	6.8912961316067595e-15	0.009880121256393743	2.1483424530375694e-22	8.068596465866847e-10	1.753458810163382e-18	7.916177456649712e-21	2.5309448570923755e-27
94800000	0.000059938968362501054	2.9330735041622463e-53	2.269926235760174e-56	7.35787473445594e-15	6.8912961316067595e-15	0.009880121256393743	2.1483424530375694e-22	8.068596465866847e-10	1.753458810163382e-18	7.916177456649712e-21	2.5309448570923755e-27
94900000	0.000059938968362501054	2.933086198362687e-53	2.269926235927006e-56	7.35787473445594e-15	6.8912961316067595e-15	0.009880121256393743	2.1483424530375694e-22	8.068596465866847e-10	1.753458810163382e-18	7.916177456649712e-21	2.5309448570923755e-27
95000000	0.000059938968362501054	2.933097792025473e-53	2.2699262360793745e-56	7.35787473445594e-15	6.8912961316067595e-15	0.009880121256393743	2.1483424530375694e-22	8.068596465866847e-10	1.753458810163382e-18	7.916177456649712e-21	2.5309448570923755e-27
95100000	0.000059938968362501054	2.9331083189753833e-53	2.2699262362177236e-56	7.35787473445594e-15	6.8912961316067595e-15	0.009880121256393743	2.1483424530375694e-22	8.068596465866847e-10	1.753458810163382e-18	7.916177456649712e-21	2.5309448570923755e-27
95200000	0.000059938968362501054	2.933117813037199e-53	2.2699262363424986e-56	7.35787473445594e-15	6.8912961316067595e-15	0.009880121256393743	2.1483424530375694e-22	8.068596465866847e-10	1.753458810163382e-18	7.916177456649712e-21	2.5309448570923755e-27
95300000	0.000059938968362501054	2.9331263080357e-53	2.2699262364541434e-56	7.35787473445594e-15	6.8912961316067595e-15	0.009880121256393743	2.1483424530375694e-22	8.068596465866847e-10	1.753458810163382e-18	7.916177456649712e-21	2.5309448570923755e-27
95400000	0.000059938968362501054	2.9331338377956653e-53	2.269926236553103e-56	7.35787473445594e-15	6.8912961316067595e-15	0.009880121256393743	2.1483424530375694e-22	8.068596465866847e-10	1.753458810163382e-18	7.916177456649712e-21	2.5309448570923755e-27
95500000	0.000059938968362501054	2.933140436141876e-53	2.2699262366398215e-56	7.35787473445594e-15	6.8912961316067595e-15	0.009880121256393743	2.1483424530375694e-22	8.068596465866847e-10	1.753458810163382e-18	7.916177456649712e-21	2.5309448570923755e-27
95600000	0.000059938968362501054	2.933146136899112e-53	2.2699262367147436e-56	7.35787473445594e-15	6.8912961316067595e-15	0.009880121256393743	2.1483424530375694e-22	8.068596465866847e-10	1.753458810163382e-18	7.916177456649712e-21	2.5309448570923755e-27
95700000	0.000059938968362501054	2.933150973892153e-53	2.2699262367783136e-56	7.35787473445594e-15	6.8912961316067595e-15	0.009880121256393743	2.1483424530375694e-22	8.068596465866847e-10	1.753458810163382e-18	7.916177456649712e-21	2.5309448570923755e-27
95800000	0.000059938968362501054	2.933154980945779e-53	2.2699262368309764e-56	7.35787473445594e-15	6.8912961316067595e-15	0.009880121256393743	2.1483424530375694e-22	8.068596465866847e-10	1.753458810163382e-18	7.916177456649712e-21	2.5309448570923755e-27
95900000	0.000059938968362501054	2.93315819188477e-53	2.269926236873177e-56	7.35787473445594e-15	6.8912961316067595e-15	0.009880121256393743	2.1483424530375694e-22	8.068596465866847e-10	1.753458810163382e-18	7.916177456649712e-21	2.5309448570923755e-27
96000000	0.000059938968362501054	2.9331606405339064e-53	2.269926236905359e-56	7.35787473445594e-15	6.8912961316067595e-15	0.009880121256393743	2.1483424530375694e-22	8.068596465866847e-10	1.753458810163382e-18	7.916177456649712e-21	2.5309448570923755e-27
96100000	0.000059938968362501054	2.9331623607179677e-53	2.269926236927967e-56	7.35787473445594e-15	6.8912961316067595e-15	0.009880121256393743	2.1483424530375694e-22	8.068596465866847e-10	1.753458810163382e-18	7.916177456649712e-21	2.5309448570923755e-27
96200000	0.000059938968362501054	2.933163386261734e-53	2.269926236941446e-56	7.35787473445594e-15	6.8912961316067595e-15	0.009880121256393743	2.1483424530375694e-22	8.068596465866847e-10	1.753458810163382e-18	7.916177456649712e-21	2.5309448570923755e-27
96300000	0.000059938968362501054	2.9331637509899863e-53	2.2699262369462403e-56	7.35787473445594e-15	6.8912961316067595e-15	0.009880121256393743	2.1483424530375694e-22	8.068596465866847e-10	1.753458810163382e-18	7.916177456649712e-21	2.5309448570923755e-27
96400000	0.000059938968362501054	2.9331634887275035e-53	2.2699262369427946e-56	7.35787473445594e-15	6.8912961316067595e-15	0.009880121256393743	2.1483424530375694e-22	8.068596465866847e-10	1.753458810163382e-18	7.916177456649712e-21	2.5309448570923755e-27
96500000	0.000059938968362501054	2.9331626332990656e-53	2.2699262369315533e-56	7.35787473445594e-15	6.8912961316067595e-15	0.009880121256393743	2.1483424530375694e-22	8.068596465866847e-10	1.753458810163382e-18	7.916177456649712e-21	2.5309448570923755e-27
96600000	0.000059938968362501054	2.9331612185294535e-53	2.269926236912961e-56	7.35787473445594e-15	6.8912961316067595e-15	0.009880121256393743	2.1483424530375694e-22	8.068596465866847e-10	1.753458810163382e-18	7.916177456649712e-21	2.5309448570923755e-27
96700000	0.000059938968362501054	2.9331592782434463e-53	2.269926236887462e-56	7.35787473445594e-15	6.8912961316067595e-15	0.009880121256393743	2.1483424530375694e-22	8.068596465866847e-10	1.753458810163382e-18	7.916177456649712e-21	2.5309448570923755e-27
96800000	0.000059938968362501054	2.9331568462658246e-53	2.2699262368555015e-56	7.35787473445594e-15	6.8912961316067595e-15	0.009880121256393743	2.1483424530375694e-22	8.068596465866847e-10	1.753458810163382e-18	7.916177456649712e-21	2.5309448570923755e-27
96900000	0.000059938968362501054	2.933153956421368e-53	2.2699262368175233e-56	7.35787473445594e-15	6.8912961316067595e-15	0.009880121256393743	2.1483424530375694e-22	8.068596465866847e-10	1.753458810163382e-18	7.916177456649712e-21	2.5309448570923755e-27
97000000	0.000059938968362501054	2.9331506425348574e-53	2.2699262367739723e-56	7.35787473445594e-15	6.8912961316067595e-15	0.009880121256393743	2.1483424530375694e-22	8.068596465866847e-10	1.753458810163382e-18	7.916177456649712e-21	2.5309448570923755e-27
97100000	0.000059938968362501054	2.9331469384310717e-53	2.269926236725293e-56	7.35787473445594e-15	6.8912961316067595e-15	0.009880121256393743	2.1483424530375694e-22	8.068596465866847e-10	1.753458810163382e-18	7.916177456649712e-21	2.5309448570923755e-27
97200000	0.000059938968362501054	2.9331428779347918e-53	2.2699262366719297e-56	7.35787473445594e-15	6.89129613160676e-15	0.009880121256393743	2.1483424530375694e-22	8.068596465866847e-10	1.753458810163382e-18	7.916177456649712e-21	2.5309448570923755e-27
97300000	0.000059938968362501054	2.933138494870797e-53	2.269926236614327e-56	7.35787473445594e-15	6.89129613160676e-15	0.009880121256393743	2.1483424530375694e-22	8.068596465866847e-10	1.753458810163382e-18	7.916177456649712e-21	2.5309448570923755e-27
97400000	0.000059938968362501054	2.933133823063868e-53	2.26992623655293e-56	7.35787473445594e-15	6.89129613160676e-15	0.009880121256393743	2.1483424530375694e-22	8.068596465866847e-10	1.753458810163382e-18	7.916177456649712e-21	2.5309448570923755e-27
97500000	0.000059938968362501054	2.933128896338784e-53	2.2699262364881823e-56	7.35787473445594e-15	6.89129613160676e-15	0.009880121256393743	2.1483424530375694e-22	8.068596465866847e-10	1.753458810163382e-18	7.916177456649712e-21	2.5309448570923755e-27
97600000	0.000059938968362501054	2.933123748520326e-53	2.2699262364205296e-56	7.35787473445594e-15	6.89129613160676e-15	0.009880121256393743	2.1483424530375694e-22	8.068596465866847e-10	1.753458810163382e-18	7.916177456649712e-21	2.5309448570923755e-27
97700000	0.000059938968362501054	2.9331184134332733e-53	2.269926236350415e-56	7.35787473445594e-15	6.89129613160676e-15	0.009880121256393743	2.1483424530375694e-22	8.068596465866847e-10	1.753458810163382e-18	7.916177456649712e-21	2.5309448570923755e-27
97800000	0.000059938968362501054	2.933112924902406e-53	2.2699262362782843e-56	7.35787473445594e-15	6.89129613160676e-15	0.009880121256393743	2.1483424530375694e-22	8.068596465866847e-10	1.753458810163382e-18	7.916177456649712e-21	2.5309448570923755e-27
97900000	0.000059938968362501054	2.933107316752505e-53	2.269926236204581e-56	7.35787473445594e-15	6.89129613160676e-15	0.009880121256393743	2.1483424530375694e-22	8.068596465866847e-10	1.753458810163382e-18	7.916177456649712e-21	2.5309448570923755e-27
98000000	0.000059938968362501054	2.9331016228083488e-53	2.269926236129751e-56	7.35787473445594e-15	6.89129613160676e-15	0.009880121256393743	2.1483424530375694e-22	8.068596465866847e-10	1.753458810163382e-18	7.916177456649712e-21	2.5309448570923755e-27
98100000	0.000059938968362501054	2.9330958768947185e-53	2.2699262360542373e-56	7.35787473445594e-15	6.89129613160676e-15	0.009880121256393743	2.1483424530375694e-22	8.068596465866847e-10	1.753458810163382e-18	7.916177456649712e-21	2.5309448570923755e-27
98200000	0.000059938968362501054	2.933090112836394e-53	2.269926235978485e-56	7.35787473445594e-15	6.89129613160676e-15	0.009880121256393743	2.1483424530375694e-22	8.068596465866847e-10	1.753458810163382e-18	7.916177456649712e-21	2.5309448570923755e-27
98300000	0.000059938968362501054	2.933084364458155e-53	2.2699262359029396e-56	7.35787473445594e-15	6.89129613160676e-15	0.009880121256393743	2.1483424530375694e-22	8.068596465866847e-10	1.753458810163382e-18	7.916177456649712e-21	2.5309448570923755e-27
98400000	0.000059938968362501054	2.933078665584782e-53	2.269926235828044e-56	7.35787473445594e-15	6.89129613160676e-15	0.009880121256393743	2.1483424530375694e-22	8.068596465866847e-10	1.753458810163382e-18	7.916177456649712e-21	2.5309448570923755e-27
98500000	0.000059938968362501054	2.9330730500410544e-53	2.269926235754244e-56	7.35787473445594e-15	6.89129613160676e-15	0.009880121256393743	2.1483424530375694e-22	8.068596465866846e-10	1.753458810163382e-18	7.916177456649712e-21	2.5309448570923755e-27
98600000	0.000059938968362501054	2.933067551651753e-53	2.2699262356819837e-56	7.35787473445594e-15	6.89129613160676e-15	0.009880121256393743	2.1483424530375694e-22	8.068596465866846e-10	1.753458810163382e-18	7.916177456649712e-21	2.5309448570923755e-27
98700000	0.000059938968362501054	2.9330622042416567e-53	2.269926235611707e-56	7.35787473445594e-15	6.89129613160676e-15	0.009880121256393743	2.1483424530375694e-22	8.068596465866846e-10	1.753458810163382e-18	7.916177456649712e-21	2.5309448570923755e-27
98800000	0.000059938968362501054	2.933057041635547e-53	2.2699262355438597e-56	7.35787473445594e-15	6.89129613160676e-15	0.009880121256393743	2.1483424530375694e-22	8.068596465866846e-10	1.753458810163382e-18	7.916177456649712e-21	2.5309448570923755e-27
98900000	0.000059938968362501054	2.9330520976582025e-53	2.2699262354788857e-56	7.35787473445594e-15	6.89129613160676e-15	0.009880121256393743	2.1483424530375694e-22	8.068596465866846e-10	1.753458810163382e-18	7.916177456649712e-21	2.5309448570923755e-27
99000000	0.000059938968362501054	2.933047406134404e-53	2.269926235417229e-56	7.35787473445594e-15	6.89129613160676e-15	0.009880121256393743	2.1483424530375694e-22	8.068596465866846e-10	1.753458810163382e-18	7.916177456649712e-21	2.5309448570923755e-27
99100000	0.000059938968362501054	2.933043000888931e-53	2.2699262353593353e-56	7.35787473445594e-15	6.89129613160676e-15	0.009880121256393743	2.1483424530375694e-22	8.068596465866846e-10	1.753458810163382e-18	7.916177456649712e-21	2.5309448570923755e-27
99200000	0.000059938968362501054	2.9330389157465648e-53	2.2699262353056483e-56	7.35787473445594e-15	6.89129613160676e-15	0.009880121256393743	2.1483424530375694e-22	8.068596465866846e-10	1.753458810163382e-18	7.916177456649712e-21	2.5309448570923755e-27
99300000	0.000059938968362501054	2.9330351845320837e-53	2.269926235256612e-56	7.35787473445594e-15	6.89129613160676e-15	0.009880121256393743	2.1483424530375694e-22	8.068596465866846e-10	1.753458810163382e-18	7.916177456649712e-21	2.5309448570923755e-27
99400000	0.000059938968362501054	2.933031841070269e-53	2.2699262352126727e-56	7.35787473445594e-15	6.89129613160676e-15	0.009880121256393743	2.1483424530375694e-22	8.068596465866846e-10	1.753458810163382e-18	7.916177456649712e-21	2.5309448570923755e-27
99500000	0.000059938968362501054	2.9330289191859e-53	2.2699262351742735e-56	7.35787473445594e-15	6.89129613160676e-15	0.009880121256393743	2.1483424530375694e-22	8.068596465866846e-10	1.753458810163382e-18	7.916177456649712e-21	2.5309448570923755e-27
99600000	0.000059938968362501054	2.9330264527037573e-53	2.269926235141859e-56	7.35787473445594e-15	6.89129613160676e-15	0.009880121256393743	2.1483424530375694e-22	8.068596465866846e-10	1.753458810163382e-18	7.916177456649712e-21	2.5309448570923755e-27
99700000	0.000059938968362501054	2.9330244754486204e-53	2.2699262351158747e-56	7.35787473445594e-15	6.89129613160676e-15	0.009880121256393743	2.1483424530375694e-22	8.068596465866846e-10	1.753458810163382e-18	7.916177456649712e-21	2.5309448570923755e-27
99800000	0.000059938968362501054	2.9330230212452694e-53	2.269926235096764e-56	7.35787473445594e-15	6.89129613160676e-15	0.009880121256393743	2.1483424530375694e-22	8.068596465866846e-10	1.753458810163382e-18	7.916177456649712e-21	2.5309448570923755e-27
99900000	0.000059938968362501054	2.9330221239184845e-53	2.2699262350849722e-56	7.35787473445594e-15	6.89129613160676e-15	0.009880121256393743	2.1483424530375694e-22	8.068596465866846e-10	1.753458810163382e-18	7.916177456649712e-21	2.5309448570923755e-27
100000000	0.000059938968362501054	2.933021817293046e-53	2.2699262350809434e-56	7.35787473445594e-15	6.89129613160676e-15	0.009880121256393743	2.1483424530375694e-22	8.068596465866846e-10	1.753458810163382e-18	7.916177456649712e-21	2.5309448570923755e-27
