# Supplementary material for: Thermodynamics Underpinning the Microbial Community‐Level Nitrogen Energy Metabolism
Source: Environ Microbiol. 2025 Feb 16;27(2):e70055. doi: 10.1111/1462-2920.70055 (PMC11830459; doi:10.1111/1462-2920.70055)
Supplement: Supplementary file 1 — Data S1. [file EMI-27-e70055-s001.zip › SI/Nnetwork/Results/kdef_-10/Iin_-5/p_0.2/O2_-5.4_H_-8.5.csv]

time	N2	N2H4	N2H5	N2O	NH2OH	NH3	NH3OH	NH4	NO	NO2	NO3
0	0.00001	0.00001	0.00001	0.00001	0.00001	0.00001	0.00001	0.00001	0.00001	0.00001	0.00001
100000	0.004998986634627213	1.5231256000317262e-49	6.452005756614754e-66	3.3534899182296563e-9	1.770660344337203e-15	2.01998623062624e-6	-7.820211807747916e-20	5.2164569290150945e-20	2.5832897746310337e-12	8.923233012385928e-12	2.6026817086383777e-11
200000	0.004998986634627214	1.5231256000317256e-49	6.452005756693928e-66	3.3534899182296563e-9	1.7706603443373933e-15	2.01998623062624e-6	-7.82021163281577e-20	5.216457761669951e-20	2.5832897746310337e-12	8.923233012385998e-12	2.602681708638378e-11
300000	0.004998986634627214	1.5231256000317267e-49	6.45200575657536e-66	3.353489918229656e-9	1.770660344337108e-15	2.01998623062624e-6	-7.820211457883623e-20	5.216456513301088e-20	2.5832897746310345e-12	8.923233012385894e-12	2.602681708638377e-11
400000	0.004998986634627213	1.5231256000317275e-49	6.452005756575624e-66	3.353489918229656e-9	1.7706603443371087e-15	2.01998623062624e-6	-7.820211282951476e-20	5.216456516505949e-20	2.583289774631035e-12	8.923233012385896e-12	2.6026817086383774e-11
500000	0.004998986634627213	1.5231256000317286e-49	6.452005756574977e-66	3.353489918229656e-9	1.7706603443371074e-15	2.01998623062624e-6	-7.82021110801933e-20	5.216456510474116e-20	2.583289774631035e-12	8.923233012385896e-12	2.6026817086383777e-11
600000	0.004998986634627213	1.5231256000317294e-49	6.452005756574945e-66	3.353489918229656e-9	1.7706603443371076e-15	2.01998623062624e-6	-7.820210933087183e-20	5.216456510605425e-20	2.5832897746310353e-12	8.923233012385896e-12	2.602681708638378e-11
700000	0.004998986634627213	1.52312560003173e-49	6.452005756574918e-66	3.353489918229656e-9	1.7706603443371076e-15	2.01998623062624e-6	-7.820210758155036e-20	5.216456510708836e-20	2.5832897746310353e-12	8.923233012385897e-12	2.6026817086383784e-11
800000	0.004998986634627212	1.5231256000317303e-49	6.452005756574899e-66	3.353489918229656e-9	1.7706603443371076e-15	2.01998623062624e-6	-7.82021058322289e-20	5.216456510786679e-20	2.5832897746310353e-12	8.923233012385897e-12	2.6026817086383784e-11
900000	0.004998986634627212	1.5231256000317307e-49	6.452005756574886e-66	3.353489918229656e-9	1.7706603443371078e-15	2.01998623062624e-6	-7.820210408290743e-20	5.2164565108412834e-20	2.5832897746310353e-12	8.923233012385897e-12	2.6026817086383784e-11
1000000	0.004998986634627212	1.5231256000317309e-49	6.452005756574877e-66	3.353489918229656e-9	1.7706603443371078e-15	2.01998623062624e-6	-7.820210233358596e-20	5.2164565108749775e-20	2.5832897746310353e-12	8.923233012385897e-12	2.6026817086383787e-11
1100000	0.004998986634627212	1.5231256000317309e-49	6.452005756574873e-66	3.353489918229656e-9	1.7706603443371078e-15	2.01998623062624e-6	-7.82021005842645e-20	5.216456510890091e-20	2.5832897746310357e-12	8.923233012385897e-12	2.6026817086383787e-11
1200000	0.004998986634627212	1.5231256000317309e-49	6.452005756574873e-66	3.353489918229656e-9	1.7706603443371078e-15	2.01998623062624e-6	-7.820209883494303e-20	5.2164565108889526e-20	2.5832897746310357e-12	8.923233012385897e-12	2.6026817086383787e-11
1300000	0.004998986634627212	1.5231256000317307e-49	6.452005756574876e-66	3.353489918229656e-9	1.7706603443371078e-15	2.01998623062624e-6	-7.820209708562156e-20	5.216456510873892e-20	2.5832897746310353e-12	8.923233012385897e-12	2.6026817086383784e-11
1400000	0.004998986634627212	1.5231256000317305e-49	6.452005756574883e-66	3.353489918229656e-9	1.7706603443371078e-15	2.01998623062624e-6	-7.82020953363001e-20	5.2164565108472375e-20	2.5832897746310353e-12	8.923233012385896e-12	2.6026817086383784e-11
1500000	0.004998986634627212	1.5231256000317303e-49	6.452005756574892e-66	3.353489918229656e-9	1.7706603443371076e-15	2.01998623062624e-6	-7.820209358697863e-20	5.216456510811319e-20	2.5832897746310353e-12	8.923233012385896e-12	2.6026817086383784e-11
1600000	0.004998986634627212	1.52312560003173e-49	6.452005756574902e-66	3.353489918229656e-9	1.7706603443371076e-15	2.01998623062624e-6	-7.820209183765716e-20	5.216456510768465e-20	2.5832897746310353e-12	8.923233012385896e-12	2.6026817086383784e-11
1700000	0.004998986634627213	1.5231256000317298e-49	6.452005756574914e-66	3.353489918229656e-9	1.7706603443371076e-15	2.01998623062624e-6	-7.82020900883357e-20	5.2164565107210055e-20	2.5832897746310353e-12	8.923233012385896e-12	2.602681708638378e-11
1800000	0.004998986634627213	1.5231256000317294e-49	6.452005756574927e-66	3.353489918229656e-9	1.7706603443371076e-15	2.01998623062624e-6	-7.820208833901423e-20	5.2164565106712683e-20	2.5832897746310353e-12	8.923233012385894e-12	2.602681708638378e-11
1900000	0.004998986634627213	1.523125600031729e-49	6.452005756574938e-66	3.353489918229656e-9	1.7706603443371076e-15	2.01998623062624e-6	-7.820208658969276e-20	5.216456510621584e-20	2.5832897746310353e-12	8.923233012385894e-12	2.6026817086383777e-11
2000000	0.004998986634627213	1.5231256000317288e-49	6.45200575657495e-66	3.353489918229656e-9	1.7706603443371074e-15	2.01998623062624e-6	-7.82020848403713e-20	5.21645651057428e-20	2.583289774631035e-12	8.923233012385894e-12	2.6026817086383777e-11
2100000	0.004998986634627213	1.5231256000317284e-49	6.45200575657496e-66	3.353489918229656e-9	1.7706603443371074e-15	2.01998623062624e-6	-7.820208309104984e-20	5.216456510531688e-20	2.583289774631035e-12	8.923233012385894e-12	2.6026817086383777e-11
2200000	0.004998986634627213	1.5231256000317282e-49	6.452005756574969e-66	3.353489918229656e-9	1.7706603443371074e-15	2.01998623062624e-6	-7.820208134172837e-20	5.2164565104961345e-20	2.583289774631035e-12	8.923233012385893e-12	2.6026817086383774e-11
2300000	0.004998986634627213	1.523125600031728e-49	6.452005756574975e-66	3.353489918229656e-9	1.7706603443371074e-15	2.01998623062624e-6	-7.82020795924069e-20	5.2164565104699497e-20	2.583289774631035e-12	8.923233012385893e-12	2.6026817086383774e-11
2400000	0.004998986634627213	1.5231256000317279e-49	6.452005756574979e-66	3.353489918229656e-9	1.7706603443371074e-15	2.01998623062624e-6	-7.820207784308544e-20	5.216456510455463e-20	2.583289774631035e-12	8.923233012385893e-12	2.6026817086383774e-11
2500000	0.004998986634627213	1.5231256000317279e-49	6.452005756574979e-66	3.353489918229656e-9	1.7706603443371074e-15	2.01998623062624e-6	-7.820207609376397e-20	5.216456510453358e-20	2.583289774631035e-12	8.923233012385893e-12	2.6026817086383774e-11
2600000	0.004998986634627213	1.5231256000317279e-49	6.452005756574979e-66	3.353489918229656e-9	1.7706603443371074e-15	2.01998623062624e-6	-7.82020743444425e-20	5.21645651045342e-20	2.583289774631035e-12	8.923233012385893e-12	2.6026817086383774e-11
2700000	0.004998986634627213	1.5231256000317279e-49	6.452005756574979e-66	3.353489918229656e-9	1.7706603443371074e-15	2.01998623062624e-6	-7.820207259512104e-20	5.216456510453468e-20	2.583289774631035e-12	8.923233012385893e-12	2.6026817086383774e-11
2800000	0.004998986634627213	1.5231256000317279e-49	6.452005756574979e-66	3.353489918229656e-9	1.7706603443371074e-15	2.01998623062624e-6	-7.820207084579957e-20	5.2164565104535034e-20	2.583289774631035e-12	8.923233012385893e-12	2.6026817086383774e-11
2900000	0.004998986634627213	1.5231256000317279e-49	6.452005756574979e-66	3.353489918229656e-9	1.7706603443371074e-15	2.01998623062624e-6	-7.82020690964781e-20	5.216456510453528e-20	2.583289774631035e-12	8.923233012385893e-12	2.6026817086383774e-11
3000000	0.004998986634627213	1.5231256000317279e-49	6.452005756574979e-66	3.353489918229656e-9	1.7706603443371074e-15	2.01998623062624e-6	-7.820206734715663e-20	5.216456510453542e-20	2.583289774631035e-12	8.923233012385893e-12	2.6026817086383774e-11
3100000	0.004998986634627213	1.5231256000317279e-49	6.452005756574979e-66	3.353489918229656e-9	1.7706603443371074e-15	2.01998623062624e-6	-7.820206559783517e-20	5.2164565104535473e-20	2.583289774631035e-12	8.923233012385893e-12	2.6026817086383774e-11
3200000	0.004998986634627213	1.5231256000317279e-49	6.452005756574979e-66	3.353489918229656e-9	1.7706603443371074e-15	2.01998623062624e-6	-7.82020638485137e-20	5.2164565104535443e-20	2.583289774631035e-12	8.923233012385893e-12	2.6026817086383774e-11
3300000	0.004998986634627213	1.5231256000317279e-49	6.452005756574979e-66	3.353489918229656e-9	1.7706603443371076e-15	2.01998623062624e-6	-7.820206209919223e-20	5.216456510453535e-20	2.583289774631035e-12	8.923233012385893e-12	2.6026817086383774e-11
3400000	0.004998986634627213	1.523125600031728e-49	6.452005756574979e-66	3.353489918229656e-9	1.7706603443371076e-15	2.01998623062624e-6	-7.820206034987077e-20	5.2164565104535197e-20	2.583289774631035e-12	8.923233012385893e-12	2.6026817086383774e-11
3500000	0.004998986634627213	1.523125600031728e-49	6.452005756574979e-66	3.353489918229656e-9	1.7706603443371076e-15	2.01998623062624e-6	-7.82020586005493e-20	5.2164565104535004e-20	2.583289774631035e-12	8.923233012385894e-12	2.6026817086383774e-11
3600000	0.004998986634627213	1.523125600031728e-49	6.45200575657498e-66	3.353489918229656e-9	1.7706603443371076e-15	2.01998623062624e-6	-7.820205685122783e-20	5.2164565104534775e-20	2.583289774631035e-12	8.923233012385894e-12	2.6026817086383774e-11
3700000	0.004998986634627213	1.523125600031728e-49	6.45200575657498e-66	3.353489918229656e-9	1.7706603443371076e-15	2.01998623062624e-6	-7.820205510190637e-20	5.216456510453453e-20	2.583289774631035e-12	8.923233012385894e-12	2.6026817086383774e-11
3800000	0.004998986634627213	1.5231256000317282e-49	6.45200575657498e-66	3.353489918229656e-9	1.7706603443371076e-15	2.01998623062624e-6	-7.82020533525849e-20	5.2164565104534276e-20	2.583289774631035e-12	8.923233012385894e-12	2.6026817086383777e-11
3900000	0.004998986634627213	1.5231256000317282e-49	6.45200575657498e-66	3.353489918229656e-9	1.7706603443371076e-15	2.01998623062624e-6	-7.820205160326343e-20	5.216456510453403e-20	2.583289774631035e-12	8.923233012385894e-12	2.6026817086383777e-11
4000000	0.004998986634627213	1.5231256000317282e-49	6.45200575657498e-66	3.353489918229656e-9	1.7706603443371076e-15	2.01998623062624e-6	-7.820204985394197e-20	5.2164565104533794e-20	2.583289774631035e-12	8.923233012385894e-12	2.6026817086383777e-11
4100000	0.004998986634627213	1.5231256000317282e-49	6.452005756574982e-66	3.353489918229656e-9	1.7706603443371078e-15	2.01998623062624e-6	-7.82020481046205e-20	5.216456510453359e-20	2.583289774631035e-12	8.923233012385896e-12	2.6026817086383777e-11
4200000	0.004998986634627213	1.5231256000317284e-49	6.452005756574982e-66	3.353489918229656e-9	1.7706603443371078e-15	2.01998623062624e-6	-7.820204635529903e-20	5.216456510453342e-20	2.583289774631035e-12	8.923233012385896e-12	2.6026817086383777e-11
4300000	0.004998986634627213	1.5231256000317284e-49	6.452005756574982e-66	3.353489918229656e-9	1.7706603443371078e-15	2.01998623062624e-6	-7.820204460597756e-20	5.2164565104533307e-20	2.583289774631035e-12	8.923233012385896e-12	2.6026817086383777e-11
4400000	0.004998986634627213	1.5231256000317284e-49	6.452005756574982e-66	3.353489918229656e-9	1.7706603443371078e-15	2.01998623062624e-6	-7.82020428566561e-20	5.216456510453325e-20	2.583289774631035e-12	8.923233012385896e-12	2.6026817086383777e-11
4500000	0.004998986634627213	1.5231256000317284e-49	6.452005756574982e-66	3.353489918229656e-9	1.7706603443371078e-15	2.01998623062624e-6	-7.820204110733463e-20	5.216456510453325e-20	2.583289774631035e-12	8.923233012385896e-12	2.6026817086383777e-11
4600000	0.004998986634627213	1.5231256000317284e-49	6.452005756574982e-66	3.353489918229656e-9	1.7706603443371078e-15	2.01998623062624e-6	-7.820203935801316e-20	5.216456510453325e-20	2.583289774631035e-12	8.923233012385896e-12	2.6026817086383777e-11
4700000	0.004998986634627213	1.5231256000317284e-49	6.452005756574982e-66	3.353489918229656e-9	1.7706603443371078e-15	2.01998623062624e-6	-7.82020376086917e-20	5.216456510453325e-20	2.583289774631035e-12	8.923233012385896e-12	2.6026817086383777e-11
4800000	0.004998986634627213	1.5231256000317284e-49	6.452005756574982e-66	3.353489918229656e-9	1.7706603443371078e-15	2.01998623062624e-6	-7.820203585937023e-20	5.216456510453325e-20	2.583289774631035e-12	8.923233012385896e-12	2.6026817086383777e-11
4900000	0.004998986634627213	1.5231256000317284e-49	6.452005756574982e-66	3.353489918229656e-9	1.7706603443371078e-15	2.01998623062624e-6	-7.820203411004876e-20	5.216456510453325e-20	2.583289774631035e-12	8.923233012385896e-12	2.6026817086383777e-11
5000000	0.004998986634627213	1.5231256000317286e-49	6.452005756574983e-66	3.353489918229656e-9	1.770660344337108e-15	2.01998623062624e-6	-7.820203236072729e-20	5.216456510453325e-20	2.583289774631035e-12	8.923233012385897e-12	2.6026817086383777e-11
5100000	0.004998986634627213	1.5231256000317286e-49	6.452005756574983e-66	3.353489918229656e-9	1.770660344337108e-15	2.01998623062624e-6	-7.820203061140583e-20	5.216456510453326e-20	2.583289774631035e-12	8.923233012385897e-12	2.6026817086383777e-11
5200000	0.004998986634627213	1.5231256000317286e-49	6.452005756574983e-66	3.353489918229656e-9	1.770660344337108e-15	2.01998623062624e-6	-7.820202886208436e-20	5.216456510453326e-20	2.583289774631035e-12	8.923233012385897e-12	2.6026817086383777e-11
5300000	0.004998986634627213	1.5231256000317286e-49	6.452005756574983e-66	3.353489918229656e-9	1.770660344337108e-15	2.01998623062624e-6	-7.820202711276289e-20	5.216456510453326e-20	2.583289774631035e-12	8.923233012385897e-12	2.6026817086383777e-11
5400000	0.004998986634627213	1.5231256000317286e-49	6.452005756574983e-66	3.353489918229656e-9	1.770660344337108e-15	2.01998623062624e-6	-7.820202536344144e-20	5.216456510453326e-20	2.583289774631035e-12	8.923233012385897e-12	2.6026817086383777e-11
5500000	0.004998986634627213	1.5231256000317286e-49	6.452005756574983e-66	3.353489918229656e-9	1.770660344337108e-15	2.01998623062624e-6	-7.820202361411996e-20	5.216456510453326e-20	2.583289774631035e-12	8.923233012385897e-12	2.6026817086383777e-11
5600000	0.004998986634627213	1.5231256000317286e-49	6.452005756574983e-66	3.353489918229656e-9	1.770660344337108e-15	2.01998623062624e-6	-7.82020218647985e-20	5.216456510453326e-20	2.583289774631035e-12	8.923233012385897e-12	2.6026817086383777e-11
5700000	0.004998986634627213	1.5231256000317286e-49	6.452005756574983e-66	3.353489918229656e-9	1.770660344337108e-15	2.01998623062624e-6	-7.820202011547702e-20	5.216456510453326e-20	2.583289774631035e-12	8.923233012385897e-12	2.6026817086383777e-11
5800000	0.004998986634627213	1.5231256000317286e-49	6.452005756574983e-66	3.353489918229656e-9	1.770660344337108e-15	2.01998623062624e-6	-7.820201836615557e-20	5.216456510453326e-20	2.583289774631035e-12	8.923233012385897e-12	2.6026817086383777e-11
5900000	0.004998986634627213	1.5231256000317286e-49	6.452005756574983e-66	3.353489918229656e-9	1.770660344337108e-15	2.01998623062624e-6	-7.82020166168341e-20	5.216456510453326e-20	2.583289774631035e-12	8.923233012385897e-12	2.6026817086383777e-11
6000000	0.004998986634627213	1.5231256000317286e-49	6.452005756574983e-66	3.353489918229656e-9	1.770660344337108e-15	2.01998623062624e-6	-7.820201486751263e-20	5.216456510453326e-20	2.583289774631035e-12	8.923233012385897e-12	2.6026817086383777e-11
6100000	0.004998986634627213	1.5231256000317286e-49	6.452005756574983e-66	3.353489918229656e-9	1.770660344337108e-15	2.01998623062624e-6	-7.820201311819117e-20	5.216456510453326e-20	2.583289774631035e-12	8.923233012385897e-12	2.602681708638378e-11
6200000	0.004998986634627213	1.5231256000317286e-49	6.452005756574983e-66	3.353489918229656e-9	1.770660344337108e-15	2.01998623062624e-6	-7.82020113688697e-20	5.216456510453326e-20	2.583289774631035e-12	8.923233012385897e-12	2.602681708638378e-11
6300000	0.004998986634627213	1.5231256000317286e-49	6.452005756574983e-66	3.353489918229656e-9	1.770660344337108e-15	2.01998623062624e-6	-7.820200961954823e-20	5.216456510453326e-20	2.583289774631035e-12	8.923233012385897e-12	2.602681708638378e-11
6400000	0.004998986634627213	1.5231256000317286e-49	6.452005756574983e-66	3.353489918229656e-9	1.770660344337108e-15	2.01998623062624e-6	-7.820200787022677e-20	5.216456510453326e-20	2.583289774631035e-12	8.923233012385897e-12	2.602681708638378e-11
6500000	0.004998986634627213	1.5231256000317286e-49	6.452005756574983e-66	3.353489918229656e-9	1.770660344337108e-15	2.01998623062624e-6	-7.82020061209053e-20	5.216456510453326e-20	2.583289774631035e-12	8.923233012385897e-12	2.602681708638378e-11
6600000	0.004998986634627213	1.5231256000317286e-49	6.452005756574983e-66	3.353489918229656e-9	1.770660344337108e-15	2.01998623062624e-6	-7.820200437158383e-20	5.216456510453326e-20	2.583289774631035e-12	8.923233012385897e-12	2.602681708638378e-11
6700000	0.004998986634627213	1.5231256000317284e-49	6.452005756574983e-66	3.353489918229656e-9	1.770660344337108e-15	2.01998623062624e-6	-7.820200262226236e-20	5.216456510453326e-20	2.583289774631035e-12	8.923233012385897e-12	2.602681708638378e-11
6800000	0.004998986634627213	1.5231256000317284e-49	6.452005756574983e-66	3.353489918229656e-9	1.770660344337108e-15	2.01998623062624e-6	-7.82020008729409e-20	5.216456510453326e-20	2.583289774631035e-12	8.923233012385897e-12	2.602681708638378e-11
6900000	0.004998986634627213	1.5231256000317284e-49	6.452005756574983e-66	3.353489918229656e-9	1.770660344337108e-15	2.01998623062624e-6	-7.820199912361943e-20	5.216456510453326e-20	2.583289774631035e-12	8.923233012385897e-12	2.602681708638378e-11
7000000	0.004998986634627213	1.5231256000317284e-49	6.452005756574983e-66	3.353489918229656e-9	1.770660344337108e-15	2.01998623062624e-6	-7.820199737429796e-20	5.216456510453326e-20	2.583289774631035e-12	8.923233012385897e-12	2.602681708638378e-11
7100000	0.004998986634627213	1.5231256000317284e-49	6.452005756574983e-66	3.353489918229656e-9	1.770660344337108e-15	2.01998623062624e-6	-7.82019956249765e-20	5.216456510453326e-20	2.583289774631035e-12	8.923233012385897e-12	2.602681708638378e-11
7200000	0.004998986634627213	1.5231256000317284e-49	6.452005756574983e-66	3.353489918229656e-9	1.770660344337108e-15	2.01998623062624e-6	-7.820199387565503e-20	5.216456510453326e-20	2.583289774631035e-12	8.923233012385897e-12	2.602681708638378e-11
7300000	0.004998986634627213	1.5231256000317284e-49	6.452005756574983e-66	3.353489918229656e-9	1.770660344337108e-15	2.01998623062624e-6	-7.820199212633356e-20	5.216456510453326e-20	2.583289774631035e-12	8.923233012385897e-12	2.602681708638378e-11
7400000	0.004998986634627213	1.5231256000317284e-49	6.452005756574983e-66	3.353489918229656e-9	1.770660344337108e-15	2.01998623062624e-6	-7.820199037701209e-20	5.216456510453326e-20	2.583289774631035e-12	8.923233012385897e-12	2.602681708638378e-11
7500000	0.004998986634627213	1.5231256000317284e-49	6.452005756574983e-66	3.353489918229656e-9	1.770660344337108e-15	2.01998623062624e-6	-7.820198862769063e-20	5.216456510453326e-20	2.583289774631035e-12	8.923233012385897e-12	2.602681708638378e-11
7600000	0.004998986634627213	1.5231256000317282e-49	6.452005756574983e-66	3.353489918229656e-9	1.770660344337108e-15	2.01998623062624e-6	-7.820198687836916e-20	5.216456510453326e-20	2.583289774631035e-12	8.923233012385897e-12	2.602681708638378e-11
7700000	0.004998986634627213	1.5231256000317282e-49	6.452005756574983e-66	3.353489918229656e-9	1.770660344337108e-15	2.01998623062624e-6	-7.820198512904769e-20	5.216456510453326e-20	2.583289774631035e-12	8.923233012385897e-12	2.602681708638378e-11
7800000	0.004998986634627213	1.5231256000317282e-49	6.452005756574983e-66	3.353489918229656e-9	1.770660344337108e-15	2.01998623062624e-6	-7.820198337972623e-20	5.216456510453326e-20	2.583289774631035e-12	8.923233012385897e-12	2.602681708638378e-11
7900000	0.004998986634627213	1.5231256000317282e-49	6.452005756574983e-66	3.353489918229656e-9	1.770660344337108e-15	2.01998623062624e-6	-7.820198163040476e-20	5.216456510453326e-20	2.583289774631035e-12	8.923233012385897e-12	2.602681708638378e-11
8000000	0.004998986634627213	1.5231256000317282e-49	6.452005756574983e-66	3.353489918229656e-9	1.770660344337108e-15	2.01998623062624e-6	-7.820197988108329e-20	5.216456510453326e-20	2.583289774631035e-12	8.923233012385897e-12	2.602681708638378e-11
8100000	0.004998986634627213	1.5231256000317282e-49	6.452005756574983e-66	3.353489918229656e-9	1.770660344337108e-15	2.01998623062624e-6	-7.820197813176182e-20	5.216456510453326e-20	2.583289774631035e-12	8.923233012385897e-12	2.602681708638378e-11
8200000	0.004998986634627213	1.5231256000317282e-49	6.452005756574982e-66	3.353489918229656e-9	1.770660344337108e-15	2.01998623062624e-6	-7.820197638244036e-20	5.216456510453326e-20	2.583289774631035e-12	8.923233012385897e-12	2.6026817086383777e-11
8300000	0.004998986634627213	1.523125600031728e-49	6.452005756574982e-66	3.353489918229656e-9	1.770660344337108e-15	2.01998623062624e-6	-7.820197463311889e-20	5.216456510453326e-20	2.583289774631035e-12	8.923233012385897e-12	2.6026817086383777e-11
8400000	0.004998986634627213	1.523125600031728e-49	6.452005756574982e-66	3.353489918229656e-9	1.770660344337108e-15	2.01998623062624e-6	-7.820197288379742e-20	5.216456510453326e-20	2.583289774631035e-12	8.923233012385897e-12	2.6026817086383777e-11
8500000	0.004998986634627213	1.523125600031728e-49	6.452005756574982e-66	3.353489918229656e-9	1.770660344337108e-15	2.01998623062624e-6	-7.820197113447596e-20	5.216456510453326e-20	2.583289774631035e-12	8.923233012385897e-12	2.6026817086383777e-11
8600000	0.004998986634627213	1.523125600031728e-49	6.452005756574982e-66	3.353489918229656e-9	1.770660344337108e-15	2.01998623062624e-6	-7.820196938515449e-20	5.216456510453326e-20	2.583289774631035e-12	8.923233012385897e-12	2.6026817086383777e-11
8700000	0.004998986634627213	1.523125600031728e-49	6.452005756574982e-66	3.353489918229656e-9	1.770660344337108e-15	2.01998623062624e-6	-7.820196763583302e-20	5.216456510453326e-20	2.583289774631035e-12	8.923233012385897e-12	2.6026817086383777e-11
8800000	0.004998986634627213	1.523125600031728e-49	6.452005756574982e-66	3.353489918229656e-9	1.770660344337108e-15	2.01998623062624e-6	-7.820196588651155e-20	5.216456510453326e-20	2.583289774631035e-12	8.923233012385897e-12	2.6026817086383777e-11
8900000	0.004998986634627213	1.5231256000317279e-49	6.452005756574982e-66	3.353489918229656e-9	1.770660344337108e-15	2.01998623062624e-6	-7.820196413719009e-20	5.216456510453326e-20	2.583289774631035e-12	8.923233012385897e-12	2.6026817086383777e-11
9000000	0.004998986634627213	1.5231256000317279e-49	6.452005756574982e-66	3.353489918229656e-9	1.770660344337108e-15	2.01998623062624e-6	-7.820196238786862e-20	5.216456510453326e-20	2.583289774631035e-12	8.923233012385897e-12	2.6026817086383777e-11
9100000	0.004998986634627213	1.5231256000317279e-49	6.452005756574982e-66	3.353489918229656e-9	1.770660344337108e-15	2.01998623062624e-6	-7.820196063854715e-20	5.216456510453326e-20	2.583289774631035e-12	8.923233012385897e-12	2.6026817086383777e-11
9200000	0.004998986634627213	1.5231256000317279e-49	6.452005756574982e-66	3.353489918229656e-9	1.770660344337108e-15	2.01998623062624e-6	-7.82019588892257e-20	5.216456510453326e-20	2.583289774631035e-12	8.923233012385897e-12	2.6026817086383777e-11
9300000	0.004998986634627213	1.5231256000317279e-49	6.452005756574982e-66	3.353489918229656e-9	1.770660344337108e-15	2.01998623062624e-6	-7.820195713990422e-20	5.216456510453326e-20	2.583289774631035e-12	8.923233012385897e-12	2.6026817086383777e-11
9400000	0.004998986634627213	1.5231256000317277e-49	6.452005756574982e-66	3.353489918229656e-9	1.770660344337108e-15	2.01998623062624e-6	-7.820195539058275e-20	5.216456510453325e-20	2.583289774631035e-12	8.923233012385897e-12	2.6026817086383777e-11
9500000	0.004998986634627213	1.5231256000317277e-49	6.45200575657498e-66	3.353489918229656e-9	1.770660344337108e-15	2.01998623062624e-6	-7.82019536412613e-20	5.216456510453325e-20	2.5832897746310345e-12	8.923233012385897e-12	2.6026817086383777e-11
9600000	0.004998986634627213	1.5231256000317277e-49	6.45200575657498e-66	3.353489918229656e-9	1.770660344337108e-15	2.01998623062624e-6	-7.820195189193983e-20	5.216456510453325e-20	2.5832897746310345e-12	8.923233012385897e-12	2.6026817086383777e-11
9700000	0.004998986634627213	1.5231256000317277e-49	6.45200575657498e-66	3.353489918229656e-9	1.770660344337108e-15	2.01998623062624e-6	-7.820195014261835e-20	5.216456510453325e-20	2.5832897746310345e-12	8.923233012385897e-12	2.6026817086383777e-11
9800000	0.004998986634627213	1.5231256000317277e-49	6.45200575657498e-66	3.353489918229656e-9	1.770660344337108e-15	2.01998623062624e-6	-7.820194839329688e-20	5.216456510453325e-20	2.5832897746310345e-12	8.923233012385897e-12	2.6026817086383777e-11
9900000	0.004998986634627213	1.5231256000317275e-49	6.45200575657498e-66	3.353489918229656e-9	1.770660344337108e-15	2.01998623062624e-6	-7.820194664397543e-20	5.216456510453325e-20	2.5832897746310345e-12	8.923233012385897e-12	2.6026817086383777e-11
10000000	0.004998986634627213	1.5231256000317275e-49	6.45200575657498e-66	3.353489918229656e-9	1.770660344337108e-15	2.01998623062624e-6	-7.820194489465396e-20	5.216456510453325e-20	2.5832897746310345e-12	8.923233012385897e-12	2.6026817086383777e-11
10100000	0.004998986634627213	1.5231256000317275e-49	6.45200575657498e-66	3.353489918229656e-9	1.770660344337108e-15	2.01998623062624e-6	-7.820194314533249e-20	5.216456510453325e-20	2.5832897746310345e-12	8.923233012385897e-12	2.6026817086383777e-11
10200000	0.004998986634627213	1.5231256000317275e-49	6.45200575657498e-66	3.353489918229656e-9	1.770660344337108e-15	2.01998623062624e-6	-7.820194139601103e-20	5.216456510453325e-20	2.5832897746310345e-12	8.923233012385897e-12	2.6026817086383777e-11
10300000	0.004998986634627213	1.5231256000317273e-49	6.45200575657498e-66	3.353489918229656e-9	1.770660344337108e-15	2.01998623062624e-6	-7.820193964668956e-20	5.216456510453325e-20	2.5832897746310345e-12	8.923233012385897e-12	2.6026817086383777e-11
10400000	0.004998986634627213	1.5231256000317273e-49	6.45200575657498e-66	3.353489918229656e-9	1.770660344337108e-15	2.01998623062624e-6	-7.820193789736809e-20	5.216456510453325e-20	2.5832897746310345e-12	8.923233012385897e-12	2.6026817086383777e-11
10500000	0.004998986634627213	1.5231256000317273e-49	6.452005756574979e-66	3.353489918229656e-9	1.770660344337108e-15	2.01998623062624e-6	-7.820193614804662e-20	5.216456510453325e-20	2.5832897746310345e-12	8.923233012385896e-12	2.6026817086383777e-11
10600000	0.004998986634627213	1.5231256000317273e-49	6.452005756574979e-66	3.353489918229656e-9	1.770660344337108e-15	2.01998623062624e-6	-7.820193439872516e-20	5.216456510453325e-20	2.5832897746310345e-12	8.923233012385896e-12	2.6026817086383777e-11
10700000	0.004998986634627213	1.5231256000317273e-49	6.452005756574979e-66	3.353489918229656e-9	1.7706603443371078e-15	2.01998623062624e-6	-7.820193264940369e-20	5.216456510453325e-20	2.5832897746310345e-12	8.923233012385896e-12	2.6026817086383777e-11
10800000	0.004998986634627213	1.5231256000317271e-49	6.452005756574979e-66	3.353489918229656e-9	1.7706603443371078e-15	2.01998623062624e-6	-7.820193090008222e-20	5.216456510453325e-20	2.5832897746310345e-12	8.923233012385896e-12	2.6026817086383777e-11
10900000	0.004998986634627213	1.5231256000317271e-49	6.452005756574979e-66	3.353489918229656e-9	1.7706603443371078e-15	2.01998623062624e-6	-7.820192915076076e-20	5.216456510453325e-20	2.5832897746310345e-12	8.923233012385896e-12	2.6026817086383777e-11
11000000	0.004998986634627213	1.5231256000317271e-49	6.452005756574979e-66	3.353489918229656e-9	1.7706603443371078e-15	2.01998623062624e-6	-7.820192740143929e-20	5.216456510453325e-20	2.5832897746310345e-12	8.923233012385896e-12	2.6026817086383777e-11
11100000	0.004998986634627213	1.5231256000317271e-49	6.452005756574979e-66	3.353489918229656e-9	1.7706603443371078e-15	2.01998623062624e-6	-7.820192565211782e-20	5.216456510453325e-20	2.5832897746310345e-12	8.923233012385896e-12	2.6026817086383777e-11
11200000	0.004998986634627213	1.523125600031727e-49	6.452005756574979e-66	3.353489918229656e-9	1.7706603443371078e-15	2.01998623062624e-6	-7.820192390279635e-20	5.2164565104533247e-20	2.5832897746310345e-12	8.923233012385896e-12	2.6026817086383777e-11
11300000	0.004998986634627213	1.523125600031727e-49	6.452005756574979e-66	3.353489918229656e-9	1.7706603443371078e-15	2.01998623062624e-6	-7.820192215347489e-20	5.2164565104533247e-20	2.5832897746310345e-12	8.923233012385896e-12	2.6026817086383777e-11
11400000	0.004998986634627213	1.523125600031727e-49	6.452005756574979e-66	3.353489918229656e-9	1.7706603443371078e-15	2.01998623062624e-6	-7.820192040415342e-20	5.2164565104533247e-20	2.5832897746310345e-12	8.923233012385896e-12	2.6026817086383777e-11
11500000	0.004998986634627213	1.523125600031727e-49	6.452005756574978e-66	3.353489918229656e-9	1.7706603443371078e-15	2.01998623062624e-6	-7.820191865483195e-20	5.2164565104533247e-20	2.5832897746310345e-12	8.923233012385896e-12	2.6026817086383777e-11
11600000	0.004998986634627213	1.5231256000317267e-49	6.452005756574978e-66	3.353489918229656e-9	1.7706603443371078e-15	2.01998623062624e-6	-7.820191690551049e-20	5.2164565104533247e-20	2.5832897746310345e-12	8.923233012385896e-12	2.6026817086383777e-11
11700000	0.004998986634627213	1.5231256000317267e-49	6.452005756574978e-66	3.353489918229656e-9	1.7706603443371078e-15	2.01998623062624e-6	-7.820191515618902e-20	5.2164565104533247e-20	2.5832897746310345e-12	8.923233012385896e-12	2.6026817086383777e-11
11800000	0.004998986634627213	1.5231256000317267e-49	6.452005756574978e-66	3.353489918229656e-9	1.7706603443371078e-15	2.01998623062624e-6	-7.820191340686755e-20	5.2164565104533247e-20	2.5832897746310345e-12	8.923233012385896e-12	2.6026817086383777e-11
11900000	0.004998986634627213	1.5231256000317267e-49	6.452005756574978e-66	3.353489918229656e-9	1.7706603443371078e-15	2.01998623062624e-6	-7.820191165754608e-20	5.2164565104533247e-20	2.5832897746310345e-12	8.923233012385896e-12	2.6026817086383777e-11
12000000	0.004998986634627213	1.5231256000317267e-49	6.452005756574978e-66	3.353489918229656e-9	1.7706603443371078e-15	2.01998623062624e-6	-7.820190990822462e-20	5.2164565104533247e-20	2.5832897746310345e-12	8.923233012385896e-12	2.6026817086383777e-11
12100000	0.004998986634627213	1.5231256000317265e-49	6.452005756574978e-66	3.353489918229656e-9	1.7706603443371078e-15	2.01998623062624e-6	-7.820190815890315e-20	5.2164565104533247e-20	2.5832897746310345e-12	8.923233012385896e-12	2.6026817086383777e-11
12200000	0.004998986634627213	1.5231256000317265e-49	6.452005756574978e-66	3.353489918229656e-9	1.7706603443371078e-15	2.01998623062624e-6	-7.820190640958168e-20	5.2164565104533247e-20	2.5832897746310345e-12	8.923233012385896e-12	2.6026817086383774e-11
12300000	0.004998986634627213	1.5231256000317265e-49	6.452005756574978e-66	3.353489918229656e-9	1.7706603443371078e-15	2.01998623062624e-6	-7.820190466026022e-20	5.2164565104533247e-20	2.5832897746310345e-12	8.923233012385896e-12	2.6026817086383774e-11
12400000	0.004998986634627213	1.5231256000317265e-49	6.452005756574978e-66	3.353489918229656e-9	1.7706603443371078e-15	2.01998623062624e-6	-7.820190291093875e-20	5.2164565104533247e-20	2.5832897746310345e-12	8.923233012385896e-12	2.6026817086383774e-11
12500000	0.004998986634627213	1.5231256000317265e-49	6.452005756574977e-66	3.353489918229656e-9	1.7706603443371078e-15	2.01998623062624e-6	-7.820190116161728e-20	5.2164565104533247e-20	2.5832897746310345e-12	8.923233012385896e-12	2.6026817086383774e-11
12600000	0.004998986634627213	1.5231256000317263e-49	6.452005756574977e-66	3.353489918229656e-9	1.7706603443371078e-15	2.01998623062624e-6	-7.820189941229582e-20	5.2164565104533247e-20	2.5832897746310345e-12	8.923233012385896e-12	2.6026817086383774e-11
12700000	0.004998986634627213	1.5231256000317263e-49	6.452005756574977e-66	3.353489918229656e-9	1.7706603443371078e-15	2.01998623062624e-6	-7.820189766297435e-20	5.2164565104533247e-20	2.583289774631034e-12	8.923233012385896e-12	2.6026817086383774e-11
12800000	0.004998986634627213	1.5231256000317263e-49	6.452005756574977e-66	3.353489918229656e-9	1.7706603443371076e-15	2.01998623062624e-6	-7.820189591365288e-20	5.2164565104533247e-20	2.583289774631034e-12	8.923233012385894e-12	2.6026817086383774e-11
12900000	0.004998986634627213	1.5231256000317263e-49	6.452005756574977e-66	3.353489918229656e-9	1.7706603443371076e-15	2.01998623062624e-6	-7.820189416433141e-20	5.2164565104533247e-20	2.583289774631034e-12	8.923233012385894e-12	2.6026817086383774e-11
13000000	0.004998986634627213	1.5231256000317262e-49	6.452005756574977e-66	3.353489918229656e-9	1.7706603443371076e-15	2.01998623062624e-6	-7.820189241500995e-20	5.216456510453324e-20	2.583289774631034e-12	8.923233012385894e-12	2.6026817086383774e-11
13100000	0.004998986634627213	1.5231256000317262e-49	6.452005756574977e-66	3.353489918229656e-9	1.7706603443371076e-15	2.01998623062624e-6	-7.820189066568848e-20	5.216456510453324e-20	2.583289774631034e-12	8.923233012385894e-12	2.6026817086383774e-11
13200000	0.004998986634627213	1.5231256000317262e-49	6.452005756574977e-66	3.353489918229656e-9	1.7706603443371076e-15	2.01998623062624e-6	-7.820188891636701e-20	5.216456510453324e-20	2.583289774631034e-12	8.923233012385894e-12	2.6026817086383774e-11
13300000	0.004998986634627213	1.5231256000317262e-49	6.452005756574977e-66	3.353489918229656e-9	1.7706603443371076e-15	2.01998623062624e-6	-7.820188716704556e-20	5.216456510453324e-20	2.583289774631034e-12	8.923233012385894e-12	2.6026817086383774e-11
13400000	0.004998986634627213	1.5231256000317262e-49	6.452005756574977e-66	3.353489918229656e-9	1.7706603443371076e-15	2.01998623062624e-6	-7.820188541772408e-20	5.216456510453324e-20	2.583289774631034e-12	8.923233012385894e-12	2.6026817086383774e-11
13500000	0.004998986634627213	1.5231256000317262e-49	6.452005756574977e-66	3.353489918229656e-9	1.7706603443371076e-15	2.01998623062624e-6	-7.820188366840261e-20	5.216456510453324e-20	2.583289774631034e-12	8.923233012385894e-12	2.6026817086383774e-11
13600000	0.004998986634627213	1.523125600031726e-49	6.452005756574976e-66	3.353489918229656e-9	1.7706603443371076e-15	2.01998623062624e-6	-7.820188191908114e-20	5.216456510453324e-20	2.583289774631034e-12	8.923233012385894e-12	2.6026817086383774e-11
13700000	0.004998986634627213	1.523125600031726e-49	6.452005756574976e-66	3.353489918229656e-9	1.7706603443371076e-15	2.01998623062624e-6	-7.820188016975969e-20	5.216456510453324e-20	2.583289774631034e-12	8.923233012385894e-12	2.6026817086383774e-11
13800000	0.004998986634627213	1.523125600031726e-49	6.452005756574976e-66	3.353489918229656e-9	1.7706603443371076e-15	2.01998623062624e-6	-7.820187842043822e-20	5.216456510453324e-20	2.583289774631034e-12	8.923233012385894e-12	2.6026817086383774e-11
13900000	0.004998986634627213	1.523125600031726e-49	6.452005756574976e-66	3.353489918229656e-9	1.7706603443371076e-15	2.01998623062624e-6	-7.820187667111675e-20	5.216456510453324e-20	2.583289774631034e-12	8.923233012385894e-12	2.6026817086383774e-11
14000000	0.004998986634627213	1.523125600031726e-49	6.452005756574976e-66	3.353489918229656e-9	1.7706603443371076e-15	2.01998623062624e-6	-7.820187492179529e-20	5.216456510453324e-20	2.583289774631034e-12	8.923233012385894e-12	2.6026817086383774e-11
14100000	0.004998986634627213	1.5231256000317258e-49	6.452005756574976e-66	3.353489918229656e-9	1.7706603443371076e-15	2.01998623062624e-6	-7.820187317247382e-20	5.216456510453324e-20	2.583289774631034e-12	8.923233012385894e-12	2.6026817086383774e-11
14200000	0.004998986634627213	1.5231256000317258e-49	6.452005756574976e-66	3.353489918229656e-9	1.7706603443371076e-15	2.01998623062624e-6	-7.820187142315235e-20	5.216456510453324e-20	2.583289774631034e-12	8.923233012385894e-12	2.6026817086383774e-11
14300000	0.004998986634627213	1.5231256000317258e-49	6.452005756574976e-66	3.353489918229656e-9	1.7706603443371076e-15	2.01998623062624e-6	-7.820186967383088e-20	5.216456510453324e-20	2.583289774631034e-12	8.923233012385894e-12	2.6026817086383774e-11
14400000	0.004998986634627213	1.5231256000317258e-49	6.452005756574976e-66	3.353489918229656e-9	1.7706603443371076e-15	2.01998623062624e-6	-7.820186792450942e-20	5.216456510453324e-20	2.583289774631034e-12	8.923233012385894e-12	2.6026817086383774e-11
14500000	0.004998986634627213	1.5231256000317258e-49	6.452005756574976e-66	3.353489918229656e-9	1.7706603443371076e-15	2.01998623062624e-6	-7.820186617518795e-20	5.216456510453324e-20	2.583289774631034e-12	8.923233012385894e-12	2.6026817086383774e-11
14600000	0.004998986634627213	1.5231256000317258e-49	6.452005756574976e-66	3.353489918229656e-9	1.7706603443371076e-15	2.01998623062624e-6	-7.820186442586648e-20	5.216456510453324e-20	2.583289774631034e-12	8.923233012385894e-12	2.6026817086383774e-11
14700000	0.004998986634627213	1.5231256000317258e-49	6.452005756574976e-66	3.353489918229656e-9	1.7706603443371076e-15	2.01998623062624e-6	-7.820186267654502e-20	5.216456510453324e-20	2.583289774631034e-12	8.923233012385894e-12	2.6026817086383774e-11
14800000	0.004998986634627213	1.5231256000317258e-49	6.452005756574976e-66	3.353489918229656e-9	1.7706603443371076e-15	2.01998623062624e-6	-7.820186092722355e-20	5.216456510453324e-20	2.583289774631034e-12	8.923233012385894e-12	2.6026817086383774e-11
14900000	0.004998986634627213	1.5231256000317256e-49	6.452005756574976e-66	3.353489918229656e-9	1.7706603443371076e-15	2.01998623062624e-6	-7.820185917790208e-20	5.216456510453324e-20	2.583289774631034e-12	8.923233012385894e-12	2.6026817086383774e-11
15000000	0.004998986634627213	1.5231256000317256e-49	6.452005756574976e-66	3.353489918229656e-9	1.7706603443371076e-15	2.01998623062624e-6	-7.820185742858061e-20	5.216456510453324e-20	2.583289774631034e-12	8.923233012385894e-12	2.6026817086383774e-11
15100000	0.004998986634627213	1.5231256000317256e-49	6.452005756574976e-66	3.353489918229656e-9	1.7706603443371076e-15	2.01998623062624e-6	-7.820185567925915e-20	5.216456510453324e-20	2.583289774631034e-12	8.923233012385894e-12	2.6026817086383774e-11
15200000	0.004998986634627213	1.5231256000317256e-49	6.452005756574976e-66	3.353489918229656e-9	1.7706603443371076e-15	2.01998623062624e-6	-7.820185392993768e-20	5.216456510453324e-20	2.583289774631034e-12	8.923233012385894e-12	2.6026817086383774e-11
15300000	0.004998986634627213	1.5231256000317256e-49	6.452005756574976e-66	3.353489918229656e-9	1.7706603443371076e-15	2.01998623062624e-6	-7.820185218061621e-20	5.216456510453324e-20	2.583289774631034e-12	8.923233012385894e-12	2.6026817086383774e-11
15400000	0.004998986634627213	1.5231256000317256e-49	6.452005756574976e-66	3.353489918229656e-9	1.7706603443371076e-15	2.01998623062624e-6	-7.820185043129475e-20	5.216456510453324e-20	2.583289774631034e-12	8.923233012385894e-12	2.6026817086383774e-11
15500000	0.004998986634627213	1.5231256000317256e-49	6.452005756574976e-66	3.353489918229656e-9	1.7706603443371076e-15	2.01998623062624e-6	-7.820184868197328e-20	5.216456510453324e-20	2.583289774631034e-12	8.923233012385894e-12	2.6026817086383774e-11
15600000	0.004998986634627213	1.5231256000317256e-49	6.452005756574976e-66	3.353489918229656e-9	1.7706603443371076e-15	2.01998623062624e-6	-7.820184693265181e-20	5.216456510453324e-20	2.583289774631034e-12	8.923233012385894e-12	2.6026817086383774e-11
15700000	0.004998986634627213	1.5231256000317256e-49	6.452005756574976e-66	3.353489918229656e-9	1.7706603443371076e-15	2.01998623062624e-6	-7.820184518333034e-20	5.216456510453324e-20	2.583289774631034e-12	8.923233012385894e-12	2.6026817086383774e-11
15800000	0.004998986634627213	1.5231256000317256e-49	6.452005756574976e-66	3.353489918229656e-9	1.7706603443371076e-15	2.01998623062624e-6	-7.820184343400888e-20	5.216456510453324e-20	2.583289774631034e-12	8.923233012385894e-12	2.6026817086383774e-11
15900000	0.004998986634627213	1.5231256000317256e-49	6.452005756574976e-66	3.353489918229656e-9	1.7706603443371076e-15	2.01998623062624e-6	-7.820184168468741e-20	5.216456510453324e-20	2.583289774631034e-12	8.923233012385894e-12	2.6026817086383774e-11
16000000	0.004998986634627213	1.5231256000317256e-49	6.452005756574976e-66	3.353489918229656e-9	1.7706603443371076e-15	2.01998623062624e-6	-7.820183993536594e-20	5.216456510453324e-20	2.583289774631034e-12	8.923233012385894e-12	2.6026817086383774e-11
16100000	0.004998986634627213	1.5231256000317256e-49	6.452005756574976e-66	3.353489918229656e-9	1.7706603443371076e-15	2.01998623062624e-6	-7.820183818604448e-20	5.216456510453324e-20	2.583289774631034e-12	8.923233012385894e-12	2.6026817086383774e-11
16200000	0.004998986634627213	1.5231256000317256e-49	6.452005756574976e-66	3.353489918229656e-9	1.7706603443371076e-15	2.01998623062624e-6	-7.820183643672301e-20	5.216456510453324e-20	2.583289774631034e-12	8.923233012385894e-12	2.6026817086383774e-11
16300000	0.004998986634627213	1.5231256000317256e-49	6.452005756574976e-66	3.353489918229656e-9	1.7706603443371076e-15	2.01998623062624e-6	-7.820183468740154e-20	5.216456510453324e-20	2.583289774631034e-12	8.923233012385894e-12	2.6026817086383774e-11
16400000	0.004998986634627213	1.5231256000317256e-49	6.452005756574976e-66	3.353489918229656e-9	1.7706603443371076e-15	2.01998623062624e-6	-7.820183293808008e-20	5.216456510453324e-20	2.583289774631034e-12	8.923233012385894e-12	2.6026817086383774e-11
16500000	0.004998986634627213	1.5231256000317256e-49	6.452005756574976e-66	3.353489918229656e-9	1.7706603443371076e-15	2.01998623062624e-6	-7.820183118875861e-20	5.216456510453324e-20	2.583289774631034e-12	8.923233012385894e-12	2.6026817086383774e-11
16600000	0.004998986634627213	1.5231256000317256e-49	6.452005756574976e-66	3.353489918229656e-9	1.7706603443371076e-15	2.01998623062624e-6	-7.820182943943714e-20	5.216456510453324e-20	2.583289774631034e-12	8.923233012385894e-12	2.6026817086383774e-11
16700000	0.004998986634627213	1.5231256000317256e-49	6.452005756574976e-66	3.353489918229656e-9	1.7706603443371076e-15	2.01998623062624e-6	-7.820182769011567e-20	5.216456510453324e-20	2.583289774631034e-12	8.923233012385894e-12	2.6026817086383774e-11
16800000	0.004998986634627213	1.5231256000317256e-49	6.452005756574976e-66	3.353489918229656e-9	1.7706603443371076e-15	2.01998623062624e-6	-7.820182594079421e-20	5.216456510453324e-20	2.583289774631034e-12	8.923233012385894e-12	2.6026817086383774e-11
16900000	0.004998986634627213	1.5231256000317256e-49	6.452005756574976e-66	3.353489918229656e-9	1.7706603443371076e-15	2.01998623062624e-6	-7.820182419147274e-20	5.216456510453324e-20	2.583289774631034e-12	8.923233012385894e-12	2.6026817086383774e-11
17000000	0.004998986634627213	1.5231256000317256e-49	6.452005756574976e-66	3.353489918229656e-9	1.7706603443371076e-15	2.01998623062624e-6	-7.820182244215127e-20	5.216456510453324e-20	2.583289774631034e-12	8.923233012385894e-12	2.6026817086383774e-11
17100000	0.004998986634627213	1.5231256000317256e-49	6.452005756574976e-66	3.353489918229656e-9	1.7706603443371076e-15	2.01998623062624e-6	-7.820182069282981e-20	5.216456510453324e-20	2.583289774631034e-12	8.923233012385894e-12	2.6026817086383774e-11
17200000	0.004998986634627213	1.5231256000317256e-49	6.452005756574976e-66	3.353489918229656e-9	1.7706603443371076e-15	2.01998623062624e-6	-7.820181894350834e-20	5.216456510453324e-20	2.583289774631034e-12	8.923233012385894e-12	2.6026817086383774e-11
17300000	0.004998986634627213	1.5231256000317256e-49	6.452005756574976e-66	3.353489918229656e-9	1.7706603443371076e-15	2.01998623062624e-6	-7.820181719418687e-20	5.216456510453324e-20	2.583289774631034e-12	8.923233012385894e-12	2.6026817086383774e-11
17400000	0.004998986634627213	1.5231256000317256e-49	6.452005756574976e-66	3.353489918229656e-9	1.7706603443371076e-15	2.01998623062624e-6	-7.82018154448654e-20	5.216456510453324e-20	2.583289774631034e-12	8.923233012385894e-12	2.6026817086383774e-11
17500000	0.004998986634627213	1.5231256000317256e-49	6.452005756574976e-66	3.353489918229656e-9	1.7706603443371076e-15	2.01998623062624e-6	-7.820181369554395e-20	5.216456510453324e-20	2.583289774631034e-12	8.923233012385894e-12	2.6026817086383774e-11
17600000	0.004998986634627213	1.5231256000317256e-49	6.452005756574976e-66	3.353489918229656e-9	1.7706603443371076e-15	2.01998623062624e-6	-7.820181194622248e-20	5.216456510453324e-20	2.583289774631034e-12	8.923233012385894e-12	2.6026817086383774e-11
17700000	0.004998986634627213	1.5231256000317258e-49	6.452005756574976e-66	3.353489918229656e-9	1.7706603443371076e-15	2.01998623062624e-6	-7.8201810196901e-20	5.216456510453324e-20	2.583289774631034e-12	8.923233012385894e-12	2.6026817086383774e-11
17800000	0.004998986634627213	1.5231256000317258e-49	6.452005756574976e-66	3.353489918229656e-9	1.7706603443371076e-15	2.01998623062624e-6	-7.820180844757955e-20	5.216456510453324e-20	2.583289774631034e-12	8.923233012385894e-12	2.6026817086383774e-11
17900000	0.004998986634627213	1.5231256000317258e-49	6.452005756574976e-66	3.353489918229656e-9	1.7706603443371076e-15	2.01998623062624e-6	-7.820180669825808e-20	5.216456510453324e-20	2.583289774631034e-12	8.923233012385894e-12	2.6026817086383774e-11
18000000	0.004998986634627213	1.5231256000317258e-49	6.452005756574976e-66	3.353489918229656e-9	1.7706603443371076e-15	2.01998623062624e-6	-7.82018049489366e-20	5.216456510453324e-20	2.583289774631034e-12	8.923233012385894e-12	2.6026817086383774e-11
18100000	0.004998986634627213	1.5231256000317258e-49	6.452005756574976e-66	3.353489918229656e-9	1.7706603443371076e-15	2.01998623062624e-6	-7.820180319961514e-20	5.216456510453324e-20	2.583289774631034e-12	8.923233012385894e-12	2.6026817086383774e-11
18200000	0.004998986634627213	1.5231256000317258e-49	6.452005756574976e-66	3.353489918229656e-9	1.7706603443371076e-15	2.01998623062624e-6	-7.820180145029368e-20	5.216456510453324e-20	2.583289774631034e-12	8.923233012385894e-12	2.6026817086383774e-11
18300000	0.004998986634627213	1.5231256000317258e-49	6.452005756574976e-66	3.353489918229656e-9	1.7706603443371076e-15	2.01998623062624e-6	-7.820179970097221e-20	5.216456510453324e-20	2.583289774631034e-12	8.923233012385894e-12	2.6026817086383774e-11
18400000	0.004998986634627213	1.5231256000317258e-49	6.452005756574976e-66	3.353489918229656e-9	1.7706603443371076e-15	2.01998623062624e-6	-7.820179795165074e-20	5.216456510453324e-20	2.583289774631034e-12	8.923233012385894e-12	2.6026817086383774e-11
18500000	0.004998986634627213	1.5231256000317258e-49	6.452005756574976e-66	3.353489918229656e-9	1.7706603443371076e-15	2.01998623062624e-6	-7.820179620232928e-20	5.216456510453324e-20	2.583289774631034e-12	8.923233012385894e-12	2.6026817086383774e-11
18600000	0.004998986634627213	1.5231256000317258e-49	6.452005756574976e-66	3.353489918229656e-9	1.7706603443371076e-15	2.01998623062624e-6	-7.820179445300781e-20	5.216456510453324e-20	2.583289774631034e-12	8.923233012385894e-12	2.6026817086383774e-11
18700000	0.004998986634627213	1.523125600031726e-49	6.452005756574976e-66	3.353489918229656e-9	1.7706603443371076e-15	2.01998623062624e-6	-7.820179270368634e-20	5.216456510453324e-20	2.583289774631034e-12	8.923233012385894e-12	2.6026817086383774e-11
18800000	0.004998986634627213	1.523125600031726e-49	6.452005756574977e-66	3.353489918229656e-9	1.7706603443371076e-15	2.01998623062624e-6	-7.820179095436487e-20	5.216456510453324e-20	2.583289774631034e-12	8.923233012385894e-12	2.6026817086383774e-11
18900000	0.004998986634627213	1.523125600031726e-49	6.452005756574977e-66	3.353489918229656e-9	1.7706603443371076e-15	2.01998623062624e-6	-7.820178920504341e-20	5.216456510453324e-20	2.583289774631034e-12	8.923233012385894e-12	2.6026817086383774e-11
19000000	0.004998986634627213	1.523125600031726e-49	6.452005756574977e-66	3.353489918229656e-9	1.7706603443371076e-15	2.01998623062624e-6	-7.820178745572194e-20	5.216456510453324e-20	2.583289774631034e-12	8.923233012385894e-12	2.6026817086383774e-11
19100000	0.004998986634627213	1.523125600031726e-49	6.452005756574977e-66	3.3534899182296563e-9	1.7706603443371076e-15	2.01998623062624e-6	-7.820178570640047e-20	5.216456510453324e-20	2.583289774631034e-12	8.923233012385894e-12	2.6026817086383774e-11
19200000	0.004998986634627213	1.523125600031726e-49	6.452005756574977e-66	3.3534899182296563e-9	1.7706603443371076e-15	2.01998623062624e-6	-7.820178395707901e-20	5.216456510453324e-20	2.583289774631034e-12	8.923233012385894e-12	2.6026817086383774e-11
19300000	0.004998986634627213	1.523125600031726e-49	6.452005756574977e-66	3.3534899182296563e-9	1.7706603443371076e-15	2.01998623062624e-6	-7.820178220775754e-20	5.2164565104533247e-20	2.5832897746310345e-12	8.923233012385894e-12	2.6026817086383774e-11
19400000	0.004998986634627213	1.5231256000317262e-49	6.452005756574977e-66	3.3534899182296563e-9	1.7706603443371076e-15	2.01998623062624e-6	-7.820178045843607e-20	5.2164565104533247e-20	2.5832897746310345e-12	8.923233012385894e-12	2.6026817086383774e-11
19500000	0.004998986634627213	1.5231256000317262e-49	6.452005756574977e-66	3.3534899182296563e-9	1.7706603443371076e-15	2.01998623062624e-6	-7.820177870911461e-20	5.2164565104533247e-20	2.5832897746310345e-12	8.923233012385894e-12	2.6026817086383774e-11
19600000	0.004998986634627213	1.5231256000317262e-49	6.452005756574977e-66	3.3534899182296563e-9	1.7706603443371076e-15	2.01998623062624e-6	-7.820177695979314e-20	5.2164565104533247e-20	2.5832897746310345e-12	8.923233012385894e-12	2.6026817086383774e-11
19700000	0.004998986634627213	1.5231256000317262e-49	6.452005756574977e-66	3.3534899182296563e-9	1.7706603443371076e-15	2.01998623062624e-6	-7.820177521047167e-20	5.2164565104533247e-20	2.5832897746310345e-12	8.923233012385894e-12	2.6026817086383774e-11
19800000	0.004998986634627213	1.5231256000317262e-49	6.452005756574977e-66	3.3534899182296563e-9	1.7706603443371076e-15	2.01998623062624e-6	-7.82017734611502e-20	5.2164565104533247e-20	2.5832897746310345e-12	8.923233012385894e-12	2.6026817086383774e-11
19900000	0.004998986634627213	1.5231256000317262e-49	6.452005756574977e-66	3.3534899182296563e-9	1.7706603443371076e-15	2.01998623062624e-6	-7.820177171182874e-20	5.2164565104533247e-20	2.5832897746310345e-12	8.923233012385894e-12	2.6026817086383774e-11
20000000	0.004998986634627213	1.5231256000317262e-49	6.452005756574977e-66	3.3534899182296563e-9	1.7706603443371076e-15	2.01998623062624e-6	-7.820176996250727e-20	5.2164565104533247e-20	2.5832897746310345e-12	8.923233012385894e-12	2.6026817086383774e-11
20100000	0.004998986634627213	1.5231256000317263e-49	6.452005756574977e-66	3.3534899182296563e-9	1.7706603443371076e-15	2.01998623062624e-6	-7.82017682131858e-20	5.2164565104533247e-20	2.5832897746310345e-12	8.923233012385894e-12	2.6026817086383774e-11
20200000	0.004998986634627213	1.5231256000317263e-49	6.452005756574977e-66	3.3534899182296563e-9	1.7706603443371076e-15	2.01998623062624e-6	-7.820176646386434e-20	5.2164565104533247e-20	2.5832897746310345e-12	8.923233012385894e-12	2.6026817086383774e-11
20300000	0.004998986634627213	1.5231256000317263e-49	6.452005756574977e-66	3.3534899182296563e-9	1.7706603443371076e-15	2.01998623062624e-6	-7.820176471454287e-20	5.2164565104533247e-20	2.5832897746310345e-12	8.923233012385894e-12	2.6026817086383774e-11
20400000	0.004998986634627213	1.5231256000317263e-49	6.452005756574978e-66	3.3534899182296563e-9	1.7706603443371076e-15	2.01998623062624e-6	-7.82017629652214e-20	5.2164565104533247e-20	2.5832897746310345e-12	8.923233012385894e-12	2.6026817086383774e-11
20500000	0.004998986634627213	1.5231256000317263e-49	6.452005756574978e-66	3.3534899182296563e-9	1.7706603443371076e-15	2.01998623062624e-6	-7.820176121589993e-20	5.2164565104533247e-20	2.5832897746310345e-12	8.923233012385894e-12	2.6026817086383774e-11
20600000	0.004998986634627213	1.5231256000317263e-49	6.452005756574978e-66	3.3534899182296563e-9	1.7706603443371076e-15	2.01998623062624e-6	-7.820175946657847e-20	5.2164565104533247e-20	2.5832897746310345e-12	8.923233012385894e-12	2.6026817086383774e-11
20700000	0.004998986634627213	1.5231256000317265e-49	6.452005756574978e-66	3.3534899182296563e-9	1.7706603443371076e-15	2.01998623062624e-6	-7.8201757717257e-20	5.2164565104533247e-20	2.5832897746310345e-12	8.923233012385894e-12	2.6026817086383774e-11
20800000	0.004998986634627213	1.5231256000317265e-49	6.452005756574978e-66	3.3534899182296563e-9	1.7706603443371076e-15	2.01998623062624e-6	-7.820175596793553e-20	5.2164565104533247e-20	2.5832897746310345e-12	8.923233012385894e-12	2.6026817086383777e-11
20900000	0.004998986634627213	1.5231256000317265e-49	6.452005756574978e-66	3.3534899182296563e-9	1.7706603443371076e-15	2.01998623062624e-6	-7.820175421861407e-20	5.2164565104533247e-20	2.5832897746310345e-12	8.923233012385894e-12	2.6026817086383777e-11
21000000	0.004998986634627213	1.5231256000317265e-49	6.452005756574978e-66	3.3534899182296563e-9	1.7706603443371076e-15	2.01998623062624e-6	-7.82017524692926e-20	5.2164565104533247e-20	2.5832897746310345e-12	8.923233012385894e-12	2.6026817086383777e-11
21100000	0.004998986634627213	1.5231256000317265e-49	6.452005756574978e-66	3.3534899182296563e-9	1.7706603443371076e-15	2.01998623062624e-6	-7.820175071997113e-20	5.2164565104533247e-20	2.5832897746310345e-12	8.923233012385894e-12	2.6026817086383777e-11
21200000	0.004998986634627213	1.5231256000317265e-49	6.452005756574978e-66	3.3534899182296563e-9	1.7706603443371076e-15	2.01998623062624e-6	-7.820174897064966e-20	5.2164565104533247e-20	2.5832897746310345e-12	8.923233012385894e-12	2.6026817086383777e-11
21300000	0.004998986634627213	1.5231256000317267e-49	6.452005756574978e-66	3.3534899182296563e-9	1.7706603443371076e-15	2.01998623062624e-6	-7.82017472213282e-20	5.2164565104533247e-20	2.5832897746310345e-12	8.923233012385894e-12	2.6026817086383777e-11
21400000	0.004998986634627213	1.5231256000317267e-49	6.452005756574978e-66	3.3534899182296563e-9	1.7706603443371076e-15	2.01998623062624e-6	-7.820174547200673e-20	5.2164565104533247e-20	2.5832897746310345e-12	8.923233012385894e-12	2.6026817086383777e-11
21500000	0.004998986634627213	1.5231256000317267e-49	6.452005756574978e-66	3.3534899182296563e-9	1.7706603443371076e-15	2.01998623062624e-6	-7.820174372268526e-20	5.2164565104533247e-20	2.5832897746310345e-12	8.923233012385894e-12	2.6026817086383777e-11
21600000	0.004998986634627213	1.5231256000317267e-49	6.452005756574978e-66	3.3534899182296563e-9	1.7706603443371076e-15	2.01998623062624e-6	-7.820174197336381e-20	5.2164565104533247e-20	2.5832897746310345e-12	8.923233012385896e-12	2.6026817086383777e-11
21700000	0.004998986634627213	1.5231256000317267e-49	6.452005756574978e-66	3.3534899182296563e-9	1.7706603443371076e-15	2.01998623062624e-6	-7.820174022404234e-20	5.2164565104533247e-20	2.5832897746310345e-12	8.923233012385896e-12	2.6026817086383777e-11
21800000	0.004998986634627213	1.5231256000317267e-49	6.452005756574978e-66	3.3534899182296563e-9	1.7706603443371076e-15	2.01998623062624e-6	-7.820173847472087e-20	5.2164565104533247e-20	2.5832897746310345e-12	8.923233012385896e-12	2.6026817086383777e-11
21900000	0.004998986634627213	1.523125600031727e-49	6.452005756574979e-66	3.3534899182296563e-9	1.7706603443371076e-15	2.01998623062624e-6	-7.82017367253994e-20	5.2164565104533247e-20	2.5832897746310345e-12	8.923233012385896e-12	2.6026817086383777e-11
22000000	0.004998986634627213	1.523125600031727e-49	6.452005756574979e-66	3.3534899182296563e-9	1.7706603443371076e-15	2.01998623062624e-6	-7.820173497607794e-20	5.2164565104533247e-20	2.5832897746310345e-12	8.923233012385896e-12	2.6026817086383777e-11
22100000	0.004998986634627213	1.523125600031727e-49	6.452005756574979e-66	3.3534899182296563e-9	1.7706603443371076e-15	2.01998623062624e-6	-7.820173322675647e-20	5.2164565104533247e-20	2.5832897746310345e-12	8.923233012385896e-12	2.6026817086383777e-11
22200000	0.004998986634627213	1.523125600031727e-49	6.452005756574979e-66	3.3534899182296563e-9	1.7706603443371076e-15	2.01998623062624e-6	-7.8201731477435e-20	5.2164565104533247e-20	2.5832897746310345e-12	8.923233012385896e-12	2.6026817086383777e-11
22300000	0.004998986634627213	1.523125600031727e-49	6.452005756574979e-66	3.3534899182296563e-9	1.7706603443371076e-15	2.01998623062624e-6	-7.820172972811354e-20	5.2164565104533247e-20	2.583289774631035e-12	8.923233012385896e-12	2.6026817086383777e-11
22400000	0.004998986634627213	1.523125600031727e-49	6.452005756574979e-66	3.3534899182296563e-9	1.7706603443371076e-15	2.01998623062624e-6	-7.820172797879207e-20	5.216456510453325e-20	2.583289774631035e-12	8.923233012385896e-12	2.6026817086383777e-11
22500000	0.004998986634627213	1.5231256000317271e-49	6.452005756574979e-66	3.3534899182296563e-9	1.7706603443371076e-15	2.01998623062624e-6	-7.82017262294706e-20	5.216456510453325e-20	2.583289774631035e-12	8.923233012385896e-12	2.6026817086383777e-11
22600000	0.004998986634627213	1.5231256000317271e-49	6.452005756574979e-66	3.3534899182296563e-9	1.7706603443371076e-15	2.01998623062624e-6	-7.820172448014914e-20	5.216456510453325e-20	2.583289774631035e-12	8.923233012385896e-12	2.6026817086383777e-11
22700000	0.004998986634627213	1.5231256000317271e-49	6.452005756574979e-66	3.3534899182296563e-9	1.7706603443371076e-15	2.01998623062624e-6	-7.820172273082767e-20	5.216456510453325e-20	2.583289774631035e-12	8.923233012385896e-12	2.6026817086383777e-11
22800000	0.004998986634627213	1.5231256000317271e-49	6.452005756574979e-66	3.3534899182296563e-9	1.7706603443371076e-15	2.01998623062624e-6	-7.82017209815062e-20	5.216456510453325e-20	2.583289774631035e-12	8.923233012385896e-12	2.6026817086383777e-11
22900000	0.004998986634627213	1.5231256000317271e-49	6.452005756574979e-66	3.3534899182296563e-9	1.7706603443371076e-15	2.01998623062624e-6	-7.820171923218473e-20	5.216456510453325e-20	2.583289774631035e-12	8.923233012385896e-12	2.6026817086383777e-11
23000000	0.004998986634627213	1.5231256000317271e-49	6.452005756574979e-66	3.3534899182296563e-9	1.7706603443371076e-15	2.01998623062624e-6	-7.820171748286327e-20	5.216456510453325e-20	2.583289774631035e-12	8.923233012385896e-12	2.6026817086383777e-11
23100000	0.004998986634627213	1.5231256000317271e-49	6.452005756574979e-66	3.3534899182296563e-9	1.7706603443371076e-15	2.01998623062624e-6	-7.82017157335418e-20	5.216456510453325e-20	2.583289774631035e-12	8.923233012385896e-12	2.6026817086383777e-11
23200000	0.004998986634627213	1.5231256000317273e-49	6.452005756574979e-66	3.3534899182296563e-9	1.7706603443371076e-15	2.01998623062624e-6	-7.820171398422033e-20	5.216456510453325e-20	2.583289774631035e-12	8.923233012385896e-12	2.6026817086383777e-11
23300000	0.004998986634627213	1.5231256000317273e-49	6.452005756574979e-66	3.3534899182296563e-9	1.7706603443371076e-15	2.01998623062624e-6	-7.820171223489887e-20	5.216456510453325e-20	2.583289774631035e-12	8.923233012385896e-12	2.6026817086383777e-11
23400000	0.004998986634627213	1.5231256000317273e-49	6.452005756574979e-66	3.3534899182296563e-9	1.7706603443371076e-15	2.01998623062624e-6	-7.82017104855774e-20	5.216456510453325e-20	2.583289774631035e-12	8.923233012385896e-12	2.6026817086383777e-11
23500000	0.004998986634627213	1.5231256000317273e-49	6.45200575657498e-66	3.3534899182296563e-9	1.7706603443371076e-15	2.01998623062624e-6	-7.820170873625593e-20	5.216456510453325e-20	2.583289774631035e-12	8.923233012385896e-12	2.6026817086383777e-11
23600000	0.004998986634627213	1.5231256000317273e-49	6.45200575657498e-66	3.3534899182296563e-9	1.7706603443371076e-15	2.01998623062624e-6	-7.820170698693446e-20	5.216456510453325e-20	2.583289774631035e-12	8.923233012385896e-12	2.6026817086383777e-11
23700000	0.004998986634627213	1.5231256000317273e-49	6.45200575657498e-66	3.3534899182296563e-9	1.7706603443371076e-15	2.01998623062624e-6	-7.8201705237613e-20	5.216456510453325e-20	2.583289774631035e-12	8.923233012385896e-12	2.6026817086383777e-11
23800000	0.004998986634627213	1.5231256000317273e-49	6.45200575657498e-66	3.3534899182296563e-9	1.7706603443371076e-15	2.01998623062624e-6	-7.820170348829153e-20	5.216456510453325e-20	2.583289774631035e-12	8.923233012385896e-12	2.6026817086383777e-11
23900000	0.004998986634627213	1.5231256000317273e-49	6.45200575657498e-66	3.3534899182296563e-9	1.7706603443371076e-15	2.01998623062624e-6	-7.820170173897006e-20	5.216456510453325e-20	2.583289774631035e-12	8.923233012385896e-12	2.6026817086383777e-11
24000000	0.004998986634627213	1.5231256000317275e-49	6.45200575657498e-66	3.3534899182296563e-9	1.7706603443371076e-15	2.01998623062624e-6	-7.82016999896486e-20	5.216456510453325e-20	2.583289774631035e-12	8.923233012385896e-12	2.6026817086383777e-11
24100000	0.004998986634627213	1.5231256000317275e-49	6.45200575657498e-66	3.3534899182296563e-9	1.7706603443371076e-15	2.01998623062624e-6	-7.820169824032713e-20	5.216456510453325e-20	2.583289774631035e-12	8.923233012385896e-12	2.6026817086383777e-11
24200000	0.004998986634627213	1.5231256000317275e-49	6.45200575657498e-66	3.3534899182296563e-9	1.7706603443371076e-15	2.01998623062624e-6	-7.820169649100566e-20	5.216456510453325e-20	2.583289774631035e-12	8.923233012385896e-12	2.6026817086383777e-11
24300000	0.004998986634627213	1.5231256000317275e-49	6.45200575657498e-66	3.3534899182296563e-9	1.7706603443371076e-15	2.01998623062624e-6	-7.820169474168419e-20	5.216456510453325e-20	2.583289774631035e-12	8.923233012385896e-12	2.6026817086383777e-11
24400000	0.004998986634627213	1.5231256000317275e-49	6.45200575657498e-66	3.3534899182296563e-9	1.7706603443371076e-15	2.01998623062624e-6	-7.820169299236273e-20	5.216456510453325e-20	2.583289774631035e-12	8.923233012385896e-12	2.6026817086383777e-11
24500000	0.004998986634627213	1.5231256000317275e-49	6.45200575657498e-66	3.3534899182296563e-9	1.7706603443371076e-15	2.01998623062624e-6	-7.820169124304126e-20	5.216456510453325e-20	2.583289774631035e-12	8.923233012385896e-12	2.6026817086383777e-11
24600000	0.004998986634627213	1.5231256000317275e-49	6.45200575657498e-66	3.3534899182296563e-9	1.7706603443371076e-15	2.01998623062624e-6	-7.820168949371979e-20	5.216456510453325e-20	2.583289774631035e-12	8.923233012385896e-12	2.6026817086383777e-11
24700000	0.004998986634627213	1.5231256000317275e-49	6.45200575657498e-66	3.3534899182296563e-9	1.7706603443371076e-15	2.01998623062624e-6	-7.820168774439833e-20	5.216456510453325e-20	2.583289774631035e-12	8.923233012385896e-12	2.6026817086383777e-11
24800000	0.004998986634627213	1.5231256000317275e-49	6.45200575657498e-66	3.3534899182296563e-9	1.7706603443371076e-15	2.01998623062624e-6	-7.820168599507686e-20	5.216456510453325e-20	2.583289774631035e-12	8.923233012385896e-12	2.6026817086383777e-11
24900000	0.004998986634627213	1.5231256000317275e-49	6.45200575657498e-66	3.3534899182296563e-9	1.7706603443371076e-15	2.01998623062624e-6	-7.820168424575539e-20	5.216456510453325e-20	2.583289774631035e-12	8.923233012385896e-12	2.6026817086383777e-11
25000000	0.004998986634627213	1.5231256000317275e-49	6.45200575657498e-66	3.3534899182296563e-9	1.7706603443371076e-15	2.01998623062624e-6	-7.820168249643392e-20	5.216456510453325e-20	2.583289774631035e-12	8.923233012385896e-12	2.6026817086383777e-11
25100000	0.004998986634627213	1.5231256000317277e-49	6.45200575657498e-66	3.3534899182296563e-9	1.7706603443371076e-15	2.01998623062624e-6	-7.820168074711246e-20	5.216456510453325e-20	2.583289774631035e-12	8.923233012385896e-12	2.6026817086383777e-11
25200000	0.004998986634627213	1.5231256000317277e-49	6.45200575657498e-66	3.3534899182296563e-9	1.7706603443371076e-15	2.01998623062624e-6	-7.8201678997791e-20	5.216456510453325e-20	2.583289774631035e-12	8.923233012385896e-12	2.6026817086383777e-11
25300000	0.004998986634627213	1.5231256000317277e-49	6.45200575657498e-66	3.3534899182296563e-9	1.7706603443371076e-15	2.01998623062624e-6	-7.820167724846952e-20	5.216456510453325e-20	2.583289774631035e-12	8.923233012385896e-12	2.6026817086383777e-11
25400000	0.004998986634627213	1.5231256000317277e-49	6.45200575657498e-66	3.3534899182296563e-9	1.7706603443371076e-15	2.01998623062624e-6	-7.820167549914807e-20	5.216456510453325e-20	2.583289774631035e-12	8.923233012385896e-12	2.6026817086383777e-11
25500000	0.004998986634627213	1.5231256000317277e-49	6.45200575657498e-66	3.3534899182296563e-9	1.7706603443371076e-15	2.01998623062624e-6	-7.82016737498266e-20	5.216456510453325e-20	2.583289774631035e-12	8.923233012385896e-12	2.6026817086383777e-11
25600000	0.004998986634627213	1.5231256000317277e-49	6.45200575657498e-66	3.3534899182296563e-9	1.7706603443371076e-15	2.01998623062624e-6	-7.820167200050513e-20	5.216456510453325e-20	2.583289774631035e-12	8.923233012385896e-12	2.6026817086383777e-11
25700000	0.004998986634627213	1.5231256000317277e-49	6.45200575657498e-66	3.3534899182296563e-9	1.7706603443371076e-15	2.01998623062624e-6	-7.820167025118365e-20	5.216456510453325e-20	2.583289774631035e-12	8.923233012385896e-12	2.6026817086383777e-11
25800000	0.004998986634627213	1.5231256000317277e-49	6.45200575657498e-66	3.3534899182296563e-9	1.7706603443371076e-15	2.01998623062624e-6	-7.82016685018622e-20	5.216456510453325e-20	2.583289774631035e-12	8.923233012385896e-12	2.6026817086383777e-11
25900000	0.004998986634627213	1.5231256000317277e-49	6.45200575657498e-66	3.3534899182296563e-9	1.7706603443371076e-15	2.01998623062624e-6	-7.820166675254073e-20	5.216456510453325e-20	2.583289774631035e-12	8.923233012385896e-12	2.6026817086383777e-11
26000000	0.004998986634627213	1.5231256000317277e-49	6.45200575657498e-66	3.3534899182296563e-9	1.7706603443371076e-15	2.01998623062624e-6	-7.820166500321926e-20	5.216456510453325e-20	2.583289774631035e-12	8.923233012385896e-12	2.6026817086383777e-11
26100000	0.004998986634627213	1.5231256000317277e-49	6.45200575657498e-66	3.3534899182296563e-9	1.7706603443371076e-15	2.01998623062624e-6	-7.82016632538978e-20	5.216456510453325e-20	2.583289774631035e-12	8.923233012385896e-12	2.6026817086383777e-11
26200000	0.004998986634627213	1.5231256000317277e-49	6.452005756574982e-66	3.3534899182296563e-9	1.7706603443371076e-15	2.01998623062624e-6	-7.820166150457633e-20	5.216456510453325e-20	2.583289774631035e-12	8.923233012385896e-12	2.6026817086383777e-11
26300000	0.004998986634627213	1.5231256000317277e-49	6.452005756574982e-66	3.3534899182296563e-9	1.7706603443371076e-15	2.01998623062624e-6	-7.820165975525486e-20	5.216456510453325e-20	2.583289774631035e-12	8.923233012385896e-12	2.6026817086383777e-11
26400000	0.004998986634627213	1.5231256000317277e-49	6.452005756574982e-66	3.3534899182296563e-9	1.7706603443371076e-15	2.01998623062624e-6	-7.82016580059334e-20	5.216456510453325e-20	2.583289774631035e-12	8.923233012385896e-12	2.6026817086383777e-11
26500000	0.004998986634627213	1.5231256000317277e-49	6.452005756574982e-66	3.3534899182296563e-9	1.7706603443371076e-15	2.01998623062624e-6	-7.820165625661193e-20	5.216456510453325e-20	2.583289774631035e-12	8.923233012385896e-12	2.6026817086383777e-11
26600000	0.004998986634627213	1.5231256000317277e-49	6.452005756574982e-66	3.3534899182296563e-9	1.7706603443371076e-15	2.01998623062624e-6	-7.820165450729046e-20	5.216456510453325e-20	2.583289774631035e-12	8.923233012385896e-12	2.6026817086383777e-11
26700000	0.004998986634627213	1.5231256000317277e-49	6.452005756574982e-66	3.3534899182296563e-9	1.7706603443371076e-15	2.01998623062624e-6	-7.820165275796899e-20	5.216456510453325e-20	2.583289774631035e-12	8.923233012385896e-12	2.6026817086383777e-11
26800000	0.004998986634627213	1.5231256000317277e-49	6.452005756574982e-66	3.3534899182296563e-9	1.7706603443371076e-15	2.01998623062624e-6	-7.820165100864753e-20	5.216456510453325e-20	2.583289774631035e-12	8.923233012385896e-12	2.6026817086383777e-11
26900000	0.004998986634627213	1.5231256000317277e-49	6.452005756574982e-66	3.3534899182296563e-9	1.7706603443371076e-15	2.01998623062624e-6	-7.820164925932606e-20	5.216456510453325e-20	2.583289774631035e-12	8.923233012385896e-12	2.6026817086383777e-11
27000000	0.004998986634627213	1.5231256000317277e-49	6.452005756574982e-66	3.3534899182296563e-9	1.7706603443371076e-15	2.01998623062624e-6	-7.820164751000459e-20	5.216456510453325e-20	2.583289774631035e-12	8.923233012385896e-12	2.6026817086383777e-11
27100000	0.004998986634627213	1.5231256000317277e-49	6.452005756574982e-66	3.3534899182296563e-9	1.7706603443371076e-15	2.01998623062624e-6	-7.820164576068313e-20	5.216456510453325e-20	2.583289774631035e-12	8.923233012385896e-12	2.6026817086383777e-11
27200000	0.004998986634627213	1.5231256000317277e-49	6.452005756574982e-66	3.3534899182296563e-9	1.7706603443371076e-15	2.01998623062624e-6	-7.820164401136166e-20	5.216456510453325e-20	2.583289774631035e-12	8.923233012385896e-12	2.6026817086383777e-11
27300000	0.004998986634627213	1.5231256000317277e-49	6.452005756574982e-66	3.3534899182296563e-9	1.7706603443371076e-15	2.01998623062624e-6	-7.820164226204019e-20	5.216456510453325e-20	2.583289774631035e-12	8.923233012385896e-12	2.6026817086383777e-11
27400000	0.004998986634627213	1.5231256000317277e-49	6.452005756574982e-66	3.3534899182296563e-9	1.7706603443371076e-15	2.01998623062624e-6	-7.820164051271872e-20	5.216456510453325e-20	2.583289774631035e-12	8.923233012385896e-12	2.6026817086383777e-11
27500000	0.004998986634627213	1.5231256000317277e-49	6.452005756574982e-66	3.3534899182296563e-9	1.7706603443371076e-15	2.01998623062624e-6	-7.820163876339726e-20	5.216456510453325e-20	2.583289774631035e-12	8.923233012385896e-12	2.6026817086383777e-11
27600000	0.004998986634627213	1.5231256000317277e-49	6.452005756574982e-66	3.3534899182296563e-9	1.7706603443371076e-15	2.01998623062624e-6	-7.820163701407579e-20	5.216456510453325e-20	2.583289774631035e-12	8.923233012385896e-12	2.6026817086383777e-11
27700000	0.004998986634627213	1.5231256000317277e-49	6.452005756574982e-66	3.3534899182296563e-9	1.7706603443371076e-15	2.01998623062624e-6	-7.820163526475432e-20	5.216456510453325e-20	2.583289774631035e-12	8.923233012385896e-12	2.6026817086383777e-11
27800000	0.004998986634627213	1.5231256000317277e-49	6.452005756574982e-66	3.3534899182296563e-9	1.7706603443371076e-15	2.01998623062624e-6	-7.820163351543286e-20	5.216456510453325e-20	2.583289774631035e-12	8.923233012385896e-12	2.6026817086383777e-11
27900000	0.004998986634627213	1.5231256000317277e-49	6.452005756574982e-66	3.3534899182296563e-9	1.7706603443371076e-15	2.01998623062624e-6	-7.820163176611139e-20	5.216456510453325e-20	2.583289774631035e-12	8.923233012385896e-12	2.6026817086383777e-11
28000000	0.004998986634627213	1.5231256000317277e-49	6.452005756574982e-66	3.3534899182296563e-9	1.7706603443371076e-15	2.01998623062624e-6	-7.820163001678992e-20	5.216456510453325e-20	2.583289774631035e-12	8.923233012385896e-12	2.6026817086383777e-11
28100000	0.004998986634627213	1.5231256000317277e-49	6.452005756574982e-66	3.3534899182296563e-9	1.7706603443371076e-15	2.01998623062624e-6	-7.820162826746845e-20	5.216456510453325e-20	2.583289774631035e-12	8.923233012385896e-12	2.6026817086383777e-11
28200000	0.004998986634627213	1.5231256000317277e-49	6.452005756574982e-66	3.3534899182296563e-9	1.7706603443371076e-15	2.01998623062624e-6	-7.820162651814699e-20	5.216456510453325e-20	2.583289774631035e-12	8.923233012385896e-12	2.6026817086383777e-11
28300000	0.004998986634627213	1.5231256000317277e-49	6.452005756574982e-66	3.3534899182296563e-9	1.7706603443371076e-15	2.01998623062624e-6	-7.820162476882552e-20	5.216456510453325e-20	2.583289774631035e-12	8.923233012385896e-12	2.6026817086383777e-11
28400000	0.004998986634627213	1.5231256000317277e-49	6.452005756574982e-66	3.3534899182296563e-9	1.7706603443371076e-15	2.01998623062624e-6	-7.820162301950405e-20	5.216456510453325e-20	2.583289774631035e-12	8.923233012385896e-12	2.6026817086383777e-11
28500000	0.004998986634627213	1.5231256000317275e-49	6.452005756574982e-66	3.3534899182296563e-9	1.7706603443371076e-15	2.01998623062624e-6	-7.820162127018259e-20	5.216456510453325e-20	2.583289774631035e-12	8.923233012385896e-12	2.6026817086383777e-11
28600000	0.004998986634627213	1.5231256000317275e-49	6.452005756574982e-66	3.3534899182296563e-9	1.7706603443371076e-15	2.01998623062624e-6	-7.820161952086112e-20	5.216456510453325e-20	2.583289774631035e-12	8.923233012385896e-12	2.6026817086383777e-11
28700000	0.004998986634627213	1.5231256000317275e-49	6.452005756574982e-66	3.3534899182296563e-9	1.7706603443371076e-15	2.01998623062624e-6	-7.820161777153965e-20	5.216456510453325e-20	2.583289774631035e-12	8.923233012385896e-12	2.6026817086383777e-11
28800000	0.004998986634627213	1.5231256000317275e-49	6.452005756574982e-66	3.3534899182296563e-9	1.7706603443371076e-15	2.01998623062624e-6	-7.820161602221818e-20	5.216456510453325e-20	2.583289774631035e-12	8.923233012385896e-12	2.6026817086383777e-11
28900000	0.004998986634627213	1.5231256000317275e-49	6.452005756574982e-66	3.3534899182296563e-9	1.7706603443371076e-15	2.01998623062624e-6	-7.820161427289672e-20	5.216456510453325e-20	2.583289774631035e-12	8.923233012385896e-12	2.6026817086383777e-11
29000000	0.004998986634627213	1.5231256000317275e-49	6.452005756574982e-66	3.3534899182296563e-9	1.7706603443371076e-15	2.01998623062624e-6	-7.820161252357525e-20	5.216456510453325e-20	2.583289774631035e-12	8.923233012385896e-12	2.6026817086383777e-11
29100000	0.004998986634627213	1.5231256000317275e-49	6.452005756574982e-66	3.3534899182296563e-9	1.7706603443371076e-15	2.01998623062624e-6	-7.820161077425378e-20	5.216456510453325e-20	2.583289774631035e-12	8.923233012385896e-12	2.6026817086383777e-11
29200000	0.004998986634627213	1.5231256000317275e-49	6.452005756574982e-66	3.3534899182296563e-9	1.7706603443371076e-15	2.01998623062624e-6	-7.820160902493233e-20	5.216456510453325e-20	2.583289774631035e-12	8.923233012385896e-12	2.6026817086383777e-11
29300000	0.004998986634627213	1.5231256000317275e-49	6.452005756574982e-66	3.3534899182296563e-9	1.7706603443371076e-15	2.01998623062624e-6	-7.820160727561085e-20	5.216456510453325e-20	2.583289774631035e-12	8.923233012385896e-12	2.6026817086383777e-11
29400000	0.004998986634627213	1.5231256000317275e-49	6.452005756574982e-66	3.3534899182296563e-9	1.7706603443371076e-15	2.01998623062624e-6	-7.820160552628938e-20	5.216456510453325e-20	2.583289774631035e-12	8.923233012385896e-12	2.6026817086383777e-11
29500000	0.004998986634627213	1.5231256000317275e-49	6.452005756574982e-66	3.3534899182296563e-9	1.7706603443371076e-15	2.01998623062624e-6	-7.820160377696793e-20	5.216456510453325e-20	2.583289774631035e-12	8.923233012385896e-12	2.6026817086383777e-11
29600000	0.004998986634627213	1.5231256000317275e-49	6.452005756574982e-66	3.3534899182296563e-9	1.7706603443371076e-15	2.01998623062624e-6	-7.820160202764646e-20	5.216456510453325e-20	2.583289774631035e-12	8.923233012385896e-12	2.6026817086383777e-11
29700000	0.004998986634627213	1.5231256000317275e-49	6.452005756574982e-66	3.3534899182296563e-9	1.7706603443371076e-15	2.01998623062624e-6	-7.820160027832499e-20	5.216456510453325e-20	2.583289774631035e-12	8.923233012385896e-12	2.6026817086383777e-11
29800000	0.004998986634627213	1.5231256000317275e-49	6.452005756574982e-66	3.3534899182296563e-9	1.7706603443371076e-15	2.01998623062624e-6	-7.820159852900352e-20	5.216456510453325e-20	2.583289774631035e-12	8.923233012385896e-12	2.6026817086383777e-11
29900000	0.004998986634627213	1.5231256000317275e-49	6.452005756574982e-66	3.3534899182296563e-9	1.7706603443371076e-15	2.01998623062624e-6	-7.820159677968206e-20	5.216456510453325e-20	2.583289774631035e-12	8.923233012385896e-12	2.6026817086383777e-11
30000000	0.004998986634627213	1.5231256000317275e-49	6.45200575657498e-66	3.3534899182296563e-9	1.7706603443371076e-15	2.01998623062624e-6	-7.820159503036059e-20	5.216456510453325e-20	2.583289774631035e-12	8.923233012385896e-12	2.6026817086383777e-11
30100000	0.004998986634627213	1.5231256000317273e-49	6.45200575657498e-66	3.3534899182296563e-9	1.7706603443371076e-15	2.01998623062624e-6	-7.820159328103912e-20	5.216456510453325e-20	2.583289774631035e-12	8.923233012385896e-12	2.6026817086383777e-11
30200000	0.004998986634627213	1.5231256000317273e-49	6.45200575657498e-66	3.3534899182296563e-9	1.7706603443371076e-15	2.01998623062624e-6	-7.820159153171766e-20	5.216456510453325e-20	2.583289774631035e-12	8.923233012385896e-12	2.6026817086383777e-11
30300000	0.004998986634627213	1.5231256000317273e-49	6.45200575657498e-66	3.3534899182296563e-9	1.7706603443371076e-15	2.01998623062624e-6	-7.820158978239619e-20	5.216456510453325e-20	2.583289774631035e-12	8.923233012385896e-12	2.6026817086383777e-11
30400000	0.004998986634627213	1.5231256000317273e-49	6.45200575657498e-66	3.3534899182296563e-9	1.7706603443371076e-15	2.01998623062624e-6	-7.820158803307472e-20	5.216456510453325e-20	2.583289774631035e-12	8.923233012385896e-12	2.6026817086383777e-11
30500000	0.004998986634627213	1.5231256000317273e-49	6.45200575657498e-66	3.3534899182296563e-9	1.7706603443371076e-15	2.01998623062624e-6	-7.820158628375325e-20	5.216456510453325e-20	2.583289774631035e-12	8.923233012385896e-12	2.6026817086383777e-11
30600000	0.004998986634627213	1.5231256000317273e-49	6.45200575657498e-66	3.3534899182296563e-9	1.7706603443371076e-15	2.01998623062624e-6	-7.820158453443179e-20	5.216456510453325e-20	2.583289774631035e-12	8.923233012385896e-12	2.6026817086383777e-11
30700000	0.004998986634627213	1.5231256000317273e-49	6.45200575657498e-66	3.3534899182296563e-9	1.7706603443371076e-15	2.01998623062624e-6	-7.820158278511032e-20	5.216456510453325e-20	2.583289774631035e-12	8.923233012385896e-12	2.6026817086383777e-11
30800000	0.004998986634627213	1.5231256000317273e-49	6.45200575657498e-66	3.3534899182296563e-9	1.7706603443371076e-15	2.01998623062624e-6	-7.820158103578885e-20	5.216456510453325e-20	2.5832897746310345e-12	8.923233012385896e-12	2.6026817086383777e-11
30900000	0.004998986634627213	1.5231256000317273e-49	6.45200575657498e-66	3.3534899182296563e-9	1.7706603443371076e-15	2.01998623062624e-6	-7.820157928646739e-20	5.216456510453325e-20	2.5832897746310345e-12	8.923233012385896e-12	2.6026817086383777e-11
31000000	0.004998986634627213	1.5231256000317273e-49	6.45200575657498e-66	3.3534899182296563e-9	1.7706603443371076e-15	2.01998623062624e-6	-7.820157753714592e-20	5.216456510453325e-20	2.5832897746310345e-12	8.923233012385896e-12	2.6026817086383777e-11
31100000	0.004998986634627213	1.5231256000317273e-49	6.45200575657498e-66	3.3534899182296563e-9	1.7706603443371076e-15	2.01998623062624e-6	-7.820157578782445e-20	5.216456510453325e-20	2.5832897746310345e-12	8.923233012385896e-12	2.6026817086383777e-11
31200000	0.004998986634627213	1.5231256000317273e-49	6.45200575657498e-66	3.3534899182296563e-9	1.7706603443371076e-15	2.01998623062624e-6	-7.820157403850298e-20	5.216456510453325e-20	2.5832897746310345e-12	8.923233012385896e-12	2.6026817086383777e-11
31300000	0.004998986634627213	1.5231256000317273e-49	6.45200575657498e-66	3.3534899182296563e-9	1.7706603443371076e-15	2.01998623062624e-6	-7.820157228918152e-20	5.216456510453325e-20	2.5832897746310345e-12	8.923233012385896e-12	2.6026817086383777e-11
31400000	0.004998986634627213	1.5231256000317273e-49	6.45200575657498e-66	3.3534899182296563e-9	1.7706603443371076e-15	2.01998623062624e-6	-7.820157053986005e-20	5.216456510453325e-20	2.5832897746310345e-12	8.923233012385896e-12	2.6026817086383777e-11
31500000	0.004998986634627213	1.5231256000317273e-49	6.45200575657498e-66	3.3534899182296563e-9	1.7706603443371076e-15	2.01998623062624e-6	-7.820156879053858e-20	5.216456510453325e-20	2.5832897746310345e-12	8.923233012385896e-12	2.6026817086383777e-11
31600000	0.004998986634627213	1.5231256000317271e-49	6.45200575657498e-66	3.3534899182296563e-9	1.7706603443371076e-15	2.01998623062624e-6	-7.820156704121712e-20	5.216456510453325e-20	2.5832897746310345e-12	8.923233012385896e-12	2.6026817086383777e-11
31700000	0.004998986634627213	1.5231256000317271e-49	6.45200575657498e-66	3.3534899182296563e-9	1.7706603443371076e-15	2.01998623062624e-6	-7.820156529189565e-20	5.216456510453325e-20	2.5832897746310345e-12	8.923233012385896e-12	2.6026817086383777e-11
31800000	0.004998986634627213	1.5231256000317271e-49	6.45200575657498e-66	3.3534899182296563e-9	1.7706603443371076e-15	2.01998623062624e-6	-7.820156354257418e-20	5.216456510453325e-20	2.5832897746310345e-12	8.923233012385896e-12	2.6026817086383777e-11
31900000	0.004998986634627213	1.5231256000317271e-49	6.45200575657498e-66	3.3534899182296563e-9	1.7706603443371076e-15	2.01998623062624e-6	-7.820156179325271e-20	5.216456510453325e-20	2.5832897746310345e-12	8.923233012385896e-12	2.6026817086383777e-11
32000000	0.004998986634627213	1.5231256000317271e-49	6.45200575657498e-66	3.3534899182296563e-9	1.7706603443371076e-15	2.01998623062624e-6	-7.820156004393125e-20	5.216456510453325e-20	2.5832897746310345e-12	8.923233012385896e-12	2.6026817086383777e-11
32100000	0.004998986634627213	1.5231256000317271e-49	6.45200575657498e-66	3.3534899182296563e-9	1.7706603443371076e-15	2.01998623062624e-6	-7.820155829460978e-20	5.216456510453325e-20	2.5832897746310345e-12	8.923233012385896e-12	2.6026817086383777e-11
32200000	0.004998986634627213	1.5231256000317271e-49	6.45200575657498e-66	3.3534899182296563e-9	1.7706603443371076e-15	2.01998623062624e-6	-7.820155654528831e-20	5.216456510453325e-20	2.5832897746310345e-12	8.923233012385896e-12	2.6026817086383777e-11
32300000	0.004998986634627213	1.5231256000317271e-49	6.45200575657498e-66	3.3534899182296563e-9	1.7706603443371076e-15	2.01998623062624e-6	-7.820155479596685e-20	5.216456510453325e-20	2.5832897746310345e-12	8.923233012385896e-12	2.6026817086383777e-11
32400000	0.004998986634627213	1.5231256000317271e-49	6.45200575657498e-66	3.3534899182296563e-9	1.7706603443371076e-15	2.01998623062624e-6	-7.820155304664538e-20	5.216456510453325e-20	2.5832897746310345e-12	8.923233012385896e-12	2.6026817086383777e-11
32500000	0.004998986634627213	1.5231256000317271e-49	6.45200575657498e-66	3.3534899182296563e-9	1.7706603443371076e-15	2.01998623062624e-6	-7.820155129732391e-20	5.216456510453325e-20	2.5832897746310345e-12	8.923233012385896e-12	2.6026817086383777e-11
32600000	0.004998986634627213	1.5231256000317271e-49	6.45200575657498e-66	3.3534899182296563e-9	1.7706603443371076e-15	2.01998623062624e-6	-7.820154954800245e-20	5.216456510453325e-20	2.5832897746310345e-12	8.923233012385896e-12	2.6026817086383777e-11
32700000	0.004998986634627213	1.5231256000317271e-49	6.45200575657498e-66	3.3534899182296563e-9	1.7706603443371076e-15	2.01998623062624e-6	-7.820154779868098e-20	5.216456510453325e-20	2.5832897746310345e-12	8.923233012385896e-12	2.6026817086383777e-11
32800000	0.004998986634627213	1.5231256000317271e-49	6.45200575657498e-66	3.3534899182296563e-9	1.7706603443371076e-15	2.01998623062624e-6	-7.820154604935951e-20	5.216456510453325e-20	2.5832897746310345e-12	8.923233012385896e-12	2.6026817086383777e-11
32900000	0.004998986634627213	1.5231256000317271e-49	6.45200575657498e-66	3.3534899182296563e-9	1.7706603443371076e-15	2.01998623062624e-6	-7.820154430003804e-20	5.216456510453325e-20	2.5832897746310345e-12	8.923233012385896e-12	2.6026817086383777e-11
33000000	0.004998986634627213	1.5231256000317271e-49	6.45200575657498e-66	3.3534899182296563e-9	1.7706603443371076e-15	2.01998623062624e-6	-7.820154255071658e-20	5.216456510453325e-20	2.5832897746310345e-12	8.923233012385896e-12	2.6026817086383777e-11
33100000	0.004998986634627213	1.5231256000317271e-49	6.45200575657498e-66	3.3534899182296563e-9	1.7706603443371076e-15	2.01998623062624e-6	-7.820154080139511e-20	5.216456510453325e-20	2.5832897746310345e-12	8.923233012385896e-12	2.6026817086383777e-11
33200000	0.004998986634627213	1.523125600031727e-49	6.45200575657498e-66	3.3534899182296563e-9	1.7706603443371076e-15	2.01998623062624e-6	-7.820153905207364e-20	5.216456510453325e-20	2.5832897746310345e-12	8.923233012385896e-12	2.6026817086383777e-11
33300000	0.004998986634627213	1.523125600031727e-49	6.45200575657498e-66	3.3534899182296563e-9	1.7706603443371076e-15	2.01998623062624e-6	-7.820153730275219e-20	5.216456510453325e-20	2.5832897746310345e-12	8.923233012385896e-12	2.6026817086383777e-11
33400000	0.004998986634627213	1.523125600031727e-49	6.45200575657498e-66	3.3534899182296563e-9	1.7706603443371076e-15	2.01998623062624e-6	-7.820153555343072e-20	5.216456510453325e-20	2.5832897746310345e-12	8.923233012385896e-12	2.6026817086383777e-11
33500000	0.004998986634627213	1.523125600031727e-49	6.45200575657498e-66	3.3534899182296563e-9	1.7706603443371076e-15	2.01998623062624e-6	-7.820153380410925e-20	5.216456510453325e-20	2.5832897746310345e-12	8.923233012385896e-12	2.6026817086383777e-11
33600000	0.004998986634627213	1.523125600031727e-49	6.45200575657498e-66	3.3534899182296563e-9	1.7706603443371076e-15	2.01998623062624e-6	-7.820153205478777e-20	5.216456510453325e-20	2.5832897746310345e-12	8.923233012385896e-12	2.6026817086383777e-11
33700000	0.004998986634627213	1.523125600031727e-49	6.45200575657498e-66	3.3534899182296563e-9	1.7706603443371076e-15	2.01998623062624e-6	-7.820153030546632e-20	5.216456510453325e-20	2.5832897746310345e-12	8.923233012385896e-12	2.6026817086383777e-11
33800000	0.004998986634627213	1.523125600031727e-49	6.45200575657498e-66	3.3534899182296563e-9	1.7706603443371076e-15	2.01998623062624e-6	-7.820152855614485e-20	5.216456510453325e-20	2.5832897746310345e-12	8.923233012385896e-12	2.6026817086383777e-11
33900000	0.004998986634627213	1.523125600031727e-49	6.45200575657498e-66	3.3534899182296563e-9	1.7706603443371076e-15	2.01998623062624e-6	-7.820152680682338e-20	5.216456510453325e-20	2.5832897746310345e-12	8.923233012385896e-12	2.6026817086383777e-11
34000000	0.004998986634627213	1.523125600031727e-49	6.45200575657498e-66	3.3534899182296563e-9	1.7706603443371076e-15	2.01998623062624e-6	-7.820152505750192e-20	5.216456510453325e-20	2.5832897746310345e-12	8.923233012385896e-12	2.6026817086383777e-11
34100000	0.004998986634627213	1.523125600031727e-49	6.45200575657498e-66	3.3534899182296563e-9	1.7706603443371076e-15	2.01998623062624e-6	-7.820152330818045e-20	5.216456510453325e-20	2.5832897746310345e-12	8.923233012385896e-12	2.6026817086383777e-11
34200000	0.004998986634627213	1.523125600031727e-49	6.45200575657498e-66	3.3534899182296563e-9	1.7706603443371076e-15	2.01998623062624e-6	-7.820152155885898e-20	5.216456510453325e-20	2.5832897746310345e-12	8.923233012385896e-12	2.6026817086383777e-11
34300000	0.004998986634627213	1.523125600031727e-49	6.45200575657498e-66	3.3534899182296563e-9	1.7706603443371076e-15	2.01998623062624e-6	-7.820151980953751e-20	5.216456510453325e-20	2.5832897746310345e-12	8.923233012385896e-12	2.6026817086383777e-11
34400000	0.004998986634627213	1.523125600031727e-49	6.45200575657498e-66	3.3534899182296563e-9	1.7706603443371076e-15	2.01998623062624e-6	-7.820151806021605e-20	5.216456510453325e-20	2.5832897746310345e-12	8.923233012385896e-12	2.6026817086383777e-11
34500000	0.004998986634627213	1.523125600031727e-49	6.45200575657498e-66	3.3534899182296563e-9	1.7706603443371076e-15	2.01998623062624e-6	-7.820151631089458e-20	5.216456510453325e-20	2.5832897746310345e-12	8.923233012385896e-12	2.6026817086383777e-11
34600000	0.004998986634627213	1.523125600031727e-49	6.45200575657498e-66	3.3534899182296563e-9	1.7706603443371076e-15	2.01998623062624e-6	-7.820151456157311e-20	5.216456510453325e-20	2.5832897746310345e-12	8.923233012385896e-12	2.6026817086383777e-11
34700000	0.004998986634627213	1.523125600031727e-49	6.45200575657498e-66	3.3534899182296563e-9	1.7706603443371076e-15	2.01998623062624e-6	-7.820151281225165e-20	5.216456510453325e-20	2.5832897746310345e-12	8.923233012385896e-12	2.6026817086383777e-11
34800000	0.004998986634627213	1.523125600031727e-49	6.45200575657498e-66	3.3534899182296563e-9	1.7706603443371076e-15	2.01998623062624e-6	-7.820151106293018e-20	5.216456510453325e-20	2.5832897746310345e-12	8.923233012385896e-12	2.6026817086383777e-11
34900000	0.004998986634627213	1.523125600031727e-49	6.45200575657498e-66	3.3534899182296563e-9	1.7706603443371076e-15	2.01998623062624e-6	-7.820150931360871e-20	5.216456510453325e-20	2.5832897746310345e-12	8.923233012385896e-12	2.6026817086383777e-11
35000000	0.004998986634627213	1.523125600031727e-49	6.45200575657498e-66	3.3534899182296563e-9	1.7706603443371076e-15	2.01998623062624e-6	-7.820150756428724e-20	5.216456510453325e-20	2.5832897746310345e-12	8.923233012385896e-12	2.6026817086383777e-11
35100000	0.004998986634627213	1.523125600031727e-49	6.45200575657498e-66	3.3534899182296563e-9	1.7706603443371076e-15	2.01998623062624e-6	-7.820150581496578e-20	5.216456510453325e-20	2.5832897746310345e-12	8.923233012385896e-12	2.6026817086383777e-11
35200000	0.004998986634627213	1.523125600031727e-49	6.45200575657498e-66	3.3534899182296563e-9	1.7706603443371076e-15	2.01998623062624e-6	-7.820150406564431e-20	5.216456510453325e-20	2.5832897746310345e-12	8.923233012385896e-12	2.6026817086383777e-11
35300000	0.004998986634627213	1.523125600031727e-49	6.45200575657498e-66	3.3534899182296563e-9	1.7706603443371076e-15	2.01998623062624e-6	-7.820150231632284e-20	5.216456510453325e-20	2.5832897746310345e-12	8.923233012385896e-12	2.6026817086383777e-11
35400000	0.004998986634627213	1.523125600031727e-49	6.45200575657498e-66	3.3534899182296563e-9	1.7706603443371076e-15	2.01998623062624e-6	-7.820150056700138e-20	5.216456510453325e-20	2.5832897746310345e-12	8.923233012385896e-12	2.6026817086383777e-11
35500000	0.004998986634627213	1.523125600031727e-49	6.45200575657498e-66	3.3534899182296563e-9	1.7706603443371076e-15	2.01998623062624e-6	-7.820149881767991e-20	5.216456510453325e-20	2.5832897746310345e-12	8.923233012385896e-12	2.6026817086383777e-11
35600000	0.004998986634627213	1.523125600031727e-49	6.45200575657498e-66	3.3534899182296563e-9	1.7706603443371076e-15	2.01998623062624e-6	-7.820149706835844e-20	5.216456510453325e-20	2.5832897746310345e-12	8.923233012385896e-12	2.6026817086383777e-11
35700000	0.004998986634627213	1.523125600031727e-49	6.45200575657498e-66	3.3534899182296563e-9	1.7706603443371076e-15	2.01998623062624e-6	-7.820149531903697e-20	5.216456510453325e-20	2.5832897746310345e-12	8.923233012385896e-12	2.6026817086383777e-11
35800000	0.004998986634627213	1.523125600031727e-49	6.45200575657498e-66	3.3534899182296563e-9	1.7706603443371076e-15	2.01998623062624e-6	-7.820149356971551e-20	5.216456510453325e-20	2.5832897746310345e-12	8.923233012385896e-12	2.6026817086383777e-11
35900000	0.004998986634627213	1.523125600031727e-49	6.45200575657498e-66	3.3534899182296563e-9	1.7706603443371076e-15	2.01998623062624e-6	-7.820149182039404e-20	5.216456510453325e-20	2.5832897746310345e-12	8.923233012385896e-12	2.6026817086383777e-11
36000000	0.004998986634627213	1.523125600031727e-49	6.45200575657498e-66	3.3534899182296563e-9	1.7706603443371076e-15	2.01998623062624e-6	-7.820149007107257e-20	5.216456510453325e-20	2.5832897746310345e-12	8.923233012385896e-12	2.6026817086383777e-11
36100000	0.004998986634627213	1.523125600031727e-49	6.45200575657498e-66	3.3534899182296563e-9	1.7706603443371076e-15	2.01998623062624e-6	-7.820148832175111e-20	5.216456510453325e-20	2.5832897746310345e-12	8.923233012385896e-12	2.6026817086383777e-11
36200000	0.004998986634627213	1.523125600031727e-49	6.45200575657498e-66	3.3534899182296563e-9	1.7706603443371076e-15	2.01998623062624e-6	-7.820148657242964e-20	5.216456510453325e-20	2.5832897746310345e-12	8.923233012385896e-12	2.6026817086383777e-11
36300000	0.004998986634627213	1.523125600031727e-49	6.45200575657498e-66	3.3534899182296563e-9	1.7706603443371076e-15	2.01998623062624e-6	-7.820148482310817e-20	5.216456510453325e-20	2.5832897746310345e-12	8.923233012385896e-12	2.6026817086383777e-11
36400000	0.004998986634627213	1.523125600031727e-49	6.45200575657498e-66	3.3534899182296563e-9	1.7706603443371076e-15	2.01998623062624e-6	-7.820148307378671e-20	5.216456510453325e-20	2.5832897746310345e-12	8.923233012385896e-12	2.6026817086383777e-11
36500000	0.004998986634627213	1.523125600031727e-49	6.45200575657498e-66	3.3534899182296563e-9	1.7706603443371076e-15	2.01998623062624e-6	-7.820148132446524e-20	5.216456510453325e-20	2.5832897746310345e-12	8.923233012385896e-12	2.6026817086383777e-11
36600000	0.004998986634627213	1.523125600031727e-49	6.45200575657498e-66	3.3534899182296563e-9	1.7706603443371076e-15	2.01998623062624e-6	-7.820147957514377e-20	5.216456510453325e-20	2.5832897746310345e-12	8.923233012385896e-12	2.6026817086383777e-11
36700000	0.004998986634627213	1.523125600031727e-49	6.45200575657498e-66	3.3534899182296563e-9	1.7706603443371076e-15	2.01998623062624e-6	-7.82014778258223e-20	5.216456510453325e-20	2.5832897746310345e-12	8.923233012385896e-12	2.6026817086383777e-11
36800000	0.004998986634627213	1.523125600031727e-49	6.45200575657498e-66	3.3534899182296563e-9	1.7706603443371076e-15	2.01998623062624e-6	-7.820147607650084e-20	5.216456510453325e-20	2.5832897746310345e-12	8.923233012385896e-12	2.6026817086383777e-11
36900000	0.004998986634627213	1.523125600031727e-49	6.45200575657498e-66	3.3534899182296563e-9	1.7706603443371076e-15	2.01998623062624e-6	-7.820147432717937e-20	5.216456510453325e-20	2.5832897746310345e-12	8.923233012385896e-12	2.6026817086383777e-11
37000000	0.004998986634627213	1.523125600031727e-49	6.45200575657498e-66	3.3534899182296563e-9	1.7706603443371076e-15	2.01998623062624e-6	-7.82014725778579e-20	5.216456510453325e-20	2.5832897746310345e-12	8.923233012385896e-12	2.6026817086383777e-11
37100000	0.004998986634627213	1.523125600031727e-49	6.45200575657498e-66	3.3534899182296563e-9	1.7706603443371076e-15	2.01998623062624e-6	-7.820147082853645e-20	5.216456510453325e-20	2.5832897746310345e-12	8.923233012385896e-12	2.6026817086383777e-11
37200000	0.004998986634627213	1.523125600031727e-49	6.45200575657498e-66	3.3534899182296563e-9	1.7706603443371076e-15	2.01998623062624e-6	-7.820146907921498e-20	5.216456510453325e-20	2.5832897746310345e-12	8.923233012385896e-12	2.6026817086383777e-11
37300000	0.004998986634627213	1.523125600031727e-49	6.45200575657498e-66	3.3534899182296563e-9	1.7706603443371076e-15	2.01998623062624e-6	-7.82014673298935e-20	5.216456510453325e-20	2.5832897746310345e-12	8.923233012385896e-12	2.6026817086383777e-11
37400000	0.004998986634627213	1.523125600031727e-49	6.45200575657498e-66	3.3534899182296563e-9	1.7706603443371076e-15	2.01998623062624e-6	-7.820146558057203e-20	5.216456510453325e-20	2.5832897746310345e-12	8.923233012385896e-12	2.6026817086383777e-11
37500000	0.004998986634627213	1.523125600031727e-49	6.45200575657498e-66	3.3534899182296563e-9	1.7706603443371076e-15	2.01998623062624e-6	-7.820146383125058e-20	5.216456510453325e-20	2.5832897746310345e-12	8.923233012385896e-12	2.6026817086383777e-11
37600000	0.004998986634627213	1.523125600031727e-49	6.45200575657498e-66	3.3534899182296563e-9	1.7706603443371076e-15	2.01998623062624e-6	-7.82014620819291e-20	5.216456510453325e-20	2.5832897746310345e-12	8.923233012385896e-12	2.6026817086383777e-11
37700000	0.004998986634627213	1.523125600031727e-49	6.45200575657498e-66	3.3534899182296563e-9	1.7706603443371076e-15	2.01998623062624e-6	-7.820146033260764e-20	5.216456510453325e-20	2.5832897746310345e-12	8.923233012385896e-12	2.6026817086383777e-11
37800000	0.004998986634627213	1.523125600031727e-49	6.45200575657498e-66	3.3534899182296563e-9	1.7706603443371076e-15	2.01998623062624e-6	-7.820145858328618e-20	5.216456510453325e-20	2.5832897746310345e-12	8.923233012385896e-12	2.6026817086383777e-11
37900000	0.004998986634627213	1.523125600031727e-49	6.45200575657498e-66	3.3534899182296563e-9	1.7706603443371076e-15	2.01998623062624e-6	-7.820145683396471e-20	5.216456510453325e-20	2.5832897746310345e-12	8.923233012385896e-12	2.6026817086383777e-11
38000000	0.004998986634627213	1.5231256000317271e-49	6.45200575657498e-66	3.3534899182296563e-9	1.7706603443371076e-15	2.01998623062624e-6	-7.820145508464324e-20	5.216456510453325e-20	2.5832897746310345e-12	8.923233012385896e-12	2.6026817086383777e-11
38100000	0.004998986634627213	1.5231256000317271e-49	6.45200575657498e-66	3.3534899182296563e-9	1.7706603443371076e-15	2.01998623062624e-6	-7.820145333532177e-20	5.216456510453325e-20	2.5832897746310345e-12	8.923233012385896e-12	2.6026817086383777e-11
38200000	0.004998986634627213	1.5231256000317271e-49	6.45200575657498e-66	3.3534899182296563e-9	1.7706603443371076e-15	2.01998623062624e-6	-7.820145158600031e-20	5.216456510453325e-20	2.5832897746310345e-12	8.923233012385896e-12	2.6026817086383777e-11
38300000	0.004998986634627213	1.5231256000317271e-49	6.45200575657498e-66	3.3534899182296563e-9	1.7706603443371076e-15	2.01998623062624e-6	-7.820144983667884e-20	5.216456510453325e-20	2.5832897746310345e-12	8.923233012385896e-12	2.6026817086383777e-11
38400000	0.004998986634627213	1.5231256000317271e-49	6.45200575657498e-66	3.3534899182296563e-9	1.7706603443371076e-15	2.01998623062624e-6	-7.820144808735737e-20	5.216456510453325e-20	2.5832897746310345e-12	8.923233012385896e-12	2.6026817086383777e-11
38500000	0.004998986634627213	1.5231256000317271e-49	6.45200575657498e-66	3.3534899182296563e-9	1.7706603443371076e-15	2.01998623062624e-6	-7.820144633803591e-20	5.216456510453325e-20	2.5832897746310345e-12	8.923233012385896e-12	2.6026817086383777e-11
38600000	0.004998986634627213	1.5231256000317271e-49	6.45200575657498e-66	3.3534899182296563e-9	1.7706603443371076e-15	2.01998623062624e-6	-7.820144458871444e-20	5.216456510453325e-20	2.5832897746310345e-12	8.923233012385896e-12	2.6026817086383777e-11
38700000	0.004998986634627213	1.5231256000317271e-49	6.45200575657498e-66	3.3534899182296563e-9	1.7706603443371076e-15	2.01998623062624e-6	-7.820144283939297e-20	5.216456510453325e-20	2.5832897746310345e-12	8.923233012385896e-12	2.6026817086383777e-11
38800000	0.004998986634627213	1.5231256000317271e-49	6.45200575657498e-66	3.3534899182296563e-9	1.7706603443371076e-15	2.01998623062624e-6	-7.82014410900715e-20	5.216456510453325e-20	2.5832897746310345e-12	8.923233012385896e-12	2.6026817086383777e-11
38900000	0.004998986634627213	1.5231256000317271e-49	6.45200575657498e-66	3.3534899182296563e-9	1.7706603443371076e-15	2.01998623062624e-6	-7.820143934075004e-20	5.216456510453325e-20	2.5832897746310345e-12	8.923233012385896e-12	2.6026817086383777e-11
39000000	0.004998986634627213	1.5231256000317271e-49	6.45200575657498e-66	3.3534899182296563e-9	1.7706603443371076e-15	2.01998623062624e-6	-7.820143759142857e-20	5.216456510453325e-20	2.5832897746310345e-12	8.923233012385896e-12	2.6026817086383777e-11
39100000	0.004998986634627213	1.5231256000317271e-49	6.45200575657498e-66	3.3534899182296563e-9	1.7706603443371076e-15	2.01998623062624e-6	-7.82014358421071e-20	5.216456510453325e-20	2.5832897746310345e-12	8.923233012385896e-12	2.6026817086383777e-11
39200000	0.004998986634627213	1.5231256000317271e-49	6.45200575657498e-66	3.3534899182296563e-9	1.7706603443371076e-15	2.01998623062624e-6	-7.820143409278564e-20	5.216456510453325e-20	2.5832897746310345e-12	8.923233012385896e-12	2.6026817086383777e-11
39300000	0.004998986634627213	1.5231256000317271e-49	6.45200575657498e-66	3.3534899182296563e-9	1.7706603443371076e-15	2.01998623062624e-6	-7.820143234346417e-20	5.216456510453325e-20	2.5832897746310345e-12	8.923233012385896e-12	2.6026817086383777e-11
39400000	0.004998986634627213	1.5231256000317271e-49	6.45200575657498e-66	3.3534899182296563e-9	1.7706603443371076e-15	2.01998623062624e-6	-7.82014305941427e-20	5.216456510453325e-20	2.5832897746310345e-12	8.923233012385896e-12	2.6026817086383777e-11
39500000	0.004998986634627213	1.5231256000317271e-49	6.45200575657498e-66	3.3534899182296563e-9	1.7706603443371076e-15	2.01998623062624e-6	-7.820142884482124e-20	5.216456510453325e-20	2.5832897746310345e-12	8.923233012385896e-12	2.6026817086383777e-11
39600000	0.004998986634627213	1.5231256000317271e-49	6.45200575657498e-66	3.3534899182296563e-9	1.7706603443371076e-15	2.01998623062624e-6	-7.820142709549977e-20	5.216456510453325e-20	2.5832897746310345e-12	8.923233012385896e-12	2.6026817086383777e-11
39700000	0.004998986634627213	1.5231256000317271e-49	6.45200575657498e-66	3.3534899182296563e-9	1.7706603443371076e-15	2.01998623062624e-6	-7.82014253461783e-20	5.216456510453325e-20	2.5832897746310345e-12	8.923233012385896e-12	2.6026817086383777e-11
39800000	0.004998986634627213	1.5231256000317271e-49	6.45200575657498e-66	3.3534899182296563e-9	1.7706603443371076e-15	2.01998623062624e-6	-7.820142359685683e-20	5.216456510453325e-20	2.5832897746310345e-12	8.923233012385896e-12	2.6026817086383777e-11
39900000	0.004998986634627213	1.5231256000317273e-49	6.45200575657498e-66	3.3534899182296563e-9	1.7706603443371076e-15	2.01998623062624e-6	-7.820142184753537e-20	5.216456510453325e-20	2.5832897746310345e-12	8.923233012385896e-12	2.6026817086383777e-11
40000000	0.004998986634627213	1.5231256000317273e-49	6.45200575657498e-66	3.3534899182296563e-9	1.7706603443371076e-15	2.01998623062624e-6	-7.82014200982139e-20	5.216456510453325e-20	2.5832897746310345e-12	8.923233012385896e-12	2.6026817086383777e-11
40100000	0.004998986634627213	1.5231256000317273e-49	6.45200575657498e-66	3.3534899182296563e-9	1.7706603443371076e-15	2.01998623062624e-6	-7.820141834889243e-20	5.216456510453325e-20	2.5832897746310345e-12	8.923233012385896e-12	2.6026817086383777e-11
40200000	0.004998986634627213	1.5231256000317273e-49	6.45200575657498e-66	3.3534899182296563e-9	1.7706603443371076e-15	2.01998623062624e-6	-7.820141659957097e-20	5.216456510453325e-20	2.5832897746310345e-12	8.923233012385896e-12	2.6026817086383777e-11
40300000	0.004998986634627213	1.5231256000317273e-49	6.45200575657498e-66	3.3534899182296563e-9	1.7706603443371076e-15	2.01998623062624e-6	-7.82014148502495e-20	5.216456510453325e-20	2.5832897746310345e-12	8.923233012385896e-12	2.6026817086383777e-11
40400000	0.004998986634627213	1.5231256000317273e-49	6.45200575657498e-66	3.3534899182296563e-9	1.7706603443371076e-15	2.01998623062624e-6	-7.820141310092803e-20	5.216456510453325e-20	2.5832897746310345e-12	8.923233012385896e-12	2.6026817086383777e-11
40500000	0.004998986634627213	1.5231256000317273e-49	6.45200575657498e-66	3.3534899182296563e-9	1.7706603443371076e-15	2.01998623062624e-6	-7.820141135160656e-20	5.216456510453325e-20	2.5832897746310345e-12	8.923233012385896e-12	2.6026817086383777e-11
40600000	0.004998986634627213	1.5231256000317273e-49	6.45200575657498e-66	3.3534899182296563e-9	1.7706603443371076e-15	2.01998623062624e-6	-7.82014096022851e-20	5.216456510453325e-20	2.5832897746310345e-12	8.923233012385896e-12	2.6026817086383777e-11
40700000	0.004998986634627213	1.5231256000317273e-49	6.45200575657498e-66	3.3534899182296563e-9	1.7706603443371076e-15	2.01998623062624e-6	-7.820140785296363e-20	5.216456510453325e-20	2.5832897746310345e-12	8.923233012385896e-12	2.6026817086383777e-11
40800000	0.004998986634627213	1.5231256000317273e-49	6.45200575657498e-66	3.3534899182296563e-9	1.7706603443371076e-15	2.01998623062624e-6	-7.820140610364216e-20	5.216456510453325e-20	2.5832897746310345e-12	8.923233012385896e-12	2.6026817086383777e-11
40900000	0.004998986634627213	1.5231256000317273e-49	6.45200575657498e-66	3.3534899182296563e-9	1.7706603443371076e-15	2.01998623062624e-6	-7.82014043543207e-20	5.216456510453325e-20	2.5832897746310345e-12	8.923233012385896e-12	2.6026817086383777e-11
41000000	0.004998986634627213	1.5231256000317273e-49	6.45200575657498e-66	3.3534899182296563e-9	1.7706603443371076e-15	2.01998623062624e-6	-7.820140260499923e-20	5.216456510453325e-20	2.5832897746310345e-12	8.923233012385896e-12	2.6026817086383777e-11
41100000	0.004998986634627213	1.5231256000317273e-49	6.452005756574979e-66	3.3534899182296563e-9	1.7706603443371076e-15	2.01998623062624e-6	-7.820140085567776e-20	5.216456510453325e-20	2.5832897746310345e-12	8.923233012385896e-12	2.6026817086383777e-11
41200000	0.004998986634627213	1.5231256000317273e-49	6.452005756574979e-66	3.3534899182296563e-9	1.7706603443371076e-15	2.01998623062624e-6	-7.82013991063563e-20	5.216456510453325e-20	2.5832897746310345e-12	8.923233012385896e-12	2.6026817086383777e-11
41300000	0.004998986634627213	1.5231256000317273e-49	6.452005756574979e-66	3.3534899182296563e-9	1.7706603443371076e-15	2.01998623062624e-6	-7.820139735703484e-20	5.216456510453325e-20	2.5832897746310345e-12	8.923233012385896e-12	2.6026817086383777e-11
41400000	0.004998986634627213	1.5231256000317273e-49	6.452005756574979e-66	3.3534899182296563e-9	1.7706603443371076e-15	2.01998623062624e-6	-7.820139560771337e-20	5.216456510453325e-20	2.5832897746310345e-12	8.923233012385896e-12	2.6026817086383777e-11
41500000	0.004998986634627213	1.5231256000317275e-49	6.452005756574979e-66	3.3534899182296563e-9	1.7706603443371076e-15	2.01998623062624e-6	-7.82013938583919e-20	5.216456510453325e-20	2.5832897746310345e-12	8.923233012385896e-12	2.6026817086383777e-11
41600000	0.004998986634627213	1.5231256000317275e-49	6.452005756574979e-66	3.3534899182296563e-9	1.7706603443371076e-15	2.01998623062624e-6	-7.820139210907044e-20	5.216456510453325e-20	2.5832897746310345e-12	8.923233012385896e-12	2.6026817086383777e-11
41700000	0.004998986634627213	1.5231256000317275e-49	6.452005756574979e-66	3.3534899182296563e-9	1.7706603443371076e-15	2.01998623062624e-6	-7.820139035974897e-20	5.216456510453325e-20	2.5832897746310345e-12	8.923233012385896e-12	2.6026817086383777e-11
41800000	0.004998986634627213	1.5231256000317275e-49	6.452005756574979e-66	3.3534899182296563e-9	1.7706603443371076e-15	2.01998623062624e-6	-7.82013886104275e-20	5.216456510453325e-20	2.5832897746310345e-12	8.923233012385896e-12	2.6026817086383777e-11
41900000	0.004998986634627213	1.5231256000317275e-49	6.452005756574979e-66	3.3534899182296563e-9	1.7706603443371076e-15	2.01998623062624e-6	-7.820138686110603e-20	5.216456510453325e-20	2.5832897746310345e-12	8.923233012385896e-12	2.6026817086383777e-11
42000000	0.004998986634627213	1.5231256000317275e-49	6.452005756574979e-66	3.3534899182296563e-9	1.7706603443371076e-15	2.01998623062624e-6	-7.820138511178457e-20	5.216456510453325e-20	2.5832897746310345e-12	8.923233012385896e-12	2.6026817086383777e-11
42100000	0.004998986634627213	1.5231256000317275e-49	6.452005756574979e-66	3.3534899182296563e-9	1.7706603443371076e-15	2.01998623062624e-6	-7.82013833624631e-20	5.216456510453325e-20	2.5832897746310345e-12	8.923233012385896e-12	2.6026817086383777e-11
42200000	0.004998986634627213	1.5231256000317275e-49	6.452005756574979e-66	3.3534899182296563e-9	1.7706603443371076e-15	2.01998623062624e-6	-7.820138161314163e-20	5.216456510453325e-20	2.5832897746310345e-12	8.923233012385896e-12	2.6026817086383777e-11
42300000	0.004998986634627213	1.5231256000317275e-49	6.452005756574979e-66	3.3534899182296563e-9	1.7706603443371076e-15	2.01998623062624e-6	-7.820137986382017e-20	5.216456510453325e-20	2.5832897746310345e-12	8.923233012385896e-12	2.6026817086383777e-11
42400000	0.004998986634627213	1.5231256000317275e-49	6.452005756574979e-66	3.3534899182296563e-9	1.7706603443371076e-15	2.01998623062624e-6	-7.82013781144987e-20	5.216456510453325e-20	2.5832897746310345e-12	8.923233012385896e-12	2.6026817086383777e-11
42500000	0.004998986634627213	1.5231256000317275e-49	6.452005756574979e-66	3.3534899182296563e-9	1.7706603443371076e-15	2.01998623062624e-6	-7.820137636517723e-20	5.216456510453325e-20	2.5832897746310345e-12	8.923233012385896e-12	2.6026817086383777e-11
42600000	0.004998986634627213	1.5231256000317275e-49	6.452005756574979e-66	3.3534899182296563e-9	1.7706603443371076e-15	2.01998623062624e-6	-7.820137461585577e-20	5.216456510453325e-20	2.5832897746310345e-12	8.923233012385896e-12	2.6026817086383777e-11
42700000	0.004998986634627213	1.5231256000317275e-49	6.452005756574979e-66	3.3534899182296563e-9	1.7706603443371076e-15	2.01998623062624e-6	-7.82013728665343e-20	5.216456510453325e-20	2.5832897746310345e-12	8.923233012385896e-12	2.6026817086383777e-11
42800000	0.004998986634627213	1.5231256000317275e-49	6.452005756574979e-66	3.3534899182296563e-9	1.7706603443371076e-15	2.01998623062624e-6	-7.820137111721283e-20	5.216456510453325e-20	2.5832897746310345e-12	8.923233012385896e-12	2.6026817086383777e-11
42900000	0.004998986634627213	1.5231256000317275e-49	6.452005756574979e-66	3.3534899182296563e-9	1.7706603443371076e-15	2.01998623062624e-6	-7.820136936789136e-20	5.216456510453325e-20	2.5832897746310345e-12	8.923233012385896e-12	2.6026817086383777e-11
43000000	0.004998986634627213	1.5231256000317275e-49	6.452005756574979e-66	3.3534899182296563e-9	1.7706603443371076e-15	2.01998623062624e-6	-7.82013676185699e-20	5.216456510453325e-20	2.5832897746310345e-12	8.923233012385896e-12	2.6026817086383777e-11
43100000	0.004998986634627213	1.5231256000317275e-49	6.452005756574979e-66	3.3534899182296563e-9	1.7706603443371076e-15	2.01998623062624e-6	-7.820136586924843e-20	5.216456510453325e-20	2.5832897746310345e-12	8.923233012385896e-12	2.6026817086383777e-11
43200000	0.004998986634627213	1.5231256000317275e-49	6.452005756574979e-66	3.3534899182296563e-9	1.7706603443371076e-15	2.01998623062624e-6	-7.820136411992696e-20	5.216456510453325e-20	2.5832897746310345e-12	8.923233012385896e-12	2.6026817086383777e-11
43300000	0.004998986634627213	1.5231256000317277e-49	6.452005756574979e-66	3.3534899182296563e-9	1.7706603443371076e-15	2.01998623062624e-6	-7.82013623706055e-20	5.216456510453325e-20	2.5832897746310345e-12	8.923233012385896e-12	2.6026817086383777e-11
43400000	0.004998986634627213	1.5231256000317277e-49	6.452005756574979e-66	3.3534899182296563e-9	1.7706603443371076e-15	2.01998623062624e-6	-7.820136062128403e-20	5.216456510453325e-20	2.5832897746310345e-12	8.923233012385896e-12	2.6026817086383777e-11
43500000	0.004998986634627213	1.5231256000317277e-49	6.452005756574979e-66	3.3534899182296563e-9	1.7706603443371076e-15	2.01998623062624e-6	-7.820135887196256e-20	5.216456510453325e-20	2.5832897746310345e-12	8.923233012385896e-12	2.6026817086383777e-11
43600000	0.004998986634627213	1.5231256000317277e-49	6.452005756574979e-66	3.3534899182296563e-9	1.7706603443371076e-15	2.01998623062624e-6	-7.820135712264109e-20	5.216456510453325e-20	2.5832897746310345e-12	8.923233012385896e-12	2.6026817086383777e-11
43700000	0.004998986634627213	1.5231256000317277e-49	6.452005756574979e-66	3.3534899182296563e-9	1.7706603443371076e-15	2.01998623062624e-6	-7.820135537331963e-20	5.216456510453325e-20	2.5832897746310345e-12	8.923233012385896e-12	2.6026817086383777e-11
43800000	0.004998986634627213	1.5231256000317277e-49	6.452005756574979e-66	3.3534899182296563e-9	1.7706603443371076e-15	2.01998623062624e-6	-7.820135362399816e-20	5.216456510453325e-20	2.5832897746310345e-12	8.923233012385896e-12	2.6026817086383777e-11
43900000	0.004998986634627213	1.5231256000317277e-49	6.452005756574979e-66	3.3534899182296563e-9	1.7706603443371076e-15	2.01998623062624e-6	-7.820135187467669e-20	5.216456510453325e-20	2.5832897746310345e-12	8.923233012385896e-12	2.6026817086383777e-11
44000000	0.004998986634627213	1.5231256000317277e-49	6.452005756574979e-66	3.3534899182296563e-9	1.7706603443371076e-15	2.01998623062624e-6	-7.820135012535523e-20	5.216456510453325e-20	2.5832897746310345e-12	8.923233012385896e-12	2.6026817086383777e-11
44100000	0.004998986634627213	1.5231256000317277e-49	6.452005756574979e-66	3.3534899182296563e-9	1.7706603443371076e-15	2.01998623062624e-6	-7.820134837603376e-20	5.216456510453325e-20	2.5832897746310345e-12	8.923233012385896e-12	2.6026817086383777e-11
44200000	0.004998986634627213	1.5231256000317277e-49	6.452005756574979e-66	3.3534899182296563e-9	1.7706603443371076e-15	2.01998623062624e-6	-7.820134662671229e-20	5.216456510453325e-20	2.5832897746310345e-12	8.923233012385896e-12	2.6026817086383777e-11
44300000	0.004998986634627213	1.5231256000317277e-49	6.452005756574979e-66	3.3534899182296563e-9	1.7706603443371076e-15	2.01998623062624e-6	-7.820134487739082e-20	5.216456510453325e-20	2.5832897746310345e-12	8.923233012385896e-12	2.6026817086383777e-11
44400000	0.004998986634627213	1.5231256000317277e-49	6.452005756574979e-66	3.3534899182296563e-9	1.7706603443371076e-15	2.01998623062624e-6	-7.820134312806936e-20	5.216456510453325e-20	2.5832897746310345e-12	8.923233012385896e-12	2.6026817086383777e-11
44500000	0.004998986634627213	1.5231256000317277e-49	6.452005756574979e-66	3.3534899182296563e-9	1.7706603443371076e-15	2.01998623062624e-6	-7.820134137874789e-20	5.216456510453325e-20	2.5832897746310345e-12	8.923233012385896e-12	2.6026817086383777e-11
44600000	0.004998986634627213	1.5231256000317277e-49	6.452005756574979e-66	3.3534899182296563e-9	1.7706603443371076e-15	2.01998623062624e-6	-7.820133962942642e-20	5.216456510453325e-20	2.5832897746310345e-12	8.923233012385896e-12	2.6026817086383777e-11
44700000	0.004998986634627213	1.5231256000317277e-49	6.452005756574979e-66	3.3534899182296563e-9	1.7706603443371076e-15	2.01998623062624e-6	-7.820133788010496e-20	5.216456510453325e-20	2.5832897746310345e-12	8.923233012385896e-12	2.6026817086383777e-11
44800000	0.004998986634627213	1.5231256000317277e-49	6.452005756574979e-66	3.3534899182296563e-9	1.7706603443371076e-15	2.01998623062624e-6	-7.82013361307835e-20	5.216456510453325e-20	2.5832897746310345e-12	8.923233012385896e-12	2.6026817086383777e-11
44900000	0.004998986634627213	1.5231256000317277e-49	6.452005756574979e-66	3.3534899182296563e-9	1.7706603443371076e-15	2.01998623062624e-6	-7.820133438146202e-20	5.216456510453325e-20	2.5832897746310345e-12	8.923233012385896e-12	2.6026817086383777e-11
45000000	0.004998986634627213	1.5231256000317277e-49	6.452005756574979e-66	3.3534899182296563e-9	1.7706603443371076e-15	2.01998623062624e-6	-7.820133263214055e-20	5.216456510453325e-20	2.5832897746310345e-12	8.923233012385896e-12	2.6026817086383777e-11
45100000	0.004998986634627213	1.5231256000317277e-49	6.452005756574979e-66	3.3534899182296563e-9	1.7706603443371076e-15	2.01998623062624e-6	-7.82013308828191e-20	5.216456510453325e-20	2.5832897746310345e-12	8.923233012385896e-12	2.6026817086383777e-11
45200000	0.004998986634627213	1.5231256000317277e-49	6.452005756574979e-66	3.3534899182296563e-9	1.7706603443371076e-15	2.01998623062624e-6	-7.820132913349763e-20	5.216456510453325e-20	2.5832897746310345e-12	8.923233012385896e-12	2.6026817086383777e-11
45300000	0.004998986634627213	1.5231256000317277e-49	6.452005756574979e-66	3.3534899182296563e-9	1.7706603443371076e-15	2.01998623062624e-6	-7.820132738417615e-20	5.216456510453325e-20	2.5832897746310345e-12	8.923233012385896e-12	2.6026817086383777e-11
45400000	0.004998986634627213	1.5231256000317277e-49	6.452005756574979e-66	3.3534899182296563e-9	1.7706603443371076e-15	2.01998623062624e-6	-7.82013256348547e-20	5.216456510453325e-20	2.5832897746310345e-12	8.923233012385896e-12	2.6026817086383777e-11
45500000	0.004998986634627213	1.5231256000317277e-49	6.452005756574979e-66	3.3534899182296563e-9	1.7706603443371076e-15	2.01998623062624e-6	-7.820132388553323e-20	5.216456510453325e-20	2.5832897746310345e-12	8.923233012385896e-12	2.6026817086383777e-11
45600000	0.004998986634627213	1.5231256000317277e-49	6.452005756574979e-66	3.3534899182296563e-9	1.7706603443371076e-15	2.01998623062624e-6	-7.820132213621176e-20	5.216456510453325e-20	2.5832897746310345e-12	8.923233012385896e-12	2.6026817086383777e-11
45700000	0.004998986634627213	1.5231256000317277e-49	6.452005756574979e-66	3.3534899182296563e-9	1.7706603443371076e-15	2.01998623062624e-6	-7.820132038689029e-20	5.216456510453325e-20	2.5832897746310345e-12	8.923233012385896e-12	2.6026817086383777e-11
45800000	0.004998986634627213	1.5231256000317277e-49	6.452005756574979e-66	3.3534899182296563e-9	1.7706603443371076e-15	2.01998623062624e-6	-7.820131863756883e-20	5.216456510453325e-20	2.5832897746310345e-12	8.923233012385896e-12	2.6026817086383777e-11
45900000	0.004998986634627213	1.5231256000317277e-49	6.452005756574979e-66	3.3534899182296563e-9	1.7706603443371076e-15	2.01998623062624e-6	-7.820131688824736e-20	5.216456510453325e-20	2.5832897746310345e-12	8.923233012385896e-12	2.6026817086383777e-11
46000000	0.004998986634627213	1.5231256000317279e-49	6.452005756574979e-66	3.3534899182296563e-9	1.7706603443371076e-15	2.01998623062624e-6	-7.820131513892589e-20	5.216456510453325e-20	2.5832897746310345e-12	8.923233012385896e-12	2.6026817086383777e-11
46100000	0.004998986634627213	1.5231256000317279e-49	6.452005756574979e-66	3.3534899182296563e-9	1.7706603443371076e-15	2.01998623062624e-6	-7.820131338960443e-20	5.216456510453325e-20	2.5832897746310345e-12	8.923233012385896e-12	2.6026817086383777e-11
46200000	0.004998986634627213	1.5231256000317279e-49	6.452005756574979e-66	3.3534899182296563e-9	1.7706603443371076e-15	2.01998623062624e-6	-7.820131164028296e-20	5.216456510453325e-20	2.5832897746310345e-12	8.923233012385896e-12	2.6026817086383777e-11
46300000	0.004998986634627213	1.5231256000317279e-49	6.452005756574979e-66	3.3534899182296563e-9	1.7706603443371076e-15	2.01998623062624e-6	-7.820130989096149e-20	5.216456510453325e-20	2.5832897746310345e-12	8.923233012385896e-12	2.6026817086383777e-11
46400000	0.004998986634627213	1.5231256000317279e-49	6.452005756574979e-66	3.3534899182296563e-9	1.7706603443371076e-15	2.01998623062624e-6	-7.820130814164003e-20	5.216456510453325e-20	2.5832897746310345e-12	8.923233012385896e-12	2.6026817086383777e-11
46500000	0.004998986634627213	1.5231256000317279e-49	6.452005756574979e-66	3.3534899182296563e-9	1.7706603443371076e-15	2.01998623062624e-6	-7.820130639231856e-20	5.216456510453325e-20	2.5832897746310345e-12	8.923233012385896e-12	2.6026817086383777e-11
46600000	0.004998986634627213	1.5231256000317279e-49	6.452005756574979e-66	3.3534899182296563e-9	1.7706603443371076e-15	2.01998623062624e-6	-7.820130464299709e-20	5.216456510453325e-20	2.5832897746310345e-12	8.923233012385896e-12	2.6026817086383777e-11
46700000	0.004998986634627213	1.5231256000317279e-49	6.452005756574979e-66	3.3534899182296563e-9	1.7706603443371076e-15	2.01998623062624e-6	-7.820130289367562e-20	5.216456510453325e-20	2.5832897746310345e-12	8.923233012385896e-12	2.6026817086383777e-11
46800000	0.004998986634627213	1.5231256000317279e-49	6.452005756574979e-66	3.3534899182296563e-9	1.7706603443371076e-15	2.01998623062624e-6	-7.820130114435416e-20	5.216456510453325e-20	2.5832897746310345e-12	8.923233012385896e-12	2.6026817086383777e-11
46900000	0.004998986634627213	1.5231256000317279e-49	6.452005756574979e-66	3.3534899182296563e-9	1.7706603443371076e-15	2.01998623062624e-6	-7.820129939503269e-20	5.216456510453325e-20	2.5832897746310345e-12	8.923233012385896e-12	2.6026817086383777e-11
47000000	0.004998986634627213	1.5231256000317279e-49	6.452005756574979e-66	3.3534899182296563e-9	1.7706603443371076e-15	2.01998623062624e-6	-7.820129764571122e-20	5.216456510453325e-20	2.5832897746310345e-12	8.923233012385896e-12	2.6026817086383777e-11
47100000	0.004998986634627213	1.5231256000317279e-49	6.452005756574979e-66	3.3534899182296563e-9	1.7706603443371076e-15	2.01998623062624e-6	-7.820129589638976e-20	5.216456510453325e-20	2.5832897746310345e-12	8.923233012385896e-12	2.6026817086383777e-11
47200000	0.004998986634627213	1.5231256000317279e-49	6.452005756574979e-66	3.3534899182296563e-9	1.7706603443371076e-15	2.01998623062624e-6	-7.820129414706829e-20	5.216456510453325e-20	2.5832897746310345e-12	8.923233012385896e-12	2.6026817086383777e-11
47300000	0.004998986634627213	1.5231256000317279e-49	6.452005756574979e-66	3.3534899182296563e-9	1.7706603443371076e-15	2.01998623062624e-6	-7.820129239774682e-20	5.216456510453325e-20	2.5832897746310345e-12	8.923233012385896e-12	2.6026817086383777e-11
47400000	0.004998986634627213	1.5231256000317279e-49	6.452005756574979e-66	3.3534899182296563e-9	1.7706603443371076e-15	2.01998623062624e-6	-7.820129064842535e-20	5.216456510453325e-20	2.5832897746310345e-12	8.923233012385896e-12	2.6026817086383777e-11
47500000	0.004998986634627213	1.5231256000317279e-49	6.452005756574979e-66	3.3534899182296563e-9	1.7706603443371076e-15	2.01998623062624e-6	-7.820128889910389e-20	5.216456510453325e-20	2.5832897746310345e-12	8.923233012385896e-12	2.6026817086383777e-11
47600000	0.004998986634627213	1.5231256000317279e-49	6.452005756574979e-66	3.3534899182296563e-9	1.7706603443371076e-15	2.01998623062624e-6	-7.820128714978242e-20	5.216456510453325e-20	2.5832897746310345e-12	8.923233012385896e-12	2.6026817086383777e-11
47700000	0.004998986634627213	1.5231256000317279e-49	6.452005756574979e-66	3.3534899182296563e-9	1.7706603443371076e-15	2.01998623062624e-6	-7.820128540046095e-20	5.216456510453325e-20	2.5832897746310345e-12	8.923233012385896e-12	2.6026817086383777e-11
47800000	0.004998986634627213	1.5231256000317279e-49	6.452005756574979e-66	3.3534899182296563e-9	1.7706603443371076e-15	2.01998623062624e-6	-7.820128365113949e-20	5.216456510453325e-20	2.5832897746310345e-12	8.923233012385896e-12	2.6026817086383777e-11
47900000	0.004998986634627213	1.5231256000317279e-49	6.452005756574979e-66	3.3534899182296563e-9	1.7706603443371076e-15	2.01998623062624e-6	-7.820128190181802e-20	5.216456510453325e-20	2.5832897746310345e-12	8.923233012385896e-12	2.6026817086383777e-11
48000000	0.004998986634627213	1.5231256000317279e-49	6.452005756574979e-66	3.3534899182296563e-9	1.7706603443371076e-15	2.01998623062624e-6	-7.820128015249655e-20	5.216456510453325e-20	2.5832897746310345e-12	8.923233012385896e-12	2.6026817086383777e-11
48100000	0.004998986634627213	1.5231256000317279e-49	6.452005756574979e-66	3.3534899182296563e-9	1.7706603443371076e-15	2.01998623062624e-6	-7.820127840317508e-20	5.216456510453325e-20	2.5832897746310345e-12	8.923233012385896e-12	2.6026817086383777e-11
48200000	0.004998986634627213	1.5231256000317279e-49	6.452005756574979e-66	3.3534899182296563e-9	1.7706603443371076e-15	2.01998623062624e-6	-7.820127665385362e-20	5.216456510453325e-20	2.5832897746310345e-12	8.923233012385896e-12	2.6026817086383777e-11
48300000	0.004998986634627213	1.5231256000317279e-49	6.452005756574979e-66	3.3534899182296563e-9	1.7706603443371076e-15	2.01998623062624e-6	-7.820127490453215e-20	5.216456510453325e-20	2.5832897746310345e-12	8.923233012385896e-12	2.6026817086383777e-11
48400000	0.004998986634627213	1.5231256000317279e-49	6.452005756574979e-66	3.3534899182296563e-9	1.7706603443371076e-15	2.01998623062624e-6	-7.820127315521068e-20	5.216456510453325e-20	2.5832897746310345e-12	8.923233012385896e-12	2.6026817086383777e-11
48500000	0.004998986634627213	1.5231256000317279e-49	6.452005756574979e-66	3.3534899182296563e-9	1.7706603443371076e-15	2.01998623062624e-6	-7.820127140588922e-20	5.216456510453325e-20	2.5832897746310345e-12	8.923233012385896e-12	2.6026817086383777e-11
48600000	0.004998986634627213	1.5231256000317279e-49	6.452005756574979e-66	3.3534899182296563e-9	1.7706603443371076e-15	2.01998623062624e-6	-7.820126965656775e-20	5.216456510453325e-20	2.5832897746310345e-12	8.923233012385896e-12	2.6026817086383777e-11
48700000	0.004998986634627213	1.5231256000317279e-49	6.452005756574979e-66	3.3534899182296563e-9	1.7706603443371076e-15	2.01998623062624e-6	-7.820126790724628e-20	5.216456510453325e-20	2.5832897746310345e-12	8.923233012385896e-12	2.6026817086383777e-11
48800000	0.004998986634627213	1.5231256000317279e-49	6.452005756574979e-66	3.3534899182296563e-9	1.7706603443371076e-15	2.01998623062624e-6	-7.820126615792481e-20	5.216456510453325e-20	2.5832897746310345e-12	8.923233012385896e-12	2.6026817086383777e-11
48900000	0.004998986634627213	1.5231256000317279e-49	6.452005756574979e-66	3.3534899182296563e-9	1.7706603443371076e-15	2.01998623062624e-6	-7.820126440860335e-20	5.216456510453325e-20	2.5832897746310345e-12	8.923233012385896e-12	2.6026817086383777e-11
49000000	0.004998986634627213	1.5231256000317279e-49	6.452005756574979e-66	3.3534899182296563e-9	1.7706603443371076e-15	2.01998623062624e-6	-7.820126265928188e-20	5.216456510453325e-20	2.5832897746310345e-12	8.923233012385896e-12	2.6026817086383777e-11
49100000	0.004998986634627213	1.5231256000317279e-49	6.452005756574979e-66	3.3534899182296563e-9	1.7706603443371076e-15	2.01998623062624e-6	-7.820126090996041e-20	5.216456510453325e-20	2.5832897746310345e-12	8.923233012385896e-12	2.6026817086383777e-11
49200000	0.004998986634627213	1.5231256000317279e-49	6.452005756574979e-66	3.3534899182296563e-9	1.7706603443371076e-15	2.01998623062624e-6	-7.820125916063896e-20	5.216456510453325e-20	2.5832897746310345e-12	8.923233012385896e-12	2.6026817086383777e-11
49300000	0.004998986634627213	1.5231256000317279e-49	6.452005756574979e-66	3.3534899182296563e-9	1.7706603443371076e-15	2.01998623062624e-6	-7.820125741131749e-20	5.216456510453325e-20	2.5832897746310345e-12	8.923233012385896e-12	2.6026817086383777e-11
49400000	0.004998986634627213	1.5231256000317279e-49	6.45200575657498e-66	3.3534899182296563e-9	1.7706603443371076e-15	2.01998623062624e-6	-7.820125566199602e-20	5.216456510453325e-20	2.5832897746310345e-12	8.923233012385896e-12	2.6026817086383777e-11
49500000	0.004998986634627213	1.5231256000317279e-49	6.45200575657498e-66	3.3534899182296563e-9	1.7706603443371076e-15	2.01998623062624e-6	-7.820125391267456e-20	5.216456510453325e-20	2.5832897746310345e-12	8.923233012385896e-12	2.6026817086383777e-11
49600000	0.004998986634627213	1.5231256000317279e-49	6.45200575657498e-66	3.3534899182296563e-9	1.7706603443371078e-15	2.01998623062624e-6	-7.820125216335309e-20	5.216456510453325e-20	2.5832897746310345e-12	8.923233012385896e-12	2.6026817086383777e-11
49700000	0.004998986634627213	1.523125600031728e-49	6.45200575657498e-66	3.3534899182296563e-9	1.7706603443371078e-15	2.01998623062624e-6	-7.820125041403162e-20	5.216456510453325e-20	2.5832897746310345e-12	8.923233012385896e-12	2.6026817086383777e-11
49800000	0.004998986634627213	1.523125600031728e-49	6.45200575657498e-66	3.3534899182296563e-9	1.7706603443371078e-15	2.01998623062624e-6	-7.820124866471015e-20	5.216456510453325e-20	2.5832897746310345e-12	8.923233012385896e-12	2.6026817086383777e-11
49900000	0.004998986634627213	1.523125600031728e-49	6.45200575657498e-66	3.3534899182296563e-9	1.7706603443371078e-15	2.01998623062624e-6	-7.820124691538869e-20	5.216456510453325e-20	2.5832897746310345e-12	8.923233012385896e-12	2.6026817086383777e-11
50000000	0.004998986634627213	1.523125600031728e-49	6.45200575657498e-66	3.3534899182296563e-9	1.7706603443371078e-15	2.01998623062624e-6	-7.820124516606722e-20	5.216456510453325e-20	2.583289774631035e-12	8.923233012385896e-12	2.6026817086383777e-11
50100000	0.004998986634627213	1.523125600031728e-49	6.45200575657498e-66	3.3534899182296563e-9	1.7706603443371078e-15	2.01998623062624e-6	-7.820124341674575e-20	5.216456510453325e-20	2.583289774631035e-12	8.923233012385896e-12	2.6026817086383777e-11
50200000	0.004998986634627213	1.523125600031728e-49	6.45200575657498e-66	3.3534899182296563e-9	1.7706603443371078e-15	2.01998623062624e-6	-7.820124166742429e-20	5.216456510453325e-20	2.583289774631035e-12	8.923233012385896e-12	2.6026817086383777e-11
50300000	0.004998986634627213	1.523125600031728e-49	6.45200575657498e-66	3.3534899182296563e-9	1.7706603443371078e-15	2.01998623062624e-6	-7.820123991810282e-20	5.216456510453325e-20	2.583289774631035e-12	8.923233012385896e-12	2.6026817086383777e-11
50400000	0.004998986634627213	1.523125600031728e-49	6.45200575657498e-66	3.3534899182296563e-9	1.7706603443371078e-15	2.01998623062624e-6	-7.820123816878135e-20	5.216456510453325e-20	2.583289774631035e-12	8.923233012385896e-12	2.6026817086383777e-11
50500000	0.004998986634627213	1.523125600031728e-49	6.45200575657498e-66	3.3534899182296563e-9	1.7706603443371078e-15	2.01998623062624e-6	-7.820123641945988e-20	5.216456510453325e-20	2.583289774631035e-12	8.923233012385896e-12	2.6026817086383777e-11
50600000	0.004998986634627213	1.523125600031728e-49	6.45200575657498e-66	3.3534899182296563e-9	1.7706603443371078e-15	2.01998623062624e-6	-7.820123467013842e-20	5.216456510453325e-20	2.583289774631035e-12	8.923233012385896e-12	2.6026817086383777e-11
50700000	0.004998986634627213	1.523125600031728e-49	6.45200575657498e-66	3.3534899182296563e-9	1.7706603443371078e-15	2.01998623062624e-6	-7.820123292081695e-20	5.216456510453325e-20	2.583289774631035e-12	8.923233012385896e-12	2.6026817086383777e-11
50800000	0.004998986634627213	1.523125600031728e-49	6.45200575657498e-66	3.3534899182296563e-9	1.7706603443371078e-15	2.01998623062624e-6	-7.820123117149548e-20	5.216456510453325e-20	2.583289774631035e-12	8.923233012385896e-12	2.6026817086383777e-11
50900000	0.004998986634627213	1.523125600031728e-49	6.45200575657498e-66	3.3534899182296563e-9	1.7706603443371078e-15	2.01998623062624e-6	-7.820122942217402e-20	5.216456510453325e-20	2.583289774631035e-12	8.923233012385896e-12	2.6026817086383777e-11
51000000	0.004998986634627213	1.523125600031728e-49	6.45200575657498e-66	3.3534899182296563e-9	1.7706603443371078e-15	2.01998623062624e-6	-7.820122767285255e-20	5.216456510453325e-20	2.583289774631035e-12	8.923233012385896e-12	2.6026817086383777e-11
51100000	0.004998986634627213	1.523125600031728e-49	6.45200575657498e-66	3.3534899182296563e-9	1.7706603443371078e-15	2.01998623062624e-6	-7.820122592353108e-20	5.216456510453325e-20	2.583289774631035e-12	8.923233012385896e-12	2.6026817086383777e-11
51200000	0.004998986634627213	1.523125600031728e-49	6.45200575657498e-66	3.3534899182296563e-9	1.7706603443371078e-15	2.01998623062624e-6	-7.820122417420961e-20	5.216456510453325e-20	2.583289774631035e-12	8.923233012385896e-12	2.6026817086383777e-11
51300000	0.004998986634627213	1.523125600031728e-49	6.45200575657498e-66	3.3534899182296563e-9	1.7706603443371078e-15	2.01998623062624e-6	-7.820122242488815e-20	5.216456510453325e-20	2.583289774631035e-12	8.923233012385896e-12	2.6026817086383777e-11
51400000	0.004998986634627213	1.523125600031728e-49	6.45200575657498e-66	3.3534899182296563e-9	1.7706603443371078e-15	2.01998623062624e-6	-7.820122067556668e-20	5.216456510453325e-20	2.583289774631035e-12	8.923233012385896e-12	2.6026817086383777e-11
51500000	0.004998986634627213	1.523125600031728e-49	6.45200575657498e-66	3.3534899182296563e-9	1.7706603443371078e-15	2.01998623062624e-6	-7.820121892624521e-20	5.216456510453325e-20	2.583289774631035e-12	8.923233012385896e-12	2.6026817086383777e-11
51600000	0.004998986634627213	1.523125600031728e-49	6.45200575657498e-66	3.3534899182296563e-9	1.7706603443371078e-15	2.01998623062624e-6	-7.820121717692375e-20	5.216456510453325e-20	2.583289774631035e-12	8.923233012385896e-12	2.6026817086383777e-11
51700000	0.004998986634627213	1.523125600031728e-49	6.45200575657498e-66	3.3534899182296563e-9	1.7706603443371078e-15	2.01998623062624e-6	-7.820121542760228e-20	5.216456510453325e-20	2.583289774631035e-12	8.923233012385896e-12	2.6026817086383777e-11
51800000	0.004998986634627213	1.523125600031728e-49	6.45200575657498e-66	3.3534899182296563e-9	1.7706603443371078e-15	2.01998623062624e-6	-7.820121367828081e-20	5.216456510453325e-20	2.583289774631035e-12	8.923233012385896e-12	2.6026817086383777e-11
51900000	0.004998986634627213	1.523125600031728e-49	6.45200575657498e-66	3.3534899182296563e-9	1.7706603443371078e-15	2.01998623062624e-6	-7.820121192895934e-20	5.216456510453325e-20	2.583289774631035e-12	8.923233012385896e-12	2.6026817086383777e-11
52000000	0.004998986634627213	1.523125600031728e-49	6.45200575657498e-66	3.3534899182296563e-9	1.7706603443371078e-15	2.01998623062624e-6	-7.820121017963788e-20	5.216456510453325e-20	2.583289774631035e-12	8.923233012385896e-12	2.6026817086383777e-11
52100000	0.004998986634627213	1.523125600031728e-49	6.45200575657498e-66	3.3534899182296563e-9	1.7706603443371078e-15	2.01998623062624e-6	-7.820120843031641e-20	5.216456510453325e-20	2.583289774631035e-12	8.923233012385896e-12	2.6026817086383777e-11
52200000	0.004998986634627213	1.523125600031728e-49	6.45200575657498e-66	3.3534899182296563e-9	1.7706603443371078e-15	2.01998623062624e-6	-7.820120668099494e-20	5.216456510453325e-20	2.583289774631035e-12	8.923233012385896e-12	2.6026817086383777e-11
52300000	0.004998986634627213	1.523125600031728e-49	6.45200575657498e-66	3.3534899182296563e-9	1.7706603443371078e-15	2.01998623062624e-6	-7.820120493167348e-20	5.216456510453325e-20	2.583289774631035e-12	8.923233012385896e-12	2.6026817086383777e-11
52400000	0.004998986634627213	1.523125600031728e-49	6.45200575657498e-66	3.3534899182296563e-9	1.7706603443371078e-15	2.01998623062624e-6	-7.820120318235201e-20	5.216456510453325e-20	2.583289774631035e-12	8.923233012385896e-12	2.6026817086383777e-11
52500000	0.004998986634627213	1.523125600031728e-49	6.452005756574982e-66	3.3534899182296563e-9	1.7706603443371078e-15	2.01998623062624e-6	-7.820120143303054e-20	5.216456510453325e-20	2.583289774631035e-12	8.923233012385896e-12	2.6026817086383777e-11
52600000	0.004998986634627213	1.523125600031728e-49	6.452005756574982e-66	3.3534899182296563e-9	1.7706603443371078e-15	2.01998623062624e-6	-7.820119968370908e-20	5.216456510453325e-20	2.583289774631035e-12	8.923233012385896e-12	2.6026817086383777e-11
52700000	0.004998986634627213	1.523125600031728e-49	6.452005756574982e-66	3.3534899182296563e-9	1.7706603443371078e-15	2.01998623062624e-6	-7.820119793438761e-20	5.216456510453325e-20	2.583289774631035e-12	8.923233012385896e-12	2.6026817086383777e-11
52800000	0.004998986634627213	1.523125600031728e-49	6.452005756574982e-66	3.3534899182296563e-9	1.7706603443371078e-15	2.01998623062624e-6	-7.820119618506614e-20	5.216456510453325e-20	2.583289774631035e-12	8.923233012385896e-12	2.6026817086383777e-11
52900000	0.004998986634627213	1.523125600031728e-49	6.452005756574982e-66	3.3534899182296563e-9	1.7706603443371078e-15	2.01998623062624e-6	-7.820119443574467e-20	5.216456510453325e-20	2.583289774631035e-12	8.923233012385896e-12	2.6026817086383777e-11
53000000	0.004998986634627213	1.523125600031728e-49	6.452005756574982e-66	3.3534899182296563e-9	1.7706603443371078e-15	2.01998623062624e-6	-7.820119268642322e-20	5.216456510453325e-20	2.583289774631035e-12	8.923233012385896e-12	2.6026817086383777e-11
53100000	0.004998986634627213	1.5231256000317282e-49	6.452005756574982e-66	3.3534899182296563e-9	1.7706603443371078e-15	2.01998623062624e-6	-7.820119093710175e-20	5.216456510453325e-20	2.583289774631035e-12	8.923233012385896e-12	2.6026817086383777e-11
53200000	0.004998986634627213	1.5231256000317282e-49	6.452005756574982e-66	3.3534899182296563e-9	1.7706603443371078e-15	2.01998623062624e-6	-7.820118918778027e-20	5.216456510453325e-20	2.583289774631035e-12	8.923233012385896e-12	2.6026817086383777e-11
53300000	0.004998986634627213	1.5231256000317282e-49	6.452005756574982e-66	3.3534899182296563e-9	1.7706603443371078e-15	2.01998623062624e-6	-7.820118743845882e-20	5.216456510453325e-20	2.583289774631035e-12	8.923233012385896e-12	2.6026817086383777e-11
53400000	0.004998986634627213	1.5231256000317282e-49	6.452005756574982e-66	3.3534899182296563e-9	1.7706603443371078e-15	2.01998623062624e-6	-7.820118568913735e-20	5.216456510453325e-20	2.583289774631035e-12	8.923233012385896e-12	2.6026817086383777e-11
53500000	0.004998986634627213	1.5231256000317282e-49	6.452005756574982e-66	3.3534899182296563e-9	1.7706603443371078e-15	2.01998623062624e-6	-7.820118393981588e-20	5.216456510453325e-20	2.583289774631035e-12	8.923233012385896e-12	2.6026817086383777e-11
53600000	0.004998986634627213	1.5231256000317282e-49	6.452005756574982e-66	3.3534899182296563e-9	1.7706603443371078e-15	2.01998623062624e-6	-7.82011821904944e-20	5.216456510453325e-20	2.583289774631035e-12	8.923233012385896e-12	2.6026817086383777e-11
53700000	0.004998986634627213	1.5231256000317282e-49	6.452005756574982e-66	3.3534899182296563e-9	1.7706603443371078e-15	2.01998623062624e-6	-7.820118044117295e-20	5.216456510453325e-20	2.583289774631035e-12	8.923233012385896e-12	2.6026817086383777e-11
53800000	0.004998986634627213	1.5231256000317282e-49	6.452005756574982e-66	3.3534899182296563e-9	1.7706603443371078e-15	2.01998623062624e-6	-7.820117869185148e-20	5.216456510453325e-20	2.583289774631035e-12	8.923233012385896e-12	2.6026817086383777e-11
53900000	0.004998986634627213	1.5231256000317282e-49	6.452005756574982e-66	3.3534899182296563e-9	1.7706603443371078e-15	2.01998623062624e-6	-7.820117694253001e-20	5.216456510453325e-20	2.583289774631035e-12	8.923233012385896e-12	2.6026817086383777e-11
54000000	0.004998986634627213	1.5231256000317282e-49	6.452005756574982e-66	3.3534899182296563e-9	1.7706603443371078e-15	2.01998623062624e-6	-7.820117519320855e-20	5.216456510453325e-20	2.583289774631035e-12	8.923233012385896e-12	2.6026817086383777e-11
54100000	0.004998986634627213	1.5231256000317282e-49	6.452005756574982e-66	3.3534899182296563e-9	1.7706603443371078e-15	2.01998623062624e-6	-7.820117344388708e-20	5.216456510453325e-20	2.583289774631035e-12	8.923233012385896e-12	2.6026817086383777e-11
54200000	0.004998986634627213	1.5231256000317282e-49	6.452005756574982e-66	3.3534899182296563e-9	1.7706603443371078e-15	2.01998623062624e-6	-7.820117169456561e-20	5.216456510453325e-20	2.583289774631035e-12	8.923233012385896e-12	2.6026817086383777e-11
54300000	0.004998986634627213	1.5231256000317282e-49	6.452005756574982e-66	3.3534899182296563e-9	1.7706603443371078e-15	2.01998623062624e-6	-7.820116994524414e-20	5.216456510453325e-20	2.583289774631035e-12	8.923233012385896e-12	2.6026817086383777e-11
54400000	0.004998986634627213	1.5231256000317282e-49	6.452005756574982e-66	3.3534899182296563e-9	1.7706603443371078e-15	2.01998623062624e-6	-7.820116819592268e-20	5.216456510453325e-20	2.583289774631035e-12	8.923233012385896e-12	2.6026817086383777e-11
54500000	0.004998986634627213	1.5231256000317282e-49	6.452005756574982e-66	3.3534899182296563e-9	1.7706603443371078e-15	2.01998623062624e-6	-7.820116644660121e-20	5.216456510453325e-20	2.583289774631035e-12	8.923233012385896e-12	2.6026817086383777e-11
54600000	0.004998986634627213	1.5231256000317282e-49	6.452005756574982e-66	3.3534899182296563e-9	1.7706603443371078e-15	2.01998623062624e-6	-7.820116469727974e-20	5.216456510453325e-20	2.583289774631035e-12	8.923233012385896e-12	2.6026817086383777e-11
54700000	0.004998986634627213	1.5231256000317282e-49	6.452005756574982e-66	3.3534899182296563e-9	1.7706603443371078e-15	2.01998623062624e-6	-7.820116294795828e-20	5.216456510453325e-20	2.583289774631035e-12	8.923233012385896e-12	2.6026817086383777e-11
54800000	0.004998986634627213	1.5231256000317282e-49	6.452005756574982e-66	3.3534899182296563e-9	1.7706603443371078e-15	2.01998623062624e-6	-7.820116119863681e-20	5.216456510453325e-20	2.583289774631035e-12	8.923233012385896e-12	2.6026817086383777e-11
54900000	0.004998986634627213	1.5231256000317282e-49	6.452005756574982e-66	3.3534899182296563e-9	1.7706603443371078e-15	2.01998623062624e-6	-7.820115944931534e-20	5.216456510453325e-20	2.583289774631035e-12	8.923233012385896e-12	2.6026817086383777e-11
55000000	0.004998986634627213	1.5231256000317282e-49	6.452005756574982e-66	3.3534899182296563e-9	1.7706603443371078e-15	2.01998623062624e-6	-7.820115769999387e-20	5.216456510453325e-20	2.583289774631035e-12	8.923233012385896e-12	2.6026817086383777e-11
55100000	0.004998986634627213	1.5231256000317282e-49	6.452005756574982e-66	3.3534899182296563e-9	1.7706603443371078e-15	2.01998623062624e-6	-7.820115595067241e-20	5.216456510453325e-20	2.583289774631035e-12	8.923233012385896e-12	2.6026817086383777e-11
55200000	0.004998986634627213	1.5231256000317282e-49	6.452005756574982e-66	3.3534899182296563e-9	1.7706603443371078e-15	2.01998623062624e-6	-7.820115420135094e-20	5.216456510453325e-20	2.583289774631035e-12	8.923233012385896e-12	2.6026817086383777e-11
55300000	0.004998986634627213	1.5231256000317282e-49	6.452005756574982e-66	3.3534899182296563e-9	1.7706603443371078e-15	2.01998623062624e-6	-7.820115245202947e-20	5.216456510453325e-20	2.583289774631035e-12	8.923233012385896e-12	2.6026817086383777e-11
55400000	0.004998986634627213	1.5231256000317282e-49	6.452005756574982e-66	3.3534899182296563e-9	1.7706603443371078e-15	2.01998623062624e-6	-7.820115070270801e-20	5.216456510453325e-20	2.583289774631035e-12	8.923233012385896e-12	2.6026817086383777e-11
55500000	0.004998986634627213	1.5231256000317282e-49	6.452005756574982e-66	3.3534899182296563e-9	1.7706603443371078e-15	2.01998623062624e-6	-7.820114895338654e-20	5.216456510453325e-20	2.583289774631035e-12	8.923233012385896e-12	2.6026817086383777e-11
55600000	0.004998986634627213	1.5231256000317282e-49	6.452005756574982e-66	3.3534899182296563e-9	1.7706603443371078e-15	2.01998623062624e-6	-7.820114720406507e-20	5.216456510453325e-20	2.583289774631035e-12	8.923233012385896e-12	2.6026817086383777e-11
55700000	0.004998986634627213	1.5231256000317282e-49	6.452005756574982e-66	3.3534899182296563e-9	1.7706603443371078e-15	2.01998623062624e-6	-7.82011454547436e-20	5.216456510453325e-20	2.583289774631035e-12	8.923233012385896e-12	2.6026817086383777e-11
55800000	0.004998986634627213	1.5231256000317282e-49	6.452005756574982e-66	3.3534899182296563e-9	1.7706603443371078e-15	2.01998623062624e-6	-7.820114370542214e-20	5.216456510453325e-20	2.583289774631035e-12	8.923233012385896e-12	2.6026817086383777e-11
55900000	0.004998986634627213	1.5231256000317282e-49	6.452005756574982e-66	3.3534899182296563e-9	1.7706603443371078e-15	2.01998623062624e-6	-7.820114195610067e-20	5.216456510453325e-20	2.583289774631035e-12	8.923233012385896e-12	2.6026817086383777e-11
56000000	0.004998986634627213	1.5231256000317282e-49	6.452005756574982e-66	3.3534899182296563e-9	1.7706603443371078e-15	2.01998623062624e-6	-7.82011402067792e-20	5.216456510453325e-20	2.583289774631035e-12	8.923233012385896e-12	2.6026817086383777e-11
56100000	0.004998986634627213	1.5231256000317282e-49	6.452005756574982e-66	3.3534899182296563e-9	1.7706603443371078e-15	2.01998623062624e-6	-7.820113845745774e-20	5.216456510453325e-20	2.583289774631035e-12	8.923233012385896e-12	2.6026817086383777e-11
56200000	0.004998986634627213	1.5231256000317282e-49	6.452005756574982e-66	3.3534899182296563e-9	1.7706603443371078e-15	2.01998623062624e-6	-7.820113670813627e-20	5.216456510453325e-20	2.583289774631035e-12	8.923233012385896e-12	2.6026817086383777e-11
56300000	0.004998986634627213	1.5231256000317282e-49	6.452005756574982e-66	3.3534899182296563e-9	1.7706603443371078e-15	2.01998623062624e-6	-7.82011349588148e-20	5.216456510453325e-20	2.583289774631035e-12	8.923233012385896e-12	2.6026817086383777e-11
56400000	0.004998986634627213	1.5231256000317282e-49	6.452005756574982e-66	3.3534899182296563e-9	1.7706603443371078e-15	2.01998623062624e-6	-7.820113320949334e-20	5.216456510453325e-20	2.583289774631035e-12	8.923233012385896e-12	2.6026817086383777e-11
56500000	0.004998986634627213	1.5231256000317282e-49	6.452005756574982e-66	3.3534899182296563e-9	1.7706603443371078e-15	2.01998623062624e-6	-7.820113146017187e-20	5.216456510453325e-20	2.583289774631035e-12	8.923233012385896e-12	2.6026817086383777e-11
56600000	0.004998986634627213	1.5231256000317282e-49	6.452005756574982e-66	3.3534899182296563e-9	1.7706603443371078e-15	2.01998623062624e-6	-7.82011297108504e-20	5.216456510453325e-20	2.583289774631035e-12	8.923233012385896e-12	2.6026817086383777e-11
56700000	0.004998986634627213	1.5231256000317282e-49	6.452005756574982e-66	3.3534899182296563e-9	1.7706603443371078e-15	2.01998623062624e-6	-7.820112796152893e-20	5.216456510453325e-20	2.583289774631035e-12	8.923233012385896e-12	2.6026817086383777e-11
56800000	0.004998986634627213	1.5231256000317282e-49	6.452005756574982e-66	3.3534899182296563e-9	1.7706603443371078e-15	2.01998623062624e-6	-7.820112621220748e-20	5.216456510453325e-20	2.583289774631035e-12	8.923233012385896e-12	2.6026817086383777e-11
56900000	0.004998986634627213	1.5231256000317282e-49	6.452005756574982e-66	3.3534899182296563e-9	1.7706603443371078e-15	2.01998623062624e-6	-7.8201124462886e-20	5.216456510453325e-20	2.583289774631035e-12	8.923233012385896e-12	2.6026817086383777e-11
57000000	0.004998986634627213	1.5231256000317282e-49	6.452005756574982e-66	3.3534899182296563e-9	1.7706603443371078e-15	2.01998623062624e-6	-7.820112271356453e-20	5.216456510453325e-20	2.583289774631035e-12	8.923233012385896e-12	2.6026817086383777e-11
57100000	0.004998986634627213	1.5231256000317282e-49	6.452005756574982e-66	3.3534899182296563e-9	1.7706603443371078e-15	2.01998623062624e-6	-7.820112096424308e-20	5.216456510453325e-20	2.583289774631035e-12	8.923233012385896e-12	2.6026817086383777e-11
57200000	0.004998986634627213	1.5231256000317282e-49	6.452005756574982e-66	3.3534899182296563e-9	1.7706603443371078e-15	2.01998623062624e-6	-7.82011192149216e-20	5.216456510453325e-20	2.583289774631035e-12	8.923233012385896e-12	2.6026817086383777e-11
57300000	0.004998986634627213	1.5231256000317282e-49	6.452005756574982e-66	3.3534899182296563e-9	1.7706603443371078e-15	2.01998623062624e-6	-7.820111746560014e-20	5.216456510453325e-20	2.583289774631035e-12	8.923233012385896e-12	2.6026817086383777e-11
57400000	0.004998986634627213	1.5231256000317282e-49	6.452005756574982e-66	3.3534899182296563e-9	1.7706603443371078e-15	2.01998623062624e-6	-7.820111571627867e-20	5.216456510453325e-20	2.583289774631035e-12	8.923233012385896e-12	2.6026817086383777e-11
57500000	0.004998986634627213	1.5231256000317282e-49	6.452005756574982e-66	3.3534899182296563e-9	1.7706603443371078e-15	2.01998623062624e-6	-7.820111396695721e-20	5.216456510453325e-20	2.583289774631035e-12	8.923233012385896e-12	2.6026817086383777e-11
57600000	0.004998986634627213	1.5231256000317282e-49	6.452005756574982e-66	3.3534899182296563e-9	1.7706603443371078e-15	2.01998623062624e-6	-7.820111221763574e-20	5.216456510453325e-20	2.583289774631035e-12	8.923233012385896e-12	2.6026817086383777e-11
57700000	0.004998986634627213	1.5231256000317282e-49	6.452005756574982e-66	3.3534899182296563e-9	1.7706603443371078e-15	2.01998623062624e-6	-7.820111046831427e-20	5.216456510453325e-20	2.583289774631035e-12	8.923233012385896e-12	2.6026817086383777e-11
57800000	0.004998986634627213	1.523125600031728e-49	6.452005756574982e-66	3.3534899182296563e-9	1.7706603443371078e-15	2.01998623062624e-6	-7.820110871899281e-20	5.216456510453325e-20	2.583289774631035e-12	8.923233012385896e-12	2.6026817086383777e-11
57900000	0.004998986634627213	1.523125600031728e-49	6.452005756574982e-66	3.3534899182296563e-9	1.7706603443371078e-15	2.01998623062624e-6	-7.820110696967134e-20	5.216456510453325e-20	2.583289774631035e-12	8.923233012385896e-12	2.6026817086383777e-11
58000000	0.004998986634627213	1.523125600031728e-49	6.452005756574982e-66	3.3534899182296563e-9	1.7706603443371078e-15	2.01998623062624e-6	-7.820110522034987e-20	5.216456510453325e-20	2.583289774631035e-12	8.923233012385896e-12	2.6026817086383777e-11
58100000	0.004998986634627213	1.523125600031728e-49	6.452005756574982e-66	3.3534899182296563e-9	1.7706603443371078e-15	2.01998623062624e-6	-7.82011034710284e-20	5.216456510453325e-20	2.583289774631035e-12	8.923233012385896e-12	2.6026817086383777e-11
58200000	0.004998986634627213	1.523125600031728e-49	6.452005756574982e-66	3.3534899182296563e-9	1.7706603443371078e-15	2.01998623062624e-6	-7.820110172170694e-20	5.216456510453325e-20	2.583289774631035e-12	8.923233012385896e-12	2.6026817086383777e-11
58300000	0.004998986634627213	1.523125600031728e-49	6.452005756574982e-66	3.3534899182296563e-9	1.7706603443371078e-15	2.01998623062624e-6	-7.820109997238547e-20	5.216456510453325e-20	2.583289774631035e-12	8.923233012385896e-12	2.6026817086383777e-11
58400000	0.004998986634627213	1.523125600031728e-49	6.45200575657498e-66	3.3534899182296563e-9	1.7706603443371078e-15	2.01998623062624e-6	-7.8201098223064e-20	5.216456510453325e-20	2.583289774631035e-12	8.923233012385896e-12	2.6026817086383777e-11
58500000	0.004998986634627213	1.523125600031728e-49	6.45200575657498e-66	3.3534899182296563e-9	1.7706603443371078e-15	2.01998623062624e-6	-7.820109647374254e-20	5.216456510453325e-20	2.583289774631035e-12	8.923233012385896e-12	2.6026817086383777e-11
58600000	0.004998986634627213	1.523125600031728e-49	6.45200575657498e-66	3.3534899182296563e-9	1.7706603443371078e-15	2.01998623062624e-6	-7.820109472442107e-20	5.216456510453325e-20	2.583289774631035e-12	8.923233012385896e-12	2.6026817086383777e-11
58700000	0.004998986634627213	1.523125600031728e-49	6.45200575657498e-66	3.3534899182296563e-9	1.7706603443371078e-15	2.01998623062624e-6	-7.82010929750996e-20	5.216456510453325e-20	2.583289774631035e-12	8.923233012385896e-12	2.6026817086383777e-11
58800000	0.004998986634627213	1.523125600031728e-49	6.45200575657498e-66	3.3534899182296563e-9	1.7706603443371078e-15	2.01998623062624e-6	-7.820109122577813e-20	5.216456510453325e-20	2.583289774631035e-12	8.923233012385896e-12	2.6026817086383777e-11
58900000	0.004998986634627213	1.523125600031728e-49	6.45200575657498e-66	3.3534899182296563e-9	1.7706603443371078e-15	2.01998623062624e-6	-7.820108947645667e-20	5.216456510453325e-20	2.583289774631035e-12	8.923233012385896e-12	2.6026817086383777e-11
59000000	0.004998986634627213	1.523125600031728e-49	6.45200575657498e-66	3.3534899182296563e-9	1.7706603443371078e-15	2.01998623062624e-6	-7.82010877271352e-20	5.216456510453325e-20	2.583289774631035e-12	8.923233012385896e-12	2.6026817086383777e-11
59100000	0.004998986634627213	1.523125600031728e-49	6.45200575657498e-66	3.353489918229656e-9	1.7706603443371078e-15	2.01998623062624e-6	-7.820108597781373e-20	5.216456510453325e-20	2.583289774631035e-12	8.923233012385896e-12	2.6026817086383777e-11
59200000	0.004998986634627213	1.5231256000317279e-49	6.45200575657498e-66	3.353489918229656e-9	1.7706603443371078e-15	2.01998623062624e-6	-7.820108422849227e-20	5.216456510453325e-20	2.583289774631035e-12	8.923233012385896e-12	2.6026817086383777e-11
59300000	0.004998986634627213	1.5231256000317279e-49	6.45200575657498e-66	3.353489918229656e-9	1.7706603443371078e-15	2.01998623062624e-6	-7.82010824791708e-20	5.216456510453325e-20	2.583289774631035e-12	8.923233012385896e-12	2.6026817086383777e-11
59400000	0.004998986634627213	1.5231256000317279e-49	6.45200575657498e-66	3.353489918229656e-9	1.7706603443371078e-15	2.01998623062624e-6	-7.820108072984933e-20	5.216456510453325e-20	2.583289774631035e-12	8.923233012385896e-12	2.6026817086383777e-11
59500000	0.004998986634627213	1.5231256000317279e-49	6.45200575657498e-66	3.353489918229656e-9	1.7706603443371078e-15	2.01998623062624e-6	-7.820107898052787e-20	5.216456510453325e-20	2.583289774631035e-12	8.923233012385896e-12	2.6026817086383777e-11
59600000	0.004998986634627213	1.5231256000317279e-49	6.45200575657498e-66	3.353489918229656e-9	1.7706603443371078e-15	2.01998623062624e-6	-7.82010772312064e-20	5.216456510453325e-20	2.583289774631035e-12	8.923233012385896e-12	2.6026817086383777e-11
59700000	0.004998986634627213	1.5231256000317279e-49	6.45200575657498e-66	3.353489918229656e-9	1.7706603443371078e-15	2.01998623062624e-6	-7.820107548188493e-20	5.216456510453325e-20	2.583289774631035e-12	8.923233012385896e-12	2.6026817086383777e-11
59800000	0.004998986634627213	1.5231256000317279e-49	6.45200575657498e-66	3.353489918229656e-9	1.7706603443371078e-15	2.01998623062624e-6	-7.820107373256346e-20	5.216456510453325e-20	2.583289774631035e-12	8.923233012385896e-12	2.6026817086383777e-11
59900000	0.004998986634627213	1.5231256000317279e-49	6.45200575657498e-66	3.353489918229656e-9	1.7706603443371078e-15	2.01998623062624e-6	-7.8201071983242e-20	5.216456510453325e-20	2.583289774631035e-12	8.923233012385896e-12	2.6026817086383777e-11
60000000	0.004998986634627213	1.5231256000317279e-49	6.45200575657498e-66	3.353489918229656e-9	1.7706603443371078e-15	2.01998623062624e-6	-7.820107023392053e-20	5.216456510453325e-20	2.583289774631035e-12	8.923233012385896e-12	2.6026817086383777e-11
60100000	0.004998986634627213	1.5231256000317279e-49	6.45200575657498e-66	3.353489918229656e-9	1.7706603443371078e-15	2.01998623062624e-6	-7.820106848459906e-20	5.216456510453325e-20	2.583289774631035e-12	8.923233012385896e-12	2.6026817086383777e-11
60200000	0.004998986634627213	1.5231256000317279e-49	6.45200575657498e-66	3.353489918229656e-9	1.7706603443371078e-15	2.01998623062624e-6	-7.82010667352776e-20	5.216456510453325e-20	2.583289774631035e-12	8.923233012385896e-12	2.6026817086383777e-11
60300000	0.004998986634627213	1.5231256000317279e-49	6.45200575657498e-66	3.353489918229656e-9	1.7706603443371078e-15	2.01998623062624e-6	-7.820106498595613e-20	5.216456510453325e-20	2.583289774631035e-12	8.923233012385896e-12	2.6026817086383777e-11
60400000	0.004998986634627213	1.5231256000317277e-49	6.45200575657498e-66	3.353489918229656e-9	1.7706603443371078e-15	2.01998623062624e-6	-7.820106323663466e-20	5.216456510453325e-20	2.583289774631035e-12	8.923233012385896e-12	2.6026817086383777e-11
60500000	0.004998986634627213	1.5231256000317277e-49	6.45200575657498e-66	3.353489918229656e-9	1.7706603443371078e-15	2.01998623062624e-6	-7.820106148731319e-20	5.216456510453325e-20	2.583289774631035e-12	8.923233012385896e-12	2.6026817086383777e-11
60600000	0.004998986634627213	1.5231256000317277e-49	6.45200575657498e-66	3.353489918229656e-9	1.7706603443371078e-15	2.01998623062624e-6	-7.820105973799173e-20	5.216456510453325e-20	2.583289774631035e-12	8.923233012385896e-12	2.6026817086383777e-11
60700000	0.004998986634627213	1.5231256000317277e-49	6.452005756574979e-66	3.353489918229656e-9	1.7706603443371078e-15	2.01998623062624e-6	-7.820105798867026e-20	5.216456510453325e-20	2.5832897746310345e-12	8.923233012385896e-12	2.6026817086383777e-11
60800000	0.004998986634627213	1.5231256000317277e-49	6.452005756574979e-66	3.353489918229656e-9	1.7706603443371078e-15	2.01998623062624e-6	-7.82010562393488e-20	5.216456510453325e-20	2.5832897746310345e-12	8.923233012385896e-12	2.6026817086383777e-11
60900000	0.004998986634627213	1.5231256000317277e-49	6.452005756574979e-66	3.353489918229656e-9	1.7706603443371078e-15	2.01998623062624e-6	-7.820105449002734e-20	5.216456510453325e-20	2.5832897746310345e-12	8.923233012385896e-12	2.6026817086383777e-11
61000000	0.004998986634627213	1.5231256000317277e-49	6.452005756574979e-66	3.353489918229656e-9	1.7706603443371076e-15	2.01998623062624e-6	-7.820105274070587e-20	5.216456510453325e-20	2.5832897746310345e-12	8.923233012385896e-12	2.6026817086383777e-11
61100000	0.004998986634627213	1.5231256000317277e-49	6.452005756574979e-66	3.353489918229656e-9	1.7706603443371076e-15	2.01998623062624e-6	-7.82010509913844e-20	5.216456510453325e-20	2.5832897746310345e-12	8.923233012385896e-12	2.6026817086383777e-11
61200000	0.004998986634627213	1.5231256000317277e-49	6.452005756574979e-66	3.353489918229656e-9	1.7706603443371076e-15	2.01998623062624e-6	-7.820104924206292e-20	5.216456510453325e-20	2.5832897746310345e-12	8.923233012385896e-12	2.6026817086383777e-11
61300000	0.004998986634627213	1.5231256000317277e-49	6.452005756574979e-66	3.353489918229656e-9	1.7706603443371076e-15	2.01998623062624e-6	-7.820104749274147e-20	5.216456510453325e-20	2.5832897746310345e-12	8.923233012385896e-12	2.6026817086383777e-11
61400000	0.004998986634627213	1.5231256000317277e-49	6.452005756574979e-66	3.353489918229656e-9	1.7706603443371076e-15	2.01998623062624e-6	-7.820104574342e-20	5.216456510453325e-20	2.5832897746310345e-12	8.923233012385896e-12	2.6026817086383777e-11
61500000	0.004998986634627213	1.5231256000317275e-49	6.452005756574979e-66	3.353489918229656e-9	1.7706603443371076e-15	2.01998623062624e-6	-7.820104399409853e-20	5.216456510453325e-20	2.5832897746310345e-12	8.923233012385896e-12	2.6026817086383777e-11
61600000	0.004998986634627213	1.5231256000317275e-49	6.452005756574979e-66	3.353489918229656e-9	1.7706603443371076e-15	2.01998623062624e-6	-7.820104224477707e-20	5.216456510453325e-20	2.5832897746310345e-12	8.923233012385896e-12	2.6026817086383777e-11
61700000	0.004998986634627213	1.5231256000317275e-49	6.452005756574979e-66	3.353489918229656e-9	1.7706603443371076e-15	2.01998623062624e-6	-7.82010404954556e-20	5.216456510453325e-20	2.5832897746310345e-12	8.923233012385896e-12	2.6026817086383777e-11
61800000	0.004998986634627213	1.5231256000317275e-49	6.452005756574979e-66	3.353489918229656e-9	1.7706603443371076e-15	2.01998623062624e-6	-7.820103874613413e-20	5.216456510453325e-20	2.5832897746310345e-12	8.923233012385896e-12	2.6026817086383777e-11
61900000	0.004998986634627213	1.5231256000317275e-49	6.452005756574979e-66	3.353489918229656e-9	1.7706603443371076e-15	2.01998623062624e-6	-7.820103699681266e-20	5.216456510453325e-20	2.5832897746310345e-12	8.923233012385896e-12	2.6026817086383777e-11
62000000	0.004998986634627213	1.5231256000317275e-49	6.452005756574979e-66	3.353489918229656e-9	1.7706603443371076e-15	2.01998623062624e-6	-7.82010352474912e-20	5.216456510453325e-20	2.5832897746310345e-12	8.923233012385896e-12	2.6026817086383777e-11
62100000	0.004998986634627213	1.5231256000317275e-49	6.452005756574979e-66	3.353489918229656e-9	1.7706603443371076e-15	2.01998623062624e-6	-7.820103349816973e-20	5.216456510453325e-20	2.5832897746310345e-12	8.923233012385896e-12	2.6026817086383777e-11
62200000	0.004998986634627213	1.5231256000317275e-49	6.452005756574979e-66	3.353489918229656e-9	1.7706603443371076e-15	2.01998623062624e-6	-7.820103174884826e-20	5.216456510453325e-20	2.5832897746310345e-12	8.923233012385896e-12	2.6026817086383777e-11
62300000	0.004998986634627213	1.5231256000317275e-49	6.452005756574979e-66	3.353489918229656e-9	1.7706603443371076e-15	2.01998623062624e-6	-7.82010299995268e-20	5.216456510453325e-20	2.5832897746310345e-12	8.923233012385896e-12	2.6026817086383777e-11
62400000	0.004998986634627213	1.5231256000317275e-49	6.452005756574979e-66	3.353489918229656e-9	1.7706603443371076e-15	2.01998623062624e-6	-7.820102825020533e-20	5.216456510453325e-20	2.5832897746310345e-12	8.923233012385896e-12	2.6026817086383777e-11
62500000	0.004998986634627213	1.5231256000317275e-49	6.452005756574979e-66	3.353489918229656e-9	1.7706603443371076e-15	2.01998623062624e-6	-7.820102650088386e-20	5.216456510453325e-20	2.5832897746310345e-12	8.923233012385896e-12	2.6026817086383777e-11
62600000	0.004998986634627213	1.5231256000317273e-49	6.452005756574979e-66	3.353489918229656e-9	1.7706603443371076e-15	2.01998623062624e-6	-7.82010247515624e-20	5.216456510453325e-20	2.5832897746310345e-12	8.923233012385896e-12	2.6026817086383777e-11
62700000	0.004998986634627213	1.5231256000317273e-49	6.452005756574979e-66	3.353489918229656e-9	1.7706603443371076e-15	2.01998623062624e-6	-7.820102300224093e-20	5.216456510453325e-20	2.5832897746310345e-12	8.923233012385896e-12	2.6026817086383777e-11
62800000	0.004998986634627213	1.5231256000317273e-49	6.452005756574979e-66	3.353489918229656e-9	1.7706603443371076e-15	2.01998623062624e-6	-7.820102125291946e-20	5.216456510453325e-20	2.5832897746310345e-12	8.923233012385896e-12	2.6026817086383777e-11
62900000	0.004998986634627213	1.5231256000317273e-49	6.452005756574979e-66	3.353489918229656e-9	1.7706603443371076e-15	2.01998623062624e-6	-7.820101950359799e-20	5.216456510453325e-20	2.5832897746310345e-12	8.923233012385896e-12	2.6026817086383777e-11
63000000	0.004998986634627213	1.5231256000317273e-49	6.452005756574978e-66	3.353489918229656e-9	1.7706603443371076e-15	2.01998623062624e-6	-7.820101775427653e-20	5.216456510453325e-20	2.5832897746310345e-12	8.923233012385896e-12	2.6026817086383777e-11
63100000	0.004998986634627213	1.5231256000317273e-49	6.452005756574978e-66	3.353489918229656e-9	1.7706603443371076e-15	2.01998623062624e-6	-7.820101600495506e-20	5.216456510453325e-20	2.5832897746310345e-12	8.923233012385896e-12	2.6026817086383777e-11
63200000	0.004998986634627213	1.5231256000317273e-49	6.452005756574978e-66	3.353489918229656e-9	1.7706603443371076e-15	2.01998623062624e-6	-7.820101425563359e-20	5.216456510453325e-20	2.5832897746310345e-12	8.923233012385896e-12	2.6026817086383777e-11
63300000	0.004998986634627213	1.5231256000317273e-49	6.452005756574978e-66	3.353489918229656e-9	1.7706603443371076e-15	2.01998623062624e-6	-7.820101250631213e-20	5.216456510453325e-20	2.5832897746310345e-12	8.923233012385896e-12	2.6026817086383777e-11
63400000	0.004998986634627213	1.5231256000317273e-49	6.452005756574978e-66	3.353489918229656e-9	1.7706603443371076e-15	2.01998623062624e-6	-7.820101075699066e-20	5.216456510453325e-20	2.5832897746310345e-12	8.923233012385896e-12	2.6026817086383777e-11
63500000	0.004998986634627213	1.5231256000317273e-49	6.452005756574978e-66	3.353489918229656e-9	1.7706603443371076e-15	2.01998623062624e-6	-7.820100900766919e-20	5.216456510453325e-20	2.5832897746310345e-12	8.923233012385896e-12	2.6026817086383777e-11
63600000	0.004998986634627213	1.5231256000317273e-49	6.452005756574978e-66	3.353489918229656e-9	1.7706603443371076e-15	2.01998623062624e-6	-7.820100725834772e-20	5.216456510453325e-20	2.5832897746310345e-12	8.923233012385896e-12	2.6026817086383777e-11
63700000	0.004998986634627213	1.5231256000317273e-49	6.452005756574978e-66	3.353489918229656e-9	1.7706603443371076e-15	2.01998623062624e-6	-7.820100550902626e-20	5.216456510453325e-20	2.5832897746310345e-12	8.923233012385896e-12	2.6026817086383777e-11
63800000	0.004998986634627213	1.5231256000317271e-49	6.452005756574978e-66	3.353489918229656e-9	1.7706603443371076e-15	2.01998623062624e-6	-7.820100375970479e-20	5.216456510453325e-20	2.5832897746310345e-12	8.923233012385896e-12	2.6026817086383777e-11
63900000	0.004998986634627213	1.5231256000317271e-49	6.452005756574978e-66	3.353489918229656e-9	1.7706603443371076e-15	2.01998623062624e-6	-7.820100201038332e-20	5.216456510453325e-20	2.5832897746310345e-12	8.923233012385896e-12	2.6026817086383777e-11
64000000	0.004998986634627213	1.5231256000317271e-49	6.452005756574978e-66	3.353489918229656e-9	1.7706603443371076e-15	2.01998623062624e-6	-7.820100026106186e-20	5.216456510453325e-20	2.5832897746310345e-12	8.923233012385896e-12	2.6026817086383777e-11
64100000	0.004998986634627213	1.5231256000317271e-49	6.452005756574978e-66	3.353489918229656e-9	1.7706603443371076e-15	2.01998623062624e-6	-7.820099851174039e-20	5.216456510453325e-20	2.5832897746310345e-12	8.923233012385896e-12	2.6026817086383777e-11
64200000	0.004998986634627213	1.5231256000317271e-49	6.452005756574978e-66	3.353489918229656e-9	1.7706603443371076e-15	2.01998623062624e-6	-7.820099676241892e-20	5.216456510453325e-20	2.5832897746310345e-12	8.923233012385896e-12	2.6026817086383777e-11
64300000	0.004998986634627213	1.5231256000317271e-49	6.452005756574978e-66	3.353489918229656e-9	1.7706603443371076e-15	2.01998623062624e-6	-7.820099501309745e-20	5.216456510453325e-20	2.5832897746310345e-12	8.923233012385896e-12	2.6026817086383777e-11
64400000	0.004998986634627213	1.5231256000317271e-49	6.452005756574978e-66	3.353489918229656e-9	1.7706603443371076e-15	2.01998623062624e-6	-7.8200993263776e-20	5.216456510453325e-20	2.5832897746310345e-12	8.923233012385896e-12	2.6026817086383777e-11
64500000	0.004998986634627213	1.5231256000317271e-49	6.452005756574978e-66	3.353489918229656e-9	1.7706603443371076e-15	2.01998623062624e-6	-7.820099151445452e-20	5.216456510453325e-20	2.5832897746310345e-12	8.923233012385896e-12	2.6026817086383777e-11
64600000	0.004998986634627213	1.5231256000317271e-49	6.452005756574978e-66	3.353489918229656e-9	1.7706603443371076e-15	2.01998623062624e-6	-7.820098976513305e-20	5.216456510453325e-20	2.5832897746310345e-12	8.923233012385896e-12	2.6026817086383777e-11
64700000	0.004998986634627213	1.5231256000317271e-49	6.452005756574978e-66	3.353489918229656e-9	1.7706603443371076e-15	2.01998623062624e-6	-7.82009880158116e-20	5.216456510453325e-20	2.5832897746310345e-12	8.923233012385896e-12	2.6026817086383777e-11
64800000	0.004998986634627213	1.5231256000317271e-49	6.452005756574978e-66	3.353489918229656e-9	1.7706603443371076e-15	2.01998623062624e-6	-7.820098626649013e-20	5.216456510453325e-20	2.5832897746310345e-12	8.923233012385896e-12	2.6026817086383777e-11
64900000	0.004998986634627213	1.5231256000317271e-49	6.452005756574978e-66	3.353489918229656e-9	1.7706603443371076e-15	2.01998623062624e-6	-7.820098451716865e-20	5.216456510453325e-20	2.5832897746310345e-12	8.923233012385896e-12	2.6026817086383777e-11
65000000	0.004998986634627213	1.5231256000317271e-49	6.452005756574978e-66	3.353489918229656e-9	1.7706603443371076e-15	2.01998623062624e-6	-7.820098276784718e-20	5.216456510453325e-20	2.5832897746310345e-12	8.923233012385896e-12	2.6026817086383777e-11
65100000	0.004998986634627213	1.5231256000317271e-49	6.452005756574978e-66	3.353489918229656e-9	1.7706603443371076e-15	2.01998623062624e-6	-7.820098101852573e-20	5.216456510453325e-20	2.5832897746310345e-12	8.923233012385896e-12	2.6026817086383777e-11
65200000	0.004998986634627213	1.5231256000317271e-49	6.452005756574978e-66	3.353489918229656e-9	1.7706603443371076e-15	2.01998623062624e-6	-7.820097926920426e-20	5.216456510453325e-20	2.5832897746310345e-12	8.923233012385896e-12	2.6026817086383777e-11
65300000	0.004998986634627213	1.5231256000317271e-49	6.452005756574978e-66	3.353489918229656e-9	1.7706603443371076e-15	2.01998623062624e-6	-7.820097751988279e-20	5.216456510453325e-20	2.5832897746310345e-12	8.923233012385896e-12	2.6026817086383777e-11
65400000	0.004998986634627213	1.5231256000317271e-49	6.452005756574978e-66	3.353489918229656e-9	1.7706603443371076e-15	2.01998623062624e-6	-7.820097577056133e-20	5.216456510453325e-20	2.5832897746310345e-12	8.923233012385896e-12	2.6026817086383777e-11
65500000	0.004998986634627213	1.5231256000317271e-49	6.452005756574978e-66	3.353489918229656e-9	1.7706603443371076e-15	2.01998623062624e-6	-7.820097402123986e-20	5.216456510453325e-20	2.5832897746310345e-12	8.923233012385896e-12	2.6026817086383777e-11
65600000	0.004998986634627213	1.5231256000317271e-49	6.452005756574978e-66	3.353489918229656e-9	1.7706603443371076e-15	2.01998623062624e-6	-7.820097227191839e-20	5.216456510453325e-20	2.5832897746310345e-12	8.923233012385896e-12	2.6026817086383777e-11
65700000	0.004998986634627213	1.5231256000317271e-49	6.452005756574978e-66	3.353489918229656e-9	1.7706603443371076e-15	2.01998623062624e-6	-7.820097052259692e-20	5.216456510453325e-20	2.5832897746310345e-12	8.923233012385896e-12	2.6026817086383777e-11
65800000	0.004998986634627213	1.523125600031727e-49	6.452005756574978e-66	3.353489918229656e-9	1.7706603443371076e-15	2.01998623062624e-6	-7.820096877327546e-20	5.216456510453325e-20	2.5832897746310345e-12	8.923233012385896e-12	2.6026817086383777e-11
65900000	0.004998986634627213	1.523125600031727e-49	6.452005756574978e-66	3.353489918229656e-9	1.7706603443371076e-15	2.01998623062624e-6	-7.820096702395399e-20	5.216456510453325e-20	2.5832897746310345e-12	8.923233012385896e-12	2.6026817086383777e-11
66000000	0.004998986634627213	1.523125600031727e-49	6.452005756574978e-66	3.353489918229656e-9	1.7706603443371076e-15	2.01998623062624e-6	-7.820096527463252e-20	5.216456510453325e-20	2.5832897746310345e-12	8.923233012385896e-12	2.6026817086383777e-11
66100000	0.004998986634627213	1.523125600031727e-49	6.452005756574978e-66	3.353489918229656e-9	1.7706603443371076e-15	2.01998623062624e-6	-7.820096352531106e-20	5.216456510453325e-20	2.5832897746310345e-12	8.923233012385896e-12	2.6026817086383777e-11
66200000	0.004998986634627213	1.523125600031727e-49	6.452005756574978e-66	3.353489918229656e-9	1.7706603443371076e-15	2.01998623062624e-6	-7.820096177598959e-20	5.216456510453325e-20	2.5832897746310345e-12	8.923233012385896e-12	2.6026817086383777e-11
66300000	0.004998986634627213	1.523125600031727e-49	6.452005756574978e-66	3.353489918229656e-9	1.7706603443371076e-15	2.01998623062624e-6	-7.820096002666812e-20	5.216456510453325e-20	2.5832897746310345e-12	8.923233012385896e-12	2.6026817086383777e-11
66400000	0.004998986634627213	1.523125600031727e-49	6.452005756574978e-66	3.353489918229656e-9	1.7706603443371076e-15	2.01998623062624e-6	-7.820095827734666e-20	5.216456510453325e-20	2.5832897746310345e-12	8.923233012385896e-12	2.6026817086383777e-11
66500000	0.004998986634627213	1.5231256000317271e-49	6.452005756574978e-66	3.353489918229656e-9	1.7706603443371076e-15	2.01998623062624e-6	-7.820095652802519e-20	5.216456510453325e-20	2.5832897746310345e-12	8.923233012385896e-12	2.6026817086383777e-11
66600000	0.004998986634627213	1.5231256000317271e-49	6.452005756574978e-66	3.353489918229656e-9	1.7706603443371076e-15	2.01998623062624e-6	-7.820095477870372e-20	5.216456510453325e-20	2.5832897746310345e-12	8.923233012385896e-12	2.6026817086383777e-11
66700000	0.004998986634627213	1.5231256000317271e-49	6.452005756574978e-66	3.353489918229656e-9	1.7706603443371076e-15	2.01998623062624e-6	-7.820095302938225e-20	5.216456510453325e-20	2.5832897746310345e-12	8.923233012385896e-12	2.6026817086383777e-11
66800000	0.004998986634627213	1.5231256000317271e-49	6.452005756574978e-66	3.353489918229656e-9	1.7706603443371076e-15	2.01998623062624e-6	-7.820095128006079e-20	5.216456510453325e-20	2.5832897746310345e-12	8.923233012385896e-12	2.6026817086383777e-11
66900000	0.004998986634627213	1.5231256000317271e-49	6.452005756574978e-66	3.353489918229656e-9	1.7706603443371076e-15	2.01998623062624e-6	-7.820094953073932e-20	5.216456510453325e-20	2.5832897746310345e-12	8.923233012385896e-12	2.6026817086383777e-11
67000000	0.004998986634627213	1.5231256000317271e-49	6.452005756574978e-66	3.353489918229656e-9	1.7706603443371076e-15	2.01998623062624e-6	-7.820094778141785e-20	5.216456510453325e-20	2.5832897746310345e-12	8.923233012385896e-12	2.6026817086383777e-11
67100000	0.004998986634627213	1.5231256000317271e-49	6.452005756574978e-66	3.353489918229656e-9	1.7706603443371076e-15	2.01998623062624e-6	-7.820094603209639e-20	5.216456510453325e-20	2.5832897746310345e-12	8.923233012385896e-12	2.6026817086383777e-11
67200000	0.004998986634627213	1.5231256000317271e-49	6.452005756574978e-66	3.353489918229656e-9	1.7706603443371076e-15	2.01998623062624e-6	-7.820094428277492e-20	5.216456510453325e-20	2.5832897746310345e-12	8.923233012385896e-12	2.6026817086383777e-11
67300000	0.004998986634627213	1.5231256000317271e-49	6.452005756574978e-66	3.353489918229656e-9	1.7706603443371076e-15	2.01998623062624e-6	-7.820094253345345e-20	5.216456510453325e-20	2.5832897746310345e-12	8.923233012385896e-12	2.6026817086383777e-11
67400000	0.004998986634627213	1.5231256000317271e-49	6.452005756574978e-66	3.353489918229656e-9	1.7706603443371076e-15	2.01998623062624e-6	-7.820094078413198e-20	5.216456510453325e-20	2.5832897746310345e-12	8.923233012385896e-12	2.6026817086383777e-11
67500000	0.004998986634627213	1.5231256000317271e-49	6.452005756574978e-66	3.353489918229656e-9	1.7706603443371076e-15	2.01998623062624e-6	-7.820093903481052e-20	5.216456510453325e-20	2.5832897746310345e-12	8.923233012385896e-12	2.6026817086383777e-11
67600000	0.004998986634627213	1.5231256000317271e-49	6.452005756574978e-66	3.353489918229656e-9	1.7706603443371076e-15	2.01998623062624e-6	-7.820093728548905e-20	5.216456510453325e-20	2.5832897746310345e-12	8.923233012385896e-12	2.6026817086383777e-11
67700000	0.004998986634627213	1.5231256000317271e-49	6.452005756574978e-66	3.353489918229656e-9	1.7706603443371076e-15	2.01998623062624e-6	-7.820093553616758e-20	5.216456510453325e-20	2.5832897746310345e-12	8.923233012385896e-12	2.6026817086383777e-11
67800000	0.004998986634627213	1.5231256000317271e-49	6.452005756574978e-66	3.353489918229656e-9	1.7706603443371076e-15	2.01998623062624e-6	-7.820093378684612e-20	5.216456510453325e-20	2.5832897746310345e-12	8.923233012385896e-12	2.6026817086383777e-11
67900000	0.004998986634627213	1.5231256000317271e-49	6.452005756574978e-66	3.353489918229656e-9	1.7706603443371076e-15	2.01998623062624e-6	-7.820093203752465e-20	5.216456510453325e-20	2.5832897746310345e-12	8.923233012385896e-12	2.6026817086383777e-11
68000000	0.004998986634627213	1.5231256000317271e-49	6.452005756574978e-66	3.353489918229656e-9	1.7706603443371076e-15	2.01998623062624e-6	-7.820093028820318e-20	5.216456510453325e-20	2.5832897746310345e-12	8.923233012385896e-12	2.6026817086383777e-11
68100000	0.004998986634627213	1.5231256000317271e-49	6.452005756574978e-66	3.353489918229656e-9	1.7706603443371076e-15	2.01998623062624e-6	-7.820092853888171e-20	5.216456510453325e-20	2.5832897746310345e-12	8.923233012385896e-12	2.6026817086383777e-11
68200000	0.004998986634627213	1.5231256000317271e-49	6.452005756574978e-66	3.353489918229656e-9	1.7706603443371076e-15	2.01998623062624e-6	-7.820092678956025e-20	5.216456510453325e-20	2.5832897746310345e-12	8.923233012385896e-12	2.6026817086383777e-11
68300000	0.004998986634627213	1.5231256000317271e-49	6.452005756574978e-66	3.353489918229656e-9	1.7706603443371076e-15	2.01998623062624e-6	-7.820092504023878e-20	5.216456510453325e-20	2.5832897746310345e-12	8.923233012385896e-12	2.6026817086383777e-11
68400000	0.004998986634627213	1.5231256000317271e-49	6.452005756574978e-66	3.353489918229656e-9	1.7706603443371076e-15	2.01998623062624e-6	-7.820092329091731e-20	5.216456510453325e-20	2.5832897746310345e-12	8.923233012385896e-12	2.6026817086383777e-11
68500000	0.004998986634627213	1.5231256000317271e-49	6.452005756574978e-66	3.353489918229656e-9	1.7706603443371076e-15	2.01998623062624e-6	-7.820092154159585e-20	5.216456510453325e-20	2.5832897746310345e-12	8.923233012385896e-12	2.6026817086383777e-11
68600000	0.004998986634627213	1.5231256000317271e-49	6.452005756574978e-66	3.353489918229656e-9	1.7706603443371076e-15	2.01998623062624e-6	-7.820091979227438e-20	5.216456510453325e-20	2.5832897746310345e-12	8.923233012385896e-12	2.6026817086383777e-11
68700000	0.004998986634627213	1.5231256000317271e-49	6.452005756574978e-66	3.353489918229656e-9	1.7706603443371076e-15	2.01998623062624e-6	-7.820091804295291e-20	5.216456510453325e-20	2.5832897746310345e-12	8.923233012385896e-12	2.6026817086383777e-11
68800000	0.004998986634627213	1.5231256000317271e-49	6.452005756574978e-66	3.353489918229656e-9	1.7706603443371076e-15	2.01998623062624e-6	-7.820091629363144e-20	5.216456510453325e-20	2.5832897746310345e-12	8.923233012385896e-12	2.6026817086383777e-11
68900000	0.004998986634627213	1.5231256000317273e-49	6.452005756574978e-66	3.353489918229656e-9	1.7706603443371076e-15	2.01998623062624e-6	-7.820091454430999e-20	5.216456510453325e-20	2.5832897746310345e-12	8.923233012385896e-12	2.6026817086383777e-11
69000000	0.004998986634627213	1.5231256000317273e-49	6.452005756574978e-66	3.353489918229656e-9	1.7706603443371076e-15	2.01998623062624e-6	-7.820091279498852e-20	5.216456510453325e-20	2.5832897746310345e-12	8.923233012385896e-12	2.6026817086383777e-11
69100000	0.004998986634627213	1.5231256000317273e-49	6.452005756574978e-66	3.353489918229656e-9	1.7706603443371076e-15	2.01998623062624e-6	-7.820091104566704e-20	5.216456510453325e-20	2.5832897746310345e-12	8.923233012385896e-12	2.6026817086383777e-11
69200000	0.004998986634627213	1.5231256000317273e-49	6.452005756574978e-66	3.353489918229656e-9	1.7706603443371076e-15	2.01998623062624e-6	-7.820090929634559e-20	5.216456510453325e-20	2.5832897746310345e-12	8.923233012385896e-12	2.6026817086383777e-11
69300000	0.004998986634627213	1.5231256000317273e-49	6.452005756574978e-66	3.353489918229656e-9	1.7706603443371076e-15	2.01998623062624e-6	-7.820090754702412e-20	5.216456510453325e-20	2.5832897746310345e-12	8.923233012385896e-12	2.6026817086383777e-11
69400000	0.004998986634627213	1.5231256000317273e-49	6.452005756574978e-66	3.353489918229656e-9	1.7706603443371076e-15	2.01998623062624e-6	-7.820090579770265e-20	5.216456510453325e-20	2.5832897746310345e-12	8.923233012385896e-12	2.6026817086383777e-11
69500000	0.004998986634627213	1.5231256000317273e-49	6.452005756574978e-66	3.353489918229656e-9	1.7706603443371076e-15	2.01998623062624e-6	-7.820090404838119e-20	5.216456510453325e-20	2.5832897746310345e-12	8.923233012385896e-12	2.6026817086383777e-11
69600000	0.004998986634627213	1.5231256000317273e-49	6.452005756574978e-66	3.353489918229656e-9	1.7706603443371076e-15	2.01998623062624e-6	-7.820090229905972e-20	5.216456510453325e-20	2.5832897746310345e-12	8.923233012385896e-12	2.6026817086383777e-11
69700000	0.004998986634627213	1.5231256000317273e-49	6.452005756574978e-66	3.353489918229656e-9	1.7706603443371076e-15	2.01998623062624e-6	-7.820090054973825e-20	5.216456510453325e-20	2.5832897746310345e-12	8.923233012385896e-12	2.6026817086383777e-11
69800000	0.004998986634627213	1.5231256000317273e-49	6.452005756574978e-66	3.353489918229656e-9	1.7706603443371076e-15	2.01998623062624e-6	-7.820089880041678e-20	5.216456510453325e-20	2.5832897746310345e-12	8.923233012385896e-12	2.6026817086383777e-11
69900000	0.004998986634627213	1.5231256000317273e-49	6.452005756574979e-66	3.353489918229656e-9	1.7706603443371076e-15	2.01998623062624e-6	-7.820089705109532e-20	5.216456510453325e-20	2.5832897746310345e-12	8.923233012385896e-12	2.6026817086383777e-11
70000000	0.004998986634627213	1.5231256000317273e-49	6.452005756574979e-66	3.353489918229656e-9	1.7706603443371076e-15	2.01998623062624e-6	-7.820089530177385e-20	5.216456510453325e-20	2.5832897746310345e-12	8.923233012385896e-12	2.6026817086383777e-11
70100000	0.004998986634627213	1.5231256000317273e-49	6.452005756574979e-66	3.353489918229656e-9	1.7706603443371076e-15	2.01998623062624e-6	-7.820089355245238e-20	5.216456510453325e-20	2.5832897746310345e-12	8.923233012385896e-12	2.6026817086383777e-11
70200000	0.004998986634627213	1.5231256000317275e-49	6.452005756574979e-66	3.353489918229656e-9	1.7706603443371076e-15	2.01998623062624e-6	-7.820089180313092e-20	5.216456510453325e-20	2.5832897746310345e-12	8.923233012385896e-12	2.6026817086383777e-11
70300000	0.004998986634627213	1.5231256000317275e-49	6.452005756574979e-66	3.353489918229656e-9	1.7706603443371076e-15	2.01998623062624e-6	-7.820089005380945e-20	5.216456510453325e-20	2.5832897746310345e-12	8.923233012385896e-12	2.6026817086383777e-11
70400000	0.004998986634627213	1.5231256000317275e-49	6.452005756574979e-66	3.353489918229656e-9	1.7706603443371076e-15	2.01998623062624e-6	-7.820088830448798e-20	5.216456510453325e-20	2.5832897746310345e-12	8.923233012385896e-12	2.6026817086383777e-11
70500000	0.004998986634627213	1.5231256000317275e-49	6.452005756574979e-66	3.353489918229656e-9	1.7706603443371076e-15	2.01998623062624e-6	-7.820088655516651e-20	5.216456510453325e-20	2.5832897746310345e-12	8.923233012385896e-12	2.6026817086383777e-11
70600000	0.004998986634627213	1.5231256000317275e-49	6.452005756574979e-66	3.353489918229656e-9	1.7706603443371076e-15	2.01998623062624e-6	-7.820088480584505e-20	5.216456510453325e-20	2.5832897746310345e-12	8.923233012385896e-12	2.6026817086383777e-11
70700000	0.004998986634627213	1.5231256000317275e-49	6.452005756574979e-66	3.353489918229656e-9	1.7706603443371076e-15	2.01998623062624e-6	-7.820088305652358e-20	5.216456510453325e-20	2.5832897746310345e-12	8.923233012385896e-12	2.6026817086383777e-11
70800000	0.004998986634627213	1.5231256000317275e-49	6.452005756574979e-66	3.353489918229656e-9	1.7706603443371076e-15	2.01998623062624e-6	-7.820088130720211e-20	5.216456510453325e-20	2.583289774631035e-12	8.923233012385896e-12	2.6026817086383777e-11
70900000	0.004998986634627213	1.5231256000317275e-49	6.452005756574979e-66	3.353489918229656e-9	1.7706603443371076e-15	2.01998623062624e-6	-7.820087955788065e-20	5.216456510453325e-20	2.583289774631035e-12	8.923233012385896e-12	2.6026817086383777e-11
71000000	0.004998986634627213	1.5231256000317275e-49	6.452005756574979e-66	3.353489918229656e-9	1.7706603443371078e-15	2.01998623062624e-6	-7.820087780855918e-20	5.216456510453325e-20	2.583289774631035e-12	8.923233012385896e-12	2.6026817086383777e-11
71100000	0.004998986634627213	1.5231256000317275e-49	6.452005756574979e-66	3.353489918229656e-9	1.7706603443371078e-15	2.01998623062624e-6	-7.820087605923771e-20	5.216456510453325e-20	2.583289774631035e-12	8.923233012385896e-12	2.6026817086383777e-11
71200000	0.004998986634627213	1.5231256000317275e-49	6.452005756574979e-66	3.353489918229656e-9	1.7706603443371078e-15	2.01998623062624e-6	-7.820087430991624e-20	5.216456510453325e-20	2.583289774631035e-12	8.923233012385896e-12	2.6026817086383777e-11
71300000	0.004998986634627213	1.5231256000317277e-49	6.452005756574979e-66	3.353489918229656e-9	1.7706603443371078e-15	2.01998623062624e-6	-7.820087256059478e-20	5.216456510453325e-20	2.583289774631035e-12	8.923233012385896e-12	2.6026817086383777e-11
71400000	0.004998986634627213	1.5231256000317277e-49	6.452005756574979e-66	3.353489918229656e-9	1.7706603443371078e-15	2.01998623062624e-6	-7.820087081127331e-20	5.216456510453325e-20	2.583289774631035e-12	8.923233012385896e-12	2.6026817086383777e-11
71500000	0.004998986634627213	1.5231256000317277e-49	6.452005756574979e-66	3.353489918229656e-9	1.7706603443371078e-15	2.01998623062624e-6	-7.820086906195184e-20	5.216456510453325e-20	2.583289774631035e-12	8.923233012385896e-12	2.6026817086383777e-11
71600000	0.004998986634627213	1.5231256000317277e-49	6.452005756574979e-66	3.353489918229656e-9	1.7706603443371078e-15	2.01998623062624e-6	-7.820086731263038e-20	5.216456510453325e-20	2.583289774631035e-12	8.923233012385896e-12	2.6026817086383777e-11
71700000	0.004998986634627213	1.5231256000317277e-49	6.452005756574979e-66	3.353489918229656e-9	1.7706603443371078e-15	2.01998623062624e-6	-7.820086556330891e-20	5.216456510453325e-20	2.583289774631035e-12	8.923233012385896e-12	2.6026817086383777e-11
71800000	0.004998986634627213	1.5231256000317277e-49	6.452005756574979e-66	3.353489918229656e-9	1.7706603443371078e-15	2.01998623062624e-6	-7.820086381398744e-20	5.216456510453325e-20	2.583289774631035e-12	8.923233012385896e-12	2.6026817086383777e-11
71900000	0.004998986634627213	1.5231256000317277e-49	6.452005756574979e-66	3.353489918229656e-9	1.7706603443371078e-15	2.01998623062624e-6	-7.820086206466597e-20	5.216456510453325e-20	2.583289774631035e-12	8.923233012385896e-12	2.6026817086383777e-11
72000000	0.004998986634627213	1.5231256000317277e-49	6.452005756574979e-66	3.353489918229656e-9	1.7706603443371078e-15	2.01998623062624e-6	-7.820086031534451e-20	5.216456510453325e-20	2.583289774631035e-12	8.923233012385896e-12	2.6026817086383777e-11
72100000	0.004998986634627213	1.5231256000317277e-49	6.452005756574979e-66	3.353489918229656e-9	1.7706603443371078e-15	2.01998623062624e-6	-7.820085856602304e-20	5.216456510453325e-20	2.583289774631035e-12	8.923233012385896e-12	2.6026817086383777e-11
72200000	0.004998986634627213	1.5231256000317277e-49	6.452005756574979e-66	3.353489918229656e-9	1.7706603443371078e-15	2.01998623062624e-6	-7.820085681670157e-20	5.216456510453325e-20	2.583289774631035e-12	8.923233012385896e-12	2.6026817086383777e-11
72300000	0.004998986634627213	1.5231256000317277e-49	6.452005756574979e-66	3.353489918229656e-9	1.7706603443371078e-15	2.01998623062624e-6	-7.820085506738011e-20	5.216456510453325e-20	2.583289774631035e-12	8.923233012385896e-12	2.6026817086383777e-11
72400000	0.004998986634627213	1.5231256000317277e-49	6.452005756574979e-66	3.353489918229656e-9	1.7706603443371078e-15	2.01998623062624e-6	-7.820085331805864e-20	5.216456510453325e-20	2.583289774631035e-12	8.923233012385896e-12	2.6026817086383777e-11
72500000	0.004998986634627213	1.5231256000317279e-49	6.452005756574979e-66	3.353489918229656e-9	1.7706603443371078e-15	2.01998623062624e-6	-7.820085156873717e-20	5.216456510453325e-20	2.583289774631035e-12	8.923233012385896e-12	2.6026817086383777e-11
72600000	0.004998986634627213	1.5231256000317279e-49	6.452005756574979e-66	3.353489918229656e-9	1.7706603443371078e-15	2.01998623062624e-6	-7.820084981941572e-20	5.216456510453325e-20	2.583289774631035e-12	8.923233012385896e-12	2.6026817086383777e-11
72700000	0.004998986634627213	1.5231256000317279e-49	6.452005756574979e-66	3.353489918229656e-9	1.7706603443371078e-15	2.01998623062624e-6	-7.820084807009425e-20	5.216456510453325e-20	2.583289774631035e-12	8.923233012385896e-12	2.6026817086383777e-11
72800000	0.004998986634627213	1.5231256000317279e-49	6.45200575657498e-66	3.353489918229656e-9	1.7706603443371078e-15	2.01998623062624e-6	-7.820084632077277e-20	5.216456510453325e-20	2.583289774631035e-12	8.923233012385896e-12	2.6026817086383777e-11
72900000	0.004998986634627213	1.5231256000317279e-49	6.45200575657498e-66	3.353489918229656e-9	1.7706603443371078e-15	2.01998623062624e-6	-7.82008445714513e-20	5.216456510453325e-20	2.583289774631035e-12	8.923233012385896e-12	2.6026817086383777e-11
73000000	0.004998986634627213	1.5231256000317279e-49	6.45200575657498e-66	3.353489918229656e-9	1.7706603443371078e-15	2.01998623062624e-6	-7.820084282212985e-20	5.216456510453325e-20	2.583289774631035e-12	8.923233012385896e-12	2.6026817086383777e-11
73100000	0.004998986634627213	1.5231256000317279e-49	6.45200575657498e-66	3.353489918229656e-9	1.7706603443371078e-15	2.01998623062624e-6	-7.820084107280838e-20	5.216456510453325e-20	2.583289774631035e-12	8.923233012385896e-12	2.6026817086383777e-11
73200000	0.004998986634627213	1.5231256000317279e-49	6.45200575657498e-66	3.353489918229656e-9	1.7706603443371078e-15	2.01998623062624e-6	-7.82008393234869e-20	5.216456510453325e-20	2.583289774631035e-12	8.923233012385896e-12	2.6026817086383777e-11
73300000	0.004998986634627213	1.5231256000317279e-49	6.45200575657498e-66	3.353489918229656e-9	1.7706603443371078e-15	2.01998623062624e-6	-7.820083757416545e-20	5.216456510453325e-20	2.583289774631035e-12	8.923233012385896e-12	2.6026817086383777e-11
73400000	0.004998986634627213	1.5231256000317279e-49	6.45200575657498e-66	3.353489918229656e-9	1.7706603443371078e-15	2.01998623062624e-6	-7.820083582484398e-20	5.216456510453325e-20	2.583289774631035e-12	8.923233012385896e-12	2.6026817086383777e-11
73500000	0.004998986634627213	1.5231256000317279e-49	6.45200575657498e-66	3.353489918229656e-9	1.7706603443371078e-15	2.01998623062624e-6	-7.820083407552251e-20	5.216456510453325e-20	2.583289774631035e-12	8.923233012385896e-12	2.6026817086383777e-11
73600000	0.004998986634627213	1.5231256000317279e-49	6.45200575657498e-66	3.353489918229656e-9	1.7706603443371078e-15	2.01998623062624e-6	-7.820083232620104e-20	5.216456510453325e-20	2.583289774631035e-12	8.923233012385896e-12	2.6026817086383777e-11
73700000	0.004998986634627213	1.523125600031728e-49	6.45200575657498e-66	3.353489918229656e-9	1.7706603443371078e-15	2.01998623062624e-6	-7.820083057687958e-20	5.216456510453325e-20	2.583289774631035e-12	8.923233012385896e-12	2.6026817086383777e-11
73800000	0.004998986634627213	1.523125600031728e-49	6.45200575657498e-66	3.353489918229656e-9	1.7706603443371078e-15	2.01998623062624e-6	-7.820082882755811e-20	5.216456510453325e-20	2.583289774631035e-12	8.923233012385896e-12	2.6026817086383777e-11
73900000	0.004998986634627213	1.523125600031728e-49	6.45200575657498e-66	3.353489918229656e-9	1.7706603443371078e-15	2.01998623062624e-6	-7.820082707823664e-20	5.216456510453325e-20	2.583289774631035e-12	8.923233012385896e-12	2.6026817086383777e-11
74000000	0.004998986634627213	1.523125600031728e-49	6.45200575657498e-66	3.353489918229656e-9	1.7706603443371078e-15	2.01998623062624e-6	-7.820082532891518e-20	5.216456510453325e-20	2.583289774631035e-12	8.923233012385896e-12	2.6026817086383777e-11
74100000	0.004998986634627213	1.523125600031728e-49	6.45200575657498e-66	3.353489918229656e-9	1.7706603443371078e-15	2.01998623062624e-6	-7.820082357959371e-20	5.216456510453325e-20	2.583289774631035e-12	8.923233012385896e-12	2.6026817086383777e-11
74200000	0.004998986634627213	1.523125600031728e-49	6.45200575657498e-66	3.353489918229656e-9	1.7706603443371078e-15	2.01998623062624e-6	-7.820082183027224e-20	5.216456510453325e-20	2.583289774631035e-12	8.923233012385896e-12	2.6026817086383777e-11
74300000	0.004998986634627213	1.523125600031728e-49	6.45200575657498e-66	3.353489918229656e-9	1.7706603443371078e-15	2.01998623062624e-6	-7.820082008095077e-20	5.216456510453325e-20	2.583289774631035e-12	8.923233012385896e-12	2.6026817086383777e-11
74400000	0.004998986634627213	1.523125600031728e-49	6.45200575657498e-66	3.353489918229656e-9	1.7706603443371078e-15	2.01998623062624e-6	-7.820081833162931e-20	5.216456510453325e-20	2.583289774631035e-12	8.923233012385896e-12	2.6026817086383777e-11
74500000	0.004998986634627213	1.523125600031728e-49	6.45200575657498e-66	3.353489918229656e-9	1.7706603443371078e-15	2.01998623062624e-6	-7.820081658230784e-20	5.216456510453325e-20	2.583289774631035e-12	8.923233012385896e-12	2.6026817086383777e-11
74600000	0.004998986634627213	1.523125600031728e-49	6.45200575657498e-66	3.353489918229656e-9	1.7706603443371078e-15	2.01998623062624e-6	-7.820081483298637e-20	5.216456510453325e-20	2.583289774631035e-12	8.923233012385896e-12	2.6026817086383777e-11
74700000	0.004998986634627213	1.523125600031728e-49	6.45200575657498e-66	3.353489918229656e-9	1.7706603443371078e-15	2.01998623062624e-6	-7.820081308366491e-20	5.216456510453325e-20	2.583289774631035e-12	8.923233012385896e-12	2.6026817086383777e-11
74800000	0.004998986634627213	1.523125600031728e-49	6.45200575657498e-66	3.353489918229656e-9	1.7706603443371078e-15	2.01998623062624e-6	-7.820081133434344e-20	5.216456510453325e-20	2.583289774631035e-12	8.923233012385896e-12	2.6026817086383777e-11
74900000	0.004998986634627213	1.523125600031728e-49	6.45200575657498e-66	3.353489918229656e-9	1.7706603443371078e-15	2.01998623062624e-6	-7.820080958502197e-20	5.216456510453325e-20	2.583289774631035e-12	8.923233012385896e-12	2.6026817086383777e-11
75000000	0.004998986634627213	1.523125600031728e-49	6.45200575657498e-66	3.353489918229656e-9	1.7706603443371078e-15	2.01998623062624e-6	-7.82008078357005e-20	5.216456510453325e-20	2.583289774631035e-12	8.923233012385896e-12	2.6026817086383777e-11
75100000	0.004998986634627213	1.523125600031728e-49	6.45200575657498e-66	3.353489918229656e-9	1.7706603443371078e-15	2.01998623062624e-6	-7.820080608637904e-20	5.216456510453325e-20	2.583289774631035e-12	8.923233012385896e-12	2.6026817086383777e-11
75200000	0.004998986634627213	1.523125600031728e-49	6.45200575657498e-66	3.353489918229656e-9	1.7706603443371078e-15	2.01998623062624e-6	-7.820080433705757e-20	5.216456510453325e-20	2.583289774631035e-12	8.923233012385896e-12	2.6026817086383777e-11
75300000	0.004998986634627213	1.523125600031728e-49	6.45200575657498e-66	3.353489918229656e-9	1.7706603443371078e-15	2.01998623062624e-6	-7.82008025877361e-20	5.216456510453325e-20	2.583289774631035e-12	8.923233012385896e-12	2.6026817086383777e-11
75400000	0.004998986634627213	1.523125600031728e-49	6.45200575657498e-66	3.353489918229656e-9	1.7706603443371078e-15	2.01998623062624e-6	-7.820080083841464e-20	5.216456510453325e-20	2.583289774631035e-12	8.923233012385896e-12	2.6026817086383777e-11
75500000	0.004998986634627213	1.523125600031728e-49	6.45200575657498e-66	3.353489918229656e-9	1.7706603443371078e-15	2.01998623062624e-6	-7.820079908909317e-20	5.216456510453325e-20	2.583289774631035e-12	8.923233012385896e-12	2.6026817086383777e-11
75600000	0.004998986634627213	1.523125600031728e-49	6.45200575657498e-66	3.353489918229656e-9	1.7706603443371078e-15	2.01998623062624e-6	-7.82007973397717e-20	5.216456510453325e-20	2.583289774631035e-12	8.923233012385896e-12	2.6026817086383777e-11
75700000	0.004998986634627213	1.523125600031728e-49	6.45200575657498e-66	3.353489918229656e-9	1.7706603443371078e-15	2.01998623062624e-6	-7.820079559045023e-20	5.216456510453325e-20	2.583289774631035e-12	8.923233012385896e-12	2.6026817086383777e-11
75800000	0.004998986634627213	1.523125600031728e-49	6.45200575657498e-66	3.353489918229656e-9	1.7706603443371078e-15	2.01998623062624e-6	-7.820079384112877e-20	5.216456510453325e-20	2.583289774631035e-12	8.923233012385896e-12	2.6026817086383777e-11
75900000	0.004998986634627213	1.523125600031728e-49	6.45200575657498e-66	3.353489918229656e-9	1.7706603443371078e-15	2.01998623062624e-6	-7.82007920918073e-20	5.216456510453325e-20	2.583289774631035e-12	8.923233012385896e-12	2.6026817086383777e-11
76000000	0.004998986634627213	1.523125600031728e-49	6.45200575657498e-66	3.353489918229656e-9	1.7706603443371078e-15	2.01998623062624e-6	-7.820079034248583e-20	5.216456510453325e-20	2.583289774631035e-12	8.923233012385896e-12	2.6026817086383777e-11
76100000	0.004998986634627213	1.523125600031728e-49	6.45200575657498e-66	3.353489918229656e-9	1.7706603443371078e-15	2.01998623062624e-6	-7.820078859316437e-20	5.216456510453325e-20	2.583289774631035e-12	8.923233012385896e-12	2.6026817086383777e-11
76200000	0.004998986634627213	1.523125600031728e-49	6.45200575657498e-66	3.353489918229656e-9	1.7706603443371078e-15	2.01998623062624e-6	-7.82007868438429e-20	5.216456510453325e-20	2.583289774631035e-12	8.923233012385896e-12	2.6026817086383777e-11
76300000	0.004998986634627213	1.523125600031728e-49	6.45200575657498e-66	3.353489918229656e-9	1.7706603443371078e-15	2.01998623062624e-6	-7.820078509452143e-20	5.216456510453325e-20	2.583289774631035e-12	8.923233012385896e-12	2.6026817086383777e-11
76400000	0.004998986634627213	1.523125600031728e-49	6.45200575657498e-66	3.353489918229656e-9	1.7706603443371078e-15	2.01998623062624e-6	-7.820078334519998e-20	5.216456510453325e-20	2.583289774631035e-12	8.923233012385896e-12	2.6026817086383777e-11
76500000	0.004998986634627213	1.523125600031728e-49	6.45200575657498e-66	3.353489918229656e-9	1.7706603443371078e-15	2.01998623062624e-6	-7.82007815958785e-20	5.216456510453325e-20	2.583289774631035e-12	8.923233012385896e-12	2.6026817086383777e-11
76600000	0.004998986634627213	1.523125600031728e-49	6.45200575657498e-66	3.353489918229656e-9	1.7706603443371078e-15	2.01998623062624e-6	-7.820077984655703e-20	5.216456510453325e-20	2.583289774631035e-12	8.923233012385896e-12	2.6026817086383777e-11
76700000	0.004998986634627213	1.523125600031728e-49	6.45200575657498e-66	3.353489918229656e-9	1.7706603443371078e-15	2.01998623062624e-6	-7.820077809723556e-20	5.216456510453325e-20	2.583289774631035e-12	8.923233012385896e-12	2.6026817086383777e-11
76800000	0.004998986634627213	1.523125600031728e-49	6.45200575657498e-66	3.353489918229656e-9	1.7706603443371078e-15	2.01998623062624e-6	-7.82007763479141e-20	5.216456510453325e-20	2.583289774631035e-12	8.923233012385896e-12	2.6026817086383777e-11
76900000	0.004998986634627213	1.523125600031728e-49	6.45200575657498e-66	3.353489918229656e-9	1.7706603443371078e-15	2.01998623062624e-6	-7.820077459859264e-20	5.216456510453325e-20	2.583289774631035e-12	8.923233012385896e-12	2.6026817086383777e-11
77000000	0.004998986634627213	1.523125600031728e-49	6.45200575657498e-66	3.353489918229656e-9	1.7706603443371078e-15	2.01998623062624e-6	-7.820077284927117e-20	5.216456510453325e-20	2.583289774631035e-12	8.923233012385896e-12	2.6026817086383777e-11
77100000	0.004998986634627213	1.523125600031728e-49	6.45200575657498e-66	3.353489918229656e-9	1.7706603443371078e-15	2.01998623062624e-6	-7.820077109994971e-20	5.216456510453325e-20	2.583289774631035e-12	8.923233012385896e-12	2.6026817086383777e-11
77200000	0.004998986634627213	1.523125600031728e-49	6.45200575657498e-66	3.353489918229656e-9	1.7706603443371078e-15	2.01998623062624e-6	-7.820076935062824e-20	5.216456510453325e-20	2.583289774631035e-12	8.923233012385896e-12	2.6026817086383777e-11
77300000	0.004998986634627213	1.523125600031728e-49	6.45200575657498e-66	3.353489918229656e-9	1.7706603443371078e-15	2.01998623062624e-6	-7.820076760130677e-20	5.216456510453325e-20	2.583289774631035e-12	8.923233012385896e-12	2.6026817086383777e-11
77400000	0.004998986634627213	1.523125600031728e-49	6.45200575657498e-66	3.353489918229656e-9	1.7706603443371078e-15	2.01998623062624e-6	-7.82007658519853e-20	5.216456510453325e-20	2.583289774631035e-12	8.923233012385896e-12	2.6026817086383777e-11
77500000	0.004998986634627213	1.523125600031728e-49	6.45200575657498e-66	3.353489918229656e-9	1.7706603443371078e-15	2.01998623062624e-6	-7.820076410266384e-20	5.216456510453325e-20	2.583289774631035e-12	8.923233012385896e-12	2.6026817086383777e-11
77600000	0.004998986634627213	1.523125600031728e-49	6.45200575657498e-66	3.353489918229656e-9	1.7706603443371078e-15	2.01998623062624e-6	-7.820076235334237e-20	5.216456510453325e-20	2.583289774631035e-12	8.923233012385896e-12	2.6026817086383777e-11
77700000	0.004998986634627213	1.523125600031728e-49	6.45200575657498e-66	3.353489918229656e-9	1.7706603443371078e-15	2.01998623062624e-6	-7.82007606040209e-20	5.216456510453325e-20	2.583289774631035e-12	8.923233012385896e-12	2.6026817086383777e-11
77800000	0.004998986634627213	1.523125600031728e-49	6.45200575657498e-66	3.353489918229656e-9	1.7706603443371078e-15	2.01998623062624e-6	-7.820075885469944e-20	5.216456510453325e-20	2.583289774631035e-12	8.923233012385896e-12	2.6026817086383777e-11
77900000	0.004998986634627213	1.523125600031728e-49	6.45200575657498e-66	3.353489918229656e-9	1.7706603443371078e-15	2.01998623062624e-6	-7.820075710537797e-20	5.216456510453325e-20	2.583289774631035e-12	8.923233012385896e-12	2.6026817086383777e-11
78000000	0.004998986634627213	1.523125600031728e-49	6.45200575657498e-66	3.353489918229656e-9	1.7706603443371078e-15	2.01998623062624e-6	-7.82007553560565e-20	5.216456510453325e-20	2.583289774631035e-12	8.923233012385896e-12	2.6026817086383777e-11
78100000	0.004998986634627213	1.523125600031728e-49	6.45200575657498e-66	3.353489918229656e-9	1.7706603443371078e-15	2.01998623062624e-6	-7.820075360673503e-20	5.216456510453325e-20	2.583289774631035e-12	8.923233012385896e-12	2.6026817086383777e-11
78200000	0.004998986634627213	1.5231256000317279e-49	6.45200575657498e-66	3.353489918229656e-9	1.7706603443371078e-15	2.01998623062624e-6	-7.820075185741357e-20	5.216456510453325e-20	2.583289774631035e-12	8.923233012385896e-12	2.6026817086383777e-11
78300000	0.004998986634627213	1.5231256000317279e-49	6.45200575657498e-66	3.353489918229656e-9	1.7706603443371078e-15	2.01998623062624e-6	-7.82007501080921e-20	5.216456510453325e-20	2.583289774631035e-12	8.923233012385896e-12	2.6026817086383777e-11
78400000	0.004998986634627213	1.5231256000317279e-49	6.45200575657498e-66	3.353489918229656e-9	1.7706603443371078e-15	2.01998623062624e-6	-7.820074835877063e-20	5.216456510453325e-20	2.583289774631035e-12	8.923233012385896e-12	2.6026817086383777e-11
78500000	0.004998986634627213	1.5231256000317279e-49	6.45200575657498e-66	3.353489918229656e-9	1.7706603443371078e-15	2.01998623062624e-6	-7.820074660944917e-20	5.216456510453325e-20	2.583289774631035e-12	8.923233012385896e-12	2.6026817086383777e-11
78600000	0.004998986634627213	1.5231256000317279e-49	6.45200575657498e-66	3.353489918229656e-9	1.7706603443371078e-15	2.01998623062624e-6	-7.82007448601277e-20	5.216456510453325e-20	2.583289774631035e-12	8.923233012385896e-12	2.6026817086383777e-11
78700000	0.004998986634627213	1.5231256000317279e-49	6.45200575657498e-66	3.353489918229656e-9	1.7706603443371078e-15	2.01998623062624e-6	-7.820074311080623e-20	5.216456510453325e-20	2.583289774631035e-12	8.923233012385896e-12	2.6026817086383777e-11
78800000	0.004998986634627213	1.5231256000317279e-49	6.45200575657498e-66	3.353489918229656e-9	1.7706603443371078e-15	2.01998623062624e-6	-7.820074136148476e-20	5.216456510453325e-20	2.583289774631035e-12	8.923233012385896e-12	2.6026817086383777e-11
78900000	0.004998986634627213	1.5231256000317279e-49	6.45200575657498e-66	3.353489918229656e-9	1.7706603443371078e-15	2.01998623062624e-6	-7.82007396121633e-20	5.216456510453325e-20	2.583289774631035e-12	8.923233012385896e-12	2.6026817086383777e-11
79000000	0.004998986634627213	1.5231256000317279e-49	6.45200575657498e-66	3.353489918229656e-9	1.7706603443371078e-15	2.01998623062624e-6	-7.820073786284183e-20	5.216456510453325e-20	2.583289774631035e-12	8.923233012385896e-12	2.6026817086383777e-11
79100000	0.004998986634627213	1.5231256000317279e-49	6.45200575657498e-66	3.353489918229656e-9	1.7706603443371078e-15	2.01998623062624e-6	-7.820073611352036e-20	5.216456510453325e-20	2.583289774631035e-12	8.923233012385896e-12	2.6026817086383777e-11
79200000	0.004998986634627213	1.5231256000317279e-49	6.45200575657498e-66	3.353489918229656e-9	1.7706603443371078e-15	2.01998623062624e-6	-7.82007343641989e-20	5.216456510453325e-20	2.583289774631035e-12	8.923233012385896e-12	2.6026817086383777e-11
79300000	0.004998986634627213	1.5231256000317279e-49	6.45200575657498e-66	3.353489918229656e-9	1.7706603443371078e-15	2.01998623062624e-6	-7.820073261487743e-20	5.216456510453325e-20	2.583289774631035e-12	8.923233012385896e-12	2.6026817086383777e-11
79400000	0.004998986634627213	1.5231256000317277e-49	6.45200575657498e-66	3.353489918229656e-9	1.7706603443371078e-15	2.01998623062624e-6	-7.820073086555596e-20	5.216456510453325e-20	2.583289774631035e-12	8.923233012385896e-12	2.6026817086383777e-11
79500000	0.004998986634627213	1.5231256000317277e-49	6.45200575657498e-66	3.353489918229656e-9	1.7706603443371078e-15	2.01998623062624e-6	-7.82007291162345e-20	5.216456510453325e-20	2.583289774631035e-12	8.923233012385896e-12	2.6026817086383777e-11
79600000	0.004998986634627213	1.5231256000317277e-49	6.45200575657498e-66	3.353489918229656e-9	1.7706603443371078e-15	2.01998623062624e-6	-7.820072736691303e-20	5.216456510453325e-20	2.583289774631035e-12	8.923233012385896e-12	2.6026817086383777e-11
79700000	0.004998986634627213	1.5231256000317277e-49	6.45200575657498e-66	3.353489918229656e-9	1.7706603443371078e-15	2.01998623062624e-6	-7.820072561759156e-20	5.216456510453325e-20	2.583289774631035e-12	8.923233012385896e-12	2.6026817086383777e-11
79800000	0.004998986634627213	1.5231256000317277e-49	6.45200575657498e-66	3.353489918229656e-9	1.7706603443371078e-15	2.01998623062624e-6	-7.820072386827009e-20	5.216456510453325e-20	2.583289774631035e-12	8.923233012385896e-12	2.6026817086383777e-11
79900000	0.004998986634627213	1.5231256000317277e-49	6.45200575657498e-66	3.353489918229656e-9	1.7706603443371078e-15	2.01998623062624e-6	-7.820072211894863e-20	5.216456510453325e-20	2.583289774631035e-12	8.923233012385896e-12	2.6026817086383777e-11
80000000	0.004998986634627213	1.5231256000317277e-49	6.45200575657498e-66	3.353489918229656e-9	1.7706603443371078e-15	2.01998623062624e-6	-7.820072036962716e-20	5.216456510453325e-20	2.583289774631035e-12	8.923233012385896e-12	2.6026817086383777e-11
80100000	0.004998986634627213	1.5231256000317277e-49	6.45200575657498e-66	3.353489918229656e-9	1.7706603443371078e-15	2.01998623062624e-6	-7.820071862030569e-20	5.216456510453325e-20	2.583289774631035e-12	8.923233012385896e-12	2.6026817086383777e-11
80200000	0.004998986634627213	1.5231256000317277e-49	6.45200575657498e-66	3.353489918229656e-9	1.7706603443371078e-15	2.01998623062624e-6	-7.820071687098423e-20	5.216456510453325e-20	2.583289774631035e-12	8.923233012385896e-12	2.6026817086383777e-11
80300000	0.004998986634627213	1.5231256000317277e-49	6.45200575657498e-66	3.353489918229656e-9	1.7706603443371078e-15	2.01998623062624e-6	-7.820071512166276e-20	5.216456510453325e-20	2.583289774631035e-12	8.923233012385896e-12	2.6026817086383777e-11
80400000	0.004998986634627213	1.5231256000317277e-49	6.45200575657498e-66	3.353489918229656e-9	1.7706603443371078e-15	2.01998623062624e-6	-7.82007133723413e-20	5.216456510453325e-20	2.583289774631035e-12	8.923233012385896e-12	2.6026817086383777e-11
80500000	0.004998986634627213	1.5231256000317275e-49	6.45200575657498e-66	3.353489918229656e-9	1.7706603443371078e-15	2.01998623062624e-6	-7.820071162301982e-20	5.216456510453325e-20	2.583289774631035e-12	8.923233012385896e-12	2.6026817086383777e-11
80600000	0.004998986634627213	1.5231256000317275e-49	6.45200575657498e-66	3.353489918229656e-9	1.7706603443371078e-15	2.01998623062624e-6	-7.820070987369837e-20	5.216456510453325e-20	2.583289774631035e-12	8.923233012385896e-12	2.6026817086383777e-11
80700000	0.004998986634627213	1.5231256000317275e-49	6.45200575657498e-66	3.353489918229656e-9	1.7706603443371078e-15	2.01998623062624e-6	-7.82007081243769e-20	5.216456510453325e-20	2.583289774631035e-12	8.923233012385896e-12	2.6026817086383777e-11
80800000	0.004998986634627213	1.5231256000317275e-49	6.45200575657498e-66	3.353489918229656e-9	1.7706603443371078e-15	2.01998623062624e-6	-7.820070637505542e-20	5.216456510453325e-20	2.5832897746310345e-12	8.923233012385896e-12	2.6026817086383777e-11
80900000	0.004998986634627213	1.5231256000317275e-49	6.45200575657498e-66	3.353489918229656e-9	1.7706603443371076e-15	2.01998623062624e-6	-7.820070462573397e-20	5.216456510453325e-20	2.5832897746310345e-12	8.923233012385896e-12	2.6026817086383777e-11
81000000	0.004998986634627213	1.5231256000317275e-49	6.45200575657498e-66	3.353489918229656e-9	1.7706603443371076e-15	2.01998623062624e-6	-7.82007028764125e-20	5.216456510453325e-20	2.5832897746310345e-12	8.923233012385896e-12	2.6026817086383777e-11
81100000	0.004998986634627213	1.5231256000317275e-49	6.45200575657498e-66	3.353489918229656e-9	1.7706603443371076e-15	2.01998623062624e-6	-7.820070112709103e-20	5.216456510453325e-20	2.5832897746310345e-12	8.923233012385896e-12	2.6026817086383777e-11
81200000	0.004998986634627213	1.5231256000317275e-49	6.45200575657498e-66	3.353489918229656e-9	1.7706603443371076e-15	2.01998623062624e-6	-7.820069937776956e-20	5.216456510453325e-20	2.5832897746310345e-12	8.923233012385896e-12	2.6026817086383777e-11
81300000	0.004998986634627213	1.5231256000317275e-49	6.45200575657498e-66	3.353489918229656e-9	1.7706603443371076e-15	2.01998623062624e-6	-7.82006976284481e-20	5.216456510453325e-20	2.5832897746310345e-12	8.923233012385896e-12	2.6026817086383777e-11
81400000	0.004998986634627213	1.5231256000317275e-49	6.45200575657498e-66	3.353489918229656e-9	1.7706603443371076e-15	2.01998623062624e-6	-7.820069587912663e-20	5.216456510453325e-20	2.5832897746310345e-12	8.923233012385896e-12	2.6026817086383777e-11
81500000	0.004998986634627213	1.5231256000317273e-49	6.45200575657498e-66	3.353489918229656e-9	1.7706603443371076e-15	2.01998623062624e-6	-7.820069412980516e-20	5.216456510453325e-20	2.5832897746310345e-12	8.923233012385896e-12	2.6026817086383777e-11
81600000	0.004998986634627213	1.5231256000317273e-49	6.45200575657498e-66	3.353489918229656e-9	1.7706603443371076e-15	2.01998623062624e-6	-7.82006923804837e-20	5.216456510453325e-20	2.5832897746310345e-12	8.923233012385896e-12	2.6026817086383777e-11
81700000	0.004998986634627213	1.5231256000317273e-49	6.45200575657498e-66	3.353489918229656e-9	1.7706603443371076e-15	2.01998623062624e-6	-7.820069063116223e-20	5.216456510453325e-20	2.5832897746310345e-12	8.923233012385896e-12	2.6026817086383777e-11
81800000	0.004998986634627213	1.5231256000317273e-49	6.45200575657498e-66	3.353489918229656e-9	1.7706603443371076e-15	2.01998623062624e-6	-7.820068888184076e-20	5.216456510453325e-20	2.5832897746310345e-12	8.923233012385896e-12	2.6026817086383777e-11
81900000	0.004998986634627213	1.5231256000317273e-49	6.45200575657498e-66	3.353489918229656e-9	1.7706603443371076e-15	2.01998623062624e-6	-7.820068713251929e-20	5.216456510453325e-20	2.5832897746310345e-12	8.923233012385896e-12	2.6026817086383777e-11
82000000	0.004998986634627213	1.5231256000317273e-49	6.45200575657498e-66	3.353489918229656e-9	1.7706603443371076e-15	2.01998623062624e-6	-7.820068538319783e-20	5.216456510453325e-20	2.5832897746310345e-12	8.923233012385896e-12	2.6026817086383777e-11
82100000	0.004998986634627213	1.5231256000317273e-49	6.45200575657498e-66	3.353489918229656e-9	1.7706603443371076e-15	2.01998623062624e-6	-7.820068363387636e-20	5.216456510453325e-20	2.5832897746310345e-12	8.923233012385896e-12	2.6026817086383777e-11
82200000	0.004998986634627213	1.5231256000317273e-49	6.45200575657498e-66	3.353489918229656e-9	1.7706603443371076e-15	2.01998623062624e-6	-7.820068188455489e-20	5.216456510453325e-20	2.5832897746310345e-12	8.923233012385896e-12	2.6026817086383777e-11
82300000	0.004998986634627213	1.5231256000317273e-49	6.45200575657498e-66	3.353489918229656e-9	1.7706603443371076e-15	2.01998623062624e-6	-7.820068013523343e-20	5.216456510453325e-20	2.5832897746310345e-12	8.923233012385896e-12	2.6026817086383777e-11
82400000	0.004998986634627213	1.5231256000317273e-49	6.45200575657498e-66	3.353489918229656e-9	1.7706603443371076e-15	2.01998623062624e-6	-7.820067838591196e-20	5.216456510453325e-20	2.5832897746310345e-12	8.923233012385896e-12	2.6026817086383777e-11
82500000	0.004998986634627213	1.5231256000317271e-49	6.45200575657498e-66	3.353489918229656e-9	1.7706603443371076e-15	2.01998623062624e-6	-7.820067663659049e-20	5.216456510453325e-20	2.5832897746310345e-12	8.923233012385896e-12	2.6026817086383777e-11
82600000	0.004998986634627213	1.5231256000317271e-49	6.45200575657498e-66	3.353489918229656e-9	1.7706603443371076e-15	2.01998623062624e-6	-7.820067488726903e-20	5.216456510453325e-20	2.5832897746310345e-12	8.923233012385896e-12	2.6026817086383777e-11
82700000	0.004998986634627213	1.5231256000317271e-49	6.45200575657498e-66	3.353489918229656e-9	1.7706603443371076e-15	2.01998623062624e-6	-7.820067313794756e-20	5.216456510453325e-20	2.5832897746310345e-12	8.923233012385896e-12	2.6026817086383777e-11
82800000	0.004998986634627213	1.5231256000317271e-49	6.45200575657498e-66	3.353489918229656e-9	1.7706603443371076e-15	2.01998623062624e-6	-7.820067138862609e-20	5.216456510453325e-20	2.5832897746310345e-12	8.923233012385896e-12	2.6026817086383777e-11
82900000	0.004998986634627213	1.5231256000317271e-49	6.45200575657498e-66	3.353489918229656e-9	1.7706603443371076e-15	2.01998623062624e-6	-7.820066963930462e-20	5.216456510453325e-20	2.5832897746310345e-12	8.923233012385896e-12	2.6026817086383777e-11
83000000	0.004998986634627213	1.5231256000317271e-49	6.45200575657498e-66	3.353489918229656e-9	1.7706603443371076e-15	2.01998623062624e-6	-7.820066788998316e-20	5.216456510453325e-20	2.5832897746310345e-12	8.923233012385896e-12	2.6026817086383777e-11
83100000	0.004998986634627213	1.5231256000317271e-49	6.45200575657498e-66	3.353489918229656e-9	1.7706603443371076e-15	2.01998623062624e-6	-7.820066614066169e-20	5.216456510453325e-20	2.5832897746310345e-12	8.923233012385896e-12	2.6026817086383777e-11
83200000	0.004998986634627213	1.5231256000317271e-49	6.45200575657498e-66	3.353489918229656e-9	1.7706603443371076e-15	2.01998623062624e-6	-7.820066439134022e-20	5.216456510453325e-20	2.5832897746310345e-12	8.923233012385896e-12	2.6026817086383777e-11
83300000	0.004998986634627213	1.5231256000317271e-49	6.45200575657498e-66	3.353489918229656e-9	1.7706603443371076e-15	2.01998623062624e-6	-7.820066264201876e-20	5.216456510453325e-20	2.5832897746310345e-12	8.923233012385896e-12	2.6026817086383777e-11
83400000	0.004998986634627213	1.5231256000317271e-49	6.45200575657498e-66	3.353489918229656e-9	1.7706603443371076e-15	2.01998623062624e-6	-7.820066089269729e-20	5.216456510453325e-20	2.5832897746310345e-12	8.923233012385896e-12	2.6026817086383777e-11
83500000	0.004998986634627213	1.5231256000317271e-49	6.45200575657498e-66	3.353489918229656e-9	1.7706603443371076e-15	2.01998623062624e-6	-7.820065914337582e-20	5.216456510453325e-20	2.5832897746310345e-12	8.923233012385896e-12	2.6026817086383777e-11
83600000	0.004998986634627213	1.5231256000317271e-49	6.45200575657498e-66	3.353489918229656e-9	1.7706603443371076e-15	2.01998623062624e-6	-7.820065739405435e-20	5.216456510453325e-20	2.5832897746310345e-12	8.923233012385896e-12	2.6026817086383777e-11
83700000	0.004998986634627213	1.523125600031727e-49	6.45200575657498e-66	3.353489918229656e-9	1.7706603443371076e-15	2.01998623062624e-6	-7.820065564473289e-20	5.216456510453325e-20	2.5832897746310345e-12	8.923233012385896e-12	2.6026817086383777e-11
83800000	0.004998986634627213	1.523125600031727e-49	6.45200575657498e-66	3.353489918229656e-9	1.7706603443371076e-15	2.01998623062624e-6	-7.820065389541142e-20	5.216456510453325e-20	2.5832897746310345e-12	8.923233012385896e-12	2.6026817086383777e-11
83900000	0.004998986634627213	1.523125600031727e-49	6.45200575657498e-66	3.353489918229656e-9	1.7706603443371076e-15	2.01998623062624e-6	-7.820065214608995e-20	5.216456510453325e-20	2.5832897746310345e-12	8.923233012385896e-12	2.6026817086383777e-11
84000000	0.004998986634627213	1.523125600031727e-49	6.45200575657498e-66	3.353489918229656e-9	1.7706603443371076e-15	2.01998623062624e-6	-7.82006503967685e-20	5.216456510453325e-20	2.5832897746310345e-12	8.923233012385896e-12	2.6026817086383777e-11
84100000	0.004998986634627213	1.523125600031727e-49	6.45200575657498e-66	3.353489918229656e-9	1.7706603443371076e-15	2.01998623062624e-6	-7.820064864744702e-20	5.216456510453325e-20	2.5832897746310345e-12	8.923233012385896e-12	2.6026817086383777e-11
84200000	0.004998986634627213	1.523125600031727e-49	6.45200575657498e-66	3.353489918229656e-9	1.7706603443371076e-15	2.01998623062624e-6	-7.820064689812555e-20	5.216456510453325e-20	2.5832897746310345e-12	8.923233012385896e-12	2.6026817086383777e-11
84300000	0.004998986634627213	1.523125600031727e-49	6.45200575657498e-66	3.353489918229656e-9	1.7706603443371076e-15	2.01998623062624e-6	-7.820064514880408e-20	5.216456510453325e-20	2.5832897746310345e-12	8.923233012385896e-12	2.6026817086383777e-11
84400000	0.004998986634627213	1.523125600031727e-49	6.45200575657498e-66	3.353489918229656e-9	1.7706603443371076e-15	2.01998623062624e-6	-7.820064339948263e-20	5.216456510453325e-20	2.5832897746310345e-12	8.923233012385896e-12	2.6026817086383777e-11
84500000	0.004998986634627213	1.523125600031727e-49	6.45200575657498e-66	3.353489918229656e-9	1.7706603443371076e-15	2.01998623062624e-6	-7.820064165016115e-20	5.216456510453325e-20	2.5832897746310345e-12	8.923233012385896e-12	2.6026817086383777e-11
84600000	0.004998986634627213	1.523125600031727e-49	6.45200575657498e-66	3.353489918229656e-9	1.7706603443371076e-15	2.01998623062624e-6	-7.820063990083968e-20	5.216456510453325e-20	2.5832897746310345e-12	8.923233012385896e-12	2.6026817086383777e-11
84700000	0.004998986634627213	1.523125600031727e-49	6.45200575657498e-66	3.353489918229656e-9	1.7706603443371076e-15	2.01998623062624e-6	-7.820063815151823e-20	5.216456510453325e-20	2.5832897746310345e-12	8.923233012385896e-12	2.6026817086383777e-11
84800000	0.004998986634627213	1.523125600031727e-49	6.45200575657498e-66	3.353489918229656e-9	1.7706603443371076e-15	2.01998623062624e-6	-7.820063640219676e-20	5.216456510453325e-20	2.5832897746310345e-12	8.923233012385896e-12	2.6026817086383777e-11
84900000	0.004998986634627213	1.523125600031727e-49	6.45200575657498e-66	3.353489918229656e-9	1.7706603443371076e-15	2.01998623062624e-6	-7.820063465287529e-20	5.216456510453325e-20	2.5832897746310345e-12	8.923233012385896e-12	2.6026817086383777e-11
85000000	0.004998986634627213	1.523125600031727e-49	6.45200575657498e-66	3.353489918229656e-9	1.7706603443371076e-15	2.01998623062624e-6	-7.820063290355382e-20	5.216456510453325e-20	2.5832897746310345e-12	8.923233012385896e-12	2.6026817086383777e-11
85100000	0.004998986634627213	1.523125600031727e-49	6.45200575657498e-66	3.353489918229656e-9	1.7706603443371076e-15	2.01998623062624e-6	-7.820063115423236e-20	5.216456510453325e-20	2.5832897746310345e-12	8.923233012385896e-12	2.6026817086383777e-11
85200000	0.004998986634627213	1.523125600031727e-49	6.45200575657498e-66	3.353489918229656e-9	1.7706603443371076e-15	2.01998623062624e-6	-7.820062940491089e-20	5.216456510453325e-20	2.5832897746310345e-12	8.923233012385896e-12	2.6026817086383777e-11
85300000	0.004998986634627213	1.523125600031727e-49	6.45200575657498e-66	3.353489918229656e-9	1.7706603443371076e-15	2.01998623062624e-6	-7.820062765558942e-20	5.216456510453325e-20	2.5832897746310345e-12	8.923233012385896e-12	2.6026817086383777e-11
85400000	0.004998986634627213	1.523125600031727e-49	6.45200575657498e-66	3.353489918229656e-9	1.7706603443371076e-15	2.01998623062624e-6	-7.820062590626796e-20	5.216456510453325e-20	2.5832897746310345e-12	8.923233012385896e-12	2.6026817086383777e-11
85500000	0.004998986634627213	1.523125600031727e-49	6.45200575657498e-66	3.353489918229656e-9	1.7706603443371076e-15	2.01998623062624e-6	-7.820062415694649e-20	5.216456510453325e-20	2.5832897746310345e-12	8.923233012385896e-12	2.6026817086383777e-11
85600000	0.004998986634627213	1.523125600031727e-49	6.45200575657498e-66	3.353489918229656e-9	1.7706603443371076e-15	2.01998623062624e-6	-7.820062240762502e-20	5.216456510453325e-20	2.5832897746310345e-12	8.923233012385896e-12	2.6026817086383777e-11
85700000	0.004998986634627213	1.523125600031727e-49	6.45200575657498e-66	3.353489918229656e-9	1.7706603443371076e-15	2.01998623062624e-6	-7.820062065830355e-20	5.216456510453325e-20	2.5832897746310345e-12	8.923233012385896e-12	2.6026817086383777e-11
85800000	0.004998986634627213	1.523125600031727e-49	6.45200575657498e-66	3.353489918229656e-9	1.7706603443371076e-15	2.01998623062624e-6	-7.820061890898209e-20	5.216456510453325e-20	2.5832897746310345e-12	8.923233012385896e-12	2.6026817086383777e-11
85900000	0.004998986634627213	1.523125600031727e-49	6.45200575657498e-66	3.353489918229656e-9	1.7706603443371076e-15	2.01998623062624e-6	-7.820061715966062e-20	5.216456510453325e-20	2.5832897746310345e-12	8.923233012385896e-12	2.6026817086383777e-11
86000000	0.004998986634627213	1.523125600031727e-49	6.45200575657498e-66	3.353489918229656e-9	1.7706603443371076e-15	2.01998623062624e-6	-7.820061541033915e-20	5.216456510453325e-20	2.5832897746310345e-12	8.923233012385896e-12	2.6026817086383777e-11
86100000	0.004998986634627213	1.5231256000317267e-49	6.45200575657498e-66	3.353489918229656e-9	1.7706603443371076e-15	2.01998623062624e-6	-7.820061366101769e-20	5.216456510453325e-20	2.5832897746310345e-12	8.923233012385896e-12	2.6026817086383777e-11
86200000	0.004998986634627213	1.5231256000317267e-49	6.45200575657498e-66	3.353489918229656e-9	1.7706603443371076e-15	2.01998623062624e-6	-7.820061191169622e-20	5.216456510453325e-20	2.5832897746310345e-12	8.923233012385896e-12	2.6026817086383777e-11
86300000	0.004998986634627213	1.5231256000317267e-49	6.45200575657498e-66	3.353489918229656e-9	1.7706603443371076e-15	2.01998623062624e-6	-7.820061016237475e-20	5.216456510453325e-20	2.5832897746310345e-12	8.923233012385896e-12	2.6026817086383777e-11
86400000	0.004998986634627213	1.5231256000317267e-49	6.45200575657498e-66	3.353489918229656e-9	1.7706603443371076e-15	2.01998623062624e-6	-7.820060841305329e-20	5.216456510453325e-20	2.5832897746310345e-12	8.923233012385896e-12	2.6026817086383777e-11
86500000	0.004998986634627213	1.5231256000317267e-49	6.45200575657498e-66	3.353489918229656e-9	1.7706603443371076e-15	2.01998623062624e-6	-7.820060666373182e-20	5.216456510453325e-20	2.5832897746310345e-12	8.923233012385896e-12	2.6026817086383777e-11
86600000	0.004998986634627213	1.5231256000317267e-49	6.45200575657498e-66	3.353489918229656e-9	1.7706603443371076e-15	2.01998623062624e-6	-7.820060491441035e-20	5.216456510453325e-20	2.5832897746310345e-12	8.923233012385896e-12	2.6026817086383777e-11
86700000	0.004998986634627213	1.523125600031727e-49	6.45200575657498e-66	3.353489918229656e-9	1.7706603443371076e-15	2.01998623062624e-6	-7.820060316508888e-20	5.216456510453325e-20	2.5832897746310345e-12	8.923233012385896e-12	2.6026817086383777e-11
86800000	0.004998986634627213	1.523125600031727e-49	6.45200575657498e-66	3.353489918229656e-9	1.7706603443371076e-15	2.01998623062624e-6	-7.820060141576742e-20	5.216456510453325e-20	2.5832897746310345e-12	8.923233012385896e-12	2.6026817086383777e-11
86900000	0.004998986634627213	1.523125600031727e-49	6.45200575657498e-66	3.353489918229656e-9	1.7706603443371076e-15	2.01998623062624e-6	-7.820059966644595e-20	5.216456510453325e-20	2.5832897746310345e-12	8.923233012385896e-12	2.6026817086383777e-11
87000000	0.004998986634627213	1.523125600031727e-49	6.45200575657498e-66	3.353489918229656e-9	1.7706603443371076e-15	2.01998623062624e-6	-7.820059791712448e-20	5.216456510453325e-20	2.5832897746310345e-12	8.923233012385896e-12	2.6026817086383777e-11
87100000	0.004998986634627213	1.523125600031727e-49	6.45200575657498e-66	3.353489918229656e-9	1.7706603443371076e-15	2.01998623062624e-6	-7.820059616780302e-20	5.216456510453325e-20	2.5832897746310345e-12	8.923233012385896e-12	2.6026817086383777e-11
87200000	0.004998986634627213	1.523125600031727e-49	6.45200575657498e-66	3.353489918229656e-9	1.7706603443371076e-15	2.01998623062624e-6	-7.820059441848155e-20	5.216456510453325e-20	2.5832897746310345e-12	8.923233012385896e-12	2.6026817086383777e-11
87300000	0.004998986634627213	1.523125600031727e-49	6.45200575657498e-66	3.353489918229656e-9	1.7706603443371076e-15	2.01998623062624e-6	-7.820059266916008e-20	5.216456510453325e-20	2.5832897746310345e-12	8.923233012385896e-12	2.6026817086383777e-11
87400000	0.004998986634627213	1.523125600031727e-49	6.45200575657498e-66	3.353489918229656e-9	1.7706603443371076e-15	2.01998623062624e-6	-7.820059091983861e-20	5.216456510453325e-20	2.5832897746310345e-12	8.923233012385896e-12	2.6026817086383777e-11
87500000	0.004998986634627213	1.523125600031727e-49	6.45200575657498e-66	3.353489918229656e-9	1.7706603443371076e-15	2.01998623062624e-6	-7.820058917051715e-20	5.216456510453325e-20	2.5832897746310345e-12	8.923233012385896e-12	2.6026817086383777e-11
87600000	0.004998986634627213	1.523125600031727e-49	6.45200575657498e-66	3.353489918229656e-9	1.7706603443371076e-15	2.01998623062624e-6	-7.820058742119568e-20	5.216456510453325e-20	2.5832897746310345e-12	8.923233012385896e-12	2.6026817086383777e-11
87700000	0.004998986634627213	1.523125600031727e-49	6.45200575657498e-66	3.353489918229656e-9	1.7706603443371076e-15	2.01998623062624e-6	-7.820058567187421e-20	5.216456510453325e-20	2.5832897746310345e-12	8.923233012385896e-12	2.6026817086383777e-11
87800000	0.004998986634627213	1.523125600031727e-49	6.45200575657498e-66	3.353489918229656e-9	1.7706603443371076e-15	2.01998623062624e-6	-7.820058392255275e-20	5.216456510453325e-20	2.5832897746310345e-12	8.923233012385896e-12	2.6026817086383777e-11
87900000	0.004998986634627213	1.523125600031727e-49	6.45200575657498e-66	3.353489918229656e-9	1.7706603443371076e-15	2.01998623062624e-6	-7.820058217323128e-20	5.216456510453325e-20	2.5832897746310345e-12	8.923233012385896e-12	2.6026817086383777e-11
88000000	0.004998986634627213	1.523125600031727e-49	6.45200575657498e-66	3.353489918229656e-9	1.7706603443371076e-15	2.01998623062624e-6	-7.820058042390981e-20	5.216456510453325e-20	2.5832897746310345e-12	8.923233012385896e-12	2.6026817086383777e-11
88100000	0.004998986634627213	1.523125600031727e-49	6.45200575657498e-66	3.353489918229656e-9	1.7706603443371076e-15	2.01998623062624e-6	-7.820057867458834e-20	5.216456510453325e-20	2.5832897746310345e-12	8.923233012385896e-12	2.6026817086383777e-11
88200000	0.004998986634627213	1.523125600031727e-49	6.45200575657498e-66	3.353489918229656e-9	1.7706603443371076e-15	2.01998623062624e-6	-7.820057692526688e-20	5.216456510453325e-20	2.5832897746310345e-12	8.923233012385896e-12	2.6026817086383777e-11
88300000	0.004998986634627213	1.523125600031727e-49	6.45200575657498e-66	3.353489918229656e-9	1.7706603443371076e-15	2.01998623062624e-6	-7.820057517594541e-20	5.216456510453325e-20	2.5832897746310345e-12	8.923233012385896e-12	2.6026817086383777e-11
88400000	0.004998986634627213	1.523125600031727e-49	6.45200575657498e-66	3.353489918229656e-9	1.7706603443371076e-15	2.01998623062624e-6	-7.820057342662394e-20	5.216456510453325e-20	2.5832897746310345e-12	8.923233012385896e-12	2.6026817086383777e-11
88500000	0.004998986634627213	1.523125600031727e-49	6.45200575657498e-66	3.353489918229656e-9	1.7706603443371076e-15	2.01998623062624e-6	-7.820057167730249e-20	5.216456510453325e-20	2.5832897746310345e-12	8.923233012385896e-12	2.6026817086383777e-11
88600000	0.004998986634627213	1.523125600031727e-49	6.452005756574979e-66	3.353489918229656e-9	1.7706603443371076e-15	2.01998623062624e-6	-7.820056992798102e-20	5.216456510453325e-20	2.5832897746310345e-12	8.923233012385896e-12	2.6026817086383777e-11
88700000	0.004998986634627213	1.523125600031727e-49	6.452005756574979e-66	3.353489918229656e-9	1.7706603443371076e-15	2.01998623062624e-6	-7.820056817865954e-20	5.216456510453325e-20	2.5832897746310345e-12	8.923233012385896e-12	2.6026817086383777e-11
88800000	0.004998986634627213	1.523125600031727e-49	6.452005756574979e-66	3.353489918229656e-9	1.7706603443371076e-15	2.01998623062624e-6	-7.820056642933807e-20	5.216456510453325e-20	2.5832897746310345e-12	8.923233012385896e-12	2.6026817086383777e-11
88900000	0.004998986634627213	1.523125600031727e-49	6.452005756574979e-66	3.353489918229656e-9	1.7706603443371076e-15	2.01998623062624e-6	-7.820056468001662e-20	5.216456510453325e-20	2.5832897746310345e-12	8.923233012385896e-12	2.6026817086383777e-11
89000000	0.004998986634627213	1.523125600031727e-49	6.452005756574979e-66	3.353489918229656e-9	1.7706603443371076e-15	2.01998623062624e-6	-7.820056293069515e-20	5.216456510453325e-20	2.5832897746310345e-12	8.923233012385896e-12	2.6026817086383777e-11
89100000	0.004998986634627213	1.523125600031727e-49	6.452005756574979e-66	3.353489918229656e-9	1.7706603443371076e-15	2.01998623062624e-6	-7.820056118137368e-20	5.216456510453325e-20	2.5832897746310345e-12	8.923233012385896e-12	2.6026817086383777e-11
89200000	0.004998986634627213	1.523125600031727e-49	6.452005756574979e-66	3.353489918229656e-9	1.7706603443371076e-15	2.01998623062624e-6	-7.820055943205222e-20	5.216456510453325e-20	2.5832897746310345e-12	8.923233012385896e-12	2.6026817086383777e-11
89300000	0.004998986634627213	1.523125600031727e-49	6.452005756574979e-66	3.353489918229656e-9	1.7706603443371076e-15	2.01998623062624e-6	-7.820055768273075e-20	5.216456510453325e-20	2.5832897746310345e-12	8.923233012385896e-12	2.6026817086383777e-11
89400000	0.004998986634627213	1.523125600031727e-49	6.452005756574979e-66	3.353489918229656e-9	1.7706603443371078e-15	2.01998623062624e-6	-7.820055593340928e-20	5.216456510453325e-20	2.5832897746310345e-12	8.923233012385896e-12	2.6026817086383777e-11
89500000	0.004998986634627213	1.523125600031727e-49	6.452005756574979e-66	3.353489918229656e-9	1.7706603443371078e-15	2.01998623062624e-6	-7.820055418408782e-20	5.216456510453325e-20	2.5832897746310345e-12	8.923233012385896e-12	2.6026817086383777e-11
89600000	0.004998986634627213	1.523125600031727e-49	6.452005756574979e-66	3.353489918229656e-9	1.7706603443371078e-15	2.01998623062624e-6	-7.820055243476635e-20	5.216456510453325e-20	2.5832897746310345e-12	8.923233012385896e-12	2.6026817086383777e-11
89700000	0.004998986634627213	1.523125600031727e-49	6.452005756574979e-66	3.353489918229656e-9	1.7706603443371078e-15	2.01998623062624e-6	-7.820055068544488e-20	5.216456510453325e-20	2.5832897746310345e-12	8.923233012385896e-12	2.6026817086383777e-11
89800000	0.004998986634627213	1.523125600031727e-49	6.452005756574979e-66	3.353489918229656e-9	1.7706603443371078e-15	2.01998623062624e-6	-7.820054893612341e-20	5.216456510453325e-20	2.5832897746310345e-12	8.923233012385896e-12	2.6026817086383777e-11
89900000	0.004998986634627213	1.523125600031727e-49	6.452005756574979e-66	3.353489918229656e-9	1.7706603443371078e-15	2.01998623062624e-6	-7.820054718680195e-20	5.216456510453325e-20	2.5832897746310345e-12	8.923233012385896e-12	2.6026817086383777e-11
90000000	0.004998986634627213	1.523125600031727e-49	6.452005756574979e-66	3.353489918229656e-9	1.7706603443371078e-15	2.01998623062624e-6	-7.820054543748048e-20	5.216456510453325e-20	2.5832897746310345e-12	8.923233012385896e-12	2.6026817086383777e-11
90100000	0.004998986634627213	1.523125600031727e-49	6.452005756574979e-66	3.353489918229656e-9	1.7706603443371078e-15	2.01998623062624e-6	-7.820054368815901e-20	5.216456510453325e-20	2.5832897746310345e-12	8.923233012385896e-12	2.6026817086383777e-11
90200000	0.004998986634627213	1.523125600031727e-49	6.452005756574979e-66	3.353489918229656e-9	1.7706603443371078e-15	2.01998623062624e-6	-7.820054193883755e-20	5.216456510453325e-20	2.5832897746310345e-12	8.923233012385896e-12	2.6026817086383777e-11
90300000	0.004998986634627213	1.5231256000317271e-49	6.452005756574979e-66	3.353489918229656e-9	1.7706603443371078e-15	2.01998623062624e-6	-7.820054018951608e-20	5.216456510453325e-20	2.5832897746310345e-12	8.923233012385896e-12	2.6026817086383777e-11
90400000	0.004998986634627213	1.5231256000317271e-49	6.452005756574979e-66	3.353489918229656e-9	1.7706603443371078e-15	2.01998623062624e-6	-7.820053844019461e-20	5.216456510453325e-20	2.5832897746310345e-12	8.923233012385896e-12	2.6026817086383777e-11
90500000	0.004998986634627213	1.5231256000317271e-49	6.452005756574979e-66	3.353489918229656e-9	1.7706603443371078e-15	2.01998623062624e-6	-7.820053669087314e-20	5.216456510453325e-20	2.5832897746310345e-12	8.923233012385896e-12	2.6026817086383777e-11
90600000	0.004998986634627213	1.5231256000317271e-49	6.452005756574979e-66	3.353489918229656e-9	1.7706603443371078e-15	2.01998623062624e-6	-7.820053494155168e-20	5.216456510453325e-20	2.5832897746310345e-12	8.923233012385896e-12	2.6026817086383777e-11
90700000	0.004998986634627213	1.5231256000317271e-49	6.452005756574979e-66	3.353489918229656e-9	1.7706603443371078e-15	2.01998623062624e-6	-7.820053319223021e-20	5.216456510453325e-20	2.5832897746310345e-12	8.923233012385896e-12	2.6026817086383777e-11
90800000	0.004998986634627213	1.5231256000317271e-49	6.452005756574979e-66	3.353489918229656e-9	1.7706603443371078e-15	2.01998623062624e-6	-7.820053144290874e-20	5.216456510453325e-20	2.5832897746310345e-12	8.923233012385896e-12	2.6026817086383777e-11
90900000	0.004998986634627213	1.5231256000317271e-49	6.452005756574979e-66	3.353489918229656e-9	1.7706603443371078e-15	2.01998623062624e-6	-7.820052969358728e-20	5.216456510453325e-20	2.5832897746310345e-12	8.923233012385896e-12	2.6026817086383777e-11
91000000	0.004998986634627213	1.5231256000317271e-49	6.452005756574979e-66	3.353489918229656e-9	1.7706603443371078e-15	2.01998623062624e-6	-7.820052794426581e-20	5.216456510453325e-20	2.5832897746310345e-12	8.923233012385896e-12	2.6026817086383777e-11
91100000	0.004998986634627213	1.5231256000317271e-49	6.452005756574979e-66	3.353489918229656e-9	1.7706603443371078e-15	2.01998623062624e-6	-7.820052619494434e-20	5.216456510453325e-20	2.5832897746310345e-12	8.923233012385896e-12	2.6026817086383777e-11
91200000	0.004998986634627213	1.5231256000317271e-49	6.452005756574979e-66	3.353489918229656e-9	1.7706603443371078e-15	2.01998623062624e-6	-7.820052444562287e-20	5.216456510453325e-20	2.5832897746310345e-12	8.923233012385896e-12	2.6026817086383777e-11
91300000	0.004998986634627213	1.5231256000317271e-49	6.452005756574979e-66	3.353489918229656e-9	1.7706603443371078e-15	2.01998623062624e-6	-7.820052269630141e-20	5.216456510453325e-20	2.5832897746310345e-12	8.923233012385896e-12	2.6026817086383777e-11
91400000	0.004998986634627213	1.5231256000317271e-49	6.452005756574979e-66	3.353489918229656e-9	1.7706603443371078e-15	2.01998623062624e-6	-7.820052094697994e-20	5.216456510453325e-20	2.5832897746310345e-12	8.923233012385896e-12	2.6026817086383777e-11
91500000	0.004998986634627213	1.5231256000317271e-49	6.452005756574979e-66	3.353489918229656e-9	1.7706603443371078e-15	2.01998623062624e-6	-7.820051919765847e-20	5.216456510453325e-20	2.5832897746310345e-12	8.923233012385896e-12	2.6026817086383777e-11
91600000	0.004998986634627213	1.5231256000317271e-49	6.452005756574979e-66	3.353489918229656e-9	1.7706603443371078e-15	2.01998623062624e-6	-7.820051744833701e-20	5.216456510453325e-20	2.5832897746310345e-12	8.923233012385896e-12	2.6026817086383777e-11
91700000	0.004998986634627213	1.5231256000317271e-49	6.452005756574979e-66	3.353489918229656e-9	1.7706603443371078e-15	2.01998623062624e-6	-7.820051569901554e-20	5.216456510453325e-20	2.5832897746310345e-12	8.923233012385896e-12	2.6026817086383777e-11
91800000	0.004998986634627213	1.5231256000317271e-49	6.452005756574979e-66	3.353489918229656e-9	1.7706603443371078e-15	2.01998623062624e-6	-7.820051394969407e-20	5.216456510453325e-20	2.5832897746310345e-12	8.923233012385896e-12	2.6026817086383777e-11
91900000	0.004998986634627213	1.5231256000317271e-49	6.452005756574979e-66	3.353489918229656e-9	1.7706603443371078e-15	2.01998623062624e-6	-7.82005122003726e-20	5.216456510453325e-20	2.5832897746310345e-12	8.923233012385896e-12	2.6026817086383777e-11
92000000	0.004998986634627213	1.5231256000317271e-49	6.452005756574979e-66	3.353489918229656e-9	1.7706603443371078e-15	2.01998623062624e-6	-7.820051045105114e-20	5.216456510453325e-20	2.5832897746310345e-12	8.923233012385896e-12	2.6026817086383777e-11
92100000	0.004998986634627213	1.5231256000317271e-49	6.452005756574979e-66	3.353489918229656e-9	1.7706603443371078e-15	2.01998623062624e-6	-7.820050870172967e-20	5.216456510453325e-20	2.5832897746310345e-12	8.923233012385896e-12	2.6026817086383777e-11
92200000	0.004998986634627213	1.5231256000317271e-49	6.452005756574979e-66	3.353489918229656e-9	1.7706603443371078e-15	2.01998623062624e-6	-7.82005069524082e-20	5.216456510453325e-20	2.5832897746310345e-12	8.923233012385896e-12	2.6026817086383777e-11
92300000	0.004998986634627213	1.5231256000317271e-49	6.452005756574979e-66	3.353489918229656e-9	1.7706603443371078e-15	2.01998623062624e-6	-7.820050520308675e-20	5.216456510453325e-20	2.5832897746310345e-12	8.923233012385896e-12	2.6026817086383777e-11
92400000	0.004998986634627213	1.5231256000317271e-49	6.452005756574979e-66	3.353489918229656e-9	1.7706603443371078e-15	2.01998623062624e-6	-7.820050345376527e-20	5.216456510453325e-20	2.5832897746310345e-12	8.923233012385896e-12	2.6026817086383777e-11
92500000	0.004998986634627213	1.5231256000317271e-49	6.452005756574979e-66	3.353489918229656e-9	1.7706603443371078e-15	2.01998623062624e-6	-7.82005017044438e-20	5.216456510453325e-20	2.5832897746310345e-12	8.923233012385896e-12	2.6026817086383777e-11
92600000	0.004998986634627213	1.5231256000317271e-49	6.452005756574979e-66	3.353489918229656e-9	1.7706603443371078e-15	2.01998623062624e-6	-7.820049995512235e-20	5.216456510453325e-20	2.5832897746310345e-12	8.923233012385896e-12	2.6026817086383777e-11
92700000	0.004998986634627213	1.5231256000317271e-49	6.452005756574979e-66	3.353489918229656e-9	1.7706603443371078e-15	2.01998623062624e-6	-7.820049820580088e-20	5.216456510453325e-20	2.5832897746310345e-12	8.923233012385896e-12	2.6026817086383777e-11
92800000	0.004998986634627213	1.5231256000317271e-49	6.452005756574979e-66	3.353489918229656e-9	1.7706603443371078e-15	2.01998623062624e-6	-7.82004964564794e-20	5.216456510453325e-20	2.5832897746310345e-12	8.923233012385896e-12	2.6026817086383777e-11
92900000	0.004998986634627213	1.5231256000317271e-49	6.452005756574979e-66	3.353489918229656e-9	1.7706603443371078e-15	2.01998623062624e-6	-7.820049470715794e-20	5.216456510453325e-20	2.5832897746310345e-12	8.923233012385896e-12	2.6026817086383777e-11
93000000	0.004998986634627213	1.5231256000317271e-49	6.452005756574979e-66	3.353489918229656e-9	1.7706603443371078e-15	2.01998623062624e-6	-7.820049295783648e-20	5.216456510453325e-20	2.5832897746310345e-12	8.923233012385896e-12	2.6026817086383777e-11
93100000	0.004998986634627213	1.5231256000317271e-49	6.452005756574979e-66	3.353489918229656e-9	1.7706603443371078e-15	2.01998623062624e-6	-7.820049120851501e-20	5.216456510453325e-20	2.5832897746310345e-12	8.923233012385896e-12	2.6026817086383777e-11
93200000	0.004998986634627213	1.5231256000317271e-49	6.452005756574979e-66	3.353489918229656e-9	1.7706603443371078e-15	2.01998623062624e-6	-7.820048945919354e-20	5.216456510453325e-20	2.5832897746310345e-12	8.923233012385896e-12	2.6026817086383777e-11
93300000	0.004998986634627213	1.5231256000317271e-49	6.452005756574979e-66	3.353489918229656e-9	1.7706603443371078e-15	2.01998623062624e-6	-7.820048770987208e-20	5.216456510453325e-20	2.5832897746310345e-12	8.923233012385896e-12	2.6026817086383777e-11
93400000	0.004998986634627213	1.5231256000317271e-49	6.452005756574979e-66	3.353489918229656e-9	1.7706603443371078e-15	2.01998623062624e-6	-7.820048596055061e-20	5.216456510453325e-20	2.5832897746310345e-12	8.923233012385896e-12	2.6026817086383777e-11
93500000	0.004998986634627213	1.5231256000317271e-49	6.452005756574979e-66	3.353489918229656e-9	1.7706603443371078e-15	2.01998623062624e-6	-7.820048421122914e-20	5.216456510453325e-20	2.5832897746310345e-12	8.923233012385896e-12	2.6026817086383777e-11
93600000	0.004998986634627213	1.5231256000317271e-49	6.452005756574979e-66	3.353489918229656e-9	1.7706603443371078e-15	2.01998623062624e-6	-7.820048246190767e-20	5.216456510453325e-20	2.5832897746310345e-12	8.923233012385896e-12	2.6026817086383777e-11
93700000	0.004998986634627213	1.5231256000317273e-49	6.452005756574979e-66	3.353489918229656e-9	1.7706603443371078e-15	2.01998623062624e-6	-7.820048071258621e-20	5.216456510453325e-20	2.5832897746310345e-12	8.923233012385896e-12	2.6026817086383777e-11
93800000	0.004998986634627213	1.5231256000317273e-49	6.452005756574979e-66	3.353489918229656e-9	1.7706603443371078e-15	2.01998623062624e-6	-7.820047896326474e-20	5.216456510453325e-20	2.5832897746310345e-12	8.923233012385896e-12	2.6026817086383777e-11
93900000	0.004998986634627213	1.5231256000317273e-49	6.452005756574979e-66	3.353489918229656e-9	1.7706603443371078e-15	2.01998623062624e-6	-7.820047721394327e-20	5.216456510453325e-20	2.5832897746310345e-12	8.923233012385896e-12	2.6026817086383777e-11
94000000	0.004998986634627213	1.5231256000317273e-49	6.452005756574979e-66	3.353489918229656e-9	1.7706603443371078e-15	2.01998623062624e-6	-7.820047546462181e-20	5.216456510453325e-20	2.5832897746310345e-12	8.923233012385896e-12	2.6026817086383777e-11
94100000	0.004998986634627213	1.5231256000317273e-49	6.452005756574979e-66	3.353489918229656e-9	1.7706603443371078e-15	2.01998623062624e-6	-7.820047371530034e-20	5.216456510453325e-20	2.5832897746310345e-12	8.923233012385896e-12	2.6026817086383777e-11
94200000	0.004998986634627213	1.5231256000317273e-49	6.452005756574979e-66	3.353489918229656e-9	1.7706603443371078e-15	2.01998623062624e-6	-7.820047196597887e-20	5.216456510453325e-20	2.5832897746310345e-12	8.923233012385896e-12	2.6026817086383777e-11
94300000	0.004998986634627213	1.5231256000317273e-49	6.452005756574979e-66	3.353489918229656e-9	1.7706603443371078e-15	2.01998623062624e-6	-7.82004702166574e-20	5.216456510453325e-20	2.5832897746310345e-12	8.923233012385896e-12	2.6026817086383777e-11
94400000	0.004998986634627213	1.5231256000317273e-49	6.452005756574979e-66	3.353489918229656e-9	1.7706603443371078e-15	2.01998623062624e-6	-7.820046846733594e-20	5.216456510453325e-20	2.5832897746310345e-12	8.923233012385896e-12	2.6026817086383777e-11
94500000	0.004998986634627213	1.5231256000317273e-49	6.452005756574979e-66	3.353489918229656e-9	1.7706603443371078e-15	2.01998623062624e-6	-7.820046671801447e-20	5.216456510453325e-20	2.5832897746310345e-12	8.923233012385896e-12	2.6026817086383777e-11
94600000	0.004998986634627213	1.5231256000317273e-49	6.452005756574979e-66	3.353489918229656e-9	1.7706603443371078e-15	2.01998623062624e-6	-7.8200464968693e-20	5.216456510453325e-20	2.5832897746310345e-12	8.923233012385896e-12	2.6026817086383777e-11
94700000	0.004998986634627213	1.5231256000317273e-49	6.452005756574979e-66	3.353489918229656e-9	1.7706603443371078e-15	2.01998623062624e-6	-7.820046321937154e-20	5.216456510453325e-20	2.5832897746310345e-12	8.923233012385896e-12	2.6026817086383777e-11
94800000	0.004998986634627213	1.5231256000317273e-49	6.452005756574979e-66	3.353489918229656e-9	1.7706603443371078e-15	2.01998623062624e-6	-7.820046147005007e-20	5.216456510453325e-20	2.5832897746310345e-12	8.923233012385896e-12	2.6026817086383777e-11
94900000	0.004998986634627213	1.5231256000317273e-49	6.452005756574979e-66	3.353489918229656e-9	1.7706603443371078e-15	2.01998623062624e-6	-7.82004597207286e-20	5.216456510453325e-20	2.5832897746310345e-12	8.923233012385896e-12	2.6026817086383777e-11
95000000	0.004998986634627213	1.5231256000317273e-49	6.452005756574979e-66	3.353489918229656e-9	1.7706603443371078e-15	2.01998623062624e-6	-7.820045797140713e-20	5.216456510453325e-20	2.5832897746310345e-12	8.923233012385896e-12	2.6026817086383777e-11
95100000	0.004998986634627213	1.5231256000317275e-49	6.452005756574979e-66	3.353489918229656e-9	1.7706603443371078e-15	2.01998623062624e-6	-7.820045622208567e-20	5.216456510453325e-20	2.5832897746310345e-12	8.923233012385896e-12	2.6026817086383777e-11
95200000	0.004998986634627213	1.5231256000317275e-49	6.452005756574979e-66	3.353489918229656e-9	1.7706603443371078e-15	2.01998623062624e-6	-7.82004544727642e-20	5.216456510453325e-20	2.5832897746310345e-12	8.923233012385896e-12	2.6026817086383777e-11
95300000	0.004998986634627213	1.5231256000317275e-49	6.452005756574979e-66	3.353489918229656e-9	1.7706603443371078e-15	2.01998623062624e-6	-7.820045272344273e-20	5.216456510453325e-20	2.5832897746310345e-12	8.923233012385896e-12	2.6026817086383777e-11
95400000	0.004998986634627213	1.5231256000317275e-49	6.452005756574979e-66	3.353489918229656e-9	1.7706603443371078e-15	2.01998623062624e-6	-7.820045097412127e-20	5.216456510453325e-20	2.5832897746310345e-12	8.923233012385896e-12	2.6026817086383777e-11
95500000	0.004998986634627213	1.5231256000317275e-49	6.452005756574979e-66	3.353489918229656e-9	1.7706603443371078e-15	2.01998623062624e-6	-7.82004492247998e-20	5.216456510453325e-20	2.5832897746310345e-12	8.923233012385896e-12	2.6026817086383777e-11
95600000	0.004998986634627213	1.5231256000317275e-49	6.452005756574979e-66	3.353489918229656e-9	1.7706603443371078e-15	2.01998623062624e-6	-7.820044747547833e-20	5.216456510453325e-20	2.5832897746310345e-12	8.923233012385896e-12	2.6026817086383777e-11
95700000	0.004998986634627213	1.5231256000317275e-49	6.452005756574979e-66	3.353489918229656e-9	1.7706603443371078e-15	2.01998623062624e-6	-7.820044572615687e-20	5.216456510453325e-20	2.5832897746310345e-12	8.923233012385896e-12	2.6026817086383777e-11
95800000	0.004998986634627213	1.5231256000317275e-49	6.452005756574979e-66	3.353489918229656e-9	1.7706603443371078e-15	2.01998623062624e-6	-7.82004439768354e-20	5.2164565104533247e-20	2.5832897746310345e-12	8.923233012385896e-12	2.6026817086383777e-11
95900000	0.004998986634627213	1.5231256000317275e-49	6.452005756574979e-66	3.353489918229656e-9	1.7706603443371078e-15	2.01998623062624e-6	-7.820044222751393e-20	5.2164565104533247e-20	2.5832897746310345e-12	8.923233012385896e-12	2.6026817086383777e-11
96000000	0.004998986634627213	1.5231256000317275e-49	6.452005756574979e-66	3.353489918229656e-9	1.7706603443371078e-15	2.01998623062624e-6	-7.820044047819246e-20	5.2164565104533247e-20	2.5832897746310345e-12	8.923233012385896e-12	2.6026817086383777e-11
96100000	0.004998986634627213	1.5231256000317275e-49	6.452005756574979e-66	3.353489918229656e-9	1.7706603443371078e-15	2.01998623062624e-6	-7.8200438728871e-20	5.2164565104533247e-20	2.5832897746310345e-12	8.923233012385896e-12	2.6026817086383777e-11
96200000	0.004998986634627213	1.5231256000317277e-49	6.452005756574979e-66	3.353489918229656e-9	1.7706603443371078e-15	2.01998623062624e-6	-7.820043697954953e-20	5.2164565104533247e-20	2.5832897746310345e-12	8.923233012385896e-12	2.6026817086383777e-11
96300000	0.004998986634627213	1.5231256000317277e-49	6.452005756574979e-66	3.353489918229656e-9	1.7706603443371078e-15	2.01998623062624e-6	-7.820043523022806e-20	5.2164565104533247e-20	2.5832897746310345e-12	8.923233012385896e-12	2.6026817086383777e-11
96400000	0.004998986634627213	1.5231256000317277e-49	6.452005756574979e-66	3.353489918229656e-9	1.7706603443371078e-15	2.01998623062624e-6	-7.82004334809066e-20	5.2164565104533247e-20	2.583289774631035e-12	8.923233012385896e-12	2.6026817086383777e-11
96500000	0.004998986634627213	1.5231256000317277e-49	6.452005756574979e-66	3.353489918229656e-9	1.7706603443371078e-15	2.01998623062624e-6	-7.820043173158514e-20	5.2164565104533247e-20	2.583289774631035e-12	8.923233012385896e-12	2.6026817086383777e-11
96600000	0.004998986634627213	1.5231256000317277e-49	6.452005756574979e-66	3.353489918229656e-9	1.7706603443371078e-15	2.01998623062624e-6	-7.820042998226367e-20	5.2164565104533247e-20	2.583289774631035e-12	8.923233012385896e-12	2.6026817086383777e-11
96700000	0.004998986634627213	1.5231256000317277e-49	6.452005756574979e-66	3.353489918229656e-9	1.7706603443371078e-15	2.01998623062624e-6	-7.82004282329422e-20	5.2164565104533247e-20	2.583289774631035e-12	8.923233012385896e-12	2.6026817086383777e-11
96800000	0.004998986634627213	1.5231256000317277e-49	6.452005756574979e-66	3.353489918229656e-9	1.7706603443371078e-15	2.01998623062624e-6	-7.820042648362074e-20	5.2164565104533247e-20	2.583289774631035e-12	8.923233012385896e-12	2.6026817086383777e-11
96900000	0.004998986634627213	1.5231256000317277e-49	6.452005756574979e-66	3.353489918229656e-9	1.7706603443371078e-15	2.01998623062624e-6	-7.820042473429927e-20	5.2164565104533247e-20	2.583289774631035e-12	8.923233012385896e-12	2.6026817086383777e-11
97000000	0.004998986634627213	1.5231256000317277e-49	6.452005756574979e-66	3.353489918229656e-9	1.7706603443371078e-15	2.01998623062624e-6	-7.82004229849778e-20	5.2164565104533247e-20	2.583289774631035e-12	8.923233012385896e-12	2.6026817086383777e-11
97100000	0.004998986634627213	1.5231256000317277e-49	6.452005756574979e-66	3.353489918229656e-9	1.7706603443371078e-15	2.01998623062624e-6	-7.820042123565634e-20	5.2164565104533247e-20	2.583289774631035e-12	8.923233012385896e-12	2.6026817086383777e-11
97200000	0.004998986634627213	1.5231256000317277e-49	6.452005756574979e-66	3.353489918229656e-9	1.7706603443371078e-15	2.01998623062624e-6	-7.820041948633487e-20	5.2164565104533247e-20	2.583289774631035e-12	8.923233012385896e-12	2.6026817086383777e-11
97300000	0.004998986634627213	1.5231256000317279e-49	6.452005756574979e-66	3.353489918229656e-9	1.7706603443371078e-15	2.01998623062624e-6	-7.82004177370134e-20	5.2164565104533247e-20	2.583289774631035e-12	8.923233012385896e-12	2.6026817086383777e-11
97400000	0.004998986634627213	1.5231256000317279e-49	6.45200575657498e-66	3.353489918229656e-9	1.7706603443371078e-15	2.01998623062624e-6	-7.820041598769193e-20	5.2164565104533247e-20	2.583289774631035e-12	8.923233012385896e-12	2.6026817086383777e-11
97500000	0.004998986634627213	1.5231256000317279e-49	6.45200575657498e-66	3.353489918229656e-9	1.7706603443371078e-15	2.01998623062624e-6	-7.820041423837047e-20	5.2164565104533247e-20	2.583289774631035e-12	8.923233012385896e-12	2.6026817086383777e-11
97600000	0.004998986634627213	1.5231256000317279e-49	6.45200575657498e-66	3.353489918229656e-9	1.7706603443371078e-15	2.01998623062624e-6	-7.8200412489049e-20	5.2164565104533247e-20	2.583289774631035e-12	8.923233012385896e-12	2.6026817086383777e-11
97700000	0.004998986634627213	1.5231256000317279e-49	6.45200575657498e-66	3.353489918229656e-9	1.7706603443371078e-15	2.01998623062624e-6	-7.820041073972753e-20	5.2164565104533247e-20	2.583289774631035e-12	8.923233012385896e-12	2.6026817086383777e-11
97800000	0.004998986634627213	1.5231256000317279e-49	6.45200575657498e-66	3.353489918229656e-9	1.7706603443371078e-15	2.01998623062624e-6	-7.820040899040607e-20	5.2164565104533247e-20	2.583289774631035e-12	8.923233012385896e-12	2.6026817086383777e-11
97900000	0.004998986634627213	1.5231256000317279e-49	6.45200575657498e-66	3.353489918229656e-9	1.7706603443371078e-15	2.01998623062624e-6	-7.82004072410846e-20	5.2164565104533247e-20	2.583289774631035e-12	8.923233012385896e-12	2.6026817086383777e-11
98000000	0.004998986634627213	1.5231256000317279e-49	6.45200575657498e-66	3.353489918229656e-9	1.7706603443371078e-15	2.01998623062624e-6	-7.820040549176313e-20	5.2164565104533247e-20	2.583289774631035e-12	8.923233012385896e-12	2.6026817086383777e-11
98100000	0.004998986634627213	1.5231256000317279e-49	6.45200575657498e-66	3.353489918229656e-9	1.7706603443371078e-15	2.01998623062624e-6	-7.820040374244167e-20	5.2164565104533247e-20	2.583289774631035e-12	8.923233012385896e-12	2.6026817086383777e-11
98200000	0.004998986634627213	1.5231256000317279e-49	6.45200575657498e-66	3.353489918229656e-9	1.7706603443371078e-15	2.01998623062624e-6	-7.82004019931202e-20	5.2164565104533247e-20	2.583289774631035e-12	8.923233012385896e-12	2.6026817086383777e-11
98300000	0.004998986634627213	1.523125600031728e-49	6.45200575657498e-66	3.353489918229656e-9	1.7706603443371078e-15	2.01998623062624e-6	-7.820040024379873e-20	5.2164565104533247e-20	2.583289774631035e-12	8.923233012385896e-12	2.6026817086383777e-11
98400000	0.004998986634627213	1.523125600031728e-49	6.45200575657498e-66	3.353489918229656e-9	1.7706603443371078e-15	2.01998623062624e-6	-7.820039849447726e-20	5.2164565104533247e-20	2.583289774631035e-12	8.923233012385896e-12	2.6026817086383777e-11
98500000	0.004998986634627213	1.523125600031728e-49	6.45200575657498e-66	3.353489918229656e-9	1.7706603443371078e-15	2.01998623062624e-6	-7.82003967451558e-20	5.2164565104533247e-20	2.583289774631035e-12	8.923233012385896e-12	2.6026817086383777e-11
98600000	0.004998986634627213	1.523125600031728e-49	6.45200575657498e-66	3.353489918229656e-9	1.7706603443371078e-15	2.01998623062624e-6	-7.820039499583433e-20	5.2164565104533247e-20	2.583289774631035e-12	8.923233012385896e-12	2.6026817086383777e-11
98700000	0.004998986634627213	1.523125600031728e-49	6.45200575657498e-66	3.353489918229656e-9	1.7706603443371078e-15	2.01998623062624e-6	-7.820039324651286e-20	5.2164565104533247e-20	2.583289774631035e-12	8.923233012385896e-12	2.6026817086383777e-11
98800000	0.004998986634627213	1.523125600031728e-49	6.45200575657498e-66	3.353489918229656e-9	1.7706603443371078e-15	2.01998623062624e-6	-7.82003914971914e-20	5.2164565104533247e-20	2.583289774631035e-12	8.923233012385896e-12	2.6026817086383777e-11
98900000	0.004998986634627213	1.523125600031728e-49	6.45200575657498e-66	3.353489918229656e-9	1.7706603443371078e-15	2.01998623062624e-6	-7.820038974786993e-20	5.2164565104533247e-20	2.583289774631035e-12	8.923233012385896e-12	2.6026817086383777e-11
99000000	0.004998986634627213	1.523125600031728e-49	6.45200575657498e-66	3.353489918229656e-9	1.7706603443371078e-15	2.01998623062624e-6	-7.820038799854846e-20	5.2164565104533247e-20	2.583289774631035e-12	8.923233012385896e-12	2.6026817086383777e-11
99100000	0.004998986634627213	1.523125600031728e-49	6.45200575657498e-66	3.353489918229656e-9	1.7706603443371078e-15	2.01998623062624e-6	-7.820038624922699e-20	5.2164565104533247e-20	2.583289774631035e-12	8.923233012385896e-12	2.6026817086383777e-11
99200000	0.004998986634627213	1.523125600031728e-49	6.45200575657498e-66	3.353489918229656e-9	1.7706603443371078e-15	2.01998623062624e-6	-7.820038449990553e-20	5.2164565104533247e-20	2.583289774631035e-12	8.923233012385896e-12	2.6026817086383777e-11
99300000	0.004998986634627213	1.523125600031728e-49	6.45200575657498e-66	3.353489918229656e-9	1.7706603443371078e-15	2.01998623062624e-6	-7.820038275058406e-20	5.2164565104533247e-20	2.583289774631035e-12	8.923233012385896e-12	2.6026817086383777e-11
99400000	0.004998986634627213	1.5231256000317282e-49	6.45200575657498e-66	3.353489918229656e-9	1.7706603443371078e-15	2.01998623062624e-6	-7.820038100126259e-20	5.2164565104533247e-20	2.583289774631035e-12	8.923233012385896e-12	2.6026817086383777e-11
99500000	0.004998986634627213	1.5231256000317282e-49	6.45200575657498e-66	3.353489918229656e-9	1.7706603443371078e-15	2.01998623062624e-6	-7.820037925194113e-20	5.2164565104533247e-20	2.583289774631035e-12	8.923233012385896e-12	2.6026817086383777e-11
99600000	0.004998986634627213	1.5231256000317282e-49	6.45200575657498e-66	3.353489918229656e-9	1.7706603443371078e-15	2.01998623062624e-6	-7.820037750261966e-20	5.2164565104533247e-20	2.583289774631035e-12	8.923233012385896e-12	2.6026817086383777e-11
99700000	0.004998986634627213	1.5231256000317282e-49	6.45200575657498e-66	3.353489918229656e-9	1.7706603443371078e-15	2.01998623062624e-6	-7.820037575329819e-20	5.2164565104533247e-20	2.583289774631035e-12	8.923233012385896e-12	2.6026817086383777e-11
99800000	0.004998986634627213	1.5231256000317282e-49	6.45200575657498e-66	3.353489918229656e-9	1.7706603443371078e-15	2.01998623062624e-6	-7.820037400397672e-20	5.2164565104533247e-20	2.583289774631035e-12	8.923233012385896e-12	2.6026817086383777e-11
99900000	0.004998986634627213	1.5231256000317282e-49	6.45200575657498e-66	3.353489918229656e-9	1.7706603443371078e-15	2.01998623062624e-6	-7.820037225465526e-20	5.2164565104533247e-20	2.583289774631035e-12	8.923233012385896e-12	2.6026817086383777e-11
100000000	0.004998986634627213	1.5231256000317282e-49	6.45200575657498e-66	3.353489918229656e-9	1.7706603443371078e-15	2.01998623062624e-6	-7.82003705053338e-20	5.2164565104533247e-20	2.583289774631035e-12	8.923233012385896e-12	2.6026817086383777e-11
