# Supplementary material for: Thermodynamics Underpinning the Microbial Community‐Level Nitrogen Energy Metabolism
Source: Environ Microbiol. 2025 Feb 16;27(2):e70055. doi: 10.1111/1462-2920.70055 (PMC11830459; doi:10.1111/1462-2920.70055)
Supplement: Supplementary file 1 — Data S1. [file EMI-27-e70055-s001.zip › SI/Nnetwork/Results/kdef_-10/Iin_-5/p_0.2/O2_-10._H_-6.5.csv]

time	N2	N2H4	N2H5	N2O	NH2OH	NH3	NH3OH	NH4	NO	NO2	NO3
0	0.00001	0.00001	0.00001	0.00001	0.00001	0.00001	0.00001	0.00001	0.00001	0.00001	0.00001
100000	0.002850497416970666	-4.954056279945326e-21	-2.494391114770444e-20	6.097716972228667e-13	1.892083984398635e-14	0.00429900516480673	-1.9720819939569106e-20	1.1102053243018564e-14	6.98061842288951e-17	2.303926301767574e-15	2.2040090275619137e-19
200000	0.002850497416970665	-4.954056279945326e-21	-2.494391114770444e-20	6.097716972228668e-13	1.8920839844018842e-14	0.00429900516480673	-1.9718954589955526e-20	1.1102053249687322e-14	6.980618422889511e-17	2.303926303664402e-15	2.2040090275619137e-19
300000	0.002850497416970665	-4.954056279945326e-21	-2.494391114770444e-20	6.097716972228669e-13	1.8920839844018723e-14	0.00429900516480673	-1.971708924034194e-20	1.110205324966304e-14	6.980618422889511e-17	2.30392630365802e-15	2.204009027561914e-19
400000	0.002850497416970665	-4.954056279945326e-21	-2.494391114770444e-20	6.097716972228668e-13	1.8920839844018824e-14	0.00429900516480673	-1.971522389072836e-20	1.1102053249682981e-14	6.980618422889511e-17	2.3039263036632656e-15	2.2040090275619137e-19
500000	0.0028504974169706655	-4.954056279945326e-21	-2.494391114770444e-20	6.097716972228668e-13	1.8920839844018956e-14	0.00429900516480673	-1.9713358541114774e-20	1.1102053249709485e-14	6.98061842288951e-17	2.303926303670238e-15	2.2040090275619137e-19
600000	0.0028504974169706655	-4.954056279945326e-21	-2.494391114770444e-20	6.097716972228668e-13	1.8920839844018975e-14	0.00429900516480673	-1.971149319150119e-20	1.1102053249713427e-14	6.98061842288951e-17	2.3039263036712764e-15	2.2040090275619137e-19
700000	0.0028504974169706655	-4.954056279945326e-21	-2.494391114770444e-20	6.097716972228668e-13	1.8920839844018975e-14	0.00429900516480673	-1.9709627841887607e-20	1.1102053249713393e-14	6.98061842288951e-17	2.3039263036712678e-15	2.2040090275619137e-19
800000	0.002850497416970665	-4.954056279945326e-21	-2.494391114770444e-20	6.097716972228668e-13	1.8920839844018972e-14	0.00429900516480673	-1.970776249227402e-20	1.1102053249713458e-14	6.98061842288951e-17	2.303926303671284e-15	2.204009027561914e-19
900000	0.002850497416970665	-4.954056279945326e-21	-2.494391114770444e-20	6.097716972228668e-13	1.8920839844018972e-14	0.00429900516480673	-1.970589714266044e-20	1.110205324971352e-14	6.98061842288951e-17	2.3039263036712993e-15	2.204009027561914e-19
1000000	0.002850497416970665	-4.954056279945326e-21	-2.494391114770444e-20	6.097716972228668e-13	1.8920839844018972e-14	0.00429900516480673	-1.9704031793046854e-20	1.1102053249713523e-14	6.98061842288951e-17	2.3039263036713e-15	2.204009027561914e-19
1100000	0.002850497416970665	-4.954056279945326e-21	-2.494391114770444e-20	6.097716972228668e-13	1.892083984401897e-14	0.00429900516480673	-1.970216644343327e-20	1.1102053249713521e-14	6.98061842288951e-17	2.3039263036712997e-15	2.2040090275619147e-19
1200000	0.002850497416970665	-4.954056279945326e-21	-2.494391114770444e-20	6.097716972228668e-13	1.892083984401897e-14	0.00429900516480673	-1.9700301093819687e-20	1.1102053249713521e-14	6.98061842288951e-17	2.3039263036712997e-15	2.2040090275619147e-19
1300000	0.002850497416970665	-4.954056279945326e-21	-2.494391114770444e-20	6.097716972228668e-13	1.892083984401897e-14	0.00429900516480673	-1.96984357442061e-20	1.1102053249713521e-14	6.98061842288951e-17	2.3039263036712993e-15	2.2040090275619147e-19
1400000	0.002850497416970665	-4.954056279945326e-21	-2.494391114770444e-20	6.097716972228668e-13	1.892083984401897e-14	0.00429900516480673	-1.9696570394592516e-20	1.1102053249713521e-14	6.98061842288951e-17	2.3039263036712993e-15	2.2040090275619147e-19
1500000	0.002850497416970665	-4.954056279945326e-21	-2.494391114770444e-20	6.097716972228668e-13	1.892083984401897e-14	0.00429900516480673	-1.9694705044978934e-20	1.1102053249713521e-14	6.98061842288951e-17	2.3039263036712993e-15	2.2040090275619147e-19
1600000	0.002850497416970665	-4.954056279945326e-21	-2.494391114770444e-20	6.097716972228668e-13	1.892083984401897e-14	0.00429900516480673	-1.969283969536535e-20	1.110205324971352e-14	6.98061842288951e-17	2.3039263036712993e-15	2.204009027561915e-19
1700000	0.002850497416970665	-4.954056279945326e-21	-2.494391114770444e-20	6.097716972228668e-13	1.8920839844018966e-14	0.00429900516480673	-1.9690974345751764e-20	1.110205324971352e-14	6.98061842288951e-17	2.303926303671299e-15	2.204009027561915e-19
1800000	0.002850497416970665	-4.954056279945326e-21	-2.494391114770444e-20	6.097716972228668e-13	1.8920839844018966e-14	0.00429900516480673	-1.9689108996138182e-20	1.110205324971352e-14	6.98061842288951e-17	2.303926303671299e-15	2.204009027561915e-19
1900000	0.002850497416970665	-4.954056279945326e-21	-2.494391114770444e-20	6.097716972228668e-13	1.8920839844018966e-14	0.00429900516480673	-1.9687243646524596e-20	1.110205324971352e-14	6.98061842288951e-17	2.303926303671299e-15	2.204009027561915e-19
2000000	0.002850497416970665	-4.954056279945326e-21	-2.494391114770444e-20	6.097716972228668e-13	1.8920839844018966e-14	0.00429900516480673	-1.9685378296911014e-20	1.110205324971352e-14	6.98061842288951e-17	2.303926303671299e-15	2.204009027561915e-19
2100000	0.002850497416970665	-4.954056279945326e-21	-2.494391114770444e-20	6.097716972228668e-13	1.8920839844018966e-14	0.00429900516480673	-1.968351294729743e-20	1.110205324971352e-14	6.98061842288951e-17	2.303926303671299e-15	2.204009027561915e-19
2200000	0.002850497416970665	-4.954056279945326e-21	-2.494391114770444e-20	6.097716972228668e-13	1.8920839844018966e-14	0.00429900516480673	-1.9681647597683844e-20	1.110205324971352e-14	6.98061842288951e-17	2.303926303671299e-15	2.204009027561915e-19
2300000	0.002850497416970665	-4.954056279945326e-21	-2.494391114770444e-20	6.097716972228668e-13	1.8920839844018966e-14	0.00429900516480673	-1.9679782248070262e-20	1.110205324971352e-14	6.98061842288951e-17	2.303926303671299e-15	2.204009027561915e-19
2400000	0.002850497416970665	-4.954056279945326e-21	-2.494391114770444e-20	6.097716972228668e-13	1.8920839844018966e-14	0.00429900516480673	-1.9677916898456676e-20	1.110205324971352e-14	6.98061842288951e-17	2.303926303671299e-15	2.204009027561915e-19
2500000	0.002850497416970665	-4.954056279945326e-21	-2.494391114770444e-20	6.097716972228668e-13	1.8920839844018966e-14	0.00429900516480673	-1.967605154884309e-20	1.110205324971352e-14	6.98061842288951e-17	2.303926303671299e-15	2.204009027561915e-19
2600000	0.002850497416970665	-4.954056279945326e-21	-2.494391114770444e-20	6.097716972228668e-13	1.8920839844018966e-14	0.00429900516480673	-1.967418619922951e-20	1.110205324971352e-14	6.98061842288951e-17	2.303926303671299e-15	2.204009027561915e-19
2700000	0.002850497416970665	-4.954056279945326e-21	-2.494391114770444e-20	6.097716972228668e-13	1.8920839844018966e-14	0.00429900516480673	-1.9672320849615924e-20	1.110205324971352e-14	6.98061842288951e-17	2.303926303671299e-15	2.204009027561915e-19
2800000	0.002850497416970665	-4.954056279945326e-21	-2.494391114770444e-20	6.097716972228668e-13	1.8920839844018966e-14	0.00429900516480673	-1.967045550000234e-20	1.110205324971352e-14	6.98061842288951e-17	2.3039263036712993e-15	2.204009027561915e-19
2900000	0.002850497416970665	-4.954056279945326e-21	-2.494391114770444e-20	6.097716972228668e-13	1.892083984401897e-14	0.00429900516480673	-1.9668590150388757e-20	1.110205324971352e-14	6.98061842288951e-17	2.3039263036712993e-15	2.204009027561915e-19
3000000	0.002850497416970665	-4.954056279945326e-21	-2.494391114770444e-20	6.097716972228668e-13	1.892083984401897e-14	0.00429900516480673	-1.966672480077517e-20	1.1102053249713521e-14	6.98061842288951e-17	2.3039263036712993e-15	2.204009027561915e-19
3100000	0.002850497416970665	-4.954056279945326e-21	-2.494391114770444e-20	6.097716972228668e-13	1.892083984401897e-14	0.00429900516480673	-1.9664859451161586e-20	1.1102053249713521e-14	6.98061842288951e-17	2.3039263036712993e-15	2.2040090275619147e-19
3200000	0.002850497416970665	-4.954056279945326e-21	-2.494391114770444e-20	6.097716972228668e-13	1.892083984401897e-14	0.00429900516480673	-1.9662994101548004e-20	1.1102053249713521e-14	6.98061842288951e-17	2.3039263036712993e-15	2.2040090275619147e-19
3300000	0.002850497416970665	-4.954056279945326e-21	-2.494391114770444e-20	6.097716972228668e-13	1.892083984401897e-14	0.00429900516480673	-1.966112875193442e-20	1.1102053249713521e-14	6.98061842288951e-17	2.3039263036712993e-15	2.2040090275619147e-19
3400000	0.002850497416970665	-4.954056279945326e-21	-2.494391114770444e-20	6.097716972228668e-13	1.892083984401897e-14	0.00429900516480673	-1.9659263402320837e-20	1.1102053249713521e-14	6.98061842288951e-17	2.3039263036712993e-15	2.2040090275619147e-19
3500000	0.002850497416970665	-4.954056279945326e-21	-2.494391114770444e-20	6.097716972228668e-13	1.892083984401897e-14	0.00429900516480673	-1.9657398052707252e-20	1.1102053249713521e-14	6.98061842288951e-17	2.3039263036712997e-15	2.2040090275619147e-19
3600000	0.002850497416970665	-4.954056279945326e-21	-2.494391114770444e-20	6.097716972228668e-13	1.892083984401897e-14	0.00429900516480673	-1.9655532703093666e-20	1.1102053249713521e-14	6.98061842288951e-17	2.3039263036712997e-15	2.2040090275619147e-19
3700000	0.0028504974169706655	-4.954056279945326e-21	-2.494391114770444e-20	6.097716972228668e-13	1.892083984401897e-14	0.00429900516480673	-1.9653667353480084e-20	1.1102053249713521e-14	6.98061842288951e-17	2.3039263036712997e-15	2.2040090275619147e-19
3800000	0.0028504974169706655	-4.954056279945326e-21	-2.494391114770444e-20	6.097716972228668e-13	1.892083984401897e-14	0.00429900516480673	-1.96518020038665e-20	1.1102053249713521e-14	6.98061842288951e-17	2.3039263036712997e-15	2.2040090275619147e-19
3900000	0.0028504974169706655	-4.954056279945326e-21	-2.494391114770444e-20	6.097716972228668e-13	1.8920839844018972e-14	0.00429900516480673	-1.9649936654252914e-20	1.1102053249713521e-14	6.98061842288951e-17	2.3039263036712997e-15	2.2040090275619147e-19
4000000	0.0028504974169706655	-4.954056279945326e-21	-2.494391114770444e-20	6.097716972228668e-13	1.8920839844018972e-14	0.00429900516480673	-1.9648071304639332e-20	1.1102053249713523e-14	6.98061842288951e-17	2.3039263036712997e-15	2.204009027561914e-19
4100000	0.0028504974169706655	-4.954056279945326e-21	-2.494391114770444e-20	6.097716972228668e-13	1.8920839844018972e-14	0.00429900516480673	-1.9646205955025746e-20	1.1102053249713523e-14	6.98061842288951e-17	2.3039263036713e-15	2.204009027561914e-19
4200000	0.0028504974169706655	-4.954056279945326e-21	-2.494391114770444e-20	6.097716972228668e-13	1.8920839844018972e-14	0.00429900516480673	-1.964434060541216e-20	1.1102053249713523e-14	6.98061842288951e-17	2.3039263036713e-15	2.204009027561914e-19
4300000	0.0028504974169706655	-4.954056279945326e-21	-2.494391114770444e-20	6.097716972228668e-13	1.8920839844018972e-14	0.00429900516480673	-1.964247525579858e-20	1.1102053249713523e-14	6.98061842288951e-17	2.3039263036713e-15	2.204009027561914e-19
4400000	0.0028504974169706655	-4.954056279945326e-21	-2.494391114770444e-20	6.097716972228668e-13	1.8920839844018972e-14	0.00429900516480673	-1.9640609906184994e-20	1.1102053249713523e-14	6.98061842288951e-17	2.3039263036713e-15	2.204009027561914e-19
4500000	0.0028504974169706655	-4.954056279945326e-21	-2.494391114770444e-20	6.097716972228668e-13	1.8920839844018972e-14	0.00429900516480673	-1.963874455657141e-20	1.1102053249713523e-14	6.98061842288951e-17	2.3039263036713e-15	2.204009027561914e-19
4600000	0.0028504974169706655	-4.954056279945326e-21	-2.494391114770444e-20	6.097716972228668e-13	1.8920839844018972e-14	0.00429900516480673	-1.9636879206957827e-20	1.1102053249713523e-14	6.98061842288951e-17	2.3039263036713e-15	2.204009027561914e-19
4700000	0.0028504974169706655	-4.954056279945326e-21	-2.494391114770444e-20	6.097716972228668e-13	1.8920839844018972e-14	0.00429900516480673	-1.963501385734424e-20	1.1102053249713523e-14	6.98061842288951e-17	2.3039263036713e-15	2.204009027561914e-19
4800000	0.0028504974169706655	-4.954056279945326e-21	-2.494391114770444e-20	6.097716972228668e-13	1.8920839844018972e-14	0.00429900516480673	-1.963314850773066e-20	1.1102053249713523e-14	6.98061842288951e-17	2.3039263036713e-15	2.204009027561914e-19
4900000	0.0028504974169706655	-4.954056279945326e-21	-2.494391114770444e-20	6.097716972228668e-13	1.8920839844018972e-14	0.00429900516480673	-1.9631283158117074e-20	1.1102053249713523e-14	6.98061842288951e-17	2.3039263036713e-15	2.204009027561914e-19
5000000	0.0028504974169706655	-4.954056279945326e-21	-2.494391114770444e-20	6.097716972228668e-13	1.8920839844018972e-14	0.00429900516480673	-1.962941780850349e-20	1.1102053249713523e-14	6.98061842288951e-17	2.3039263036713e-15	2.204009027561914e-19
5100000	0.0028504974169706655	-4.954056279945326e-21	-2.494391114770444e-20	6.097716972228668e-13	1.8920839844018972e-14	0.00429900516480673	-1.9627552458889907e-20	1.1102053249713523e-14	6.98061842288951e-17	2.3039263036713e-15	2.204009027561914e-19
5200000	0.0028504974169706655	-4.954056279945326e-21	-2.494391114770444e-20	6.097716972228668e-13	1.8920839844018972e-14	0.00429900516480673	-1.962568710927632e-20	1.1102053249713523e-14	6.98061842288951e-17	2.3039263036713e-15	2.204009027561914e-19
5300000	0.0028504974169706655	-4.954056279945326e-21	-2.494391114770444e-20	6.097716972228668e-13	1.8920839844018972e-14	0.00429900516480673	-1.9623821759662736e-20	1.1102053249713523e-14	6.98061842288951e-17	2.3039263036713e-15	2.204009027561914e-19
5400000	0.0028504974169706655	-4.954056279945326e-21	-2.494391114770444e-20	6.097716972228668e-13	1.8920839844018972e-14	0.00429900516480673	-1.9621956410049154e-20	1.1102053249713523e-14	6.98061842288951e-17	2.3039263036713e-15	2.204009027561914e-19
5500000	0.0028504974169706655	-4.954056279945326e-21	-2.494391114770444e-20	6.097716972228668e-13	1.8920839844018972e-14	0.00429900516480673	-1.962009106043557e-20	1.1102053249713523e-14	6.98061842288951e-17	2.3039263036713e-15	2.204009027561914e-19
5600000	0.0028504974169706655	-4.954056279945326e-21	-2.494391114770444e-20	6.097716972228668e-13	1.8920839844018972e-14	0.00429900516480673	-1.9618225710821984e-20	1.1102053249713523e-14	6.98061842288951e-17	2.3039263036713e-15	2.204009027561914e-19
5700000	0.0028504974169706655	-4.954056279945326e-21	-2.494391114770444e-20	6.097716972228668e-13	1.8920839844018972e-14	0.00429900516480673	-1.9616360361208402e-20	1.1102053249713523e-14	6.98061842288951e-17	2.3039263036713e-15	2.204009027561914e-19
5800000	0.0028504974169706655	-4.954056279945326e-21	-2.494391114770444e-20	6.097716972228668e-13	1.8920839844018972e-14	0.00429900516480673	-1.9614495011594816e-20	1.1102053249713523e-14	6.98061842288951e-17	2.3039263036713e-15	2.204009027561914e-19
5900000	0.0028504974169706655	-4.954056279945326e-21	-2.494391114770444e-20	6.097716972228668e-13	1.8920839844018972e-14	0.00429900516480673	-1.961262966198123e-20	1.1102053249713523e-14	6.98061842288951e-17	2.3039263036713e-15	2.204009027561914e-19
6000000	0.0028504974169706655	-4.954056279945326e-21	-2.494391114770444e-20	6.097716972228668e-13	1.8920839844018972e-14	0.00429900516480673	-1.961076431236765e-20	1.1102053249713523e-14	6.98061842288951e-17	2.3039263036713e-15	2.204009027561914e-19
6100000	0.0028504974169706655	-4.954056279945326e-21	-2.494391114770444e-20	6.097716972228668e-13	1.8920839844018972e-14	0.00429900516480673	-1.9608898962754064e-20	1.1102053249713523e-14	6.98061842288951e-17	2.3039263036713e-15	2.204009027561914e-19
6200000	0.0028504974169706655	-4.954056279945326e-21	-2.494391114770444e-20	6.097716972228668e-13	1.8920839844018972e-14	0.00429900516480673	-1.960703361314048e-20	1.1102053249713523e-14	6.98061842288951e-17	2.3039263036713e-15	2.204009027561914e-19
6300000	0.0028504974169706655	-4.954056279945326e-21	-2.494391114770444e-20	6.097716972228668e-13	1.8920839844018972e-14	0.00429900516480673	-1.9605168263526896e-20	1.1102053249713523e-14	6.98061842288951e-17	2.3039263036713e-15	2.204009027561914e-19
6400000	0.0028504974169706655	-4.954056279945326e-21	-2.494391114770444e-20	6.097716972228668e-13	1.8920839844018972e-14	0.00429900516480673	-1.960330291391331e-20	1.1102053249713523e-14	6.98061842288951e-17	2.3039263036713e-15	2.204009027561914e-19
6500000	0.0028504974169706655	-4.954056279945326e-21	-2.494391114770444e-20	6.097716972228668e-13	1.8920839844018972e-14	0.00429900516480673	-1.960143756429973e-20	1.1102053249713523e-14	6.98061842288951e-17	2.3039263036713e-15	2.204009027561914e-19
6600000	0.0028504974169706655	-4.954056279945326e-21	-2.494391114770444e-20	6.097716972228668e-13	1.8920839844018972e-14	0.00429900516480673	-1.9599572214686144e-20	1.1102053249713523e-14	6.98061842288951e-17	2.3039263036713e-15	2.204009027561914e-19
6700000	0.0028504974169706655	-4.954056279945326e-21	-2.494391114770444e-20	6.097716972228668e-13	1.8920839844018972e-14	0.00429900516480673	-1.959770686507256e-20	1.1102053249713523e-14	6.98061842288951e-17	2.3039263036713e-15	2.204009027561914e-19
6800000	0.0028504974169706655	-4.954056279945326e-21	-2.494391114770444e-20	6.097716972228668e-13	1.8920839844018972e-14	0.00429900516480673	-1.9595841515458977e-20	1.1102053249713523e-14	6.98061842288951e-17	2.3039263036713e-15	2.204009027561914e-19
6900000	0.0028504974169706655	-4.954056279945326e-21	-2.494391114770444e-20	6.097716972228668e-13	1.8920839844018972e-14	0.00429900516480673	-1.959397616584539e-20	1.1102053249713524e-14	6.98061842288951e-17	2.3039263036713e-15	2.204009027561914e-19
7000000	0.0028504974169706655	-4.954056279945326e-21	-2.494391114770444e-20	6.097716972228668e-13	1.8920839844018972e-14	0.00429900516480673	-1.9592110816231806e-20	1.1102053249713524e-14	6.98061842288951e-17	2.3039263036713e-15	2.204009027561914e-19
7100000	0.0028504974169706655	-4.954056279945326e-21	-2.494391114770444e-20	6.097716972228668e-13	1.8920839844018972e-14	0.00429900516480673	-1.9590245466618224e-20	1.1102053249713524e-14	6.98061842288951e-17	2.3039263036713e-15	2.204009027561914e-19
7200000	0.002850497416970665	-4.954056279945326e-21	-2.494391114770444e-20	6.097716972228668e-13	1.8920839844018972e-14	0.00429900516480673	-1.958838011700464e-20	1.1102053249713524e-14	6.98061842288951e-17	2.3039263036713e-15	2.204009027561914e-19
7300000	0.002850497416970665	-4.954056279945326e-21	-2.494391114770444e-20	6.097716972228668e-13	1.8920839844018972e-14	0.00429900516480673	-1.9586514767391054e-20	1.1102053249713524e-14	6.98061842288951e-17	2.3039263036713e-15	2.204009027561914e-19
7400000	0.002850497416970665	-4.954056279945326e-21	-2.494391114770444e-20	6.097716972228668e-13	1.8920839844018972e-14	0.00429900516480673	-1.9584649417777472e-20	1.1102053249713524e-14	6.98061842288951e-17	2.3039263036713e-15	2.204009027561914e-19
7500000	0.002850497416970665	-4.954056279945326e-21	-2.494391114770444e-20	6.097716972228668e-13	1.8920839844018972e-14	0.00429900516480673	-1.9582784068163886e-20	1.1102053249713524e-14	6.98061842288951e-17	2.3039263036713e-15	2.204009027561914e-19
7600000	0.002850497416970665	-4.954056279945326e-21	-2.494391114770444e-20	6.097716972228668e-13	1.8920839844018972e-14	0.00429900516480673	-1.95809187185503e-20	1.1102053249713524e-14	6.98061842288951e-17	2.3039263036713e-15	2.204009027561914e-19
7700000	0.002850497416970665	-4.954056279945326e-21	-2.494391114770444e-20	6.097716972228668e-13	1.8920839844018972e-14	0.00429900516480673	-1.957905336893672e-20	1.1102053249713524e-14	6.98061842288951e-17	2.3039263036713e-15	2.204009027561914e-19
7800000	0.002850497416970665	-4.954056279945326e-21	-2.494391114770444e-20	6.097716972228668e-13	1.8920839844018972e-14	0.00429900516480673	-1.9577188019323134e-20	1.1102053249713524e-14	6.98061842288951e-17	2.3039263036713e-15	2.204009027561914e-19
7900000	0.002850497416970665	-4.954056279945326e-21	-2.494391114770444e-20	6.097716972228668e-13	1.8920839844018972e-14	0.00429900516480673	-1.9575322669709552e-20	1.1102053249713524e-14	6.98061842288951e-17	2.3039263036713e-15	2.204009027561914e-19
8000000	0.002850497416970665	-4.954056279945326e-21	-2.494391114770444e-20	6.097716972228668e-13	1.8920839844018972e-14	0.00429900516480673	-1.9573457320095966e-20	1.1102053249713524e-14	6.98061842288951e-17	2.3039263036713e-15	2.204009027561914e-19
8100000	0.002850497416970665	-4.954056279945326e-21	-2.494391114770444e-20	6.097716972228668e-13	1.8920839844018972e-14	0.00429900516480673	-1.957159197048238e-20	1.1102053249713524e-14	6.98061842288951e-17	2.3039263036713e-15	2.204009027561914e-19
8200000	0.002850497416970665	-4.954056279945326e-21	-2.494391114770444e-20	6.097716972228668e-13	1.8920839844018972e-14	0.00429900516480673	-1.95697266208688e-20	1.1102053249713524e-14	6.98061842288951e-17	2.3039263036713e-15	2.204009027561914e-19
8300000	0.002850497416970665	-4.954056279945326e-21	-2.494391114770444e-20	6.097716972228668e-13	1.8920839844018972e-14	0.00429900516480673	-1.9567861271255214e-20	1.1102053249713524e-14	6.98061842288951e-17	2.3039263036713e-15	2.204009027561914e-19
8400000	0.002850497416970665	-4.954056279945326e-21	-2.494391114770444e-20	6.097716972228668e-13	1.8920839844018972e-14	0.00429900516480673	-1.956599592164163e-20	1.1102053249713524e-14	6.98061842288951e-17	2.3039263036713e-15	2.204009027561914e-19
8500000	0.002850497416970665	-4.954056279945326e-21	-2.494391114770444e-20	6.097716972228668e-13	1.8920839844018972e-14	0.00429900516480673	-1.9564130572028047e-20	1.1102053249713524e-14	6.98061842288951e-17	2.3039263036713e-15	2.204009027561914e-19
8600000	0.002850497416970665	-4.954056279945326e-21	-2.494391114770444e-20	6.097716972228668e-13	1.8920839844018972e-14	0.00429900516480673	-1.956226522241446e-20	1.1102053249713524e-14	6.98061842288951e-17	2.3039263036713e-15	2.204009027561914e-19
8700000	0.002850497416970665	-4.954056279945326e-21	-2.494391114770444e-20	6.097716972228668e-13	1.8920839844018972e-14	0.00429900516480673	-1.9560399872800876e-20	1.1102053249713524e-14	6.98061842288951e-17	2.3039263036713e-15	2.204009027561914e-19
8800000	0.002850497416970665	-4.954056279945326e-21	-2.494391114770444e-20	6.097716972228668e-13	1.8920839844018972e-14	0.00429900516480673	-1.9558534523187294e-20	1.1102053249713524e-14	6.98061842288951e-17	2.3039263036713e-15	2.204009027561914e-19
8900000	0.002850497416970665	-4.954056279945326e-21	-2.494391114770444e-20	6.097716972228668e-13	1.8920839844018972e-14	0.00429900516480673	-1.955666917357371e-20	1.1102053249713524e-14	6.98061842288951e-17	2.3039263036713e-15	2.204009027561914e-19
9000000	0.002850497416970665	-4.954056279945326e-21	-2.494391114770444e-20	6.097716972228668e-13	1.8920839844018972e-14	0.00429900516480673	-1.9554803823960124e-20	1.1102053249713524e-14	6.98061842288951e-17	2.3039263036713e-15	2.204009027561914e-19
9100000	0.002850497416970665	-4.954056279945326e-21	-2.494391114770444e-20	6.097716972228668e-13	1.8920839844018972e-14	0.00429900516480673	-1.955293847434654e-20	1.1102053249713524e-14	6.98061842288951e-17	2.3039263036713e-15	2.204009027561914e-19
9200000	0.002850497416970665	-4.954056279945326e-21	-2.494391114770444e-20	6.097716972228668e-13	1.8920839844018972e-14	0.00429900516480673	-1.9551073124732956e-20	1.1102053249713524e-14	6.98061842288951e-17	2.3039263036713e-15	2.204009027561914e-19
9300000	0.002850497416970665	-4.954056279945326e-21	-2.494391114770444e-20	6.097716972228668e-13	1.8920839844018972e-14	0.00429900516480673	-1.9549207775119374e-20	1.1102053249713524e-14	6.98061842288951e-17	2.3039263036713e-15	2.204009027561914e-19
9400000	0.002850497416970665	-4.954056279945326e-21	-2.494391114770444e-20	6.097716972228668e-13	1.8920839844018972e-14	0.00429900516480673	-1.954734242550579e-20	1.1102053249713524e-14	6.98061842288951e-17	2.3039263036713e-15	2.204009027561914e-19
9500000	0.002850497416970665	-4.954056279945326e-21	-2.494391114770444e-20	6.097716972228668e-13	1.8920839844018972e-14	0.00429900516480673	-1.9545477075892204e-20	1.1102053249713524e-14	6.98061842288951e-17	2.3039263036713e-15	2.204009027561914e-19
9600000	0.002850497416970665	-4.954056279945326e-21	-2.494391114770444e-20	6.097716972228668e-13	1.8920839844018972e-14	0.00429900516480673	-1.9543611726278622e-20	1.1102053249713524e-14	6.98061842288951e-17	2.3039263036713e-15	2.204009027561914e-19
9700000	0.002850497416970665	-4.954056279945326e-21	-2.494391114770444e-20	6.097716972228668e-13	1.8920839844018972e-14	0.00429900516480673	-1.9541746376665036e-20	1.1102053249713524e-14	6.98061842288951e-17	2.3039263036713e-15	2.204009027561914e-19
9800000	0.002850497416970665	-4.954056279945326e-21	-2.494391114770444e-20	6.097716972228668e-13	1.8920839844018972e-14	0.00429900516480673	-1.953988102705145e-20	1.1102053249713524e-14	6.98061842288951e-17	2.3039263036713e-15	2.204009027561914e-19
9900000	0.002850497416970665	-4.954056279945326e-21	-2.494391114770444e-20	6.097716972228668e-13	1.8920839844018972e-14	0.00429900516480673	-1.953801567743787e-20	1.1102053249713524e-14	6.98061842288951e-17	2.3039263036713e-15	2.204009027561914e-19
10000000	0.002850497416970665	-4.954056279945326e-21	-2.494391114770444e-20	6.097716972228668e-13	1.8920839844018972e-14	0.00429900516480673	-1.9536150327824284e-20	1.1102053249713524e-14	6.98061842288951e-17	2.3039263036713e-15	2.204009027561914e-19
10100000	0.002850497416970665	-4.954056279945326e-21	-2.494391114770444e-20	6.097716972228668e-13	1.8920839844018972e-14	0.00429900516480673	-1.95342849782107e-20	1.1102053249713524e-14	6.98061842288951e-17	2.3039263036713e-15	2.204009027561914e-19
10200000	0.002850497416970665	-4.954056279945326e-21	-2.494391114770444e-20	6.097716972228668e-13	1.8920839844018972e-14	0.00429900516480673	-1.9532419628597116e-20	1.1102053249713524e-14	6.98061842288951e-17	2.3039263036713e-15	2.204009027561914e-19
10300000	0.002850497416970665	-4.954056279945326e-21	-2.494391114770444e-20	6.097716972228668e-13	1.8920839844018972e-14	0.00429900516480673	-1.953055427898353e-20	1.1102053249713524e-14	6.98061842288951e-17	2.3039263036713e-15	2.204009027561914e-19
10400000	0.002850497416970665	-4.954056279945326e-21	-2.494391114770444e-20	6.097716972228668e-13	1.8920839844018972e-14	0.00429900516480673	-1.9528688929369946e-20	1.1102053249713524e-14	6.98061842288951e-17	2.3039263036713e-15	2.204009027561914e-19
10500000	0.002850497416970665	-4.954056279945326e-21	-2.494391114770444e-20	6.097716972228668e-13	1.8920839844018972e-14	0.00429900516480673	-1.9526823579756364e-20	1.1102053249713524e-14	6.98061842288951e-17	2.3039263036713e-15	2.204009027561914e-19
10600000	0.002850497416970665	-4.954056279945326e-21	-2.494391114770444e-20	6.097716972228668e-13	1.8920839844018972e-14	0.00429900516480673	-1.952495823014278e-20	1.1102053249713524e-14	6.98061842288951e-17	2.3039263036713e-15	2.204009027561914e-19
10700000	0.002850497416970665	-4.954056279945326e-21	-2.494391114770444e-20	6.097716972228668e-13	1.8920839844018972e-14	0.00429900516480673	-1.9523092880529194e-20	1.1102053249713524e-14	6.98061842288951e-17	2.3039263036713e-15	2.204009027561914e-19
10800000	0.002850497416970665	-4.954056279945326e-21	-2.494391114770444e-20	6.097716972228668e-13	1.8920839844018972e-14	0.00429900516480673	-1.952122753091561e-20	1.1102053249713524e-14	6.98061842288951e-17	2.3039263036713e-15	2.204009027561914e-19
10900000	0.002850497416970665	-4.954056279945326e-21	-2.494391114770444e-20	6.097716972228668e-13	1.8920839844018972e-14	0.00429900516480673	-1.9519362181302026e-20	1.1102053249713524e-14	6.98061842288951e-17	2.3039263036713e-15	2.204009027561914e-19
11000000	0.002850497416970665	-4.954056279945326e-21	-2.494391114770444e-20	6.097716972228668e-13	1.8920839844018972e-14	0.00429900516480673	-1.951749683168844e-20	1.1102053249713524e-14	6.98061842288951e-17	2.3039263036713e-15	2.204009027561914e-19
11100000	0.002850497416970665	-4.954056279945326e-21	-2.494391114770444e-20	6.097716972228668e-13	1.8920839844018972e-14	0.00429900516480673	-1.951563148207486e-20	1.1102053249713524e-14	6.98061842288951e-17	2.3039263036713e-15	2.204009027561914e-19
11200000	0.002850497416970665	-4.954056279945326e-21	-2.494391114770444e-20	6.097716972228668e-13	1.8920839844018972e-14	0.00429900516480673	-1.9513766132461274e-20	1.1102053249713524e-14	6.98061842288951e-17	2.3039263036713e-15	2.204009027561914e-19
11300000	0.002850497416970665	-4.954056279945326e-21	-2.494391114770444e-20	6.097716972228668e-13	1.8920839844018972e-14	0.00429900516480673	-1.951190078284769e-20	1.1102053249713524e-14	6.98061842288951e-17	2.3039263036713e-15	2.204009027561914e-19
11400000	0.002850497416970665	-4.954056279945326e-21	-2.494391114770444e-20	6.097716972228668e-13	1.8920839844018972e-14	0.00429900516480673	-1.9510035433234106e-20	1.1102053249713524e-14	6.98061842288951e-17	2.3039263036713e-15	2.204009027561914e-19
11500000	0.002850497416970665	-4.954056279945326e-21	-2.494391114770444e-20	6.097716972228668e-13	1.8920839844018972e-14	0.00429900516480673	-1.950817008362052e-20	1.1102053249713524e-14	6.98061842288951e-17	2.3039263036713e-15	2.204009027561914e-19
11600000	0.002850497416970665	-4.954056279945326e-21	-2.494391114770444e-20	6.097716972228668e-13	1.8920839844018972e-14	0.00429900516480673	-1.950630473400694e-20	1.1102053249713524e-14	6.98061842288951e-17	2.3039263036713e-15	2.204009027561914e-19
11700000	0.002850497416970665	-4.954056279945326e-21	-2.494391114770444e-20	6.097716972228668e-13	1.8920839844018972e-14	0.00429900516480673	-1.9504439384393354e-20	1.1102053249713524e-14	6.98061842288951e-17	2.3039263036713e-15	2.204009027561914e-19
11800000	0.002850497416970665	-4.954056279945326e-21	-2.494391114770444e-20	6.097716972228668e-13	1.8920839844018972e-14	0.00429900516480673	-1.950257403477977e-20	1.1102053249713524e-14	6.98061842288951e-17	2.3039263036713e-15	2.204009027561914e-19
11900000	0.002850497416970665	-4.954056279945326e-21	-2.494391114770444e-20	6.097716972228668e-13	1.8920839844018972e-14	0.00429900516480673	-1.9500708685166186e-20	1.1102053249713524e-14	6.98061842288951e-17	2.3039263036713e-15	2.204009027561914e-19
12000000	0.002850497416970665	-4.954056279945326e-21	-2.494391114770444e-20	6.097716972228668e-13	1.8920839844018972e-14	0.00429900516480673	-1.94988433355526e-20	1.1102053249713524e-14	6.98061842288951e-17	2.3039263036713e-15	2.204009027561914e-19
12100000	0.002850497416970665	-4.954056279945326e-21	-2.494391114770444e-20	6.097716972228668e-13	1.8920839844018972e-14	0.00429900516480673	-1.9496977985939016e-20	1.1102053249713524e-14	6.98061842288951e-17	2.3039263036713e-15	2.204009027561914e-19
12200000	0.002850497416970665	-4.954056279945326e-21	-2.494391114770444e-20	6.097716972228668e-13	1.8920839844018972e-14	0.00429900516480673	-1.9495112636325434e-20	1.1102053249713524e-14	6.98061842288951e-17	2.3039263036713e-15	2.204009027561914e-19
12300000	0.002850497416970665	-4.954056279945326e-21	-2.494391114770444e-20	6.097716972228668e-13	1.8920839844018972e-14	0.00429900516480673	-1.949324728671185e-20	1.1102053249713524e-14	6.98061842288951e-17	2.3039263036713e-15	2.204009027561914e-19
12400000	0.002850497416970665	-4.954056279945326e-21	-2.494391114770444e-20	6.097716972228668e-13	1.8920839844018972e-14	0.00429900516480673	-1.9491381937098264e-20	1.1102053249713524e-14	6.98061842288951e-17	2.3039263036713e-15	2.204009027561914e-19
12500000	0.002850497416970665	-4.954056279945326e-21	-2.494391114770444e-20	6.097716972228668e-13	1.8920839844018972e-14	0.00429900516480673	-1.948951658748468e-20	1.1102053249713524e-14	6.98061842288951e-17	2.3039263036713e-15	2.204009027561914e-19
12600000	0.002850497416970665	-4.954056279945326e-21	-2.494391114770444e-20	6.097716972228668e-13	1.8920839844018972e-14	0.00429900516480673	-1.9487651237871096e-20	1.1102053249713524e-14	6.98061842288951e-17	2.3039263036713e-15	2.204009027561914e-19
12700000	0.002850497416970665	-4.954056279945326e-21	-2.494391114770444e-20	6.097716972228668e-13	1.8920839844018972e-14	0.00429900516480673	-1.948578588825751e-20	1.1102053249713524e-14	6.98061842288951e-17	2.3039263036713e-15	2.204009027561914e-19
12800000	0.002850497416970665	-4.954056279945326e-21	-2.494391114770444e-20	6.097716972228668e-13	1.8920839844018972e-14	0.00429900516480673	-1.948392053864393e-20	1.1102053249713524e-14	6.98061842288951e-17	2.3039263036713e-15	2.204009027561914e-19
12900000	0.002850497416970665	-4.954056279945326e-21	-2.494391114770444e-20	6.097716972228668e-13	1.8920839844018972e-14	0.00429900516480673	-1.9482055189030344e-20	1.1102053249713524e-14	6.98061842288951e-17	2.3039263036713e-15	2.204009027561914e-19
13000000	0.002850497416970665	-4.954056279945326e-21	-2.494391114770444e-20	6.097716972228668e-13	1.8920839844018972e-14	0.00429900516480673	-1.9480189839416758e-20	1.1102053249713524e-14	6.98061842288951e-17	2.3039263036713e-15	2.204009027561914e-19
13100000	0.002850497416970665	-4.954056279945326e-21	-2.494391114770444e-20	6.097716972228668e-13	1.8920839844018972e-14	0.00429900516480673	-1.9478324489803176e-20	1.1102053249713524e-14	6.98061842288951e-17	2.3039263036713e-15	2.204009027561914e-19
13200000	0.002850497416970665	-4.954056279945326e-21	-2.494391114770444e-20	6.097716972228668e-13	1.8920839844018972e-14	0.00429900516480673	-1.947645914018959e-20	1.1102053249713524e-14	6.98061842288951e-17	2.3039263036713e-15	2.204009027561914e-19
13300000	0.002850497416970665	-4.954056279945326e-21	-2.494391114770444e-20	6.097716972228668e-13	1.8920839844018972e-14	0.00429900516480673	-1.947459379057601e-20	1.1102053249713524e-14	6.98061842288951e-17	2.3039263036713e-15	2.204009027561914e-19
13400000	0.002850497416970665	-4.954056279945326e-21	-2.494391114770444e-20	6.097716972228668e-13	1.8920839844018972e-14	0.00429900516480673	-1.9472728440962424e-20	1.1102053249713524e-14	6.98061842288951e-17	2.3039263036713e-15	2.204009027561914e-19
13500000	0.002850497416970665	-4.954056279945326e-21	-2.494391114770444e-20	6.097716972228668e-13	1.8920839844018972e-14	0.00429900516480673	-1.947086309134884e-20	1.1102053249713524e-14	6.98061842288951e-17	2.3039263036713e-15	2.204009027561914e-19
13600000	0.002850497416970665	-4.954056279945326e-21	-2.494391114770444e-20	6.097716972228668e-13	1.8920839844018972e-14	0.00429900516480673	-1.9468997741735256e-20	1.1102053249713524e-14	6.98061842288951e-17	2.3039263036713e-15	2.204009027561914e-19
13700000	0.002850497416970665	-4.954056279945326e-21	-2.494391114770444e-20	6.097716972228668e-13	1.8920839844018972e-14	0.00429900516480673	-1.946713239212167e-20	1.1102053249713524e-14	6.98061842288951e-17	2.3039263036713e-15	2.204009027561914e-19
13800000	0.002850497416970665	-4.954056279945326e-21	-2.494391114770444e-20	6.097716972228668e-13	1.8920839844018972e-14	0.00429900516480673	-1.9465267042508086e-20	1.1102053249713524e-14	6.98061842288951e-17	2.3039263036713e-15	2.204009027561914e-19
13900000	0.002850497416970665	-4.954056279945326e-21	-2.494391114770444e-20	6.097716972228668e-13	1.8920839844018972e-14	0.00429900516480673	-1.9463401692894504e-20	1.1102053249713524e-14	6.98061842288951e-17	2.3039263036713e-15	2.204009027561914e-19
14000000	0.002850497416970665	-4.954056279945326e-21	-2.494391114770444e-20	6.097716972228668e-13	1.8920839844018972e-14	0.00429900516480673	-1.946153634328092e-20	1.1102053249713524e-14	6.98061842288951e-17	2.3039263036713e-15	2.204009027561914e-19
14100000	0.002850497416970665	-4.954056279945326e-21	-2.494391114770444e-20	6.097716972228668e-13	1.8920839844018972e-14	0.00429900516480673	-1.9459670993667333e-20	1.1102053249713524e-14	6.98061842288951e-17	2.3039263036713e-15	2.204009027561914e-19
14200000	0.002850497416970665	-4.954056279945326e-21	-2.494391114770444e-20	6.097716972228668e-13	1.8920839844018972e-14	0.00429900516480673	-1.945780564405375e-20	1.1102053249713524e-14	6.98061842288951e-17	2.3039263036713e-15	2.204009027561914e-19
14300000	0.002850497416970665	-4.954056279945326e-21	-2.494391114770444e-20	6.097716972228668e-13	1.8920839844018972e-14	0.00429900516480673	-1.9455940294440166e-20	1.1102053249713524e-14	6.98061842288951e-17	2.3039263036713e-15	2.204009027561914e-19
14400000	0.002850497416970665	-4.954056279945326e-21	-2.494391114770444e-20	6.097716972228668e-13	1.8920839844018972e-14	0.00429900516480673	-1.945407494482658e-20	1.1102053249713524e-14	6.98061842288951e-17	2.3039263036713e-15	2.204009027561914e-19
14500000	0.002850497416970665	-4.954056279945326e-21	-2.494391114770444e-20	6.097716972228668e-13	1.8920839844018972e-14	0.00429900516480673	-1.9452209595213e-20	1.1102053249713524e-14	6.980618422889509e-17	2.3039263036713e-15	2.204009027561914e-19
14600000	0.002850497416970665	-4.954056279945326e-21	-2.494391114770444e-20	6.097716972228668e-13	1.8920839844018972e-14	0.00429900516480673	-1.9450344245599414e-20	1.1102053249713524e-14	6.980618422889509e-17	2.3039263036713e-15	2.204009027561914e-19
14700000	0.002850497416970665	-4.954056279945326e-21	-2.494391114770444e-20	6.097716972228668e-13	1.8920839844018972e-14	0.00429900516480673	-1.9448478895985828e-20	1.1102053249713524e-14	6.980618422889509e-17	2.3039263036713e-15	2.204009027561914e-19
14800000	0.002850497416970665	-4.954056279945326e-21	-2.494391114770444e-20	6.097716972228668e-13	1.8920839844018972e-14	0.00429900516480673	-1.9446613546372246e-20	1.1102053249713524e-14	6.980618422889509e-17	2.3039263036713e-15	2.204009027561914e-19
14900000	0.002850497416970665	-4.954056279945326e-21	-2.494391114770444e-20	6.097716972228668e-13	1.8920839844018972e-14	0.00429900516480673	-1.944474819675866e-20	1.1102053249713524e-14	6.980618422889509e-17	2.3039263036713e-15	2.204009027561914e-19
15000000	0.002850497416970665	-4.954056279945326e-21	-2.494391114770444e-20	6.097716972228668e-13	1.8920839844018972e-14	0.00429900516480673	-1.9442882847145076e-20	1.1102053249713524e-14	6.980618422889509e-17	2.3039263036713e-15	2.204009027561914e-19
15100000	0.002850497416970665	-4.954056279945326e-21	-2.494391114770444e-20	6.097716972228668e-13	1.8920839844018972e-14	0.00429900516480673	-1.9441017497531494e-20	1.1102053249713524e-14	6.980618422889509e-17	2.3039263036713e-15	2.204009027561914e-19
15200000	0.002850497416970665	-4.954056279945326e-21	-2.494391114770444e-20	6.097716972228668e-13	1.8920839844018972e-14	0.00429900516480673	-1.9439152147917908e-20	1.1102053249713524e-14	6.980618422889509e-17	2.3039263036713e-15	2.204009027561914e-19
15300000	0.0028504974169706655	-4.954056279945326e-21	-2.494391114770444e-20	6.097716972228668e-13	1.8920839844018972e-14	0.00429900516480673	-1.9437286798304323e-20	1.1102053249713524e-14	6.980618422889509e-17	2.3039263036713e-15	2.204009027561914e-19
15400000	0.0028504974169706655	-4.954056279945326e-21	-2.494391114770444e-20	6.097716972228668e-13	1.8920839844018972e-14	0.00429900516480673	-1.943542144869074e-20	1.1102053249713524e-14	6.980618422889509e-17	2.3039263036713e-15	2.204009027561914e-19
15500000	0.0028504974169706655	-4.954056279945326e-21	-2.494391114770444e-20	6.097716972228668e-13	1.8920839844018972e-14	0.00429900516480673	-1.9433556099077156e-20	1.1102053249713524e-14	6.980618422889509e-17	2.3039263036713e-15	2.2040090275619137e-19
15600000	0.0028504974169706655	-4.954056279945326e-21	-2.494391114770444e-20	6.097716972228668e-13	1.8920839844018972e-14	0.00429900516480673	-1.9431690749463574e-20	1.1102053249713524e-14	6.980618422889509e-17	2.3039263036713e-15	2.2040090275619137e-19
15700000	0.0028504974169706655	-4.954056279945326e-21	-2.494391114770444e-20	6.097716972228668e-13	1.8920839844018972e-14	0.00429900516480673	-1.942982539984999e-20	1.1102053249713523e-14	6.980618422889509e-17	2.3039263036713e-15	2.2040090275619137e-19
15800000	0.0028504974169706655	-4.954056279945326e-21	-2.494391114770444e-20	6.097716972228668e-13	1.8920839844018972e-14	0.00429900516480673	-1.9427960050236403e-20	1.1102053249713523e-14	6.980618422889509e-17	2.3039263036713e-15	2.2040090275619137e-19
15900000	0.0028504974169706655	-4.954056279945326e-21	-2.494391114770444e-20	6.097716972228668e-13	1.8920839844018972e-14	0.00429900516480673	-1.942609470062282e-20	1.1102053249713523e-14	6.980618422889509e-17	2.3039263036713e-15	2.2040090275619137e-19
16000000	0.0028504974169706655	-4.954056279945326e-21	-2.494391114770444e-20	6.097716972228668e-13	1.8920839844018972e-14	0.00429900516480673	-1.9424229351009236e-20	1.1102053249713523e-14	6.980618422889509e-17	2.3039263036713e-15	2.2040090275619137e-19
16100000	0.0028504974169706655	-4.954056279945326e-21	-2.494391114770444e-20	6.097716972228668e-13	1.8920839844018972e-14	0.00429900516480673	-1.942236400139565e-20	1.1102053249713523e-14	6.980618422889509e-17	2.3039263036713e-15	2.2040090275619137e-19
16200000	0.0028504974169706655	-4.954056279945326e-21	-2.494391114770444e-20	6.097716972228668e-13	1.8920839844018972e-14	0.00429900516480673	-1.942049865178207e-20	1.1102053249713523e-14	6.980618422889509e-17	2.3039263036713e-15	2.2040090275619137e-19
16300000	0.0028504974169706655	-4.954056279945326e-21	-2.494391114770444e-20	6.097716972228668e-13	1.8920839844018972e-14	0.00429900516480673	-1.9418633302168484e-20	1.1102053249713523e-14	6.980618422889509e-17	2.3039263036713e-15	2.2040090275619137e-19
16400000	0.0028504974169706655	-4.954056279945326e-21	-2.494391114770444e-20	6.097716972228668e-13	1.8920839844018972e-14	0.00429900516480673	-1.9416767952554898e-20	1.1102053249713523e-14	6.980618422889509e-17	2.3039263036713e-15	2.2040090275619137e-19
16500000	0.0028504974169706655	-4.954056279945326e-21	-2.494391114770444e-20	6.097716972228668e-13	1.8920839844018972e-14	0.00429900516480673	-1.9414902602941316e-20	1.1102053249713523e-14	6.980618422889509e-17	2.3039263036713e-15	2.2040090275619137e-19
16600000	0.0028504974169706655	-4.954056279945326e-21	-2.494391114770444e-20	6.097716972228668e-13	1.8920839844018972e-14	0.00429900516480673	-1.941303725332773e-20	1.1102053249713523e-14	6.980618422889509e-17	2.3039263036713e-15	2.2040090275619137e-19
16700000	0.0028504974169706655	-4.954056279945326e-21	-2.494391114770444e-20	6.097716972228668e-13	1.8920839844018972e-14	0.00429900516480673	-1.9411171903714146e-20	1.1102053249713523e-14	6.980618422889509e-17	2.3039263036713e-15	2.2040090275619137e-19
16800000	0.0028504974169706655	-4.954056279945326e-21	-2.494391114770444e-20	6.097716972228668e-13	1.8920839844018972e-14	0.00429900516480673	-1.9409306554100564e-20	1.1102053249713523e-14	6.980618422889509e-17	2.3039263036713e-15	2.2040090275619137e-19
16900000	0.0028504974169706655	-4.954056279945326e-21	-2.494391114770444e-20	6.097716972228668e-13	1.8920839844018972e-14	0.00429900516480673	-1.9407441204486978e-20	1.1102053249713523e-14	6.980618422889509e-17	2.3039263036713e-15	2.2040090275619137e-19
17000000	0.0028504974169706655	-4.954056279945326e-21	-2.494391114770444e-20	6.097716972228668e-13	1.8920839844018972e-14	0.00429900516480673	-1.9405575854873393e-20	1.1102053249713523e-14	6.980618422889509e-17	2.3039263036713e-15	2.2040090275619137e-19
17100000	0.0028504974169706655	-4.954056279945326e-21	-2.494391114770444e-20	6.097716972228668e-13	1.8920839844018972e-14	0.00429900516480673	-1.940371050525981e-20	1.1102053249713523e-14	6.980618422889509e-17	2.3039263036713e-15	2.2040090275619137e-19
17200000	0.0028504974169706655	-4.954056279945326e-21	-2.494391114770444e-20	6.097716972228668e-13	1.8920839844018972e-14	0.00429900516480673	-1.9401845155646226e-20	1.1102053249713523e-14	6.980618422889509e-17	2.3039263036713e-15	2.2040090275619137e-19
17300000	0.0028504974169706655	-4.954056279945326e-21	-2.494391114770444e-20	6.097716972228668e-13	1.8920839844018972e-14	0.00429900516480673	-1.939997980603264e-20	1.1102053249713523e-14	6.980618422889509e-17	2.3039263036713e-15	2.2040090275619137e-19
17400000	0.0028504974169706655	-4.954056279945326e-21	-2.494391114770444e-20	6.097716972228668e-13	1.8920839844018972e-14	0.00429900516480673	-1.939811445641906e-20	1.1102053249713523e-14	6.980618422889509e-17	2.3039263036713e-15	2.2040090275619137e-19
17500000	0.0028504974169706655	-4.954056279945326e-21	-2.494391114770444e-20	6.097716972228668e-13	1.8920839844018972e-14	0.00429900516480673	-1.9396249106805473e-20	1.1102053249713523e-14	6.980618422889509e-17	2.3039263036713e-15	2.2040090275619137e-19
17600000	0.0028504974169706655	-4.954056279945326e-21	-2.494391114770444e-20	6.097716972228668e-13	1.8920839844018972e-14	0.00429900516480673	-1.939438375719189e-20	1.1102053249713523e-14	6.980618422889509e-17	2.3039263036713e-15	2.2040090275619137e-19
17700000	0.0028504974169706655	-4.954056279945326e-21	-2.494391114770444e-20	6.097716972228668e-13	1.8920839844018972e-14	0.00429900516480673	-1.9392518407578306e-20	1.1102053249713523e-14	6.980618422889509e-17	2.3039263036713e-15	2.2040090275619137e-19
17800000	0.0028504974169706655	-4.954056279945326e-21	-2.494391114770444e-20	6.097716972228668e-13	1.8920839844018972e-14	0.00429900516480673	-1.939065305796472e-20	1.1102053249713523e-14	6.980618422889509e-17	2.3039263036713e-15	2.2040090275619137e-19
17900000	0.0028504974169706655	-4.954056279945326e-21	-2.494391114770444e-20	6.097716972228668e-13	1.8920839844018972e-14	0.00429900516480673	-1.938878770835114e-20	1.1102053249713523e-14	6.980618422889509e-17	2.3039263036713e-15	2.2040090275619137e-19
18000000	0.0028504974169706655	-4.954056279945326e-21	-2.494391114770444e-20	6.097716972228668e-13	1.8920839844018972e-14	0.00429900516480673	-1.9386922358737553e-20	1.1102053249713523e-14	6.980618422889509e-17	2.3039263036713e-15	2.2040090275619137e-19
18100000	0.0028504974169706655	-4.954056279945326e-21	-2.494391114770444e-20	6.097716972228668e-13	1.8920839844018972e-14	0.00429900516480673	-1.9385057009123968e-20	1.1102053249713523e-14	6.980618422889509e-17	2.3039263036713e-15	2.2040090275619137e-19
18200000	0.0028504974169706655	-4.954056279945326e-21	-2.494391114770444e-20	6.097716972228668e-13	1.8920839844018972e-14	0.00429900516480673	-1.9383191659510386e-20	1.1102053249713523e-14	6.980618422889509e-17	2.3039263036713e-15	2.2040090275619137e-19
18300000	0.0028504974169706655	-4.954056279945326e-21	-2.494391114770444e-20	6.097716972228668e-13	1.8920839844018972e-14	0.00429900516480673	-1.93813263098968e-20	1.1102053249713523e-14	6.980618422889509e-17	2.3039263036713e-15	2.2040090275619137e-19
18400000	0.0028504974169706655	-4.954056279945326e-21	-2.494391114770444e-20	6.097716972228668e-13	1.8920839844018972e-14	0.00429900516480673	-1.9379460960283216e-20	1.1102053249713523e-14	6.980618422889509e-17	2.3039263036713e-15	2.2040090275619137e-19
18500000	0.0028504974169706655	-4.954056279945326e-21	-2.494391114770444e-20	6.097716972228668e-13	1.8920839844018972e-14	0.00429900516480673	-1.9377595610669634e-20	1.1102053249713523e-14	6.980618422889509e-17	2.3039263036713e-15	2.2040090275619137e-19
18600000	0.0028504974169706655	-4.954056279945326e-21	-2.494391114770444e-20	6.097716972228668e-13	1.8920839844018972e-14	0.00429900516480673	-1.9375730261056048e-20	1.1102053249713523e-14	6.980618422889509e-17	2.3039263036713e-15	2.2040090275619137e-19
18700000	0.0028504974169706655	-4.954056279945326e-21	-2.494391114770444e-20	6.097716972228668e-13	1.8920839844018972e-14	0.00429900516480673	-1.9373864911442463e-20	1.1102053249713523e-14	6.980618422889509e-17	2.3039263036713e-15	2.2040090275619137e-19
18800000	0.0028504974169706655	-4.954056279945326e-21	-2.494391114770444e-20	6.097716972228668e-13	1.8920839844018972e-14	0.00429900516480673	-1.937199956182888e-20	1.1102053249713523e-14	6.980618422889509e-17	2.3039263036713e-15	2.2040090275619137e-19
18900000	0.0028504974169706655	-4.954056279945326e-21	-2.494391114770444e-20	6.097716972228668e-13	1.8920839844018972e-14	0.00429900516480673	-1.9370134212215296e-20	1.1102053249713523e-14	6.980618422889509e-17	2.3039263036713e-15	2.2040090275619137e-19
19000000	0.0028504974169706655	-4.954056279945326e-21	-2.494391114770444e-20	6.097716972228668e-13	1.8920839844018972e-14	0.00429900516480673	-1.936826886260171e-20	1.1102053249713523e-14	6.980618422889509e-17	2.3039263036713e-15	2.2040090275619137e-19
19100000	0.0028504974169706655	-4.954056279945326e-21	-2.494391114770444e-20	6.097716972228668e-13	1.8920839844018972e-14	0.00429900516480673	-1.9366403512988128e-20	1.1102053249713523e-14	6.980618422889509e-17	2.3039263036713e-15	2.2040090275619137e-19
19200000	0.0028504974169706655	-4.954056279945326e-21	-2.494391114770444e-20	6.097716972228668e-13	1.8920839844018972e-14	0.00429900516480673	-1.9364538163374543e-20	1.1102053249713523e-14	6.980618422889509e-17	2.3039263036713e-15	2.2040090275619137e-19
19300000	0.0028504974169706655	-4.954056279945326e-21	-2.494391114770444e-20	6.097716972228668e-13	1.8920839844018972e-14	0.00429900516480673	-1.936267281376096e-20	1.1102053249713523e-14	6.980618422889509e-17	2.3039263036713e-15	2.2040090275619137e-19
19400000	0.0028504974169706655	-4.954056279945326e-21	-2.494391114770444e-20	6.097716972228668e-13	1.8920839844018972e-14	0.00429900516480673	-1.9360807464147376e-20	1.1102053249713523e-14	6.980618422889509e-17	2.3039263036713e-15	2.2040090275619137e-19
19500000	0.0028504974169706655	-4.954056279945326e-21	-2.494391114770444e-20	6.097716972228668e-13	1.8920839844018972e-14	0.00429900516480673	-1.935894211453379e-20	1.1102053249713523e-14	6.980618422889509e-17	2.3039263036713e-15	2.2040090275619137e-19
19600000	0.0028504974169706655	-4.954056279945326e-21	-2.494391114770444e-20	6.097716972228668e-13	1.8920839844018972e-14	0.00429900516480673	-1.935707676492021e-20	1.1102053249713523e-14	6.980618422889509e-17	2.3039263036713e-15	2.2040090275619137e-19
19700000	0.0028504974169706655	-4.954056279945326e-21	-2.494391114770444e-20	6.097716972228668e-13	1.8920839844018972e-14	0.00429900516480673	-1.9355211415306623e-20	1.1102053249713523e-14	6.980618422889509e-17	2.3039263036713e-15	2.2040090275619137e-19
19800000	0.0028504974169706655	-4.954056279945326e-21	-2.494391114770444e-20	6.097716972228668e-13	1.8920839844018972e-14	0.00429900516480673	-1.9353346065693038e-20	1.1102053249713523e-14	6.980618422889509e-17	2.3039263036713e-15	2.2040090275619137e-19
19900000	0.0028504974169706655	-4.954056279945326e-21	-2.494391114770444e-20	6.097716972228668e-13	1.8920839844018972e-14	0.00429900516480673	-1.9351480716079456e-20	1.1102053249713523e-14	6.980618422889509e-17	2.3039263036713e-15	2.2040090275619137e-19
20000000	0.0028504974169706655	-4.954056279945326e-21	-2.494391114770444e-20	6.097716972228668e-13	1.8920839844018972e-14	0.00429900516480673	-1.934961536646587e-20	1.1102053249713523e-14	6.980618422889509e-17	2.3039263036713e-15	2.2040090275619137e-19
20100000	0.0028504974169706655	-4.954056279945326e-21	-2.494391114770444e-20	6.097716972228668e-13	1.8920839844018972e-14	0.00429900516480673	-1.9347750016852286e-20	1.1102053249713523e-14	6.980618422889509e-17	2.3039263036713e-15	2.2040090275619137e-19
20200000	0.0028504974169706655	-4.954056279945326e-21	-2.494391114770444e-20	6.097716972228668e-13	1.8920839844018972e-14	0.00429900516480673	-1.9345884667238704e-20	1.1102053249713523e-14	6.980618422889509e-17	2.3039263036713e-15	2.2040090275619137e-19
20300000	0.0028504974169706655	-4.954056279945326e-21	-2.494391114770444e-20	6.097716972228668e-13	1.8920839844018972e-14	0.00429900516480673	-1.9344019317625118e-20	1.1102053249713523e-14	6.980618422889509e-17	2.3039263036713e-15	2.2040090275619137e-19
20400000	0.0028504974169706655	-4.954056279945326e-21	-2.494391114770444e-20	6.097716972228668e-13	1.8920839844018972e-14	0.00429900516480673	-1.9342153968011533e-20	1.1102053249713523e-14	6.980618422889509e-17	2.3039263036713e-15	2.2040090275619137e-19
20500000	0.0028504974169706655	-4.954056279945326e-21	-2.494391114770444e-20	6.097716972228668e-13	1.8920839844018972e-14	0.00429900516480673	-1.934028861839795e-20	1.1102053249713523e-14	6.980618422889509e-17	2.3039263036713e-15	2.2040090275619137e-19
20600000	0.0028504974169706655	-4.954056279945326e-21	-2.494391114770444e-20	6.097716972228668e-13	1.8920839844018972e-14	0.00429900516480673	-1.9338423268784366e-20	1.1102053249713523e-14	6.980618422889509e-17	2.3039263036713e-15	2.2040090275619137e-19
20700000	0.0028504974169706655	-4.954056279945326e-21	-2.494391114770444e-20	6.097716972228668e-13	1.8920839844018972e-14	0.00429900516480673	-1.933655791917078e-20	1.1102053249713523e-14	6.980618422889509e-17	2.3039263036713e-15	2.2040090275619137e-19
20800000	0.0028504974169706655	-4.954056279945326e-21	-2.494391114770444e-20	6.097716972228668e-13	1.8920839844018972e-14	0.00429900516480673	-1.9334692569557198e-20	1.1102053249713523e-14	6.980618422889509e-17	2.3039263036713e-15	2.2040090275619137e-19
20900000	0.0028504974169706655	-4.954056279945326e-21	-2.494391114770444e-20	6.097716972228668e-13	1.8920839844018972e-14	0.00429900516480673	-1.9332827219943613e-20	1.1102053249713523e-14	6.980618422889509e-17	2.3039263036713e-15	2.2040090275619137e-19
21000000	0.0028504974169706655	-4.954056279945326e-21	-2.494391114770444e-20	6.097716972228668e-13	1.8920839844018972e-14	0.00429900516480673	-1.9330961870330028e-20	1.1102053249713523e-14	6.980618422889509e-17	2.3039263036713e-15	2.2040090275619137e-19
21100000	0.0028504974169706655	-4.954056279945326e-21	-2.494391114770444e-20	6.097716972228668e-13	1.8920839844018972e-14	0.00429900516480673	-1.9329096520716446e-20	1.1102053249713523e-14	6.980618422889509e-17	2.3039263036713e-15	2.2040090275619137e-19
21200000	0.0028504974169706655	-4.954056279945326e-21	-2.494391114770444e-20	6.097716972228668e-13	1.8920839844018972e-14	0.00429900516480673	-1.932723117110286e-20	1.1102053249713523e-14	6.980618422889509e-17	2.3039263036713e-15	2.2040090275619137e-19
21300000	0.0028504974169706655	-4.954056279945326e-21	-2.494391114770444e-20	6.097716972228668e-13	1.8920839844018972e-14	0.00429900516480673	-1.932536582148928e-20	1.1102053249713523e-14	6.980618422889509e-17	2.3039263036713e-15	2.2040090275619137e-19
21400000	0.0028504974169706655	-4.954056279945326e-21	-2.494391114770444e-20	6.097716972228668e-13	1.8920839844018972e-14	0.00429900516480673	-1.9323500471875693e-20	1.1102053249713523e-14	6.980618422889509e-17	2.3039263036713e-15	2.2040090275619137e-19
21500000	0.0028504974169706655	-4.954056279945326e-21	-2.494391114770444e-20	6.097716972228668e-13	1.8920839844018972e-14	0.00429900516480673	-1.9321635122262108e-20	1.1102053249713523e-14	6.980618422889509e-17	2.3039263036713e-15	2.2040090275619137e-19
21600000	0.0028504974169706655	-4.954056279945326e-21	-2.494391114770444e-20	6.097716972228668e-13	1.8920839844018972e-14	0.00429900516480673	-1.9319769772648526e-20	1.1102053249713523e-14	6.980618422889509e-17	2.3039263036713e-15	2.2040090275619137e-19
21700000	0.0028504974169706655	-4.954056279945326e-21	-2.494391114770444e-20	6.097716972228668e-13	1.8920839844018972e-14	0.00429900516480673	-1.931790442303494e-20	1.1102053249713523e-14	6.980618422889509e-17	2.3039263036713e-15	2.2040090275619137e-19
21800000	0.0028504974169706655	-4.954056279945326e-21	-2.494391114770444e-20	6.097716972228668e-13	1.8920839844018972e-14	0.00429900516480673	-1.9316039073421356e-20	1.1102053249713523e-14	6.980618422889509e-17	2.3039263036713e-15	2.2040090275619137e-19
21900000	0.0028504974169706655	-4.954056279945326e-21	-2.494391114770444e-20	6.097716972228668e-13	1.8920839844018972e-14	0.00429900516480673	-1.9314173723807773e-20	1.1102053249713523e-14	6.980618422889509e-17	2.3039263036713e-15	2.2040090275619137e-19
22000000	0.0028504974169706655	-4.954056279945326e-21	-2.494391114770444e-20	6.097716972228668e-13	1.8920839844018972e-14	0.00429900516480673	-1.9312308374194188e-20	1.1102053249713523e-14	6.980618422889509e-17	2.3039263036713e-15	2.2040090275619137e-19
22100000	0.0028504974169706655	-4.954056279945326e-21	-2.494391114770444e-20	6.097716972228668e-13	1.8920839844018972e-14	0.00429900516480673	-1.9310443024580603e-20	1.1102053249713523e-14	6.980618422889509e-17	2.3039263036713e-15	2.2040090275619137e-19
22200000	0.0028504974169706655	-4.954056279945326e-21	-2.494391114770444e-20	6.097716972228668e-13	1.8920839844018972e-14	0.00429900516480673	-1.930857767496702e-20	1.1102053249713523e-14	6.980618422889509e-17	2.3039263036713e-15	2.2040090275619137e-19
22300000	0.0028504974169706655	-4.954056279945326e-21	-2.494391114770444e-20	6.097716972228668e-13	1.8920839844018972e-14	0.00429900516480673	-1.9306712325353436e-20	1.1102053249713523e-14	6.980618422889509e-17	2.3039263036713e-15	2.2040090275619137e-19
22400000	0.0028504974169706655	-4.954056279945326e-21	-2.494391114770444e-20	6.097716972228668e-13	1.8920839844018972e-14	0.00429900516480673	-1.930484697573985e-20	1.1102053249713523e-14	6.980618422889509e-17	2.3039263036713e-15	2.2040090275619137e-19
22500000	0.0028504974169706655	-4.954056279945326e-21	-2.494391114770444e-20	6.097716972228668e-13	1.8920839844018972e-14	0.00429900516480673	-1.9302981626126268e-20	1.1102053249713523e-14	6.980618422889509e-17	2.3039263036713e-15	2.2040090275619137e-19
22600000	0.0028504974169706655	-4.954056279945326e-21	-2.494391114770444e-20	6.097716972228668e-13	1.8920839844018972e-14	0.00429900516480673	-1.9301116276512683e-20	1.1102053249713523e-14	6.980618422889509e-17	2.3039263036713e-15	2.2040090275619137e-19
22700000	0.0028504974169706655	-4.954056279945326e-21	-2.494391114770444e-20	6.097716972228668e-13	1.8920839844018972e-14	0.00429900516480673	-1.9299250926899098e-20	1.1102053249713523e-14	6.980618422889509e-17	2.3039263036713e-15	2.2040090275619137e-19
22800000	0.0028504974169706655	-4.954056279945326e-21	-2.494391114770444e-20	6.097716972228668e-13	1.8920839844018972e-14	0.00429900516480673	-1.9297385577285516e-20	1.1102053249713523e-14	6.980618422889509e-17	2.3039263036713e-15	2.2040090275619137e-19
22900000	0.0028504974169706655	-4.954056279945326e-21	-2.494391114770444e-20	6.097716972228668e-13	1.8920839844018972e-14	0.00429900516480673	-1.929552022767193e-20	1.1102053249713523e-14	6.980618422889509e-17	2.3039263036713e-15	2.2040090275619137e-19
23000000	0.0028504974169706655	-4.954056279945326e-21	-2.494391114770444e-20	6.097716972228668e-13	1.8920839844018972e-14	0.00429900516480673	-1.9293654878058345e-20	1.1102053249713523e-14	6.980618422889509e-17	2.3039263036713e-15	2.2040090275619137e-19
23100000	0.0028504974169706655	-4.954056279945326e-21	-2.494391114770444e-20	6.097716972228668e-13	1.8920839844018972e-14	0.00429900516480673	-1.9291789528444763e-20	1.1102053249713523e-14	6.980618422889509e-17	2.3039263036713e-15	2.2040090275619137e-19
23200000	0.0028504974169706655	-4.954056279945326e-21	-2.494391114770444e-20	6.097716972228668e-13	1.8920839844018972e-14	0.00429900516480673	-1.9289924178831178e-20	1.1102053249713523e-14	6.980618422889509e-17	2.3039263036713e-15	2.2040090275619137e-19
23300000	0.0028504974169706655	-4.954056279945326e-21	-2.494391114770444e-20	6.097716972228668e-13	1.8920839844018972e-14	0.00429900516480673	-1.9288058829217596e-20	1.1102053249713523e-14	6.980618422889509e-17	2.3039263036713e-15	2.2040090275619137e-19
23400000	0.0028504974169706655	-4.954056279945326e-21	-2.494391114770444e-20	6.097716972228668e-13	1.8920839844018972e-14	0.00429900516480673	-1.928619347960401e-20	1.1102053249713523e-14	6.980618422889509e-17	2.3039263036713e-15	2.2040090275619137e-19
23500000	0.0028504974169706655	-4.954056279945326e-21	-2.494391114770444e-20	6.097716972228668e-13	1.8920839844018972e-14	0.00429900516480673	-1.9284328129990426e-20	1.1102053249713523e-14	6.980618422889509e-17	2.3039263036713e-15	2.2040090275619137e-19
23600000	0.0028504974169706655	-4.954056279945326e-21	-2.494391114770444e-20	6.097716972228668e-13	1.8920839844018972e-14	0.00429900516480673	-1.9282462780376843e-20	1.1102053249713523e-14	6.980618422889509e-17	2.3039263036713e-15	2.2040090275619137e-19
23700000	0.0028504974169706655	-4.954056279945326e-21	-2.494391114770444e-20	6.097716972228668e-13	1.8920839844018972e-14	0.00429900516480673	-1.9280597430763258e-20	1.1102053249713523e-14	6.980618422889509e-17	2.3039263036713e-15	2.2040090275619137e-19
23800000	0.0028504974169706655	-4.954056279945326e-21	-2.494391114770444e-20	6.097716972228668e-13	1.8920839844018972e-14	0.00429900516480673	-1.9278732081149673e-20	1.1102053249713523e-14	6.980618422889509e-17	2.3039263036713e-15	2.2040090275619137e-19
23900000	0.0028504974169706655	-4.954056279945326e-21	-2.494391114770444e-20	6.097716972228668e-13	1.8920839844018972e-14	0.00429900516480673	-1.927686673153609e-20	1.1102053249713523e-14	6.980618422889509e-17	2.3039263036713e-15	2.2040090275619137e-19
24000000	0.0028504974169706655	-4.954056279945326e-21	-2.494391114770444e-20	6.097716972228668e-13	1.8920839844018972e-14	0.00429900516480673	-1.9275001381922506e-20	1.1102053249713523e-14	6.980618422889509e-17	2.3039263036713e-15	2.2040090275619137e-19
24100000	0.0028504974169706655	-4.954056279945326e-21	-2.494391114770444e-20	6.097716972228668e-13	1.8920839844018975e-14	0.00429900516480673	-1.927313603230892e-20	1.1102053249713523e-14	6.980618422889509e-17	2.3039263036713e-15	2.2040090275619137e-19
24200000	0.0028504974169706655	-4.954056279945326e-21	-2.494391114770444e-20	6.097716972228668e-13	1.8920839844018975e-14	0.00429900516480673	-1.9271270682695338e-20	1.1102053249713523e-14	6.980618422889509e-17	2.3039263036713e-15	2.2040090275619137e-19
24300000	0.0028504974169706655	-4.954056279945326e-21	-2.494391114770444e-20	6.097716972228668e-13	1.8920839844018975e-14	0.00429900516480673	-1.9269405333081753e-20	1.1102053249713523e-14	6.980618422889509e-17	2.3039263036713e-15	2.2040090275619137e-19
24400000	0.0028504974169706655	-4.954056279945326e-21	-2.494391114770444e-20	6.097716972228668e-13	1.8920839844018975e-14	0.00429900516480673	-1.9267539983468168e-20	1.1102053249713523e-14	6.980618422889509e-17	2.3039263036713e-15	2.2040090275619137e-19
24500000	0.0028504974169706655	-4.954056279945326e-21	-2.494391114770444e-20	6.097716972228668e-13	1.8920839844018975e-14	0.00429900516480673	-1.9265674633854586e-20	1.1102053249713523e-14	6.980618422889509e-17	2.3039263036713e-15	2.2040090275619137e-19
24600000	0.0028504974169706655	-4.954056279945326e-21	-2.494391114770444e-20	6.097716972228668e-13	1.8920839844018975e-14	0.00429900516480673	-1.9263809284241e-20	1.1102053249713523e-14	6.980618422889509e-17	2.3039263036713e-15	2.2040090275619137e-19
24700000	0.0028504974169706655	-4.954056279945326e-21	-2.494391114770444e-20	6.097716972228668e-13	1.8920839844018975e-14	0.00429900516480673	-1.9261943934627415e-20	1.1102053249713523e-14	6.980618422889509e-17	2.3039263036713e-15	2.2040090275619137e-19
24800000	0.0028504974169706655	-4.954056279945326e-21	-2.494391114770444e-20	6.097716972228668e-13	1.8920839844018975e-14	0.00429900516480673	-1.9260078585013833e-20	1.1102053249713523e-14	6.980618422889509e-17	2.3039263036713e-15	2.204009027561914e-19
24900000	0.0028504974169706655	-4.954056279945326e-21	-2.494391114770444e-20	6.097716972228669e-13	1.8920839844018975e-14	0.00429900516480673	-1.9258213235400248e-20	1.1102053249713523e-14	6.980618422889509e-17	2.3039263036713e-15	2.204009027561914e-19
25000000	0.0028504974169706655	-4.954056279945326e-21	-2.494391114770444e-20	6.097716972228669e-13	1.8920839844018975e-14	0.00429900516480673	-1.9256347885786663e-20	1.1102053249713523e-14	6.980618422889509e-17	2.3039263036713e-15	2.204009027561914e-19
25100000	0.0028504974169706655	-4.954056279945326e-21	-2.494391114770444e-20	6.097716972228669e-13	1.8920839844018975e-14	0.00429900516480673	-1.925448253617308e-20	1.1102053249713523e-14	6.980618422889509e-17	2.3039263036713e-15	2.204009027561914e-19
25200000	0.0028504974169706655	-4.954056279945326e-21	-2.494391114770444e-20	6.097716972228669e-13	1.8920839844018975e-14	0.00429900516480673	-1.9252617186559496e-20	1.1102053249713523e-14	6.98061842288951e-17	2.3039263036713e-15	2.204009027561914e-19
25300000	0.0028504974169706655	-4.954056279945326e-21	-2.494391114770444e-20	6.097716972228669e-13	1.8920839844018975e-14	0.00429900516480673	-1.925075183694591e-20	1.1102053249713523e-14	6.98061842288951e-17	2.3039263036713e-15	2.204009027561914e-19
25400000	0.0028504974169706655	-4.954056279945326e-21	-2.494391114770444e-20	6.097716972228669e-13	1.8920839844018975e-14	0.00429900516480673	-1.9248886487332328e-20	1.1102053249713523e-14	6.98061842288951e-17	2.3039263036713e-15	2.204009027561914e-19
25500000	0.0028504974169706655	-4.954056279945326e-21	-2.494391114770444e-20	6.097716972228669e-13	1.8920839844018975e-14	0.00429900516480673	-1.9247021137718743e-20	1.1102053249713523e-14	6.98061842288951e-17	2.3039263036713e-15	2.204009027561914e-19
25600000	0.0028504974169706655	-4.954056279945326e-21	-2.494391114770444e-20	6.097716972228669e-13	1.8920839844018975e-14	0.00429900516480673	-1.924515578810516e-20	1.1102053249713523e-14	6.98061842288951e-17	2.3039263036713e-15	2.204009027561914e-19
25700000	0.0028504974169706655	-4.954056279945326e-21	-2.494391114770444e-20	6.097716972228669e-13	1.8920839844018975e-14	0.00429900516480673	-1.9243290438491576e-20	1.1102053249713523e-14	6.98061842288951e-17	2.3039263036713e-15	2.204009027561914e-19
25800000	0.0028504974169706655	-4.954056279945326e-21	-2.494391114770444e-20	6.097716972228669e-13	1.8920839844018975e-14	0.00429900516480673	-1.924142508887799e-20	1.1102053249713523e-14	6.98061842288951e-17	2.3039263036713e-15	2.204009027561914e-19
25900000	0.0028504974169706655	-4.954056279945326e-21	-2.494391114770444e-20	6.097716972228669e-13	1.8920839844018975e-14	0.00429900516480673	-1.9239559739264408e-20	1.1102053249713523e-14	6.98061842288951e-17	2.3039263036713e-15	2.204009027561914e-19
26000000	0.0028504974169706655	-4.954056279945326e-21	-2.494391114770444e-20	6.097716972228669e-13	1.8920839844018975e-14	0.00429900516480673	-1.9237694389650823e-20	1.1102053249713523e-14	6.98061842288951e-17	2.3039263036713e-15	2.204009027561914e-19
26100000	0.0028504974169706655	-4.954056279945326e-21	-2.494391114770444e-20	6.097716972228669e-13	1.8920839844018975e-14	0.00429900516480673	-1.9235829040037238e-20	1.1102053249713523e-14	6.98061842288951e-17	2.3039263036713e-15	2.204009027561914e-19
26200000	0.0028504974169706655	-4.954056279945326e-21	-2.494391114770444e-20	6.097716972228669e-13	1.8920839844018975e-14	0.00429900516480673	-1.9233963690423656e-20	1.1102053249713523e-14	6.98061842288951e-17	2.3039263036713e-15	2.204009027561914e-19
26300000	0.0028504974169706655	-4.954056279945326e-21	-2.494391114770444e-20	6.097716972228669e-13	1.8920839844018975e-14	0.00429900516480673	-1.923209834081007e-20	1.1102053249713523e-14	6.98061842288951e-17	2.3039263036713e-15	2.204009027561914e-19
26400000	0.0028504974169706655	-4.954056279945326e-21	-2.494391114770444e-20	6.097716972228669e-13	1.8920839844018975e-14	0.00429900516480673	-1.9230232991196485e-20	1.1102053249713523e-14	6.98061842288951e-17	2.3039263036713e-15	2.204009027561914e-19
26500000	0.0028504974169706655	-4.954056279945326e-21	-2.494391114770444e-20	6.097716972228669e-13	1.8920839844018975e-14	0.00429900516480673	-1.9228367641582903e-20	1.1102053249713523e-14	6.98061842288951e-17	2.3039263036713e-15	2.204009027561914e-19
26600000	0.0028504974169706655	-4.954056279945326e-21	-2.494391114770444e-20	6.097716972228669e-13	1.8920839844018975e-14	0.00429900516480673	-1.9226502291969318e-20	1.1102053249713523e-14	6.98061842288951e-17	2.3039263036713e-15	2.204009027561914e-19
26700000	0.0028504974169706655	-4.954056279945326e-21	-2.494391114770444e-20	6.097716972228669e-13	1.8920839844018975e-14	0.00429900516480673	-1.9224636942355733e-20	1.1102053249713523e-14	6.98061842288951e-17	2.3039263036713e-15	2.204009027561914e-19
26800000	0.0028504974169706655	-4.954056279945326e-21	-2.494391114770444e-20	6.097716972228669e-13	1.8920839844018975e-14	0.00429900516480673	-1.922277159274215e-20	1.1102053249713523e-14	6.98061842288951e-17	2.3039263036713e-15	2.204009027561914e-19
26900000	0.0028504974169706655	-4.954056279945326e-21	-2.494391114770444e-20	6.097716972228669e-13	1.8920839844018975e-14	0.00429900516480673	-1.9220906243128565e-20	1.1102053249713523e-14	6.98061842288951e-17	2.3039263036713e-15	2.204009027561914e-19
27000000	0.0028504974169706655	-4.954056279945326e-21	-2.494391114770444e-20	6.097716972228669e-13	1.8920839844018975e-14	0.00429900516480673	-1.921904089351498e-20	1.1102053249713523e-14	6.98061842288951e-17	2.3039263036713e-15	2.204009027561914e-19
27100000	0.0028504974169706655	-4.954056279945326e-21	-2.494391114770444e-20	6.097716972228669e-13	1.8920839844018975e-14	0.00429900516480673	-1.9217175543901398e-20	1.1102053249713523e-14	6.98061842288951e-17	2.3039263036713e-15	2.204009027561914e-19
27200000	0.0028504974169706655	-4.954056279945326e-21	-2.494391114770444e-20	6.097716972228669e-13	1.8920839844018975e-14	0.00429900516480673	-1.9215310194287813e-20	1.1102053249713523e-14	6.98061842288951e-17	2.3039263036713e-15	2.204009027561914e-19
27300000	0.0028504974169706655	-4.954056279945326e-21	-2.494391114770444e-20	6.097716972228669e-13	1.8920839844018975e-14	0.00429900516480673	-1.9213444844674228e-20	1.1102053249713523e-14	6.98061842288951e-17	2.3039263036713e-15	2.204009027561914e-19
27400000	0.0028504974169706655	-4.954056279945326e-21	-2.494391114770444e-20	6.097716972228669e-13	1.8920839844018975e-14	0.00429900516480673	-1.9211579495060646e-20	1.1102053249713523e-14	6.98061842288951e-17	2.3039263036713e-15	2.204009027561914e-19
27500000	0.0028504974169706655	-4.954056279945326e-21	-2.494391114770444e-20	6.097716972228669e-13	1.8920839844018975e-14	0.00429900516480673	-1.920971414544706e-20	1.1102053249713523e-14	6.98061842288951e-17	2.3039263036713e-15	2.204009027561914e-19
27600000	0.0028504974169706655	-4.954056279945326e-21	-2.494391114770444e-20	6.097716972228669e-13	1.8920839844018975e-14	0.00429900516480673	-1.9207848795833478e-20	1.1102053249713523e-14	6.98061842288951e-17	2.3039263036713e-15	2.204009027561914e-19
27700000	0.0028504974169706655	-4.954056279945326e-21	-2.494391114770444e-20	6.097716972228669e-13	1.8920839844018975e-14	0.00429900516480673	-1.9205983446219893e-20	1.1102053249713523e-14	6.98061842288951e-17	2.3039263036713e-15	2.204009027561914e-19
27800000	0.0028504974169706655	-4.954056279945326e-21	-2.494391114770444e-20	6.097716972228669e-13	1.8920839844018975e-14	0.00429900516480673	-1.9204118096606308e-20	1.1102053249713523e-14	6.98061842288951e-17	2.3039263036713e-15	2.204009027561914e-19
27900000	0.0028504974169706655	-4.954056279945326e-21	-2.494391114770444e-20	6.097716972228669e-13	1.8920839844018975e-14	0.00429900516480673	-1.9202252746992726e-20	1.1102053249713523e-14	6.98061842288951e-17	2.3039263036713e-15	2.204009027561914e-19
28000000	0.0028504974169706655	-4.954056279945326e-21	-2.494391114770444e-20	6.097716972228669e-13	1.8920839844018975e-14	0.00429900516480673	-1.920038739737914e-20	1.1102053249713523e-14	6.98061842288951e-17	2.3039263036713e-15	2.204009027561914e-19
28100000	0.0028504974169706655	-4.954056279945326e-21	-2.494391114770444e-20	6.097716972228669e-13	1.8920839844018975e-14	0.00429900516480673	-1.9198522047765555e-20	1.1102053249713523e-14	6.98061842288951e-17	2.3039263036713e-15	2.204009027561914e-19
28200000	0.0028504974169706655	-4.954056279945326e-21	-2.494391114770444e-20	6.097716972228669e-13	1.8920839844018975e-14	0.00429900516480673	-1.9196656698151973e-20	1.1102053249713523e-14	6.98061842288951e-17	2.3039263036713e-15	2.204009027561914e-19
28300000	0.0028504974169706655	-4.954056279945326e-21	-2.494391114770444e-20	6.097716972228669e-13	1.8920839844018975e-14	0.00429900516480673	-1.9194791348538388e-20	1.1102053249713523e-14	6.98061842288951e-17	2.3039263036713e-15	2.204009027561914e-19
28400000	0.0028504974169706655	-4.954056279945326e-21	-2.494391114770444e-20	6.097716972228669e-13	1.8920839844018975e-14	0.00429900516480673	-1.9192925998924803e-20	1.1102053249713523e-14	6.98061842288951e-17	2.3039263036713e-15	2.204009027561914e-19
28500000	0.0028504974169706655	-4.954056279945326e-21	-2.494391114770444e-20	6.097716972228669e-13	1.8920839844018975e-14	0.00429900516480673	-1.919106064931122e-20	1.1102053249713523e-14	6.98061842288951e-17	2.3039263036713e-15	2.204009027561914e-19
28600000	0.0028504974169706655	-4.954056279945326e-21	-2.494391114770444e-20	6.097716972228669e-13	1.8920839844018975e-14	0.00429900516480673	-1.9189195299697635e-20	1.1102053249713523e-14	6.98061842288951e-17	2.3039263036713e-15	2.204009027561914e-19
28700000	0.0028504974169706655	-4.954056279945326e-21	-2.494391114770444e-20	6.097716972228669e-13	1.8920839844018975e-14	0.00429900516480673	-1.918732995008405e-20	1.1102053249713523e-14	6.98061842288951e-17	2.3039263036713e-15	2.204009027561914e-19
28800000	0.0028504974169706655	-4.954056279945326e-21	-2.494391114770444e-20	6.097716972228669e-13	1.8920839844018975e-14	0.00429900516480673	-1.9185464600470468e-20	1.1102053249713523e-14	6.98061842288951e-17	2.3039263036713e-15	2.204009027561914e-19
28900000	0.0028504974169706655	-4.954056279945326e-21	-2.494391114770444e-20	6.097716972228669e-13	1.8920839844018975e-14	0.00429900516480673	-1.9183599250856883e-20	1.1102053249713523e-14	6.98061842288951e-17	2.3039263036713e-15	2.204009027561914e-19
29000000	0.0028504974169706655	-4.954056279945326e-21	-2.494391114770444e-20	6.097716972228669e-13	1.8920839844018975e-14	0.00429900516480673	-1.9181733901243298e-20	1.1102053249713523e-14	6.98061842288951e-17	2.3039263036713e-15	2.204009027561914e-19
29100000	0.0028504974169706655	-4.954056279945326e-21	-2.494391114770444e-20	6.097716972228669e-13	1.8920839844018975e-14	0.00429900516480673	-1.9179868551629716e-20	1.1102053249713523e-14	6.98061842288951e-17	2.3039263036713e-15	2.204009027561914e-19
29200000	0.0028504974169706655	-4.954056279945326e-21	-2.494391114770444e-20	6.097716972228669e-13	1.8920839844018975e-14	0.00429900516480673	-1.917800320201613e-20	1.1102053249713523e-14	6.98061842288951e-17	2.3039263036713e-15	2.204009027561914e-19
29300000	0.0028504974169706655	-4.954056279945326e-21	-2.494391114770444e-20	6.097716972228669e-13	1.8920839844018975e-14	0.00429900516480673	-1.9176137852402548e-20	1.1102053249713523e-14	6.98061842288951e-17	2.3039263036713e-15	2.204009027561914e-19
29400000	0.0028504974169706655	-4.954056279945326e-21	-2.494391114770444e-20	6.097716972228669e-13	1.8920839844018975e-14	0.00429900516480673	-1.9174272502788963e-20	1.1102053249713523e-14	6.98061842288951e-17	2.3039263036713e-15	2.204009027561914e-19
29500000	0.0028504974169706655	-4.954056279945326e-21	-2.494391114770444e-20	6.097716972228669e-13	1.8920839844018975e-14	0.00429900516480673	-1.9172407153175378e-20	1.1102053249713523e-14	6.98061842288951e-17	2.3039263036713e-15	2.204009027561914e-19
29600000	0.0028504974169706655	-4.954056279945326e-21	-2.494391114770444e-20	6.097716972228669e-13	1.8920839844018975e-14	0.00429900516480673	-1.9170541803561796e-20	1.1102053249713523e-14	6.98061842288951e-17	2.3039263036713e-15	2.204009027561914e-19
29700000	0.0028504974169706655	-4.954056279945326e-21	-2.494391114770444e-20	6.097716972228669e-13	1.8920839844018975e-14	0.00429900516480673	-1.916867645394821e-20	1.1102053249713523e-14	6.98061842288951e-17	2.3039263036713e-15	2.204009027561914e-19
29800000	0.0028504974169706655	-4.954056279945326e-21	-2.494391114770444e-20	6.097716972228669e-13	1.8920839844018975e-14	0.00429900516480673	-1.9166811104334625e-20	1.1102053249713523e-14	6.98061842288951e-17	2.3039263036713e-15	2.204009027561914e-19
29900000	0.0028504974169706655	-4.954056279945326e-21	-2.494391114770444e-20	6.097716972228669e-13	1.8920839844018975e-14	0.00429900516480673	-1.9164945754721043e-20	1.1102053249713523e-14	6.98061842288951e-17	2.3039263036713e-15	2.204009027561914e-19
30000000	0.0028504974169706655	-4.954056279945326e-21	-2.494391114770444e-20	6.097716972228669e-13	1.8920839844018975e-14	0.00429900516480673	-1.9163080405107458e-20	1.1102053249713523e-14	6.98061842288951e-17	2.3039263036713e-15	2.204009027561914e-19
30100000	0.0028504974169706655	-4.954056279945326e-21	-2.494391114770444e-20	6.097716972228669e-13	1.8920839844018975e-14	0.00429900516480673	-1.9161215055493873e-20	1.1102053249713523e-14	6.98061842288951e-17	2.3039263036713e-15	2.204009027561914e-19
30200000	0.0028504974169706655	-4.954056279945326e-21	-2.494391114770444e-20	6.097716972228669e-13	1.8920839844018975e-14	0.00429900516480673	-1.915934970588029e-20	1.1102053249713523e-14	6.98061842288951e-17	2.3039263036713e-15	2.204009027561914e-19
30300000	0.0028504974169706655	-4.954056279945326e-21	-2.494391114770444e-20	6.097716972228669e-13	1.8920839844018975e-14	0.00429900516480673	-1.9157484356266705e-20	1.1102053249713523e-14	6.98061842288951e-17	2.3039263036713e-15	2.204009027561914e-19
30400000	0.0028504974169706655	-4.954056279945326e-21	-2.494391114770444e-20	6.097716972228669e-13	1.8920839844018975e-14	0.00429900516480673	-1.915561900665312e-20	1.1102053249713523e-14	6.98061842288951e-17	2.3039263036713e-15	2.204009027561914e-19
30500000	0.0028504974169706655	-4.954056279945326e-21	-2.494391114770444e-20	6.097716972228669e-13	1.8920839844018975e-14	0.00429900516480673	-1.9153753657039538e-20	1.1102053249713523e-14	6.98061842288951e-17	2.3039263036713e-15	2.204009027561914e-19
30600000	0.0028504974169706655	-4.954056279945326e-21	-2.494391114770444e-20	6.097716972228669e-13	1.8920839844018975e-14	0.00429900516480673	-1.9151888307425953e-20	1.1102053249713523e-14	6.98061842288951e-17	2.3039263036713e-15	2.204009027561914e-19
30700000	0.0028504974169706655	-4.954056279945326e-21	-2.494391114770444e-20	6.097716972228669e-13	1.8920839844018975e-14	0.00429900516480673	-1.9150022957812368e-20	1.1102053249713523e-14	6.98061842288951e-17	2.3039263036713e-15	2.204009027561914e-19
30800000	0.0028504974169706655	-4.954056279945326e-21	-2.494391114770444e-20	6.097716972228669e-13	1.8920839844018975e-14	0.00429900516480673	-1.9148157608198785e-20	1.1102053249713523e-14	6.98061842288951e-17	2.3039263036713e-15	2.204009027561914e-19
30900000	0.0028504974169706655	-4.954056279945326e-21	-2.494391114770444e-20	6.097716972228669e-13	1.8920839844018975e-14	0.00429900516480673	-1.91462922585852e-20	1.1102053249713523e-14	6.98061842288951e-17	2.3039263036713e-15	2.204009027561914e-19
31000000	0.0028504974169706655	-4.954056279945326e-21	-2.494391114770444e-20	6.097716972228669e-13	1.8920839844018975e-14	0.00429900516480673	-1.9144426908971615e-20	1.1102053249713523e-14	6.98061842288951e-17	2.3039263036713e-15	2.204009027561914e-19
31100000	0.0028504974169706655	-4.954056279945326e-21	-2.494391114770444e-20	6.097716972228669e-13	1.8920839844018975e-14	0.00429900516480673	-1.9142561559358033e-20	1.1102053249713523e-14	6.98061842288951e-17	2.3039263036713e-15	2.204009027561914e-19
31200000	0.0028504974169706655	-4.954056279945326e-21	-2.494391114770444e-20	6.097716972228669e-13	1.8920839844018975e-14	0.00429900516480673	-1.9140696209744448e-20	1.1102053249713523e-14	6.98061842288951e-17	2.3039263036713e-15	2.204009027561914e-19
31300000	0.0028504974169706655	-4.954056279945326e-21	-2.494391114770444e-20	6.097716972228669e-13	1.8920839844018975e-14	0.00429900516480673	-1.9138830860130866e-20	1.1102053249713523e-14	6.98061842288951e-17	2.3039263036713e-15	2.204009027561914e-19
31400000	0.0028504974169706655	-4.954056279945326e-21	-2.494391114770444e-20	6.097716972228669e-13	1.8920839844018975e-14	0.00429900516480673	-1.913696551051728e-20	1.1102053249713523e-14	6.98061842288951e-17	2.3039263036713e-15	2.204009027561914e-19
31500000	0.0028504974169706655	-4.954056279945326e-21	-2.494391114770444e-20	6.097716972228669e-13	1.8920839844018975e-14	0.00429900516480673	-1.9135100160903695e-20	1.1102053249713523e-14	6.98061842288951e-17	2.3039263036713e-15	2.204009027561914e-19
31600000	0.0028504974169706655	-4.954056279945326e-21	-2.494391114770444e-20	6.097716972228669e-13	1.8920839844018975e-14	0.00429900516480673	-1.9133234811290113e-20	1.1102053249713523e-14	6.98061842288951e-17	2.3039263036713e-15	2.204009027561914e-19
31700000	0.0028504974169706655	-4.954056279945326e-21	-2.494391114770444e-20	6.097716972228669e-13	1.8920839844018975e-14	0.00429900516480673	-1.9131369461676528e-20	1.1102053249713523e-14	6.98061842288951e-17	2.3039263036713e-15	2.204009027561914e-19
31800000	0.0028504974169706655	-4.954056279945326e-21	-2.494391114770444e-20	6.097716972228669e-13	1.8920839844018975e-14	0.00429900516480673	-1.9129504112062943e-20	1.1102053249713523e-14	6.98061842288951e-17	2.3039263036713e-15	2.204009027561914e-19
31900000	0.0028504974169706655	-4.954056279945326e-21	-2.494391114770444e-20	6.097716972228669e-13	1.8920839844018975e-14	0.00429900516480673	-1.912763876244936e-20	1.1102053249713523e-14	6.98061842288951e-17	2.3039263036713e-15	2.204009027561914e-19
32000000	0.0028504974169706655	-4.954056279945326e-21	-2.494391114770444e-20	6.097716972228669e-13	1.8920839844018975e-14	0.00429900516480673	-1.9125773412835775e-20	1.1102053249713523e-14	6.98061842288951e-17	2.3039263036713e-15	2.204009027561914e-19
32100000	0.0028504974169706655	-4.954056279945326e-21	-2.494391114770444e-20	6.097716972228669e-13	1.8920839844018975e-14	0.00429900516480673	-1.912390806322219e-20	1.1102053249713523e-14	6.98061842288951e-17	2.3039263036713e-15	2.204009027561914e-19
32200000	0.0028504974169706655	-4.954056279945326e-21	-2.494391114770444e-20	6.097716972228669e-13	1.8920839844018975e-14	0.00429900516480673	-1.9122042713608608e-20	1.1102053249713523e-14	6.98061842288951e-17	2.3039263036713e-15	2.204009027561914e-19
32300000	0.0028504974169706655	-4.954056279945326e-21	-2.494391114770444e-20	6.097716972228669e-13	1.8920839844018975e-14	0.00429900516480673	-1.9120177363995023e-20	1.1102053249713523e-14	6.98061842288951e-17	2.3039263036713e-15	2.204009027561914e-19
32400000	0.0028504974169706655	-4.954056279945326e-21	-2.494391114770444e-20	6.097716972228669e-13	1.8920839844018975e-14	0.00429900516480673	-1.9118312014381438e-20	1.1102053249713523e-14	6.98061842288951e-17	2.3039263036713e-15	2.204009027561914e-19
32500000	0.0028504974169706655	-4.954056279945326e-21	-2.494391114770444e-20	6.097716972228669e-13	1.8920839844018975e-14	0.00429900516480673	-1.9116446664767855e-20	1.1102053249713523e-14	6.98061842288951e-17	2.3039263036713e-15	2.204009027561914e-19
32600000	0.0028504974169706655	-4.954056279945326e-21	-2.494391114770444e-20	6.097716972228669e-13	1.8920839844018975e-14	0.00429900516480673	-1.911458131515427e-20	1.1102053249713523e-14	6.98061842288951e-17	2.3039263036713e-15	2.204009027561914e-19
32700000	0.0028504974169706655	-4.954056279945326e-21	-2.494391114770444e-20	6.097716972228669e-13	1.8920839844018975e-14	0.00429900516480673	-1.9112715965540685e-20	1.1102053249713523e-14	6.98061842288951e-17	2.3039263036713e-15	2.204009027561914e-19
32800000	0.0028504974169706655	-4.954056279945326e-21	-2.494391114770444e-20	6.097716972228669e-13	1.8920839844018975e-14	0.00429900516480673	-1.9110850615927103e-20	1.1102053249713523e-14	6.98061842288951e-17	2.3039263036713e-15	2.204009027561914e-19
32900000	0.0028504974169706655	-4.954056279945326e-21	-2.494391114770444e-20	6.097716972228669e-13	1.8920839844018975e-14	0.00429900516480673	-1.9108985266313518e-20	1.1102053249713523e-14	6.98061842288951e-17	2.3039263036713e-15	2.204009027561914e-19
33000000	0.0028504974169706655	-4.954056279945326e-21	-2.494391114770444e-20	6.097716972228669e-13	1.8920839844018975e-14	0.00429900516480673	-1.9107119916699932e-20	1.1102053249713523e-14	6.98061842288951e-17	2.3039263036713e-15	2.204009027561914e-19
33100000	0.0028504974169706655	-4.954056279945326e-21	-2.494391114770444e-20	6.097716972228669e-13	1.8920839844018975e-14	0.00429900516480673	-1.910525456708635e-20	1.1102053249713523e-14	6.98061842288951e-17	2.3039263036713e-15	2.204009027561914e-19
33200000	0.0028504974169706655	-4.954056279945326e-21	-2.494391114770444e-20	6.097716972228669e-13	1.8920839844018975e-14	0.00429900516480673	-1.9103389217472765e-20	1.1102053249713523e-14	6.98061842288951e-17	2.3039263036713e-15	2.204009027561914e-19
33300000	0.0028504974169706655	-4.954056279945326e-21	-2.494391114770444e-20	6.097716972228669e-13	1.8920839844018975e-14	0.00429900516480673	-1.9101523867859183e-20	1.1102053249713523e-14	6.98061842288951e-17	2.3039263036713e-15	2.204009027561914e-19
33400000	0.0028504974169706655	-4.954056279945326e-21	-2.494391114770444e-20	6.097716972228669e-13	1.8920839844018975e-14	0.00429900516480673	-1.9099658518245598e-20	1.1102053249713523e-14	6.98061842288951e-17	2.3039263036713e-15	2.204009027561914e-19
33500000	0.0028504974169706655	-4.954056279945326e-21	-2.494391114770444e-20	6.097716972228669e-13	1.8920839844018975e-14	0.00429900516480673	-1.9097793168632013e-20	1.1102053249713523e-14	6.98061842288951e-17	2.3039263036713e-15	2.204009027561914e-19
33600000	0.0028504974169706655	-4.954056279945326e-21	-2.494391114770444e-20	6.097716972228669e-13	1.8920839844018975e-14	0.00429900516480673	-1.909592781901843e-20	1.1102053249713523e-14	6.98061842288951e-17	2.3039263036713e-15	2.204009027561914e-19
33700000	0.0028504974169706655	-4.954056279945326e-21	-2.494391114770444e-20	6.097716972228669e-13	1.8920839844018975e-14	0.00429900516480673	-1.9094062469404845e-20	1.1102053249713523e-14	6.98061842288951e-17	2.3039263036713e-15	2.204009027561914e-19
33800000	0.0028504974169706655	-4.954056279945326e-21	-2.494391114770444e-20	6.097716972228669e-13	1.8920839844018975e-14	0.00429900516480673	-1.909219711979126e-20	1.1102053249713523e-14	6.98061842288951e-17	2.3039263036713e-15	2.204009027561914e-19
33900000	0.0028504974169706655	-4.954056279945326e-21	-2.494391114770444e-20	6.097716972228669e-13	1.8920839844018975e-14	0.00429900516480673	-1.9090331770177678e-20	1.1102053249713523e-14	6.98061842288951e-17	2.3039263036713e-15	2.204009027561914e-19
34000000	0.0028504974169706655	-4.954056279945326e-21	-2.494391114770444e-20	6.097716972228669e-13	1.8920839844018975e-14	0.00429900516480673	-1.9088466420564093e-20	1.1102053249713523e-14	6.98061842288951e-17	2.3039263036713e-15	2.204009027561914e-19
34100000	0.0028504974169706655	-4.954056279945326e-21	-2.494391114770444e-20	6.097716972228669e-13	1.8920839844018975e-14	0.00429900516480673	-1.9086601070950508e-20	1.1102053249713523e-14	6.98061842288951e-17	2.3039263036713e-15	2.204009027561914e-19
34200000	0.0028504974169706655	-4.954056279945326e-21	-2.494391114770444e-20	6.097716972228669e-13	1.8920839844018975e-14	0.00429900516480673	-1.9084735721336925e-20	1.1102053249713524e-14	6.98061842288951e-17	2.3039263036713e-15	2.204009027561914e-19
34300000	0.0028504974169706655	-4.954056279945326e-21	-2.494391114770444e-20	6.097716972228669e-13	1.8920839844018975e-14	0.00429900516480673	-1.908287037172334e-20	1.1102053249713524e-14	6.98061842288951e-17	2.3039263036713e-15	2.204009027561914e-19
34400000	0.0028504974169706655	-4.954056279945326e-21	-2.494391114770444e-20	6.097716972228669e-13	1.8920839844018975e-14	0.00429900516480673	-1.9081005022109755e-20	1.1102053249713524e-14	6.98061842288951e-17	2.3039263036713e-15	2.204009027561914e-19
34500000	0.0028504974169706655	-4.954056279945326e-21	-2.494391114770444e-20	6.097716972228669e-13	1.8920839844018975e-14	0.00429900516480673	-1.9079139672496173e-20	1.1102053249713524e-14	6.98061842288951e-17	2.3039263036713e-15	2.204009027561914e-19
34600000	0.0028504974169706655	-4.954056279945326e-21	-2.494391114770444e-20	6.097716972228669e-13	1.8920839844018975e-14	0.00429900516480673	-1.9077274322882588e-20	1.1102053249713524e-14	6.98061842288951e-17	2.3039263036713e-15	2.204009027561914e-19
34700000	0.0028504974169706655	-4.954056279945326e-21	-2.494391114770444e-20	6.097716972228669e-13	1.8920839844018975e-14	0.00429900516480673	-1.9075408973269002e-20	1.1102053249713524e-14	6.98061842288951e-17	2.3039263036713e-15	2.204009027561914e-19
34800000	0.0028504974169706655	-4.954056279945326e-21	-2.494391114770444e-20	6.097716972228669e-13	1.8920839844018975e-14	0.00429900516480673	-1.907354362365542e-20	1.1102053249713524e-14	6.98061842288951e-17	2.3039263036713e-15	2.204009027561914e-19
34900000	0.0028504974169706655	-4.954056279945326e-21	-2.494391114770444e-20	6.097716972228669e-13	1.8920839844018975e-14	0.00429900516480673	-1.9071678274041835e-20	1.1102053249713524e-14	6.98061842288951e-17	2.3039263036713e-15	2.204009027561914e-19
35000000	0.002850497416970665	-4.954056279945326e-21	-2.494391114770444e-20	6.097716972228669e-13	1.8920839844018975e-14	0.00429900516480673	-1.906981292442825e-20	1.1102053249713524e-14	6.98061842288951e-17	2.3039263036713e-15	2.204009027561914e-19
35100000	0.002850497416970665	-4.954056279945326e-21	-2.494391114770444e-20	6.097716972228669e-13	1.8920839844018975e-14	0.00429900516480673	-1.9067947574814668e-20	1.1102053249713524e-14	6.98061842288951e-17	2.3039263036713e-15	2.204009027561914e-19
35200000	0.002850497416970665	-4.954056279945326e-21	-2.494391114770444e-20	6.097716972228669e-13	1.8920839844018975e-14	0.00429900516480673	-1.9066082225201083e-20	1.1102053249713524e-14	6.98061842288951e-17	2.3039263036713e-15	2.204009027561914e-19
35300000	0.002850497416970665	-4.954056279945326e-21	-2.494391114770444e-20	6.097716972228668e-13	1.8920839844018975e-14	0.00429900516480673	-1.9064216875587497e-20	1.1102053249713524e-14	6.98061842288951e-17	2.3039263036713e-15	2.204009027561914e-19
35400000	0.002850497416970665	-4.954056279945326e-21	-2.494391114770444e-20	6.097716972228668e-13	1.8920839844018975e-14	0.00429900516480673	-1.9062351525973915e-20	1.1102053249713524e-14	6.98061842288951e-17	2.3039263036713e-15	2.204009027561914e-19
35500000	0.002850497416970665	-4.954056279945326e-21	-2.494391114770444e-20	6.097716972228668e-13	1.8920839844018975e-14	0.00429900516480673	-1.906048617636033e-20	1.1102053249713524e-14	6.98061842288951e-17	2.3039263036713e-15	2.204009027561914e-19
35600000	0.002850497416970665	-4.954056279945326e-21	-2.494391114770444e-20	6.097716972228668e-13	1.8920839844018975e-14	0.00429900516480673	-1.9058620826746748e-20	1.1102053249713524e-14	6.98061842288951e-17	2.3039263036713e-15	2.204009027561914e-19
35700000	0.002850497416970665	-4.954056279945326e-21	-2.494391114770444e-20	6.097716972228668e-13	1.8920839844018972e-14	0.00429900516480673	-1.9056755477133163e-20	1.1102053249713524e-14	6.98061842288951e-17	2.3039263036713e-15	2.204009027561914e-19
35800000	0.002850497416970665	-4.954056279945326e-21	-2.494391114770444e-20	6.097716972228668e-13	1.8920839844018972e-14	0.00429900516480673	-1.9054890127519577e-20	1.1102053249713524e-14	6.98061842288951e-17	2.3039263036713e-15	2.204009027561914e-19
35900000	0.002850497416970665	-4.954056279945326e-21	-2.494391114770444e-20	6.097716972228668e-13	1.8920839844018972e-14	0.00429900516480673	-1.9053024777905995e-20	1.1102053249713524e-14	6.98061842288951e-17	2.3039263036713e-15	2.204009027561914e-19
36000000	0.002850497416970665	-4.954056279945326e-21	-2.494391114770444e-20	6.097716972228668e-13	1.8920839844018972e-14	0.00429900516480673	-1.905115942829241e-20	1.1102053249713524e-14	6.98061842288951e-17	2.3039263036713e-15	2.204009027561914e-19
36100000	0.002850497416970665	-4.954056279945326e-21	-2.494391114770444e-20	6.097716972228668e-13	1.8920839844018972e-14	0.00429900516480673	-1.9049294078678825e-20	1.1102053249713524e-14	6.98061842288951e-17	2.3039263036713e-15	2.204009027561914e-19
36200000	0.002850497416970665	-4.954056279945326e-21	-2.494391114770444e-20	6.097716972228668e-13	1.8920839844018972e-14	0.00429900516480673	-1.9047428729065243e-20	1.1102053249713524e-14	6.98061842288951e-17	2.3039263036713e-15	2.204009027561914e-19
36300000	0.002850497416970665	-4.954056279945326e-21	-2.494391114770444e-20	6.097716972228668e-13	1.8920839844018972e-14	0.00429900516480673	-1.9045563379451658e-20	1.1102053249713524e-14	6.98061842288951e-17	2.3039263036713e-15	2.204009027561914e-19
36400000	0.002850497416970665	-4.954056279945326e-21	-2.494391114770444e-20	6.097716972228668e-13	1.8920839844018972e-14	0.00429900516480673	-1.9043698029838072e-20	1.1102053249713524e-14	6.98061842288951e-17	2.3039263036713e-15	2.204009027561914e-19
36500000	0.002850497416970665	-4.954056279945326e-21	-2.494391114770444e-20	6.097716972228668e-13	1.8920839844018972e-14	0.00429900516480673	-1.904183268022449e-20	1.1102053249713524e-14	6.98061842288951e-17	2.3039263036713e-15	2.204009027561914e-19
36600000	0.002850497416970665	-4.954056279945326e-21	-2.494391114770444e-20	6.097716972228668e-13	1.8920839844018972e-14	0.00429900516480673	-1.9039967330610905e-20	1.1102053249713524e-14	6.98061842288951e-17	2.3039263036713e-15	2.204009027561914e-19
36700000	0.002850497416970665	-4.954056279945326e-21	-2.494391114770444e-20	6.097716972228668e-13	1.8920839844018972e-14	0.00429900516480673	-1.903810198099732e-20	1.1102053249713524e-14	6.98061842288951e-17	2.3039263036713e-15	2.204009027561914e-19
36800000	0.002850497416970665	-4.954056279945326e-21	-2.494391114770444e-20	6.097716972228668e-13	1.8920839844018972e-14	0.00429900516480673	-1.9036236631383738e-20	1.1102053249713524e-14	6.98061842288951e-17	2.3039263036713e-15	2.204009027561914e-19
36900000	0.002850497416970665	-4.954056279945326e-21	-2.494391114770444e-20	6.097716972228668e-13	1.8920839844018972e-14	0.00429900516480673	-1.9034371281770152e-20	1.1102053249713524e-14	6.98061842288951e-17	2.3039263036713e-15	2.204009027561914e-19
37000000	0.002850497416970665	-4.954056279945326e-21	-2.494391114770444e-20	6.097716972228668e-13	1.8920839844018972e-14	0.00429900516480673	-1.9032505932156567e-20	1.1102053249713524e-14	6.98061842288951e-17	2.3039263036713e-15	2.204009027561914e-19
37100000	0.002850497416970665	-4.954056279945326e-21	-2.494391114770444e-20	6.097716972228668e-13	1.8920839844018972e-14	0.00429900516480673	-1.9030640582542985e-20	1.1102053249713524e-14	6.98061842288951e-17	2.3039263036713e-15	2.204009027561914e-19
37200000	0.002850497416970665	-4.954056279945326e-21	-2.494391114770444e-20	6.097716972228668e-13	1.8920839844018972e-14	0.00429900516480673	-1.90287752329294e-20	1.1102053249713524e-14	6.98061842288951e-17	2.3039263036713e-15	2.204009027561914e-19
37300000	0.002850497416970665	-4.954056279945326e-21	-2.494391114770444e-20	6.097716972228668e-13	1.8920839844018972e-14	0.00429900516480673	-1.9026909883315815e-20	1.1102053249713524e-14	6.98061842288951e-17	2.3039263036713e-15	2.204009027561914e-19
37400000	0.002850497416970665	-4.954056279945326e-21	-2.494391114770444e-20	6.097716972228668e-13	1.8920839844018972e-14	0.00429900516480673	-1.9025044533702233e-20	1.1102053249713524e-14	6.98061842288951e-17	2.3039263036713e-15	2.204009027561914e-19
37500000	0.002850497416970665	-4.954056279945326e-21	-2.494391114770444e-20	6.097716972228668e-13	1.8920839844018972e-14	0.00429900516480673	-1.9023179184088647e-20	1.1102053249713524e-14	6.98061842288951e-17	2.3039263036713e-15	2.204009027561914e-19
37600000	0.002850497416970665	-4.954056279945326e-21	-2.494391114770444e-20	6.097716972228668e-13	1.8920839844018972e-14	0.00429900516480673	-1.9021313834475065e-20	1.1102053249713524e-14	6.98061842288951e-17	2.3039263036713e-15	2.204009027561914e-19
37700000	0.002850497416970665	-4.954056279945326e-21	-2.494391114770444e-20	6.097716972228668e-13	1.8920839844018972e-14	0.00429900516480673	-1.901944848486148e-20	1.1102053249713524e-14	6.98061842288951e-17	2.3039263036713e-15	2.204009027561914e-19
37800000	0.002850497416970665	-4.954056279945326e-21	-2.494391114770444e-20	6.097716972228668e-13	1.8920839844018972e-14	0.00429900516480673	-1.9017583135247895e-20	1.1102053249713524e-14	6.98061842288951e-17	2.3039263036713e-15	2.204009027561914e-19
37900000	0.002850497416970665	-4.954056279945326e-21	-2.494391114770444e-20	6.097716972228668e-13	1.8920839844018972e-14	0.00429900516480673	-1.9015717785634313e-20	1.1102053249713524e-14	6.98061842288951e-17	2.3039263036713e-15	2.204009027561914e-19
38000000	0.002850497416970665	-4.954056279945326e-21	-2.494391114770444e-20	6.097716972228668e-13	1.8920839844018972e-14	0.00429900516480673	-1.9013852436020728e-20	1.1102053249713524e-14	6.98061842288951e-17	2.3039263036713e-15	2.204009027561914e-19
38100000	0.002850497416970665	-4.954056279945326e-21	-2.494391114770444e-20	6.097716972228668e-13	1.8920839844018972e-14	0.00429900516480673	-1.9011987086407142e-20	1.1102053249713524e-14	6.98061842288951e-17	2.3039263036713e-15	2.204009027561914e-19
38200000	0.002850497416970665	-4.954056279945326e-21	-2.494391114770444e-20	6.097716972228668e-13	1.8920839844018972e-14	0.00429900516480673	-1.901012173679356e-20	1.1102053249713524e-14	6.98061842288951e-17	2.3039263036713e-15	2.204009027561914e-19
38300000	0.002850497416970665	-4.954056279945326e-21	-2.494391114770444e-20	6.097716972228668e-13	1.8920839844018972e-14	0.00429900516480673	-1.9008256387179975e-20	1.1102053249713524e-14	6.98061842288951e-17	2.3039263036713e-15	2.204009027561914e-19
38400000	0.002850497416970665	-4.954056279945326e-21	-2.494391114770444e-20	6.097716972228668e-13	1.8920839844018972e-14	0.00429900516480673	-1.900639103756639e-20	1.1102053249713524e-14	6.98061842288951e-17	2.3039263036713e-15	2.204009027561914e-19
38500000	0.002850497416970665	-4.954056279945326e-21	-2.494391114770444e-20	6.097716972228668e-13	1.8920839844018972e-14	0.00429900516480673	-1.9004525687952808e-20	1.1102053249713524e-14	6.98061842288951e-17	2.3039263036713e-15	2.204009027561914e-19
38600000	0.002850497416970665	-4.954056279945326e-21	-2.494391114770444e-20	6.097716972228668e-13	1.8920839844018972e-14	0.00429900516480673	-1.9002660338339222e-20	1.1102053249713524e-14	6.98061842288951e-17	2.3039263036713e-15	2.204009027561914e-19
38700000	0.002850497416970665	-4.954056279945326e-21	-2.494391114770444e-20	6.097716972228668e-13	1.8920839844018972e-14	0.00429900516480673	-1.9000794988725637e-20	1.1102053249713524e-14	6.98061842288951e-17	2.3039263036713e-15	2.204009027561914e-19
38800000	0.002850497416970665	-4.954056279945326e-21	-2.494391114770444e-20	6.097716972228668e-13	1.8920839844018972e-14	0.00429900516480673	-1.8998929639112055e-20	1.1102053249713524e-14	6.98061842288951e-17	2.3039263036713e-15	2.204009027561914e-19
38900000	0.002850497416970665	-4.954056279945326e-21	-2.494391114770444e-20	6.097716972228668e-13	1.8920839844018972e-14	0.00429900516480673	-1.899706428949847e-20	1.1102053249713524e-14	6.98061842288951e-17	2.3039263036713e-15	2.204009027561914e-19
39000000	0.002850497416970665	-4.954056279945326e-21	-2.494391114770444e-20	6.097716972228668e-13	1.8920839844018972e-14	0.00429900516480673	-1.8995198939884885e-20	1.1102053249713524e-14	6.98061842288951e-17	2.3039263036713e-15	2.204009027561914e-19
39100000	0.002850497416970665	-4.954056279945326e-21	-2.494391114770444e-20	6.097716972228668e-13	1.8920839844018972e-14	0.00429900516480673	-1.8993333590271303e-20	1.1102053249713524e-14	6.98061842288951e-17	2.3039263036713e-15	2.204009027561914e-19
39200000	0.002850497416970665	-4.954056279945326e-21	-2.494391114770444e-20	6.097716972228668e-13	1.8920839844018972e-14	0.00429900516480673	-1.8991468240657717e-20	1.1102053249713524e-14	6.98061842288951e-17	2.3039263036713e-15	2.204009027561914e-19
39300000	0.002850497416970665	-4.954056279945326e-21	-2.494391114770444e-20	6.097716972228668e-13	1.8920839844018972e-14	0.00429900516480673	-1.8989602891044135e-20	1.1102053249713524e-14	6.98061842288951e-17	2.3039263036713e-15	2.204009027561914e-19
39400000	0.002850497416970665	-4.954056279945326e-21	-2.494391114770444e-20	6.097716972228668e-13	1.8920839844018972e-14	0.00429900516480673	-1.898773754143055e-20	1.1102053249713524e-14	6.98061842288951e-17	2.3039263036713e-15	2.204009027561914e-19
39500000	0.002850497416970665	-4.954056279945326e-21	-2.494391114770444e-20	6.097716972228668e-13	1.8920839844018972e-14	0.00429900516480673	-1.8985872191816965e-20	1.1102053249713524e-14	6.98061842288951e-17	2.3039263036713e-15	2.204009027561914e-19
39600000	0.002850497416970665	-4.954056279945326e-21	-2.494391114770444e-20	6.097716972228668e-13	1.8920839844018972e-14	0.00429900516480673	-1.8984006842203383e-20	1.1102053249713524e-14	6.98061842288951e-17	2.3039263036713e-15	2.204009027561914e-19
39700000	0.002850497416970665	-4.954056279945326e-21	-2.494391114770444e-20	6.097716972228668e-13	1.8920839844018972e-14	0.00429900516480673	-1.8982141492589797e-20	1.1102053249713524e-14	6.98061842288951e-17	2.3039263036713e-15	2.204009027561914e-19
39800000	0.002850497416970665	-4.954056279945326e-21	-2.494391114770444e-20	6.097716972228668e-13	1.8920839844018972e-14	0.00429900516480673	-1.8980276142976212e-20	1.1102053249713524e-14	6.98061842288951e-17	2.3039263036713e-15	2.204009027561914e-19
39900000	0.002850497416970665	-4.954056279945326e-21	-2.494391114770444e-20	6.097716972228668e-13	1.8920839844018972e-14	0.00429900516480673	-1.897841079336263e-20	1.1102053249713524e-14	6.98061842288951e-17	2.3039263036713e-15	2.204009027561914e-19
40000000	0.002850497416970665	-4.954056279945326e-21	-2.494391114770444e-20	6.097716972228668e-13	1.8920839844018972e-14	0.00429900516480673	-1.8976545443749045e-20	1.1102053249713524e-14	6.98061842288951e-17	2.3039263036713e-15	2.204009027561914e-19
40100000	0.002850497416970665	-4.954056279945326e-21	-2.494391114770444e-20	6.097716972228668e-13	1.8920839844018972e-14	0.00429900516480673	-1.897468009413546e-20	1.1102053249713524e-14	6.98061842288951e-17	2.3039263036713e-15	2.204009027561914e-19
40200000	0.002850497416970665	-4.954056279945326e-21	-2.494391114770444e-20	6.097716972228668e-13	1.8920839844018972e-14	0.00429900516480673	-1.8972814744521878e-20	1.1102053249713524e-14	6.98061842288951e-17	2.3039263036713e-15	2.204009027561914e-19
40300000	0.002850497416970665	-4.954056279945326e-21	-2.494391114770444e-20	6.097716972228668e-13	1.8920839844018972e-14	0.00429900516480673	-1.8970949394908292e-20	1.1102053249713524e-14	6.98061842288951e-17	2.3039263036713e-15	2.204009027561914e-19
40400000	0.002850497416970665	-4.954056279945326e-21	-2.494391114770444e-20	6.097716972228668e-13	1.8920839844018972e-14	0.00429900516480673	-1.8969084045294707e-20	1.1102053249713524e-14	6.98061842288951e-17	2.3039263036713e-15	2.204009027561914e-19
40500000	0.002850497416970665	-4.954056279945326e-21	-2.494391114770444e-20	6.097716972228668e-13	1.8920839844018972e-14	0.00429900516480673	-1.8967218695681125e-20	1.1102053249713524e-14	6.98061842288951e-17	2.3039263036713e-15	2.204009027561914e-19
40600000	0.002850497416970665	-4.954056279945326e-21	-2.494391114770444e-20	6.097716972228668e-13	1.8920839844018972e-14	0.00429900516480673	-1.896535334606754e-20	1.1102053249713524e-14	6.98061842288951e-17	2.3039263036713e-15	2.204009027561914e-19
40700000	0.002850497416970665	-4.954056279945326e-21	-2.494391114770444e-20	6.097716972228668e-13	1.8920839844018972e-14	0.00429900516480673	-1.8963487996453955e-20	1.1102053249713524e-14	6.98061842288951e-17	2.3039263036713e-15	2.204009027561914e-19
40800000	0.002850497416970665	-4.954056279945326e-21	-2.494391114770444e-20	6.097716972228668e-13	1.8920839844018972e-14	0.00429900516480673	-1.8961622646840372e-20	1.1102053249713524e-14	6.98061842288951e-17	2.3039263036713e-15	2.204009027561914e-19
40900000	0.002850497416970665	-4.954056279945326e-21	-2.494391114770444e-20	6.097716972228668e-13	1.8920839844018972e-14	0.00429900516480673	-1.8959757297226787e-20	1.1102053249713524e-14	6.98061842288951e-17	2.3039263036713e-15	2.204009027561914e-19
41000000	0.002850497416970665	-4.954056279945326e-21	-2.494391114770444e-20	6.097716972228668e-13	1.8920839844018972e-14	0.00429900516480673	-1.8957891947613202e-20	1.1102053249713524e-14	6.98061842288951e-17	2.3039263036713e-15	2.204009027561914e-19
41100000	0.002850497416970665	-4.954056279945326e-21	-2.494391114770444e-20	6.097716972228668e-13	1.8920839844018972e-14	0.00429900516480673	-1.895602659799962e-20	1.1102053249713524e-14	6.98061842288951e-17	2.3039263036713e-15	2.204009027561914e-19
41200000	0.002850497416970665	-4.954056279945326e-21	-2.494391114770444e-20	6.097716972228668e-13	1.8920839844018972e-14	0.00429900516480673	-1.8954161248386035e-20	1.1102053249713524e-14	6.98061842288951e-17	2.3039263036713e-15	2.204009027561914e-19
41300000	0.002850497416970665	-4.954056279945326e-21	-2.494391114770444e-20	6.097716972228668e-13	1.8920839844018972e-14	0.00429900516480673	-1.8952295898772453e-20	1.1102053249713524e-14	6.98061842288951e-17	2.3039263036713e-15	2.204009027561914e-19
41400000	0.002850497416970665	-4.954056279945326e-21	-2.494391114770444e-20	6.097716972228668e-13	1.8920839844018972e-14	0.00429900516480673	-1.8950430549158867e-20	1.1102053249713524e-14	6.98061842288951e-17	2.3039263036713e-15	2.204009027561914e-19
41500000	0.002850497416970665	-4.954056279945326e-21	-2.494391114770444e-20	6.097716972228668e-13	1.8920839844018972e-14	0.00429900516480673	-1.8948565199545282e-20	1.1102053249713524e-14	6.98061842288951e-17	2.3039263036713e-15	2.204009027561914e-19
41600000	0.002850497416970665	-4.954056279945326e-21	-2.494391114770444e-20	6.097716972228668e-13	1.8920839844018972e-14	0.00429900516480673	-1.89466998499317e-20	1.1102053249713524e-14	6.98061842288951e-17	2.3039263036713e-15	2.204009027561914e-19
41700000	0.002850497416970665	-4.954056279945326e-21	-2.494391114770444e-20	6.097716972228668e-13	1.8920839844018972e-14	0.00429900516480673	-1.8944834500318115e-20	1.1102053249713524e-14	6.98061842288951e-17	2.3039263036713e-15	2.204009027561914e-19
41800000	0.002850497416970665	-4.954056279945326e-21	-2.494391114770444e-20	6.097716972228668e-13	1.8920839844018972e-14	0.00429900516480673	-1.894296915070453e-20	1.1102053249713524e-14	6.98061842288951e-17	2.3039263036713e-15	2.204009027561914e-19
41900000	0.002850497416970665	-4.954056279945326e-21	-2.494391114770444e-20	6.097716972228668e-13	1.8920839844018972e-14	0.00429900516480673	-1.8941103801090948e-20	1.1102053249713524e-14	6.98061842288951e-17	2.3039263036713e-15	2.204009027561914e-19
42000000	0.002850497416970665	-4.954056279945326e-21	-2.494391114770444e-20	6.097716972228668e-13	1.8920839844018972e-14	0.00429900516480673	-1.8939238451477362e-20	1.1102053249713524e-14	6.98061842288951e-17	2.3039263036713e-15	2.204009027561914e-19
42100000	0.002850497416970665	-4.954056279945326e-21	-2.494391114770444e-20	6.097716972228668e-13	1.8920839844018972e-14	0.00429900516480673	-1.8937373101863777e-20	1.1102053249713524e-14	6.98061842288951e-17	2.3039263036713e-15	2.204009027561914e-19
42200000	0.002850497416970665	-4.954056279945326e-21	-2.494391114770444e-20	6.097716972228668e-13	1.8920839844018972e-14	0.00429900516480673	-1.8935507752250195e-20	1.1102053249713524e-14	6.98061842288951e-17	2.3039263036713e-15	2.204009027561914e-19
42300000	0.002850497416970665	-4.954056279945326e-21	-2.494391114770444e-20	6.097716972228668e-13	1.8920839844018972e-14	0.00429900516480673	-1.893364240263661e-20	1.1102053249713524e-14	6.98061842288951e-17	2.3039263036713e-15	2.204009027561914e-19
42400000	0.002850497416970665	-4.954056279945326e-21	-2.494391114770444e-20	6.097716972228668e-13	1.8920839844018972e-14	0.00429900516480673	-1.8931777053023025e-20	1.1102053249713524e-14	6.98061842288951e-17	2.3039263036713e-15	2.204009027561914e-19
42500000	0.002850497416970665	-4.954056279945326e-21	-2.494391114770444e-20	6.097716972228668e-13	1.8920839844018972e-14	0.00429900516480673	-1.8929911703409442e-20	1.1102053249713524e-14	6.98061842288951e-17	2.3039263036713e-15	2.204009027561914e-19
42600000	0.002850497416970665	-4.954056279945326e-21	-2.494391114770444e-20	6.097716972228668e-13	1.8920839844018972e-14	0.00429900516480673	-1.8928046353795857e-20	1.1102053249713524e-14	6.98061842288951e-17	2.3039263036713e-15	2.204009027561914e-19
42700000	0.002850497416970665	-4.954056279945326e-21	-2.494391114770444e-20	6.097716972228668e-13	1.8920839844018972e-14	0.00429900516480673	-1.8926181004182272e-20	1.1102053249713524e-14	6.98061842288951e-17	2.3039263036713e-15	2.204009027561914e-19
42800000	0.002850497416970665	-4.954056279945326e-21	-2.494391114770444e-20	6.097716972228668e-13	1.8920839844018972e-14	0.00429900516480673	-1.892431565456869e-20	1.1102053249713524e-14	6.98061842288951e-17	2.3039263036713e-15	2.204009027561914e-19
42900000	0.002850497416970665	-4.954056279945326e-21	-2.494391114770444e-20	6.097716972228668e-13	1.8920839844018972e-14	0.00429900516480673	-1.8922450304955105e-20	1.1102053249713524e-14	6.98061842288951e-17	2.3039263036713e-15	2.204009027561914e-19
43000000	0.002850497416970665	-4.954056279945326e-21	-2.494391114770444e-20	6.097716972228668e-13	1.8920839844018972e-14	0.00429900516480673	-1.892058495534152e-20	1.1102053249713524e-14	6.98061842288951e-17	2.3039263036713e-15	2.204009027561914e-19
43100000	0.002850497416970665	-4.954056279945326e-21	-2.494391114770444e-20	6.097716972228668e-13	1.8920839844018972e-14	0.00429900516480673	-1.8918719605727937e-20	1.1102053249713524e-14	6.98061842288951e-17	2.3039263036713e-15	2.204009027561914e-19
43200000	0.002850497416970665	-4.954056279945326e-21	-2.494391114770444e-20	6.097716972228668e-13	1.8920839844018972e-14	0.00429900516480673	-1.8916854256114352e-20	1.1102053249713524e-14	6.98061842288951e-17	2.3039263036713e-15	2.204009027561914e-19
43300000	0.002850497416970665	-4.954056279945326e-21	-2.494391114770444e-20	6.097716972228668e-13	1.8920839844018972e-14	0.00429900516480673	-1.891498890650077e-20	1.1102053249713524e-14	6.98061842288951e-17	2.3039263036713e-15	2.204009027561914e-19
43400000	0.002850497416970665	-4.954056279945326e-21	-2.494391114770444e-20	6.097716972228668e-13	1.8920839844018972e-14	0.00429900516480673	-1.8913123556887185e-20	1.1102053249713524e-14	6.98061842288951e-17	2.3039263036713e-15	2.204009027561914e-19
43500000	0.002850497416970665	-4.954056279945326e-21	-2.494391114770444e-20	6.097716972228668e-13	1.8920839844018972e-14	0.00429900516480673	-1.89112582072736e-20	1.1102053249713524e-14	6.98061842288951e-17	2.3039263036713e-15	2.204009027561914e-19
43600000	0.002850497416970665	-4.954056279945326e-21	-2.494391114770444e-20	6.097716972228668e-13	1.8920839844018972e-14	0.00429900516480673	-1.8909392857660017e-20	1.1102053249713524e-14	6.98061842288951e-17	2.3039263036713e-15	2.204009027561914e-19
43700000	0.002850497416970665	-4.954056279945326e-21	-2.494391114770444e-20	6.097716972228668e-13	1.8920839844018972e-14	0.00429900516480673	-1.8907527508046432e-20	1.1102053249713524e-14	6.98061842288951e-17	2.3039263036713e-15	2.204009027561914e-19
43800000	0.002850497416970665	-4.954056279945326e-21	-2.494391114770444e-20	6.097716972228668e-13	1.8920839844018972e-14	0.00429900516480673	-1.8905662158432847e-20	1.1102053249713524e-14	6.98061842288951e-17	2.3039263036713e-15	2.204009027561914e-19
43900000	0.002850497416970665	-4.954056279945326e-21	-2.494391114770444e-20	6.097716972228668e-13	1.8920839844018972e-14	0.00429900516480673	-1.8903796808819265e-20	1.1102053249713524e-14	6.98061842288951e-17	2.3039263036713e-15	2.204009027561914e-19
44000000	0.002850497416970665	-4.954056279945326e-21	-2.494391114770444e-20	6.097716972228668e-13	1.8920839844018972e-14	0.00429900516480673	-1.890193145920568e-20	1.1102053249713524e-14	6.98061842288951e-17	2.3039263036713e-15	2.204009027561914e-19
44100000	0.002850497416970665	-4.954056279945326e-21	-2.494391114770444e-20	6.097716972228668e-13	1.8920839844018972e-14	0.00429900516480673	-1.8900066109592095e-20	1.1102053249713524e-14	6.98061842288951e-17	2.3039263036713e-15	2.204009027561914e-19
44200000	0.002850497416970665	-4.954056279945326e-21	-2.494391114770444e-20	6.097716972228668e-13	1.8920839844018972e-14	0.00429900516480673	-1.8898200759978512e-20	1.1102053249713524e-14	6.98061842288951e-17	2.3039263036713e-15	2.204009027561914e-19
44300000	0.002850497416970665	-4.954056279945326e-21	-2.494391114770444e-20	6.097716972228668e-13	1.8920839844018972e-14	0.00429900516480673	-1.8896335410364927e-20	1.1102053249713524e-14	6.98061842288951e-17	2.3039263036713e-15	2.204009027561914e-19
44400000	0.002850497416970665	-4.954056279945326e-21	-2.494391114770444e-20	6.097716972228668e-13	1.8920839844018972e-14	0.00429900516480673	-1.8894470060751342e-20	1.1102053249713524e-14	6.98061842288951e-17	2.3039263036713e-15	2.204009027561914e-19
44500000	0.002850497416970665	-4.954056279945326e-21	-2.494391114770444e-20	6.097716972228668e-13	1.8920839844018972e-14	0.00429900516480673	-1.889260471113776e-20	1.1102053249713524e-14	6.98061842288951e-17	2.3039263036713e-15	2.204009027561914e-19
44600000	0.002850497416970665	-4.954056279945326e-21	-2.494391114770444e-20	6.097716972228668e-13	1.8920839844018972e-14	0.00429900516480673	-1.8890739361524175e-20	1.1102053249713524e-14	6.98061842288951e-17	2.3039263036713e-15	2.204009027561914e-19
44700000	0.002850497416970665	-4.954056279945326e-21	-2.494391114770444e-20	6.097716972228668e-13	1.8920839844018972e-14	0.00429900516480673	-1.888887401191059e-20	1.1102053249713524e-14	6.98061842288951e-17	2.3039263036713e-15	2.204009027561914e-19
44800000	0.002850497416970665	-4.954056279945326e-21	-2.494391114770444e-20	6.097716972228668e-13	1.8920839844018972e-14	0.00429900516480673	-1.8887008662297007e-20	1.1102053249713524e-14	6.98061842288951e-17	2.3039263036713e-15	2.204009027561914e-19
44900000	0.002850497416970665	-4.954056279945326e-21	-2.494391114770444e-20	6.097716972228668e-13	1.8920839844018972e-14	0.00429900516480673	-1.8885143312683422e-20	1.1102053249713524e-14	6.98061842288951e-17	2.3039263036713e-15	2.204009027561914e-19
45000000	0.002850497416970665	-4.954056279945326e-21	-2.494391114770444e-20	6.097716972228668e-13	1.8920839844018972e-14	0.00429900516480673	-1.8883277963069837e-20	1.1102053249713524e-14	6.98061842288951e-17	2.3039263036713e-15	2.204009027561914e-19
45100000	0.002850497416970665	-4.954056279945326e-21	-2.494391114770444e-20	6.097716972228668e-13	1.8920839844018972e-14	0.00429900516480673	-1.8881412613456255e-20	1.1102053249713524e-14	6.98061842288951e-17	2.3039263036713e-15	2.204009027561914e-19
45200000	0.002850497416970665	-4.954056279945326e-21	-2.494391114770444e-20	6.097716972228668e-13	1.8920839844018972e-14	0.00429900516480673	-1.887954726384267e-20	1.1102053249713524e-14	6.98061842288951e-17	2.3039263036713e-15	2.204009027561914e-19
45300000	0.002850497416970665	-4.954056279945326e-21	-2.494391114770444e-20	6.097716972228668e-13	1.8920839844018972e-14	0.00429900516480673	-1.8877681914229084e-20	1.1102053249713524e-14	6.98061842288951e-17	2.3039263036713e-15	2.204009027561914e-19
45400000	0.002850497416970665	-4.954056279945326e-21	-2.494391114770444e-20	6.097716972228668e-13	1.8920839844018972e-14	0.00429900516480673	-1.8875816564615502e-20	1.1102053249713524e-14	6.98061842288951e-17	2.3039263036713e-15	2.204009027561914e-19
45500000	0.002850497416970665	-4.954056279945326e-21	-2.494391114770444e-20	6.097716972228668e-13	1.8920839844018972e-14	0.00429900516480673	-1.8873951215001917e-20	1.1102053249713523e-14	6.98061842288951e-17	2.3039263036713e-15	2.204009027561914e-19
45600000	0.002850497416970665	-4.954056279945326e-21	-2.494391114770444e-20	6.097716972228668e-13	1.8920839844018972e-14	0.00429900516480673	-1.8872085865388335e-20	1.1102053249713523e-14	6.98061842288951e-17	2.3039263036713e-15	2.204009027561914e-19
45700000	0.002850497416970665	-4.954056279945326e-21	-2.494391114770444e-20	6.097716972228668e-13	1.8920839844018972e-14	0.00429900516480673	-1.887022051577475e-20	1.1102053249713523e-14	6.98061842288951e-17	2.3039263036713e-15	2.204009027561914e-19
45800000	0.002850497416970665	-4.954056279945326e-21	-2.494391114770444e-20	6.097716972228668e-13	1.8920839844018972e-14	0.00429900516480673	-1.8868355166161164e-20	1.1102053249713523e-14	6.98061842288951e-17	2.3039263036713e-15	2.204009027561914e-19
45900000	0.002850497416970665	-4.954056279945326e-21	-2.494391114770444e-20	6.097716972228668e-13	1.8920839844018972e-14	0.00429900516480673	-1.8866489816547582e-20	1.1102053249713523e-14	6.98061842288951e-17	2.3039263036713e-15	2.204009027561914e-19
46000000	0.002850497416970665	-4.954056279945326e-21	-2.494391114770444e-20	6.097716972228668e-13	1.8920839844018972e-14	0.00429900516480673	-1.8864624466933997e-20	1.1102053249713523e-14	6.98061842288951e-17	2.3039263036713e-15	2.204009027561914e-19
46100000	0.002850497416970665	-4.954056279945326e-21	-2.494391114770444e-20	6.097716972228668e-13	1.8920839844018972e-14	0.00429900516480673	-1.8862759117320412e-20	1.1102053249713523e-14	6.98061842288951e-17	2.3039263036713e-15	2.204009027561914e-19
46200000	0.002850497416970665	-4.954056279945326e-21	-2.494391114770444e-20	6.097716972228668e-13	1.8920839844018972e-14	0.00429900516480673	-1.886089376770683e-20	1.1102053249713523e-14	6.98061842288951e-17	2.3039263036713e-15	2.204009027561914e-19
46300000	0.002850497416970665	-4.954056279945326e-21	-2.494391114770444e-20	6.097716972228668e-13	1.8920839844018972e-14	0.00429900516480673	-1.8859028418093245e-20	1.1102053249713523e-14	6.98061842288951e-17	2.3039263036713e-15	2.204009027561914e-19
46400000	0.002850497416970665	-4.954056279945326e-21	-2.494391114770444e-20	6.097716972228668e-13	1.8920839844018972e-14	0.00429900516480673	-1.885716306847966e-20	1.1102053249713523e-14	6.98061842288951e-17	2.3039263036713e-15	2.204009027561914e-19
46500000	0.002850497416970665	-4.954056279945326e-21	-2.494391114770444e-20	6.097716972228668e-13	1.8920839844018972e-14	0.00429900516480673	-1.8855297718866077e-20	1.1102053249713523e-14	6.98061842288951e-17	2.3039263036713e-15	2.204009027561914e-19
46600000	0.002850497416970665	-4.954056279945326e-21	-2.494391114770444e-20	6.097716972228668e-13	1.8920839844018972e-14	0.00429900516480673	-1.8853432369252492e-20	1.1102053249713523e-14	6.98061842288951e-17	2.3039263036713e-15	2.204009027561914e-19
46700000	0.002850497416970665	-4.954056279945326e-21	-2.494391114770444e-20	6.097716972228668e-13	1.8920839844018972e-14	0.00429900516480673	-1.8851567019638907e-20	1.1102053249713523e-14	6.98061842288951e-17	2.3039263036713e-15	2.204009027561914e-19
46800000	0.002850497416970665	-4.954056279945326e-21	-2.494391114770444e-20	6.097716972228668e-13	1.8920839844018972e-14	0.00429900516480673	-1.8849701670025325e-20	1.1102053249713523e-14	6.98061842288951e-17	2.3039263036713e-15	2.204009027561914e-19
46900000	0.002850497416970665	-4.954056279945326e-21	-2.494391114770444e-20	6.097716972228668e-13	1.8920839844018972e-14	0.00429900516480673	-1.884783632041174e-20	1.1102053249713523e-14	6.98061842288951e-17	2.3039263036713e-15	2.204009027561914e-19
47000000	0.002850497416970665	-4.954056279945326e-21	-2.494391114770444e-20	6.097716972228668e-13	1.8920839844018972e-14	0.00429900516480673	-1.8845970970798154e-20	1.1102053249713523e-14	6.98061842288951e-17	2.3039263036713e-15	2.204009027561914e-19
47100000	0.002850497416970665	-4.954056279945326e-21	-2.494391114770444e-20	6.097716972228668e-13	1.8920839844018972e-14	0.00429900516480673	-1.8844105621184572e-20	1.1102053249713523e-14	6.98061842288951e-17	2.3039263036713e-15	2.204009027561914e-19
47200000	0.002850497416970665	-4.954056279945326e-21	-2.494391114770444e-20	6.097716972228668e-13	1.8920839844018972e-14	0.00429900516480673	-1.8842240271570987e-20	1.1102053249713523e-14	6.98061842288951e-17	2.3039263036713e-15	2.204009027561914e-19
47300000	0.002850497416970665	-4.954056279945326e-21	-2.494391114770444e-20	6.097716972228668e-13	1.8920839844018972e-14	0.00429900516480673	-1.8840374921957402e-20	1.1102053249713523e-14	6.98061842288951e-17	2.3039263036713e-15	2.204009027561914e-19
47400000	0.002850497416970665	-4.954056279945326e-21	-2.494391114770444e-20	6.097716972228668e-13	1.8920839844018972e-14	0.00429900516480673	-1.883850957234382e-20	1.1102053249713523e-14	6.98061842288951e-17	2.3039263036713e-15	2.204009027561914e-19
47500000	0.002850497416970665	-4.954056279945326e-21	-2.494391114770444e-20	6.097716972228668e-13	1.8920839844018972e-14	0.00429900516480673	-1.8836644222730234e-20	1.1102053249713523e-14	6.98061842288951e-17	2.3039263036713e-15	2.204009027561914e-19
47600000	0.002850497416970665	-4.954056279945326e-21	-2.494391114770444e-20	6.097716972228668e-13	1.8920839844018972e-14	0.00429900516480673	-1.8834778873116652e-20	1.1102053249713523e-14	6.98061842288951e-17	2.3039263036713e-15	2.204009027561914e-19
47700000	0.002850497416970665	-4.954056279945326e-21	-2.494391114770444e-20	6.097716972228668e-13	1.8920839844018972e-14	0.00429900516480673	-1.8832913523503067e-20	1.1102053249713523e-14	6.98061842288951e-17	2.3039263036713e-15	2.204009027561914e-19
47800000	0.002850497416970665	-4.954056279945326e-21	-2.494391114770444e-20	6.097716972228668e-13	1.8920839844018972e-14	0.00429900516480673	-1.8831048173889482e-20	1.1102053249713523e-14	6.98061842288951e-17	2.3039263036713e-15	2.204009027561914e-19
47900000	0.002850497416970665	-4.954056279945326e-21	-2.494391114770444e-20	6.097716972228668e-13	1.8920839844018972e-14	0.00429900516480673	-1.88291828242759e-20	1.1102053249713523e-14	6.98061842288951e-17	2.3039263036713e-15	2.204009027561914e-19
48000000	0.002850497416970665	-4.954056279945326e-21	-2.494391114770444e-20	6.097716972228668e-13	1.8920839844018972e-14	0.00429900516480673	-1.8827317474662315e-20	1.1102053249713523e-14	6.98061842288951e-17	2.3039263036713e-15	2.204009027561914e-19
48100000	0.002850497416970665	-4.954056279945326e-21	-2.494391114770444e-20	6.097716972228668e-13	1.8920839844018972e-14	0.00429900516480673	-1.882545212504873e-20	1.1102053249713523e-14	6.98061842288951e-17	2.3039263036713e-15	2.204009027561914e-19
48200000	0.002850497416970665	-4.954056279945326e-21	-2.494391114770444e-20	6.097716972228668e-13	1.8920839844018972e-14	0.00429900516480673	-1.8823586775435147e-20	1.1102053249713523e-14	6.98061842288951e-17	2.3039263036713e-15	2.204009027561914e-19
48300000	0.002850497416970665	-4.954056279945326e-21	-2.494391114770444e-20	6.097716972228668e-13	1.8920839844018972e-14	0.00429900516480673	-1.8821721425821562e-20	1.1102053249713523e-14	6.98061842288951e-17	2.3039263036713e-15	2.204009027561914e-19
48400000	0.002850497416970665	-4.954056279945326e-21	-2.494391114770444e-20	6.097716972228668e-13	1.8920839844018972e-14	0.00429900516480673	-1.8819856076207977e-20	1.1102053249713523e-14	6.98061842288951e-17	2.3039263036713e-15	2.204009027561914e-19
48500000	0.002850497416970665	-4.954056279945326e-21	-2.494391114770444e-20	6.097716972228668e-13	1.8920839844018972e-14	0.00429900516480673	-1.8817990726594395e-20	1.1102053249713523e-14	6.98061842288951e-17	2.3039263036713e-15	2.204009027561914e-19
48600000	0.002850497416970665	-4.954056279945326e-21	-2.494391114770444e-20	6.097716972228668e-13	1.8920839844018972e-14	0.00429900516480673	-1.881612537698081e-20	1.1102053249713523e-14	6.98061842288951e-17	2.3039263036713e-15	2.204009027561914e-19
48700000	0.002850497416970665	-4.954056279945326e-21	-2.494391114770444e-20	6.097716972228668e-13	1.8920839844018972e-14	0.00429900516480673	-1.8814260027367224e-20	1.1102053249713523e-14	6.98061842288951e-17	2.3039263036713e-15	2.204009027561914e-19
48800000	0.002850497416970665	-4.954056279945326e-21	-2.494391114770444e-20	6.097716972228668e-13	1.8920839844018972e-14	0.00429900516480673	-1.8812394677753642e-20	1.1102053249713523e-14	6.98061842288951e-17	2.3039263036713e-15	2.204009027561914e-19
48900000	0.002850497416970665	-4.954056279945326e-21	-2.494391114770444e-20	6.097716972228668e-13	1.8920839844018972e-14	0.00429900516480673	-1.8810529328140057e-20	1.1102053249713523e-14	6.98061842288951e-17	2.3039263036713e-15	2.204009027561914e-19
49000000	0.002850497416970665	-4.954056279945326e-21	-2.494391114770444e-20	6.097716972228668e-13	1.8920839844018972e-14	0.00429900516480673	-1.8808663978526472e-20	1.1102053249713523e-14	6.98061842288951e-17	2.3039263036713e-15	2.204009027561914e-19
49100000	0.002850497416970665	-4.954056279945326e-21	-2.494391114770444e-20	6.097716972228668e-13	1.8920839844018972e-14	0.00429900516480673	-1.880679862891289e-20	1.1102053249713523e-14	6.98061842288951e-17	2.3039263036713e-15	2.204009027561914e-19
49200000	0.002850497416970665	-4.954056279945326e-21	-2.494391114770444e-20	6.097716972228668e-13	1.8920839844018972e-14	0.00429900516480673	-1.8804933279299304e-20	1.1102053249713523e-14	6.98061842288951e-17	2.3039263036713e-15	2.204009027561914e-19
49300000	0.002850497416970665	-4.954056279945326e-21	-2.494391114770444e-20	6.097716972228668e-13	1.8920839844018972e-14	0.00429900516480673	-1.8803067929685722e-20	1.1102053249713523e-14	6.98061842288951e-17	2.3039263036713e-15	2.204009027561914e-19
49400000	0.002850497416970665	-4.954056279945326e-21	-2.494391114770444e-20	6.097716972228668e-13	1.8920839844018972e-14	0.00429900516480673	-1.8801202580072137e-20	1.1102053249713523e-14	6.98061842288951e-17	2.3039263036713e-15	2.204009027561914e-19
49500000	0.002850497416970665	-4.954056279945326e-21	-2.494391114770444e-20	6.097716972228668e-13	1.8920839844018972e-14	0.00429900516480673	-1.8799337230458552e-20	1.1102053249713523e-14	6.98061842288951e-17	2.3039263036713e-15	2.204009027561914e-19
49600000	0.002850497416970665	-4.954056279945326e-21	-2.494391114770444e-20	6.097716972228668e-13	1.8920839844018972e-14	0.00429900516480673	-1.879747188084497e-20	1.1102053249713523e-14	6.98061842288951e-17	2.3039263036713e-15	2.204009027561914e-19
49700000	0.002850497416970665	-4.954056279945326e-21	-2.494391114770444e-20	6.097716972228668e-13	1.8920839844018972e-14	0.00429900516480673	-1.8795606531231384e-20	1.1102053249713523e-14	6.98061842288951e-17	2.3039263036713e-15	2.204009027561914e-19
49800000	0.002850497416970665	-4.954056279945326e-21	-2.494391114770444e-20	6.097716972228668e-13	1.8920839844018972e-14	0.00429900516480673	-1.87937411816178e-20	1.1102053249713523e-14	6.98061842288951e-17	2.3039263036713e-15	2.204009027561914e-19
49900000	0.002850497416970665	-4.954056279945326e-21	-2.494391114770444e-20	6.097716972228668e-13	1.8920839844018972e-14	0.00429900516480673	-1.8791875832004217e-20	1.1102053249713523e-14	6.98061842288951e-17	2.3039263036713e-15	2.204009027561914e-19
50000000	0.002850497416970665	-4.954056279945326e-21	-2.494391114770444e-20	6.097716972228668e-13	1.8920839844018972e-14	0.00429900516480673	-1.8790010482390632e-20	1.1102053249713523e-14	6.98061842288951e-17	2.3039263036713e-15	2.204009027561914e-19
50100000	0.002850497416970665	-4.954056279945326e-21	-2.494391114770444e-20	6.097716972228668e-13	1.8920839844018972e-14	0.00429900516480673	-1.8788145132777047e-20	1.1102053249713523e-14	6.98061842288951e-17	2.3039263036713e-15	2.204009027561914e-19
50200000	0.002850497416970665	-4.954056279945326e-21	-2.494391114770444e-20	6.097716972228668e-13	1.8920839844018972e-14	0.00429900516480673	-1.8786279783163465e-20	1.1102053249713523e-14	6.98061842288951e-17	2.3039263036713e-15	2.204009027561914e-19
50300000	0.002850497416970665	-4.954056279945326e-21	-2.494391114770444e-20	6.097716972228668e-13	1.8920839844018972e-14	0.00429900516480673	-1.878441443354988e-20	1.1102053249713523e-14	6.98061842288951e-17	2.3039263036713e-15	2.204009027561914e-19
50400000	0.002850497416970665	-4.954056279945326e-21	-2.494391114770444e-20	6.097716972228668e-13	1.8920839844018972e-14	0.00429900516480673	-1.8782549083936294e-20	1.1102053249713523e-14	6.98061842288951e-17	2.3039263036713e-15	2.204009027561914e-19
50500000	0.002850497416970665	-4.954056279945326e-21	-2.494391114770444e-20	6.097716972228668e-13	1.8920839844018972e-14	0.00429900516480673	-1.8780683734322712e-20	1.1102053249713523e-14	6.98061842288951e-17	2.3039263036713e-15	2.204009027561914e-19
50600000	0.002850497416970665	-4.954056279945326e-21	-2.494391114770444e-20	6.097716972228668e-13	1.8920839844018972e-14	0.00429900516480673	-1.8778818384709127e-20	1.1102053249713523e-14	6.98061842288951e-17	2.3039263036713e-15	2.204009027561914e-19
50700000	0.002850497416970665	-4.954056279945326e-21	-2.494391114770444e-20	6.097716972228668e-13	1.8920839844018972e-14	0.00429900516480673	-1.8776953035095542e-20	1.1102053249713523e-14	6.98061842288951e-17	2.3039263036713e-15	2.204009027561914e-19
50800000	0.002850497416970665	-4.954056279945326e-21	-2.494391114770444e-20	6.097716972228668e-13	1.8920839844018972e-14	0.00429900516480673	-1.877508768548196e-20	1.1102053249713523e-14	6.98061842288951e-17	2.3039263036713e-15	2.204009027561914e-19
50900000	0.002850497416970665	-4.954056279945326e-21	-2.494391114770444e-20	6.097716972228668e-13	1.8920839844018972e-14	0.00429900516480673	-1.8773222335868374e-20	1.1102053249713523e-14	6.98061842288951e-17	2.3039263036713e-15	2.204009027561914e-19
51000000	0.002850497416970665	-4.954056279945326e-21	-2.494391114770444e-20	6.097716972228668e-13	1.8920839844018972e-14	0.00429900516480673	-1.877135698625479e-20	1.1102053249713523e-14	6.98061842288951e-17	2.3039263036713e-15	2.204009027561914e-19
51100000	0.002850497416970665	-4.954056279945326e-21	-2.494391114770444e-20	6.097716972228668e-13	1.8920839844018972e-14	0.00429900516480673	-1.8769491636641207e-20	1.1102053249713523e-14	6.98061842288951e-17	2.3039263036713e-15	2.204009027561914e-19
51200000	0.002850497416970665	-4.954056279945326e-21	-2.494391114770444e-20	6.097716972228668e-13	1.8920839844018972e-14	0.00429900516480673	-1.8767626287027622e-20	1.1102053249713523e-14	6.98061842288951e-17	2.3039263036713e-15	2.204009027561914e-19
51300000	0.002850497416970665	-4.954056279945326e-21	-2.494391114770444e-20	6.097716972228668e-13	1.8920839844018972e-14	0.00429900516480673	-1.876576093741404e-20	1.1102053249713523e-14	6.98061842288951e-17	2.3039263036713e-15	2.204009027561914e-19
51400000	0.002850497416970665	-4.954056279945326e-21	-2.494391114770444e-20	6.097716972228668e-13	1.8920839844018972e-14	0.00429900516480673	-1.8763895587800454e-20	1.1102053249713523e-14	6.98061842288951e-17	2.3039263036713e-15	2.204009027561914e-19
51500000	0.002850497416970665	-4.954056279945326e-21	-2.494391114770444e-20	6.097716972228668e-13	1.8920839844018972e-14	0.00429900516480673	-1.876203023818687e-20	1.1102053249713523e-14	6.98061842288951e-17	2.3039263036713e-15	2.204009027561914e-19
51600000	0.002850497416970665	-4.954056279945326e-21	-2.494391114770444e-20	6.097716972228668e-13	1.8920839844018972e-14	0.00429900516480673	-1.8760164888573287e-20	1.1102053249713523e-14	6.98061842288951e-17	2.3039263036713e-15	2.204009027561914e-19
51700000	0.002850497416970665	-4.954056279945326e-21	-2.494391114770444e-20	6.097716972228668e-13	1.8920839844018972e-14	0.00429900516480673	-1.8758299538959702e-20	1.1102053249713523e-14	6.98061842288951e-17	2.3039263036713e-15	2.204009027561914e-19
51800000	0.002850497416970665	-4.954056279945326e-21	-2.494391114770444e-20	6.097716972228668e-13	1.8920839844018972e-14	0.00429900516480673	-1.8756434189346117e-20	1.1102053249713523e-14	6.98061842288951e-17	2.3039263036713e-15	2.204009027561914e-19
51900000	0.002850497416970665	-4.954056279945326e-21	-2.494391114770444e-20	6.097716972228668e-13	1.8920839844018972e-14	0.00429900516480673	-1.8754568839732535e-20	1.1102053249713523e-14	6.98061842288951e-17	2.3039263036713e-15	2.204009027561914e-19
52000000	0.002850497416970665	-4.954056279945326e-21	-2.494391114770444e-20	6.097716972228668e-13	1.8920839844018972e-14	0.00429900516480673	-1.875270349011895e-20	1.1102053249713523e-14	6.98061842288951e-17	2.3039263036713e-15	2.204009027561914e-19
52100000	0.002850497416970665	-4.954056279945326e-21	-2.494391114770444e-20	6.097716972228668e-13	1.8920839844018972e-14	0.00429900516480673	-1.8750838140505364e-20	1.1102053249713523e-14	6.98061842288951e-17	2.3039263036713e-15	2.204009027561914e-19
52200000	0.002850497416970665	-4.954056279945326e-21	-2.494391114770444e-20	6.097716972228668e-13	1.8920839844018972e-14	0.00429900516480673	-1.8748972790891782e-20	1.1102053249713523e-14	6.98061842288951e-17	2.3039263036713e-15	2.204009027561914e-19
52300000	0.002850497416970665	-4.954056279945326e-21	-2.494391114770444e-20	6.097716972228668e-13	1.8920839844018972e-14	0.00429900516480673	-1.8747107441278197e-20	1.1102053249713523e-14	6.98061842288951e-17	2.3039263036713e-15	2.204009027561914e-19
52400000	0.002850497416970665	-4.954056279945326e-21	-2.494391114770444e-20	6.097716972228668e-13	1.8920839844018972e-14	0.00429900516480673	-1.8745242091664612e-20	1.1102053249713523e-14	6.98061842288951e-17	2.3039263036713e-15	2.204009027561914e-19
52500000	0.002850497416970665	-4.954056279945326e-21	-2.494391114770444e-20	6.097716972228668e-13	1.8920839844018972e-14	0.00429900516480673	-1.874337674205103e-20	1.1102053249713523e-14	6.98061842288951e-17	2.3039263036713e-15	2.204009027561914e-19
52600000	0.002850497416970665	-4.954056279945326e-21	-2.494391114770444e-20	6.097716972228668e-13	1.8920839844018972e-14	0.00429900516480673	-1.8741511392437444e-20	1.1102053249713523e-14	6.98061842288951e-17	2.3039263036713e-15	2.204009027561914e-19
52700000	0.002850497416970665	-4.954056279945326e-21	-2.494391114770444e-20	6.097716972228668e-13	1.8920839844018972e-14	0.00429900516480673	-1.873964604282386e-20	1.1102053249713523e-14	6.98061842288951e-17	2.3039263036713e-15	2.204009027561914e-19
52800000	0.002850497416970665	-4.954056279945326e-21	-2.494391114770444e-20	6.097716972228668e-13	1.8920839844018972e-14	0.00429900516480673	-1.8737780693210277e-20	1.1102053249713523e-14	6.98061842288951e-17	2.3039263036713e-15	2.204009027561914e-19
52900000	0.002850497416970665	-4.954056279945326e-21	-2.494391114770444e-20	6.097716972228668e-13	1.8920839844018972e-14	0.00429900516480673	-1.8735915343596692e-20	1.1102053249713523e-14	6.98061842288951e-17	2.3039263036713e-15	2.204009027561914e-19
53000000	0.002850497416970665	-4.954056279945326e-21	-2.494391114770444e-20	6.097716972228668e-13	1.8920839844018972e-14	0.00429900516480673	-1.8734049993983107e-20	1.1102053249713523e-14	6.98061842288951e-17	2.3039263036713e-15	2.204009027561914e-19
53100000	0.002850497416970665	-4.954056279945326e-21	-2.494391114770444e-20	6.097716972228668e-13	1.8920839844018972e-14	0.00429900516480673	-1.8732184644369524e-20	1.1102053249713523e-14	6.98061842288951e-17	2.3039263036713e-15	2.204009027561914e-19
53200000	0.002850497416970665	-4.954056279945326e-21	-2.494391114770444e-20	6.097716972228668e-13	1.8920839844018972e-14	0.00429900516480673	-1.873031929475594e-20	1.1102053249713523e-14	6.98061842288951e-17	2.3039263036713e-15	2.204009027561914e-19
53300000	0.002850497416970665	-4.954056279945326e-21	-2.494391114770444e-20	6.097716972228668e-13	1.8920839844018972e-14	0.00429900516480673	-1.8728453945142357e-20	1.1102053249713523e-14	6.98061842288951e-17	2.3039263036713e-15	2.204009027561914e-19
53400000	0.002850497416970665	-4.954056279945326e-21	-2.494391114770444e-20	6.097716972228668e-13	1.8920839844018972e-14	0.00429900516480673	-1.8726588595528772e-20	1.1102053249713523e-14	6.98061842288951e-17	2.3039263036713e-15	2.204009027561914e-19
53500000	0.002850497416970665	-4.954056279945326e-21	-2.494391114770444e-20	6.097716972228668e-13	1.8920839844018972e-14	0.00429900516480673	-1.8724723245915187e-20	1.1102053249713523e-14	6.98061842288951e-17	2.3039263036713e-15	2.204009027561914e-19
53600000	0.002850497416970665	-4.954056279945326e-21	-2.494391114770444e-20	6.097716972228668e-13	1.8920839844018972e-14	0.00429900516480673	-1.8722857896301604e-20	1.1102053249713523e-14	6.98061842288951e-17	2.3039263036713e-15	2.204009027561914e-19
53700000	0.002850497416970665	-4.954056279945326e-21	-2.494391114770444e-20	6.097716972228668e-13	1.8920839844018972e-14	0.00429900516480673	-1.872099254668802e-20	1.1102053249713523e-14	6.98061842288951e-17	2.3039263036713e-15	2.204009027561914e-19
53800000	0.002850497416970665	-4.954056279945326e-21	-2.494391114770444e-20	6.097716972228668e-13	1.8920839844018972e-14	0.00429900516480673	-1.8719127197074434e-20	1.1102053249713523e-14	6.98061842288951e-17	2.3039263036713e-15	2.204009027561914e-19
53900000	0.002850497416970665	-4.954056279945326e-21	-2.494391114770444e-20	6.097716972228668e-13	1.8920839844018972e-14	0.00429900516480673	-1.8717261847460852e-20	1.1102053249713523e-14	6.98061842288951e-17	2.3039263036713e-15	2.204009027561914e-19
54000000	0.002850497416970665	-4.954056279945326e-21	-2.494391114770444e-20	6.097716972228668e-13	1.8920839844018972e-14	0.00429900516480673	-1.8715396497847267e-20	1.1102053249713523e-14	6.98061842288951e-17	2.3039263036713e-15	2.204009027561914e-19
54100000	0.002850497416970665	-4.954056279945326e-21	-2.494391114770444e-20	6.097716972228668e-13	1.8920839844018972e-14	0.00429900516480673	-1.8713531148233682e-20	1.1102053249713523e-14	6.98061842288951e-17	2.3039263036713e-15	2.204009027561914e-19
54200000	0.002850497416970665	-4.954056279945326e-21	-2.494391114770444e-20	6.097716972228668e-13	1.8920839844018972e-14	0.00429900516480673	-1.87116657986201e-20	1.1102053249713523e-14	6.98061842288951e-17	2.3039263036713e-15	2.204009027561914e-19
54300000	0.002850497416970665	-4.954056279945326e-21	-2.494391114770444e-20	6.097716972228668e-13	1.8920839844018972e-14	0.00429900516480673	-1.8709800449006514e-20	1.1102053249713523e-14	6.98061842288951e-17	2.3039263036713e-15	2.204009027561914e-19
54400000	0.002850497416970665	-4.954056279945326e-21	-2.494391114770444e-20	6.097716972228668e-13	1.8920839844018972e-14	0.00429900516480673	-1.870793509939293e-20	1.1102053249713523e-14	6.98061842288951e-17	2.3039263036713e-15	2.204009027561914e-19
54500000	0.002850497416970665	-4.954056279945326e-21	-2.494391114770444e-20	6.097716972228668e-13	1.8920839844018972e-14	0.00429900516480673	-1.8706069749779347e-20	1.1102053249713523e-14	6.98061842288951e-17	2.3039263036713e-15	2.204009027561914e-19
54600000	0.002850497416970665	-4.954056279945326e-21	-2.494391114770444e-20	6.097716972228668e-13	1.8920839844018972e-14	0.00429900516480673	-1.8704204400165762e-20	1.1102053249713523e-14	6.98061842288951e-17	2.3039263036713e-15	2.204009027561914e-19
54700000	0.002850497416970665	-4.954056279945326e-21	-2.494391114770444e-20	6.097716972228668e-13	1.8920839844018972e-14	0.00429900516480673	-1.8702339050552177e-20	1.1102053249713523e-14	6.98061842288951e-17	2.3039263036713e-15	2.204009027561914e-19
54800000	0.002850497416970665	-4.954056279945326e-21	-2.494391114770444e-20	6.097716972228668e-13	1.8920839844018972e-14	0.00429900516480673	-1.8700473700938594e-20	1.1102053249713523e-14	6.98061842288951e-17	2.3039263036713e-15	2.204009027561914e-19
54900000	0.002850497416970665	-4.954056279945326e-21	-2.494391114770444e-20	6.097716972228668e-13	1.8920839844018972e-14	0.00429900516480673	-1.869860835132501e-20	1.1102053249713523e-14	6.98061842288951e-17	2.3039263036713e-15	2.204009027561914e-19
55000000	0.002850497416970665	-4.954056279945326e-21	-2.494391114770444e-20	6.097716972228668e-13	1.8920839844018972e-14	0.00429900516480673	-1.8696743001711424e-20	1.1102053249713523e-14	6.98061842288951e-17	2.3039263036713e-15	2.204009027561914e-19
55100000	0.002850497416970665	-4.954056279945326e-21	-2.494391114770444e-20	6.097716972228668e-13	1.8920839844018972e-14	0.00429900516480673	-1.8694877652097842e-20	1.1102053249713523e-14	6.98061842288951e-17	2.3039263036713e-15	2.204009027561914e-19
55200000	0.002850497416970665	-4.954056279945326e-21	-2.494391114770444e-20	6.097716972228668e-13	1.8920839844018972e-14	0.00429900516480673	-1.8693012302484257e-20	1.1102053249713523e-14	6.98061842288951e-17	2.3039263036713e-15	2.204009027561914e-19
55300000	0.002850497416970665	-4.954056279945326e-21	-2.494391114770444e-20	6.097716972228668e-13	1.8920839844018972e-14	0.00429900516480673	-1.869114695287067e-20	1.1102053249713523e-14	6.98061842288951e-17	2.3039263036713e-15	2.204009027561914e-19
55400000	0.002850497416970665	-4.954056279945326e-21	-2.494391114770444e-20	6.097716972228668e-13	1.8920839844018972e-14	0.00429900516480673	-1.868928160325709e-20	1.1102053249713524e-14	6.98061842288951e-17	2.3039263036713e-15	2.204009027561914e-19
55500000	0.002850497416970665	-4.954056279945326e-21	-2.494391114770444e-20	6.097716972228668e-13	1.8920839844018972e-14	0.00429900516480673	-1.8687416253643504e-20	1.1102053249713524e-14	6.98061842288951e-17	2.3039263036713e-15	2.204009027561914e-19
55600000	0.002850497416970665	-4.954056279945326e-21	-2.494391114770444e-20	6.097716972228668e-13	1.8920839844018972e-14	0.00429900516480673	-1.8685550904029922e-20	1.1102053249713524e-14	6.98061842288951e-17	2.3039263036713e-15	2.204009027561914e-19
55700000	0.002850497416970665	-4.954056279945326e-21	-2.494391114770444e-20	6.097716972228668e-13	1.8920839844018972e-14	0.00429900516480673	-1.8683685554416337e-20	1.1102053249713524e-14	6.98061842288951e-17	2.3039263036713e-15	2.204009027561914e-19
55800000	0.002850497416970665	-4.954056279945326e-21	-2.494391114770444e-20	6.097716972228668e-13	1.8920839844018972e-14	0.00429900516480673	-1.8681820204802752e-20	1.1102053249713524e-14	6.98061842288951e-17	2.3039263036713e-15	2.204009027561914e-19
55900000	0.002850497416970665	-4.954056279945326e-21	-2.494391114770444e-20	6.097716972228668e-13	1.8920839844018972e-14	0.00429900516480673	-1.867995485518917e-20	1.1102053249713524e-14	6.98061842288951e-17	2.3039263036713e-15	2.204009027561914e-19
56000000	0.002850497416970665	-4.954056279945326e-21	-2.494391114770444e-20	6.097716972228668e-13	1.8920839844018972e-14	0.00429900516480673	-1.8678089505575584e-20	1.1102053249713524e-14	6.98061842288951e-17	2.3039263036713e-15	2.204009027561914e-19
56100000	0.002850497416970665	-4.954056279945326e-21	-2.494391114770444e-20	6.097716972228668e-13	1.8920839844018972e-14	0.00429900516480673	-1.8676224155962e-20	1.1102053249713524e-14	6.98061842288951e-17	2.3039263036713e-15	2.204009027561914e-19
56200000	0.002850497416970665	-4.954056279945326e-21	-2.494391114770444e-20	6.097716972228668e-13	1.8920839844018972e-14	0.00429900516480673	-1.8674358806348417e-20	1.1102053249713524e-14	6.98061842288951e-17	2.3039263036713e-15	2.204009027561914e-19
56300000	0.002850497416970665	-4.954056279945326e-21	-2.494391114770444e-20	6.097716972228668e-13	1.8920839844018972e-14	0.00429900516480673	-1.8672493456734832e-20	1.1102053249713524e-14	6.98061842288951e-17	2.3039263036713e-15	2.204009027561914e-19
56400000	0.002850497416970665	-4.954056279945326e-21	-2.494391114770444e-20	6.097716972228668e-13	1.8920839844018972e-14	0.00429900516480673	-1.8670628107121246e-20	1.1102053249713524e-14	6.98061842288951e-17	2.3039263036713e-15	2.204009027561914e-19
56500000	0.002850497416970665	-4.954056279945326e-21	-2.494391114770444e-20	6.097716972228668e-13	1.8920839844018972e-14	0.00429900516480673	-1.8668762757507664e-20	1.1102053249713524e-14	6.98061842288951e-17	2.3039263036713e-15	2.204009027561914e-19
56600000	0.002850497416970665	-4.954056279945326e-21	-2.494391114770444e-20	6.097716972228668e-13	1.8920839844018972e-14	0.00429900516480673	-1.866689740789408e-20	1.1102053249713524e-14	6.98061842288951e-17	2.3039263036713e-15	2.204009027561914e-19
56700000	0.002850497416970665	-4.954056279945326e-21	-2.494391114770444e-20	6.097716972228668e-13	1.8920839844018972e-14	0.00429900516480673	-1.8665032058280494e-20	1.1102053249713524e-14	6.98061842288951e-17	2.3039263036713e-15	2.204009027561914e-19
56800000	0.002850497416970665	-4.954056279945326e-21	-2.494391114770444e-20	6.097716972228668e-13	1.8920839844018972e-14	0.00429900516480673	-1.8663166708666912e-20	1.1102053249713524e-14	6.98061842288951e-17	2.3039263036713e-15	2.204009027561914e-19
56900000	0.002850497416970665	-4.954056279945326e-21	-2.494391114770444e-20	6.097716972228668e-13	1.8920839844018972e-14	0.00429900516480673	-1.8661301359053327e-20	1.1102053249713524e-14	6.98061842288951e-17	2.3039263036713e-15	2.204009027561914e-19
57000000	0.002850497416970665	-4.954056279945326e-21	-2.494391114770444e-20	6.097716972228668e-13	1.8920839844018972e-14	0.00429900516480673	-1.865943600943974e-20	1.1102053249713524e-14	6.98061842288951e-17	2.3039263036713e-15	2.204009027561914e-19
57100000	0.002850497416970665	-4.954056279945326e-21	-2.494391114770444e-20	6.097716972228668e-13	1.8920839844018972e-14	0.00429900516480673	-1.865757065982616e-20	1.1102053249713524e-14	6.98061842288951e-17	2.3039263036713e-15	2.204009027561914e-19
57200000	0.002850497416970665	-4.954056279945326e-21	-2.494391114770444e-20	6.097716972228668e-13	1.8920839844018972e-14	0.00429900516480673	-1.8655705310212574e-20	1.1102053249713524e-14	6.98061842288951e-17	2.3039263036713e-15	2.204009027561914e-19
57300000	0.002850497416970665	-4.954056279945326e-21	-2.494391114770444e-20	6.097716972228668e-13	1.8920839844018972e-14	0.00429900516480673	-1.865383996059899e-20	1.1102053249713524e-14	6.98061842288951e-17	2.3039263036713e-15	2.204009027561914e-19
57400000	0.002850497416970665	-4.954056279945326e-21	-2.494391114770444e-20	6.097716972228668e-13	1.8920839844018972e-14	0.00429900516480673	-1.8651974610985407e-20	1.1102053249713524e-14	6.98061842288951e-17	2.3039263036713e-15	2.204009027561914e-19
57500000	0.002850497416970665	-4.954056279945326e-21	-2.494391114770444e-20	6.097716972228668e-13	1.8920839844018972e-14	0.00429900516480673	-1.865010926137182e-20	1.1102053249713524e-14	6.98061842288951e-17	2.3039263036713e-15	2.204009027561914e-19
57600000	0.002850497416970665	-4.954056279945326e-21	-2.494391114770444e-20	6.097716972228668e-13	1.8920839844018972e-14	0.00429900516480673	-1.864824391175824e-20	1.1102053249713524e-14	6.98061842288951e-17	2.3039263036713e-15	2.204009027561914e-19
57700000	0.002850497416970665	-4.954056279945326e-21	-2.494391114770444e-20	6.097716972228668e-13	1.8920839844018972e-14	0.00429900516480673	-1.8646378562144654e-20	1.1102053249713524e-14	6.98061842288951e-17	2.3039263036713e-15	2.204009027561914e-19
57800000	0.002850497416970665	-4.954056279945326e-21	-2.494391114770444e-20	6.097716972228668e-13	1.8920839844018972e-14	0.00429900516480673	-1.864451321253107e-20	1.1102053249713524e-14	6.98061842288951e-17	2.3039263036713e-15	2.204009027561914e-19
57900000	0.002850497416970665	-4.954056279945326e-21	-2.494391114770444e-20	6.097716972228668e-13	1.8920839844018972e-14	0.00429900516480673	-1.8642647862917487e-20	1.1102053249713524e-14	6.98061842288951e-17	2.3039263036713e-15	2.204009027561914e-19
58000000	0.002850497416970665	-4.954056279945326e-21	-2.494391114770444e-20	6.097716972228668e-13	1.8920839844018972e-14	0.00429900516480673	-1.8640782513303902e-20	1.1102053249713524e-14	6.98061842288951e-17	2.3039263036713e-15	2.204009027561914e-19
58100000	0.002850497416970665	-4.954056279945326e-21	-2.494391114770444e-20	6.097716972228668e-13	1.8920839844018972e-14	0.00429900516480673	-1.8638917163690316e-20	1.1102053249713524e-14	6.98061842288951e-17	2.3039263036713e-15	2.204009027561914e-19
58200000	0.002850497416970665	-4.954056279945326e-21	-2.494391114770444e-20	6.097716972228668e-13	1.8920839844018972e-14	0.00429900516480673	-1.8637051814076734e-20	1.1102053249713524e-14	6.98061842288951e-17	2.3039263036713e-15	2.204009027561914e-19
58300000	0.002850497416970665	-4.954056279945326e-21	-2.494391114770444e-20	6.097716972228668e-13	1.8920839844018972e-14	0.00429900516480673	-1.863518646446315e-20	1.1102053249713524e-14	6.98061842288951e-17	2.3039263036713e-15	2.204009027561914e-19
58400000	0.002850497416970665	-4.954056279945326e-21	-2.494391114770444e-20	6.097716972228668e-13	1.8920839844018972e-14	0.00429900516480673	-1.8633321114849564e-20	1.1102053249713524e-14	6.98061842288951e-17	2.3039263036713e-15	2.204009027561914e-19
58500000	0.002850497416970665	-4.954056279945326e-21	-2.494391114770444e-20	6.097716972228668e-13	1.8920839844018972e-14	0.00429900516480673	-1.8631455765235982e-20	1.1102053249713524e-14	6.98061842288951e-17	2.3039263036713e-15	2.204009027561914e-19
58600000	0.002850497416970665	-4.954056279945326e-21	-2.494391114770444e-20	6.097716972228668e-13	1.8920839844018972e-14	0.00429900516480673	-1.8629590415622397e-20	1.1102053249713524e-14	6.98061842288951e-17	2.3039263036713e-15	2.204009027561914e-19
58700000	0.002850497416970665	-4.954056279945326e-21	-2.494391114770444e-20	6.097716972228668e-13	1.8920839844018972e-14	0.00429900516480673	-1.862772506600881e-20	1.1102053249713524e-14	6.98061842288951e-17	2.3039263036713e-15	2.204009027561914e-19
58800000	0.002850497416970665	-4.954056279945326e-21	-2.494391114770444e-20	6.097716972228668e-13	1.8920839844018972e-14	0.00429900516480673	-1.862585971639523e-20	1.1102053249713524e-14	6.98061842288951e-17	2.3039263036713e-15	2.204009027561914e-19
58900000	0.002850497416970665	-4.954056279945326e-21	-2.494391114770444e-20	6.097716972228668e-13	1.8920839844018972e-14	0.00429900516480673	-1.8623994366781644e-20	1.1102053249713524e-14	6.98061842288951e-17	2.3039263036713e-15	2.204009027561914e-19
59000000	0.002850497416970665	-4.954056279945326e-21	-2.494391114770444e-20	6.097716972228668e-13	1.8920839844018972e-14	0.00429900516480673	-1.862212901716806e-20	1.1102053249713524e-14	6.98061842288951e-17	2.3039263036713e-15	2.204009027561914e-19
59100000	0.002850497416970665	-4.954056279945326e-21	-2.494391114770444e-20	6.097716972228668e-13	1.8920839844018972e-14	0.00429900516480673	-1.8620263667554477e-20	1.1102053249713524e-14	6.98061842288951e-17	2.3039263036713e-15	2.204009027561914e-19
59200000	0.002850497416970665	-4.954056279945326e-21	-2.494391114770444e-20	6.097716972228668e-13	1.8920839844018972e-14	0.00429900516480673	-1.861839831794089e-20	1.1102053249713524e-14	6.98061842288951e-17	2.3039263036713e-15	2.204009027561914e-19
59300000	0.002850497416970665	-4.954056279945326e-21	-2.494391114770444e-20	6.097716972228668e-13	1.8920839844018972e-14	0.00429900516480673	-1.861653296832731e-20	1.1102053249713524e-14	6.98061842288951e-17	2.3039263036713e-15	2.204009027561914e-19
59400000	0.002850497416970665	-4.954056279945326e-21	-2.494391114770444e-20	6.097716972228668e-13	1.8920839844018972e-14	0.00429900516480673	-1.8614667618713724e-20	1.1102053249713524e-14	6.98061842288951e-17	2.3039263036713e-15	2.204009027561914e-19
59500000	0.002850497416970665	-4.954056279945326e-21	-2.494391114770444e-20	6.097716972228668e-13	1.8920839844018972e-14	0.00429900516480673	-1.861280226910014e-20	1.1102053249713524e-14	6.98061842288951e-17	2.3039263036713e-15	2.204009027561914e-19
59600000	0.002850497416970665	-4.954056279945326e-21	-2.494391114770444e-20	6.097716972228668e-13	1.8920839844018972e-14	0.00429900516480673	-1.8610936919486557e-20	1.1102053249713524e-14	6.98061842288951e-17	2.3039263036713e-15	2.204009027561914e-19
59700000	0.002850497416970665	-4.954056279945326e-21	-2.494391114770444e-20	6.097716972228668e-13	1.8920839844018972e-14	0.00429900516480673	-1.8609071569872972e-20	1.1102053249713524e-14	6.98061842288951e-17	2.3039263036713e-15	2.204009027561914e-19
59800000	0.002850497416970665	-4.954056279945326e-21	-2.494391114770444e-20	6.097716972228668e-13	1.8920839844018972e-14	0.00429900516480673	-1.8607206220259386e-20	1.1102053249713524e-14	6.98061842288951e-17	2.3039263036713e-15	2.204009027561914e-19
59900000	0.002850497416970665	-4.954056279945326e-21	-2.494391114770444e-20	6.097716972228668e-13	1.8920839844018972e-14	0.00429900516480673	-1.8605340870645804e-20	1.1102053249713524e-14	6.98061842288951e-17	2.3039263036713e-15	2.204009027561914e-19
60000000	0.002850497416970665	-4.954056279945326e-21	-2.494391114770444e-20	6.097716972228668e-13	1.8920839844018972e-14	0.00429900516480673	-1.860347552103222e-20	1.1102053249713524e-14	6.98061842288951e-17	2.3039263036713e-15	2.204009027561914e-19
60100000	0.002850497416970665	-4.954056279945326e-21	-2.494391114770444e-20	6.097716972228668e-13	1.8920839844018972e-14	0.00429900516480673	-1.8601610171418634e-20	1.1102053249713524e-14	6.98061842288951e-17	2.3039263036713e-15	2.204009027561914e-19
60200000	0.002850497416970665	-4.954056279945326e-21	-2.494391114770444e-20	6.097716972228668e-13	1.8920839844018972e-14	0.00429900516480673	-1.8599744821805052e-20	1.1102053249713524e-14	6.98061842288951e-17	2.3039263036713e-15	2.204009027561914e-19
60300000	0.002850497416970665	-4.954056279945326e-21	-2.494391114770444e-20	6.097716972228668e-13	1.8920839844018972e-14	0.00429900516480673	-1.8597879472191466e-20	1.1102053249713524e-14	6.98061842288951e-17	2.3039263036713e-15	2.204009027561914e-19
60400000	0.002850497416970665	-4.954056279945326e-21	-2.494391114770444e-20	6.097716972228668e-13	1.8920839844018972e-14	0.00429900516480673	-1.859601412257788e-20	1.1102053249713524e-14	6.98061842288951e-17	2.3039263036713e-15	2.204009027561914e-19
60500000	0.002850497416970665	-4.954056279945326e-21	-2.494391114770444e-20	6.097716972228668e-13	1.8920839844018972e-14	0.00429900516480673	-1.85941487729643e-20	1.1102053249713524e-14	6.98061842288951e-17	2.3039263036713e-15	2.204009027561914e-19
60600000	0.002850497416970665	-4.954056279945326e-21	-2.494391114770444e-20	6.097716972228668e-13	1.8920839844018972e-14	0.00429900516480673	-1.8592283423350714e-20	1.1102053249713524e-14	6.98061842288951e-17	2.3039263036713e-15	2.204009027561914e-19
60700000	0.002850497416970665	-4.954056279945326e-21	-2.494391114770444e-20	6.097716972228668e-13	1.8920839844018972e-14	0.00429900516480673	-1.859041807373713e-20	1.1102053249713524e-14	6.98061842288951e-17	2.3039263036713e-15	2.204009027561914e-19
60800000	0.002850497416970665	-4.954056279945326e-21	-2.494391114770444e-20	6.097716972228668e-13	1.8920839844018972e-14	0.00429900516480673	-1.8588552724123547e-20	1.1102053249713524e-14	6.98061842288951e-17	2.3039263036713e-15	2.204009027561914e-19
60900000	0.002850497416970665	-4.954056279945326e-21	-2.494391114770444e-20	6.097716972228668e-13	1.8920839844018972e-14	0.00429900516480673	-1.858668737450996e-20	1.1102053249713524e-14	6.98061842288951e-17	2.3039263036713e-15	2.204009027561914e-19
61000000	0.002850497416970665	-4.954056279945326e-21	-2.494391114770444e-20	6.097716972228668e-13	1.8920839844018972e-14	0.00429900516480673	-1.8584822024896376e-20	1.1102053249713524e-14	6.98061842288951e-17	2.3039263036713e-15	2.204009027561914e-19
61100000	0.002850497416970665	-4.954056279945326e-21	-2.494391114770444e-20	6.097716972228668e-13	1.8920839844018972e-14	0.00429900516480673	-1.8582956675282794e-20	1.1102053249713524e-14	6.98061842288951e-17	2.3039263036713e-15	2.204009027561914e-19
61200000	0.002850497416970665	-4.954056279945326e-21	-2.494391114770444e-20	6.097716972228668e-13	1.8920839844018972e-14	0.00429900516480673	-1.858109132566921e-20	1.1102053249713524e-14	6.98061842288951e-17	2.3039263036713e-15	2.204009027561914e-19
61300000	0.002850497416970665	-4.954056279945326e-21	-2.494391114770444e-20	6.097716972228668e-13	1.8920839844018972e-14	0.00429900516480673	-1.8579225976055627e-20	1.1102053249713524e-14	6.98061842288951e-17	2.3039263036713e-15	2.204009027561914e-19
61400000	0.002850497416970665	-4.954056279945326e-21	-2.494391114770444e-20	6.097716972228668e-13	1.8920839844018972e-14	0.00429900516480673	-1.857736062644204e-20	1.1102053249713524e-14	6.98061842288951e-17	2.3039263036713e-15	2.204009027561914e-19
61500000	0.002850497416970665	-4.954056279945326e-21	-2.494391114770444e-20	6.097716972228668e-13	1.8920839844018972e-14	0.00429900516480673	-1.8575495276828456e-20	1.1102053249713524e-14	6.98061842288951e-17	2.3039263036713e-15	2.204009027561914e-19
61600000	0.002850497416970665	-4.954056279945326e-21	-2.494391114770444e-20	6.097716972228668e-13	1.8920839844018972e-14	0.00429900516480673	-1.8573629927214874e-20	1.1102053249713524e-14	6.98061842288951e-17	2.3039263036713e-15	2.204009027561914e-19
61700000	0.002850497416970665	-4.954056279945326e-21	-2.494391114770444e-20	6.097716972228668e-13	1.8920839844018972e-14	0.00429900516480673	-1.857176457760129e-20	1.1102053249713524e-14	6.98061842288951e-17	2.3039263036713e-15	2.204009027561914e-19
61800000	0.002850497416970665	-4.954056279945326e-21	-2.494391114770444e-20	6.097716972228668e-13	1.8920839844018972e-14	0.00429900516480673	-1.8569899227987704e-20	1.1102053249713524e-14	6.98061842288951e-17	2.3039263036713e-15	2.204009027561914e-19
61900000	0.002850497416970665	-4.954056279945326e-21	-2.494391114770444e-20	6.097716972228668e-13	1.8920839844018972e-14	0.00429900516480673	-1.8568033878374122e-20	1.1102053249713524e-14	6.98061842288951e-17	2.3039263036713e-15	2.204009027561914e-19
62000000	0.002850497416970665	-4.954056279945326e-21	-2.494391114770444e-20	6.097716972228668e-13	1.8920839844018972e-14	0.00429900516480673	-1.8566168528760536e-20	1.1102053249713524e-14	6.98061842288951e-17	2.3039263036713e-15	2.204009027561914e-19
62100000	0.002850497416970665	-4.954056279945326e-21	-2.494391114770444e-20	6.097716972228668e-13	1.8920839844018972e-14	0.00429900516480673	-1.856430317914695e-20	1.1102053249713524e-14	6.98061842288951e-17	2.3039263036713e-15	2.204009027561914e-19
62200000	0.002850497416970665	-4.954056279945326e-21	-2.494391114770444e-20	6.097716972228668e-13	1.8920839844018972e-14	0.00429900516480673	-1.856243782953337e-20	1.1102053249713524e-14	6.98061842288951e-17	2.3039263036713e-15	2.204009027561914e-19
62300000	0.002850497416970665	-4.954056279945326e-21	-2.494391114770444e-20	6.097716972228668e-13	1.8920839844018972e-14	0.00429900516480673	-1.8560572479919784e-20	1.1102053249713524e-14	6.98061842288951e-17	2.3039263036713e-15	2.204009027561914e-19
62400000	0.002850497416970665	-4.954056279945326e-21	-2.494391114770444e-20	6.097716972228668e-13	1.8920839844018972e-14	0.00429900516480673	-1.85587071303062e-20	1.1102053249713524e-14	6.98061842288951e-17	2.3039263036713e-15	2.204009027561914e-19
62500000	0.002850497416970665	-4.954056279945326e-21	-2.494391114770444e-20	6.097716972228668e-13	1.8920839844018972e-14	0.00429900516480673	-1.8556841780692616e-20	1.1102053249713524e-14	6.98061842288951e-17	2.3039263036713e-15	2.204009027561914e-19
62600000	0.002850497416970665	-4.954056279945326e-21	-2.494391114770444e-20	6.097716972228668e-13	1.8920839844018972e-14	0.00429900516480673	-1.855497643107903e-20	1.1102053249713524e-14	6.98061842288951e-17	2.3039263036713e-15	2.204009027561914e-19
62700000	0.002850497416970665	-4.954056279945326e-21	-2.494391114770444e-20	6.097716972228668e-13	1.8920839844018972e-14	0.00429900516480673	-1.8553111081465446e-20	1.1102053249713524e-14	6.98061842288951e-17	2.3039263036713e-15	2.204009027561914e-19
62800000	0.002850497416970665	-4.954056279945326e-21	-2.494391114770444e-20	6.097716972228668e-13	1.8920839844018972e-14	0.00429900516480673	-1.8551245731851864e-20	1.1102053249713524e-14	6.98061842288951e-17	2.3039263036713e-15	2.204009027561914e-19
62900000	0.002850497416970665	-4.954056279945326e-21	-2.494391114770444e-20	6.097716972228668e-13	1.8920839844018972e-14	0.00429900516480673	-1.854938038223828e-20	1.1102053249713524e-14	6.98061842288951e-17	2.3039263036713e-15	2.204009027561914e-19
63000000	0.002850497416970665	-4.954056279945326e-21	-2.494391114770444e-20	6.097716972228668e-13	1.8920839844018972e-14	0.00429900516480673	-1.8547515032624694e-20	1.1102053249713524e-14	6.98061842288951e-17	2.3039263036713e-15	2.204009027561914e-19
63100000	0.002850497416970665	-4.954056279945326e-21	-2.494391114770444e-20	6.097716972228668e-13	1.8920839844018972e-14	0.00429900516480673	-1.854564968301111e-20	1.1102053249713524e-14	6.98061842288951e-17	2.3039263036713e-15	2.204009027561914e-19
63200000	0.002850497416970665	-4.954056279945326e-21	-2.494391114770444e-20	6.097716972228668e-13	1.8920839844018972e-14	0.00429900516480673	-1.8543784333397526e-20	1.1102053249713524e-14	6.98061842288951e-17	2.3039263036713e-15	2.204009027561914e-19
63300000	0.002850497416970665	-4.954056279945326e-21	-2.494391114770444e-20	6.097716972228668e-13	1.8920839844018972e-14	0.00429900516480673	-1.854191898378394e-20	1.1102053249713524e-14	6.98061842288951e-17	2.3039263036713e-15	2.204009027561914e-19
63400000	0.002850497416970665	-4.954056279945326e-21	-2.494391114770444e-20	6.097716972228668e-13	1.8920839844018972e-14	0.00429900516480673	-1.854005363417036e-20	1.1102053249713524e-14	6.98061842288951e-17	2.3039263036713e-15	2.204009027561914e-19
63500000	0.002850497416970665	-4.954056279945326e-21	-2.494391114770444e-20	6.097716972228668e-13	1.8920839844018972e-14	0.00429900516480673	-1.8538188284556774e-20	1.1102053249713524e-14	6.98061842288951e-17	2.3039263036713e-15	2.204009027561914e-19
63600000	0.002850497416970665	-4.954056279945326e-21	-2.494391114770444e-20	6.097716972228668e-13	1.8920839844018972e-14	0.00429900516480673	-1.8536322934943192e-20	1.1102053249713524e-14	6.98061842288951e-17	2.3039263036713e-15	2.204009027561914e-19
63700000	0.002850497416970665	-4.954056279945326e-21	-2.494391114770444e-20	6.097716972228668e-13	1.8920839844018972e-14	0.00429900516480673	-1.8534457585329606e-20	1.1102053249713524e-14	6.98061842288951e-17	2.3039263036713e-15	2.204009027561914e-19
63800000	0.002850497416970665	-4.954056279945326e-21	-2.494391114770444e-20	6.097716972228668e-13	1.8920839844018972e-14	0.00429900516480673	-1.853259223571602e-20	1.1102053249713524e-14	6.98061842288951e-17	2.3039263036713e-15	2.204009027561914e-19
63900000	0.002850497416970665	-4.954056279945326e-21	-2.494391114770444e-20	6.097716972228668e-13	1.8920839844018972e-14	0.00429900516480673	-1.853072688610244e-20	1.1102053249713524e-14	6.98061842288951e-17	2.3039263036713e-15	2.204009027561914e-19
64000000	0.002850497416970665	-4.954056279945326e-21	-2.494391114770444e-20	6.097716972228668e-13	1.8920839844018972e-14	0.00429900516480673	-1.8528861536488854e-20	1.1102053249713524e-14	6.98061842288951e-17	2.3039263036713e-15	2.204009027561914e-19
64100000	0.002850497416970665	-4.954056279945326e-21	-2.494391114770444e-20	6.097716972228668e-13	1.8920839844018972e-14	0.00429900516480673	-1.852699618687527e-20	1.1102053249713524e-14	6.98061842288951e-17	2.3039263036713e-15	2.204009027561914e-19
64200000	0.002850497416970665	-4.954056279945326e-21	-2.494391114770444e-20	6.097716972228668e-13	1.8920839844018972e-14	0.00429900516480673	-1.8525130837261686e-20	1.1102053249713524e-14	6.98061842288951e-17	2.3039263036713e-15	2.204009027561914e-19
64300000	0.002850497416970665	-4.954056279945326e-21	-2.494391114770444e-20	6.097716972228668e-13	1.8920839844018972e-14	0.00429900516480673	-1.85232654876481e-20	1.1102053249713524e-14	6.98061842288951e-17	2.3039263036713e-15	2.204009027561914e-19
64400000	0.002850497416970665	-4.954056279945326e-21	-2.494391114770444e-20	6.097716972228668e-13	1.8920839844018972e-14	0.00429900516480673	-1.8521400138034516e-20	1.1102053249713524e-14	6.98061842288951e-17	2.3039263036713e-15	2.204009027561914e-19
64500000	0.002850497416970665	-4.954056279945326e-21	-2.494391114770444e-20	6.097716972228668e-13	1.8920839844018972e-14	0.00429900516480673	-1.8519534788420934e-20	1.1102053249713524e-14	6.98061842288951e-17	2.3039263036713e-15	2.204009027561914e-19
64600000	0.002850497416970665	-4.954056279945326e-21	-2.494391114770444e-20	6.097716972228668e-13	1.8920839844018972e-14	0.00429900516480673	-1.851766943880735e-20	1.1102053249713524e-14	6.98061842288951e-17	2.3039263036713e-15	2.204009027561914e-19
64700000	0.002850497416970665	-4.954056279945326e-21	-2.494391114770444e-20	6.097716972228668e-13	1.8920839844018972e-14	0.00429900516480673	-1.8515804089193764e-20	1.1102053249713524e-14	6.98061842288951e-17	2.3039263036713e-15	2.204009027561914e-19
64800000	0.002850497416970665	-4.954056279945326e-21	-2.494391114770444e-20	6.097716972228668e-13	1.8920839844018972e-14	0.00429900516480673	-1.851393873958018e-20	1.1102053249713524e-14	6.98061842288951e-17	2.3039263036713e-15	2.204009027561914e-19
64900000	0.002850497416970665	-4.954056279945326e-21	-2.494391114770444e-20	6.097716972228668e-13	1.8920839844018972e-14	0.00429900516480673	-1.8512073389966596e-20	1.1102053249713524e-14	6.98061842288951e-17	2.3039263036713e-15	2.204009027561914e-19
65000000	0.002850497416970665	-4.954056279945326e-21	-2.494391114770444e-20	6.097716972228668e-13	1.8920839844018972e-14	0.00429900516480673	-1.851020804035301e-20	1.1102053249713524e-14	6.98061842288951e-17	2.3039263036713e-15	2.204009027561914e-19
65100000	0.002850497416970665	-4.954056279945326e-21	-2.494391114770444e-20	6.097716972228668e-13	1.8920839844018972e-14	0.00429900516480673	-1.850834269073943e-20	1.1102053249713524e-14	6.98061842288951e-17	2.3039263036713e-15	2.204009027561914e-19
65200000	0.002850497416970665	-4.954056279945326e-21	-2.494391114770444e-20	6.097716972228668e-13	1.8920839844018972e-14	0.00429900516480673	-1.8506477341125844e-20	1.1102053249713524e-14	6.98061842288951e-17	2.3039263036713e-15	2.204009027561914e-19
65300000	0.002850497416970665	-4.954056279945326e-21	-2.494391114770444e-20	6.097716972228668e-13	1.8920839844018972e-14	0.00429900516480673	-1.8504611991512258e-20	1.1102053249713524e-14	6.98061842288951e-17	2.3039263036713e-15	2.204009027561914e-19
65400000	0.002850497416970665	-4.954056279945326e-21	-2.494391114770444e-20	6.097716972228668e-13	1.8920839844018972e-14	0.00429900516480673	-1.8502746641898676e-20	1.1102053249713524e-14	6.98061842288951e-17	2.3039263036713e-15	2.204009027561914e-19
65500000	0.002850497416970665	-4.954056279945326e-21	-2.494391114770444e-20	6.097716972228668e-13	1.8920839844018972e-14	0.00429900516480673	-1.850088129228509e-20	1.1102053249713523e-14	6.98061842288951e-17	2.3039263036713e-15	2.204009027561914e-19
65600000	0.002850497416970665	-4.954056279945326e-21	-2.494391114770444e-20	6.097716972228668e-13	1.8920839844018972e-14	0.00429900516480673	-1.8499015942671506e-20	1.1102053249713523e-14	6.98061842288951e-17	2.3039263036713e-15	2.204009027561914e-19
65700000	0.002850497416970665	-4.954056279945326e-21	-2.494391114770444e-20	6.097716972228668e-13	1.8920839844018972e-14	0.00429900516480673	-1.8497150593057924e-20	1.1102053249713523e-14	6.98061842288951e-17	2.3039263036713e-15	2.204009027561914e-19
65800000	0.002850497416970665	-4.954056279945326e-21	-2.494391114770444e-20	6.097716972228668e-13	1.8920839844018972e-14	0.00429900516480673	-1.849528524344434e-20	1.1102053249713523e-14	6.98061842288951e-17	2.3039263036713e-15	2.204009027561914e-19
65900000	0.002850497416970665	-4.954056279945326e-21	-2.494391114770444e-20	6.097716972228668e-13	1.8920839844018972e-14	0.00429900516480673	-1.8493419893830756e-20	1.1102053249713523e-14	6.98061842288951e-17	2.3039263036713e-15	2.204009027561914e-19
66000000	0.002850497416970665	-4.954056279945326e-21	-2.494391114770444e-20	6.097716972228668e-13	1.8920839844018972e-14	0.00429900516480673	-1.849155454421717e-20	1.1102053249713523e-14	6.98061842288951e-17	2.3039263036713e-15	2.204009027561914e-19
66100000	0.002850497416970665	-4.954056279945326e-21	-2.494391114770444e-20	6.097716972228668e-13	1.8920839844018972e-14	0.00429900516480673	-1.8489689194603586e-20	1.1102053249713523e-14	6.98061842288951e-17	2.3039263036713e-15	2.204009027561914e-19
66200000	0.002850497416970665	-4.954056279945326e-21	-2.494391114770444e-20	6.097716972228668e-13	1.8920839844018972e-14	0.00429900516480673	-1.8487823844990004e-20	1.1102053249713523e-14	6.98061842288951e-17	2.3039263036713e-15	2.204009027561914e-19
66300000	0.002850497416970665	-4.954056279945326e-21	-2.494391114770444e-20	6.097716972228668e-13	1.8920839844018972e-14	0.00429900516480673	-1.848595849537642e-20	1.1102053249713523e-14	6.98061842288951e-17	2.3039263036713e-15	2.204009027561914e-19
66400000	0.002850497416970665	-4.954056279945326e-21	-2.494391114770444e-20	6.097716972228668e-13	1.8920839844018972e-14	0.00429900516480673	-1.8484093145762833e-20	1.1102053249713523e-14	6.98061842288951e-17	2.3039263036713e-15	2.204009027561914e-19
66500000	0.002850497416970665	-4.954056279945326e-21	-2.494391114770444e-20	6.097716972228668e-13	1.8920839844018972e-14	0.00429900516480673	-1.848222779614925e-20	1.1102053249713523e-14	6.98061842288951e-17	2.3039263036713e-15	2.204009027561914e-19
66600000	0.002850497416970665	-4.954056279945326e-21	-2.494391114770444e-20	6.097716972228668e-13	1.8920839844018972e-14	0.00429900516480673	-1.8480362446535666e-20	1.1102053249713523e-14	6.98061842288951e-17	2.3039263036713e-15	2.204009027561914e-19
66700000	0.002850497416970665	-4.954056279945326e-21	-2.494391114770444e-20	6.097716972228668e-13	1.8920839844018972e-14	0.00429900516480673	-1.847849709692208e-20	1.1102053249713523e-14	6.98061842288951e-17	2.3039263036713e-15	2.204009027561914e-19
66800000	0.002850497416970665	-4.954056279945326e-21	-2.494391114770444e-20	6.097716972228668e-13	1.8920839844018972e-14	0.00429900516480673	-1.84766317473085e-20	1.1102053249713523e-14	6.98061842288951e-17	2.3039263036713e-15	2.204009027561914e-19
66900000	0.002850497416970665	-4.954056279945326e-21	-2.494391114770444e-20	6.097716972228668e-13	1.8920839844018972e-14	0.00429900516480673	-1.8474766397694914e-20	1.1102053249713523e-14	6.98061842288951e-17	2.3039263036713e-15	2.204009027561914e-19
67000000	0.002850497416970665	-4.954056279945326e-21	-2.494391114770444e-20	6.097716972228668e-13	1.8920839844018972e-14	0.00429900516480673	-1.8472901048081328e-20	1.1102053249713523e-14	6.98061842288951e-17	2.3039263036713e-15	2.204009027561914e-19
67100000	0.002850497416970665	-4.954056279945326e-21	-2.494391114770444e-20	6.097716972228668e-13	1.8920839844018972e-14	0.00429900516480673	-1.8471035698467746e-20	1.1102053249713523e-14	6.98061842288951e-17	2.3039263036713e-15	2.204009027561914e-19
67200000	0.002850497416970665	-4.954056279945326e-21	-2.494391114770444e-20	6.097716972228668e-13	1.8920839844018972e-14	0.00429900516480673	-1.846917034885416e-20	1.1102053249713523e-14	6.98061842288951e-17	2.3039263036713e-15	2.204009027561914e-19
67300000	0.002850497416970665	-4.954056279945326e-21	-2.494391114770444e-20	6.097716972228668e-13	1.8920839844018972e-14	0.00429900516480673	-1.8467304999240576e-20	1.1102053249713523e-14	6.98061842288951e-17	2.3039263036713e-15	2.204009027561914e-19
67400000	0.002850497416970665	-4.954056279945326e-21	-2.494391114770444e-20	6.097716972228668e-13	1.8920839844018972e-14	0.00429900516480673	-1.8465439649626994e-20	1.1102053249713523e-14	6.98061842288951e-17	2.3039263036713e-15	2.204009027561914e-19
67500000	0.002850497416970665	-4.954056279945326e-21	-2.494391114770444e-20	6.097716972228668e-13	1.8920839844018972e-14	0.00429900516480673	-1.846357430001341e-20	1.1102053249713523e-14	6.98061842288951e-17	2.3039263036713e-15	2.204009027561914e-19
67600000	0.002850497416970665	-4.954056279945326e-21	-2.494391114770444e-20	6.097716972228668e-13	1.8920839844018972e-14	0.00429900516480673	-1.8461708950399823e-20	1.1102053249713523e-14	6.98061842288951e-17	2.3039263036713e-15	2.204009027561914e-19
67700000	0.002850497416970665	-4.954056279945326e-21	-2.494391114770444e-20	6.097716972228668e-13	1.8920839844018972e-14	0.00429900516480673	-1.845984360078624e-20	1.1102053249713523e-14	6.98061842288951e-17	2.3039263036713e-15	2.204009027561914e-19
67800000	0.002850497416970665	-4.954056279945326e-21	-2.494391114770444e-20	6.097716972228668e-13	1.8920839844018972e-14	0.00429900516480673	-1.8457978251172656e-20	1.1102053249713523e-14	6.98061842288951e-17	2.3039263036713e-15	2.204009027561914e-19
67900000	0.002850497416970665	-4.954056279945326e-21	-2.494391114770444e-20	6.097716972228668e-13	1.8920839844018972e-14	0.00429900516480673	-1.8456112901559074e-20	1.1102053249713523e-14	6.98061842288951e-17	2.3039263036713e-15	2.204009027561914e-19
68000000	0.002850497416970665	-4.954056279945326e-21	-2.494391114770444e-20	6.097716972228668e-13	1.8920839844018972e-14	0.00429900516480673	-1.845424755194549e-20	1.1102053249713523e-14	6.98061842288951e-17	2.3039263036713e-15	2.204009027561914e-19
68100000	0.002850497416970665	-4.954056279945326e-21	-2.494391114770444e-20	6.097716972228668e-13	1.8920839844018972e-14	0.00429900516480673	-1.8452382202331903e-20	1.1102053249713523e-14	6.98061842288951e-17	2.3039263036713e-15	2.204009027561914e-19
68200000	0.002850497416970665	-4.954056279945326e-21	-2.494391114770444e-20	6.097716972228668e-13	1.8920839844018972e-14	0.00429900516480673	-1.845051685271832e-20	1.1102053249713523e-14	6.98061842288951e-17	2.3039263036713e-15	2.204009027561914e-19
68300000	0.002850497416970665	-4.954056279945326e-21	-2.494391114770444e-20	6.097716972228668e-13	1.8920839844018972e-14	0.00429900516480673	-1.8448651503104736e-20	1.1102053249713523e-14	6.98061842288951e-17	2.3039263036713e-15	2.204009027561914e-19
68400000	0.002850497416970665	-4.954056279945326e-21	-2.494391114770444e-20	6.097716972228668e-13	1.8920839844018972e-14	0.00429900516480673	-1.844678615349115e-20	1.1102053249713523e-14	6.98061842288951e-17	2.3039263036713e-15	2.204009027561914e-19
68500000	0.002850497416970665	-4.954056279945326e-21	-2.494391114770444e-20	6.097716972228668e-13	1.8920839844018972e-14	0.00429900516480673	-1.844492080387757e-20	1.1102053249713523e-14	6.98061842288951e-17	2.3039263036713e-15	2.204009027561914e-19
68600000	0.002850497416970665	-4.954056279945326e-21	-2.494391114770444e-20	6.097716972228668e-13	1.8920839844018972e-14	0.00429900516480673	-1.8443055454263984e-20	1.1102053249713523e-14	6.98061842288951e-17	2.3039263036713e-15	2.204009027561914e-19
68700000	0.002850497416970665	-4.954056279945326e-21	-2.494391114770444e-20	6.097716972228668e-13	1.8920839844018972e-14	0.00429900516480673	-1.8441190104650398e-20	1.1102053249713523e-14	6.98061842288951e-17	2.3039263036713e-15	2.204009027561914e-19
68800000	0.002850497416970665	-4.954056279945326e-21	-2.494391114770444e-20	6.097716972228668e-13	1.8920839844018972e-14	0.00429900516480673	-1.8439324755036816e-20	1.1102053249713523e-14	6.98061842288951e-17	2.3039263036713e-15	2.204009027561914e-19
68900000	0.002850497416970665	-4.954056279945326e-21	-2.494391114770444e-20	6.097716972228668e-13	1.8920839844018972e-14	0.00429900516480673	-1.843745940542323e-20	1.1102053249713523e-14	6.98061842288951e-17	2.3039263036713e-15	2.204009027561914e-19
69000000	0.002850497416970665	-4.954056279945326e-21	-2.494391114770444e-20	6.097716972228668e-13	1.8920839844018972e-14	0.00429900516480673	-1.8435594055809646e-20	1.1102053249713523e-14	6.98061842288951e-17	2.3039263036713e-15	2.204009027561914e-19
69100000	0.002850497416970665	-4.954056279945326e-21	-2.494391114770444e-20	6.097716972228668e-13	1.8920839844018972e-14	0.00429900516480673	-1.8433728706196064e-20	1.1102053249713523e-14	6.98061842288951e-17	2.3039263036713e-15	2.204009027561914e-19
69200000	0.002850497416970665	-4.954056279945326e-21	-2.494391114770444e-20	6.097716972228668e-13	1.8920839844018972e-14	0.00429900516480673	-1.8431863356582478e-20	1.1102053249713523e-14	6.98061842288951e-17	2.3039263036713e-15	2.204009027561914e-19
69300000	0.002850497416970665	-4.954056279945326e-21	-2.494391114770444e-20	6.097716972228668e-13	1.8920839844018972e-14	0.00429900516480673	-1.8429998006968893e-20	1.1102053249713523e-14	6.98061842288951e-17	2.3039263036713e-15	2.204009027561914e-19
69400000	0.002850497416970665	-4.954056279945326e-21	-2.494391114770444e-20	6.097716972228668e-13	1.8920839844018972e-14	0.00429900516480673	-1.842813265735531e-20	1.1102053249713523e-14	6.98061842288951e-17	2.3039263036713e-15	2.204009027561914e-19
69500000	0.002850497416970665	-4.954056279945326e-21	-2.494391114770444e-20	6.097716972228668e-13	1.8920839844018972e-14	0.00429900516480673	-1.8426267307741726e-20	1.1102053249713523e-14	6.98061842288951e-17	2.3039263036713e-15	2.204009027561914e-19
69600000	0.002850497416970665	-4.954056279945326e-21	-2.494391114770444e-20	6.097716972228668e-13	1.8920839844018972e-14	0.00429900516480673	-1.8424401958128144e-20	1.1102053249713523e-14	6.98061842288951e-17	2.3039263036713e-15	2.204009027561914e-19
69700000	0.002850497416970665	-4.954056279945326e-21	-2.494391114770444e-20	6.097716972228668e-13	1.8920839844018972e-14	0.00429900516480673	-1.842253660851456e-20	1.1102053249713523e-14	6.98061842288951e-17	2.3039263036713e-15	2.204009027561914e-19
69800000	0.002850497416970665	-4.954056279945326e-21	-2.494391114770444e-20	6.097716972228668e-13	1.8920839844018972e-14	0.00429900516480673	-1.8420671258900973e-20	1.1102053249713523e-14	6.98061842288951e-17	2.3039263036713e-15	2.204009027561914e-19
69900000	0.002850497416970665	-4.954056279945326e-21	-2.494391114770444e-20	6.097716972228668e-13	1.8920839844018972e-14	0.00429900516480673	-1.841880590928739e-20	1.1102053249713523e-14	6.98061842288951e-17	2.3039263036713e-15	2.204009027561914e-19
70000000	0.002850497416970665	-4.954056279945326e-21	-2.494391114770444e-20	6.097716972228668e-13	1.8920839844018972e-14	0.00429900516480673	-1.8416940559673806e-20	1.1102053249713523e-14	6.98061842288951e-17	2.3039263036713e-15	2.204009027561914e-19
70100000	0.002850497416970665	-4.954056279945326e-21	-2.494391114770444e-20	6.097716972228668e-13	1.8920839844018972e-14	0.00429900516480673	-1.841507521006022e-20	1.1102053249713523e-14	6.98061842288951e-17	2.3039263036713e-15	2.204009027561914e-19
70200000	0.002850497416970665	-4.954056279945326e-21	-2.494391114770444e-20	6.097716972228668e-13	1.8920839844018972e-14	0.00429900516480673	-1.841320986044664e-20	1.1102053249713523e-14	6.98061842288951e-17	2.3039263036713e-15	2.204009027561914e-19
70300000	0.002850497416970665	-4.954056279945326e-21	-2.494391114770444e-20	6.097716972228668e-13	1.8920839844018972e-14	0.00429900516480673	-1.8411344510833053e-20	1.1102053249713523e-14	6.98061842288951e-17	2.3039263036713e-15	2.204009027561914e-19
70400000	0.002850497416970665	-4.954056279945326e-21	-2.494391114770444e-20	6.097716972228668e-13	1.8920839844018972e-14	0.00429900516480673	-1.8409479161219468e-20	1.1102053249713523e-14	6.98061842288951e-17	2.3039263036713e-15	2.204009027561914e-19
70500000	0.002850497416970665	-4.954056279945326e-21	-2.494391114770444e-20	6.097716972228668e-13	1.8920839844018972e-14	0.00429900516480673	-1.8407613811605886e-20	1.1102053249713523e-14	6.98061842288951e-17	2.3039263036713e-15	2.204009027561914e-19
70600000	0.002850497416970665	-4.954056279945326e-21	-2.494391114770444e-20	6.097716972228668e-13	1.8920839844018972e-14	0.00429900516480673	-1.84057484619923e-20	1.1102053249713523e-14	6.98061842288951e-17	2.3039263036713e-15	2.204009027561914e-19
70700000	0.002850497416970665	-4.954056279945326e-21	-2.494391114770444e-20	6.097716972228668e-13	1.8920839844018972e-14	0.00429900516480673	-1.8403883112378716e-20	1.1102053249713523e-14	6.98061842288951e-17	2.3039263036713e-15	2.204009027561914e-19
70800000	0.002850497416970665	-4.954056279945326e-21	-2.494391114770444e-20	6.097716972228668e-13	1.8920839844018972e-14	0.00429900516480673	-1.8402017762765134e-20	1.1102053249713523e-14	6.98061842288951e-17	2.3039263036713e-15	2.204009027561914e-19
70900000	0.002850497416970665	-4.954056279945326e-21	-2.494391114770444e-20	6.097716972228668e-13	1.8920839844018972e-14	0.00429900516480673	-1.8400152413151548e-20	1.1102053249713523e-14	6.98061842288951e-17	2.3039263036713e-15	2.204009027561914e-19
71000000	0.002850497416970665	-4.954056279945326e-21	-2.494391114770444e-20	6.097716972228668e-13	1.8920839844018972e-14	0.00429900516480673	-1.8398287063537963e-20	1.1102053249713523e-14	6.98061842288951e-17	2.3039263036713e-15	2.204009027561914e-19
71100000	0.002850497416970665	-4.954056279945326e-21	-2.494391114770444e-20	6.097716972228668e-13	1.8920839844018972e-14	0.00429900516480673	-1.839642171392438e-20	1.1102053249713523e-14	6.98061842288951e-17	2.3039263036713e-15	2.204009027561914e-19
71200000	0.002850497416970665	-4.954056279945326e-21	-2.494391114770444e-20	6.097716972228668e-13	1.8920839844018972e-14	0.00429900516480673	-1.8394556364310796e-20	1.1102053249713523e-14	6.98061842288951e-17	2.3039263036713e-15	2.204009027561914e-19
71300000	0.002850497416970665	-4.954056279945326e-21	-2.494391114770444e-20	6.097716972228668e-13	1.8920839844018972e-14	0.00429900516480673	-1.839269101469721e-20	1.1102053249713523e-14	6.98061842288951e-17	2.3039263036713e-15	2.204009027561914e-19
71400000	0.002850497416970665	-4.954056279945326e-21	-2.494391114770444e-20	6.097716972228668e-13	1.8920839844018972e-14	0.00429900516480673	-1.839082566508363e-20	1.1102053249713523e-14	6.98061842288951e-17	2.3039263036713e-15	2.204009027561914e-19
71500000	0.002850497416970665	-4.954056279945326e-21	-2.494391114770444e-20	6.097716972228668e-13	1.8920839844018972e-14	0.00429900516480673	-1.8388960315470043e-20	1.1102053249713523e-14	6.98061842288951e-17	2.3039263036713e-15	2.204009027561914e-19
71600000	0.002850497416970665	-4.954056279945326e-21	-2.494391114770444e-20	6.097716972228668e-13	1.8920839844018972e-14	0.00429900516480673	-1.838709496585646e-20	1.1102053249713523e-14	6.98061842288951e-17	2.3039263036713e-15	2.204009027561914e-19
71700000	0.002850497416970665	-4.954056279945326e-21	-2.494391114770444e-20	6.097716972228668e-13	1.8920839844018972e-14	0.00429900516480673	-1.8385229616242876e-20	1.1102053249713523e-14	6.98061842288951e-17	2.3039263036713e-15	2.204009027561914e-19
71800000	0.002850497416970665	-4.954056279945326e-21	-2.494391114770444e-20	6.097716972228668e-13	1.8920839844018972e-14	0.00429900516480673	-1.838336426662929e-20	1.1102053249713523e-14	6.98061842288951e-17	2.3039263036713e-15	2.204009027561914e-19
71900000	0.002850497416970665	-4.954056279945326e-21	-2.494391114770444e-20	6.097716972228668e-13	1.8920839844018972e-14	0.00429900516480673	-1.838149891701571e-20	1.1102053249713523e-14	6.98061842288951e-17	2.3039263036713e-15	2.204009027561914e-19
72000000	0.002850497416970665	-4.954056279945326e-21	-2.494391114770444e-20	6.097716972228668e-13	1.8920839844018972e-14	0.00429900516480673	-1.8379633567402123e-20	1.1102053249713523e-14	6.98061842288951e-17	2.3039263036713e-15	2.204009027561914e-19
72100000	0.002850497416970665	-4.954056279945326e-21	-2.494391114770444e-20	6.097716972228668e-13	1.8920839844018972e-14	0.00429900516480673	-1.8377768217788538e-20	1.1102053249713523e-14	6.98061842288951e-17	2.3039263036713e-15	2.204009027561914e-19
72200000	0.002850497416970665	-4.954056279945326e-21	-2.494391114770444e-20	6.097716972228668e-13	1.8920839844018972e-14	0.00429900516480673	-1.8375902868174956e-20	1.1102053249713523e-14	6.98061842288951e-17	2.3039263036713e-15	2.204009027561914e-19
72300000	0.002850497416970665	-4.954056279945326e-21	-2.494391114770444e-20	6.097716972228668e-13	1.8920839844018972e-14	0.00429900516480673	-1.837403751856137e-20	1.1102053249713523e-14	6.98061842288951e-17	2.3039263036713e-15	2.204009027561914e-19
72400000	0.002850497416970665	-4.954056279945326e-21	-2.494391114770444e-20	6.097716972228668e-13	1.8920839844018972e-14	0.00429900516480673	-1.8372172168947786e-20	1.1102053249713523e-14	6.98061842288951e-17	2.3039263036713e-15	2.204009027561914e-19
72500000	0.002850497416970665	-4.954056279945326e-21	-2.494391114770444e-20	6.097716972228668e-13	1.8920839844018972e-14	0.00429900516480673	-1.8370306819334204e-20	1.1102053249713523e-14	6.98061842288951e-17	2.3039263036713e-15	2.204009027561914e-19
72600000	0.002850497416970665	-4.954056279945326e-21	-2.494391114770444e-20	6.097716972228668e-13	1.8920839844018972e-14	0.00429900516480673	-1.8368441469720618e-20	1.1102053249713523e-14	6.98061842288951e-17	2.3039263036713e-15	2.204009027561914e-19
72700000	0.002850497416970665	-4.954056279945326e-21	-2.494391114770444e-20	6.097716972228668e-13	1.8920839844018972e-14	0.00429900516480673	-1.8366576120107033e-20	1.1102053249713523e-14	6.98061842288951e-17	2.3039263036713e-15	2.204009027561914e-19
72800000	0.002850497416970665	-4.954056279945326e-21	-2.494391114770444e-20	6.097716972228668e-13	1.8920839844018972e-14	0.00429900516480673	-1.836471077049345e-20	1.1102053249713523e-14	6.98061842288951e-17	2.3039263036713e-15	2.204009027561914e-19
72900000	0.002850497416970665	-4.954056279945326e-21	-2.494391114770444e-20	6.097716972228668e-13	1.8920839844018972e-14	0.00429900516480673	-1.8362845420879866e-20	1.1102053249713523e-14	6.98061842288951e-17	2.3039263036713e-15	2.204009027561914e-19
73000000	0.002850497416970665	-4.954056279945326e-21	-2.494391114770444e-20	6.097716972228668e-13	1.8920839844018972e-14	0.00429900516480673	-1.836098007126628e-20	1.1102053249713523e-14	6.98061842288951e-17	2.3039263036713e-15	2.204009027561914e-19
73100000	0.002850497416970665	-4.954056279945326e-21	-2.494391114770444e-20	6.097716972228668e-13	1.8920839844018972e-14	0.00429900516480673	-1.8359114721652698e-20	1.1102053249713523e-14	6.98061842288951e-17	2.3039263036713e-15	2.204009027561914e-19
73200000	0.002850497416970665	-4.954056279945326e-21	-2.494391114770444e-20	6.097716972228668e-13	1.8920839844018972e-14	0.00429900516480673	-1.8357249372039113e-20	1.1102053249713523e-14	6.98061842288951e-17	2.3039263036713e-15	2.204009027561914e-19
73300000	0.002850497416970665	-4.954056279945326e-21	-2.494391114770444e-20	6.097716972228668e-13	1.8920839844018972e-14	0.00429900516480673	-1.8355384022425528e-20	1.1102053249713523e-14	6.98061842288951e-17	2.3039263036713e-15	2.204009027561914e-19
73400000	0.002850497416970665	-4.954056279945326e-21	-2.494391114770444e-20	6.097716972228668e-13	1.8920839844018972e-14	0.00429900516480673	-1.8353518672811946e-20	1.1102053249713523e-14	6.98061842288951e-17	2.3039263036713e-15	2.204009027561914e-19
73500000	0.002850497416970665	-4.954056279945326e-21	-2.494391114770444e-20	6.097716972228668e-13	1.8920839844018972e-14	0.00429900516480673	-1.835165332319836e-20	1.1102053249713523e-14	6.98061842288951e-17	2.3039263036713e-15	2.204009027561914e-19
73600000	0.002850497416970665	-4.954056279945326e-21	-2.494391114770444e-20	6.097716972228668e-13	1.8920839844018972e-14	0.00429900516480673	-1.834978797358478e-20	1.1102053249713523e-14	6.98061842288951e-17	2.3039263036713e-15	2.204009027561914e-19
73700000	0.002850497416970665	-4.954056279945326e-21	-2.494391114770444e-20	6.097716972228668e-13	1.8920839844018972e-14	0.00429900516480673	-1.8347922623971193e-20	1.1102053249713523e-14	6.98061842288951e-17	2.3039263036713e-15	2.204009027561914e-19
73800000	0.002850497416970665	-4.954056279945326e-21	-2.494391114770444e-20	6.097716972228668e-13	1.8920839844018972e-14	0.00429900516480673	-1.8346057274357608e-20	1.1102053249713523e-14	6.98061842288951e-17	2.3039263036713e-15	2.204009027561914e-19
73900000	0.002850497416970665	-4.954056279945326e-21	-2.494391114770444e-20	6.097716972228668e-13	1.8920839844018972e-14	0.00429900516480673	-1.8344191924744026e-20	1.1102053249713523e-14	6.98061842288951e-17	2.3039263036713e-15	2.204009027561914e-19
74000000	0.002850497416970665	-4.954056279945326e-21	-2.494391114770444e-20	6.097716972228668e-13	1.8920839844018972e-14	0.00429900516480673	-1.834232657513044e-20	1.1102053249713523e-14	6.98061842288951e-17	2.3039263036713e-15	2.204009027561914e-19
74100000	0.002850497416970665	-4.954056279945326e-21	-2.494391114770444e-20	6.097716972228668e-13	1.8920839844018972e-14	0.00429900516480673	-1.8340461225516856e-20	1.1102053249713523e-14	6.98061842288951e-17	2.3039263036713e-15	2.204009027561914e-19
74200000	0.002850497416970665	-4.954056279945326e-21	-2.494391114770444e-20	6.097716972228668e-13	1.8920839844018972e-14	0.00429900516480673	-1.8338595875903273e-20	1.1102053249713523e-14	6.98061842288951e-17	2.3039263036713e-15	2.204009027561914e-19
74300000	0.002850497416970665	-4.954056279945326e-21	-2.494391114770444e-20	6.097716972228668e-13	1.8920839844018972e-14	0.00429900516480673	-1.8336730526289688e-20	1.1102053249713523e-14	6.98061842288951e-17	2.3039263036713e-15	2.204009027561914e-19
74400000	0.002850497416970665	-4.954056279945326e-21	-2.494391114770444e-20	6.097716972228668e-13	1.8920839844018972e-14	0.00429900516480673	-1.8334865176676103e-20	1.1102053249713523e-14	6.98061842288951e-17	2.3039263036713e-15	2.204009027561914e-19
74500000	0.002850497416970665	-4.954056279945326e-21	-2.494391114770444e-20	6.097716972228668e-13	1.8920839844018972e-14	0.00429900516480673	-1.833299982706252e-20	1.1102053249713523e-14	6.98061842288951e-17	2.3039263036713e-15	2.204009027561914e-19
74600000	0.002850497416970665	-4.954056279945326e-21	-2.494391114770444e-20	6.097716972228668e-13	1.8920839844018972e-14	0.00429900516480673	-1.8331134477448936e-20	1.1102053249713524e-14	6.98061842288951e-17	2.3039263036713e-15	2.204009027561914e-19
74700000	0.002850497416970665	-4.954056279945326e-21	-2.494391114770444e-20	6.097716972228668e-13	1.8920839844018972e-14	0.00429900516480673	-1.832926912783535e-20	1.1102053249713524e-14	6.98061842288951e-17	2.3039263036713e-15	2.204009027561914e-19
74800000	0.002850497416970665	-4.954056279945326e-21	-2.494391114770444e-20	6.097716972228668e-13	1.8920839844018972e-14	0.00429900516480673	-1.8327403778221768e-20	1.1102053249713524e-14	6.98061842288951e-17	2.3039263036713e-15	2.204009027561914e-19
74900000	0.002850497416970665	-4.954056279945326e-21	-2.494391114770444e-20	6.097716972228668e-13	1.8920839844018972e-14	0.00429900516480673	-1.8325538428608183e-20	1.1102053249713524e-14	6.98061842288951e-17	2.3039263036713e-15	2.204009027561914e-19
75000000	0.002850497416970665	-4.954056279945326e-21	-2.494391114770444e-20	6.097716972228668e-13	1.8920839844018972e-14	0.00429900516480673	-1.8323673078994598e-20	1.1102053249713524e-14	6.98061842288951e-17	2.3039263036713e-15	2.204009027561914e-19
75100000	0.002850497416970665	-4.954056279945326e-21	-2.494391114770444e-20	6.097716972228668e-13	1.8920839844018972e-14	0.00429900516480673	-1.8321807729381016e-20	1.1102053249713524e-14	6.98061842288951e-17	2.3039263036713e-15	2.204009027561914e-19
75200000	0.002850497416970665	-4.954056279945326e-21	-2.494391114770444e-20	6.097716972228668e-13	1.8920839844018972e-14	0.00429900516480673	-1.831994237976743e-20	1.1102053249713524e-14	6.98061842288951e-17	2.3039263036713e-15	2.204009027561914e-19
75300000	0.002850497416970665	-4.954056279945326e-21	-2.494391114770444e-20	6.097716972228668e-13	1.8920839844018972e-14	0.00429900516480673	-1.8318077030153845e-20	1.1102053249713524e-14	6.98061842288951e-17	2.3039263036713e-15	2.204009027561914e-19
75400000	0.002850497416970665	-4.954056279945326e-21	-2.494391114770444e-20	6.097716972228668e-13	1.8920839844018972e-14	0.00429900516480673	-1.8316211680540263e-20	1.1102053249713524e-14	6.98061842288951e-17	2.3039263036713e-15	2.204009027561914e-19
75500000	0.002850497416970665	-4.954056279945326e-21	-2.494391114770444e-20	6.097716972228668e-13	1.8920839844018972e-14	0.00429900516480673	-1.8314346330926678e-20	1.1102053249713524e-14	6.98061842288951e-17	2.3039263036713e-15	2.204009027561914e-19
75600000	0.002850497416970665	-4.954056279945326e-21	-2.494391114770444e-20	6.097716972228668e-13	1.8920839844018972e-14	0.00429900516480673	-1.8312480981313093e-20	1.1102053249713524e-14	6.98061842288951e-17	2.3039263036713e-15	2.204009027561914e-19
75700000	0.002850497416970665	-4.954056279945326e-21	-2.494391114770444e-20	6.097716972228668e-13	1.8920839844018972e-14	0.00429900516480673	-1.831061563169951e-20	1.1102053249713524e-14	6.98061842288951e-17	2.3039263036713e-15	2.204009027561914e-19
75800000	0.002850497416970665	-4.954056279945326e-21	-2.494391114770444e-20	6.097716972228668e-13	1.8920839844018972e-14	0.00429900516480673	-1.8308750282085926e-20	1.1102053249713524e-14	6.98061842288951e-17	2.3039263036713e-15	2.204009027561914e-19
75900000	0.002850497416970665	-4.954056279945326e-21	-2.494391114770444e-20	6.097716972228668e-13	1.8920839844018972e-14	0.00429900516480673	-1.8306884932472343e-20	1.1102053249713524e-14	6.98061842288951e-17	2.3039263036713e-15	2.204009027561914e-19
76000000	0.002850497416970665	-4.954056279945326e-21	-2.494391114770444e-20	6.097716972228668e-13	1.8920839844018972e-14	0.00429900516480673	-1.8305019582858758e-20	1.1102053249713524e-14	6.98061842288951e-17	2.3039263036713e-15	2.204009027561914e-19
76100000	0.002850497416970665	-4.954056279945326e-21	-2.494391114770444e-20	6.097716972228668e-13	1.8920839844018972e-14	0.00429900516480673	-1.8303154233245173e-20	1.1102053249713524e-14	6.98061842288951e-17	2.3039263036713e-15	2.204009027561914e-19
76200000	0.002850497416970665	-4.954056279945326e-21	-2.494391114770444e-20	6.097716972228668e-13	1.8920839844018972e-14	0.00429900516480673	-1.830128888363159e-20	1.1102053249713524e-14	6.98061842288951e-17	2.3039263036713e-15	2.204009027561914e-19
76300000	0.002850497416970665	-4.954056279945326e-21	-2.494391114770444e-20	6.097716972228668e-13	1.8920839844018972e-14	0.00429900516480673	-1.8299423534018006e-20	1.1102053249713524e-14	6.98061842288951e-17	2.3039263036713e-15	2.204009027561914e-19
76400000	0.002850497416970665	-4.954056279945326e-21	-2.494391114770444e-20	6.097716972228668e-13	1.8920839844018972e-14	0.00429900516480673	-1.829755818440442e-20	1.1102053249713524e-14	6.98061842288951e-17	2.3039263036713e-15	2.204009027561914e-19
76500000	0.002850497416970665	-4.954056279945326e-21	-2.494391114770444e-20	6.097716972228668e-13	1.8920839844018972e-14	0.00429900516480673	-1.8295692834790838e-20	1.1102053249713524e-14	6.98061842288951e-17	2.3039263036713e-15	2.204009027561914e-19
76600000	0.002850497416970665	-4.954056279945326e-21	-2.494391114770444e-20	6.097716972228668e-13	1.8920839844018972e-14	0.00429900516480673	-1.8293827485177253e-20	1.1102053249713524e-14	6.98061842288951e-17	2.3039263036713e-15	2.204009027561914e-19
76700000	0.002850497416970665	-4.954056279945326e-21	-2.494391114770444e-20	6.097716972228668e-13	1.8920839844018972e-14	0.00429900516480673	-1.8291962135563668e-20	1.1102053249713524e-14	6.98061842288951e-17	2.3039263036713e-15	2.204009027561914e-19
76800000	0.002850497416970665	-4.954056279945326e-21	-2.494391114770444e-20	6.097716972228668e-13	1.8920839844018972e-14	0.00429900516480673	-1.8290096785950086e-20	1.1102053249713524e-14	6.98061842288951e-17	2.3039263036713e-15	2.204009027561914e-19
76900000	0.002850497416970665	-4.954056279945326e-21	-2.494391114770444e-20	6.097716972228668e-13	1.8920839844018972e-14	0.00429900516480673	-1.82882314363365e-20	1.1102053249713524e-14	6.98061842288951e-17	2.3039263036713e-15	2.204009027561914e-19
77000000	0.002850497416970665	-4.954056279945326e-21	-2.494391114770444e-20	6.097716972228668e-13	1.8920839844018972e-14	0.00429900516480673	-1.8286366086722915e-20	1.1102053249713524e-14	6.98061842288951e-17	2.3039263036713e-15	2.204009027561914e-19
77100000	0.002850497416970665	-4.954056279945326e-21	-2.494391114770444e-20	6.097716972228668e-13	1.8920839844018972e-14	0.00429900516480673	-1.8284500737109333e-20	1.1102053249713524e-14	6.98061842288951e-17	2.3039263036713e-15	2.204009027561914e-19
77200000	0.002850497416970665	-4.954056279945326e-21	-2.494391114770444e-20	6.097716972228668e-13	1.8920839844018972e-14	0.00429900516480673	-1.8282635387495748e-20	1.1102053249713524e-14	6.98061842288951e-17	2.3039263036713e-15	2.204009027561914e-19
77300000	0.002850497416970665	-4.954056279945326e-21	-2.494391114770444e-20	6.097716972228668e-13	1.8920839844018972e-14	0.00429900516480673	-1.8280770037882163e-20	1.1102053249713524e-14	6.98061842288951e-17	2.3039263036713e-15	2.204009027561914e-19
77400000	0.002850497416970665	-4.954056279945326e-21	-2.494391114770444e-20	6.097716972228668e-13	1.8920839844018972e-14	0.00429900516480673	-1.827890468826858e-20	1.1102053249713524e-14	6.98061842288951e-17	2.3039263036713e-15	2.204009027561914e-19
77500000	0.002850497416970665	-4.954056279945326e-21	-2.494391114770444e-20	6.097716972228668e-13	1.8920839844018972e-14	0.00429900516480673	-1.8277039338654996e-20	1.1102053249713524e-14	6.98061842288951e-17	2.3039263036713e-15	2.204009027561914e-19
77600000	0.002850497416970665	-4.954056279945326e-21	-2.494391114770444e-20	6.097716972228668e-13	1.8920839844018972e-14	0.00429900516480673	-1.827517398904141e-20	1.1102053249713524e-14	6.98061842288951e-17	2.3039263036713e-15	2.204009027561914e-19
77700000	0.002850497416970665	-4.954056279945326e-21	-2.494391114770444e-20	6.097716972228668e-13	1.8920839844018972e-14	0.00429900516480673	-1.8273308639427828e-20	1.1102053249713524e-14	6.98061842288951e-17	2.3039263036713e-15	2.204009027561914e-19
77800000	0.002850497416970665	-4.954056279945326e-21	-2.494391114770444e-20	6.097716972228668e-13	1.8920839844018972e-14	0.00429900516480673	-1.8271443289814243e-20	1.1102053249713524e-14	6.98061842288951e-17	2.3039263036713e-15	2.204009027561914e-19
77900000	0.002850497416970665	-4.954056279945326e-21	-2.494391114770444e-20	6.097716972228668e-13	1.8920839844018972e-14	0.00429900516480673	-1.826957794020066e-20	1.1102053249713524e-14	6.98061842288951e-17	2.3039263036713e-15	2.204009027561914e-19
78000000	0.002850497416970665	-4.954056279945326e-21	-2.494391114770444e-20	6.097716972228668e-13	1.8920839844018972e-14	0.00429900516480673	-1.8267712590587076e-20	1.1102053249713524e-14	6.98061842288951e-17	2.3039263036713e-15	2.204009027561914e-19
78100000	0.002850497416970665	-4.954056279945326e-21	-2.494391114770444e-20	6.097716972228668e-13	1.8920839844018972e-14	0.00429900516480673	-1.826584724097349e-20	1.1102053249713524e-14	6.98061842288951e-17	2.3039263036713e-15	2.204009027561914e-19
78200000	0.002850497416970665	-4.954056279945326e-21	-2.494391114770444e-20	6.097716972228668e-13	1.8920839844018972e-14	0.00429900516480673	-1.8263981891359908e-20	1.1102053249713524e-14	6.98061842288951e-17	2.3039263036713e-15	2.204009027561914e-19
78300000	0.002850497416970665	-4.954056279945326e-21	-2.494391114770444e-20	6.097716972228668e-13	1.8920839844018972e-14	0.00429900516480673	-1.8262116541746323e-20	1.1102053249713524e-14	6.98061842288951e-17	2.3039263036713e-15	2.204009027561914e-19
78400000	0.002850497416970665	-4.954056279945326e-21	-2.494391114770444e-20	6.097716972228668e-13	1.8920839844018972e-14	0.00429900516480673	-1.8260251192132738e-20	1.1102053249713524e-14	6.98061842288951e-17	2.3039263036713e-15	2.204009027561914e-19
78500000	0.002850497416970665	-4.954056279945326e-21	-2.494391114770444e-20	6.097716972228668e-13	1.8920839844018972e-14	0.00429900516480673	-1.8258385842519156e-20	1.1102053249713524e-14	6.98061842288951e-17	2.3039263036713e-15	2.204009027561914e-19
78600000	0.002850497416970665	-4.954056279945326e-21	-2.494391114770444e-20	6.097716972228668e-13	1.8920839844018972e-14	0.00429900516480673	-1.825652049290557e-20	1.1102053249713524e-14	6.98061842288951e-17	2.3039263036713e-15	2.204009027561914e-19
78700000	0.002850497416970665	-4.954056279945326e-21	-2.494391114770444e-20	6.097716972228668e-13	1.8920839844018972e-14	0.00429900516480673	-1.8254655143291985e-20	1.1102053249713524e-14	6.98061842288951e-17	2.3039263036713e-15	2.204009027561914e-19
78800000	0.002850497416970665	-4.954056279945326e-21	-2.494391114770444e-20	6.097716972228668e-13	1.8920839844018972e-14	0.00429900516480673	-1.8252789793678403e-20	1.1102053249713524e-14	6.98061842288951e-17	2.3039263036713e-15	2.204009027561914e-19
78900000	0.002850497416970665	-4.954056279945326e-21	-2.494391114770444e-20	6.097716972228668e-13	1.8920839844018972e-14	0.00429900516480673	-1.8250924444064818e-20	1.1102053249713524e-14	6.98061842288951e-17	2.3039263036713e-15	2.204009027561914e-19
79000000	0.002850497416970665	-4.954056279945326e-21	-2.494391114770444e-20	6.097716972228668e-13	1.8920839844018972e-14	0.00429900516480673	-1.8249059094451233e-20	1.1102053249713524e-14	6.98061842288951e-17	2.3039263036713e-15	2.204009027561914e-19
79100000	0.002850497416970665	-4.954056279945326e-21	-2.494391114770444e-20	6.097716972228668e-13	1.8920839844018972e-14	0.00429900516480673	-1.824719374483765e-20	1.1102053249713524e-14	6.98061842288951e-17	2.3039263036713e-15	2.204009027561914e-19
79200000	0.002850497416970665	-4.954056279945326e-21	-2.494391114770444e-20	6.097716972228668e-13	1.8920839844018972e-14	0.00429900516480673	-1.8245328395224065e-20	1.1102053249713524e-14	6.98061842288951e-17	2.3039263036713e-15	2.204009027561914e-19
79300000	0.002850497416970665	-4.954056279945326e-21	-2.494391114770444e-20	6.097716972228668e-13	1.8920839844018972e-14	0.00429900516480673	-1.824346304561048e-20	1.1102053249713524e-14	6.98061842288951e-17	2.3039263036713e-15	2.204009027561914e-19
79400000	0.002850497416970665	-4.954056279945326e-21	-2.494391114770444e-20	6.097716972228668e-13	1.8920839844018972e-14	0.00429900516480673	-1.8241597695996898e-20	1.1102053249713524e-14	6.98061842288951e-17	2.3039263036713e-15	2.204009027561914e-19
79500000	0.002850497416970665	-4.954056279945326e-21	-2.494391114770444e-20	6.097716972228668e-13	1.8920839844018972e-14	0.00429900516480673	-1.8239732346383313e-20	1.1102053249713524e-14	6.98061842288951e-17	2.3039263036713e-15	2.204009027561914e-19
79600000	0.002850497416970665	-4.954056279945326e-21	-2.494391114770444e-20	6.097716972228668e-13	1.8920839844018972e-14	0.00429900516480673	-1.823786699676973e-20	1.1102053249713524e-14	6.98061842288951e-17	2.3039263036713e-15	2.204009027561914e-19
79700000	0.002850497416970665	-4.954056279945326e-21	-2.494391114770444e-20	6.097716972228668e-13	1.8920839844018972e-14	0.00429900516480673	-1.8236001647156146e-20	1.1102053249713524e-14	6.98061842288951e-17	2.3039263036713e-15	2.204009027561914e-19
79800000	0.002850497416970665	-4.954056279945326e-21	-2.494391114770444e-20	6.097716972228668e-13	1.8920839844018972e-14	0.00429900516480673	-1.823413629754256e-20	1.1102053249713524e-14	6.98061842288951e-17	2.3039263036713e-15	2.204009027561914e-19
79900000	0.002850497416970665	-4.954056279945326e-21	-2.494391114770444e-20	6.097716972228668e-13	1.8920839844018972e-14	0.00429900516480673	-1.8232270947928978e-20	1.1102053249713524e-14	6.98061842288951e-17	2.3039263036713e-15	2.204009027561914e-19
80000000	0.002850497416970665	-4.954056279945326e-21	-2.494391114770444e-20	6.097716972228668e-13	1.8920839844018972e-14	0.00429900516480673	-1.8230405598315393e-20	1.1102053249713524e-14	6.98061842288951e-17	2.3039263036713e-15	2.204009027561914e-19
80100000	0.002850497416970665	-4.954056279945326e-21	-2.494391114770444e-20	6.097716972228668e-13	1.8920839844018972e-14	0.00429900516480673	-1.8228540248701808e-20	1.1102053249713524e-14	6.98061842288951e-17	2.3039263036713e-15	2.204009027561914e-19
80200000	0.002850497416970665	-4.954056279945326e-21	-2.494391114770444e-20	6.097716972228668e-13	1.8920839844018972e-14	0.00429900516480673	-1.8226674899088226e-20	1.1102053249713524e-14	6.98061842288951e-17	2.3039263036713e-15	2.204009027561914e-19
80300000	0.002850497416970665	-4.954056279945326e-21	-2.494391114770444e-20	6.097716972228668e-13	1.8920839844018972e-14	0.00429900516480673	-1.822480954947464e-20	1.1102053249713524e-14	6.98061842288951e-17	2.3039263036713e-15	2.204009027561914e-19
80400000	0.002850497416970665	-4.954056279945326e-21	-2.494391114770444e-20	6.097716972228668e-13	1.8920839844018972e-14	0.00429900516480673	-1.8222944199861055e-20	1.1102053249713524e-14	6.98061842288951e-17	2.3039263036713e-15	2.204009027561914e-19
80500000	0.002850497416970665	-4.954056279945326e-21	-2.494391114770444e-20	6.097716972228668e-13	1.8920839844018972e-14	0.00429900516480673	-1.8221078850247473e-20	1.1102053249713524e-14	6.98061842288951e-17	2.3039263036713e-15	2.204009027561914e-19
80600000	0.002850497416970665	-4.954056279945326e-21	-2.494391114770444e-20	6.097716972228668e-13	1.8920839844018972e-14	0.00429900516480673	-1.8219213500633888e-20	1.1102053249713524e-14	6.98061842288951e-17	2.3039263036713e-15	2.204009027561914e-19
80700000	0.002850497416970665	-4.954056279945326e-21	-2.494391114770444e-20	6.097716972228668e-13	1.8920839844018972e-14	0.00429900516480673	-1.8217348151020303e-20	1.1102053249713524e-14	6.98061842288951e-17	2.3039263036713e-15	2.204009027561914e-19
80800000	0.002850497416970665	-4.954056279945326e-21	-2.494391114770444e-20	6.097716972228668e-13	1.8920839844018972e-14	0.00429900516480673	-1.821548280140672e-20	1.1102053249713524e-14	6.98061842288951e-17	2.3039263036713e-15	2.204009027561914e-19
80900000	0.002850497416970665	-4.954056279945326e-21	-2.494391114770444e-20	6.097716972228668e-13	1.8920839844018972e-14	0.00429900516480673	-1.8213617451793135e-20	1.1102053249713524e-14	6.98061842288951e-17	2.3039263036713e-15	2.204009027561914e-19
81000000	0.002850497416970665	-4.954056279945326e-21	-2.494391114770444e-20	6.097716972228668e-13	1.8920839844018972e-14	0.00429900516480673	-1.821175210217955e-20	1.1102053249713524e-14	6.98061842288951e-17	2.3039263036713e-15	2.204009027561914e-19
81100000	0.002850497416970665	-4.954056279945326e-21	-2.494391114770444e-20	6.097716972228668e-13	1.8920839844018972e-14	0.00429900516480673	-1.8209886752565968e-20	1.1102053249713524e-14	6.98061842288951e-17	2.3039263036713e-15	2.204009027561914e-19
81200000	0.002850497416970665	-4.954056279945326e-21	-2.494391114770444e-20	6.097716972228668e-13	1.8920839844018972e-14	0.00429900516480673	-1.8208021402952383e-20	1.1102053249713524e-14	6.98061842288951e-17	2.3039263036713e-15	2.204009027561914e-19
81300000	0.002850497416970665	-4.954056279945326e-21	-2.494391114770444e-20	6.097716972228668e-13	1.8920839844018972e-14	0.00429900516480673	-1.8206156053338798e-20	1.1102053249713524e-14	6.98061842288951e-17	2.3039263036713e-15	2.204009027561914e-19
81400000	0.002850497416970665	-4.954056279945326e-21	-2.494391114770444e-20	6.097716972228668e-13	1.8920839844018972e-14	0.00429900516480673	-1.8204290703725216e-20	1.1102053249713524e-14	6.98061842288951e-17	2.3039263036713e-15	2.204009027561914e-19
81500000	0.002850497416970665	-4.954056279945326e-21	-2.494391114770444e-20	6.097716972228668e-13	1.8920839844018972e-14	0.00429900516480673	-1.820242535411163e-20	1.1102053249713524e-14	6.98061842288951e-17	2.3039263036713e-15	2.204009027561914e-19
81600000	0.002850497416970665	-4.954056279945326e-21	-2.494391114770444e-20	6.097716972228668e-13	1.8920839844018972e-14	0.00429900516480673	-1.8200560004498048e-20	1.1102053249713524e-14	6.98061842288951e-17	2.3039263036713e-15	2.204009027561914e-19
81700000	0.002850497416970665	-4.954056279945326e-21	-2.494391114770444e-20	6.097716972228668e-13	1.8920839844018972e-14	0.00429900516480673	-1.8198694654884463e-20	1.1102053249713524e-14	6.98061842288951e-17	2.3039263036713e-15	2.204009027561914e-19
81800000	0.002850497416970665	-4.954056279945326e-21	-2.494391114770444e-20	6.097716972228668e-13	1.8920839844018972e-14	0.00429900516480673	-1.8196829305270878e-20	1.1102053249713524e-14	6.98061842288951e-17	2.3039263036713e-15	2.204009027561914e-19
81900000	0.002850497416970665	-4.954056279945326e-21	-2.494391114770444e-20	6.097716972228668e-13	1.8920839844018972e-14	0.00429900516480673	-1.8194963955657296e-20	1.1102053249713524e-14	6.98061842288951e-17	2.3039263036713e-15	2.204009027561914e-19
82000000	0.002850497416970665	-4.954056279945326e-21	-2.494391114770444e-20	6.097716972228668e-13	1.8920839844018972e-14	0.00429900516480673	-1.819309860604371e-20	1.1102053249713524e-14	6.98061842288951e-17	2.3039263036713e-15	2.204009027561914e-19
82100000	0.002850497416970665	-4.954056279945326e-21	-2.494391114770444e-20	6.097716972228668e-13	1.8920839844018972e-14	0.00429900516480673	-1.8191233256430125e-20	1.1102053249713524e-14	6.98061842288951e-17	2.3039263036713e-15	2.204009027561914e-19
82200000	0.002850497416970665	-4.954056279945326e-21	-2.494391114770444e-20	6.097716972228668e-13	1.8920839844018972e-14	0.00429900516480673	-1.8189367906816543e-20	1.1102053249713524e-14	6.98061842288951e-17	2.3039263036713e-15	2.204009027561914e-19
82300000	0.002850497416970665	-4.954056279945326e-21	-2.494391114770444e-20	6.097716972228668e-13	1.8920839844018972e-14	0.00429900516480673	-1.8187502557202958e-20	1.1102053249713524e-14	6.98061842288951e-17	2.3039263036713e-15	2.204009027561914e-19
82400000	0.002850497416970665	-4.954056279945326e-21	-2.494391114770444e-20	6.097716972228668e-13	1.8920839844018972e-14	0.00429900516480673	-1.8185637207589373e-20	1.1102053249713524e-14	6.98061842288951e-17	2.3039263036713e-15	2.204009027561914e-19
82500000	0.002850497416970665	-4.954056279945326e-21	-2.494391114770444e-20	6.097716972228668e-13	1.8920839844018972e-14	0.00429900516480673	-1.818377185797579e-20	1.1102053249713524e-14	6.98061842288951e-17	2.3039263036713e-15	2.204009027561914e-19
82600000	0.002850497416970665	-4.954056279945326e-21	-2.494391114770444e-20	6.097716972228668e-13	1.8920839844018972e-14	0.00429900516480673	-1.8181906508362205e-20	1.1102053249713524e-14	6.98061842288951e-17	2.3039263036713e-15	2.204009027561914e-19
82700000	0.002850497416970665	-4.954056279945326e-21	-2.494391114770444e-20	6.097716972228668e-13	1.8920839844018972e-14	0.00429900516480673	-1.818004115874862e-20	1.1102053249713524e-14	6.98061842288951e-17	2.3039263036713e-15	2.204009027561914e-19
82800000	0.002850497416970665	-4.954056279945326e-21	-2.494391114770444e-20	6.097716972228668e-13	1.8920839844018972e-14	0.00429900516480673	-1.8178175809135038e-20	1.1102053249713524e-14	6.98061842288951e-17	2.3039263036713e-15	2.204009027561914e-19
82900000	0.002850497416970665	-4.954056279945326e-21	-2.494391114770444e-20	6.097716972228668e-13	1.8920839844018972e-14	0.00429900516480673	-1.8176310459521453e-20	1.1102053249713524e-14	6.98061842288951e-17	2.3039263036713e-15	2.204009027561914e-19
83000000	0.002850497416970665	-4.954056279945326e-21	-2.494391114770444e-20	6.097716972228668e-13	1.8920839844018972e-14	0.00429900516480673	-1.8174445109907868e-20	1.1102053249713524e-14	6.98061842288951e-17	2.3039263036713e-15	2.204009027561914e-19
83100000	0.002850497416970665	-4.954056279945326e-21	-2.494391114770444e-20	6.097716972228668e-13	1.8920839844018972e-14	0.00429900516480673	-1.8172579760294285e-20	1.1102053249713524e-14	6.98061842288951e-17	2.3039263036713e-15	2.204009027561914e-19
83200000	0.002850497416970665	-4.954056279945326e-21	-2.494391114770444e-20	6.097716972228668e-13	1.8920839844018972e-14	0.00429900516480673	-1.81707144106807e-20	1.1102053249713524e-14	6.98061842288951e-17	2.3039263036713e-15	2.204009027561914e-19
83300000	0.002850497416970665	-4.954056279945326e-21	-2.494391114770444e-20	6.097716972228668e-13	1.8920839844018972e-14	0.00429900516480673	-1.8168849061067115e-20	1.1102053249713524e-14	6.98061842288951e-17	2.3039263036713e-15	2.204009027561914e-19
83400000	0.002850497416970665	-4.954056279945326e-21	-2.494391114770444e-20	6.097716972228668e-13	1.8920839844018972e-14	0.00429900516480673	-1.8166983711453533e-20	1.1102053249713524e-14	6.98061842288951e-17	2.3039263036713e-15	2.204009027561914e-19
83500000	0.002850497416970665	-4.954056279945326e-21	-2.494391114770444e-20	6.097716972228668e-13	1.8920839844018972e-14	0.00429900516480673	-1.8165118361839948e-20	1.1102053249713524e-14	6.98061842288951e-17	2.3039263036713e-15	2.204009027561914e-19
83600000	0.002850497416970665	-4.954056279945326e-21	-2.494391114770444e-20	6.097716972228668e-13	1.8920839844018972e-14	0.00429900516480673	-1.8163253012226366e-20	1.1102053249713524e-14	6.98061842288951e-17	2.3039263036713e-15	2.204009027561914e-19
83700000	0.002850497416970665	-4.954056279945326e-21	-2.494391114770444e-20	6.097716972228668e-13	1.8920839844018972e-14	0.00429900516480673	-1.816138766261278e-20	1.1102053249713524e-14	6.98061842288951e-17	2.3039263036713e-15	2.204009027561914e-19
83800000	0.002850497416970665	-4.954056279945326e-21	-2.494391114770444e-20	6.097716972228668e-13	1.8920839844018972e-14	0.00429900516480673	-1.8159522312999195e-20	1.1102053249713524e-14	6.98061842288951e-17	2.3039263036713e-15	2.204009027561914e-19
83900000	0.002850497416970665	-4.954056279945326e-21	-2.494391114770444e-20	6.097716972228668e-13	1.8920839844018972e-14	0.00429900516480673	-1.8157656963385613e-20	1.1102053249713524e-14	6.98061842288951e-17	2.3039263036713e-15	2.204009027561914e-19
84000000	0.002850497416970665	-4.954056279945326e-21	-2.494391114770444e-20	6.097716972228668e-13	1.8920839844018972e-14	0.00429900516480673	-1.8155791613772028e-20	1.1102053249713524e-14	6.98061842288951e-17	2.3039263036713e-15	2.204009027561914e-19
84100000	0.002850497416970665	-4.954056279945326e-21	-2.494391114770444e-20	6.097716972228668e-13	1.8920839844018972e-14	0.00429900516480673	-1.8153926264158443e-20	1.1102053249713524e-14	6.98061842288951e-17	2.3039263036713e-15	2.204009027561914e-19
84200000	0.002850497416970665	-4.954056279945326e-21	-2.494391114770444e-20	6.097716972228668e-13	1.8920839844018972e-14	0.00429900516480673	-1.815206091454486e-20	1.1102053249713524e-14	6.98061842288951e-17	2.3039263036713e-15	2.204009027561914e-19
84300000	0.002850497416970665	-4.954056279945326e-21	-2.494391114770444e-20	6.097716972228668e-13	1.8920839844018972e-14	0.00429900516480673	-1.8150195564931275e-20	1.1102053249713524e-14	6.98061842288951e-17	2.3039263036713e-15	2.204009027561914e-19
84400000	0.002850497416970665	-4.954056279945326e-21	-2.494391114770444e-20	6.097716972228668e-13	1.8920839844018972e-14	0.00429900516480673	-1.814833021531769e-20	1.1102053249713524e-14	6.98061842288951e-17	2.3039263036713e-15	2.204009027561914e-19
84500000	0.002850497416970665	-4.954056279945326e-21	-2.494391114770444e-20	6.097716972228668e-13	1.8920839844018972e-14	0.00429900516480673	-1.8146464865704108e-20	1.1102053249713524e-14	6.98061842288951e-17	2.3039263036713e-15	2.204009027561914e-19
84600000	0.002850497416970665	-4.954056279945326e-21	-2.494391114770444e-20	6.097716972228668e-13	1.8920839844018972e-14	0.00429900516480673	-1.8144599516090523e-20	1.1102053249713524e-14	6.98061842288951e-17	2.3039263036713e-15	2.204009027561914e-19
84700000	0.002850497416970665	-4.954056279945326e-21	-2.494391114770444e-20	6.097716972228668e-13	1.8920839844018972e-14	0.00429900516480673	-1.8142734166476938e-20	1.1102053249713524e-14	6.98061842288951e-17	2.3039263036713e-15	2.204009027561914e-19
84800000	0.002850497416970665	-4.954056279945326e-21	-2.494391114770444e-20	6.097716972228668e-13	1.8920839844018972e-14	0.00429900516480673	-1.8140868816863355e-20	1.1102053249713524e-14	6.98061842288951e-17	2.3039263036713e-15	2.204009027561914e-19
84900000	0.002850497416970665	-4.954056279945326e-21	-2.494391114770444e-20	6.097716972228668e-13	1.8920839844018972e-14	0.00429900516480673	-1.813900346724977e-20	1.1102053249713523e-14	6.98061842288951e-17	2.3039263036713e-15	2.204009027561914e-19
85000000	0.002850497416970665	-4.954056279945326e-21	-2.494391114770444e-20	6.097716972228668e-13	1.8920839844018972e-14	0.00429900516480673	-1.8137138117636185e-20	1.1102053249713523e-14	6.98061842288951e-17	2.3039263036713e-15	2.204009027561914e-19
85100000	0.002850497416970665	-4.954056279945326e-21	-2.494391114770444e-20	6.097716972228668e-13	1.8920839844018972e-14	0.00429900516480673	-1.8135272768022603e-20	1.1102053249713523e-14	6.98061842288951e-17	2.3039263036713e-15	2.204009027561914e-19
85200000	0.002850497416970665	-4.954056279945326e-21	-2.494391114770444e-20	6.097716972228668e-13	1.8920839844018972e-14	0.00429900516480673	-1.8133407418409018e-20	1.1102053249713523e-14	6.98061842288951e-17	2.3039263036713e-15	2.204009027561914e-19
85300000	0.002850497416970665	-4.954056279945326e-21	-2.494391114770444e-20	6.097716972228668e-13	1.8920839844018972e-14	0.00429900516480673	-1.8131542068795433e-20	1.1102053249713523e-14	6.98061842288951e-17	2.3039263036713e-15	2.204009027561914e-19
85400000	0.002850497416970665	-4.954056279945326e-21	-2.494391114770444e-20	6.097716972228668e-13	1.8920839844018972e-14	0.00429900516480673	-1.812967671918185e-20	1.1102053249713523e-14	6.98061842288951e-17	2.3039263036713e-15	2.204009027561914e-19
85500000	0.002850497416970665	-4.954056279945326e-21	-2.494391114770444e-20	6.097716972228668e-13	1.8920839844018972e-14	0.00429900516480673	-1.8127811369568265e-20	1.1102053249713523e-14	6.98061842288951e-17	2.3039263036713e-15	2.204009027561914e-19
85600000	0.002850497416970665	-4.954056279945326e-21	-2.494391114770444e-20	6.097716972228668e-13	1.8920839844018972e-14	0.00429900516480673	-1.812594601995468e-20	1.1102053249713523e-14	6.98061842288951e-17	2.3039263036713e-15	2.204009027561914e-19
85700000	0.002850497416970665	-4.954056279945326e-21	-2.494391114770444e-20	6.097716972228668e-13	1.8920839844018972e-14	0.00429900516480673	-1.8124080670341098e-20	1.1102053249713523e-14	6.98061842288951e-17	2.3039263036713e-15	2.204009027561914e-19
85800000	0.002850497416970665	-4.954056279945326e-21	-2.494391114770444e-20	6.097716972228668e-13	1.8920839844018972e-14	0.00429900516480673	-1.8122215320727513e-20	1.1102053249713523e-14	6.98061842288951e-17	2.3039263036713e-15	2.204009027561914e-19
85900000	0.002850497416970665	-4.954056279945326e-21	-2.494391114770444e-20	6.097716972228668e-13	1.8920839844018972e-14	0.00429900516480673	-1.812034997111393e-20	1.1102053249713523e-14	6.98061842288951e-17	2.3039263036713e-15	2.204009027561914e-19
86000000	0.002850497416970665	-4.954056279945326e-21	-2.494391114770444e-20	6.097716972228668e-13	1.8920839844018972e-14	0.00429900516480673	-1.8118484621500345e-20	1.1102053249713523e-14	6.98061842288951e-17	2.3039263036713e-15	2.204009027561914e-19
86100000	0.002850497416970665	-4.954056279945326e-21	-2.494391114770444e-20	6.097716972228668e-13	1.8920839844018972e-14	0.00429900516480673	-1.811661927188676e-20	1.1102053249713523e-14	6.98061842288951e-17	2.3039263036713e-15	2.204009027561914e-19
86200000	0.002850497416970665	-4.954056279945326e-21	-2.494391114770444e-20	6.097716972228668e-13	1.8920839844018972e-14	0.00429900516480673	-1.8114753922273178e-20	1.1102053249713523e-14	6.98061842288951e-17	2.3039263036713e-15	2.204009027561914e-19
86300000	0.002850497416970665	-4.954056279945326e-21	-2.494391114770444e-20	6.097716972228668e-13	1.8920839844018972e-14	0.00429900516480673	-1.8112888572659593e-20	1.1102053249713523e-14	6.98061842288951e-17	2.3039263036713e-15	2.204009027561914e-19
86400000	0.002850497416970665	-4.954056279945326e-21	-2.494391114770444e-20	6.097716972228668e-13	1.8920839844018972e-14	0.00429900516480673	-1.8111023223046008e-20	1.1102053249713523e-14	6.98061842288951e-17	2.3039263036713e-15	2.204009027561914e-19
86500000	0.002850497416970665	-4.954056279945326e-21	-2.494391114770444e-20	6.097716972228668e-13	1.8920839844018972e-14	0.00429900516480673	-1.8109157873432425e-20	1.1102053249713523e-14	6.98061842288951e-17	2.3039263036713e-15	2.204009027561914e-19
86600000	0.002850497416970665	-4.954056279945326e-21	-2.494391114770444e-20	6.097716972228668e-13	1.8920839844018972e-14	0.00429900516480673	-1.810729252381884e-20	1.1102053249713523e-14	6.98061842288951e-17	2.3039263036713e-15	2.204009027561914e-19
86700000	0.002850497416970665	-4.954056279945326e-21	-2.494391114770444e-20	6.097716972228668e-13	1.8920839844018972e-14	0.00429900516480673	-1.8105427174205255e-20	1.1102053249713523e-14	6.98061842288951e-17	2.3039263036713e-15	2.204009027561914e-19
86800000	0.002850497416970665	-4.954056279945326e-21	-2.494391114770444e-20	6.097716972228668e-13	1.8920839844018972e-14	0.00429900516480673	-1.8103561824591673e-20	1.1102053249713523e-14	6.98061842288951e-17	2.3039263036713e-15	2.204009027561914e-19
86900000	0.002850497416970665	-4.954056279945326e-21	-2.494391114770444e-20	6.097716972228668e-13	1.8920839844018972e-14	0.00429900516480673	-1.8101696474978088e-20	1.1102053249713523e-14	6.98061842288951e-17	2.3039263036713e-15	2.204009027561914e-19
87000000	0.002850497416970665	-4.954056279945326e-21	-2.494391114770444e-20	6.097716972228668e-13	1.8920839844018972e-14	0.00429900516480673	-1.8099831125364502e-20	1.1102053249713523e-14	6.98061842288951e-17	2.3039263036713e-15	2.204009027561914e-19
87100000	0.002850497416970665	-4.954056279945326e-21	-2.494391114770444e-20	6.097716972228668e-13	1.8920839844018972e-14	0.00429900516480673	-1.809796577575092e-20	1.1102053249713523e-14	6.98061842288951e-17	2.3039263036713e-15	2.204009027561914e-19
87200000	0.002850497416970665	-4.954056279945326e-21	-2.494391114770444e-20	6.097716972228668e-13	1.8920839844018972e-14	0.00429900516480673	-1.8096100426137335e-20	1.1102053249713523e-14	6.98061842288951e-17	2.3039263036713e-15	2.204009027561914e-19
87300000	0.002850497416970665	-4.954056279945326e-21	-2.494391114770444e-20	6.097716972228668e-13	1.8920839844018972e-14	0.00429900516480673	-1.809423507652375e-20	1.1102053249713523e-14	6.98061842288951e-17	2.3039263036713e-15	2.204009027561914e-19
87400000	0.002850497416970665	-4.954056279945326e-21	-2.494391114770444e-20	6.097716972228668e-13	1.8920839844018972e-14	0.00429900516480673	-1.8092369726910168e-20	1.1102053249713523e-14	6.98061842288951e-17	2.3039263036713e-15	2.204009027561914e-19
87500000	0.002850497416970665	-4.954056279945326e-21	-2.494391114770444e-20	6.097716972228668e-13	1.8920839844018972e-14	0.00429900516480673	-1.8090504377296583e-20	1.1102053249713523e-14	6.98061842288951e-17	2.3039263036713e-15	2.204009027561914e-19
87600000	0.002850497416970665	-4.954056279945326e-21	-2.494391114770444e-20	6.097716972228668e-13	1.8920839844018972e-14	0.00429900516480673	-1.8088639027682997e-20	1.1102053249713523e-14	6.98061842288951e-17	2.3039263036713e-15	2.204009027561914e-19
87700000	0.002850497416970665	-4.954056279945326e-21	-2.494391114770444e-20	6.097716972228668e-13	1.8920839844018972e-14	0.00429900516480673	-1.8086773678069415e-20	1.1102053249713523e-14	6.98061842288951e-17	2.3039263036713e-15	2.204009027561914e-19
87800000	0.002850497416970665	-4.954056279945326e-21	-2.494391114770444e-20	6.097716972228668e-13	1.8920839844018972e-14	0.00429900516480673	-1.808490832845583e-20	1.1102053249713523e-14	6.98061842288951e-17	2.3039263036713e-15	2.204009027561914e-19
87900000	0.002850497416970665	-4.954056279945326e-21	-2.494391114770444e-20	6.097716972228668e-13	1.8920839844018972e-14	0.00429900516480673	-1.8083042978842248e-20	1.1102053249713523e-14	6.98061842288951e-17	2.3039263036713e-15	2.204009027561914e-19
88000000	0.002850497416970665	-4.954056279945326e-21	-2.494391114770444e-20	6.097716972228668e-13	1.8920839844018972e-14	0.00429900516480673	-1.8081177629228663e-20	1.1102053249713523e-14	6.98061842288951e-17	2.3039263036713e-15	2.204009027561914e-19
88100000	0.002850497416970665	-4.954056279945326e-21	-2.494391114770444e-20	6.097716972228668e-13	1.8920839844018972e-14	0.00429900516480673	-1.8079312279615077e-20	1.1102053249713523e-14	6.98061842288951e-17	2.3039263036713e-15	2.204009027561914e-19
88200000	0.002850497416970665	-4.954056279945326e-21	-2.494391114770444e-20	6.097716972228668e-13	1.8920839844018972e-14	0.00429900516480673	-1.8077446930001495e-20	1.1102053249713523e-14	6.98061842288951e-17	2.3039263036713e-15	2.204009027561914e-19
88300000	0.002850497416970665	-4.954056279945326e-21	-2.494391114770444e-20	6.097716972228668e-13	1.8920839844018972e-14	0.00429900516480673	-1.807558158038791e-20	1.1102053249713523e-14	6.98061842288951e-17	2.3039263036713e-15	2.204009027561914e-19
88400000	0.002850497416970665	-4.954056279945326e-21	-2.494391114770444e-20	6.097716972228668e-13	1.8920839844018972e-14	0.00429900516480673	-1.8073716230774325e-20	1.1102053249713523e-14	6.98061842288951e-17	2.3039263036713e-15	2.204009027561914e-19
88500000	0.002850497416970665	-4.954056279945326e-21	-2.494391114770444e-20	6.097716972228668e-13	1.8920839844018972e-14	0.00429900516480673	-1.8071850881160743e-20	1.1102053249713523e-14	6.98061842288951e-17	2.3039263036713e-15	2.204009027561914e-19
88600000	0.002850497416970665	-4.954056279945326e-21	-2.494391114770444e-20	6.097716972228668e-13	1.8920839844018972e-14	0.00429900516480673	-1.8069985531547158e-20	1.1102053249713523e-14	6.98061842288951e-17	2.3039263036713e-15	2.204009027561914e-19
88700000	0.002850497416970665	-4.954056279945326e-21	-2.494391114770444e-20	6.097716972228668e-13	1.8920839844018972e-14	0.00429900516480673	-1.8068120181933572e-20	1.1102053249713523e-14	6.98061842288951e-17	2.3039263036713e-15	2.204009027561914e-19
88800000	0.002850497416970665	-4.954056279945326e-21	-2.494391114770444e-20	6.097716972228668e-13	1.8920839844018972e-14	0.00429900516480673	-1.806625483231999e-20	1.1102053249713523e-14	6.98061842288951e-17	2.3039263036713e-15	2.204009027561914e-19
88900000	0.002850497416970665	-4.954056279945326e-21	-2.494391114770444e-20	6.097716972228668e-13	1.8920839844018972e-14	0.00429900516480673	-1.8064389482706405e-20	1.1102053249713523e-14	6.98061842288951e-17	2.3039263036713e-15	2.204009027561914e-19
89000000	0.002850497416970665	-4.954056279945326e-21	-2.494391114770444e-20	6.097716972228668e-13	1.8920839844018972e-14	0.00429900516480673	-1.806252413309282e-20	1.1102053249713523e-14	6.98061842288951e-17	2.3039263036713e-15	2.204009027561914e-19
89100000	0.002850497416970665	-4.954056279945326e-21	-2.494391114770444e-20	6.097716972228668e-13	1.8920839844018972e-14	0.00429900516480673	-1.8060658783479238e-20	1.1102053249713523e-14	6.98061842288951e-17	2.3039263036713e-15	2.204009027561914e-19
89200000	0.002850497416970665	-4.954056279945326e-21	-2.494391114770444e-20	6.097716972228668e-13	1.8920839844018972e-14	0.00429900516480673	-1.8058793433865653e-20	1.1102053249713523e-14	6.98061842288951e-17	2.3039263036713e-15	2.204009027561914e-19
89300000	0.002850497416970665	-4.954056279945326e-21	-2.494391114770444e-20	6.097716972228668e-13	1.8920839844018972e-14	0.00429900516480673	-1.8056928084252067e-20	1.1102053249713523e-14	6.98061842288951e-17	2.3039263036713e-15	2.204009027561914e-19
89400000	0.002850497416970665	-4.954056279945326e-21	-2.494391114770444e-20	6.097716972228668e-13	1.8920839844018972e-14	0.00429900516480673	-1.8055062734638485e-20	1.1102053249713523e-14	6.98061842288951e-17	2.3039263036713e-15	2.204009027561914e-19
89500000	0.002850497416970665	-4.954056279945326e-21	-2.494391114770444e-20	6.097716972228668e-13	1.8920839844018972e-14	0.00429900516480673	-1.80531973850249e-20	1.1102053249713523e-14	6.98061842288951e-17	2.3039263036713e-15	2.204009027561914e-19
89600000	0.002850497416970665	-4.954056279945326e-21	-2.494391114770444e-20	6.097716972228668e-13	1.8920839844018972e-14	0.00429900516480673	-1.8051332035411318e-20	1.1102053249713523e-14	6.98061842288951e-17	2.3039263036713e-15	2.204009027561914e-19
89700000	0.002850497416970665	-4.954056279945326e-21	-2.494391114770444e-20	6.097716972228668e-13	1.8920839844018972e-14	0.00429900516480673	-1.8049466685797733e-20	1.1102053249713523e-14	6.98061842288951e-17	2.3039263036713e-15	2.204009027561914e-19
89800000	0.002850497416970665	-4.954056279945326e-21	-2.494391114770444e-20	6.097716972228668e-13	1.8920839844018972e-14	0.00429900516480673	-1.8047601336184147e-20	1.1102053249713523e-14	6.98061842288951e-17	2.3039263036713e-15	2.204009027561914e-19
89900000	0.002850497416970665	-4.954056279945326e-21	-2.494391114770444e-20	6.097716972228668e-13	1.8920839844018972e-14	0.00429900516480673	-1.8045735986570565e-20	1.1102053249713523e-14	6.98061842288951e-17	2.3039263036713e-15	2.204009027561914e-19
90000000	0.002850497416970665	-4.954056279945326e-21	-2.494391114770444e-20	6.097716972228668e-13	1.8920839844018972e-14	0.00429900516480673	-1.804387063695698e-20	1.1102053249713523e-14	6.98061842288951e-17	2.3039263036713e-15	2.204009027561914e-19
90100000	0.002850497416970665	-4.954056279945326e-21	-2.494391114770444e-20	6.097716972228668e-13	1.8920839844018972e-14	0.00429900516480673	-1.8042005287343395e-20	1.1102053249713523e-14	6.98061842288951e-17	2.3039263036713e-15	2.204009027561914e-19
90200000	0.002850497416970665	-4.954056279945326e-21	-2.494391114770444e-20	6.097716972228668e-13	1.8920839844018972e-14	0.00429900516480673	-1.8040139937729813e-20	1.1102053249713523e-14	6.98061842288951e-17	2.3039263036713e-15	2.204009027561914e-19
90300000	0.002850497416970665	-4.954056279945326e-21	-2.494391114770444e-20	6.097716972228668e-13	1.8920839844018972e-14	0.00429900516480673	-1.8038274588116228e-20	1.1102053249713523e-14	6.98061842288951e-17	2.3039263036713e-15	2.204009027561914e-19
90400000	0.002850497416970665	-4.954056279945326e-21	-2.494391114770444e-20	6.097716972228668e-13	1.8920839844018972e-14	0.00429900516480673	-1.8036409238502642e-20	1.1102053249713523e-14	6.98061842288951e-17	2.3039263036713e-15	2.204009027561914e-19
90500000	0.002850497416970665	-4.954056279945326e-21	-2.494391114770444e-20	6.097716972228668e-13	1.8920839844018972e-14	0.00429900516480673	-1.803454388888906e-20	1.1102053249713523e-14	6.98061842288951e-17	2.3039263036713e-15	2.204009027561914e-19
90600000	0.002850497416970665	-4.954056279945326e-21	-2.494391114770444e-20	6.097716972228668e-13	1.8920839844018972e-14	0.00429900516480673	-1.8032678539275475e-20	1.1102053249713523e-14	6.98061842288951e-17	2.3039263036713e-15	2.204009027561914e-19
90700000	0.002850497416970665	-4.954056279945326e-21	-2.494391114770444e-20	6.097716972228668e-13	1.8920839844018972e-14	0.00429900516480673	-1.8030813189661893e-20	1.1102053249713523e-14	6.98061842288951e-17	2.3039263036713e-15	2.204009027561914e-19
90800000	0.002850497416970665	-4.954056279945326e-21	-2.494391114770444e-20	6.097716972228668e-13	1.8920839844018972e-14	0.00429900516480673	-1.8028947840048308e-20	1.1102053249713523e-14	6.98061842288951e-17	2.3039263036713e-15	2.204009027561914e-19
90900000	0.002850497416970665	-4.954056279945326e-21	-2.494391114770444e-20	6.097716972228668e-13	1.8920839844018972e-14	0.00429900516480673	-1.8027082490434722e-20	1.1102053249713523e-14	6.98061842288951e-17	2.3039263036713e-15	2.204009027561914e-19
91000000	0.002850497416970665	-4.954056279945326e-21	-2.494391114770444e-20	6.097716972228668e-13	1.8920839844018972e-14	0.00429900516480673	-1.802521714082114e-20	1.1102053249713523e-14	6.98061842288951e-17	2.3039263036713e-15	2.204009027561914e-19
91100000	0.002850497416970665	-4.954056279945326e-21	-2.494391114770444e-20	6.097716972228668e-13	1.8920839844018972e-14	0.00429900516480673	-1.8023351791207555e-20	1.1102053249713523e-14	6.98061842288951e-17	2.3039263036713e-15	2.204009027561914e-19
91200000	0.002850497416970665	-4.954056279945326e-21	-2.494391114770444e-20	6.097716972228668e-13	1.8920839844018972e-14	0.00429900516480673	-1.802148644159397e-20	1.1102053249713523e-14	6.98061842288951e-17	2.3039263036713e-15	2.204009027561914e-19
91300000	0.002850497416970665	-4.954056279945326e-21	-2.494391114770444e-20	6.097716972228668e-13	1.8920839844018972e-14	0.00429900516480673	-1.8019621091980388e-20	1.1102053249713523e-14	6.98061842288951e-17	2.3039263036713e-15	2.204009027561914e-19
91400000	0.002850497416970665	-4.954056279945326e-21	-2.494391114770444e-20	6.097716972228668e-13	1.8920839844018972e-14	0.00429900516480673	-1.8017755742366803e-20	1.1102053249713523e-14	6.98061842288951e-17	2.3039263036713e-15	2.204009027561914e-19
91500000	0.002850497416970665	-4.954056279945326e-21	-2.494391114770444e-20	6.097716972228668e-13	1.8920839844018972e-14	0.00429900516480673	-1.8015890392753217e-20	1.1102053249713523e-14	6.98061842288951e-17	2.3039263036713e-15	2.204009027561914e-19
91600000	0.002850497416970665	-4.954056279945326e-21	-2.494391114770444e-20	6.097716972228668e-13	1.8920839844018972e-14	0.00429900516480673	-1.8014025043139635e-20	1.1102053249713523e-14	6.98061842288951e-17	2.3039263036713e-15	2.204009027561914e-19
91700000	0.002850497416970665	-4.954056279945326e-21	-2.494391114770444e-20	6.097716972228668e-13	1.8920839844018972e-14	0.00429900516480673	-1.801215969352605e-20	1.1102053249713523e-14	6.98061842288951e-17	2.3039263036713e-15	2.204009027561914e-19
91800000	0.002850497416970665	-4.954056279945326e-21	-2.494391114770444e-20	6.097716972228668e-13	1.8920839844018972e-14	0.00429900516480673	-1.8010294343912468e-20	1.1102053249713523e-14	6.98061842288951e-17	2.3039263036713e-15	2.204009027561914e-19
91900000	0.002850497416970665	-4.954056279945326e-21	-2.494391114770444e-20	6.097716972228668e-13	1.8920839844018972e-14	0.00429900516480673	-1.8008428994298883e-20	1.1102053249713523e-14	6.98061842288951e-17	2.3039263036713e-15	2.204009027561914e-19
92000000	0.002850497416970665	-4.954056279945326e-21	-2.494391114770444e-20	6.097716972228668e-13	1.8920839844018972e-14	0.00429900516480673	-1.8006563644685297e-20	1.1102053249713523e-14	6.98061842288951e-17	2.3039263036713e-15	2.204009027561914e-19
92100000	0.002850497416970665	-4.954056279945326e-21	-2.494391114770444e-20	6.097716972228668e-13	1.8920839844018972e-14	0.00429900516480673	-1.8004698295071715e-20	1.1102053249713523e-14	6.98061842288951e-17	2.3039263036713e-15	2.204009027561914e-19
92200000	0.002850497416970665	-4.954056279945326e-21	-2.494391114770444e-20	6.097716972228668e-13	1.8920839844018972e-14	0.00429900516480673	-1.800283294545813e-20	1.1102053249713523e-14	6.98061842288951e-17	2.3039263036713e-15	2.204009027561914e-19
92300000	0.002850497416970665	-4.954056279945326e-21	-2.494391114770444e-20	6.097716972228668e-13	1.8920839844018972e-14	0.00429900516480673	-1.8000967595844545e-20	1.1102053249713524e-14	6.98061842288951e-17	2.3039263036713e-15	2.204009027561914e-19
92400000	0.002850497416970665	-4.954056279945326e-21	-2.494391114770444e-20	6.097716972228668e-13	1.8920839844018972e-14	0.00429900516480673	-1.7999102246230963e-20	1.1102053249713524e-14	6.98061842288951e-17	2.3039263036713e-15	2.204009027561914e-19
92500000	0.002850497416970665	-4.954056279945326e-21	-2.494391114770444e-20	6.097716972228668e-13	1.8920839844018972e-14	0.00429900516480673	-1.7997236896617378e-20	1.1102053249713524e-14	6.98061842288951e-17	2.3039263036713e-15	2.204009027561914e-19
92600000	0.002850497416970665	-4.954056279945326e-21	-2.494391114770444e-20	6.097716972228668e-13	1.8920839844018972e-14	0.00429900516480673	-1.7995371547003792e-20	1.1102053249713524e-14	6.98061842288951e-17	2.3039263036713e-15	2.204009027561914e-19
92700000	0.002850497416970665	-4.954056279945326e-21	-2.494391114770444e-20	6.097716972228668e-13	1.8920839844018972e-14	0.00429900516480673	-1.799350619739021e-20	1.1102053249713524e-14	6.98061842288951e-17	2.3039263036713e-15	2.204009027561914e-19
92800000	0.002850497416970665	-4.954056279945326e-21	-2.494391114770444e-20	6.097716972228668e-13	1.8920839844018972e-14	0.00429900516480673	-1.7991640847776625e-20	1.1102053249713524e-14	6.98061842288951e-17	2.3039263036713e-15	2.204009027561914e-19
92900000	0.002850497416970665	-4.954056279945326e-21	-2.494391114770444e-20	6.097716972228668e-13	1.8920839844018972e-14	0.00429900516480673	-1.7989775498163043e-20	1.1102053249713524e-14	6.98061842288951e-17	2.3039263036713e-15	2.204009027561914e-19
93000000	0.002850497416970665	-4.954056279945326e-21	-2.494391114770444e-20	6.097716972228668e-13	1.8920839844018972e-14	0.00429900516480673	-1.7987910148549458e-20	1.1102053249713524e-14	6.98061842288951e-17	2.3039263036713e-15	2.204009027561914e-19
93100000	0.002850497416970665	-4.954056279945326e-21	-2.494391114770444e-20	6.097716972228668e-13	1.8920839844018972e-14	0.00429900516480673	-1.7986044798935873e-20	1.1102053249713524e-14	6.98061842288951e-17	2.3039263036713e-15	2.204009027561914e-19
93200000	0.002850497416970665	-4.954056279945326e-21	-2.494391114770444e-20	6.097716972228668e-13	1.8920839844018972e-14	0.00429900516480673	-1.798417944932229e-20	1.1102053249713524e-14	6.98061842288951e-17	2.3039263036713e-15	2.204009027561914e-19
93300000	0.002850497416970665	-4.954056279945326e-21	-2.494391114770444e-20	6.097716972228668e-13	1.8920839844018972e-14	0.00429900516480673	-1.7982314099708705e-20	1.1102053249713524e-14	6.98061842288951e-17	2.3039263036713e-15	2.204009027561914e-19
93400000	0.002850497416970665	-4.954056279945326e-21	-2.494391114770444e-20	6.097716972228668e-13	1.8920839844018972e-14	0.00429900516480673	-1.798044875009512e-20	1.1102053249713524e-14	6.98061842288951e-17	2.3039263036713e-15	2.204009027561914e-19
93500000	0.002850497416970665	-4.954056279945326e-21	-2.494391114770444e-20	6.097716972228668e-13	1.8920839844018972e-14	0.00429900516480673	-1.7978583400481538e-20	1.1102053249713524e-14	6.98061842288951e-17	2.3039263036713e-15	2.204009027561914e-19
93600000	0.002850497416970665	-4.954056279945326e-21	-2.494391114770444e-20	6.097716972228668e-13	1.8920839844018972e-14	0.00429900516480673	-1.7976718050867953e-20	1.1102053249713524e-14	6.98061842288951e-17	2.3039263036713e-15	2.204009027561914e-19
93700000	0.002850497416970665	-4.954056279945326e-21	-2.494391114770444e-20	6.097716972228668e-13	1.8920839844018972e-14	0.00429900516480673	-1.7974852701254367e-20	1.1102053249713524e-14	6.98061842288951e-17	2.3039263036713e-15	2.204009027561914e-19
93800000	0.002850497416970665	-4.954056279945326e-21	-2.494391114770444e-20	6.097716972228668e-13	1.8920839844018972e-14	0.00429900516480673	-1.7972987351640785e-20	1.1102053249713524e-14	6.98061842288951e-17	2.3039263036713e-15	2.204009027561914e-19
93900000	0.002850497416970665	-4.954056279945326e-21	-2.494391114770444e-20	6.097716972228668e-13	1.8920839844018972e-14	0.00429900516480673	-1.79711220020272e-20	1.1102053249713524e-14	6.98061842288951e-17	2.3039263036713e-15	2.204009027561914e-19
94000000	0.002850497416970665	-4.954056279945326e-21	-2.494391114770444e-20	6.097716972228668e-13	1.8920839844018972e-14	0.00429900516480673	-1.7969256652413615e-20	1.1102053249713524e-14	6.98061842288951e-17	2.3039263036713e-15	2.204009027561914e-19
94100000	0.002850497416970665	-4.954056279945326e-21	-2.494391114770444e-20	6.097716972228668e-13	1.8920839844018972e-14	0.00429900516480673	-1.7967391302800033e-20	1.1102053249713524e-14	6.98061842288951e-17	2.3039263036713e-15	2.204009027561914e-19
94200000	0.002850497416970665	-4.954056279945326e-21	-2.494391114770444e-20	6.097716972228668e-13	1.8920839844018972e-14	0.00429900516480673	-1.7965525953186448e-20	1.1102053249713524e-14	6.98061842288951e-17	2.3039263036713e-15	2.204009027561914e-19
94300000	0.002850497416970665	-4.954056279945326e-21	-2.494391114770444e-20	6.097716972228668e-13	1.8920839844018972e-14	0.00429900516480673	-1.7963660603572865e-20	1.1102053249713524e-14	6.98061842288951e-17	2.3039263036713e-15	2.204009027561914e-19
94400000	0.002850497416970665	-4.954056279945326e-21	-2.494391114770444e-20	6.097716972228668e-13	1.8920839844018972e-14	0.00429900516480673	-1.796179525395928e-20	1.1102053249713524e-14	6.98061842288951e-17	2.3039263036713e-15	2.204009027561914e-19
94500000	0.002850497416970665	-4.954056279945326e-21	-2.494391114770444e-20	6.097716972228668e-13	1.8920839844018972e-14	0.00429900516480673	-1.7959929904345695e-20	1.1102053249713524e-14	6.98061842288951e-17	2.3039263036713e-15	2.204009027561914e-19
94600000	0.002850497416970665	-4.954056279945326e-21	-2.494391114770444e-20	6.097716972228668e-13	1.8920839844018972e-14	0.00429900516480673	-1.7958064554732113e-20	1.1102053249713524e-14	6.98061842288951e-17	2.3039263036713e-15	2.204009027561914e-19
94700000	0.002850497416970665	-4.954056279945326e-21	-2.494391114770444e-20	6.097716972228668e-13	1.8920839844018972e-14	0.00429900516480673	-1.7956199205118528e-20	1.1102053249713524e-14	6.98061842288951e-17	2.3039263036713e-15	2.204009027561914e-19
94800000	0.002850497416970665	-4.954056279945326e-21	-2.494391114770444e-20	6.097716972228668e-13	1.8920839844018972e-14	0.00429900516480673	-1.7954333855504942e-20	1.1102053249713524e-14	6.98061842288951e-17	2.3039263036713e-15	2.204009027561914e-19
94900000	0.002850497416970665	-4.954056279945326e-21	-2.494391114770444e-20	6.097716972228668e-13	1.8920839844018972e-14	0.00429900516480673	-1.795246850589136e-20	1.1102053249713524e-14	6.98061842288951e-17	2.3039263036713e-15	2.204009027561914e-19
95000000	0.002850497416970665	-4.954056279945326e-21	-2.494391114770444e-20	6.097716972228668e-13	1.8920839844018972e-14	0.00429900516480673	-1.7950603156277775e-20	1.1102053249713524e-14	6.98061842288951e-17	2.3039263036713e-15	2.204009027561914e-19
95100000	0.002850497416970665	-4.954056279945326e-21	-2.494391114770444e-20	6.097716972228668e-13	1.8920839844018972e-14	0.00429900516480673	-1.794873780666419e-20	1.1102053249713524e-14	6.98061842288951e-17	2.3039263036713e-15	2.204009027561914e-19
95200000	0.002850497416970665	-4.954056279945326e-21	-2.494391114770444e-20	6.097716972228668e-13	1.8920839844018972e-14	0.00429900516480673	-1.7946872457050608e-20	1.1102053249713524e-14	6.98061842288951e-17	2.3039263036713e-15	2.204009027561914e-19
95300000	0.002850497416970665	-4.954056279945326e-21	-2.494391114770444e-20	6.097716972228668e-13	1.8920839844018972e-14	0.00429900516480673	-1.7945007107437023e-20	1.1102053249713524e-14	6.98061842288951e-17	2.3039263036713e-15	2.204009027561914e-19
95400000	0.002850497416970665	-4.954056279945326e-21	-2.494391114770444e-20	6.097716972228668e-13	1.8920839844018972e-14	0.00429900516480673	-1.7943141757823437e-20	1.1102053249713524e-14	6.98061842288951e-17	2.3039263036713e-15	2.204009027561914e-19
95500000	0.002850497416970665	-4.954056279945326e-21	-2.494391114770444e-20	6.097716972228668e-13	1.8920839844018972e-14	0.00429900516480673	-1.7941276408209855e-20	1.1102053249713524e-14	6.98061842288951e-17	2.3039263036713e-15	2.204009027561914e-19
95600000	0.002850497416970665	-4.954056279945326e-21	-2.494391114770444e-20	6.097716972228668e-13	1.8920839844018972e-14	0.00429900516480673	-1.793941105859627e-20	1.1102053249713524e-14	6.98061842288951e-17	2.3039263036713e-15	2.204009027561914e-19
95700000	0.002850497416970665	-4.954056279945326e-21	-2.494391114770444e-20	6.097716972228668e-13	1.8920839844018972e-14	0.00429900516480673	-1.7937545708982688e-20	1.1102053249713524e-14	6.98061842288951e-17	2.3039263036713e-15	2.204009027561914e-19
95800000	0.002850497416970665	-4.954056279945326e-21	-2.494391114770444e-20	6.097716972228668e-13	1.8920839844018972e-14	0.00429900516480673	-1.7935680359369103e-20	1.1102053249713524e-14	6.98061842288951e-17	2.3039263036713e-15	2.204009027561914e-19
95900000	0.002850497416970665	-4.954056279945326e-21	-2.494391114770444e-20	6.097716972228668e-13	1.8920839844018972e-14	0.00429900516480673	-1.7933815009755517e-20	1.1102053249713524e-14	6.98061842288951e-17	2.3039263036713e-15	2.204009027561914e-19
96000000	0.002850497416970665	-4.954056279945326e-21	-2.494391114770444e-20	6.097716972228668e-13	1.8920839844018972e-14	0.00429900516480673	-1.7931949660141935e-20	1.1102053249713524e-14	6.98061842288951e-17	2.3039263036713e-15	2.204009027561914e-19
96100000	0.002850497416970665	-4.954056279945326e-21	-2.494391114770444e-20	6.097716972228668e-13	1.8920839844018972e-14	0.00429900516480673	-1.793008431052835e-20	1.1102053249713524e-14	6.98061842288951e-17	2.3039263036713e-15	2.204009027561914e-19
96200000	0.002850497416970665	-4.954056279945326e-21	-2.494391114770444e-20	6.097716972228668e-13	1.8920839844018972e-14	0.00429900516480673	-1.7928218960914765e-20	1.1102053249713524e-14	6.98061842288951e-17	2.3039263036713e-15	2.204009027561914e-19
96300000	0.002850497416970665	-4.954056279945326e-21	-2.494391114770444e-20	6.097716972228668e-13	1.8920839844018972e-14	0.00429900516480673	-1.7926353611301183e-20	1.1102053249713524e-14	6.98061842288951e-17	2.3039263036713e-15	2.204009027561914e-19
96400000	0.002850497416970665	-4.954056279945326e-21	-2.494391114770444e-20	6.097716972228668e-13	1.8920839844018972e-14	0.00429900516480673	-1.7924488261687598e-20	1.1102053249713524e-14	6.98061842288951e-17	2.3039263036713e-15	2.204009027561914e-19
96500000	0.002850497416970665	-4.954056279945326e-21	-2.494391114770444e-20	6.097716972228668e-13	1.8920839844018972e-14	0.00429900516480673	-1.7922622912074012e-20	1.1102053249713524e-14	6.98061842288951e-17	2.3039263036713e-15	2.204009027561914e-19
96600000	0.002850497416970665	-4.954056279945326e-21	-2.494391114770444e-20	6.097716972228668e-13	1.8920839844018972e-14	0.00429900516480673	-1.792075756246043e-20	1.1102053249713524e-14	6.98061842288951e-17	2.3039263036713e-15	2.204009027561914e-19
96700000	0.002850497416970665	-4.954056279945326e-21	-2.494391114770444e-20	6.097716972228668e-13	1.8920839844018972e-14	0.00429900516480673	-1.7918892212846845e-20	1.1102053249713524e-14	6.98061842288951e-17	2.3039263036713e-15	2.204009027561914e-19
96800000	0.002850497416970665	-4.954056279945326e-21	-2.494391114770444e-20	6.097716972228668e-13	1.8920839844018972e-14	0.00429900516480673	-1.7917026863233263e-20	1.1102053249713524e-14	6.98061842288951e-17	2.3039263036713e-15	2.204009027561914e-19
96900000	0.002850497416970665	-4.954056279945326e-21	-2.494391114770444e-20	6.097716972228668e-13	1.8920839844018972e-14	0.00429900516480673	-1.7915161513619678e-20	1.1102053249713524e-14	6.98061842288951e-17	2.3039263036713e-15	2.204009027561914e-19
97000000	0.002850497416970665	-4.954056279945326e-21	-2.494391114770444e-20	6.097716972228668e-13	1.8920839844018972e-14	0.00429900516480673	-1.7913296164006093e-20	1.1102053249713524e-14	6.98061842288951e-17	2.3039263036713e-15	2.204009027561914e-19
97100000	0.002850497416970665	-4.954056279945326e-21	-2.494391114770444e-20	6.097716972228668e-13	1.8920839844018972e-14	0.00429900516480673	-1.791143081439251e-20	1.1102053249713524e-14	6.98061842288951e-17	2.3039263036713e-15	2.204009027561914e-19
97200000	0.002850497416970665	-4.954056279945326e-21	-2.494391114770444e-20	6.097716972228668e-13	1.8920839844018972e-14	0.00429900516480673	-1.7909565464778925e-20	1.1102053249713524e-14	6.98061842288951e-17	2.3039263036713e-15	2.204009027561914e-19
97300000	0.002850497416970665	-4.954056279945326e-21	-2.494391114770444e-20	6.097716972228668e-13	1.8920839844018972e-14	0.00429900516480673	-1.790770011516534e-20	1.1102053249713524e-14	6.98061842288951e-17	2.3039263036713e-15	2.204009027561914e-19
97400000	0.002850497416970665	-4.954056279945326e-21	-2.494391114770444e-20	6.097716972228668e-13	1.8920839844018972e-14	0.00429900516480673	-1.7905834765551758e-20	1.1102053249713524e-14	6.98061842288951e-17	2.3039263036713e-15	2.204009027561914e-19
97500000	0.002850497416970665	-4.954056279945326e-21	-2.494391114770444e-20	6.097716972228668e-13	1.8920839844018972e-14	0.00429900516480673	-1.7903969415938173e-20	1.1102053249713524e-14	6.98061842288951e-17	2.3039263036713e-15	2.204009027561914e-19
97600000	0.002850497416970665	-4.954056279945326e-21	-2.494391114770444e-20	6.097716972228668e-13	1.8920839844018972e-14	0.00429900516480673	-1.7902104066324587e-20	1.1102053249713524e-14	6.98061842288951e-17	2.3039263036713e-15	2.204009027561914e-19
97700000	0.002850497416970665	-4.954056279945326e-21	-2.494391114770444e-20	6.097716972228668e-13	1.8920839844018972e-14	0.00429900516480673	-1.7900238716711005e-20	1.1102053249713524e-14	6.98061842288951e-17	2.3039263036713e-15	2.204009027561914e-19
97800000	0.002850497416970665	-4.954056279945326e-21	-2.494391114770444e-20	6.097716972228668e-13	1.8920839844018972e-14	0.00429900516480673	-1.789837336709742e-20	1.1102053249713524e-14	6.98061842288951e-17	2.3039263036713e-15	2.204009027561914e-19
97900000	0.002850497416970665	-4.954056279945326e-21	-2.494391114770444e-20	6.097716972228668e-13	1.8920839844018972e-14	0.00429900516480673	-1.7896508017483835e-20	1.1102053249713524e-14	6.98061842288951e-17	2.3039263036713e-15	2.204009027561914e-19
98000000	0.002850497416970665	-4.954056279945326e-21	-2.494391114770444e-20	6.097716972228668e-13	1.8920839844018972e-14	0.00429900516480673	-1.7894642667870253e-20	1.1102053249713524e-14	6.98061842288951e-17	2.3039263036713e-15	2.204009027561914e-19
98100000	0.002850497416970665	-4.954056279945326e-21	-2.494391114770444e-20	6.097716972228668e-13	1.8920839844018972e-14	0.00429900516480673	-1.7892777318256668e-20	1.1102053249713524e-14	6.98061842288951e-17	2.3039263036713e-15	2.204009027561914e-19
98200000	0.002850497416970665	-4.954056279945326e-21	-2.494391114770444e-20	6.097716972228668e-13	1.8920839844018972e-14	0.00429900516480673	-1.7890911968643085e-20	1.1102053249713524e-14	6.98061842288951e-17	2.3039263036713e-15	2.204009027561914e-19
98300000	0.002850497416970665	-4.954056279945326e-21	-2.494391114770444e-20	6.097716972228668e-13	1.8920839844018972e-14	0.00429900516480673	-1.78890466190295e-20	1.1102053249713524e-14	6.98061842288951e-17	2.3039263036713e-15	2.204009027561914e-19
98400000	0.002850497416970665	-4.954056279945326e-21	-2.494391114770444e-20	6.097716972228668e-13	1.8920839844018972e-14	0.00429900516480673	-1.7887181269415915e-20	1.1102053249713524e-14	6.98061842288951e-17	2.3039263036713e-15	2.204009027561914e-19
98500000	0.002850497416970665	-4.954056279945326e-21	-2.494391114770444e-20	6.097716972228668e-13	1.8920839844018972e-14	0.00429900516480673	-1.7885315919802333e-20	1.1102053249713524e-14	6.98061842288951e-17	2.3039263036713e-15	2.204009027561914e-19
98600000	0.002850497416970665	-4.954056279945326e-21	-2.494391114770444e-20	6.097716972228668e-13	1.8920839844018972e-14	0.00429900516480673	-1.7883450570188748e-20	1.1102053249713524e-14	6.98061842288951e-17	2.3039263036713e-15	2.204009027561914e-19
98700000	0.002850497416970665	-4.954056279945326e-21	-2.494391114770444e-20	6.097716972228668e-13	1.8920839844018972e-14	0.00429900516480673	-1.7881585220575162e-20	1.1102053249713524e-14	6.98061842288951e-17	2.3039263036713e-15	2.204009027561914e-19
98800000	0.002850497416970665	-4.954056279945326e-21	-2.494391114770444e-20	6.097716972228668e-13	1.8920839844018972e-14	0.00429900516480673	-1.787971987096158e-20	1.1102053249713524e-14	6.98061842288951e-17	2.3039263036713e-15	2.204009027561914e-19
98900000	0.002850497416970665	-4.954056279945326e-21	-2.494391114770444e-20	6.097716972228668e-13	1.8920839844018972e-14	0.00429900516480673	-1.7877854521347995e-20	1.1102053249713523e-14	6.98061842288951e-17	2.3039263036713e-15	2.204009027561914e-19
99000000	0.002850497416970665	-4.954056279945326e-21	-2.494391114770444e-20	6.097716972228668e-13	1.8920839844018972e-14	0.00429900516480673	-1.787598917173441e-20	1.1102053249713523e-14	6.98061842288951e-17	2.3039263036713e-15	2.204009027561914e-19
99100000	0.002850497416970665	-4.954056279945326e-21	-2.494391114770444e-20	6.097716972228668e-13	1.8920839844018972e-14	0.00429900516480673	-1.7874123822120828e-20	1.1102053249713523e-14	6.98061842288951e-17	2.3039263036713e-15	2.204009027561914e-19
99200000	0.002850497416970665	-4.954056279945326e-21	-2.494391114770444e-20	6.097716972228668e-13	1.8920839844018972e-14	0.00429900516480673	-1.7872258472507243e-20	1.1102053249713523e-14	6.98061842288951e-17	2.3039263036713e-15	2.204009027561914e-19
99300000	0.002850497416970665	-4.954056279945326e-21	-2.494391114770444e-20	6.097716972228668e-13	1.8920839844018972e-14	0.00429900516480673	-1.787039312289366e-20	1.1102053249713523e-14	6.98061842288951e-17	2.3039263036713e-15	2.204009027561914e-19
99400000	0.002850497416970665	-4.954056279945326e-21	-2.494391114770444e-20	6.097716972228668e-13	1.8920839844018972e-14	0.00429900516480673	-1.7868527773280075e-20	1.1102053249713523e-14	6.98061842288951e-17	2.3039263036713e-15	2.204009027561914e-19
99500000	0.002850497416970665	-4.954056279945326e-21	-2.494391114770444e-20	6.097716972228668e-13	1.8920839844018972e-14	0.00429900516480673	-1.786666242366649e-20	1.1102053249713523e-14	6.98061842288951e-17	2.3039263036713e-15	2.204009027561914e-19
99600000	0.002850497416970665	-4.954056279945326e-21	-2.494391114770444e-20	6.097716972228668e-13	1.8920839844018972e-14	0.00429900516480673	-1.7864797074052908e-20	1.1102053249713523e-14	6.98061842288951e-17	2.3039263036713e-15	2.204009027561914e-19
99700000	0.002850497416970665	-4.954056279945326e-21	-2.494391114770444e-20	6.097716972228668e-13	1.8920839844018972e-14	0.00429900516480673	-1.7862931724439323e-20	1.1102053249713523e-14	6.98061842288951e-17	2.3039263036713e-15	2.204009027561914e-19
99800000	0.002850497416970665	-4.954056279945326e-21	-2.494391114770444e-20	6.097716972228668e-13	1.8920839844018972e-14	0.00429900516480673	-1.7861066374825737e-20	1.1102053249713523e-14	6.98061842288951e-17	2.3039263036713e-15	2.204009027561914e-19
99900000	0.002850497416970665	-4.954056279945326e-21	-2.494391114770444e-20	6.097716972228668e-13	1.8920839844018972e-14	0.00429900516480673	-1.7859201025212155e-20	1.1102053249713523e-14	6.98061842288951e-17	2.3039263036713e-15	2.204009027561914e-19
100000000	0.002850497416970665	-4.954056279945326e-21	-2.494391114770444e-20	6.097716972228668e-13	1.8920839844018972e-14	0.00429900516480673	-1.785733567559857e-20	1.1102053249713523e-14	6.98061842288951e-17	2.3039263036713e-15	2.204009027561914e-19
