# Supplementary material for: Thermodynamics Underpinning the Microbial Community‐Level Nitrogen Energy Metabolism
Source: Environ Microbiol. 2025 Feb 16;27(2):e70055. doi: 10.1111/1462-2920.70055 (PMC11830459; doi:10.1111/1462-2920.70055)
Supplement: Supplementary file 1 — Data S1. [file EMI-27-e70055-s001.zip › SI/Nnetwork/Results/kdef_-10/Iin_-5/p_0.2/O2_-9.8_H_-6.5.csv]

time	N2	N2H4	N2H5	N2O	NH2OH	NH3	NH3OH	NH4	NO	NO2	NO3
0	0.00001	0.00001	0.00001	0.00001	0.00001	0.00001	0.00001	0.00001	0.00001	0.00001	0.00001
100000	0.0033502557429453505	-1.3442993478069936e-22	-1.5902463266305086e-22	9.436501970338437e-13	1.8282155038091063e-14	0.003299488512191527	-1.2740306731401486e-21	8.520831158268673e-15	1.1062467343160373e-16	3.55820955023428e-15	6.581306958591115e-19
200000	0.0033502557429453492	-1.3442993478069936e-22	-1.5902463266305086e-22	9.436501970338439e-13	1.8282155038096052e-14	0.003299488512191527	5.111681633839628e-22	8.520831159288384e-15	1.106246734316037e-16	3.558209550807326e-15	6.581306958591119e-19
300000	0.00335025574294535	-1.3442993478069936e-22	-1.5902463266305086e-22	9.436501970338435e-13	1.828215503809505e-14	0.0032994885121915276	9.422216509601518e-23	8.520831159083503e-15	1.1062467343160373e-16	3.558209550782908e-15	6.581306958591116e-19
400000	0.00335025574294535	-1.3442993478069936e-22	-1.5902463266305086e-22	9.436501970338435e-13	1.8282155038094944e-14	0.0032994885121915276	-2.4996483060583637e-22	8.520831159061522e-15	1.1062467343160374e-16	3.558209550780282e-15	6.581306958591116e-19
500000	0.00335025574294535	-1.3442993478069936e-22	-1.5902463266305086e-22	9.436501970338437e-13	1.8282155038094938e-14	0.003299488512191527	-5.833002924899019e-22	8.520831159060331e-15	1.106246734316037e-16	3.558209550780142e-15	6.5813069585911155e-19
600000	0.00335025574294535	-1.3442993478069936e-22	-1.5902463266305086e-22	9.436501970338437e-13	1.8282155038094938e-14	0.003299488512191527	-8.854094242625808e-22	8.520831159060345e-15	1.1062467343160369e-16	3.558209550780143e-15	6.5813069585911155e-19
700000	0.0033502557429453505	-1.3442993478069936e-22	-1.5902463266305086e-22	9.436501970338439e-13	1.8282155038094935e-14	0.003299488512191527	-1.1195603854193033e-21	8.520831159060362e-15	1.1062467343160368e-16	3.558209550780145e-15	6.581306958591115e-19
800000	0.0033502557429453505	-1.3442993478069936e-22	-1.5902463266305086e-22	9.436501970338439e-13	1.8282155038094935e-14	0.003299488512191527	-1.2916997779423968e-21	8.520831159060377e-15	1.1062467343160367e-16	3.558209550780146e-15	6.581306958591115e-19
900000	0.0033502557429453505	-1.3442993478069936e-22	-1.5902463266305086e-22	9.436501970338439e-13	1.8282155038094935e-14	0.003299488512191527	-1.4079159472077587e-21	8.520831159060386e-15	1.1062467343160367e-16	3.558209550780147e-15	6.581306958591115e-19
1000000	0.0033502557429453505	-1.3442993478069936e-22	-1.5902463266305086e-22	9.436501970338439e-13	1.8282155038094935e-14	0.003299488512191527	-1.4742972385912858e-21	8.52083115906039e-15	1.1062467343160365e-16	3.558209550780147e-15	6.581306958591115e-19
1100000	0.0033502557429453505	-1.3442993478069936e-22	-1.5902463266305086e-22	9.436501970338439e-13	1.8282155038094935e-14	0.003299488512191527	-1.496931997468876e-21	8.520831159060392e-15	1.1062467343160365e-16	3.558209550780148e-15	6.581306958591114e-19
1200000	0.0033502557429453505	-1.3442993478069936e-22	-1.5902463266305086e-22	9.436501970338439e-13	1.8282155038094935e-14	0.003299488512191527	-1.4819085692164262e-21	8.520831159060392e-15	1.1062467343160365e-16	3.558209550780148e-15	6.581306958591114e-19
1300000	0.0033502557429453505	-1.3442993478069936e-22	-1.5902463266305086e-22	9.436501970338439e-13	1.8282155038094935e-14	0.003299488512191527	-1.4353152992098334e-21	8.520831159060389e-15	1.1062467343160367e-16	3.558209550780147e-15	6.581306958591114e-19
1400000	0.0033502557429453505	-1.3442993478069936e-22	-1.5902463266305086e-22	9.436501970338439e-13	1.8282155038094935e-14	0.003299488512191527	-1.3632405328249954e-21	8.520831159060383e-15	1.1062467343160367e-16	3.558209550780147e-15	6.581306958591114e-19
1500000	0.0033502557429453505	-1.3442993478069936e-22	-1.5902463266305086e-22	9.436501970338439e-13	1.8282155038094935e-14	0.003299488512191527	-1.271772615437809e-21	8.520831159060377e-15	1.1062467343160367e-16	3.558209550780146e-15	6.581306958591115e-19
1600000	0.0033502557429453505	-1.3442993478069936e-22	-1.5902463266305086e-22	9.436501970338437e-13	1.8282155038094935e-14	0.003299488512191527	-1.1669998924241716e-21	8.520831159060369e-15	1.1062467343160368e-16	3.5582095507801455e-15	6.581306958591115e-19
1700000	0.0033502557429453505	-1.3442993478069936e-22	-1.5902463266305086e-22	9.436501970338437e-13	1.8282155038094935e-14	0.003299488512191527	-1.0550107091599802e-21	8.52083115906036e-15	1.1062467343160369e-16	3.5582095507801455e-15	6.581306958591115e-19
1800000	0.0033502557429453505	-1.3442993478069936e-22	-1.5902463266305086e-22	9.436501970338437e-13	1.8282155038094935e-14	0.003299488512191527	-9.418934110211325e-22	8.520831159060351e-15	1.1062467343160369e-16	3.558209550780145e-15	6.581306958591115e-19
1900000	0.0033502557429453505	-1.3442993478069936e-22	-1.5902463266305086e-22	9.436501970338437e-13	1.8282155038094935e-14	0.003299488512191527	-8.337363433835257e-22	8.520831159060343e-15	1.106246734316037e-16	3.558209550780144e-15	6.581306958591115e-19
2000000	0.0033502557429453505	-1.3442993478069936e-22	-1.5902463266305086e-22	9.436501970338435e-13	1.8282155038094935e-14	0.003299488512191527	-7.366278516230569e-22	8.520831159060336e-15	1.106246734316037e-16	3.558209550780143e-15	6.581306958591115e-19
2100000	0.0033502557429453505	-1.3442993478069936e-22	-1.5902463266305086e-22	9.436501970338435e-13	1.8282155038094935e-14	0.003299488512191527	-6.566562811156231e-22	8.52083115906033e-15	1.1062467343160372e-16	3.558209550780143e-15	6.581306958591115e-19
2200000	0.0033502557429453505	-1.3442993478069936e-22	-1.5902463266305086e-22	9.436501970338435e-13	1.8282155038094935e-14	0.003299488512191527	-5.999099772371221e-22	8.520831159060325e-15	1.1062467343160372e-16	3.558209550780142e-15	6.581306958591115e-19
2300000	0.0033502557429453505	-1.3442993478069936e-22	-1.5902463266305086e-22	9.436501970338435e-13	1.8282155038094935e-14	0.003299488512191527	-5.724772853634506e-22	8.520831159060323e-15	1.1062467343160372e-16	3.558209550780142e-15	6.581306958591115e-19
2400000	0.0033502557429453505	-1.3442993478069936e-22	-1.5902463266305086e-22	9.436501970338435e-13	1.8282155038094935e-14	0.003299488512191527	-5.695608898660207e-22	8.520831159060323e-15	1.1062467343160372e-16	3.558209550780142e-15	6.581306958591115e-19
2500000	0.0033502557429453505	-1.3442993478069936e-22	-1.5902463266305086e-22	9.436501970338435e-13	1.8282155038094935e-14	0.003299488512191527	-5.6775845571384915e-22	8.520831159060323e-15	1.1062467343160372e-16	3.558209550780142e-15	6.581306958591115e-19
2600000	0.0033502557429453505	-1.3442993478069936e-22	-1.5902463266305086e-22	9.436501970338435e-13	1.8282155038094935e-14	0.003299488512191527	-5.659560215616776e-22	8.520831159060323e-15	1.1062467343160372e-16	3.558209550780142e-15	6.581306958591115e-19
2700000	0.0033502557429453505	-1.3442993478069936e-22	-1.5902463266305086e-22	9.436501970338435e-13	1.8282155038094935e-14	0.003299488512191527	-5.64153587409506e-22	8.520831159060323e-15	1.1062467343160372e-16	3.558209550780142e-15	6.581306958591115e-19
2800000	0.0033502557429453505	-1.3442993478069936e-22	-1.5902463266305086e-22	9.436501970338435e-13	1.8282155038094935e-14	0.003299488512191527	-5.623511532573345e-22	8.520831159060323e-15	1.1062467343160372e-16	3.558209550780142e-15	6.581306958591115e-19
2900000	0.0033502557429453505	-1.3442993478069936e-22	-1.5902463266305086e-22	9.436501970338435e-13	1.8282155038094935e-14	0.003299488512191527	-5.605487191051629e-22	8.520831159060323e-15	1.1062467343160372e-16	3.558209550780142e-15	6.581306958591115e-19
3000000	0.0033502557429453505	-1.3442993478069936e-22	-1.5902463266305086e-22	9.436501970338435e-13	1.8282155038094935e-14	0.003299488512191527	-5.587462849529914e-22	8.520831159060323e-15	1.1062467343160372e-16	3.558209550780142e-15	6.581306958591115e-19
3100000	0.0033502557429453505	-1.3442993478069936e-22	-1.5902463266305086e-22	9.436501970338435e-13	1.8282155038094935e-14	0.003299488512191527	-5.569438508008199e-22	8.520831159060323e-15	1.1062467343160372e-16	3.558209550780142e-15	6.581306958591115e-19
3200000	0.0033502557429453505	-1.3442993478069936e-22	-1.5902463266305086e-22	9.436501970338435e-13	1.8282155038094935e-14	0.003299488512191527	-5.551414166486483e-22	8.520831159060323e-15	1.1062467343160372e-16	3.558209550780142e-15	6.581306958591115e-19
3300000	0.0033502557429453505	-1.3442993478069936e-22	-1.5902463266305086e-22	9.436501970338435e-13	1.8282155038094935e-14	0.003299488512191527	-5.533389824964767e-22	8.520831159060321e-15	1.1062467343160372e-16	3.558209550780142e-15	6.581306958591115e-19
3400000	0.0033502557429453505	-1.3442993478069936e-22	-1.5902463266305086e-22	9.436501970338435e-13	1.8282155038094935e-14	0.003299488512191527	-5.515365483443052e-22	8.520831159060321e-15	1.1062467343160372e-16	3.558209550780142e-15	6.581306958591115e-19
3500000	0.0033502557429453505	-1.3442993478069936e-22	-1.5902463266305086e-22	9.436501970338435e-13	1.8282155038094935e-14	0.003299488512191527	-5.497341141921336e-22	8.520831159060321e-15	1.1062467343160372e-16	3.558209550780142e-15	6.581306958591115e-19
3600000	0.00335025574294535	-1.3442993478069936e-22	-1.5902463266305086e-22	9.436501970338437e-13	1.8282155038094935e-14	0.003299488512191527	-5.479316800399621e-22	8.520831159060321e-15	1.1062467343160372e-16	3.5582095507801416e-15	6.581306958591115e-19
3700000	0.00335025574294535	-1.3442993478069936e-22	-1.5902463266305086e-22	9.436501970338437e-13	1.8282155038094935e-14	0.003299488512191527	-5.461292458877906e-22	8.520831159060321e-15	1.1062467343160372e-16	3.5582095507801416e-15	6.581306958591115e-19
3800000	0.00335025574294535	-1.3442993478069936e-22	-1.5902463266305086e-22	9.436501970338437e-13	1.8282155038094935e-14	0.003299488512191527	-5.44326811735619e-22	8.520831159060321e-15	1.1062467343160372e-16	3.5582095507801416e-15	6.581306958591115e-19
3900000	0.00335025574294535	-1.3442993478069936e-22	-1.5902463266305086e-22	9.436501970338437e-13	1.8282155038094935e-14	0.003299488512191527	-5.425243775834474e-22	8.520831159060321e-15	1.1062467343160372e-16	3.5582095507801416e-15	6.581306958591115e-19
4000000	0.00335025574294535	-1.3442993478069936e-22	-1.5902463266305086e-22	9.436501970338437e-13	1.8282155038094935e-14	0.003299488512191527	-5.407219434312759e-22	8.520831159060321e-15	1.1062467343160372e-16	3.5582095507801416e-15	6.581306958591115e-19
4100000	0.00335025574294535	-1.3442993478069936e-22	-1.5902463266305086e-22	9.436501970338437e-13	1.8282155038094935e-14	0.003299488512191527	-5.3891950927910435e-22	8.520831159060321e-15	1.1062467343160372e-16	3.5582095507801416e-15	6.581306958591115e-19
4200000	0.00335025574294535	-1.3442993478069936e-22	-1.5902463266305086e-22	9.436501970338437e-13	1.8282155038094935e-14	0.003299488512191527	-5.371170751269328e-22	8.520831159060321e-15	1.1062467343160372e-16	3.5582095507801416e-15	6.581306958591115e-19
4300000	0.00335025574294535	-1.3442993478069936e-22	-1.5902463266305086e-22	9.436501970338437e-13	1.8282155038094935e-14	0.003299488512191527	-5.353146409747613e-22	8.520831159060321e-15	1.1062467343160372e-16	3.5582095507801416e-15	6.581306958591115e-19
4400000	0.00335025574294535	-1.3442993478069936e-22	-1.5902463266305086e-22	9.436501970338437e-13	1.8282155038094935e-14	0.003299488512191527	-5.335122068225897e-22	8.520831159060321e-15	1.1062467343160372e-16	3.5582095507801416e-15	6.581306958591115e-19
4500000	0.00335025574294535	-1.3442993478069936e-22	-1.5902463266305086e-22	9.436501970338437e-13	1.8282155038094935e-14	0.003299488512191527	-5.317097726704181e-22	8.520831159060321e-15	1.1062467343160372e-16	3.5582095507801416e-15	6.581306958591115e-19
4600000	0.00335025574294535	-1.3442993478069936e-22	-1.5902463266305086e-22	9.436501970338437e-13	1.8282155038094935e-14	0.003299488512191527	-5.299073385182466e-22	8.520831159060321e-15	1.1062467343160372e-16	3.5582095507801416e-15	6.581306958591115e-19
4700000	0.00335025574294535	-1.3442993478069936e-22	-1.5902463266305086e-22	9.436501970338437e-13	1.8282155038094935e-14	0.003299488512191527	-5.281049043660751e-22	8.520831159060321e-15	1.1062467343160372e-16	3.5582095507801416e-15	6.581306958591115e-19
4800000	0.00335025574294535	-1.3442993478069936e-22	-1.5902463266305086e-22	9.436501970338437e-13	1.8282155038094935e-14	0.003299488512191527	-5.263024702139034e-22	8.520831159060321e-15	1.1062467343160372e-16	3.5582095507801416e-15	6.581306958591115e-19
4900000	0.00335025574294535	-1.3442993478069936e-22	-1.5902463266305086e-22	9.436501970338437e-13	1.8282155038094935e-14	0.003299488512191527	-5.245000360617319e-22	8.520831159060321e-15	1.1062467343160372e-16	3.5582095507801416e-15	6.581306958591115e-19
5000000	0.00335025574294535	-1.3442993478069936e-22	-1.5902463266305086e-22	9.436501970338437e-13	1.8282155038094935e-14	0.003299488512191527	-5.226976019095604e-22	8.520831159060321e-15	1.1062467343160372e-16	3.5582095507801416e-15	6.581306958591115e-19
5100000	0.00335025574294535	-1.3442993478069936e-22	-1.5902463266305086e-22	9.436501970338437e-13	1.8282155038094935e-14	0.003299488512191527	-5.208951677573888e-22	8.520831159060321e-15	1.1062467343160372e-16	3.558209550780141e-15	6.581306958591115e-19
5200000	0.00335025574294535	-1.3442993478069936e-22	-1.5902463266305086e-22	9.436501970338439e-13	1.8282155038094935e-14	0.003299488512191527	-5.190927336052173e-22	8.520831159060321e-15	1.1062467343160372e-16	3.558209550780141e-15	6.581306958591115e-19
5300000	0.0033502557429453497	-1.3442993478069936e-22	-1.5902463266305086e-22	9.436501970338439e-13	1.8282155038094935e-14	0.003299488512191527	-5.172902994530458e-22	8.520831159060321e-15	1.1062467343160372e-16	3.558209550780141e-15	6.581306958591115e-19
5400000	0.0033502557429453497	-1.3442993478069936e-22	-1.5902463266305086e-22	9.436501970338439e-13	1.8282155038094935e-14	0.003299488512191527	-5.154878653008742e-22	8.520831159060321e-15	1.1062467343160372e-16	3.558209550780141e-15	6.581306958591115e-19
5500000	0.0033502557429453497	-1.3442993478069936e-22	-1.5902463266305086e-22	9.436501970338439e-13	1.8282155038094935e-14	0.003299488512191527	-5.136854311487026e-22	8.520831159060321e-15	1.1062467343160372e-16	3.558209550780141e-15	6.581306958591115e-19
5600000	0.0033502557429453497	-1.3442993478069936e-22	-1.5902463266305086e-22	9.436501970338439e-13	1.8282155038094935e-14	0.003299488512191527	-5.118829969965311e-22	8.520831159060321e-15	1.1062467343160372e-16	3.558209550780141e-15	6.581306958591115e-19
5700000	0.0033502557429453497	-1.3442993478069936e-22	-1.5902463266305086e-22	9.436501970338439e-13	1.8282155038094935e-14	0.003299488512191527	-5.1008056284435955e-22	8.520831159060321e-15	1.1062467343160372e-16	3.558209550780141e-15	6.581306958591115e-19
5800000	0.0033502557429453497	-1.3442993478069936e-22	-1.5902463266305086e-22	9.436501970338439e-13	1.8282155038094935e-14	0.003299488512191527	-5.08278128692188e-22	8.520831159060321e-15	1.106246734316037e-16	3.558209550780141e-15	6.581306958591115e-19
5900000	0.0033502557429453497	-1.3442993478069936e-22	-1.5902463266305086e-22	9.436501970338439e-13	1.8282155038094935e-14	0.003299488512191527	-5.064756945400164e-22	8.520831159060321e-15	1.106246734316037e-16	3.558209550780141e-15	6.581306958591115e-19
6000000	0.0033502557429453497	-1.3442993478069936e-22	-1.5902463266305086e-22	9.436501970338439e-13	1.8282155038094935e-14	0.003299488512191527	-5.046732603878449e-22	8.520831159060321e-15	1.106246734316037e-16	3.558209550780141e-15	6.581306958591115e-19
6100000	0.0033502557429453497	-1.3442993478069936e-22	-1.5902463266305086e-22	9.436501970338439e-13	1.8282155038094935e-14	0.003299488512191527	-5.028708262356733e-22	8.520831159060321e-15	1.106246734316037e-16	3.558209550780141e-15	6.581306958591115e-19
6200000	0.0033502557429453497	-1.3442993478069936e-22	-1.5902463266305086e-22	9.436501970338439e-13	1.8282155038094935e-14	0.0032994885121915276	-5.010683920835018e-22	8.520831159060321e-15	1.106246734316037e-16	3.558209550780141e-15	6.581306958591115e-19
6300000	0.0033502557429453497	-1.3442993478069936e-22	-1.5902463266305086e-22	9.436501970338439e-13	1.8282155038094935e-14	0.0032994885121915276	-4.992659579313303e-22	8.520831159060321e-15	1.106246734316037e-16	3.558209550780141e-15	6.581306958591115e-19
6400000	0.0033502557429453497	-1.3442993478069936e-22	-1.5902463266305086e-22	9.436501970338439e-13	1.8282155038094935e-14	0.0032994885121915276	-4.974635237791587e-22	8.520831159060321e-15	1.106246734316037e-16	3.558209550780141e-15	6.581306958591115e-19
6500000	0.0033502557429453497	-1.3442993478069936e-22	-1.5902463266305086e-22	9.436501970338439e-13	1.8282155038094935e-14	0.0032994885121915276	-4.956610896269871e-22	8.520831159060321e-15	1.106246734316037e-16	3.558209550780141e-15	6.581306958591115e-19
6600000	0.0033502557429453497	-1.3442993478069936e-22	-1.5902463266305086e-22	9.436501970338439e-13	1.8282155038094935e-14	0.0032994885121915276	-4.938586554748156e-22	8.520831159060321e-15	1.106246734316037e-16	3.558209550780141e-15	6.581306958591115e-19
6700000	0.0033502557429453497	-1.3442993478069936e-22	-1.5902463266305086e-22	9.436501970338439e-13	1.8282155038094935e-14	0.0032994885121915276	-4.92056221322644e-22	8.520831159060321e-15	1.106246734316037e-16	3.558209550780141e-15	6.581306958591115e-19
6800000	0.0033502557429453497	-1.3442993478069936e-22	-1.5902463266305086e-22	9.436501970338439e-13	1.8282155038094935e-14	0.0032994885121915276	-4.902537871704725e-22	8.520831159060321e-15	1.106246734316037e-16	3.558209550780141e-15	6.581306958591115e-19
6900000	0.0033502557429453497	-1.3442993478069936e-22	-1.5902463266305086e-22	9.436501970338439e-13	1.8282155038094935e-14	0.0032994885121915276	-4.884513530183009e-22	8.520831159060321e-15	1.106246734316037e-16	3.558209550780141e-15	6.581306958591115e-19
7000000	0.0033502557429453497	-1.3442993478069936e-22	-1.5902463266305086e-22	9.436501970338439e-13	1.8282155038094935e-14	0.0032994885121915276	-4.8664891886612935e-22	8.520831159060321e-15	1.106246734316037e-16	3.558209550780141e-15	6.581306958591115e-19
7100000	0.0033502557429453497	-1.3442993478069936e-22	-1.5902463266305086e-22	9.436501970338439e-13	1.8282155038094935e-14	0.0032994885121915276	-4.848464847139578e-22	8.520831159060321e-15	1.106246734316037e-16	3.558209550780141e-15	6.581306958591115e-19
7200000	0.0033502557429453497	-1.3442993478069936e-22	-1.5902463266305086e-22	9.436501970338439e-13	1.8282155038094935e-14	0.0032994885121915276	-4.830440505617863e-22	8.520831159060321e-15	1.106246734316037e-16	3.558209550780141e-15	6.581306958591115e-19
7300000	0.0033502557429453497	-1.3442993478069936e-22	-1.5902463266305086e-22	9.436501970338439e-13	1.8282155038094935e-14	0.0032994885121915276	-4.8124161640961475e-22	8.520831159060321e-15	1.106246734316037e-16	3.558209550780141e-15	6.581306958591115e-19
7400000	0.0033502557429453497	-1.3442993478069936e-22	-1.5902463266305086e-22	9.436501970338439e-13	1.8282155038094935e-14	0.0032994885121915276	-4.794391822574432e-22	8.520831159060321e-15	1.106246734316037e-16	3.558209550780141e-15	6.581306958591115e-19
7500000	0.0033502557429453497	-1.3442993478069936e-22	-1.5902463266305086e-22	9.436501970338439e-13	1.8282155038094935e-14	0.0032994885121915276	-4.776367481052717e-22	8.520831159060321e-15	1.106246734316037e-16	3.558209550780141e-15	6.581306958591115e-19
7600000	0.0033502557429453497	-1.3442993478069936e-22	-1.5902463266305086e-22	9.436501970338439e-13	1.8282155038094935e-14	0.0032994885121915276	-4.758343139531001e-22	8.520831159060321e-15	1.106246734316037e-16	3.558209550780141e-15	6.581306958591115e-19
7700000	0.0033502557429453497	-1.3442993478069936e-22	-1.5902463266305086e-22	9.436501970338439e-13	1.8282155038094935e-14	0.0032994885121915276	-4.740318798009285e-22	8.520831159060321e-15	1.106246734316037e-16	3.558209550780141e-15	6.581306958591115e-19
7800000	0.0033502557429453497	-1.3442993478069936e-22	-1.5902463266305086e-22	9.436501970338439e-13	1.8282155038094935e-14	0.0032994885121915276	-4.72229445648757e-22	8.520831159060321e-15	1.106246734316037e-16	3.558209550780141e-15	6.581306958591115e-19
7900000	0.0033502557429453497	-1.3442993478069936e-22	-1.5902463266305086e-22	9.436501970338439e-13	1.8282155038094935e-14	0.0032994885121915276	-4.704270114965854e-22	8.520831159060321e-15	1.106246734316037e-16	3.558209550780141e-15	6.581306958591115e-19
8000000	0.0033502557429453497	-1.3442993478069936e-22	-1.5902463266305086e-22	9.436501970338439e-13	1.8282155038094935e-14	0.0032994885121915276	-4.686245773444138e-22	8.520831159060321e-15	1.106246734316037e-16	3.558209550780141e-15	6.581306958591115e-19
8100000	0.0033502557429453497	-1.3442993478069936e-22	-1.5902463266305086e-22	9.436501970338439e-13	1.8282155038094935e-14	0.0032994885121915276	-4.668221431922423e-22	8.520831159060321e-15	1.106246734316037e-16	3.558209550780141e-15	6.581306958591115e-19
8200000	0.0033502557429453497	-1.3442993478069936e-22	-1.5902463266305086e-22	9.436501970338439e-13	1.8282155038094935e-14	0.0032994885121915276	-4.650197090400708e-22	8.520831159060321e-15	1.106246734316037e-16	3.558209550780141e-15	6.581306958591115e-19
8300000	0.0033502557429453497	-1.3442993478069936e-22	-1.5902463266305086e-22	9.436501970338439e-13	1.8282155038094935e-14	0.0032994885121915276	-4.632172748878992e-22	8.520831159060321e-15	1.106246734316037e-16	3.558209550780141e-15	6.581306958591115e-19
8400000	0.0033502557429453497	-1.3442993478069936e-22	-1.5902463266305086e-22	9.436501970338439e-13	1.8282155038094935e-14	0.0032994885121915276	-4.614148407357277e-22	8.520831159060321e-15	1.106246734316037e-16	3.558209550780141e-15	6.581306958591115e-19
8500000	0.0033502557429453497	-1.3442993478069936e-22	-1.5902463266305086e-22	9.436501970338439e-13	1.8282155038094935e-14	0.0032994885121915276	-4.596124065835562e-22	8.520831159060321e-15	1.106246734316037e-16	3.558209550780141e-15	6.581306958591115e-19
8600000	0.0033502557429453497	-1.3442993478069936e-22	-1.5902463266305086e-22	9.436501970338439e-13	1.8282155038094935e-14	0.0032994885121915276	-4.5780997243138455e-22	8.520831159060321e-15	1.106246734316037e-16	3.558209550780141e-15	6.581306958591115e-19
8700000	0.0033502557429453497	-1.3442993478069936e-22	-1.5902463266305086e-22	9.436501970338439e-13	1.8282155038094935e-14	0.0032994885121915276	-4.56007538279213e-22	8.520831159060321e-15	1.106246734316037e-16	3.558209550780141e-15	6.581306958591115e-19
8800000	0.0033502557429453497	-1.3442993478069936e-22	-1.5902463266305086e-22	9.436501970338439e-13	1.8282155038094935e-14	0.0032994885121915276	-4.542051041270415e-22	8.520831159060321e-15	1.106246734316037e-16	3.558209550780141e-15	6.581306958591115e-19
8900000	0.0033502557429453497	-1.3442993478069936e-22	-1.5902463266305086e-22	9.436501970338439e-13	1.8282155038094935e-14	0.0032994885121915276	-4.5240266997487e-22	8.520831159060321e-15	1.106246734316037e-16	3.558209550780141e-15	6.581306958591115e-19
9000000	0.0033502557429453497	-1.3442993478069936e-22	-1.5902463266305086e-22	9.436501970338439e-13	1.8282155038094935e-14	0.0032994885121915276	-4.506002358226983e-22	8.520831159060321e-15	1.106246734316037e-16	3.558209550780141e-15	6.581306958591115e-19
9100000	0.0033502557429453497	-1.3442993478069936e-22	-1.5902463266305086e-22	9.436501970338439e-13	1.8282155038094935e-14	0.0032994885121915276	-4.487978016705268e-22	8.520831159060321e-15	1.106246734316037e-16	3.5582095507801416e-15	6.581306958591115e-19
9200000	0.0033502557429453497	-1.3442993478069936e-22	-1.5902463266305086e-22	9.436501970338439e-13	1.8282155038094935e-14	0.0032994885121915276	-4.469953675183553e-22	8.520831159060321e-15	1.106246734316037e-16	3.5582095507801416e-15	6.581306958591115e-19
9300000	0.0033502557429453497	-1.3442993478069936e-22	-1.5902463266305086e-22	9.436501970338439e-13	1.8282155038094935e-14	0.0032994885121915276	-4.451929333661837e-22	8.520831159060321e-15	1.106246734316037e-16	3.5582095507801416e-15	6.581306958591115e-19
9400000	0.0033502557429453497	-1.3442993478069936e-22	-1.5902463266305086e-22	9.436501970338439e-13	1.8282155038094935e-14	0.0032994885121915276	-4.433904992140122e-22	8.520831159060321e-15	1.106246734316037e-16	3.5582095507801416e-15	6.581306958591115e-19
9500000	0.0033502557429453497	-1.3442993478069936e-22	-1.5902463266305086e-22	9.436501970338439e-13	1.8282155038094935e-14	0.0032994885121915276	-4.415880650618407e-22	8.520831159060321e-15	1.106246734316037e-16	3.5582095507801416e-15	6.581306958591115e-19
9600000	0.0033502557429453497	-1.3442993478069936e-22	-1.5902463266305086e-22	9.436501970338439e-13	1.8282155038094935e-14	0.0032994885121915276	-4.39785630909669e-22	8.520831159060321e-15	1.106246734316037e-16	3.5582095507801416e-15	6.581306958591115e-19
9700000	0.0033502557429453497	-1.3442993478069936e-22	-1.5902463266305086e-22	9.436501970338439e-13	1.8282155038094935e-14	0.0032994885121915276	-4.379831967574975e-22	8.520831159060321e-15	1.106246734316037e-16	3.5582095507801416e-15	6.581306958591115e-19
9800000	0.0033502557429453497	-1.3442993478069936e-22	-1.5902463266305086e-22	9.436501970338439e-13	1.8282155038094935e-14	0.0032994885121915276	-4.36180762605326e-22	8.520831159060321e-15	1.106246734316037e-16	3.5582095507801416e-15	6.581306958591115e-19
9900000	0.0033502557429453497	-1.3442993478069936e-22	-1.5902463266305086e-22	9.436501970338439e-13	1.8282155038094935e-14	0.0032994885121915276	-4.343783284531544e-22	8.520831159060321e-15	1.106246734316037e-16	3.5582095507801416e-15	6.581306958591115e-19
10000000	0.0033502557429453497	-1.3442993478069936e-22	-1.5902463266305086e-22	9.436501970338439e-13	1.8282155038094935e-14	0.0032994885121915276	-4.325758943009829e-22	8.520831159060321e-15	1.106246734316037e-16	3.5582095507801416e-15	6.581306958591115e-19
10100000	0.0033502557429453497	-1.3442993478069936e-22	-1.5902463266305086e-22	9.436501970338439e-13	1.8282155038094935e-14	0.0032994885121915276	-4.307734601488113e-22	8.520831159060321e-15	1.106246734316037e-16	3.5582095507801416e-15	6.581306958591115e-19
10200000	0.0033502557429453497	-1.3442993478069936e-22	-1.5902463266305086e-22	9.436501970338439e-13	1.8282155038094935e-14	0.0032994885121915276	-4.2897102599663975e-22	8.520831159060321e-15	1.106246734316037e-16	3.5582095507801416e-15	6.581306958591115e-19
10300000	0.0033502557429453497	-1.3442993478069936e-22	-1.5902463266305086e-22	9.436501970338439e-13	1.8282155038094935e-14	0.0032994885121915276	-4.271685918444682e-22	8.520831159060321e-15	1.106246734316037e-16	3.5582095507801416e-15	6.581306958591115e-19
10400000	0.0033502557429453497	-1.3442993478069936e-22	-1.5902463266305086e-22	9.436501970338437e-13	1.8282155038094935e-14	0.0032994885121915276	-4.253661576922967e-22	8.520831159060321e-15	1.106246734316037e-16	3.5582095507801416e-15	6.581306958591115e-19
10500000	0.0033502557429453497	-1.3442993478069936e-22	-1.5902463266305086e-22	9.436501970338437e-13	1.8282155038094935e-14	0.0032994885121915276	-4.235637235401252e-22	8.520831159060321e-15	1.106246734316037e-16	3.5582095507801416e-15	6.581306958591115e-19
10600000	0.0033502557429453497	-1.3442993478069936e-22	-1.5902463266305086e-22	9.436501970338437e-13	1.8282155038094935e-14	0.0032994885121915276	-4.2176128938795357e-22	8.520831159060321e-15	1.106246734316037e-16	3.5582095507801416e-15	6.581306958591115e-19
10700000	0.0033502557429453497	-1.3442993478069936e-22	-1.5902463266305086e-22	9.436501970338437e-13	1.8282155038094935e-14	0.0032994885121915276	-4.19958855235782e-22	8.520831159060321e-15	1.106246734316037e-16	3.5582095507801416e-15	6.581306958591115e-19
10800000	0.0033502557429453497	-1.3442993478069936e-22	-1.5902463266305086e-22	9.436501970338437e-13	1.8282155038094935e-14	0.0032994885121915276	-4.1815642108361046e-22	8.520831159060321e-15	1.106246734316037e-16	3.5582095507801416e-15	6.581306958591115e-19
10900000	0.0033502557429453497	-1.3442993478069936e-22	-1.5902463266305086e-22	9.436501970338437e-13	1.8282155038094935e-14	0.0032994885121915276	-4.1635398693143893e-22	8.520831159060321e-15	1.106246734316037e-16	3.5582095507801416e-15	6.581306958591115e-19
11000000	0.00335025574294535	-1.3442993478069936e-22	-1.5902463266305086e-22	9.436501970338437e-13	1.8282155038094935e-14	0.0032994885121915276	-4.1455155277926735e-22	8.520831159060321e-15	1.106246734316037e-16	3.5582095507801416e-15	6.581306958591115e-19
11100000	0.00335025574294535	-1.3442993478069936e-22	-1.5902463266305086e-22	9.436501970338437e-13	1.8282155038094935e-14	0.0032994885121915276	-4.127491186270958e-22	8.520831159060321e-15	1.106246734316037e-16	3.5582095507801416e-15	6.581306958591115e-19
11200000	0.00335025574294535	-1.3442993478069936e-22	-1.5902463266305086e-22	9.436501970338437e-13	1.8282155038094935e-14	0.0032994885121915276	-4.1094668447492424e-22	8.520831159060321e-15	1.106246734316037e-16	3.5582095507801416e-15	6.581306958591115e-19
11300000	0.00335025574294535	-1.3442993478069936e-22	-1.5902463266305086e-22	9.436501970338437e-13	1.8282155038094935e-14	0.0032994885121915276	-4.091442503227527e-22	8.520831159060321e-15	1.106246734316037e-16	3.5582095507801416e-15	6.581306958591114e-19
11400000	0.00335025574294535	-1.3442993478069936e-22	-1.5902463266305086e-22	9.436501970338437e-13	1.8282155038094935e-14	0.0032994885121915276	-4.0734181617058117e-22	8.520831159060321e-15	1.106246734316037e-16	3.5582095507801416e-15	6.581306958591114e-19
11500000	0.00335025574294535	-1.3442993478069936e-22	-1.5902463266305086e-22	9.436501970338437e-13	1.8282155038094935e-14	0.0032994885121915276	-4.055393820184096e-22	8.520831159060321e-15	1.106246734316037e-16	3.5582095507801416e-15	6.581306958591114e-19
11600000	0.00335025574294535	-1.3442993478069936e-22	-1.5902463266305086e-22	9.436501970338437e-13	1.8282155038094935e-14	0.0032994885121915276	-4.0373694786623806e-22	8.520831159060321e-15	1.106246734316037e-16	3.5582095507801416e-15	6.581306958591114e-19
11700000	0.00335025574294535	-1.3442993478069936e-22	-1.5902463266305086e-22	9.436501970338437e-13	1.8282155038094935e-14	0.0032994885121915276	-4.0193451371406653e-22	8.520831159060321e-15	1.106246734316037e-16	3.5582095507801416e-15	6.581306958591114e-19
11800000	0.00335025574294535	-1.3442993478069936e-22	-1.5902463266305086e-22	9.436501970338437e-13	1.8282155038094935e-14	0.0032994885121915276	-4.0013207956189495e-22	8.520831159060323e-15	1.106246734316037e-16	3.5582095507801416e-15	6.581306958591114e-19
11900000	0.00335025574294535	-1.3442993478069936e-22	-1.5902463266305086e-22	9.436501970338437e-13	1.8282155038094935e-14	0.0032994885121915276	-3.983296454097234e-22	8.520831159060323e-15	1.106246734316037e-16	3.558209550780142e-15	6.581306958591114e-19
12000000	0.00335025574294535	-1.3442993478069936e-22	-1.5902463266305086e-22	9.436501970338437e-13	1.8282155038094935e-14	0.0032994885121915276	-3.9652721125755184e-22	8.520831159060323e-15	1.106246734316037e-16	3.558209550780142e-15	6.581306958591114e-19
12100000	0.00335025574294535	-1.3442993478069936e-22	-1.5902463266305086e-22	9.436501970338437e-13	1.8282155038094935e-14	0.0032994885121915276	-3.947247771053803e-22	8.520831159060323e-15	1.106246734316037e-16	3.558209550780142e-15	6.581306958591114e-19
12200000	0.00335025574294535	-1.3442993478069936e-22	-1.5902463266305086e-22	9.436501970338437e-13	1.8282155038094935e-14	0.0032994885121915276	-3.9292234295320877e-22	8.520831159060323e-15	1.106246734316037e-16	3.558209550780142e-15	6.581306958591114e-19
12300000	0.00335025574294535	-1.3442993478069936e-22	-1.5902463266305086e-22	9.436501970338437e-13	1.8282155038094935e-14	0.0032994885121915276	-3.911199088010372e-22	8.520831159060323e-15	1.106246734316037e-16	3.558209550780142e-15	6.581306958591114e-19
12400000	0.00335025574294535	-1.3442993478069936e-22	-1.5902463266305086e-22	9.436501970338437e-13	1.8282155038094935e-14	0.0032994885121915276	-3.8931747464886566e-22	8.520831159060323e-15	1.106246734316037e-16	3.558209550780142e-15	6.581306958591114e-19
12500000	0.00335025574294535	-1.3442993478069936e-22	-1.5902463266305086e-22	9.436501970338437e-13	1.8282155038094935e-14	0.0032994885121915276	-3.8751504049669413e-22	8.520831159060323e-15	1.106246734316037e-16	3.558209550780142e-15	6.581306958591114e-19
12600000	0.00335025574294535	-1.3442993478069936e-22	-1.5902463266305086e-22	9.436501970338437e-13	1.8282155038094935e-14	0.0032994885121915276	-3.8571260634452255e-22	8.520831159060323e-15	1.106246734316037e-16	3.558209550780142e-15	6.581306958591114e-19
12700000	0.00335025574294535	-1.3442993478069936e-22	-1.5902463266305086e-22	9.436501970338437e-13	1.8282155038094935e-14	0.0032994885121915276	-3.83910172192351e-22	8.520831159060323e-15	1.106246734316037e-16	3.558209550780142e-15	6.581306958591114e-19
12800000	0.00335025574294535	-1.3442993478069936e-22	-1.5902463266305086e-22	9.436501970338437e-13	1.8282155038094935e-14	0.0032994885121915276	-3.8210773804017944e-22	8.520831159060323e-15	1.106246734316037e-16	3.558209550780142e-15	6.581306958591114e-19
12900000	0.00335025574294535	-1.3442993478069936e-22	-1.5902463266305086e-22	9.436501970338437e-13	1.8282155038094935e-14	0.0032994885121915276	-3.803053038880079e-22	8.520831159060323e-15	1.106246734316037e-16	3.558209550780142e-15	6.581306958591114e-19
13000000	0.00335025574294535	-1.3442993478069936e-22	-1.5902463266305086e-22	9.436501970338437e-13	1.8282155038094935e-14	0.0032994885121915276	-3.7850286973583638e-22	8.520831159060323e-15	1.106246734316037e-16	3.558209550780142e-15	6.581306958591114e-19
13100000	0.00335025574294535	-1.3442993478069936e-22	-1.5902463266305086e-22	9.436501970338437e-13	1.8282155038094935e-14	0.0032994885121915276	-3.767004355836648e-22	8.520831159060323e-15	1.106246734316037e-16	3.558209550780142e-15	6.581306958591114e-19
13200000	0.00335025574294535	-1.3442993478069936e-22	-1.5902463266305086e-22	9.436501970338437e-13	1.8282155038094935e-14	0.0032994885121915276	-3.7489800143149326e-22	8.520831159060323e-15	1.106246734316037e-16	3.558209550780142e-15	6.581306958591114e-19
13300000	0.00335025574294535	-1.3442993478069936e-22	-1.5902463266305086e-22	9.436501970338437e-13	1.8282155038094935e-14	0.0032994885121915276	-3.730955672793217e-22	8.520831159060323e-15	1.106246734316037e-16	3.558209550780142e-15	6.581306958591114e-19
13400000	0.00335025574294535	-1.3442993478069936e-22	-1.5902463266305086e-22	9.436501970338437e-13	1.8282155038094935e-14	0.0032994885121915276	-3.7129313312715015e-22	8.520831159060323e-15	1.106246734316037e-16	3.558209550780142e-15	6.581306958591114e-19
13500000	0.00335025574294535	-1.3442993478069936e-22	-1.5902463266305086e-22	9.436501970338437e-13	1.8282155038094935e-14	0.0032994885121915276	-3.694906989749786e-22	8.520831159060323e-15	1.106246734316037e-16	3.558209550780142e-15	6.581306958591114e-19
13600000	0.00335025574294535	-1.3442993478069936e-22	-1.5902463266305086e-22	9.436501970338437e-13	1.8282155038094935e-14	0.0032994885121915276	-3.6768826482280704e-22	8.520831159060323e-15	1.106246734316037e-16	3.558209550780142e-15	6.581306958591114e-19
13700000	0.00335025574294535	-1.3442993478069936e-22	-1.5902463266305086e-22	9.436501970338437e-13	1.8282155038094935e-14	0.0032994885121915276	-3.658858306706355e-22	8.520831159060323e-15	1.106246734316037e-16	3.558209550780142e-15	6.581306958591114e-19
13800000	0.00335025574294535	-1.3442993478069936e-22	-1.5902463266305086e-22	9.436501970338437e-13	1.8282155038094935e-14	0.0032994885121915276	-3.6408339651846393e-22	8.520831159060323e-15	1.106246734316037e-16	3.558209550780142e-15	6.581306958591114e-19
13900000	0.00335025574294535	-1.3442993478069936e-22	-1.5902463266305086e-22	9.436501970338437e-13	1.8282155038094935e-14	0.0032994885121915276	-3.622809623662924e-22	8.520831159060323e-15	1.106246734316037e-16	3.558209550780142e-15	6.581306958591114e-19
14000000	0.00335025574294535	-1.3442993478069936e-22	-1.5902463266305086e-22	9.436501970338437e-13	1.8282155038094935e-14	0.0032994885121915276	-3.6047852821412086e-22	8.520831159060323e-15	1.106246734316037e-16	3.558209550780142e-15	6.581306958591114e-19
14100000	0.00335025574294535	-1.3442993478069936e-22	-1.5902463266305086e-22	9.436501970338437e-13	1.8282155038094935e-14	0.0032994885121915276	-3.586760940619493e-22	8.520831159060323e-15	1.106246734316037e-16	3.558209550780142e-15	6.581306958591114e-19
14200000	0.00335025574294535	-1.3442993478069936e-22	-1.5902463266305086e-22	9.436501970338437e-13	1.8282155038094935e-14	0.0032994885121915276	-3.5687365990977775e-22	8.520831159060323e-15	1.106246734316037e-16	3.558209550780142e-15	6.581306958591114e-19
14300000	0.00335025574294535	-1.3442993478069936e-22	-1.5902463266305086e-22	9.436501970338437e-13	1.8282155038094935e-14	0.0032994885121915276	-3.5507122575760617e-22	8.520831159060323e-15	1.106246734316037e-16	3.558209550780142e-15	6.581306958591114e-19
14400000	0.00335025574294535	-1.3442993478069936e-22	-1.5902463266305086e-22	9.436501970338437e-13	1.8282155038094935e-14	0.0032994885121915276	-3.5326879160543464e-22	8.520831159060323e-15	1.106246734316037e-16	3.558209550780142e-15	6.581306958591114e-19
14500000	0.00335025574294535	-1.3442993478069936e-22	-1.5902463266305086e-22	9.436501970338437e-13	1.8282155038094935e-14	0.0032994885121915276	-3.514663574532631e-22	8.520831159060323e-15	1.106246734316037e-16	3.558209550780142e-15	6.581306958591114e-19
14600000	0.00335025574294535	-1.3442993478069936e-22	-1.5902463266305086e-22	9.436501970338437e-13	1.8282155038094935e-14	0.0032994885121915276	-3.4966392330109158e-22	8.520831159060323e-15	1.106246734316037e-16	3.558209550780142e-15	6.581306958591114e-19
14700000	0.00335025574294535	-1.3442993478069936e-22	-1.5902463266305086e-22	9.436501970338437e-13	1.8282155038094935e-14	0.0032994885121915276	-3.4786148914892e-22	8.520831159060323e-15	1.106246734316037e-16	3.558209550780142e-15	6.581306958591114e-19
14800000	0.00335025574294535	-1.3442993478069936e-22	-1.5902463266305086e-22	9.436501970338437e-13	1.8282155038094935e-14	0.0032994885121915276	-3.460590549967484e-22	8.520831159060323e-15	1.106246734316037e-16	3.558209550780142e-15	6.581306958591114e-19
14900000	0.00335025574294535	-1.3442993478069936e-22	-1.5902463266305086e-22	9.436501970338437e-13	1.8282155038094935e-14	0.0032994885121915276	-3.442566208445769e-22	8.520831159060323e-15	1.106246734316037e-16	3.558209550780142e-15	6.581306958591114e-19
15000000	0.00335025574294535	-1.3442993478069936e-22	-1.5902463266305086e-22	9.436501970338437e-13	1.8282155038094935e-14	0.0032994885121915276	-3.4245418669240535e-22	8.520831159060323e-15	1.106246734316037e-16	3.558209550780142e-15	6.581306958591114e-19
15100000	0.00335025574294535	-1.3442993478069936e-22	-1.5902463266305086e-22	9.436501970338437e-13	1.8282155038094935e-14	0.0032994885121915276	-3.406517525402338e-22	8.520831159060323e-15	1.106246734316037e-16	3.558209550780142e-15	6.581306958591114e-19
15200000	0.00335025574294535	-1.3442993478069936e-22	-1.5902463266305086e-22	9.436501970338437e-13	1.8282155038094935e-14	0.0032994885121915276	-3.3884931838806224e-22	8.520831159060323e-15	1.106246734316037e-16	3.558209550780142e-15	6.581306958591114e-19
15300000	0.00335025574294535	-1.3442993478069936e-22	-1.5902463266305086e-22	9.436501970338437e-13	1.8282155038094935e-14	0.0032994885121915276	-3.3704688423589066e-22	8.520831159060323e-15	1.106246734316037e-16	3.558209550780142e-15	6.581306958591114e-19
15400000	0.00335025574294535	-1.3442993478069936e-22	-1.5902463266305086e-22	9.436501970338437e-13	1.8282155038094935e-14	0.0032994885121915276	-3.3524445008371913e-22	8.520831159060323e-15	1.106246734316037e-16	3.558209550780142e-15	6.581306958591114e-19
15500000	0.00335025574294535	-1.3442993478069936e-22	-1.5902463266305086e-22	9.436501970338437e-13	1.8282155038094935e-14	0.0032994885121915276	-3.334420159315476e-22	8.520831159060323e-15	1.106246734316037e-16	3.558209550780142e-15	6.581306958591114e-19
15600000	0.00335025574294535	-1.3442993478069936e-22	-1.5902463266305086e-22	9.436501970338437e-13	1.8282155038094935e-14	0.0032994885121915276	-3.3163958177937606e-22	8.520831159060323e-15	1.106246734316037e-16	3.558209550780142e-15	6.581306958591114e-19
15700000	0.00335025574294535	-1.3442993478069936e-22	-1.5902463266305086e-22	9.436501970338437e-13	1.8282155038094935e-14	0.0032994885121915276	-3.298371476272045e-22	8.520831159060323e-15	1.106246734316037e-16	3.558209550780142e-15	6.581306958591114e-19
15800000	0.00335025574294535	-1.3442993478069936e-22	-1.5902463266305086e-22	9.436501970338437e-13	1.8282155038094935e-14	0.0032994885121915276	-3.280347134750329e-22	8.520831159060323e-15	1.106246734316037e-16	3.558209550780142e-15	6.581306958591114e-19
15900000	0.00335025574294535	-1.3442993478069936e-22	-1.5902463266305086e-22	9.436501970338437e-13	1.8282155038094935e-14	0.0032994885121915276	-3.2623227932286137e-22	8.520831159060323e-15	1.106246734316037e-16	3.558209550780142e-15	6.581306958591114e-19
16000000	0.00335025574294535	-1.3442993478069936e-22	-1.5902463266305086e-22	9.436501970338437e-13	1.8282155038094935e-14	0.0032994885121915276	-3.2442984517068984e-22	8.520831159060323e-15	1.106246734316037e-16	3.558209550780142e-15	6.581306958591114e-19
16100000	0.00335025574294535	-1.3442993478069936e-22	-1.5902463266305086e-22	9.436501970338437e-13	1.8282155038094935e-14	0.0032994885121915276	-3.226274110185183e-22	8.520831159060323e-15	1.106246734316037e-16	3.558209550780142e-15	6.581306958591114e-19
16200000	0.00335025574294535	-1.3442993478069936e-22	-1.5902463266305086e-22	9.436501970338437e-13	1.8282155038094935e-14	0.0032994885121915276	-3.2082497686634673e-22	8.520831159060323e-15	1.106246734316037e-16	3.558209550780142e-15	6.581306958591114e-19
16300000	0.00335025574294535	-1.3442993478069936e-22	-1.5902463266305086e-22	9.436501970338437e-13	1.8282155038094935e-14	0.0032994885121915276	-3.1902254271417515e-22	8.520831159060323e-15	1.106246734316037e-16	3.558209550780142e-15	6.581306958591114e-19
16400000	0.00335025574294535	-1.3442993478069936e-22	-1.5902463266305086e-22	9.436501970338437e-13	1.8282155038094935e-14	0.0032994885121915276	-3.172201085620036e-22	8.520831159060323e-15	1.106246734316037e-16	3.558209550780142e-15	6.581306958591114e-19
16500000	0.00335025574294535	-1.3442993478069936e-22	-1.5902463266305086e-22	9.436501970338437e-13	1.8282155038094935e-14	0.0032994885121915276	-3.154176744098321e-22	8.520831159060323e-15	1.106246734316037e-16	3.558209550780142e-15	6.581306958591114e-19
16600000	0.00335025574294535	-1.3442993478069936e-22	-1.5902463266305086e-22	9.436501970338437e-13	1.8282155038094935e-14	0.0032994885121915276	-3.1361524025766055e-22	8.520831159060323e-15	1.106246734316037e-16	3.558209550780142e-15	6.581306958591114e-19
16700000	0.00335025574294535	-1.3442993478069936e-22	-1.5902463266305086e-22	9.436501970338437e-13	1.8282155038094935e-14	0.0032994885121915276	-3.1181280610548897e-22	8.520831159060323e-15	1.106246734316037e-16	3.558209550780142e-15	6.581306958591114e-19
16800000	0.00335025574294535	-1.3442993478069936e-22	-1.5902463266305086e-22	9.436501970338437e-13	1.8282155038094935e-14	0.0032994885121915276	-3.100103719533174e-22	8.520831159060323e-15	1.106246734316037e-16	3.558209550780142e-15	6.581306958591114e-19
16900000	0.00335025574294535	-1.3442993478069936e-22	-1.5902463266305086e-22	9.436501970338437e-13	1.8282155038094935e-14	0.0032994885121915276	-3.0820793780114586e-22	8.520831159060323e-15	1.106246734316037e-16	3.558209550780142e-15	6.581306958591114e-19
17000000	0.00335025574294535	-1.3442993478069936e-22	-1.5902463266305086e-22	9.436501970338437e-13	1.8282155038094935e-14	0.0032994885121915276	-3.0640550364897433e-22	8.520831159060323e-15	1.106246734316037e-16	3.558209550780142e-15	6.581306958591114e-19
17100000	0.00335025574294535	-1.3442993478069936e-22	-1.5902463266305086e-22	9.436501970338437e-13	1.8282155038094935e-14	0.0032994885121915276	-3.046030694968028e-22	8.520831159060323e-15	1.106246734316037e-16	3.558209550780142e-15	6.581306958591114e-19
17200000	0.00335025574294535	-1.3442993478069936e-22	-1.5902463266305086e-22	9.436501970338437e-13	1.8282155038094935e-14	0.0032994885121915276	-3.028006353446312e-22	8.520831159060323e-15	1.106246734316037e-16	3.558209550780142e-15	6.581306958591114e-19
17300000	0.00335025574294535	-1.3442993478069936e-22	-1.5902463266305086e-22	9.436501970338437e-13	1.8282155038094935e-14	0.0032994885121915276	-3.0099820119245964e-22	8.520831159060323e-15	1.106246734316037e-16	3.558209550780142e-15	6.581306958591114e-19
17400000	0.00335025574294535	-1.3442993478069936e-22	-1.5902463266305086e-22	9.436501970338437e-13	1.8282155038094935e-14	0.0032994885121915276	-2.991957670402881e-22	8.520831159060323e-15	1.106246734316037e-16	3.558209550780142e-15	6.581306958591114e-19
17500000	0.00335025574294535	-1.3442993478069936e-22	-1.5902463266305086e-22	9.436501970338437e-13	1.8282155038094935e-14	0.0032994885121915276	-2.9739333288811657e-22	8.520831159060323e-15	1.106246734316037e-16	3.558209550780142e-15	6.581306958591114e-19
17600000	0.00335025574294535	-1.3442993478069936e-22	-1.5902463266305086e-22	9.436501970338437e-13	1.8282155038094935e-14	0.0032994885121915276	-2.9559089873594504e-22	8.520831159060323e-15	1.106246734316037e-16	3.558209550780142e-15	6.581306958591114e-19
17700000	0.00335025574294535	-1.3442993478069936e-22	-1.5902463266305086e-22	9.436501970338437e-13	1.8282155038094935e-14	0.0032994885121915276	-2.9378846458377346e-22	8.520831159060323e-15	1.106246734316037e-16	3.558209550780142e-15	6.581306958591114e-19
17800000	0.00335025574294535	-1.3442993478069936e-22	-1.5902463266305086e-22	9.436501970338437e-13	1.8282155038094935e-14	0.0032994885121915276	-2.919860304316019e-22	8.520831159060323e-15	1.106246734316037e-16	3.558209550780142e-15	6.581306958591114e-19
17900000	0.00335025574294535	-1.3442993478069936e-22	-1.5902463266305086e-22	9.436501970338437e-13	1.8282155038094935e-14	0.0032994885121915276	-2.9018359627943035e-22	8.520831159060323e-15	1.106246734316037e-16	3.558209550780142e-15	6.581306958591114e-19
18000000	0.00335025574294535	-1.3442993478069936e-22	-1.5902463266305086e-22	9.436501970338437e-13	1.8282155038094935e-14	0.0032994885121915276	-2.883811621272588e-22	8.520831159060323e-15	1.106246734316037e-16	3.558209550780142e-15	6.581306958591114e-19
18100000	0.00335025574294535	-1.3442993478069936e-22	-1.5902463266305086e-22	9.436501970338437e-13	1.8282155038094935e-14	0.0032994885121915276	-2.865787279750873e-22	8.520831159060323e-15	1.106246734316037e-16	3.558209550780142e-15	6.581306958591114e-19
18200000	0.00335025574294535	-1.3442993478069936e-22	-1.5902463266305086e-22	9.436501970338437e-13	1.8282155038094935e-14	0.0032994885121915276	-2.847762938229157e-22	8.520831159060323e-15	1.106246734316037e-16	3.558209550780142e-15	6.581306958591114e-19
18300000	0.00335025574294535	-1.3442993478069936e-22	-1.5902463266305086e-22	9.436501970338437e-13	1.8282155038094935e-14	0.0032994885121915276	-2.8297385967074417e-22	8.520831159060323e-15	1.106246734316037e-16	3.558209550780142e-15	6.581306958591114e-19
18400000	0.00335025574294535	-1.3442993478069936e-22	-1.5902463266305086e-22	9.436501970338437e-13	1.8282155038094935e-14	0.0032994885121915276	-2.811714255185726e-22	8.520831159060323e-15	1.106246734316037e-16	3.558209550780142e-15	6.581306958591114e-19
18500000	0.00335025574294535	-1.3442993478069936e-22	-1.5902463266305086e-22	9.436501970338437e-13	1.8282155038094935e-14	0.0032994885121915276	-2.7936899136640106e-22	8.520831159060323e-15	1.106246734316037e-16	3.558209550780142e-15	6.581306958591114e-19
18600000	0.00335025574294535	-1.3442993478069936e-22	-1.5902463266305086e-22	9.436501970338437e-13	1.8282155038094935e-14	0.0032994885121915276	-2.7756655721422953e-22	8.520831159060323e-15	1.106246734316037e-16	3.558209550780142e-15	6.581306958591114e-19
18700000	0.00335025574294535	-1.3442993478069936e-22	-1.5902463266305086e-22	9.436501970338437e-13	1.8282155038094935e-14	0.0032994885121915276	-2.7576412306205795e-22	8.520831159060323e-15	1.106246734316037e-16	3.558209550780142e-15	6.581306958591114e-19
18800000	0.00335025574294535	-1.3442993478069936e-22	-1.5902463266305086e-22	9.436501970338437e-13	1.8282155038094935e-14	0.0032994885121915276	-2.739616889098864e-22	8.520831159060323e-15	1.106246734316037e-16	3.558209550780142e-15	6.581306958591114e-19
18900000	0.00335025574294535	-1.3442993478069936e-22	-1.5902463266305086e-22	9.436501970338437e-13	1.8282155038094935e-14	0.0032994885121915276	-2.7215925475771484e-22	8.520831159060323e-15	1.106246734316037e-16	3.558209550780142e-15	6.581306958591114e-19
19000000	0.00335025574294535	-1.3442993478069936e-22	-1.5902463266305086e-22	9.436501970338437e-13	1.8282155038094935e-14	0.0032994885121915276	-2.703568206055433e-22	8.520831159060323e-15	1.106246734316037e-16	3.558209550780142e-15	6.581306958591114e-19
19100000	0.00335025574294535	-1.3442993478069936e-22	-1.5902463266305086e-22	9.436501970338437e-13	1.8282155038094935e-14	0.0032994885121915276	-2.6855438645337177e-22	8.520831159060323e-15	1.106246734316037e-16	3.558209550780142e-15	6.581306958591114e-19
19200000	0.0033502557429453505	-1.3442993478069936e-22	-1.5902463266305086e-22	9.436501970338437e-13	1.8282155038094935e-14	0.0032994885121915276	-2.667519523012002e-22	8.520831159060323e-15	1.106246734316037e-16	3.558209550780142e-15	6.581306958591114e-19
19300000	0.0033502557429453505	-1.3442993478069936e-22	-1.5902463266305086e-22	9.436501970338437e-13	1.8282155038094935e-14	0.0032994885121915276	-2.6494951814902866e-22	8.520831159060323e-15	1.106246734316037e-16	3.558209550780142e-15	6.581306958591114e-19
19400000	0.0033502557429453505	-1.3442993478069936e-22	-1.5902463266305086e-22	9.436501970338437e-13	1.8282155038094935e-14	0.0032994885121915276	-2.631470839968571e-22	8.520831159060323e-15	1.106246734316037e-16	3.558209550780142e-15	6.581306958591114e-19
19500000	0.0033502557429453505	-1.3442993478069936e-22	-1.5902463266305086e-22	9.436501970338437e-13	1.8282155038094935e-14	0.0032994885121915276	-2.6134464984468555e-22	8.520831159060323e-15	1.106246734316037e-16	3.558209550780142e-15	6.581306958591114e-19
19600000	0.0033502557429453505	-1.3442993478069936e-22	-1.5902463266305086e-22	9.436501970338437e-13	1.8282155038094935e-14	0.0032994885121915276	-2.59542215692514e-22	8.520831159060323e-15	1.106246734316037e-16	3.558209550780142e-15	6.581306958591114e-19
19700000	0.0033502557429453505	-1.3442993478069936e-22	-1.5902463266305086e-22	9.436501970338437e-13	1.8282155038094935e-14	0.0032994885121915276	-2.5773978154034244e-22	8.520831159060323e-15	1.106246734316037e-16	3.558209550780142e-15	6.581306958591114e-19
19800000	0.0033502557429453505	-1.3442993478069936e-22	-1.5902463266305086e-22	9.436501970338437e-13	1.8282155038094935e-14	0.0032994885121915276	-2.559373473881709e-22	8.520831159060323e-15	1.106246734316037e-16	3.558209550780142e-15	6.581306958591114e-19
19900000	0.0033502557429453505	-1.3442993478069936e-22	-1.5902463266305086e-22	9.436501970338437e-13	1.8282155038094935e-14	0.0032994885121915276	-2.5413491323599933e-22	8.520831159060323e-15	1.106246734316037e-16	3.558209550780142e-15	6.581306958591114e-19
20000000	0.0033502557429453505	-1.3442993478069936e-22	-1.5902463266305086e-22	9.436501970338437e-13	1.8282155038094935e-14	0.0032994885121915276	-2.523324790838278e-22	8.520831159060323e-15	1.106246734316037e-16	3.558209550780142e-15	6.581306958591114e-19
20100000	0.0033502557429453505	-1.3442993478069936e-22	-1.5902463266305086e-22	9.436501970338437e-13	1.8282155038094938e-14	0.0032994885121915276	-2.5053004493165626e-22	8.520831159060323e-15	1.106246734316037e-16	3.558209550780142e-15	6.581306958591114e-19
20200000	0.0033502557429453505	-1.3442993478069936e-22	-1.5902463266305086e-22	9.436501970338437e-13	1.8282155038094938e-14	0.0032994885121915276	-2.487276107794847e-22	8.520831159060323e-15	1.106246734316037e-16	3.558209550780142e-15	6.581306958591114e-19
20300000	0.0033502557429453505	-1.3442993478069936e-22	-1.5902463266305086e-22	9.436501970338437e-13	1.8282155038094938e-14	0.0032994885121915276	-2.4692517662731315e-22	8.520831159060323e-15	1.106246734316037e-16	3.558209550780142e-15	6.581306958591114e-19
20400000	0.0033502557429453505	-1.3442993478069936e-22	-1.5902463266305086e-22	9.436501970338437e-13	1.8282155038094938e-14	0.0032994885121915276	-2.4512274247514157e-22	8.520831159060323e-15	1.106246734316037e-16	3.558209550780142e-15	6.581306958591114e-19
20500000	0.0033502557429453505	-1.3442993478069936e-22	-1.5902463266305086e-22	9.436501970338437e-13	1.8282155038094938e-14	0.0032994885121915276	-2.4332030832297004e-22	8.520831159060323e-15	1.106246734316037e-16	3.558209550780142e-15	6.581306958591114e-19
20600000	0.0033502557429453505	-1.3442993478069936e-22	-1.5902463266305086e-22	9.436501970338437e-13	1.8282155038094938e-14	0.0032994885121915276	-2.415178741707985e-22	8.520831159060323e-15	1.106246734316037e-16	3.558209550780142e-15	6.581306958591114e-19
20700000	0.0033502557429453505	-1.3442993478069936e-22	-1.5902463266305086e-22	9.436501970338437e-13	1.8282155038094938e-14	0.0032994885121915276	-2.3971544001862693e-22	8.520831159060323e-15	1.106246734316037e-16	3.558209550780142e-15	6.581306958591114e-19
20800000	0.0033502557429453505	-1.3442993478069936e-22	-1.5902463266305086e-22	9.436501970338437e-13	1.8282155038094938e-14	0.0032994885121915276	-2.379130058664554e-22	8.520831159060323e-15	1.106246734316037e-16	3.558209550780142e-15	6.581306958591114e-19
20900000	0.0033502557429453505	-1.3442993478069936e-22	-1.5902463266305086e-22	9.436501970338437e-13	1.8282155038094938e-14	0.0032994885121915276	-2.361105717142838e-22	8.520831159060323e-15	1.106246734316037e-16	3.558209550780142e-15	6.581306958591114e-19
21000000	0.0033502557429453505	-1.3442993478069936e-22	-1.5902463266305086e-22	9.436501970338437e-13	1.8282155038094938e-14	0.0032994885121915276	-2.343081375621123e-22	8.520831159060323e-15	1.106246734316037e-16	3.558209550780142e-15	6.581306958591114e-19
21100000	0.0033502557429453505	-1.3442993478069936e-22	-1.5902463266305086e-22	9.436501970338437e-13	1.8282155038094938e-14	0.0032994885121915276	-2.3250570340994075e-22	8.520831159060323e-15	1.106246734316037e-16	3.558209550780142e-15	6.581306958591114e-19
21200000	0.0033502557429453505	-1.3442993478069936e-22	-1.5902463266305086e-22	9.436501970338437e-13	1.8282155038094938e-14	0.0032994885121915276	-2.3070326925776917e-22	8.520831159060323e-15	1.106246734316037e-16	3.558209550780142e-15	6.581306958591114e-19
21300000	0.0033502557429453505	-1.3442993478069936e-22	-1.5902463266305086e-22	9.436501970338437e-13	1.8282155038094938e-14	0.0032994885121915276	-2.2890083510559764e-22	8.520831159060323e-15	1.106246734316037e-16	3.558209550780142e-15	6.581306958591114e-19
21400000	0.0033502557429453505	-1.3442993478069936e-22	-1.5902463266305086e-22	9.436501970338437e-13	1.8282155038094938e-14	0.0032994885121915276	-2.2709840095342606e-22	8.520831159060323e-15	1.106246734316037e-16	3.558209550780142e-15	6.581306958591114e-19
21500000	0.0033502557429453505	-1.3442993478069936e-22	-1.5902463266305086e-22	9.436501970338437e-13	1.8282155038094938e-14	0.0032994885121915276	-2.2529596680125453e-22	8.520831159060323e-15	1.106246734316037e-16	3.558209550780142e-15	6.581306958591114e-19
21600000	0.0033502557429453505	-1.3442993478069936e-22	-1.5902463266305086e-22	9.436501970338437e-13	1.8282155038094938e-14	0.0032994885121915276	-2.23493532649083e-22	8.520831159060323e-15	1.106246734316037e-16	3.558209550780142e-15	6.581306958591114e-19
21700000	0.0033502557429453505	-1.3442993478069936e-22	-1.5902463266305086e-22	9.436501970338437e-13	1.8282155038094938e-14	0.0032994885121915276	-2.216910984969114e-22	8.520831159060323e-15	1.106246734316037e-16	3.558209550780142e-15	6.581306958591114e-19
21800000	0.0033502557429453505	-1.3442993478069936e-22	-1.5902463266305086e-22	9.436501970338437e-13	1.8282155038094938e-14	0.0032994885121915276	-2.198886643447399e-22	8.520831159060323e-15	1.106246734316037e-16	3.558209550780142e-15	6.581306958591114e-19
21900000	0.0033502557429453505	-1.3442993478069936e-22	-1.5902463266305086e-22	9.436501970338437e-13	1.8282155038094938e-14	0.0032994885121915276	-2.180862301925683e-22	8.520831159060323e-15	1.106246734316037e-16	3.558209550780142e-15	6.581306958591114e-19
22000000	0.0033502557429453505	-1.3442993478069936e-22	-1.5902463266305086e-22	9.436501970338437e-13	1.8282155038094938e-14	0.0032994885121915276	-2.1628379604039677e-22	8.520831159060323e-15	1.106246734316037e-16	3.558209550780142e-15	6.581306958591114e-19
22100000	0.0033502557429453505	-1.3442993478069936e-22	-1.5902463266305086e-22	9.436501970338437e-13	1.8282155038094938e-14	0.0032994885121915276	-2.1448136188822524e-22	8.520831159060323e-15	1.106246734316037e-16	3.558209550780142e-15	6.581306958591114e-19
22200000	0.0033502557429453505	-1.3442993478069936e-22	-1.5902463266305086e-22	9.436501970338437e-13	1.8282155038094938e-14	0.0032994885121915276	-2.1267892773605366e-22	8.520831159060323e-15	1.106246734316037e-16	3.558209550780142e-15	6.581306958591114e-19
22300000	0.0033502557429453505	-1.3442993478069936e-22	-1.5902463266305086e-22	9.436501970338437e-13	1.8282155038094938e-14	0.0032994885121915276	-2.1087649358388213e-22	8.520831159060323e-15	1.106246734316037e-16	3.558209550780142e-15	6.581306958591114e-19
22400000	0.0033502557429453505	-1.3442993478069936e-22	-1.5902463266305086e-22	9.436501970338437e-13	1.8282155038094938e-14	0.0032994885121915276	-2.0907405943171057e-22	8.520831159060323e-15	1.106246734316037e-16	3.558209550780142e-15	6.581306958591114e-19
22500000	0.0033502557429453505	-1.3442993478069936e-22	-1.5902463266305086e-22	9.436501970338437e-13	1.8282155038094938e-14	0.0032994885121915276	-2.0727162527953902e-22	8.520831159060323e-15	1.106246734316037e-16	3.558209550780142e-15	6.581306958591114e-19
22600000	0.0033502557429453505	-1.3442993478069936e-22	-1.5902463266305086e-22	9.436501970338437e-13	1.8282155038094938e-14	0.0032994885121915276	-2.0546919112736746e-22	8.520831159060323e-15	1.106246734316037e-16	3.558209550780142e-15	6.581306958591114e-19
22700000	0.0033502557429453505	-1.3442993478069936e-22	-1.5902463266305086e-22	9.436501970338437e-13	1.8282155038094938e-14	0.0032994885121915276	-2.036667569751959e-22	8.520831159060323e-15	1.106246734316037e-16	3.558209550780142e-15	6.581306958591114e-19
22800000	0.0033502557429453505	-1.3442993478069936e-22	-1.5902463266305086e-22	9.436501970338437e-13	1.8282155038094938e-14	0.0032994885121915276	-2.0186432282302437e-22	8.520831159060323e-15	1.106246734316037e-16	3.558209550780142e-15	6.581306958591114e-19
22900000	0.0033502557429453505	-1.3442993478069936e-22	-1.5902463266305086e-22	9.436501970338437e-13	1.8282155038094938e-14	0.0032994885121915276	-2.0006188867085282e-22	8.520831159060323e-15	1.106246734316037e-16	3.558209550780142e-15	6.581306958591114e-19
23000000	0.0033502557429453505	-1.3442993478069936e-22	-1.5902463266305086e-22	9.436501970338437e-13	1.8282155038094938e-14	0.0032994885121915276	-1.9825945451868126e-22	8.520831159060323e-15	1.106246734316037e-16	3.558209550780142e-15	6.581306958591114e-19
23100000	0.0033502557429453505	-1.3442993478069936e-22	-1.5902463266305086e-22	9.436501970338437e-13	1.8282155038094938e-14	0.0032994885121915276	-1.964570203665097e-22	8.520831159060323e-15	1.106246734316037e-16	3.558209550780142e-15	6.581306958591114e-19
23200000	0.0033502557429453505	-1.3442993478069936e-22	-1.5902463266305086e-22	9.436501970338437e-13	1.8282155038094938e-14	0.0032994885121915276	-1.9465458621433815e-22	8.520831159060323e-15	1.106246734316037e-16	3.558209550780142e-15	6.581306958591114e-19
23300000	0.0033502557429453505	-1.3442993478069936e-22	-1.5902463266305086e-22	9.436501970338437e-13	1.8282155038094938e-14	0.0032994885121915276	-1.9285215206216662e-22	8.520831159060323e-15	1.106246734316037e-16	3.558209550780142e-15	6.581306958591114e-19
23400000	0.0033502557429453505	-1.3442993478069936e-22	-1.5902463266305086e-22	9.436501970338437e-13	1.8282155038094938e-14	0.0032994885121915276	-1.9104971790999506e-22	8.520831159060323e-15	1.106246734316037e-16	3.558209550780142e-15	6.581306958591114e-19
23500000	0.0033502557429453505	-1.3442993478069936e-22	-1.5902463266305086e-22	9.436501970338437e-13	1.8282155038094938e-14	0.0032994885121915276	-1.892472837578235e-22	8.520831159060323e-15	1.106246734316037e-16	3.558209550780142e-15	6.581306958591114e-19
23600000	0.0033502557429453505	-1.3442993478069936e-22	-1.5902463266305086e-22	9.436501970338437e-13	1.8282155038094938e-14	0.0032994885121915276	-1.8744484960565195e-22	8.520831159060323e-15	1.106246734316037e-16	3.558209550780142e-15	6.581306958591114e-19
23700000	0.0033502557429453505	-1.3442993478069936e-22	-1.5902463266305086e-22	9.436501970338437e-13	1.8282155038094938e-14	0.0032994885121915276	-1.856424154534804e-22	8.520831159060323e-15	1.106246734316037e-16	3.558209550780142e-15	6.581306958591114e-19
23800000	0.0033502557429453505	-1.3442993478069936e-22	-1.5902463266305086e-22	9.436501970338437e-13	1.8282155038094938e-14	0.0032994885121915276	-1.8383998130130886e-22	8.520831159060323e-15	1.106246734316037e-16	3.558209550780142e-15	6.581306958591114e-19
23900000	0.0033502557429453505	-1.3442993478069936e-22	-1.5902463266305086e-22	9.436501970338437e-13	1.8282155038094938e-14	0.0032994885121915276	-1.820375471491373e-22	8.520831159060323e-15	1.106246734316037e-16	3.558209550780142e-15	6.581306958591114e-19
24000000	0.0033502557429453505	-1.3442993478069936e-22	-1.5902463266305086e-22	9.436501970338437e-13	1.8282155038094938e-14	0.0032994885121915276	-1.8023511299696575e-22	8.520831159060323e-15	1.106246734316037e-16	3.558209550780142e-15	6.581306958591114e-19
24100000	0.0033502557429453505	-1.3442993478069936e-22	-1.5902463266305086e-22	9.436501970338437e-13	1.8282155038094938e-14	0.0032994885121915276	-1.784326788447942e-22	8.520831159060323e-15	1.106246734316037e-16	3.558209550780142e-15	6.581306958591114e-19
24200000	0.0033502557429453505	-1.3442993478069936e-22	-1.5902463266305086e-22	9.436501970338437e-13	1.8282155038094938e-14	0.0032994885121915276	-1.7663041050894253e-22	8.520831159060323e-15	1.106246734316037e-16	3.558209550780142e-15	6.581306958591114e-19
24300000	0.0033502557429453505	-1.3442993478069936e-22	-1.5902463266305086e-22	9.436501970338437e-13	1.8282155038094938e-14	0.0032994885121915276	-1.7482907250321559e-22	8.520831159060323e-15	1.106246734316037e-16	3.558209550780142e-15	6.581306958591114e-19
24400000	0.0033502557429453505	-1.3442993478069936e-22	-1.5902463266305086e-22	9.436501970338437e-13	1.8282155038094938e-14	0.0032994885121915276	-1.7302874697375065e-22	8.520831159060323e-15	1.106246734316037e-16	3.558209550780142e-15	6.581306958591114e-19
24500000	0.0033502557429453505	-1.3442993478069936e-22	-1.5902463266305086e-22	9.436501970338437e-13	1.8282155038094938e-14	0.0032994885121915276	-1.7122941836799123e-22	8.520831159060323e-15	1.106246734316037e-16	3.558209550780142e-15	6.581306958591114e-19
24600000	0.0033502557429453505	-1.3442993478069936e-22	-1.5902463266305086e-22	9.436501970338437e-13	1.8282155038094938e-14	0.0032994885121915276	-1.6943107113338097e-22	8.520831159060323e-15	1.106246734316037e-16	3.558209550780142e-15	6.581306958591114e-19
24700000	0.0033502557429453505	-1.3442993478069936e-22	-1.5902463266305086e-22	9.436501970338437e-13	1.8282155038094938e-14	0.0032994885121915276	-1.6763368971736335e-22	8.520831159060323e-15	1.106246734316037e-16	3.558209550780142e-15	6.581306958591114e-19
24800000	0.0033502557429453505	-1.3442993478069936e-22	-1.5902463266305086e-22	9.436501970338437e-13	1.8282155038094938e-14	0.0032994885121915276	-1.6583725856738204e-22	8.520831159060323e-15	1.106246734316037e-16	3.558209550780142e-15	6.581306958591114e-19
24900000	0.0033502557429453505	-1.3442993478069936e-22	-1.5902463266305086e-22	9.436501970338437e-13	1.8282155038094938e-14	0.0032994885121915276	-1.6404176213088054e-22	8.520831159060323e-15	1.106246734316037e-16	3.558209550780142e-15	6.581306958591114e-19
25000000	0.0033502557429453505	-1.3442993478069936e-22	-1.5902463266305086e-22	9.436501970338437e-13	1.8282155038094938e-14	0.0032994885121915276	-1.6224718485530248e-22	8.520831159060323e-15	1.106246734316037e-16	3.558209550780142e-15	6.581306958591114e-19
25100000	0.0033502557429453505	-1.3442993478069936e-22	-1.5902463266305086e-22	9.436501970338437e-13	1.8282155038094938e-14	0.0032994885121915276	-1.604535111880914e-22	8.520831159060323e-15	1.106246734316037e-16	3.558209550780142e-15	6.581306958591114e-19
25200000	0.0033502557429453505	-1.3442993478069936e-22	-1.5902463266305086e-22	9.436501970338437e-13	1.8282155038094938e-14	0.0032994885121915276	-1.5866072557669092e-22	8.520831159060323e-15	1.106246734316037e-16	3.558209550780142e-15	6.581306958591114e-19
25300000	0.0033502557429453505	-1.3442993478069936e-22	-1.5902463266305086e-22	9.436501970338437e-13	1.8282155038094938e-14	0.0032994885121915276	-1.5686881246854454e-22	8.520831159060323e-15	1.106246734316037e-16	3.558209550780142e-15	6.581306958591114e-19
25400000	0.0033502557429453505	-1.3442993478069936e-22	-1.5902463266305086e-22	9.436501970338437e-13	1.8282155038094938e-14	0.0032994885121915276	-1.5507775631109592e-22	8.520831159060323e-15	1.106246734316037e-16	3.558209550780142e-15	6.581306958591114e-19
25500000	0.0033502557429453505	-1.3442993478069936e-22	-1.5902463266305086e-22	9.436501970338437e-13	1.8282155038094938e-14	0.0032994885121915276	-1.532875415517886e-22	8.520831159060323e-15	1.106246734316037e-16	3.558209550780142e-15	6.581306958591114e-19
25600000	0.0033502557429453505	-1.3442993478069936e-22	-1.5902463266305086e-22	9.436501970338437e-13	1.8282155038094938e-14	0.0032994885121915276	-1.5149815263806615e-22	8.520831159060323e-15	1.106246734316037e-16	3.558209550780142e-15	6.581306958591114e-19
25700000	0.0033502557429453505	-1.3442993478069936e-22	-1.5902463266305086e-22	9.436501970338437e-13	1.8282155038094938e-14	0.0032994885121915276	-1.4970957401737215e-22	8.520831159060323e-15	1.106246734316037e-16	3.558209550780142e-15	6.581306958591114e-19
25800000	0.0033502557429453505	-1.3442993478069936e-22	-1.5902463266305086e-22	9.436501970338437e-13	1.8282155038094938e-14	0.0032994885121915276	-1.4792179013715017e-22	8.520831159060323e-15	1.106246734316037e-16	3.558209550780142e-15	6.581306958591114e-19
25900000	0.0033502557429453505	-1.3442993478069936e-22	-1.5902463266305086e-22	9.436501970338437e-13	1.8282155038094938e-14	0.0032994885121915276	-1.461347854448438e-22	8.520831159060323e-15	1.106246734316037e-16	3.558209550780142e-15	6.581306958591114e-19
26000000	0.0033502557429453505	-1.3442993478069936e-22	-1.5902463266305086e-22	9.436501970338437e-13	1.8282155038094938e-14	0.0032994885121915276	-1.4434854438789661e-22	8.520831159060323e-15	1.106246734316037e-16	3.558209550780142e-15	6.581306958591114e-19
26100000	0.0033502557429453505	-1.3442993478069936e-22	-1.5902463266305086e-22	9.436501970338437e-13	1.8282155038094938e-14	0.0032994885121915276	-1.4256305141375217e-22	8.520831159060323e-15	1.106246734316037e-16	3.558209550780142e-15	6.581306958591114e-19
26200000	0.0033502557429453505	-1.3442993478069936e-22	-1.5902463266305086e-22	9.436501970338437e-13	1.8282155038094938e-14	0.0032994885121915276	-1.4077829096985407e-22	8.520831159060323e-15	1.106246734316037e-16	3.558209550780142e-15	6.581306958591114e-19
26300000	0.0033502557429453505	-1.3442993478069936e-22	-1.5902463266305086e-22	9.436501970338437e-13	1.8282155038094938e-14	0.0032994885121915276	-1.389942475036459e-22	8.520831159060323e-15	1.106246734316037e-16	3.558209550780142e-15	6.581306958591114e-19
26400000	0.0033502557429453505	-1.3442993478069936e-22	-1.5902463266305086e-22	9.436501970338437e-13	1.8282155038094938e-14	0.0032994885121915276	-1.3721090546257119e-22	8.520831159060323e-15	1.106246734316037e-16	3.558209550780142e-15	6.581306958591114e-19
26500000	0.0033502557429453505	-1.3442993478069936e-22	-1.5902463266305086e-22	9.436501970338437e-13	1.8282155038094938e-14	0.0032994885121915276	-1.3542824929407353e-22	8.520831159060323e-15	1.106246734316037e-16	3.558209550780142e-15	6.581306958591114e-19
26600000	0.0033502557429453505	-1.3442993478069936e-22	-1.5902463266305086e-22	9.436501970338437e-13	1.8282155038094938e-14	0.0032994885121915276	-1.3364626344559654e-22	8.520831159060323e-15	1.106246734316037e-16	3.558209550780142e-15	6.581306958591114e-19
26700000	0.0033502557429453505	-1.3442993478069936e-22	-1.5902463266305086e-22	9.436501970338437e-13	1.8282155038094938e-14	0.0032994885121915276	-1.3186493236458373e-22	8.520831159060323e-15	1.106246734316037e-16	3.558209550780142e-15	6.581306958591114e-19
26800000	0.0033502557429453505	-1.3442993478069936e-22	-1.5902463266305086e-22	9.436501970338437e-13	1.8282155038094938e-14	0.0032994885121915276	-1.300842404984787e-22	8.520831159060323e-15	1.106246734316037e-16	3.558209550780142e-15	6.581306958591114e-19
26900000	0.0033502557429453505	-1.3442993478069936e-22	-1.5902463266305086e-22	9.436501970338437e-13	1.8282155038094938e-14	0.0032994885121915276	-1.2830417229472507e-22	8.520831159060323e-15	1.106246734316037e-16	3.558209550780142e-15	6.581306958591114e-19
27000000	0.0033502557429453505	-1.3442993478069936e-22	-1.5902463266305086e-22	9.436501970338437e-13	1.8282155038094938e-14	0.0032994885121915276	-1.265247122007664e-22	8.520831159060323e-15	1.106246734316037e-16	3.558209550780142e-15	6.581306958591114e-19
27100000	0.0033502557429453505	-1.3442993478069936e-22	-1.5902463266305086e-22	9.436501970338437e-13	1.8282155038094938e-14	0.0032994885121915276	-1.2474584466404617e-22	8.520831159060323e-15	1.106246734316037e-16	3.558209550780142e-15	6.581306958591114e-19
27200000	0.0033502557429453505	-1.3442993478069936e-22	-1.5902463266305086e-22	9.436501970338437e-13	1.8282155038094938e-14	0.0032994885121915276	-1.2296755413200808e-22	8.520831159060323e-15	1.106246734316037e-16	3.558209550780142e-15	6.581306958591114e-19
27300000	0.0033502557429453505	-1.3442993478069936e-22	-1.5902463266305086e-22	9.436501970338437e-13	1.8282155038094938e-14	0.0032994885121915276	-1.2118982505209567e-22	8.520831159060323e-15	1.106246734316037e-16	3.558209550780142e-15	6.581306958591114e-19
27400000	0.0033502557429453505	-1.3442993478069936e-22	-1.5902463266305086e-22	9.436501970338437e-13	1.8282155038094938e-14	0.0032994885121915276	-1.1941264187175248e-22	8.520831159060323e-15	1.106246734316037e-16	3.558209550780142e-15	6.581306958591114e-19
27500000	0.0033502557429453505	-1.3442993478069936e-22	-1.5902463266305086e-22	9.436501970338437e-13	1.8282155038094938e-14	0.0032994885121915276	-1.176359890384221e-22	8.520831159060323e-15	1.106246734316037e-16	3.558209550780142e-15	6.581306958591114e-19
27600000	0.0033502557429453505	-1.3442993478069936e-22	-1.5902463266305086e-22	9.436501970338437e-13	1.8282155038094938e-14	0.0032994885121915276	-1.1585985099954813e-22	8.520831159060323e-15	1.106246734316037e-16	3.558209550780142e-15	6.581306958591114e-19
27700000	0.0033502557429453505	-1.3442993478069936e-22	-1.5902463266305086e-22	9.436501970338437e-13	1.8282155038094938e-14	0.0032994885121915276	-1.1408421220257416e-22	8.520831159060323e-15	1.106246734316037e-16	3.558209550780142e-15	6.581306958591114e-19
27800000	0.0033502557429453505	-1.3442993478069936e-22	-1.5902463266305086e-22	9.436501970338437e-13	1.8282155038094938e-14	0.0032994885121915276	-1.123090570949437e-22	8.520831159060323e-15	1.106246734316037e-16	3.558209550780142e-15	6.581306958591114e-19
27900000	0.0033502557429453505	-1.3442993478069936e-22	-1.5902463266305086e-22	9.436501970338437e-13	1.8282155038094938e-14	0.0032994885121915276	-1.1053437012410038e-22	8.520831159060323e-15	1.106246734316037e-16	3.558209550780142e-15	6.581306958591114e-19
28000000	0.0033502557429453505	-1.3442993478069936e-22	-1.5902463266305086e-22	9.436501970338437e-13	1.8282155038094938e-14	0.0032994885121915276	-1.0876013573748775e-22	8.520831159060323e-15	1.106246734316037e-16	3.558209550780142e-15	6.581306958591114e-19
28100000	0.0033502557429453505	-1.3442993478069936e-22	-1.5902463266305086e-22	9.436501970338437e-13	1.8282155038094938e-14	0.0032994885121915276	-1.069863383825494e-22	8.520831159060323e-15	1.106246734316037e-16	3.558209550780142e-15	6.581306958591115e-19
28200000	0.0033502557429453505	-1.3442993478069936e-22	-1.5902463266305086e-22	9.436501970338437e-13	1.8282155038094938e-14	0.0032994885121915276	-1.0521296250672891e-22	8.520831159060323e-15	1.106246734316037e-16	3.558209550780142e-15	6.581306958591115e-19
28300000	0.0033502557429453505	-1.3442993478069936e-22	-1.5902463266305086e-22	9.436501970338437e-13	1.8282155038094938e-14	0.0032994885121915276	-1.0343999255746985e-22	8.520831159060323e-15	1.106246734316037e-16	3.558209550780142e-15	6.581306958591115e-19
28400000	0.0033502557429453505	-1.3442993478069936e-22	-1.5902463266305086e-22	9.436501970338437e-13	1.8282155038094938e-14	0.0032994885121915276	-1.0166741298221578e-22	8.520831159060323e-15	1.106246734316037e-16	3.558209550780142e-15	6.581306958591115e-19
28500000	0.0033502557429453505	-1.3442993478069936e-22	-1.5902463266305086e-22	9.436501970338437e-13	1.8282155038094938e-14	0.0032994885121915276	-9.989520822841031e-23	8.520831159060323e-15	1.106246734316037e-16	3.558209550780142e-15	6.581306958591115e-19
28600000	0.0033502557429453505	-1.3442993478069936e-22	-1.5902463266305086e-22	9.436501970338437e-13	1.8282155038094938e-14	0.0032994885121915276	-9.812336274349698e-23	8.520831159060323e-15	1.106246734316037e-16	3.558209550780142e-15	6.581306958591115e-19
28700000	0.0033502557429453505	-1.3442993478069936e-22	-1.5902463266305086e-22	9.436501970338437e-13	1.8282155038094938e-14	0.0032994885121915276	-9.635186097491939e-23	8.520831159060323e-15	1.106246734316037e-16	3.558209550780142e-15	6.581306958591115e-19
28800000	0.0033502557429453505	-1.3442993478069936e-22	-1.5902463266305086e-22	9.436501970338437e-13	1.8282155038094938e-14	0.0032994885121915276	-9.458068737012112e-23	8.520831159060323e-15	1.106246734316037e-16	3.558209550780142e-15	6.581306958591115e-19
28900000	0.0033502557429453505	-1.3442993478069936e-22	-1.5902463266305086e-22	9.436501970338437e-13	1.8282155038094938e-14	0.0032994885121915276	-9.280982637654571e-23	8.520831159060323e-15	1.106246734316037e-16	3.558209550780142e-15	6.581306958591115e-19
29000000	0.0033502557429453505	-1.3442993478069936e-22	-1.5902463266305086e-22	9.436501970338437e-13	1.8282155038094938e-14	0.0032994885121915276	-9.103926244163677e-23	8.520831159060323e-15	1.106246734316037e-16	3.558209550780142e-15	6.581306958591115e-19
29100000	0.0033502557429453505	-1.3442993478069936e-22	-1.5902463266305086e-22	9.436501970338437e-13	1.8282155038094938e-14	0.0032994885121915276	-8.926898001283786e-23	8.520831159060323e-15	1.106246734316037e-16	3.558209550780142e-15	6.581306958591115e-19
29200000	0.0033502557429453505	-1.3442993478069936e-22	-1.5902463266305086e-22	9.436501970338437e-13	1.8282155038094938e-14	0.0032994885121915276	-8.749896353759259e-23	8.520831159060323e-15	1.106246734316037e-16	3.558209550780142e-15	6.581306958591115e-19
29300000	0.0033502557429453505	-1.3442993478069936e-22	-1.5902463266305086e-22	9.436501970338437e-13	1.8282155038094938e-14	0.0032994885121915276	-8.572919746334449e-23	8.520831159060323e-15	1.106246734316037e-16	3.558209550780142e-15	6.581306958591115e-19
29400000	0.0033502557429453505	-1.3442993478069936e-22	-1.5902463266305086e-22	9.436501970338437e-13	1.8282155038094938e-14	0.0032994885121915276	-8.395966623753715e-23	8.520831159060323e-15	1.106246734316037e-16	3.558209550780142e-15	6.581306958591115e-19
29500000	0.0033502557429453505	-1.3442993478069936e-22	-1.5902463266305086e-22	9.436501970338437e-13	1.8282155038094938e-14	0.0032994885121915276	-8.219035430761415e-23	8.520831159060323e-15	1.106246734316037e-16	3.558209550780142e-15	6.581306958591115e-19
29600000	0.0033502557429453505	-1.3442993478069936e-22	-1.5902463266305086e-22	9.436501970338437e-13	1.8282155038094938e-14	0.0032994885121915276	-8.042124612101906e-23	8.520831159060323e-15	1.106246734316037e-16	3.558209550780142e-15	6.581306958591115e-19
29700000	0.0033502557429453505	-1.3442993478069936e-22	-1.5902463266305086e-22	9.436501970338437e-13	1.8282155038094938e-14	0.0032994885121915276	-7.865232612519548e-23	8.520831159060323e-15	1.106246734316037e-16	3.558209550780142e-15	6.581306958591115e-19
29800000	0.0033502557429453505	-1.3442993478069936e-22	-1.5902463266305086e-22	9.436501970338437e-13	1.8282155038094938e-14	0.0032994885121915276	-7.688357876758696e-23	8.520831159060323e-15	1.106246734316037e-16	3.558209550780142e-15	6.581306958591115e-19
29900000	0.0033502557429453505	-1.3442993478069936e-22	-1.5902463266305086e-22	9.436501970338437e-13	1.8282155038094938e-14	0.0032994885121915276	-7.511498849563709e-23	8.520831159060323e-15	1.106246734316037e-16	3.558209550780142e-15	6.581306958591115e-19
30000000	0.0033502557429453505	-1.3442993478069936e-22	-1.5902463266305086e-22	9.436501970338437e-13	1.8282155038094938e-14	0.0032994885121915276	-7.334653975678944e-23	8.520831159060323e-15	1.106246734316037e-16	3.558209550780142e-15	6.581306958591115e-19
30100000	0.0033502557429453505	-1.3442993478069936e-22	-1.5902463266305086e-22	9.436501970338437e-13	1.8282155038094938e-14	0.0032994885121915276	-7.157821699848758e-23	8.520831159060323e-15	1.106246734316037e-16	3.558209550780142e-15	6.581306958591115e-19
30200000	0.0033502557429453505	-1.3442993478069936e-22	-1.5902463266305086e-22	9.436501970338437e-13	1.8282155038094938e-14	0.0032994885121915276	-6.98100046681751e-23	8.520831159060323e-15	1.106246734316037e-16	3.558209550780142e-15	6.581306958591115e-19
30300000	0.0033502557429453505	-1.3442993478069936e-22	-1.5902463266305086e-22	9.436501970338437e-13	1.8282155038094938e-14	0.0032994885121915276	-6.804188721329556e-23	8.520831159060323e-15	1.106246734316037e-16	3.558209550780142e-15	6.581306958591115e-19
30400000	0.0033502557429453505	-1.3442993478069936e-22	-1.5902463266305086e-22	9.436501970338437e-13	1.8282155038094938e-14	0.0032994885121915276	-6.627384908129255e-23	8.520831159060323e-15	1.106246734316037e-16	3.558209550780142e-15	6.581306958591115e-19
30500000	0.00335025574294535	-1.3442993478069936e-22	-1.5902463266305086e-22	9.436501970338437e-13	1.8282155038094938e-14	0.0032994885121915276	-6.450587471960964e-23	8.520831159060323e-15	1.106246734316037e-16	3.558209550780142e-15	6.581306958591115e-19
30600000	0.00335025574294535	-1.3442993478069936e-22	-1.5902463266305086e-22	9.436501970338437e-13	1.8282155038094938e-14	0.0032994885121915276	-6.273794857569041e-23	8.520831159060323e-15	1.106246734316037e-16	3.558209550780142e-15	6.581306958591115e-19
30700000	0.00335025574294535	-1.3442993478069936e-22	-1.5902463266305086e-22	9.436501970338437e-13	1.8282155038094938e-14	0.0032994885121915276	-6.097005509697843e-23	8.520831159060323e-15	1.106246734316037e-16	3.558209550780142e-15	6.581306958591115e-19
30800000	0.00335025574294535	-1.3442993478069936e-22	-1.5902463266305086e-22	9.436501970338437e-13	1.8282155038094938e-14	0.0032994885121915276	-5.920217873091728e-23	8.520831159060323e-15	1.106246734316037e-16	3.558209550780142e-15	6.581306958591115e-19
30900000	0.00335025574294535	-1.3442993478069936e-22	-1.5902463266305086e-22	9.436501970338437e-13	1.8282155038094938e-14	0.0032994885121915276	-5.743430392495054e-23	8.520831159060323e-15	1.106246734316037e-16	3.558209550780142e-15	6.581306958591115e-19
31000000	0.00335025574294535	-1.3442993478069936e-22	-1.5902463266305086e-22	9.436501970338437e-13	1.8282155038094938e-14	0.0032994885121915276	-5.566641512652176e-23	8.520831159060323e-15	1.106246734316037e-16	3.558209550780142e-15	6.581306958591115e-19
31100000	0.00335025574294535	-1.3442993478069936e-22	-1.5902463266305086e-22	9.436501970338437e-13	1.8282155038094938e-14	0.0032994885121915276	-5.389849678307455e-23	8.520831159060323e-15	1.106246734316037e-16	3.558209550780142e-15	6.581306958591115e-19
31200000	0.00335025574294535	-1.3442993478069936e-22	-1.5902463266305086e-22	9.436501970338437e-13	1.8282155038094938e-14	0.0032994885121915276	-5.2130533342052485e-23	8.520831159060323e-15	1.106246734316037e-16	3.558209550780142e-15	6.581306958591115e-19
31300000	0.00335025574294535	-1.3442993478069936e-22	-1.5902463266305086e-22	9.436501970338437e-13	1.8282155038094938e-14	0.0032994885121915276	-5.0362509250899114e-23	8.520831159060323e-15	1.106246734316037e-16	3.558209550780142e-15	6.581306958591115e-19
31400000	0.00335025574294535	-1.3442993478069936e-22	-1.5902463266305086e-22	9.436501970338437e-13	1.8282155038094938e-14	0.0032994885121915276	-4.8594408957058027e-23	8.520831159060323e-15	1.106246734316037e-16	3.558209550780142e-15	6.581306958591115e-19
31500000	0.00335025574294535	-1.3442993478069936e-22	-1.5902463266305086e-22	9.436501970338437e-13	1.8282155038094938e-14	0.0032994885121915276	-4.6826216907972803e-23	8.520831159060323e-15	1.106246734316037e-16	3.558209550780142e-15	6.581306958591115e-19
31600000	0.00335025574294535	-1.3442993478069936e-22	-1.5902463266305086e-22	9.436501970338437e-13	1.8282155038094938e-14	0.0032994885121915276	-4.505791755108702e-23	8.520831159060323e-15	1.106246734316037e-16	3.558209550780142e-15	6.581306958591115e-19
31700000	0.00335025574294535	-1.3442993478069936e-22	-1.5902463266305086e-22	9.436501970338437e-13	1.8282155038094938e-14	0.0032994885121915276	-4.328949533384425e-23	8.520831159060323e-15	1.106246734316037e-16	3.558209550780142e-15	6.581306958591115e-19
31800000	0.00335025574294535	-1.3442993478069936e-22	-1.5902463266305086e-22	9.436501970338437e-13	1.8282155038094938e-14	0.0032994885121915276	-4.152093470368806e-23	8.520831159060323e-15	1.106246734316037e-16	3.558209550780142e-15	6.5813069585911155e-19
31900000	0.00335025574294535	-1.3442993478069936e-22	-1.5902463266305086e-22	9.436501970338437e-13	1.8282155038094938e-14	0.0032994885121915276	-3.975222010806204e-23	8.520831159060323e-15	1.106246734316037e-16	3.558209550780142e-15	6.5813069585911155e-19
32000000	0.00335025574294535	-1.3442993478069936e-22	-1.5902463266305086e-22	9.436501970338437e-13	1.8282155038094938e-14	0.0032994885121915276	-3.7983335994409763e-23	8.520831159060323e-15	1.106246734316037e-16	3.558209550780142e-15	6.5813069585911155e-19
32100000	0.00335025574294535	-1.3442993478069936e-22	-1.5902463266305086e-22	9.436501970338437e-13	1.8282155038094938e-14	0.0032994885121915276	-3.62142668101748e-23	8.520831159060323e-15	1.106246734316037e-16	3.558209550780142e-15	6.5813069585911155e-19
32200000	0.00335025574294535	-1.3442993478069936e-22	-1.5902463266305086e-22	9.436501970338437e-13	1.8282155038094938e-14	0.0032994885121915276	-3.444499700280073e-23	8.520831159060323e-15	1.106246734316037e-16	3.558209550780142e-15	6.5813069585911155e-19
32300000	0.00335025574294535	-1.3442993478069936e-22	-1.5902463266305086e-22	9.436501970338437e-13	1.8282155038094938e-14	0.0032994885121915276	-3.2675511019731134e-23	8.520831159060323e-15	1.106246734316037e-16	3.558209550780142e-15	6.5813069585911155e-19
32400000	0.00335025574294535	-1.3442993478069936e-22	-1.5902463266305086e-22	9.436501970338437e-13	1.8282155038094938e-14	0.0032994885121915276	-3.090579330840958e-23	8.520831159060323e-15	1.106246734316037e-16	3.558209550780142e-15	6.5813069585911155e-19
32500000	0.00335025574294535	-1.3442993478069936e-22	-1.5902463266305086e-22	9.436501970338437e-13	1.8282155038094938e-14	0.0032994885121915276	-2.913582831627965e-23	8.520831159060323e-15	1.106246734316037e-16	3.558209550780142e-15	6.5813069585911155e-19
32600000	0.00335025574294535	-1.3442993478069936e-22	-1.5902463266305086e-22	9.436501970338437e-13	1.8282155038094938e-14	0.0032994885121915276	-2.736560049078491e-23	8.520831159060323e-15	1.106246734316037e-16	3.558209550780142e-15	6.5813069585911155e-19
32700000	0.00335025574294535	-1.3442993478069936e-22	-1.5902463266305086e-22	9.436501970338437e-13	1.8282155038094938e-14	0.0032994885121915276	-2.5595094279368944e-23	8.520831159060323e-15	1.106246734316037e-16	3.558209550780142e-15	6.5813069585911155e-19
32800000	0.00335025574294535	-1.3442993478069936e-22	-1.5902463266305086e-22	9.436501970338437e-13	1.8282155038094938e-14	0.0032994885121915276	-2.382429412947533e-23	8.520831159060323e-15	1.106246734316037e-16	3.558209550780142e-15	6.5813069585911155e-19
32900000	0.00335025574294535	-1.3442993478069936e-22	-1.5902463266305086e-22	9.436501970338437e-13	1.8282155038094938e-14	0.0032994885121915276	-2.2053184488547638e-23	8.520831159060323e-15	1.106246734316037e-16	3.558209550780142e-15	6.5813069585911155e-19
33000000	0.00335025574294535	-1.3442993478069936e-22	-1.5902463266305086e-22	9.436501970338437e-13	1.8282155038094938e-14	0.0032994885121915276	-2.028174980402945e-23	8.520831159060323e-15	1.106246734316037e-16	3.558209550780142e-15	6.5813069585911155e-19
33100000	0.00335025574294535	-1.3442993478069936e-22	-1.5902463266305086e-22	9.436501970338437e-13	1.8282155038094938e-14	0.0032994885121915276	-1.8509974523364336e-23	8.520831159060323e-15	1.106246734316037e-16	3.558209550780142e-15	6.5813069585911155e-19
33200000	0.00335025574294535	-1.3442993478069936e-22	-1.5902463266305086e-22	9.436501970338437e-13	1.8282155038094938e-14	0.0032994885121915276	-1.6737843093995877e-23	8.520831159060323e-15	1.106246734316037e-16	3.558209550780142e-15	6.5813069585911155e-19
33300000	0.00335025574294535	-1.3442993478069936e-22	-1.5902463266305086e-22	9.436501970338437e-13	1.8282155038094938e-14	0.0032994885121915276	-1.496533996336765e-23	8.520831159060323e-15	1.106246734316037e-16	3.558209550780142e-15	6.5813069585911155e-19
33400000	0.00335025574294535	-1.3442993478069936e-22	-1.5902463266305086e-22	9.436501970338437e-13	1.8282155038094938e-14	0.0032994885121915276	-1.3192449578923222e-23	8.520831159060323e-15	1.106246734316037e-16	3.558209550780142e-15	6.5813069585911155e-19
33500000	0.00335025574294535	-1.3442993478069936e-22	-1.5902463266305086e-22	9.436501970338437e-13	1.8282155038094938e-14	0.0032994885121915276	-1.1419156388106178e-23	8.520831159060323e-15	1.106246734316037e-16	3.558209550780142e-15	6.5813069585911155e-19
33600000	0.00335025574294535	-1.3442993478069936e-22	-1.5902463266305086e-22	9.436501970338437e-13	1.8282155038094938e-14	0.0032994885121915276	-9.645444838360091e-24	8.520831159060323e-15	1.106246734316037e-16	3.558209550780142e-15	6.5813069585911155e-19
33700000	0.00335025574294535	-1.3442993478069936e-22	-1.5902463266305086e-22	9.436501970338437e-13	1.8282155038094938e-14	0.0032994885121915276	-7.871299377128536e-24	8.520831159060323e-15	1.106246734316037e-16	3.558209550780142e-15	6.5813069585911155e-19
33800000	0.00335025574294535	-1.3442993478069936e-22	-1.5902463266305086e-22	9.436501970338437e-13	1.8282155038094938e-14	0.0032994885121915276	-6.096704451855092e-24	8.520831159060323e-15	1.106246734316037e-16	3.558209550780142e-15	6.5813069585911155e-19
33900000	0.00335025574294535	-1.3442993478069936e-22	-1.5902463266305086e-22	9.436501970338437e-13	1.8282155038094938e-14	0.0032994885121915276	-4.3216445099833335e-24	8.520831159060323e-15	1.106246734316037e-16	3.558209550780142e-15	6.5813069585911155e-19
34000000	0.00335025574294535	-1.3442993478069936e-22	-1.5902463266305086e-22	9.436501970338437e-13	1.8282155038094938e-14	0.0032994885121915276	-2.5461039989568344e-24	8.520831159060323e-15	1.106246734316037e-16	3.558209550780142e-15	6.5813069585911155e-19
34100000	0.00335025574294535	-1.3442993478069936e-22	-1.5902463266305086e-22	9.436501970338437e-13	1.8282155038094938e-14	0.0032994885121915276	-7.700673662191728e-25	8.520831159060323e-15	1.106246734316037e-16	3.558209550780142e-15	6.5813069585911155e-19
34200000	0.00335025574294535	-1.3442993478069936e-22	-1.5902463266305086e-22	9.436501970338437e-13	1.8282155038094938e-14	0.0032994885121915276	9.950340974284889e-25	8.520831159060323e-15	1.106246734316037e-16	3.558209550780142e-15	6.5813069585911155e-19
34300000	0.00335025574294535	-1.3442993478069936e-22	-1.5902463266305086e-22	9.436501970338437e-13	1.8282155038094938e-14	0.0032994885121915276	2.696429487450354e-24	8.520831159060323e-15	1.106246734316037e-16	3.558209550780142e-15	6.5813069585911155e-19
34400000	0.00335025574294535	-1.3442993478069936e-22	-1.5902463266305086e-22	9.436501970338437e-13	1.8282155038094938e-14	0.0032994885121915276	4.3284408777948776e-24	8.520831159060323e-15	1.106246734316037e-16	3.558209550780142e-15	6.5813069585911155e-19
34500000	0.00335025574294535	-1.3442993478069936e-22	-1.5902463266305086e-22	9.436501970338437e-13	1.8282155038094938e-14	0.0032994885121915276	5.892134069815084e-24	8.520831159060323e-15	1.106246734316037e-16	3.558209550780142e-15	6.5813069585911155e-19
34600000	0.00335025574294535	-1.3442993478069936e-22	-1.5902463266305086e-22	9.436501970338437e-13	1.8282155038094938e-14	0.0032994885121915276	7.388574864863993e-24	8.520831159060323e-15	1.106246734316037e-16	3.558209550780142e-15	6.5813069585911155e-19
34700000	0.00335025574294535	-1.3442993478069936e-22	-1.5902463266305086e-22	9.436501970338437e-13	1.8282155038094938e-14	0.0032994885121915276	8.818829064294628e-24	8.520831159060323e-15	1.106246734316037e-16	3.558209550780142e-15	6.5813069585911155e-19
34800000	0.00335025574294535	-1.3442993478069936e-22	-1.5902463266305086e-22	9.436501970338437e-13	1.8282155038094938e-14	0.0032994885121915276	1.018396246946001e-23	8.520831159060323e-15	1.106246734316037e-16	3.558209550780142e-15	6.5813069585911155e-19
34900000	0.00335025574294535	-1.3442993478069936e-22	-1.5902463266305086e-22	9.436501970338437e-13	1.8282155038094938e-14	0.0032994885121915276	1.148504088171316e-23	8.520831159060323e-15	1.106246734316037e-16	3.558209550780142e-15	6.5813069585911155e-19
35000000	0.00335025574294535	-1.3442993478069936e-22	-1.5902463266305086e-22	9.436501970338437e-13	1.8282155038094938e-14	0.0032994885121915276	1.2723130102407105e-23	8.520831159060323e-15	1.106246734316037e-16	3.558209550780142e-15	6.5813069585911155e-19
35100000	0.00335025574294535	-1.3442993478069936e-22	-1.5902463266305086e-22	9.436501970338437e-13	1.8282155038094938e-14	0.0032994885121915276	1.3899295932894862e-23	8.520831159060323e-15	1.106246734316037e-16	3.558209550780142e-15	6.5813069585911155e-19
35200000	0.00335025574294535	-1.3442993478069936e-22	-1.5902463266305086e-22	9.436501970338437e-13	1.8282155038094938e-14	0.0032994885121915276	1.5014604174529454e-23	8.520831159060323e-15	1.106246734316037e-16	3.558209550780142e-15	6.5813069585911155e-19
35300000	0.00335025574294535	-1.3442993478069936e-22	-1.5902463266305086e-22	9.436501970338437e-13	1.8282155038094938e-14	0.0032994885121915276	1.6070120628663904e-23	8.520831159060323e-15	1.106246734316037e-16	3.558209550780142e-15	6.5813069585911155e-19
35400000	0.00335025574294535	-1.3442993478069936e-22	-1.5902463266305086e-22	9.436501970338437e-13	1.8282155038094938e-14	0.0032994885121915276	1.7066911096651233e-23	8.520831159060323e-15	1.106246734316037e-16	3.558209550780142e-15	6.5813069585911155e-19
35500000	0.00335025574294535	-1.3442993478069936e-22	-1.5902463266305086e-22	9.436501970338437e-13	1.8282155038094938e-14	0.0032994885121915276	1.8006041379844467e-23	8.520831159060323e-15	1.106246734316037e-16	3.558209550780142e-15	6.5813069585911155e-19
35600000	0.00335025574294535	-1.3442993478069936e-22	-1.5902463266305086e-22	9.436501970338437e-13	1.8282155038094938e-14	0.0032994885121915276	1.8888577279596618e-23	8.520831159060323e-15	1.106246734316037e-16	3.558209550780142e-15	6.5813069585911155e-19
35700000	0.00335025574294535	-1.3442993478069936e-22	-1.5902463266305086e-22	9.436501970338437e-13	1.8282155038094938e-14	0.0032994885121915276	1.9715584597260714e-23	8.520831159060323e-15	1.106246734316037e-16	3.558209550780142e-15	6.5813069585911155e-19
35800000	0.00335025574294535	-1.3442993478069936e-22	-1.5902463266305086e-22	9.436501970338437e-13	1.8282155038094938e-14	0.0032994885121915276	2.0488129134189786e-23	8.520831159060323e-15	1.106246734316037e-16	3.558209550780142e-15	6.5813069585911155e-19
35900000	0.00335025574294535	-1.3442993478069936e-22	-1.5902463266305086e-22	9.436501970338437e-13	1.8282155038094938e-14	0.0032994885121915276	2.120727669173684e-23	8.520831159060323e-15	1.106246734316037e-16	3.558209550780142e-15	6.5813069585911155e-19
36000000	0.00335025574294535	-1.3442993478069936e-22	-1.5902463266305086e-22	9.436501970338437e-13	1.8282155038094938e-14	0.0032994885121915276	2.187409307125491e-23	8.520831159060323e-15	1.106246734316037e-16	3.558209550780142e-15	6.5813069585911155e-19
36100000	0.00335025574294535	-1.3442993478069936e-22	-1.5902463266305086e-22	9.436501970338437e-13	1.8282155038094938e-14	0.0032994885121915276	2.248964407409701e-23	8.520831159060323e-15	1.106246734316037e-16	3.558209550780142e-15	6.5813069585911155e-19
36200000	0.00335025574294535	-1.3442993478069936e-22	-1.5902463266305086e-22	9.436501970338437e-13	1.8282155038094938e-14	0.0032994885121915276	2.3054995501616166e-23	8.520831159060323e-15	1.106246734316037e-16	3.558209550780142e-15	6.5813069585911155e-19
36300000	0.00335025574294535	-1.3442993478069936e-22	-1.5902463266305086e-22	9.436501970338437e-13	1.8282155038094938e-14	0.0032994885121915276	2.3571213155165393e-23	8.520831159060323e-15	1.106246734316037e-16	3.558209550780142e-15	6.5813069585911155e-19
36400000	0.00335025574294535	-1.3442993478069936e-22	-1.5902463266305086e-22	9.436501970338437e-13	1.8282155038094938e-14	0.0032994885121915276	2.4039362836097728e-23	8.520831159060323e-15	1.106246734316037e-16	3.558209550780142e-15	6.5813069585911155e-19
36500000	0.00335025574294535	-1.3442993478069936e-22	-1.5902463266305086e-22	9.436501970338437e-13	1.8282155038094938e-14	0.0032994885121915276	2.446051034576618e-23	8.520831159060323e-15	1.106246734316037e-16	3.558209550780142e-15	6.5813069585911155e-19
36600000	0.00335025574294535	-1.3442993478069936e-22	-1.5902463266305086e-22	9.436501970338437e-13	1.8282155038094938e-14	0.0032994885121915276	2.483572148552378e-23	8.520831159060323e-15	1.106246734316037e-16	3.558209550780142e-15	6.5813069585911155e-19
36700000	0.00335025574294535	-1.3442993478069936e-22	-1.5902463266305086e-22	9.436501970338437e-13	1.8282155038094938e-14	0.0032994885121915276	2.5166062056723537e-23	8.520831159060323e-15	1.106246734316037e-16	3.558209550780142e-15	6.5813069585911155e-19
36800000	0.00335025574294535	-1.3442993478069936e-22	-1.5902463266305086e-22	9.436501970338437e-13	1.8282155038094938e-14	0.0032994885121915276	2.545259786071849e-23	8.520831159060323e-15	1.106246734316037e-16	3.558209550780142e-15	6.5813069585911155e-19
36900000	0.00335025574294535	-1.3442993478069936e-22	-1.5902463266305086e-22	9.436501970338437e-13	1.8282155038094938e-14	0.0032994885121915276	2.569639469886165e-23	8.520831159060323e-15	1.106246734316037e-16	3.558209550780142e-15	6.5813069585911155e-19
37000000	0.00335025574294535	-1.3442993478069936e-22	-1.5902463266305086e-22	9.436501970338437e-13	1.8282155038094938e-14	0.0032994885121915276	2.589851837250604e-23	8.520831159060323e-15	1.106246734316037e-16	3.558209550780142e-15	6.5813069585911155e-19
37100000	0.00335025574294535	-1.3442993478069936e-22	-1.5902463266305086e-22	9.436501970338437e-13	1.8282155038094938e-14	0.0032994885121915276	2.606003468300468e-23	8.520831159060323e-15	1.106246734316037e-16	3.558209550780142e-15	6.5813069585911155e-19
37200000	0.00335025574294535	-1.3442993478069936e-22	-1.5902463266305086e-22	9.436501970338437e-13	1.8282155038094938e-14	0.0032994885121915276	2.61820094317106e-23	8.520831159060323e-15	1.106246734316037e-16	3.558209550780142e-15	6.5813069585911155e-19
37300000	0.00335025574294535	-1.3442993478069936e-22	-1.5902463266305086e-22	9.436501970338437e-13	1.8282155038094938e-14	0.0032994885121915276	2.6265508419976817e-23	8.520831159060323e-15	1.106246734316037e-16	3.558209550780142e-15	6.5813069585911155e-19
37400000	0.00335025574294535	-1.3442993478069936e-22	-1.5902463266305086e-22	9.436501970338437e-13	1.8282155038094938e-14	0.0032994885121915276	2.6311597449156354e-23	8.520831159060323e-15	1.106246734316037e-16	3.558209550780142e-15	6.5813069585911155e-19
37500000	0.00335025574294535	-1.3442993478069936e-22	-1.5902463266305086e-22	9.436501970338437e-13	1.8282155038094938e-14	0.0032994885121915276	2.632134232060223e-23	8.520831159060323e-15	1.106246734316037e-16	3.558209550780142e-15	6.5813069585911155e-19
37600000	0.00335025574294535	-1.3442993478069936e-22	-1.5902463266305086e-22	9.436501970338437e-13	1.8282155038094938e-14	0.0032994885121915276	2.629580883566747e-23	8.520831159060323e-15	1.106246734316037e-16	3.558209550780142e-15	6.5813069585911155e-19
37700000	0.00335025574294535	-1.3442993478069936e-22	-1.5902463266305086e-22	9.436501970338437e-13	1.8282155038094938e-14	0.0032994885121915276	2.6236062795705093e-23	8.520831159060323e-15	1.106246734316037e-16	3.558209550780142e-15	6.5813069585911155e-19
37800000	0.00335025574294535	-1.3442993478069936e-22	-1.5902463266305086e-22	9.436501970338437e-13	1.8282155038094938e-14	0.0032994885121915276	2.614317000206812e-23	8.520831159060323e-15	1.106246734316037e-16	3.558209550780142e-15	6.5813069585911155e-19
37900000	0.00335025574294535	-1.3442993478069936e-22	-1.5902463266305086e-22	9.436501970338437e-13	1.8282155038094938e-14	0.0032994885121915276	2.6018196256109584e-23	8.520831159060323e-15	1.106246734316037e-16	3.558209550780142e-15	6.5813069585911155e-19
38000000	0.00335025574294535	-1.3442993478069936e-22	-1.5902463266305086e-22	9.436501970338437e-13	1.8282155038094938e-14	0.0032994885121915276	2.58622073591825e-23	8.520831159060323e-15	1.106246734316037e-16	3.558209550780142e-15	6.5813069585911155e-19
38100000	0.00335025574294535	-1.3442993478069936e-22	-1.5902463266305086e-22	9.436501970338437e-13	1.8282155038094938e-14	0.0032994885121915276	2.5676269112639884e-23	8.520831159060323e-15	1.106246734316037e-16	3.558209550780142e-15	6.5813069585911155e-19
38200000	0.00335025574294535	-1.3442993478069936e-22	-1.5902463266305086e-22	9.436501970338437e-13	1.8282155038094938e-14	0.0032994885121915276	2.5461447317834762e-23	8.520831159060323e-15	1.106246734316037e-16	3.558209550780142e-15	6.5813069585911155e-19
38300000	0.00335025574294535	-1.3442993478069936e-22	-1.5902463266305086e-22	9.436501970338437e-13	1.8282155038094938e-14	0.0032994885121915276	2.521880777612016e-23	8.520831159060323e-15	1.106246734316037e-16	3.558209550780142e-15	6.5813069585911155e-19
38400000	0.00335025574294535	-1.3442993478069936e-22	-1.5902463266305086e-22	9.436501970338437e-13	1.8282155038094938e-14	0.0032994885121915276	2.4949416288849093e-23	8.520831159060323e-15	1.106246734316037e-16	3.558209550780142e-15	6.5813069585911155e-19
38500000	0.00335025574294535	-1.3442993478069936e-22	-1.5902463266305086e-22	9.436501970338437e-13	1.8282155038094938e-14	0.0032994885121915276	2.465433865737459e-23	8.520831159060323e-15	1.106246734316037e-16	3.558209550780142e-15	6.5813069585911155e-19
38600000	0.00335025574294535	-1.3442993478069936e-22	-1.5902463266305086e-22	9.436501970338437e-13	1.8282155038094938e-14	0.0032994885121915276	2.4334640683049672e-23	8.520831159060323e-15	1.106246734316037e-16	3.558209550780142e-15	6.5813069585911155e-19
38700000	0.00335025574294535	-1.3442993478069936e-22	-1.5902463266305086e-22	9.436501970338437e-13	1.8282155038094938e-14	0.0032994885121915276	2.399138816722736e-23	8.520831159060323e-15	1.106246734316037e-16	3.558209550780142e-15	6.5813069585911155e-19
38800000	0.00335025574294535	-1.3442993478069936e-22	-1.5902463266305086e-22	9.436501970338437e-13	1.8282155038094938e-14	0.0032994885121915276	2.3625646911260674e-23	8.520831159060323e-15	1.106246734316037e-16	3.558209550780142e-15	6.5813069585911155e-19
38900000	0.00335025574294535	-1.3442993478069936e-22	-1.5902463266305086e-22	9.436501970338437e-13	1.8282155038094938e-14	0.0032994885121915276	2.3238482716502628e-23	8.520831159060323e-15	1.106246734316037e-16	3.558209550780142e-15	6.5813069585911155e-19
39000000	0.00335025574294535	-1.3442993478069936e-22	-1.5902463266305086e-22	9.436501970338437e-13	1.8282155038094938e-14	0.0032994885121915276	2.283096138430626e-23	8.520831159060323e-15	1.106246734316037e-16	3.558209550780142e-15	6.5813069585911155e-19
39100000	0.00335025574294535	-1.3442993478069936e-22	-1.5902463266305086e-22	9.436501970338437e-13	1.8282155038094938e-14	0.0032994885121915276	2.2404148716024587e-23	8.520831159060323e-15	1.106246734316037e-16	3.558209550780142e-15	6.5813069585911155e-19
39200000	0.00335025574294535	-1.3442993478069936e-22	-1.5902463266305086e-22	9.436501970338437e-13	1.8282155038094938e-14	0.0032994885121915276	2.195911051301063e-23	8.520831159060323e-15	1.106246734316037e-16	3.558209550780142e-15	6.5813069585911155e-19
39300000	0.00335025574294535	-1.3442993478069936e-22	-1.5902463266305086e-22	9.436501970338437e-13	1.8282155038094938e-14	0.0032994885121915276	2.1496912576617404e-23	8.520831159060323e-15	1.106246734316037e-16	3.558209550780142e-15	6.5813069585911155e-19
39400000	0.00335025574294535	-1.3442993478069936e-22	-1.5902463266305086e-22	9.436501970338437e-13	1.8282155038094938e-14	0.0032994885121915276	2.1018620708197943e-23	8.520831159060323e-15	1.106246734316037e-16	3.558209550780142e-15	6.5813069585911155e-19
39500000	0.00335025574294535	-1.3442993478069936e-22	-1.5902463266305086e-22	9.436501970338437e-13	1.8282155038094938e-14	0.0032994885121915276	2.0525300709105258e-23	8.520831159060323e-15	1.106246734316037e-16	3.558209550780142e-15	6.5813069585911155e-19
39600000	0.00335025574294535	-1.3442993478069936e-22	-1.5902463266305086e-22	9.436501970338437e-13	1.8282155038094938e-14	0.0032994885121915276	2.0018018380692377e-23	8.520831159060323e-15	1.106246734316037e-16	3.558209550780142e-15	6.5813069585911155e-19
39700000	0.00335025574294535	-1.3442993478069936e-22	-1.5902463266305086e-22	9.436501970338437e-13	1.8282155038094938e-14	0.0032994885121915276	1.9497839524312323e-23	8.520831159060323e-15	1.106246734316037e-16	3.558209550780142e-15	6.5813069585911155e-19
39800000	0.00335025574294535	-1.3442993478069936e-22	-1.5902463266305086e-22	9.436501970338437e-13	1.8282155038094938e-14	0.0032994885121915276	1.8965829941318113e-23	8.520831159060323e-15	1.106246734316037e-16	3.558209550780142e-15	6.5813069585911155e-19
39900000	0.00335025574294535	-1.3442993478069936e-22	-1.5902463266305086e-22	9.436501970338437e-13	1.8282155038094938e-14	0.0032994885121915276	1.8423055433062775e-23	8.520831159060323e-15	1.106246734316037e-16	3.558209550780142e-15	6.5813069585911155e-19
40000000	0.00335025574294535	-1.3442993478069936e-22	-1.5902463266305086e-22	9.436501970338437e-13	1.8282155038094938e-14	0.0032994885121915276	1.7870581800899327e-23	8.520831159060323e-15	1.106246734316037e-16	3.558209550780142e-15	6.5813069585911155e-19
40100000	0.00335025574294535	-1.3442993478069936e-22	-1.5902463266305086e-22	9.436501970338437e-13	1.8282155038094938e-14	0.0032994885121915276	1.7309474846180792e-23	8.520831159060323e-15	1.106246734316037e-16	3.558209550780142e-15	6.5813069585911155e-19
40200000	0.00335025574294535	-1.3442993478069936e-22	-1.5902463266305086e-22	9.436501970338437e-13	1.8282155038094938e-14	0.0032994885121915276	1.674080037026019e-23	8.520831159060323e-15	1.106246734316037e-16	3.558209550780142e-15	6.5813069585911155e-19
40300000	0.00335025574294535	-1.3442993478069936e-22	-1.5902463266305086e-22	9.436501970338437e-13	1.8282155038094938e-14	0.0032994885121915276	1.6165624174490543e-23	8.520831159060323e-15	1.106246734316037e-16	3.558209550780142e-15	6.5813069585911155e-19
40400000	0.00335025574294535	-1.3442993478069936e-22	-1.5902463266305086e-22	9.436501970338437e-13	1.8282155038094938e-14	0.0032994885121915276	1.5585012060224878e-23	8.520831159060323e-15	1.106246734316037e-16	3.558209550780142e-15	6.5813069585911155e-19
40500000	0.00335025574294535	-1.3442993478069936e-22	-1.5902463266305086e-22	9.436501970338437e-13	1.8282155038094938e-14	0.0032994885121915276	1.5000029828816212e-23	8.520831159060323e-15	1.106246734316037e-16	3.558209550780142e-15	6.5813069585911155e-19
40600000	0.00335025574294535	-1.3442993478069936e-22	-1.5902463266305086e-22	9.436501970338437e-13	1.8282155038094938e-14	0.0032994885121915276	1.441174328161757e-23	8.520831159060323e-15	1.106246734316037e-16	3.558209550780142e-15	6.5813069585911155e-19
40700000	0.00335025574294535	-1.3442993478069936e-22	-1.5902463266305086e-22	9.436501970338437e-13	1.8282155038094938e-14	0.0032994885121915276	1.3821218219981974e-23	8.520831159060323e-15	1.106246734316037e-16	3.558209550780142e-15	6.5813069585911155e-19
40800000	0.00335025574294535	-1.3442993478069936e-22	-1.5902463266305086e-22	9.436501970338437e-13	1.8282155038094938e-14	0.0032994885121915276	1.3229520445262444e-23	8.520831159060323e-15	1.106246734316037e-16	3.558209550780142e-15	6.5813069585911155e-19
40900000	0.00335025574294535	-1.3442993478069936e-22	-1.5902463266305086e-22	9.436501970338437e-13	1.8282155038094938e-14	0.0032994885121915276	1.2637715758812002e-23	8.520831159060323e-15	1.106246734316037e-16	3.558209550780142e-15	6.5813069585911155e-19
41000000	0.00335025574294535	-1.3442993478069936e-22	-1.5902463266305086e-22	9.436501970338437e-13	1.8282155038094938e-14	0.0032994885121915276	1.204686996198367e-23	8.520831159060323e-15	1.106246734316037e-16	3.558209550780142e-15	6.5813069585911155e-19
41100000	0.00335025574294535	-1.3442993478069936e-22	-1.5902463266305086e-22	9.436501970338437e-13	1.8282155038094938e-14	0.0032994885121915276	1.1458048856130472e-23	8.520831159060323e-15	1.106246734316037e-16	3.558209550780142e-15	6.5813069585911155e-19
41200000	0.00335025574294535	-1.3442993478069936e-22	-1.5902463266305086e-22	9.436501970338437e-13	1.8282155038094938e-14	0.0032994885121915276	1.0872318242605428e-23	8.520831159060323e-15	1.106246734316037e-16	3.558209550780142e-15	6.5813069585911155e-19
41300000	0.00335025574294535	-1.3442993478069936e-22	-1.5902463266305086e-22	9.436501970338437e-13	1.8282155038094938e-14	0.0032994885121915276	1.029074392276156e-23	8.520831159060323e-15	1.106246734316037e-16	3.558209550780142e-15	6.5813069585911155e-19
41400000	0.00335025574294535	-1.3442993478069936e-22	-1.5902463266305086e-22	9.436501970338437e-13	1.8282155038094938e-14	0.0032994885121915276	9.714391697951892e-24	8.520831159060323e-15	1.106246734316037e-16	3.558209550780142e-15	6.5813069585911155e-19
41500000	0.00335025574294535	-1.3442993478069936e-22	-1.5902463266305086e-22	9.436501970338437e-13	1.8282155038094938e-14	0.0032994885121915276	9.144327369529445e-24	8.520831159060323e-15	1.106246734316037e-16	3.558209550780142e-15	6.5813069585911155e-19
41600000	0.00335025574294535	-1.3442993478069936e-22	-1.5902463266305086e-22	9.436501970338437e-13	1.8282155038094938e-14	0.0032994885121915276	8.581616738847239e-24	8.520831159060323e-15	1.106246734316037e-16	3.558209550780142e-15	6.5813069585911155e-19
41700000	0.00335025574294535	-1.3442993478069936e-22	-1.5902463266305086e-22	9.436501970338437e-13	1.8282155038094938e-14	0.0032994885121915276	8.027325607258297e-24	8.520831159060323e-15	1.106246734316037e-16	3.558209550780142e-15	6.5813069585911155e-19
41800000	0.00335025574294535	-1.3442993478069936e-22	-1.5902463266305086e-22	9.436501970338437e-13	1.8282155038094938e-14	0.0032994885121915276	7.482519776115644e-24	8.520831159060323e-15	1.106246734316037e-16	3.558209550780142e-15	6.5813069585911155e-19
41900000	0.00335025574294535	-1.3442993478069936e-22	-1.5902463266305086e-22	9.436501970338437e-13	1.8282155038094938e-14	0.0032994885121915276	6.9482650467723e-24	8.520831159060323e-15	1.106246734316037e-16	3.558209550780142e-15	6.5813069585911155e-19
42000000	0.00335025574294535	-1.3442993478069936e-22	-1.5902463266305086e-22	9.436501970338437e-13	1.8282155038094938e-14	0.0032994885121915276	6.425627220581285e-24	8.520831159060323e-15	1.106246734316037e-16	3.558209550780142e-15	6.5813069585911155e-19
42100000	0.00335025574294535	-1.3442993478069936e-22	-1.5902463266305086e-22	9.436501970338437e-13	1.8282155038094938e-14	0.0032994885121915276	5.915672098895623e-24	8.520831159060323e-15	1.106246734316037e-16	3.558209550780142e-15	6.5813069585911155e-19
42200000	0.00335025574294535	-1.3442993478069936e-22	-1.5902463266305086e-22	9.436501970338437e-13	1.8282155038094938e-14	0.0032994885121915276	5.419465483068335e-24	8.520831159060323e-15	1.106246734316037e-16	3.558209550780142e-15	6.5813069585911155e-19
42300000	0.00335025574294535	-1.3442993478069936e-22	-1.5902463266305086e-22	9.436501970338437e-13	1.8282155038094938e-14	0.0032994885121915276	4.938073174452444e-24	8.520831159060323e-15	1.106246734316037e-16	3.558209550780142e-15	6.5813069585911155e-19
42400000	0.00335025574294535	-1.3442993478069936e-22	-1.5902463266305086e-22	9.436501970338437e-13	1.8282155038094938e-14	0.0032994885121915276	4.472560974400971e-24	8.520831159060323e-15	1.106246734316037e-16	3.558209550780142e-15	6.5813069585911155e-19
42500000	0.00335025574294535	-1.3442993478069936e-22	-1.5902463266305086e-22	9.436501970338437e-13	1.8282155038094938e-14	0.0032994885121915276	4.023994684266939e-24	8.520831159060323e-15	1.106246734316037e-16	3.558209550780142e-15	6.5813069585911155e-19
42600000	0.00335025574294535	-1.3442993478069936e-22	-1.5902463266305086e-22	9.436501970338437e-13	1.8282155038094938e-14	0.0032994885121915276	3.59344010540337e-24	8.520831159060323e-15	1.106246734316037e-16	3.558209550780142e-15	6.5813069585911155e-19
42700000	0.00335025574294535	-1.3442993478069936e-22	-1.5902463266305086e-22	9.436501970338437e-13	1.8282155038094938e-14	0.0032994885121915276	3.1819630391632845e-24	8.520831159060323e-15	1.106246734316037e-16	3.558209550780142e-15	6.5813069585911155e-19
42800000	0.00335025574294535	-1.3442993478069936e-22	-1.5902463266305086e-22	9.436501970338437e-13	1.8282155038094938e-14	0.0032994885121915276	2.7906292868997057e-24	8.520831159060323e-15	1.106246734316037e-16	3.558209550780142e-15	6.5813069585911155e-19
42900000	0.00335025574294535	-1.3442993478069936e-22	-1.5902463266305086e-22	9.436501970338437e-13	1.8282155038094938e-14	0.0032994885121915276	2.4205046499656558e-24	8.520831159060323e-15	1.106246734316037e-16	3.558209550780142e-15	6.5813069585911155e-19
43000000	0.00335025574294535	-1.3442993478069936e-22	-1.5902463266305086e-22	9.436501970338437e-13	1.8282155038094938e-14	0.0032994885121915276	2.072654929714156e-24	8.520831159060323e-15	1.106246734316037e-16	3.558209550780142e-15	6.5813069585911155e-19
43100000	0.00335025574294535	-1.3442993478069936e-22	-1.5902463266305086e-22	9.436501970338437e-13	1.8282155038094938e-14	0.0032994885121915276	1.7481459274982286e-24	8.520831159060323e-15	1.106246734316037e-16	3.558209550780142e-15	6.5813069585911155e-19
43200000	0.00335025574294535	-1.3442993478069936e-22	-1.5902463266305086e-22	9.436501970338437e-13	1.8282155038094938e-14	0.0032994885121915276	1.4480434446708959e-24	8.520831159060323e-15	1.106246734316037e-16	3.558209550780142e-15	6.5813069585911155e-19
43300000	0.00335025574294535	-1.3442993478069936e-22	-1.5902463266305086e-22	9.436501970338437e-13	1.8282155038094938e-14	0.0032994885121915276	1.1734132825851792e-24	8.520831159060323e-15	1.106246734316037e-16	3.558209550780142e-15	6.5813069585911155e-19
43400000	0.00335025574294535	-1.3442993478069936e-22	-1.5902463266305086e-22	9.436501970338437e-13	1.8282155038094938e-14	0.0032994885121915276	9.253212425941011e-25	8.520831159060323e-15	1.106246734316037e-16	3.558209550780142e-15	6.5813069585911155e-19
43500000	0.00335025574294535	-1.3442993478069936e-22	-1.5902463266305086e-22	9.436501970338437e-13	1.8282155038094938e-14	0.0032994885121915276	7.048331260506836e-25	8.520831159060323e-15	1.106246734316037e-16	3.558209550780142e-15	6.5813069585911155e-19
43600000	0.00335025574294535	-1.3442993478069936e-22	-1.5902463266305086e-22	9.436501970338437e-13	1.8282155038094938e-14	0.0032994885121915276	5.130147343079481e-25	8.520831159060323e-15	1.106246734316037e-16	3.558209550780142e-15	6.5813069585911155e-19
43700000	0.00335025574294535	-1.3442993478069936e-22	-1.5902463266305086e-22	9.436501970338437e-13	1.8282155038094938e-14	0.0032994885121915276	3.509318687189173e-25	8.520831159060323e-15	1.106246734316037e-16	3.558209550780142e-15	6.5813069585911155e-19
43800000	0.00335025574294535	-1.3442993478069936e-22	-1.5902463266305086e-22	9.436501970338437e-13	1.8282155038094938e-14	0.0032994885121915276	2.1965033063661266e-25	8.520831159060323e-15	1.106246734316037e-16	3.558209550780142e-15	6.5813069585911155e-19
43900000	0.00335025574294535	-1.3442993478069936e-22	-1.5902463266305086e-22	9.436501970338437e-13	1.8282155038094938e-14	0.0032994885121915276	1.202359214140564e-25	8.520831159060323e-15	1.106246734316037e-16	3.558209550780142e-15	6.5813069585911155e-19
44000000	0.00335025574294535	-1.3442993478069936e-22	-1.5902463266305086e-22	9.436501970338437e-13	1.8282155038094938e-14	0.0032994885121915276	5.375444240427045e-26	8.520831159060323e-15	1.106246734316037e-16	3.558209550780142e-15	6.5813069585911155e-19
44100000	0.00335025574294535	-1.3442993478069936e-22	-1.5902463266305086e-22	9.436501970338437e-13	1.8282155038094938e-14	0.0032994885121915276	2.127169496027681e-26	8.520831159060323e-15	1.106246734316037e-16	3.558209550780142e-15	6.5813069585911155e-19
44200000	0.00335025574294535	-1.3442993478069936e-22	-1.5902463266305086e-22	9.436501970338437e-13	1.8282155038094938e-14	0.0032994885121915276	1.8122325478673887e-26	8.520831159060323e-15	1.106246734316037e-16	3.558209550780142e-15	6.5813069585911155e-19
44300000	0.00335025574294535	-1.3442993478069936e-22	-1.5902463266305086e-22	9.436501970338437e-13	1.8282155038094938e-14	0.0032994885121915276	1.82924506296404e-26	8.520831159060323e-15	1.106246734316037e-16	3.558209550780142e-15	6.5813069585911155e-19
44400000	0.00335025574294535	-1.3442993478069936e-22	-1.5902463266305086e-22	9.436501970338437e-13	1.8282155038094938e-14	0.0032994885121915276	1.8455637848185716e-26	8.520831159060323e-15	1.106246734316037e-16	3.558209550780142e-15	6.5813069585911155e-19
44500000	0.00335025574294535	-1.3442993478069936e-22	-1.5902463266305086e-22	9.436501970338437e-13	1.8282155038094938e-14	0.0032994885121915276	1.8611993707263197e-26	8.520831159060323e-15	1.106246734316037e-16	3.558209550780142e-15	6.5813069585911155e-19
44600000	0.00335025574294535	-1.3442993478069936e-22	-1.5902463266305086e-22	9.436501970338437e-13	1.8282155038094938e-14	0.0032994885121915276	1.876162477982621e-26	8.520831159060323e-15	1.106246734316037e-16	3.558209550780142e-15	6.5813069585911155e-19
44700000	0.00335025574294535	-1.3442993478069936e-22	-1.5902463266305086e-22	9.436501970338437e-13	1.8282155038094938e-14	0.0032994885121915276	1.8904637638828113e-26	8.520831159060323e-15	1.106246734316037e-16	3.558209550780142e-15	6.5813069585911155e-19
44800000	0.00335025574294535	-1.3442993478069936e-22	-1.5902463266305086e-22	9.436501970338437e-13	1.8282155038094938e-14	0.0032994885121915276	1.904113885722227e-26	8.520831159060323e-15	1.106246734316037e-16	3.558209550780142e-15	6.5813069585911155e-19
44900000	0.00335025574294535	-1.3442993478069936e-22	-1.5902463266305086e-22	9.436501970338437e-13	1.8282155038094938e-14	0.0032994885121915276	1.9171235007962044e-26	8.520831159060323e-15	1.106246734316037e-16	3.558209550780142e-15	6.5813069585911155e-19
45000000	0.00335025574294535	-1.3442993478069936e-22	-1.5902463266305086e-22	9.436501970338437e-13	1.8282155038094938e-14	0.0032994885121915276	1.9295032664000793e-26	8.520831159060323e-15	1.106246734316037e-16	3.558209550780142e-15	6.5813069585911155e-19
45100000	0.00335025574294535	-1.3442993478069936e-22	-1.5902463266305086e-22	9.436501970338437e-13	1.8282155038094938e-14	0.0032994885121915276	1.9412638398291883e-26	8.520831159060323e-15	1.106246734316037e-16	3.558209550780142e-15	6.5813069585911155e-19
45200000	0.00335025574294535	-1.3442993478069936e-22	-1.5902463266305086e-22	9.436501970338437e-13	1.8282155038094938e-14	0.0032994885121915276	1.9524158783788673e-26	8.520831159060323e-15	1.106246734316037e-16	3.558209550780142e-15	6.5813069585911155e-19
45300000	0.00335025574294535	-1.3442993478069936e-22	-1.5902463266305086e-22	9.436501970338437e-13	1.8282155038094938e-14	0.0032994885121915276	1.9629700393444527e-26	8.520831159060323e-15	1.106246734316037e-16	3.558209550780142e-15	6.5813069585911155e-19
45400000	0.00335025574294535	-1.3442993478069936e-22	-1.5902463266305086e-22	9.436501970338437e-13	1.8282155038094938e-14	0.0032994885121915276	1.972936980021281e-26	8.520831159060323e-15	1.106246734316037e-16	3.558209550780142e-15	6.5813069585911155e-19
45500000	0.00335025574294535	-1.3442993478069936e-22	-1.5902463266305086e-22	9.436501970338437e-13	1.8282155038094938e-14	0.0032994885121915276	1.9823273577046874e-26	8.520831159060323e-15	1.106246734316037e-16	3.558209550780142e-15	6.5813069585911155e-19
45600000	0.00335025574294535	-1.3442993478069936e-22	-1.5902463266305086e-22	9.436501970338437e-13	1.8282155038094938e-14	0.0032994885121915276	1.9911518296900093e-26	8.520831159060323e-15	1.106246734316037e-16	3.558209550780142e-15	6.5813069585911155e-19
45700000	0.00335025574294535	-1.3442993478069936e-22	-1.5902463266305086e-22	9.436501970338437e-13	1.8282155038094938e-14	0.0032994885121915276	1.999421053272582e-26	8.520831159060323e-15	1.106246734316037e-16	3.558209550780142e-15	6.5813069585911155e-19
45800000	0.00335025574294535	-1.3442993478069936e-22	-1.5902463266305086e-22	9.436501970338437e-13	1.8282155038094938e-14	0.0032994885121915276	2.0071456857477423e-26	8.520831159060323e-15	1.106246734316037e-16	3.558209550780142e-15	6.5813069585911155e-19
45900000	0.00335025574294535	-1.3442993478069936e-22	-1.5902463266305086e-22	9.436501970338437e-13	1.8282155038094938e-14	0.0032994885121915276	2.014336384410826e-26	8.520831159060323e-15	1.106246734316037e-16	3.558209550780142e-15	6.5813069585911155e-19
46000000	0.00335025574294535	-1.3442993478069936e-22	-1.5902463266305086e-22	9.436501970338437e-13	1.8282155038094938e-14	0.0032994885121915276	2.0210038065571698e-26	8.520831159060323e-15	1.106246734316037e-16	3.558209550780142e-15	6.5813069585911155e-19
46100000	0.00335025574294535	-1.3442993478069936e-22	-1.5902463266305086e-22	9.436501970338437e-13	1.8282155038094938e-14	0.0032994885121915276	2.027158609482109e-26	8.520831159060323e-15	1.106246734316037e-16	3.558209550780142e-15	6.5813069585911155e-19
46200000	0.00335025574294535	-1.3442993478069936e-22	-1.5902463266305086e-22	9.436501970338437e-13	1.8282155038094938e-14	0.0032994885121915276	2.032811450480981e-26	8.520831159060323e-15	1.106246734316037e-16	3.558209550780142e-15	6.5813069585911155e-19
46300000	0.00335025574294535	-1.3442993478069936e-22	-1.5902463266305086e-22	9.436501970338437e-13	1.8282155038094938e-14	0.0032994885121915276	2.037972986849121e-26	8.520831159060323e-15	1.106246734316037e-16	3.558209550780142e-15	6.5813069585911155e-19
46400000	0.00335025574294535	-1.3442993478069936e-22	-1.5902463266305086e-22	9.436501970338437e-13	1.8282155038094938e-14	0.0032994885121915276	2.0426538758818658e-26	8.520831159060323e-15	1.106246734316037e-16	3.558209550780142e-15	6.5813069585911155e-19
46500000	0.00335025574294535	-1.3442993478069936e-22	-1.5902463266305086e-22	9.436501970338437e-13	1.8282155038094938e-14	0.0032994885121915276	2.0468647748745512e-26	8.520831159060323e-15	1.106246734316037e-16	3.558209550780142e-15	6.5813069585911155e-19
46600000	0.00335025574294535	-1.3442993478069936e-22	-1.5902463266305086e-22	9.436501970338437e-13	1.8282155038094938e-14	0.0032994885121915276	2.0506163411225137e-26	8.520831159060323e-15	1.106246734316037e-16	3.558209550780142e-15	6.5813069585911155e-19
46700000	0.00335025574294535	-1.3442993478069936e-22	-1.5902463266305086e-22	9.436501970338437e-13	1.8282155038094938e-14	0.0032994885121915276	2.0539192319210894e-26	8.520831159060323e-15	1.106246734316037e-16	3.558209550780142e-15	6.5813069585911155e-19
46800000	0.00335025574294535	-1.3442993478069936e-22	-1.5902463266305086e-22	9.436501970338437e-13	1.8282155038094938e-14	0.0032994885121915276	2.0567841045656145e-26	8.520831159060323e-15	1.106246734316037e-16	3.558209550780142e-15	6.5813069585911155e-19
46900000	0.00335025574294535	-1.3442993478069936e-22	-1.5902463266305086e-22	9.436501970338437e-13	1.8282155038094938e-14	0.0032994885121915276	2.0592216163514252e-26	8.520831159060323e-15	1.106246734316037e-16	3.558209550780142e-15	6.5813069585911155e-19
47000000	0.00335025574294535	-1.3442993478069936e-22	-1.5902463266305086e-22	9.436501970338437e-13	1.8282155038094938e-14	0.0032994885121915276	2.0612424245738578e-26	8.520831159060323e-15	1.106246734316037e-16	3.558209550780142e-15	6.5813069585911155e-19
47100000	0.00335025574294535	-1.3442993478069936e-22	-1.5902463266305086e-22	9.436501970338437e-13	1.8282155038094938e-14	0.0032994885121915276	2.0628571865282483e-26	8.520831159060323e-15	1.106246734316037e-16	3.558209550780142e-15	6.5813069585911155e-19
47200000	0.00335025574294535	-1.3442993478069936e-22	-1.5902463266305086e-22	9.436501970338437e-13	1.8282155038094938e-14	0.0032994885121915276	2.064076559509933e-26	8.520831159060323e-15	1.106246734316037e-16	3.558209550780142e-15	6.5813069585911155e-19
47300000	0.00335025574294535	-1.3442993478069936e-22	-1.5902463266305086e-22	9.436501970338437e-13	1.8282155038094938e-14	0.0032994885121915276	2.064911200814248e-26	8.520831159060323e-15	1.106246734316037e-16	3.558209550780142e-15	6.5813069585911155e-19
47400000	0.00335025574294535	-1.3442993478069936e-22	-1.5902463266305086e-22	9.436501970338437e-13	1.8282155038094938e-14	0.0032994885121915276	2.0653717677365298e-26	8.520831159060323e-15	1.106246734316037e-16	3.558209550780142e-15	6.5813069585911155e-19
47500000	0.00335025574294535	-1.3442993478069936e-22	-1.5902463266305086e-22	9.436501970338437e-13	1.8282155038094938e-14	0.0032994885121915276	2.0654689175721142e-26	8.520831159060323e-15	1.106246734316037e-16	3.558209550780142e-15	6.5813069585911155e-19
47600000	0.00335025574294535	-1.3442993478069936e-22	-1.5902463266305086e-22	9.436501970338437e-13	1.8282155038094938e-14	0.0032994885121915276	2.065213307616338e-26	8.520831159060323e-15	1.106246734316037e-16	3.558209550780142e-15	6.5813069585911155e-19
47700000	0.00335025574294535	-1.3442993478069936e-22	-1.5902463266305086e-22	9.436501970338437e-13	1.8282155038094938e-14	0.0032994885121915276	2.064615595164537e-26	8.520831159060323e-15	1.106246734316037e-16	3.558209550780142e-15	6.5813069585911155e-19
47800000	0.00335025574294535	-1.3442993478069936e-22	-1.5902463266305086e-22	9.436501970338437e-13	1.8282155038094938e-14	0.0032994885121915276	2.063686437512047e-26	8.520831159060323e-15	1.106246734316037e-16	3.558209550780142e-15	6.5813069585911155e-19
47900000	0.00335025574294535	-1.3442993478069936e-22	-1.5902463266305086e-22	9.436501970338437e-13	1.8282155038094938e-14	0.0032994885121915276	2.062436491954205e-26	8.520831159060323e-15	1.106246734316037e-16	3.558209550780142e-15	6.5813069585911155e-19
48000000	0.00335025574294535	-1.3442993478069936e-22	-1.5902463266305086e-22	9.436501970338437e-13	1.8282155038094938e-14	0.0032994885121915276	2.0608764157863467e-26	8.520831159060323e-15	1.106246734316037e-16	3.558209550780142e-15	6.5813069585911155e-19
48100000	0.00335025574294535	-1.3442993478069936e-22	-1.5902463266305086e-22	9.436501970338437e-13	1.8282155038094938e-14	0.0032994885121915276	2.0590168663038085e-26	8.520831159060323e-15	1.106246734316037e-16	3.558209550780142e-15	6.5813069585911155e-19
48200000	0.00335025574294535	-1.3442993478069936e-22	-1.5902463266305086e-22	9.436501970338437e-13	1.8282155038094938e-14	0.0032994885121915276	2.0568685008019265e-26	8.520831159060323e-15	1.106246734316037e-16	3.558209550780142e-15	6.5813069585911155e-19
48300000	0.00335025574294535	-1.3442993478069936e-22	-1.5902463266305086e-22	9.436501970338437e-13	1.8282155038094938e-14	0.0032994885121915276	2.054441976576037e-26	8.520831159060323e-15	1.106246734316037e-16	3.558209550780142e-15	6.5813069585911155e-19
48400000	0.00335025574294535	-1.3442993478069936e-22	-1.5902463266305086e-22	9.436501970338437e-13	1.8282155038094938e-14	0.0032994885121915276	2.0517479509214762e-26	8.520831159060323e-15	1.106246734316037e-16	3.558209550780142e-15	6.5813069585911155e-19
48500000	0.00335025574294535	-1.3442993478069936e-22	-1.5902463266305086e-22	9.436501970338437e-13	1.8282155038094938e-14	0.0032994885121915276	2.04879708113358e-26	8.520831159060323e-15	1.106246734316037e-16	3.558209550780142e-15	6.5813069585911155e-19
48600000	0.00335025574294535	-1.3442993478069936e-22	-1.5902463266305086e-22	9.436501970338437e-13	1.8282155038094938e-14	0.0032994885121915276	2.045600024507685e-26	8.520831159060323e-15	1.106246734316037e-16	3.558209550780142e-15	6.5813069585911155e-19
48700000	0.00335025574294535	-1.3442993478069936e-22	-1.5902463266305086e-22	9.436501970338437e-13	1.8282155038094938e-14	0.0032994885121915276	2.0421674383391274e-26	8.520831159060323e-15	1.106246734316037e-16	3.558209550780142e-15	6.5813069585911155e-19
48800000	0.00335025574294535	-1.3442993478069936e-22	-1.5902463266305086e-22	9.436501970338437e-13	1.8282155038094938e-14	0.0032994885121915276	2.0385099799232432e-26	8.520831159060323e-15	1.106246734316037e-16	3.558209550780142e-15	6.5813069585911155e-19
48900000	0.00335025574294535	-1.3442993478069936e-22	-1.5902463266305086e-22	9.436501970338437e-13	1.8282155038094938e-14	0.0032994885121915276	2.0346383065553686e-26	8.520831159060323e-15	1.106246734316037e-16	3.558209550780142e-15	6.5813069585911155e-19
49000000	0.00335025574294535	-1.3442993478069936e-22	-1.5902463266305086e-22	9.436501970338437e-13	1.8282155038094938e-14	0.0032994885121915276	2.03056307553084e-26	8.520831159060323e-15	1.106246734316037e-16	3.558209550780142e-15	6.5813069585911155e-19
49100000	0.00335025574294535	-1.3442993478069936e-22	-1.5902463266305086e-22	9.436501970338437e-13	1.8282155038094938e-14	0.0032994885121915276	2.0262949441449934e-26	8.520831159060323e-15	1.106246734316037e-16	3.558209550780142e-15	6.5813069585911155e-19
49200000	0.00335025574294535	-1.3442993478069936e-22	-1.5902463266305086e-22	9.436501970338437e-13	1.8282155038094938e-14	0.0032994885121915276	2.021844569693165e-26	8.520831159060323e-15	1.106246734316037e-16	3.558209550780142e-15	6.5813069585911155e-19
49300000	0.00335025574294535	-1.3442993478069936e-22	-1.5902463266305086e-22	9.436501970338437e-13	1.8282155038094938e-14	0.0032994885121915276	2.017222609470691e-26	8.520831159060323e-15	1.106246734316037e-16	3.558209550780142e-15	6.5813069585911155e-19
49400000	0.00335025574294535	-1.3442993478069936e-22	-1.5902463266305086e-22	9.436501970338437e-13	1.8282155038094938e-14	0.0032994885121915276	2.012439720772908e-26	8.520831159060323e-15	1.106246734316037e-16	3.558209550780142e-15	6.5813069585911155e-19
49500000	0.00335025574294535	-1.3442993478069936e-22	-1.5902463266305086e-22	9.436501970338437e-13	1.8282155038094938e-14	0.0032994885121915276	2.0075065608951518e-26	8.520831159060323e-15	1.106246734316037e-16	3.558209550780142e-15	6.5813069585911155e-19
49600000	0.00335025574294535	-1.3442993478069936e-22	-1.5902463266305086e-22	9.436501970338437e-13	1.8282155038094938e-14	0.0032994885121915276	2.0024337871327586e-26	8.520831159060323e-15	1.106246734316037e-16	3.558209550780142e-15	6.5813069585911155e-19
49700000	0.00335025574294535	-1.3442993478069936e-22	-1.5902463266305086e-22	9.436501970338437e-13	1.8282155038094938e-14	0.0032994885121915276	1.9972320567810647e-26	8.520831159060323e-15	1.106246734316037e-16	3.558209550780142e-15	6.5813069585911155e-19
49800000	0.00335025574294535	-1.3442993478069936e-22	-1.5902463266305086e-22	9.436501970338437e-13	1.8282155038094938e-14	0.0032994885121915276	1.9919120271354064e-26	8.520831159060323e-15	1.106246734316037e-16	3.558209550780142e-15	6.5813069585911155e-19
49900000	0.00335025574294535	-1.3442993478069936e-22	-1.5902463266305086e-22	9.436501970338437e-13	1.8282155038094938e-14	0.0032994885121915276	1.9864843554911196e-26	8.520831159060323e-15	1.106246734316037e-16	3.558209550780142e-15	6.5813069585911155e-19
50000000	0.00335025574294535	-1.3442993478069936e-22	-1.5902463266305086e-22	9.436501970338437e-13	1.8282155038094938e-14	0.0032994885121915276	1.9809596991435407e-26	8.520831159060323e-15	1.106246734316037e-16	3.558209550780142e-15	6.5813069585911155e-19
50100000	0.00335025574294535	-1.3442993478069936e-22	-1.5902463266305086e-22	9.436501970338437e-13	1.8282155038094938e-14	0.0032994885121915276	1.975348715388006e-26	8.520831159060323e-15	1.106246734316037e-16	3.558209550780142e-15	6.5813069585911155e-19
50200000	0.00335025574294535	-1.3442993478069936e-22	-1.5902463266305086e-22	9.436501970338437e-13	1.8282155038094938e-14	0.0032994885121915276	1.9696620615198518e-26	8.520831159060323e-15	1.106246734316037e-16	3.558209550780142e-15	6.5813069585911155e-19
50300000	0.00335025574294535	-1.3442993478069936e-22	-1.5902463266305086e-22	9.436501970338437e-13	1.8282155038094938e-14	0.0032994885121915276	1.963910394834414e-26	8.520831159060323e-15	1.106246734316037e-16	3.558209550780142e-15	6.5813069585911155e-19
50400000	0.00335025574294535	-1.3442993478069936e-22	-1.5902463266305086e-22	9.436501970338437e-13	1.8282155038094938e-14	0.0032994885121915276	1.958104372627029e-26	8.520831159060323e-15	1.106246734316037e-16	3.558209550780142e-15	6.5813069585911155e-19
50500000	0.00335025574294535	-1.3442993478069936e-22	-1.5902463266305086e-22	9.436501970338437e-13	1.8282155038094938e-14	0.0032994885121915276	1.9522546521930328e-26	8.520831159060323e-15	1.106246734316037e-16	3.558209550780142e-15	6.5813069585911155e-19
50600000	0.00335025574294535	-1.3442993478069936e-22	-1.5902463266305086e-22	9.436501970338437e-13	1.8282155038094938e-14	0.0032994885121915276	1.9463718908277615e-26	8.520831159060323e-15	1.106246734316037e-16	3.558209550780142e-15	6.5813069585911155e-19
50700000	0.00335025574294535	-1.3442993478069936e-22	-1.5902463266305086e-22	9.436501970338437e-13	1.8282155038094938e-14	0.0032994885121915276	1.940466745826552e-26	8.520831159060323e-15	1.106246734316037e-16	3.558209550780142e-15	6.5813069585911155e-19
50800000	0.00335025574294535	-1.3442993478069936e-22	-1.5902463266305086e-22	9.436501970338437e-13	1.8282155038094938e-14	0.0032994885121915276	1.9345498744847398e-26	8.520831159060323e-15	1.106246734316037e-16	3.558209550780142e-15	6.5813069585911155e-19
50900000	0.00335025574294535	-1.3442993478069936e-22	-1.5902463266305086e-22	9.436501970338437e-13	1.8282155038094938e-14	0.0032994885121915276	1.9286319340976612e-26	8.520831159060323e-15	1.106246734316037e-16	3.558209550780142e-15	6.5813069585911155e-19
51000000	0.00335025574294535	-1.3442993478069936e-22	-1.5902463266305086e-22	9.436501970338437e-13	1.8282155038094938e-14	0.0032994885121915276	1.9227235819606526e-26	8.520831159060323e-15	1.106246734316037e-16	3.558209550780142e-15	6.5813069585911155e-19
51100000	0.00335025574294535	-1.3442993478069936e-22	-1.5902463266305086e-22	9.436501970338437e-13	1.8282155038094938e-14	0.0032994885121915276	1.9168354753690502e-26	8.520831159060323e-15	1.106246734316037e-16	3.558209550780142e-15	6.5813069585911155e-19
51200000	0.00335025574294535	-1.3442993478069936e-22	-1.5902463266305086e-22	9.436501970338437e-13	1.8282155038094938e-14	0.0032994885121915276	1.91097827161819e-26	8.520831159060323e-15	1.106246734316037e-16	3.558209550780142e-15	6.5813069585911155e-19
51300000	0.00335025574294535	-1.3442993478069936e-22	-1.5902463266305086e-22	9.436501970338437e-13	1.8282155038094938e-14	0.0032994885121915276	1.9051626280034088e-26	8.520831159060323e-15	1.106246734316037e-16	3.558209550780142e-15	6.5813069585911155e-19
51400000	0.00335025574294535	-1.3442993478069936e-22	-1.5902463266305086e-22	9.436501970338437e-13	1.8282155038094938e-14	0.0032994885121915276	1.899399201820042e-26	8.520831159060323e-15	1.106246734316037e-16	3.558209550780142e-15	6.5813069585911155e-19
51500000	0.00335025574294535	-1.3442993478069936e-22	-1.5902463266305086e-22	9.436501970338437e-13	1.8282155038094938e-14	0.0032994885121915276	1.893698650363426e-26	8.520831159060323e-15	1.106246734316037e-16	3.558209550780142e-15	6.5813069585911155e-19
51600000	0.00335025574294535	-1.3442993478069936e-22	-1.5902463266305086e-22	9.436501970338437e-13	1.8282155038094938e-14	0.0032994885121915276	1.8880716309288975e-26	8.520831159060323e-15	1.106246734316037e-16	3.558209550780142e-15	6.5813069585911155e-19
51700000	0.00335025574294535	-1.3442993478069936e-22	-1.5902463266305086e-22	9.436501970338437e-13	1.8282155038094938e-14	0.0032994885121915276	1.8825288008117922e-26	8.520831159060323e-15	1.106246734316037e-16	3.558209550780142e-15	6.5813069585911155e-19
51800000	0.00335025574294535	-1.3442993478069936e-22	-1.5902463266305086e-22	9.436501970338437e-13	1.8282155038094938e-14	0.0032994885121915276	1.8770808173074465e-26	8.520831159060323e-15	1.106246734316037e-16	3.558209550780142e-15	6.5813069585911155e-19
51900000	0.00335025574294535	-1.3442993478069936e-22	-1.5902463266305086e-22	9.436501970338437e-13	1.8282155038094938e-14	0.0032994885121915276	1.8717383377111968e-26	8.520831159060323e-15	1.106246734316037e-16	3.558209550780142e-15	6.5813069585911155e-19
52000000	0.00335025574294535	-1.3442993478069936e-22	-1.5902463266305086e-22	9.436501970338437e-13	1.8282155038094938e-14	0.0032994885121915276	1.8665120193183786e-26	8.520831159060323e-15	1.106246734316037e-16	3.558209550780142e-15	6.5813069585911155e-19
52100000	0.00335025574294535	-1.3442993478069936e-22	-1.5902463266305086e-22	9.436501970338437e-13	1.8282155038094938e-14	0.0032994885121915276	1.861412519424329e-26	8.520831159060323e-15	1.106246734316037e-16	3.558209550780142e-15	6.5813069585911155e-19
52200000	0.00335025574294535	-1.3442993478069936e-22	-1.5902463266305086e-22	9.436501970338437e-13	1.8282155038094938e-14	0.0032994885121915276	1.8564504953243834e-26	8.520831159060323e-15	1.106246734316037e-16	3.558209550780142e-15	6.5813069585911155e-19
52300000	0.00335025574294535	-1.3442993478069936e-22	-1.5902463266305086e-22	9.436501970338437e-13	1.8282155038094938e-14	0.0032994885121915276	1.8516366043138786e-26	8.520831159060323e-15	1.106246734316037e-16	3.558209550780142e-15	6.5813069585911155e-19
52400000	0.00335025574294535	-1.3442993478069936e-22	-1.5902463266305086e-22	9.436501970338437e-13	1.8282155038094938e-14	0.0032994885121915276	1.8469815036881507e-26	8.520831159060323e-15	1.106246734316037e-16	3.558209550780142e-15	6.5813069585911155e-19
52500000	0.00335025574294535	-1.3442993478069936e-22	-1.5902463266305086e-22	9.436501970338437e-13	1.8282155038094938e-14	0.0032994885121915276	1.8424958507425358e-26	8.520831159060323e-15	1.106246734316037e-16	3.558209550780142e-15	6.5813069585911155e-19
52600000	0.00335025574294535	-1.3442993478069936e-22	-1.5902463266305086e-22	9.436501970338437e-13	1.8282155038094938e-14	0.0032994885121915276	1.83819030277237e-26	8.520831159060323e-15	1.106246734316037e-16	3.558209550780142e-15	6.5813069585911155e-19
52700000	0.00335025574294535	-1.3442993478069936e-22	-1.5902463266305086e-22	9.436501970338437e-13	1.8282155038094938e-14	0.0032994885121915276	1.8340755170729894e-26	8.520831159060323e-15	1.106246734316037e-16	3.558209550780142e-15	6.5813069585911155e-19
52800000	0.00335025574294535	-1.3442993478069936e-22	-1.5902463266305086e-22	9.436501970338437e-13	1.8282155038094938e-14	0.0032994885121915276	1.8301621509397304e-26	8.520831159060323e-15	1.106246734316037e-16	3.558209550780142e-15	6.5813069585911155e-19
52900000	0.00335025574294535	-1.3442993478069936e-22	-1.5902463266305086e-22	9.436501970338437e-13	1.8282155038094938e-14	0.0032994885121915276	1.8264608616679292e-26	8.520831159060323e-15	1.106246734316037e-16	3.558209550780142e-15	6.5813069585911155e-19
53000000	0.00335025574294535	-1.3442993478069936e-22	-1.5902463266305086e-22	9.436501970338437e-13	1.8282155038094938e-14	0.0032994885121915276	1.8229823065529223e-26	8.520831159060323e-15	1.106246734316037e-16	3.558209550780142e-15	6.5813069585911155e-19
53100000	0.00335025574294535	-1.3442993478069936e-22	-1.5902463266305086e-22	9.436501970338437e-13	1.8282155038094938e-14	0.0032994885121915276	1.8197371428900455e-26	8.520831159060323e-15	1.106246734316037e-16	3.558209550780142e-15	6.5813069585911155e-19
53200000	0.00335025574294535	-1.3442993478069936e-22	-1.5902463266305086e-22	9.436501970338437e-13	1.8282155038094938e-14	0.0032994885121915276	1.8167360279746352e-26	8.520831159060323e-15	1.106246734316037e-16	3.558209550780142e-15	6.5813069585911155e-19
53300000	0.00335025574294535	-1.3442993478069936e-22	-1.5902463266305086e-22	9.436501970338437e-13	1.8282155038094938e-14	0.0032994885121915276	1.8139896191020272e-26	8.520831159060323e-15	1.106246734316037e-16	3.558209550780142e-15	6.5813069585911155e-19
53400000	0.00335025574294535	-1.3442993478069936e-22	-1.5902463266305086e-22	9.436501970338437e-13	1.8282155038094938e-14	0.0032994885121915276	1.8115085735675582e-26	8.520831159060323e-15	1.106246734316037e-16	3.558209550780142e-15	6.5813069585911155e-19
53500000	0.00335025574294535	-1.3442993478069936e-22	-1.5902463266305086e-22	9.436501970338437e-13	1.8282155038094938e-14	0.0032994885121915276	1.809303548666564e-26	8.520831159060323e-15	1.106246734316037e-16	3.558209550780142e-15	6.5813069585911155e-19
53600000	0.00335025574294535	-1.3442993478069936e-22	-1.5902463266305086e-22	9.436501970338437e-13	1.8282155038094938e-14	0.0032994885121915276	1.8073852016943815e-26	8.520831159060323e-15	1.106246734316037e-16	3.558209550780142e-15	6.5813069585911155e-19
53700000	0.00335025574294535	-1.3442993478069936e-22	-1.5902463266305086e-22	9.436501970338437e-13	1.8282155038094938e-14	0.0032994885121915276	1.805764189946346e-26	8.520831159060323e-15	1.106246734316037e-16	3.558209550780142e-15	6.5813069585911155e-19
53800000	0.00335025574294535	-1.3442993478069936e-22	-1.5902463266305086e-22	9.436501970338437e-13	1.8282155038094938e-14	0.0032994885121915276	1.8044511707177944e-26	8.520831159060323e-15	1.106246734316037e-16	3.558209550780142e-15	6.5813069585911155e-19
53900000	0.00335025574294535	-1.3442993478069936e-22	-1.5902463266305086e-22	9.436501970338437e-13	1.8282155038094938e-14	0.0032994885121915276	1.8034568013040626e-26	8.520831159060323e-15	1.106246734316037e-16	3.558209550780142e-15	6.5813069585911155e-19
54000000	0.00335025574294535	-1.3442993478069936e-22	-1.5902463266305086e-22	9.436501970338437e-13	1.8282155038094938e-14	0.0032994885121915276	1.8027917390004868e-26	8.520831159060323e-15	1.106246734316037e-16	3.558209550780142e-15	6.5813069585911155e-19
54100000	0.00335025574294535	-1.3442993478069936e-22	-1.5902463266305086e-22	9.436501970338437e-13	1.8282155038094938e-14	0.0032994885121915276	1.8024666411024032e-26	8.520831159060323e-15	1.106246734316037e-16	3.558209550780142e-15	6.5813069585911155e-19
54200000	0.00335025574294535	-1.3442993478069936e-22	-1.5902463266305086e-22	9.436501970338437e-13	1.8282155038094938e-14	0.0032994885121915276	1.8024348590872791e-26	8.520831159060323e-15	1.106246734316037e-16	3.558209550780142e-15	6.5813069585911155e-19
54300000	0.00335025574294535	-1.3442993478069936e-22	-1.5902463266305086e-22	9.436501970338437e-13	1.8282155038094938e-14	0.0032994885121915276	1.8024362802719815e-26	8.520831159060323e-15	1.106246734316037e-16	3.558209550780142e-15	6.5813069585911155e-19
54400000	0.00335025574294535	-1.3442993478069936e-22	-1.5902463266305086e-22	9.436501970338437e-13	1.8282155038094938e-14	0.0032994885121915276	1.8024376434986648e-26	8.520831159060323e-15	1.106246734316037e-16	3.558209550780142e-15	6.5813069585911155e-19
54500000	0.00335025574294535	-1.3442993478069936e-22	-1.5902463266305086e-22	9.436501970338437e-13	1.8282155038094938e-14	0.0032994885121915276	1.8024389496576165e-26	8.520831159060323e-15	1.106246734316037e-16	3.558209550780142e-15	6.5813069585911155e-19
54600000	0.00335025574294535	-1.3442993478069936e-22	-1.5902463266305086e-22	9.436501970338437e-13	1.8282155038094938e-14	0.0032994885121915276	1.8024401996391244e-26	8.520831159060323e-15	1.106246734316037e-16	3.558209550780142e-15	6.5813069585911155e-19
54700000	0.00335025574294535	-1.3442993478069936e-22	-1.5902463266305086e-22	9.436501970338437e-13	1.8282155038094938e-14	0.0032994885121915276	1.8024413943334768e-26	8.520831159060323e-15	1.106246734316037e-16	3.558209550780142e-15	6.5813069585911155e-19
54800000	0.00335025574294535	-1.3442993478069936e-22	-1.5902463266305086e-22	9.436501970338437e-13	1.8282155038094938e-14	0.0032994885121915276	1.8024425346309613e-26	8.520831159060323e-15	1.106246734316037e-16	3.558209550780142e-15	6.5813069585911155e-19
54900000	0.00335025574294535	-1.3442993478069936e-22	-1.5902463266305086e-22	9.436501970338437e-13	1.8282155038094938e-14	0.0032994885121915276	1.8024436214218662e-26	8.520831159060323e-15	1.106246734316037e-16	3.558209550780142e-15	6.5813069585911155e-19
55000000	0.00335025574294535	-1.3442993478069936e-22	-1.5902463266305086e-22	9.436501970338437e-13	1.8282155038094938e-14	0.0032994885121915276	1.802444655596479e-26	8.520831159060323e-15	1.106246734316037e-16	3.558209550780142e-15	6.5813069585911155e-19
55100000	0.00335025574294535	-1.3442993478069936e-22	-1.5902463266305086e-22	9.436501970338437e-13	1.8282155038094938e-14	0.0032994885121915276	1.8024456380450878e-26	8.520831159060323e-15	1.106246734316037e-16	3.558209550780142e-15	6.5813069585911155e-19
55200000	0.00335025574294535	-1.3442993478069936e-22	-1.5902463266305086e-22	9.436501970338437e-13	1.8282155038094938e-14	0.0032994885121915276	1.8024465696579804e-26	8.520831159060323e-15	1.106246734316037e-16	3.558209550780142e-15	6.5813069585911155e-19
55300000	0.00335025574294535	-1.3442993478069936e-22	-1.5902463266305086e-22	9.436501970338437e-13	1.8282155038094938e-14	0.0032994885121915276	1.8024474513254444e-26	8.520831159060323e-15	1.106246734316037e-16	3.558209550780142e-15	6.5813069585911155e-19
55400000	0.00335025574294535	-1.3442993478069936e-22	-1.5902463266305086e-22	9.436501970338437e-13	1.8282155038094938e-14	0.0032994885121915276	1.8024482839377686e-26	8.520831159060323e-15	1.106246734316037e-16	3.558209550780142e-15	6.5813069585911155e-19
55500000	0.00335025574294535	-1.3442993478069936e-22	-1.5902463266305086e-22	9.436501970338437e-13	1.8282155038094938e-14	0.0032994885121915276	1.80244906838524e-26	8.520831159060323e-15	1.106246734316037e-16	3.558209550780142e-15	6.5813069585911155e-19
55600000	0.00335025574294535	-1.3442993478069936e-22	-1.5902463266305086e-22	9.436501970338437e-13	1.8282155038094938e-14	0.0032994885121915276	1.802449805558147e-26	8.520831159060323e-15	1.106246734316037e-16	3.558209550780142e-15	6.5813069585911155e-19
55700000	0.00335025574294535	-1.3442993478069936e-22	-1.5902463266305086e-22	9.436501970338437e-13	1.8282155038094938e-14	0.0032994885121915276	1.802450496346777e-26	8.520831159060323e-15	1.106246734316037e-16	3.558209550780142e-15	6.5813069585911155e-19
55800000	0.00335025574294535	-1.3442993478069936e-22	-1.5902463266305086e-22	9.436501970338437e-13	1.8282155038094938e-14	0.0032994885121915276	1.8024511416414187e-26	8.520831159060323e-15	1.106246734316037e-16	3.558209550780142e-15	6.5813069585911155e-19
55900000	0.00335025574294535	-1.3442993478069936e-22	-1.5902463266305086e-22	9.436501970338437e-13	1.8282155038094938e-14	0.0032994885121915276	1.8024517423323593e-26	8.520831159060323e-15	1.106246734316037e-16	3.558209550780142e-15	6.5813069585911155e-19
56000000	0.00335025574294535	-1.3442993478069936e-22	-1.5902463266305086e-22	9.436501970338437e-13	1.8282155038094938e-14	0.0032994885121915276	1.802452299309887e-26	8.520831159060323e-15	1.106246734316037e-16	3.558209550780142e-15	6.5813069585911155e-19
56100000	0.00335025574294535	-1.3442993478069936e-22	-1.5902463266305086e-22	9.436501970338437e-13	1.8282155038094938e-14	0.0032994885121915276	1.8024528134642895e-26	8.520831159060323e-15	1.106246734316037e-16	3.558209550780142e-15	6.5813069585911155e-19
56200000	0.00335025574294535	-1.3442993478069936e-22	-1.5902463266305086e-22	9.436501970338437e-13	1.8282155038094938e-14	0.0032994885121915276	1.802453285685855e-26	8.520831159060323e-15	1.106246734316037e-16	3.558209550780142e-15	6.5813069585911155e-19
56300000	0.00335025574294535	-1.3442993478069936e-22	-1.5902463266305086e-22	9.436501970338437e-13	1.8282155038094938e-14	0.0032994885121915276	1.8024537168648714e-26	8.520831159060323e-15	1.106246734316037e-16	3.558209550780142e-15	6.5813069585911155e-19
56400000	0.00335025574294535	-1.3442993478069936e-22	-1.5902463266305086e-22	9.436501970338437e-13	1.8282155038094938e-14	0.0032994885121915276	1.8024541078916262e-26	8.520831159060323e-15	1.106246734316037e-16	3.558209550780142e-15	6.5813069585911155e-19
56500000	0.00335025574294535	-1.3442993478069936e-22	-1.5902463266305086e-22	9.436501970338437e-13	1.8282155038094938e-14	0.0032994885121915276	1.8024544596564077e-26	8.520831159060323e-15	1.106246734316037e-16	3.558209550780142e-15	6.5813069585911155e-19
56600000	0.00335025574294535	-1.3442993478069936e-22	-1.5902463266305086e-22	9.436501970338437e-13	1.8282155038094938e-14	0.0032994885121915276	1.8024547730495035e-26	8.520831159060323e-15	1.106246734316037e-16	3.558209550780142e-15	6.5813069585911155e-19
56700000	0.00335025574294535	-1.3442993478069936e-22	-1.5902463266305086e-22	9.436501970338437e-13	1.8282155038094938e-14	0.0032994885121915276	1.8024550489612018e-26	8.520831159060323e-15	1.106246734316037e-16	3.558209550780142e-15	6.5813069585911155e-19
56800000	0.00335025574294535	-1.3442993478069936e-22	-1.5902463266305086e-22	9.436501970338437e-13	1.8282155038094938e-14	0.0032994885121915276	1.8024552882817902e-26	8.520831159060323e-15	1.106246734316037e-16	3.558209550780142e-15	6.5813069585911155e-19
56900000	0.00335025574294535	-1.3442993478069936e-22	-1.5902463266305086e-22	9.436501970338437e-13	1.8282155038094938e-14	0.0032994885121915276	1.802455491901557e-26	8.520831159060323e-15	1.106246734316037e-16	3.558209550780142e-15	6.5813069585911155e-19
57000000	0.00335025574294535	-1.3442993478069936e-22	-1.5902463266305086e-22	9.436501970338437e-13	1.8282155038094938e-14	0.0032994885121915276	1.8024556607107897e-26	8.520831159060323e-15	1.106246734316037e-16	3.558209550780142e-15	6.5813069585911155e-19
57100000	0.00335025574294535	-1.3442993478069936e-22	-1.5902463266305086e-22	9.436501970338437e-13	1.8282155038094938e-14	0.0032994885121915276	1.8024557955997764e-26	8.520831159060323e-15	1.106246734316037e-16	3.558209550780142e-15	6.5813069585911155e-19
57200000	0.00335025574294535	-1.3442993478069936e-22	-1.5902463266305086e-22	9.436501970338437e-13	1.8282155038094938e-14	0.0032994885121915276	1.802455897458805e-26	8.520831159060323e-15	1.106246734316037e-16	3.558209550780142e-15	6.5813069585911155e-19
57300000	0.00335025574294535	-1.3442993478069936e-22	-1.5902463266305086e-22	9.436501970338437e-13	1.8282155038094938e-14	0.0032994885121915276	1.8024559671781633e-26	8.520831159060323e-15	1.106246734316037e-16	3.558209550780142e-15	6.5813069585911155e-19
57400000	0.00335025574294535	-1.3442993478069936e-22	-1.5902463266305086e-22	9.436501970338437e-13	1.8282155038094938e-14	0.0032994885121915276	1.8024560056481393e-26	8.520831159060323e-15	1.106246734316037e-16	3.558209550780142e-15	6.5813069585911155e-19
57500000	0.00335025574294535	-1.3442993478069936e-22	-1.5902463266305086e-22	9.436501970338437e-13	1.8282155038094938e-14	0.0032994885121915276	1.8024560137590208e-26	8.520831159060323e-15	1.106246734316037e-16	3.558209550780142e-15	6.5813069585911155e-19
57600000	0.00335025574294535	-1.3442993478069936e-22	-1.5902463266305086e-22	9.436501970338437e-13	1.8282155038094938e-14	0.0032994885121915276	1.802455992401096e-26	8.520831159060323e-15	1.106246734316037e-16	3.558209550780142e-15	6.5813069585911155e-19
57700000	0.00335025574294535	-1.3442993478069936e-22	-1.5902463266305086e-22	9.436501970338437e-13	1.8282155038094938e-14	0.0032994885121915276	1.8024559424646524e-26	8.520831159060323e-15	1.106246734316037e-16	3.558209550780142e-15	6.5813069585911155e-19
57800000	0.00335025574294535	-1.3442993478069936e-22	-1.5902463266305086e-22	9.436501970338437e-13	1.8282155038094938e-14	0.0032994885121915276	1.802455864839978e-26	8.520831159060323e-15	1.106246734316037e-16	3.558209550780142e-15	6.5813069585911155e-19
57900000	0.00335025574294535	-1.3442993478069936e-22	-1.5902463266305086e-22	9.436501970338437e-13	1.8282155038094938e-14	0.0032994885121915276	1.8024557604173608e-26	8.520831159060323e-15	1.106246734316037e-16	3.558209550780142e-15	6.5813069585911155e-19
58000000	0.00335025574294535	-1.3442993478069936e-22	-1.5902463266305086e-22	9.436501970338437e-13	1.8282155038094938e-14	0.0032994885121915276	1.8024556300870887e-26	8.520831159060323e-15	1.106246734316037e-16	3.558209550780142e-15	6.5813069585911155e-19
58100000	0.00335025574294535	-1.3442993478069936e-22	-1.5902463266305086e-22	9.436501970338437e-13	1.8282155038094938e-14	0.0032994885121915276	1.8024554747394497e-26	8.520831159060323e-15	1.106246734316037e-16	3.558209550780142e-15	6.5813069585911155e-19
58200000	0.00335025574294535	-1.3442993478069936e-22	-1.5902463266305086e-22	9.436501970338437e-13	1.8282155038094938e-14	0.0032994885121915276	1.8024552952647314e-26	8.520831159060323e-15	1.106246734316037e-16	3.558209550780142e-15	6.5813069585911155e-19
58300000	0.00335025574294535	-1.3442993478069936e-22	-1.5902463266305086e-22	9.436501970338437e-13	1.8282155038094938e-14	0.0032994885121915276	1.8024550925532222e-26	8.520831159060323e-15	1.106246734316037e-16	3.558209550780142e-15	6.5813069585911155e-19
58400000	0.00335025574294535	-1.3442993478069936e-22	-1.5902463266305086e-22	9.436501970338437e-13	1.8282155038094938e-14	0.0032994885121915276	1.8024548674952093e-26	8.520831159060323e-15	1.106246734316037e-16	3.558209550780142e-15	6.5813069585911155e-19
58500000	0.00335025574294535	-1.3442993478069936e-22	-1.5902463266305086e-22	9.436501970338437e-13	1.8282155038094938e-14	0.0032994885121915276	1.8024546209809812e-26	8.520831159060323e-15	1.106246734316037e-16	3.558209550780142e-15	6.5813069585911155e-19
58600000	0.00335025574294535	-1.3442993478069936e-22	-1.5902463266305086e-22	9.436501970338437e-13	1.8282155038094938e-14	0.0032994885121915276	1.8024543539008257e-26	8.520831159060323e-15	1.106246734316037e-16	3.558209550780142e-15	6.5813069585911155e-19
58700000	0.00335025574294535	-1.3442993478069936e-22	-1.5902463266305086e-22	9.436501970338437e-13	1.8282155038094938e-14	0.0032994885121915276	1.8024540671450304e-26	8.520831159060323e-15	1.106246734316037e-16	3.558209550780142e-15	6.5813069585911155e-19
58800000	0.00335025574294535	-1.3442993478069936e-22	-1.5902463266305086e-22	9.436501970338437e-13	1.8282155038094938e-14	0.0032994885121915276	1.8024537616038833e-26	8.520831159060323e-15	1.106246734316037e-16	3.558209550780142e-15	6.5813069585911155e-19
58900000	0.00335025574294535	-1.3442993478069936e-22	-1.5902463266305086e-22	9.436501970338437e-13	1.8282155038094938e-14	0.0032994885121915276	1.8024534381676725e-26	8.520831159060323e-15	1.106246734316037e-16	3.558209550780142e-15	6.5813069585911155e-19
59000000	0.00335025574294535	-1.3442993478069936e-22	-1.5902463266305086e-22	9.436501970338437e-13	1.8282155038094938e-14	0.0032994885121915276	1.8024530977266858e-26	8.520831159060323e-15	1.106246734316037e-16	3.558209550780142e-15	6.5813069585911155e-19
59100000	0.00335025574294535	-1.3442993478069936e-22	-1.5902463266305086e-22	9.436501970338437e-13	1.8282155038094938e-14	0.0032994885121915276	1.8024527411712113e-26	8.520831159060323e-15	1.106246734316037e-16	3.558209550780142e-15	6.5813069585911155e-19
59200000	0.00335025574294535	-1.3442993478069936e-22	-1.5902463266305086e-22	9.436501970338437e-13	1.8282155038094938e-14	0.0032994885121915276	1.8024523693915363e-26	8.520831159060323e-15	1.106246734316037e-16	3.558209550780142e-15	6.5813069585911155e-19
59300000	0.00335025574294535	-1.3442993478069936e-22	-1.5902463266305086e-22	9.436501970338437e-13	1.8282155038094938e-14	0.0032994885121915276	1.8024519832779492e-26	8.520831159060323e-15	1.106246734316037e-16	3.558209550780142e-15	6.5813069585911155e-19
59400000	0.00335025574294535	-1.3442993478069936e-22	-1.5902463266305086e-22	9.436501970338437e-13	1.8282155038094938e-14	0.0032994885121915276	1.802451583720738e-26	8.520831159060323e-15	1.106246734316037e-16	3.558209550780142e-15	6.5813069585911155e-19
59500000	0.00335025574294535	-1.3442993478069936e-22	-1.5902463266305086e-22	9.436501970338437e-13	1.8282155038094938e-14	0.0032994885121915276	1.8024511716101902e-26	8.520831159060323e-15	1.106246734316037e-16	3.558209550780142e-15	6.5813069585911155e-19
59600000	0.00335025574294535	-1.3442993478069936e-22	-1.5902463266305086e-22	9.436501970338437e-13	1.8282155038094938e-14	0.0032994885121915276	1.802450747836594e-26	8.520831159060323e-15	1.106246734316037e-16	3.558209550780142e-15	6.5813069585911155e-19
59700000	0.00335025574294535	-1.3442993478069936e-22	-1.5902463266305086e-22	9.436501970338437e-13	1.8282155038094938e-14	0.0032994885121915276	1.8024503132902372e-26	8.520831159060323e-15	1.106246734316037e-16	3.558209550780142e-15	6.5813069585911155e-19
59800000	0.00335025574294535	-1.3442993478069936e-22	-1.5902463266305086e-22	9.436501970338437e-13	1.8282155038094938e-14	0.0032994885121915276	1.8024498688614076e-26	8.520831159060323e-15	1.106246734316037e-16	3.558209550780142e-15	6.5813069585911155e-19
59900000	0.00335025574294535	-1.3442993478069936e-22	-1.5902463266305086e-22	9.436501970338437e-13	1.8282155038094938e-14	0.0032994885121915276	1.8024494154403933e-26	8.520831159060323e-15	1.106246734316037e-16	3.558209550780142e-15	6.581306958591115e-19
60000000	0.00335025574294535	-1.3442993478069936e-22	-1.5902463266305086e-22	9.436501970338437e-13	1.8282155038094938e-14	0.0032994885121915276	1.802448953917482e-26	8.520831159060323e-15	1.106246734316037e-16	3.558209550780142e-15	6.581306958591115e-19
60100000	0.00335025574294535	-1.3442993478069936e-22	-1.5902463266305086e-22	9.436501970338437e-13	1.8282155038094938e-14	0.0032994885121915276	1.802448485182962e-26	8.520831159060323e-15	1.106246734316037e-16	3.558209550780142e-15	6.581306958591115e-19
60200000	0.00335025574294535	-1.3442993478069936e-22	-1.5902463266305086e-22	9.436501970338437e-13	1.8282155038094938e-14	0.0032994885121915276	1.8024480101271207e-26	8.520831159060323e-15	1.106246734316037e-16	3.558209550780142e-15	6.581306958591115e-19
60300000	0.00335025574294535	-1.3442993478069936e-22	-1.5902463266305086e-22	9.436501970338437e-13	1.8282155038094938e-14	0.0032994885121915276	1.8024475296402462e-26	8.520831159060323e-15	1.106246734316037e-16	3.558209550780142e-15	6.581306958591115e-19
60400000	0.00335025574294535	-1.3442993478069936e-22	-1.5902463266305086e-22	9.436501970338437e-13	1.8282155038094938e-14	0.0032994885121915276	1.8024470446126264e-26	8.520831159060323e-15	1.106246734316037e-16	3.558209550780142e-15	6.581306958591115e-19
60500000	0.00335025574294535	-1.3442993478069936e-22	-1.5902463266305086e-22	9.436501970338437e-13	1.8282155038094938e-14	0.0032994885121915276	1.8024465559345493e-26	8.520831159060323e-15	1.106246734316037e-16	3.558209550780142e-15	6.581306958591115e-19
60600000	0.00335025574294535	-1.3442993478069936e-22	-1.5902463266305086e-22	9.436501970338437e-13	1.8282155038094938e-14	0.0032994885121915276	1.8024460644963028e-26	8.520831159060323e-15	1.106246734316037e-16	3.558209550780142e-15	6.581306958591115e-19
60700000	0.00335025574294535	-1.3442993478069936e-22	-1.5902463266305086e-22	9.436501970338437e-13	1.8282155038094938e-14	0.0032994885121915276	1.8024455711881745e-26	8.520831159060323e-15	1.106246734316037e-16	3.558209550780142e-15	6.581306958591115e-19
60800000	0.00335025574294535	-1.3442993478069936e-22	-1.5902463266305086e-22	9.436501970338437e-13	1.8282155038094938e-14	0.0032994885121915276	1.8024450769004527e-26	8.520831159060323e-15	1.106246734316037e-16	3.558209550780142e-15	6.581306958591115e-19
60900000	0.00335025574294535	-1.3442993478069936e-22	-1.5902463266305086e-22	9.436501970338437e-13	1.8282155038094938e-14	0.0032994885121915276	1.802444582523425e-26	8.520831159060323e-15	1.106246734316037e-16	3.558209550780142e-15	6.581306958591115e-19
61000000	0.00335025574294535	-1.3442993478069936e-22	-1.5902463266305086e-22	9.436501970338437e-13	1.8282155038094938e-14	0.0032994885121915276	1.8024440889473795e-26	8.520831159060323e-15	1.106246734316037e-16	3.558209550780142e-15	6.581306958591115e-19
61100000	0.00335025574294535	-1.3442993478069936e-22	-1.5902463266305086e-22	9.436501970338437e-13	1.8282155038094938e-14	0.0032994885121915276	1.8024435970626039e-26	8.520831159060323e-15	1.106246734316037e-16	3.558209550780142e-15	6.581306958591115e-19
61200000	0.00335025574294535	-1.3442993478069936e-22	-1.5902463266305086e-22	9.436501970338437e-13	1.8282155038094938e-14	0.0032994885121915276	1.8024431077593862e-26	8.520831159060323e-15	1.106246734316037e-16	3.558209550780142e-15	6.581306958591115e-19
61300000	0.00335025574294535	-1.3442993478069936e-22	-1.5902463266305086e-22	9.436501970338437e-13	1.8282155038094938e-14	0.0032994885121915276	1.8024426219280144e-26	8.520831159060323e-15	1.106246734316037e-16	3.558209550780142e-15	6.581306958591115e-19
61400000	0.00335025574294535	-1.3442993478069936e-22	-1.5902463266305086e-22	9.436501970338437e-13	1.8282155038094938e-14	0.0032994885121915276	1.8024421404587765e-26	8.520831159060323e-15	1.106246734316037e-16	3.558209550780142e-15	6.581306958591115e-19
61500000	0.00335025574294535	-1.3442993478069936e-22	-1.5902463266305086e-22	9.436501970338437e-13	1.8282155038094938e-14	0.0032994885121915276	1.80244166424196e-26	8.520831159060323e-15	1.106246734316037e-16	3.558209550780142e-15	6.581306958591115e-19
61600000	0.00335025574294535	-1.3442993478069936e-22	-1.5902463266305086e-22	9.436501970338437e-13	1.8282155038094938e-14	0.0032994885121915276	1.8024411941678533e-26	8.520831159060323e-15	1.106246734316037e-16	3.558209550780142e-15	6.581306958591115e-19
61700000	0.00335025574294535	-1.3442993478069936e-22	-1.5902463266305086e-22	9.436501970338437e-13	1.8282155038094938e-14	0.0032994885121915276	1.8024407311267438e-26	8.520831159060323e-15	1.106246734316037e-16	3.558209550780142e-15	6.581306958591115e-19
61800000	0.00335025574294535	-1.3442993478069936e-22	-1.5902463266305086e-22	9.436501970338437e-13	1.8282155038094938e-14	0.0032994885121915276	1.8024402760089197e-26	8.520831159060323e-15	1.106246734316037e-16	3.558209550780142e-15	6.581306958591115e-19
61900000	0.00335025574294535	-1.3442993478069936e-22	-1.5902463266305086e-22	9.436501970338437e-13	1.8282155038094938e-14	0.0032994885121915276	1.8024398297046687e-26	8.520831159060323e-15	1.106246734316037e-16	3.558209550780142e-15	6.581306958591115e-19
62000000	0.00335025574294535	-1.3442993478069936e-22	-1.5902463266305086e-22	9.436501970338437e-13	1.8282155038094938e-14	0.0032994885121915276	1.802439393104279e-26	8.520831159060323e-15	1.106246734316037e-16	3.558209550780142e-15	6.581306958591115e-19
62100000	0.00335025574294535	-1.3442993478069936e-22	-1.5902463266305086e-22	9.436501970338437e-13	1.8282155038094938e-14	0.0032994885121915276	1.8024389670980382e-26	8.520831159060323e-15	1.106246734316037e-16	3.558209550780142e-15	6.581306958591115e-19
62200000	0.00335025574294535	-1.3442993478069936e-22	-1.5902463266305086e-22	9.436501970338437e-13	1.8282155038094938e-14	0.0032994885121915276	1.8024385525762346e-26	8.520831159060323e-15	1.106246734316037e-16	3.558209550780142e-15	6.581306958591115e-19
62300000	0.00335025574294535	-1.3442993478069936e-22	-1.5902463266305086e-22	9.436501970338437e-13	1.8282155038094938e-14	0.0032994885121915276	1.8024381504291557e-26	8.520831159060323e-15	1.106246734316037e-16	3.558209550780142e-15	6.581306958591115e-19
62400000	0.00335025574294535	-1.3442993478069936e-22	-1.5902463266305086e-22	9.436501970338437e-13	1.8282155038094938e-14	0.0032994885121915276	1.8024377615470894e-26	8.520831159060323e-15	1.106246734316037e-16	3.558209550780142e-15	6.581306958591115e-19
62500000	0.00335025574294535	-1.3442993478069936e-22	-1.5902463266305086e-22	9.436501970338437e-13	1.8282155038094938e-14	0.0032994885121915276	1.802437386820324e-26	8.520831159060323e-15	1.106246734316037e-16	3.558209550780142e-15	6.581306958591115e-19
62600000	0.00335025574294535	-1.3442993478069936e-22	-1.5902463266305086e-22	9.436501970338437e-13	1.8282155038094938e-14	0.0032994885121915276	1.802437027139147e-26	8.520831159060323e-15	1.106246734316037e-16	3.558209550780142e-15	6.581306958591115e-19
62700000	0.00335025574294535	-1.3442993478069936e-22	-1.5902463266305086e-22	9.436501970338437e-13	1.8282155038094938e-14	0.0032994885121915276	1.8024366833938462e-26	8.520831159060323e-15	1.106246734316037e-16	3.558209550780142e-15	6.581306958591115e-19
62800000	0.00335025574294535	-1.3442993478069936e-22	-1.5902463266305086e-22	9.436501970338437e-13	1.8282155038094938e-14	0.0032994885121915276	1.8024363564747103e-26	8.520831159060323e-15	1.106246734316037e-16	3.558209550780142e-15	6.581306958591115e-19
62900000	0.00335025574294535	-1.3442993478069936e-22	-1.5902463266305086e-22	9.436501970338437e-13	1.8282155038094938e-14	0.0032994885121915276	1.8024360472720262e-26	8.520831159060323e-15	1.106246734316037e-16	3.558209550780142e-15	6.581306958591115e-19
63000000	0.00335025574294535	-1.3442993478069936e-22	-1.5902463266305086e-22	9.436501970338437e-13	1.8282155038094938e-14	0.0032994885121915276	1.8024357566760824e-26	8.520831159060323e-15	1.106246734316037e-16	3.558209550780142e-15	6.581306958591115e-19
63100000	0.00335025574294535	-1.3442993478069936e-22	-1.5902463266305086e-22	9.436501970338437e-13	1.8282155038094938e-14	0.0032994885121915276	1.8024354855771668e-26	8.520831159060323e-15	1.106246734316037e-16	3.558209550780142e-15	6.581306958591115e-19
63200000	0.00335025574294535	-1.3442993478069936e-22	-1.5902463266305086e-22	9.436501970338437e-13	1.8282155038094938e-14	0.0032994885121915276	1.802435234865567e-26	8.520831159060323e-15	1.106246734316037e-16	3.558209550780142e-15	6.581306958591115e-19
63300000	0.00335025574294535	-1.3442993478069936e-22	-1.5902463266305086e-22	9.436501970338437e-13	1.8282155038094938e-14	0.0032994885121915276	1.802435005431571e-26	8.520831159060323e-15	1.106246734316037e-16	3.558209550780142e-15	6.581306958591115e-19
63400000	0.00335025574294535	-1.3442993478069936e-22	-1.5902463266305086e-22	9.436501970338437e-13	1.8282155038094938e-14	0.0032994885121915276	1.8024347981654666e-26	8.520831159060323e-15	1.106246734316037e-16	3.558209550780142e-15	6.581306958591115e-19
63500000	0.00335025574294535	-1.3442993478069936e-22	-1.5902463266305086e-22	9.436501970338437e-13	1.8282155038094938e-14	0.0032994885121915276	1.8024346139575423e-26	8.520831159060323e-15	1.106246734316037e-16	3.558209550780142e-15	6.581306958591115e-19
63600000	0.00335025574294535	-1.3442993478069936e-22	-1.5902463266305086e-22	9.436501970338437e-13	1.8282155038094938e-14	0.0032994885121915276	1.8024344536980852e-26	8.520831159060323e-15	1.106246734316037e-16	3.558209550780142e-15	6.581306958591115e-19
63700000	0.00335025574294535	-1.3442993478069936e-22	-1.5902463266305086e-22	9.436501970338437e-13	1.8282155038094938e-14	0.0032994885121915276	1.802434318277384e-26	8.520831159060323e-15	1.106246734316037e-16	3.558209550780142e-15	6.581306958591115e-19
63800000	0.00335025574294535	-1.3442993478069936e-22	-1.5902463266305086e-22	9.436501970338437e-13	1.8282155038094938e-14	0.0032994885121915276	1.8024342085857257e-26	8.520831159060323e-15	1.106246734316037e-16	3.558209550780142e-15	6.581306958591115e-19
63900000	0.00335025574294535	-1.3442993478069936e-22	-1.5902463266305086e-22	9.436501970338437e-13	1.8282155038094938e-14	0.0032994885121915276	1.802434125513399e-26	8.520831159060323e-15	1.106246734316037e-16	3.558209550780142e-15	6.581306958591115e-19
64000000	0.00335025574294535	-1.3442993478069936e-22	-1.5902463266305086e-22	9.436501970338437e-13	1.8282155038094938e-14	0.0032994885121915276	1.802434069950691e-26	8.520831159060323e-15	1.106246734316037e-16	3.558209550780142e-15	6.581306958591115e-19
64100000	0.00335025574294535	-1.3442993478069936e-22	-1.5902463266305086e-22	9.436501970338437e-13	1.8282155038094938e-14	0.0032994885121915276	1.8024340427878905e-26	8.520831159060323e-15	1.106246734316037e-16	3.558209550780142e-15	6.581306958591115e-19
64200000	0.00335025574294535	-1.3442993478069936e-22	-1.5902463266305086e-22	9.436501970338437e-13	1.8282155038094938e-14	0.0032994885121915276	1.802434040128109e-26	8.520831159060323e-15	1.106246734316037e-16	3.558209550780142e-15	6.581306958591115e-19
64300000	0.00335025574294535	-1.3442993478069936e-22	-1.5902463266305086e-22	9.436501970338437e-13	1.8282155038094938e-14	0.0032994885121915276	1.802434040242225e-26	8.520831159060323e-15	1.106246734316037e-16	3.558209550780142e-15	6.581306958591115e-19
64400000	0.00335025574294535	-1.3442993478069936e-22	-1.5902463266305086e-22	9.436501970338437e-13	1.8282155038094938e-14	0.0032994885121915276	1.802434040351687e-26	8.520831159060323e-15	1.106246734316037e-16	3.558209550780142e-15	6.581306958591115e-19
64500000	0.00335025574294535	-1.3442993478069936e-22	-1.5902463266305086e-22	9.436501970338437e-13	1.8282155038094938e-14	0.0032994885121915276	1.802434040456567e-26	8.520831159060323e-15	1.106246734316037e-16	3.558209550780142e-15	6.581306958591115e-19
64600000	0.00335025574294535	-1.3442993478069936e-22	-1.5902463266305086e-22	9.436501970338437e-13	1.8282155038094938e-14	0.0032994885121915276	1.802434040556936e-26	8.520831159060323e-15	1.106246734316037e-16	3.558209550780142e-15	6.581306958591115e-19
64700000	0.00335025574294535	-1.3442993478069936e-22	-1.5902463266305086e-22	9.436501970338437e-13	1.8282155038094938e-14	0.0032994885121915276	1.8024340406528656e-26	8.520831159060323e-15	1.106246734316037e-16	3.558209550780142e-15	6.581306958591115e-19
64800000	0.00335025574294535	-1.3442993478069936e-22	-1.5902463266305086e-22	9.436501970338437e-13	1.8282155038094938e-14	0.0032994885121915276	1.8024340407444276e-26	8.520831159060323e-15	1.106246734316037e-16	3.558209550780142e-15	6.581306958591115e-19
64900000	0.00335025574294535	-1.3442993478069936e-22	-1.5902463266305086e-22	9.436501970338437e-13	1.8282155038094938e-14	0.0032994885121915276	1.8024340408316928e-26	8.520831159060323e-15	1.106246734316037e-16	3.558209550780142e-15	6.581306958591115e-19
65000000	0.00335025574294535	-1.3442993478069936e-22	-1.5902463266305086e-22	9.436501970338437e-13	1.8282155038094938e-14	0.0032994885121915276	1.8024340409147334e-26	8.520831159060323e-15	1.106246734316037e-16	3.558209550780142e-15	6.581306958591115e-19
65100000	0.00335025574294535	-1.3442993478069936e-22	-1.5902463266305086e-22	9.436501970338437e-13	1.8282155038094938e-14	0.0032994885121915276	1.8024340409936203e-26	8.520831159060323e-15	1.106246734316037e-16	3.558209550780142e-15	6.581306958591115e-19
65200000	0.00335025574294535	-1.3442993478069936e-22	-1.5902463266305086e-22	9.436501970338437e-13	1.8282155038094938e-14	0.0032994885121915276	1.8024340410684255e-26	8.520831159060323e-15	1.106246734316037e-16	3.558209550780142e-15	6.581306958591115e-19
65300000	0.00335025574294535	-1.3442993478069936e-22	-1.5902463266305086e-22	9.436501970338437e-13	1.8282155038094938e-14	0.0032994885121915276	1.8024340411392204e-26	8.520831159060323e-15	1.106246734316037e-16	3.558209550780142e-15	6.581306958591115e-19
65400000	0.00335025574294535	-1.3442993478069936e-22	-1.5902463266305086e-22	9.436501970338437e-13	1.8282155038094938e-14	0.0032994885121915276	1.802434041206076e-26	8.520831159060323e-15	1.106246734316037e-16	3.558209550780142e-15	6.581306958591115e-19
65500000	0.00335025574294535	-1.3442993478069936e-22	-1.5902463266305086e-22	9.436501970338437e-13	1.8282155038094938e-14	0.0032994885121915276	1.8024340412690643e-26	8.520831159060323e-15	1.106246734316037e-16	3.558209550780142e-15	6.581306958591115e-19
65600000	0.00335025574294535	-1.3442993478069936e-22	-1.5902463266305086e-22	9.436501970338437e-13	1.8282155038094938e-14	0.0032994885121915276	1.8024340413282565e-26	8.520831159060323e-15	1.106246734316037e-16	3.558209550780142e-15	6.581306958591115e-19
65700000	0.00335025574294535	-1.3442993478069936e-22	-1.5902463266305086e-22	9.436501970338437e-13	1.8282155038094938e-14	0.0032994885121915276	1.8024340413837243e-26	8.520831159060323e-15	1.106246734316037e-16	3.558209550780142e-15	6.581306958591115e-19
65800000	0.00335025574294535	-1.3442993478069936e-22	-1.5902463266305086e-22	9.436501970338437e-13	1.8282155038094938e-14	0.0032994885121915276	1.802434041435539e-26	8.520831159060323e-15	1.106246734316037e-16	3.558209550780142e-15	6.581306958591115e-19
65900000	0.00335025574294535	-1.3442993478069936e-22	-1.5902463266305086e-22	9.436501970338437e-13	1.8282155038094938e-14	0.0032994885121915276	1.8024340414837725e-26	8.520831159060323e-15	1.106246734316037e-16	3.558209550780142e-15	6.581306958591115e-19
66000000	0.00335025574294535	-1.3442993478069936e-22	-1.5902463266305086e-22	9.436501970338437e-13	1.8282155038094938e-14	0.0032994885121915276	1.8024340415284958e-26	8.520831159060323e-15	1.106246734316037e-16	3.558209550780142e-15	6.581306958591115e-19
66100000	0.00335025574294535	-1.3442993478069936e-22	-1.5902463266305086e-22	9.436501970338437e-13	1.8282155038094938e-14	0.0032994885121915276	1.8024340415697805e-26	8.520831159060323e-15	1.106246734316037e-16	3.558209550780142e-15	6.581306958591115e-19
66200000	0.00335025574294535	-1.3442993478069936e-22	-1.5902463266305086e-22	9.436501970338437e-13	1.8282155038094938e-14	0.0032994885121915276	1.802434041607698e-26	8.520831159060323e-15	1.106246734316037e-16	3.558209550780142e-15	6.581306958591115e-19
66300000	0.00335025574294535	-1.3442993478069936e-22	-1.5902463266305086e-22	9.436501970338437e-13	1.8282155038094938e-14	0.0032994885121915276	1.8024340416423202e-26	8.520831159060323e-15	1.106246734316037e-16	3.558209550780142e-15	6.581306958591115e-19
66400000	0.00335025574294535	-1.3442993478069936e-22	-1.5902463266305086e-22	9.436501970338437e-13	1.8282155038094938e-14	0.0032994885121915276	1.8024340416737182e-26	8.520831159060323e-15	1.106246734316037e-16	3.558209550780142e-15	6.581306958591115e-19
66500000	0.00335025574294535	-1.3442993478069936e-22	-1.5902463266305086e-22	9.436501970338437e-13	1.8282155038094938e-14	0.0032994885121915276	1.8024340417019633e-26	8.520831159060323e-15	1.106246734316037e-16	3.558209550780142e-15	6.581306958591115e-19
66600000	0.00335025574294535	-1.3442993478069936e-22	-1.5902463266305086e-22	9.436501970338437e-13	1.8282155038094938e-14	0.0032994885121915276	1.8024340417271277e-26	8.520831159060323e-15	1.106246734316037e-16	3.558209550780142e-15	6.581306958591115e-19
66700000	0.00335025574294535	-1.3442993478069936e-22	-1.5902463266305086e-22	9.436501970338437e-13	1.8282155038094938e-14	0.0032994885121915276	1.8024340417492824e-26	8.520831159060323e-15	1.106246734316037e-16	3.558209550780142e-15	6.581306958591115e-19
66800000	0.00335025574294535	-1.3442993478069936e-22	-1.5902463266305086e-22	9.436501970338437e-13	1.8282155038094938e-14	0.0032994885121915276	1.8024340417684987e-26	8.520831159060323e-15	1.106246734316037e-16	3.558209550780142e-15	6.581306958591115e-19
66900000	0.00335025574294535	-1.3442993478069936e-22	-1.5902463266305086e-22	9.436501970338437e-13	1.8282155038094938e-14	0.0032994885121915276	1.8024340417848486e-26	8.520831159060323e-15	1.106246734316037e-16	3.558209550780142e-15	6.581306958591115e-19
67000000	0.00335025574294535	-1.3442993478069936e-22	-1.5902463266305086e-22	9.436501970338437e-13	1.8282155038094938e-14	0.0032994885121915276	1.8024340417984035e-26	8.520831159060323e-15	1.106246734316037e-16	3.558209550780142e-15	6.581306958591115e-19
67100000	0.00335025574294535	-1.3442993478069936e-22	-1.5902463266305086e-22	9.436501970338437e-13	1.8282155038094938e-14	0.0032994885121915276	1.8024340418092343e-26	8.520831159060323e-15	1.106246734316037e-16	3.558209550780142e-15	6.581306958591115e-19
67200000	0.00335025574294535	-1.3442993478069936e-22	-1.5902463266305086e-22	9.436501970338437e-13	1.8282155038094938e-14	0.0032994885121915276	1.8024340418174132e-26	8.520831159060323e-15	1.106246734316037e-16	3.558209550780142e-15	6.581306958591115e-19
67300000	0.00335025574294535	-1.3442993478069936e-22	-1.5902463266305086e-22	9.436501970338437e-13	1.8282155038094938e-14	0.0032994885121915276	1.8024340418230114e-26	8.520831159060323e-15	1.106246734316037e-16	3.558209550780142e-15	6.581306958591115e-19
67400000	0.00335025574294535	-1.3442993478069936e-22	-1.5902463266305086e-22	9.436501970338437e-13	1.8282155038094938e-14	0.0032994885121915276	1.8024340418261002e-26	8.520831159060323e-15	1.106246734316037e-16	3.558209550780142e-15	6.581306958591115e-19
67500000	0.00335025574294535	-1.3442993478069936e-22	-1.5902463266305086e-22	9.436501970338437e-13	1.8282155038094938e-14	0.0032994885121915276	1.8024340418267514e-26	8.520831159060323e-15	1.106246734316037e-16	3.558209550780142e-15	6.581306958591115e-19
67600000	0.00335025574294535	-1.3442993478069936e-22	-1.5902463266305086e-22	9.436501970338437e-13	1.8282155038094938e-14	0.0032994885121915276	1.8024340418250364e-26	8.520831159060323e-15	1.106246734316037e-16	3.558209550780142e-15	6.581306958591115e-19
67700000	0.00335025574294535	-1.3442993478069936e-22	-1.5902463266305086e-22	9.436501970338437e-13	1.8282155038094938e-14	0.0032994885121915276	1.8024340418210266e-26	8.520831159060323e-15	1.106246734316037e-16	3.558209550780142e-15	6.581306958591115e-19
67800000	0.00335025574294535	-1.3442993478069936e-22	-1.5902463266305086e-22	9.436501970338437e-13	1.8282155038094938e-14	0.0032994885121915276	1.8024340418147935e-26	8.520831159060323e-15	1.106246734316037e-16	3.558209550780142e-15	6.581306958591115e-19
67900000	0.00335025574294535	-1.3442993478069936e-22	-1.5902463266305086e-22	9.436501970338437e-13	1.8282155038094938e-14	0.0032994885121915276	1.8024340418064087e-26	8.520831159060323e-15	1.106246734316037e-16	3.558209550780142e-15	6.581306958591115e-19
68000000	0.00335025574294535	-1.3442993478069936e-22	-1.5902463266305086e-22	9.436501970338437e-13	1.8282155038094938e-14	0.0032994885121915276	1.8024340417959434e-26	8.520831159060323e-15	1.106246734316037e-16	3.558209550780142e-15	6.581306958591115e-19
68100000	0.00335025574294535	-1.3442993478069936e-22	-1.5902463266305086e-22	9.436501970338437e-13	1.8282155038094938e-14	0.0032994885121915276	1.8024340417834696e-26	8.520831159060323e-15	1.106246734316037e-16	3.558209550780142e-15	6.581306958591115e-19
68200000	0.00335025574294535	-1.3442993478069936e-22	-1.5902463266305086e-22	9.436501970338437e-13	1.8282155038094938e-14	0.0032994885121915276	1.8024340417690583e-26	8.520831159060323e-15	1.106246734316037e-16	3.558209550780142e-15	6.581306958591115e-19
68300000	0.00335025574294535	-1.3442993478069936e-22	-1.5902463266305086e-22	9.436501970338437e-13	1.8282155038094938e-14	0.0032994885121915276	1.802434041752781e-26	8.520831159060323e-15	1.106246734316037e-16	3.558209550780142e-15	6.581306958591115e-19
68400000	0.00335025574294535	-1.3442993478069936e-22	-1.5902463266305086e-22	9.436501970338437e-13	1.8282155038094938e-14	0.0032994885121915276	1.8024340417347095e-26	8.520831159060323e-15	1.106246734316037e-16	3.558209550780142e-15	6.581306958591115e-19
68500000	0.00335025574294535	-1.3442993478069936e-22	-1.5902463266305086e-22	9.436501970338437e-13	1.8282155038094938e-14	0.0032994885121915276	1.8024340417149153e-26	8.520831159060323e-15	1.106246734316037e-16	3.558209550780142e-15	6.581306958591115e-19
68600000	0.00335025574294535	-1.3442993478069936e-22	-1.5902463266305086e-22	9.436501970338437e-13	1.8282155038094938e-14	0.0032994885121915276	1.8024340416934697e-26	8.520831159060323e-15	1.106246734316037e-16	3.558209550780142e-15	6.581306958591115e-19
68700000	0.00335025574294535	-1.3442993478069936e-22	-1.5902463266305086e-22	9.436501970338437e-13	1.8282155038094938e-14	0.0032994885121915276	1.802434041670444e-26	8.520831159060323e-15	1.106246734316037e-16	3.558209550780142e-15	6.581306958591115e-19
68800000	0.00335025574294535	-1.3442993478069936e-22	-1.5902463266305086e-22	9.436501970338437e-13	1.8282155038094938e-14	0.0032994885121915276	1.80243404164591e-26	8.520831159060323e-15	1.106246734316037e-16	3.558209550780142e-15	6.581306958591115e-19
68900000	0.00335025574294535	-1.3442993478069936e-22	-1.5902463266305086e-22	9.436501970338437e-13	1.8282155038094938e-14	0.003299488512191527	1.8024340416199393e-26	8.520831159060323e-15	1.106246734316037e-16	3.558209550780142e-15	6.581306958591115e-19
69000000	0.00335025574294535	-1.3442993478069936e-22	-1.5902463266305086e-22	9.436501970338437e-13	1.8282155038094938e-14	0.003299488512191527	1.802434041592603e-26	8.520831159060323e-15	1.106246734316037e-16	3.558209550780142e-15	6.581306958591115e-19
69100000	0.00335025574294535	-1.3442993478069936e-22	-1.5902463266305086e-22	9.436501970338437e-13	1.8282155038094938e-14	0.003299488512191527	1.8024340415639727e-26	8.520831159060323e-15	1.106246734316037e-16	3.558209550780142e-15	6.581306958591115e-19
69200000	0.00335025574294535	-1.3442993478069936e-22	-1.5902463266305086e-22	9.436501970338437e-13	1.8282155038094938e-14	0.003299488512191527	1.80243404153412e-26	8.520831159060323e-15	1.106246734316037e-16	3.558209550780142e-15	6.581306958591115e-19
69300000	0.00335025574294535	-1.3442993478069936e-22	-1.5902463266305086e-22	9.436501970338437e-13	1.8282155038094938e-14	0.003299488512191527	1.8024340415031162e-26	8.520831159060323e-15	1.106246734316037e-16	3.558209550780142e-15	6.581306958591115e-19
69400000	0.00335025574294535	-1.3442993478069936e-22	-1.5902463266305086e-22	9.436501970338437e-13	1.8282155038094938e-14	0.003299488512191527	1.8024340414710332e-26	8.520831159060323e-15	1.106246734316037e-16	3.558209550780142e-15	6.581306958591115e-19
69500000	0.00335025574294535	-1.3442993478069936e-22	-1.5902463266305086e-22	9.436501970338437e-13	1.8282155038094938e-14	0.003299488512191527	1.802434041437942e-26	8.520831159060323e-15	1.106246734316037e-16	3.558209550780142e-15	6.581306958591115e-19
69600000	0.00335025574294535	-1.3442993478069936e-22	-1.5902463266305086e-22	9.436501970338437e-13	1.8282155038094938e-14	0.003299488512191527	1.8024340414039144e-26	8.520831159060323e-15	1.106246734316037e-16	3.558209550780142e-15	6.581306958591115e-19
69700000	0.00335025574294535	-1.3442993478069936e-22	-1.5902463266305086e-22	9.436501970338437e-13	1.8282155038094938e-14	0.003299488512191527	1.8024340413690218e-26	8.520831159060323e-15	1.106246734316037e-16	3.558209550780142e-15	6.581306958591115e-19
69800000	0.00335025574294535	-1.3442993478069936e-22	-1.5902463266305086e-22	9.436501970338437e-13	1.8282155038094938e-14	0.003299488512191527	1.8024340413333356e-26	8.520831159060323e-15	1.106246734316037e-16	3.558209550780142e-15	6.581306958591115e-19
69900000	0.00335025574294535	-1.3442993478069936e-22	-1.5902463266305086e-22	9.436501970338437e-13	1.8282155038094938e-14	0.003299488512191527	1.8024340412969274e-26	8.520831159060323e-15	1.106246734316037e-16	3.558209550780142e-15	6.581306958591115e-19
70000000	0.00335025574294535	-1.3442993478069936e-22	-1.5902463266305086e-22	9.436501970338437e-13	1.8282155038094938e-14	0.003299488512191527	1.8024340412598687e-26	8.520831159060321e-15	1.106246734316037e-16	3.558209550780142e-15	6.581306958591115e-19
70100000	0.00335025574294535	-1.3442993478069936e-22	-1.5902463266305086e-22	9.436501970338437e-13	1.8282155038094935e-14	0.003299488512191527	1.8024340412222307e-26	8.520831159060321e-15	1.106246734316037e-16	3.558209550780142e-15	6.581306958591115e-19
70200000	0.00335025574294535	-1.3442993478069936e-22	-1.5902463266305086e-22	9.436501970338437e-13	1.8282155038094935e-14	0.003299488512191527	1.8024340411840854e-26	8.520831159060321e-15	1.106246734316037e-16	3.558209550780142e-15	6.581306958591115e-19
70300000	0.00335025574294535	-1.3442993478069936e-22	-1.5902463266305086e-22	9.436501970338437e-13	1.8282155038094935e-14	0.003299488512191527	1.802434041145504e-26	8.520831159060321e-15	1.106246734316037e-16	3.558209550780142e-15	6.581306958591115e-19
70400000	0.00335025574294535	-1.3442993478069936e-22	-1.5902463266305086e-22	9.436501970338437e-13	1.8282155038094935e-14	0.003299488512191527	1.802434041106558e-26	8.520831159060321e-15	1.106246734316037e-16	3.558209550780142e-15	6.581306958591115e-19
70500000	0.00335025574294535	-1.3442993478069936e-22	-1.5902463266305086e-22	9.436501970338437e-13	1.8282155038094935e-14	0.003299488512191527	1.8024340410673186e-26	8.520831159060321e-15	1.106246734316037e-16	3.558209550780142e-15	6.581306958591115e-19
70600000	0.00335025574294535	-1.3442993478069936e-22	-1.5902463266305086e-22	9.436501970338437e-13	1.8282155038094935e-14	0.003299488512191527	1.8024340410278578e-26	8.520831159060321e-15	1.106246734316037e-16	3.558209550780142e-15	6.581306958591115e-19
70700000	0.00335025574294535	-1.3442993478069936e-22	-1.5902463266305086e-22	9.436501970338437e-13	1.8282155038094935e-14	0.003299488512191527	1.8024340409882468e-26	8.520831159060321e-15	1.106246734316037e-16	3.558209550780142e-15	6.581306958591115e-19
70800000	0.00335025574294535	-1.3442993478069936e-22	-1.5902463266305086e-22	9.436501970338437e-13	1.8282155038094935e-14	0.003299488512191527	1.8024340409485572e-26	8.520831159060321e-15	1.106246734316037e-16	3.558209550780142e-15	6.581306958591115e-19
70900000	0.00335025574294535	-1.3442993478069936e-22	-1.5902463266305086e-22	9.436501970338437e-13	1.8282155038094935e-14	0.003299488512191527	1.8024340409088602e-26	8.520831159060321e-15	1.106246734316037e-16	3.558209550780142e-15	6.581306958591115e-19
71000000	0.00335025574294535	-1.3442993478069936e-22	-1.5902463266305086e-22	9.436501970338437e-13	1.8282155038094935e-14	0.003299488512191527	1.8024340408692277e-26	8.520831159060321e-15	1.106246734316037e-16	3.558209550780142e-15	6.581306958591115e-19
71100000	0.00335025574294535	-1.3442993478069936e-22	-1.5902463266305086e-22	9.436501970338437e-13	1.8282155038094935e-14	0.003299488512191527	1.802434040829731e-26	8.520831159060321e-15	1.106246734316037e-16	3.558209550780142e-15	6.581306958591115e-19
71200000	0.00335025574294535	-1.3442993478069936e-22	-1.5902463266305086e-22	9.436501970338437e-13	1.8282155038094935e-14	0.003299488512191527	1.8024340407904418e-26	8.520831159060321e-15	1.106246734316037e-16	3.558209550780142e-15	6.581306958591115e-19
71300000	0.00335025574294535	-1.3442993478069936e-22	-1.5902463266305086e-22	9.436501970338437e-13	1.8282155038094935e-14	0.003299488512191527	1.802434040751431e-26	8.520831159060321e-15	1.106246734316037e-16	3.558209550780142e-15	6.581306958591115e-19
71400000	0.00335025574294535	-1.3442993478069936e-22	-1.5902463266305086e-22	9.436501970338437e-13	1.8282155038094935e-14	0.003299488512191527	1.8024340407127707e-26	8.520831159060321e-15	1.106246734316037e-16	3.558209550780142e-15	6.581306958591115e-19
71500000	0.00335025574294535	-1.3442993478069936e-22	-1.5902463266305086e-22	9.436501970338437e-13	1.8282155038094935e-14	0.003299488512191527	1.802434040674532e-26	8.520831159060321e-15	1.106246734316037e-16	3.558209550780142e-15	6.581306958591115e-19
71600000	0.00335025574294535	-1.3442993478069936e-22	-1.5902463266305086e-22	9.436501970338437e-13	1.8282155038094935e-14	0.003299488512191527	1.8024340406367866e-26	8.520831159060321e-15	1.106246734316037e-16	3.558209550780142e-15	6.581306958591115e-19
71700000	0.00335025574294535	-1.3442993478069936e-22	-1.5902463266305086e-22	9.436501970338437e-13	1.8282155038094935e-14	0.003299488512191527	1.802434040599606e-26	8.520831159060321e-15	1.106246734316037e-16	3.558209550780142e-15	6.581306958591115e-19
71800000	0.00335025574294535	-1.3442993478069936e-22	-1.5902463266305086e-22	9.436501970338437e-13	1.8282155038094935e-14	0.003299488512191527	1.8024340405630614e-26	8.520831159060321e-15	1.106246734316037e-16	3.558209550780142e-15	6.581306958591115e-19
71900000	0.00335025574294535	-1.3442993478069936e-22	-1.5902463266305086e-22	9.436501970338437e-13	1.8282155038094935e-14	0.003299488512191527	1.802434040527225e-26	8.520831159060321e-15	1.106246734316037e-16	3.558209550780142e-15	6.581306958591115e-19
72000000	0.00335025574294535	-1.3442993478069936e-22	-1.5902463266305086e-22	9.436501970338437e-13	1.8282155038094935e-14	0.003299488512191527	1.8024340404921673e-26	8.520831159060321e-15	1.106246734316037e-16	3.558209550780142e-15	6.581306958591115e-19
72100000	0.00335025574294535	-1.3442993478069936e-22	-1.5902463266305086e-22	9.436501970338437e-13	1.8282155038094935e-14	0.003299488512191527	1.8024340404579603e-26	8.520831159060321e-15	1.106246734316037e-16	3.558209550780142e-15	6.581306958591115e-19
72200000	0.00335025574294535	-1.3442993478069936e-22	-1.5902463266305086e-22	9.436501970338437e-13	1.8282155038094935e-14	0.003299488512191527	1.8024340404246756e-26	8.520831159060321e-15	1.106246734316037e-16	3.558209550780142e-15	6.581306958591115e-19
72300000	0.00335025574294535	-1.3442993478069936e-22	-1.5902463266305086e-22	9.436501970338437e-13	1.8282155038094935e-14	0.003299488512191527	1.8024340403923845e-26	8.520831159060321e-15	1.106246734316037e-16	3.558209550780142e-15	6.581306958591115e-19
72400000	0.00335025574294535	-1.3442993478069936e-22	-1.5902463266305086e-22	9.436501970338437e-13	1.8282155038094935e-14	0.003299488512191527	1.8024340403611585e-26	8.520831159060321e-15	1.106246734316037e-16	3.558209550780142e-15	6.581306958591115e-19
72500000	0.00335025574294535	-1.3442993478069936e-22	-1.5902463266305086e-22	9.436501970338437e-13	1.8282155038094935e-14	0.003299488512191527	1.802434040331069e-26	8.520831159060321e-15	1.106246734316037e-16	3.558209550780142e-15	6.581306958591115e-19
72600000	0.00335025574294535	-1.3442993478069936e-22	-1.5902463266305086e-22	9.436501970338437e-13	1.8282155038094935e-14	0.003299488512191527	1.802434040302188e-26	8.520831159060321e-15	1.106246734316037e-16	3.558209550780142e-15	6.581306958591115e-19
72700000	0.00335025574294535	-1.3442993478069936e-22	-1.5902463266305086e-22	9.436501970338437e-13	1.8282155038094935e-14	0.003299488512191527	1.8024340402745863e-26	8.520831159060321e-15	1.106246734316037e-16	3.558209550780142e-15	6.581306958591115e-19
72800000	0.00335025574294535	-1.3442993478069936e-22	-1.5902463266305086e-22	9.436501970338437e-13	1.8282155038094935e-14	0.003299488512191527	1.8024340402483357e-26	8.520831159060321e-15	1.106246734316037e-16	3.558209550780142e-15	6.581306958591115e-19
72900000	0.00335025574294535	-1.3442993478069936e-22	-1.5902463266305086e-22	9.436501970338437e-13	1.8282155038094935e-14	0.003299488512191527	1.8024340402235077e-26	8.520831159060321e-15	1.106246734316037e-16	3.558209550780142e-15	6.581306958591115e-19
73000000	0.00335025574294535	-1.3442993478069936e-22	-1.5902463266305086e-22	9.436501970338437e-13	1.8282155038094935e-14	0.003299488512191527	1.8024340402001737e-26	8.520831159060321e-15	1.106246734316037e-16	3.558209550780142e-15	6.581306958591115e-19
73100000	0.00335025574294535	-1.3442993478069936e-22	-1.5902463266305086e-22	9.436501970338437e-13	1.8282155038094935e-14	0.003299488512191527	1.8024340401784055e-26	8.520831159060321e-15	1.106246734316037e-16	3.558209550780142e-15	6.581306958591115e-19
73200000	0.00335025574294535	-1.3442993478069936e-22	-1.5902463266305086e-22	9.436501970338437e-13	1.8282155038094935e-14	0.003299488512191527	1.802434040158274e-26	8.520831159060321e-15	1.106246734316037e-16	3.558209550780142e-15	6.581306958591115e-19
73300000	0.00335025574294535	-1.3442993478069936e-22	-1.5902463266305086e-22	9.436501970338437e-13	1.8282155038094935e-14	0.003299488512191527	1.8024340401398513e-26	8.520831159060321e-15	1.106246734316037e-16	3.558209550780142e-15	6.581306958591115e-19
73400000	0.00335025574294535	-1.3442993478069936e-22	-1.5902463266305086e-22	9.436501970338437e-13	1.8282155038094935e-14	0.003299488512191527	1.8024340401232084e-26	8.520831159060321e-15	1.106246734316037e-16	3.558209550780142e-15	6.581306958591115e-19
73500000	0.00335025574294535	-1.3442993478069936e-22	-1.5902463266305086e-22	9.436501970338437e-13	1.8282155038094935e-14	0.003299488512191527	1.802434040108417e-26	8.520831159060321e-15	1.106246734316037e-16	3.558209550780142e-15	6.581306958591115e-19
73600000	0.00335025574294535	-1.3442993478069936e-22	-1.5902463266305086e-22	9.436501970338437e-13	1.8282155038094935e-14	0.003299488512191527	1.8024340400955487e-26	8.520831159060321e-15	1.106246734316037e-16	3.558209550780142e-15	6.581306958591115e-19
73700000	0.00335025574294535	-1.3442993478069936e-22	-1.5902463266305086e-22	9.436501970338437e-13	1.8282155038094935e-14	0.003299488512191527	1.8024340400846748e-26	8.520831159060321e-15	1.106246734316037e-16	3.558209550780142e-15	6.581306958591115e-19
73800000	0.00335025574294535	-1.3442993478069936e-22	-1.5902463266305086e-22	9.436501970338437e-13	1.8282155038094935e-14	0.003299488512191527	1.802434040075867e-26	8.520831159060321e-15	1.106246734316037e-16	3.558209550780142e-15	6.581306958591115e-19
73900000	0.00335025574294535	-1.3442993478069936e-22	-1.5902463266305086e-22	9.436501970338437e-13	1.8282155038094935e-14	0.003299488512191527	1.8024340400691965e-26	8.520831159060321e-15	1.106246734316037e-16	3.558209550780142e-15	6.581306958591115e-19
74000000	0.00335025574294535	-1.3442993478069936e-22	-1.5902463266305086e-22	9.436501970338437e-13	1.8282155038094935e-14	0.003299488512191527	1.8024340400647347e-26	8.520831159060321e-15	1.106246734316037e-16	3.558209550780142e-15	6.581306958591115e-19
74100000	0.00335025574294535	-1.3442993478069936e-22	-1.5902463266305086e-22	9.436501970338437e-13	1.8282155038094935e-14	0.003299488512191527	1.8024340400625536e-26	8.520831159060321e-15	1.106246734316037e-16	3.558209550780142e-15	6.581306958591115e-19
74200000	0.00335025574294535	-1.3442993478069936e-22	-1.5902463266305086e-22	9.436501970338437e-13	1.8282155038094935e-14	0.003299488512191527	1.8024340400623398e-26	8.520831159060321e-15	1.106246734316037e-16	3.558209550780142e-15	6.581306958591115e-19
74300000	0.00335025574294535	-1.3442993478069936e-22	-1.5902463266305086e-22	9.436501970338437e-13	1.8282155038094935e-14	0.003299488512191527	1.802434040062349e-26	8.520831159060321e-15	1.106246734316037e-16	3.558209550780142e-15	6.581306958591115e-19
74400000	0.00335025574294535	-1.3442993478069936e-22	-1.5902463266305086e-22	9.436501970338437e-13	1.8282155038094935e-14	0.003299488512191527	1.8024340400623576e-26	8.520831159060321e-15	1.106246734316037e-16	3.558209550780142e-15	6.581306958591115e-19
74500000	0.00335025574294535	-1.3442993478069936e-22	-1.5902463266305086e-22	9.436501970338437e-13	1.8282155038094935e-14	0.003299488512191527	1.802434040062366e-26	8.520831159060321e-15	1.106246734316037e-16	3.558209550780142e-15	6.581306958591115e-19
74600000	0.00335025574294535	-1.3442993478069936e-22	-1.5902463266305086e-22	9.436501970338437e-13	1.8282155038094935e-14	0.003299488512191527	1.802434040062374e-26	8.520831159060321e-15	1.106246734316037e-16	3.558209550780142e-15	6.581306958591115e-19
74700000	0.00335025574294535	-1.3442993478069936e-22	-1.5902463266305086e-22	9.436501970338437e-13	1.8282155038094935e-14	0.003299488512191527	1.8024340400623817e-26	8.520831159060321e-15	1.106246734316037e-16	3.558209550780142e-15	6.581306958591115e-19
74800000	0.00335025574294535	-1.3442993478069936e-22	-1.5902463266305086e-22	9.436501970338437e-13	1.8282155038094935e-14	0.003299488512191527	1.802434040062389e-26	8.520831159060321e-15	1.106246734316037e-16	3.558209550780142e-15	6.581306958591115e-19
74900000	0.00335025574294535	-1.3442993478069936e-22	-1.5902463266305086e-22	9.436501970338437e-13	1.8282155038094935e-14	0.003299488512191527	1.8024340400623958e-26	8.520831159060321e-15	1.106246734316037e-16	3.558209550780142e-15	6.581306958591115e-19
75000000	0.00335025574294535	-1.3442993478069936e-22	-1.5902463266305086e-22	9.436501970338437e-13	1.8282155038094935e-14	0.003299488512191527	1.8024340400624024e-26	8.520831159060321e-15	1.106246734316037e-16	3.558209550780142e-15	6.581306958591115e-19
75100000	0.00335025574294535	-1.3442993478069936e-22	-1.5902463266305086e-22	9.436501970338437e-13	1.8282155038094935e-14	0.003299488512191527	1.8024340400624087e-26	8.520831159060321e-15	1.106246734316037e-16	3.558209550780142e-15	6.581306958591115e-19
75200000	0.00335025574294535	-1.3442993478069936e-22	-1.5902463266305086e-22	9.436501970338437e-13	1.8282155038094935e-14	0.003299488512191527	1.8024340400624147e-26	8.520831159060321e-15	1.106246734316037e-16	3.558209550780142e-15	6.581306958591115e-19
75300000	0.00335025574294535	-1.3442993478069936e-22	-1.5902463266305086e-22	9.436501970338437e-13	1.8282155038094935e-14	0.003299488512191527	1.8024340400624205e-26	8.520831159060321e-15	1.106246734316037e-16	3.558209550780142e-15	6.581306958591115e-19
75400000	0.00335025574294535	-1.3442993478069936e-22	-1.5902463266305086e-22	9.436501970338437e-13	1.8282155038094935e-14	0.003299488512191527	1.8024340400624256e-26	8.520831159060321e-15	1.106246734316037e-16	3.558209550780142e-15	6.581306958591115e-19
75500000	0.00335025574294535	-1.3442993478069936e-22	-1.5902463266305086e-22	9.436501970338437e-13	1.8282155038094935e-14	0.003299488512191527	1.8024340400624308e-26	8.520831159060321e-15	1.106246734316037e-16	3.558209550780142e-15	6.581306958591115e-19
75600000	0.00335025574294535	-1.3442993478069936e-22	-1.5902463266305086e-22	9.436501970338437e-13	1.8282155038094935e-14	0.003299488512191527	1.8024340400624354e-26	8.520831159060321e-15	1.106246734316037e-16	3.558209550780142e-15	6.581306958591115e-19
75700000	0.00335025574294535	-1.3442993478069936e-22	-1.5902463266305086e-22	9.436501970338437e-13	1.8282155038094935e-14	0.003299488512191527	1.8024340400624397e-26	8.520831159060321e-15	1.106246734316037e-16	3.558209550780142e-15	6.581306958591115e-19
75800000	0.00335025574294535	-1.3442993478069936e-22	-1.5902463266305086e-22	9.436501970338437e-13	1.8282155038094935e-14	0.003299488512191527	1.802434040062444e-26	8.520831159060321e-15	1.106246734316037e-16	3.558209550780142e-15	6.581306958591115e-19
75900000	0.00335025574294535	-1.3442993478069936e-22	-1.5902463266305086e-22	9.436501970338437e-13	1.8282155038094935e-14	0.003299488512191527	1.8024340400624477e-26	8.520831159060321e-15	1.106246734316037e-16	3.558209550780142e-15	6.581306958591115e-19
76000000	0.00335025574294535	-1.3442993478069936e-22	-1.5902463266305086e-22	9.436501970338437e-13	1.8282155038094935e-14	0.003299488512191527	1.8024340400624512e-26	8.520831159060321e-15	1.106246734316037e-16	3.558209550780142e-15	6.581306958591115e-19
76100000	0.00335025574294535	-1.3442993478069936e-22	-1.5902463266305086e-22	9.436501970338437e-13	1.8282155038094935e-14	0.003299488512191527	1.8024340400624546e-26	8.520831159060321e-15	1.106246734316037e-16	3.558209550780142e-15	6.581306958591115e-19
76200000	0.00335025574294535	-1.3442993478069936e-22	-1.5902463266305086e-22	9.436501970338437e-13	1.8282155038094935e-14	0.003299488512191527	1.8024340400624575e-26	8.520831159060321e-15	1.106246734316037e-16	3.558209550780142e-15	6.581306958591115e-19
76300000	0.00335025574294535	-1.3442993478069936e-22	-1.5902463266305086e-22	9.436501970338437e-13	1.8282155038094935e-14	0.003299488512191527	1.8024340400624604e-26	8.520831159060321e-15	1.106246734316037e-16	3.558209550780142e-15	6.581306958591115e-19
76400000	0.00335025574294535	-1.3442993478069936e-22	-1.5902463266305086e-22	9.436501970338437e-13	1.8282155038094935e-14	0.003299488512191527	1.802434040062463e-26	8.520831159060321e-15	1.106246734316037e-16	3.558209550780142e-15	6.581306958591115e-19
76500000	0.00335025574294535	-1.3442993478069936e-22	-1.5902463266305086e-22	9.436501970338437e-13	1.8282155038094935e-14	0.003299488512191527	1.8024340400624652e-26	8.520831159060321e-15	1.106246734316037e-16	3.558209550780142e-15	6.581306958591115e-19
76600000	0.00335025574294535	-1.3442993478069936e-22	-1.5902463266305086e-22	9.436501970338437e-13	1.8282155038094935e-14	0.003299488512191527	1.8024340400624672e-26	8.520831159060321e-15	1.106246734316037e-16	3.558209550780142e-15	6.581306958591115e-19
76700000	0.00335025574294535	-1.3442993478069936e-22	-1.5902463266305086e-22	9.436501970338437e-13	1.8282155038094935e-14	0.003299488512191527	1.802434040062469e-26	8.520831159060321e-15	1.106246734316037e-16	3.558209550780142e-15	6.581306958591115e-19
76800000	0.00335025574294535	-1.3442993478069936e-22	-1.5902463266305086e-22	9.436501970338437e-13	1.8282155038094935e-14	0.003299488512191527	1.8024340400624704e-26	8.520831159060321e-15	1.106246734316037e-16	3.558209550780142e-15	6.581306958591115e-19
76900000	0.00335025574294535	-1.3442993478069936e-22	-1.5902463266305086e-22	9.436501970338437e-13	1.8282155038094935e-14	0.003299488512191527	1.8024340400624718e-26	8.520831159060321e-15	1.106246734316037e-16	3.558209550780142e-15	6.581306958591115e-19
77000000	0.00335025574294535	-1.3442993478069936e-22	-1.5902463266305086e-22	9.436501970338437e-13	1.8282155038094935e-14	0.003299488512191527	1.8024340400624727e-26	8.520831159060321e-15	1.106246734316037e-16	3.558209550780142e-15	6.581306958591115e-19
77100000	0.00335025574294535	-1.3442993478069936e-22	-1.5902463266305086e-22	9.436501970338437e-13	1.8282155038094935e-14	0.003299488512191527	1.8024340400624736e-26	8.520831159060321e-15	1.106246734316037e-16	3.558209550780142e-15	6.581306958591115e-19
77200000	0.00335025574294535	-1.3442993478069936e-22	-1.5902463266305086e-22	9.436501970338437e-13	1.8282155038094935e-14	0.003299488512191527	1.8024340400624744e-26	8.520831159060321e-15	1.106246734316037e-16	3.558209550780142e-15	6.581306958591115e-19
77300000	0.00335025574294535	-1.3442993478069936e-22	-1.5902463266305086e-22	9.436501970338437e-13	1.8282155038094935e-14	0.003299488512191527	1.8024340400624747e-26	8.520831159060321e-15	1.106246734316037e-16	3.558209550780142e-15	6.581306958591115e-19
77400000	0.00335025574294535	-1.3442993478069936e-22	-1.5902463266305086e-22	9.436501970338437e-13	1.8282155038094935e-14	0.003299488512191527	1.802434040062475e-26	8.520831159060321e-15	1.106246734316037e-16	3.558209550780142e-15	6.581306958591115e-19
77500000	0.00335025574294535	-1.3442993478069936e-22	-1.5902463266305086e-22	9.436501970338437e-13	1.8282155038094935e-14	0.003299488512191527	1.802434040062475e-26	8.520831159060321e-15	1.106246734316037e-16	3.558209550780142e-15	6.581306958591115e-19
77600000	0.00335025574294535	-1.3442993478069936e-22	-1.5902463266305086e-22	9.436501970338437e-13	1.8282155038094935e-14	0.003299488512191527	1.802434040062475e-26	8.520831159060321e-15	1.106246734316037e-16	3.558209550780142e-15	6.581306958591115e-19
77700000	0.00335025574294535	-1.3442993478069936e-22	-1.5902463266305086e-22	9.436501970338437e-13	1.8282155038094935e-14	0.003299488512191527	1.8024340400624747e-26	8.520831159060321e-15	1.106246734316037e-16	3.558209550780142e-15	6.581306958591115e-19
77800000	0.00335025574294535	-1.3442993478069936e-22	-1.5902463266305086e-22	9.436501970338437e-13	1.8282155038094935e-14	0.003299488512191527	1.802434040062474e-26	8.520831159060321e-15	1.106246734316037e-16	3.558209550780142e-15	6.581306958591115e-19
77900000	0.00335025574294535	-1.3442993478069936e-22	-1.5902463266305086e-22	9.436501970338437e-13	1.8282155038094935e-14	0.003299488512191527	1.8024340400624736e-26	8.520831159060321e-15	1.106246734316037e-16	3.558209550780142e-15	6.581306958591115e-19
78000000	0.00335025574294535	-1.3442993478069936e-22	-1.5902463266305086e-22	9.436501970338437e-13	1.8282155038094935e-14	0.003299488512191527	1.8024340400624727e-26	8.520831159060321e-15	1.106246734316037e-16	3.558209550780142e-15	6.581306958591115e-19
78100000	0.00335025574294535	-1.3442993478069936e-22	-1.5902463266305086e-22	9.436501970338437e-13	1.8282155038094935e-14	0.003299488512191527	1.8024340400624715e-26	8.520831159060321e-15	1.106246734316037e-16	3.558209550780142e-15	6.581306958591115e-19
78200000	0.00335025574294535	-1.3442993478069936e-22	-1.5902463266305086e-22	9.436501970338437e-13	1.8282155038094935e-14	0.003299488512191527	1.8024340400624704e-26	8.520831159060321e-15	1.106246734316037e-16	3.558209550780142e-15	6.581306958591115e-19
78300000	0.00335025574294535	-1.3442993478069936e-22	-1.5902463266305086e-22	9.436501970338437e-13	1.8282155038094935e-14	0.003299488512191527	1.8024340400624693e-26	8.520831159060321e-15	1.106246734316037e-16	3.558209550780142e-15	6.581306958591115e-19
78400000	0.00335025574294535	-1.3442993478069936e-22	-1.5902463266305086e-22	9.436501970338437e-13	1.8282155038094935e-14	0.003299488512191527	1.8024340400624678e-26	8.520831159060321e-15	1.106246734316037e-16	3.558209550780142e-15	6.581306958591115e-19
78500000	0.00335025574294535	-1.3442993478069936e-22	-1.5902463266305086e-22	9.436501970338437e-13	1.8282155038094935e-14	0.003299488512191527	1.802434040062466e-26	8.520831159060321e-15	1.106246734316037e-16	3.558209550780142e-15	6.581306958591115e-19
78600000	0.00335025574294535	-1.3442993478069936e-22	-1.5902463266305086e-22	9.436501970338437e-13	1.8282155038094935e-14	0.003299488512191527	1.8024340400624644e-26	8.520831159060321e-15	1.106246734316037e-16	3.558209550780142e-15	6.581306958591115e-19
78700000	0.00335025574294535	-1.3442993478069936e-22	-1.5902463266305086e-22	9.436501970338437e-13	1.8282155038094935e-14	0.003299488512191527	1.8024340400624627e-26	8.520831159060321e-15	1.106246734316037e-16	3.558209550780142e-15	6.581306958591115e-19
78800000	0.00335025574294535	-1.3442993478069936e-22	-1.5902463266305086e-22	9.436501970338437e-13	1.8282155038094935e-14	0.003299488512191527	1.8024340400624606e-26	8.520831159060321e-15	1.106246734316037e-16	3.558209550780142e-15	6.581306958591115e-19
78900000	0.00335025574294535	-1.3442993478069936e-22	-1.5902463266305086e-22	9.436501970338437e-13	1.8282155038094935e-14	0.003299488512191527	1.8024340400624586e-26	8.520831159060321e-15	1.106246734316037e-16	3.558209550780142e-15	6.581306958591115e-19
79000000	0.00335025574294535	-1.3442993478069936e-22	-1.5902463266305086e-22	9.436501970338437e-13	1.8282155038094935e-14	0.003299488512191527	1.8024340400624566e-26	8.520831159060321e-15	1.106246734316037e-16	3.558209550780142e-15	6.581306958591115e-19
79100000	0.00335025574294535	-1.3442993478069936e-22	-1.5902463266305086e-22	9.436501970338437e-13	1.8282155038094935e-14	0.003299488512191527	1.8024340400624543e-26	8.520831159060321e-15	1.106246734316037e-16	3.558209550780142e-15	6.581306958591115e-19
79200000	0.00335025574294535	-1.3442993478069936e-22	-1.5902463266305086e-22	9.436501970338437e-13	1.8282155038094935e-14	0.003299488512191527	1.8024340400624517e-26	8.520831159060321e-15	1.106246734316037e-16	3.558209550780142e-15	6.581306958591115e-19
79300000	0.00335025574294535	-1.3442993478069936e-22	-1.5902463266305086e-22	9.436501970338437e-13	1.8282155038094935e-14	0.003299488512191527	1.8024340400624494e-26	8.520831159060321e-15	1.106246734316037e-16	3.558209550780142e-15	6.581306958591115e-19
79400000	0.00335025574294535	-1.3442993478069936e-22	-1.5902463266305086e-22	9.436501970338437e-13	1.8282155038094935e-14	0.003299488512191527	1.802434040062447e-26	8.520831159060321e-15	1.106246734316037e-16	3.558209550780142e-15	6.581306958591115e-19
79500000	0.00335025574294535	-1.3442993478069936e-22	-1.5902463266305086e-22	9.436501970338437e-13	1.8282155038094935e-14	0.003299488512191527	1.8024340400624443e-26	8.520831159060321e-15	1.106246734316037e-16	3.558209550780142e-15	6.5813069585911155e-19
79600000	0.00335025574294535	-1.3442993478069936e-22	-1.5902463266305086e-22	9.436501970338437e-13	1.8282155038094935e-14	0.003299488512191527	1.8024340400624414e-26	8.520831159060321e-15	1.106246734316037e-16	3.558209550780142e-15	6.5813069585911155e-19
79700000	0.00335025574294535	-1.3442993478069936e-22	-1.5902463266305086e-22	9.436501970338437e-13	1.8282155038094935e-14	0.003299488512191527	1.8024340400624388e-26	8.520831159060321e-15	1.106246734316037e-16	3.558209550780142e-15	6.5813069585911155e-19
79800000	0.00335025574294535	-1.3442993478069936e-22	-1.5902463266305086e-22	9.436501970338437e-13	1.8282155038094935e-14	0.003299488512191527	1.802434040062436e-26	8.520831159060321e-15	1.106246734316037e-16	3.558209550780142e-15	6.5813069585911155e-19
79900000	0.00335025574294535	-1.3442993478069936e-22	-1.5902463266305086e-22	9.436501970338437e-13	1.8282155038094935e-14	0.003299488512191527	1.802434040062433e-26	8.520831159060321e-15	1.106246734316037e-16	3.558209550780142e-15	6.5813069585911155e-19
80000000	0.00335025574294535	-1.3442993478069936e-22	-1.5902463266305086e-22	9.436501970338437e-13	1.8282155038094935e-14	0.003299488512191527	1.80243404006243e-26	8.520831159060321e-15	1.106246734316037e-16	3.558209550780142e-15	6.5813069585911155e-19
80100000	0.00335025574294535	-1.3442993478069936e-22	-1.5902463266305086e-22	9.436501970338437e-13	1.8282155038094935e-14	0.003299488512191527	1.802434040062427e-26	8.520831159060321e-15	1.106246734316037e-16	3.558209550780142e-15	6.5813069585911155e-19
80200000	0.00335025574294535	-1.3442993478069936e-22	-1.5902463266305086e-22	9.436501970338437e-13	1.8282155038094935e-14	0.003299488512191527	1.802434040062424e-26	8.520831159060321e-15	1.106246734316037e-16	3.558209550780142e-15	6.5813069585911155e-19
80300000	0.00335025574294535	-1.3442993478069936e-22	-1.5902463266305086e-22	9.436501970338437e-13	1.8282155038094935e-14	0.003299488512191527	1.802434040062421e-26	8.520831159060321e-15	1.106246734316037e-16	3.558209550780142e-15	6.5813069585911155e-19
80400000	0.00335025574294535	-1.3442993478069936e-22	-1.5902463266305086e-22	9.436501970338437e-13	1.8282155038094935e-14	0.003299488512191527	1.802434040062418e-26	8.520831159060321e-15	1.106246734316037e-16	3.558209550780142e-15	6.5813069585911155e-19
80500000	0.00335025574294535	-1.3442993478069936e-22	-1.5902463266305086e-22	9.436501970338437e-13	1.8282155038094935e-14	0.003299488512191527	1.8024340400624147e-26	8.520831159060321e-15	1.106246734316037e-16	3.558209550780142e-15	6.5813069585911155e-19
80600000	0.00335025574294535	-1.3442993478069936e-22	-1.5902463266305086e-22	9.436501970338437e-13	1.8282155038094935e-14	0.003299488512191527	1.8024340400624116e-26	8.520831159060321e-15	1.106246734316037e-16	3.558209550780142e-15	6.5813069585911155e-19
80700000	0.00335025574294535	-1.3442993478069936e-22	-1.5902463266305086e-22	9.436501970338437e-13	1.8282155038094935e-14	0.003299488512191527	1.8024340400624084e-26	8.520831159060321e-15	1.106246734316037e-16	3.558209550780142e-15	6.5813069585911155e-19
80800000	0.00335025574294535	-1.3442993478069936e-22	-1.5902463266305086e-22	9.436501970338437e-13	1.8282155038094935e-14	0.003299488512191527	1.8024340400624053e-26	8.520831159060321e-15	1.106246734316037e-16	3.558209550780142e-15	6.5813069585911155e-19
80900000	0.00335025574294535	-1.3442993478069936e-22	-1.5902463266305086e-22	9.436501970338437e-13	1.8282155038094935e-14	0.003299488512191527	1.802434040062402e-26	8.520831159060321e-15	1.106246734316037e-16	3.558209550780142e-15	6.5813069585911155e-19
81000000	0.00335025574294535	-1.3442993478069936e-22	-1.5902463266305086e-22	9.436501970338437e-13	1.8282155038094935e-14	0.003299488512191527	1.802434040062399e-26	8.520831159060321e-15	1.106246734316037e-16	3.558209550780142e-15	6.5813069585911155e-19
81100000	0.00335025574294535	-1.3442993478069936e-22	-1.5902463266305086e-22	9.436501970338437e-13	1.8282155038094935e-14	0.003299488512191527	1.8024340400623958e-26	8.520831159060321e-15	1.106246734316037e-16	3.558209550780142e-15	6.5813069585911155e-19
81200000	0.00335025574294535	-1.3442993478069936e-22	-1.5902463266305086e-22	9.436501970338437e-13	1.8282155038094935e-14	0.003299488512191527	1.8024340400623926e-26	8.520831159060321e-15	1.106246734316037e-16	3.558209550780142e-15	6.5813069585911155e-19
81300000	0.00335025574294535	-1.3442993478069936e-22	-1.5902463266305086e-22	9.436501970338437e-13	1.8282155038094935e-14	0.003299488512191527	1.8024340400623898e-26	8.520831159060321e-15	1.106246734316037e-16	3.558209550780142e-15	6.5813069585911155e-19
81400000	0.00335025574294535	-1.3442993478069936e-22	-1.5902463266305086e-22	9.436501970338437e-13	1.8282155038094935e-14	0.003299488512191527	1.8024340400623866e-26	8.520831159060321e-15	1.106246734316037e-16	3.558209550780142e-15	6.5813069585911155e-19
81500000	0.00335025574294535	-1.3442993478069936e-22	-1.5902463266305086e-22	9.436501970338437e-13	1.8282155038094935e-14	0.003299488512191527	1.8024340400623834e-26	8.520831159060321e-15	1.106246734316037e-16	3.558209550780142e-15	6.5813069585911155e-19
81600000	0.00335025574294535	-1.3442993478069936e-22	-1.5902463266305086e-22	9.436501970338437e-13	1.8282155038094935e-14	0.003299488512191527	1.8024340400623806e-26	8.520831159060321e-15	1.106246734316037e-16	3.558209550780142e-15	6.5813069585911155e-19
81700000	0.00335025574294535	-1.3442993478069936e-22	-1.5902463266305086e-22	9.436501970338437e-13	1.8282155038094935e-14	0.003299488512191527	1.8024340400623777e-26	8.520831159060321e-15	1.106246734316037e-16	3.558209550780142e-15	6.5813069585911155e-19
81800000	0.00335025574294535	-1.3442993478069936e-22	-1.5902463266305086e-22	9.436501970338437e-13	1.8282155038094935e-14	0.003299488512191527	1.8024340400623748e-26	8.520831159060321e-15	1.106246734316037e-16	3.558209550780142e-15	6.5813069585911155e-19
81900000	0.00335025574294535	-1.3442993478069936e-22	-1.5902463266305086e-22	9.436501970338437e-13	1.8282155038094935e-14	0.003299488512191527	1.802434040062372e-26	8.520831159060321e-15	1.106246734316037e-16	3.558209550780142e-15	6.5813069585911155e-19
82000000	0.00335025574294535	-1.3442993478069936e-22	-1.5902463266305086e-22	9.436501970338437e-13	1.8282155038094935e-14	0.003299488512191527	1.802434040062369e-26	8.520831159060321e-15	1.106246734316037e-16	3.558209550780142e-15	6.5813069585911155e-19
82100000	0.00335025574294535	-1.3442993478069936e-22	-1.5902463266305086e-22	9.436501970338437e-13	1.8282155038094935e-14	0.003299488512191527	1.8024340400623662e-26	8.520831159060321e-15	1.106246734316037e-16	3.558209550780142e-15	6.5813069585911155e-19
82200000	0.00335025574294535	-1.3442993478069936e-22	-1.5902463266305086e-22	9.436501970338437e-13	1.8282155038094935e-14	0.003299488512191527	1.8024340400623636e-26	8.520831159060321e-15	1.106246734316037e-16	3.558209550780142e-15	6.5813069585911155e-19
82300000	0.00335025574294535	-1.3442993478069936e-22	-1.5902463266305086e-22	9.436501970338437e-13	1.8282155038094935e-14	0.003299488512191527	1.802434040062361e-26	8.520831159060321e-15	1.106246734316037e-16	3.558209550780142e-15	6.5813069585911155e-19
82400000	0.00335025574294535	-1.3442993478069936e-22	-1.5902463266305086e-22	9.436501970338437e-13	1.8282155038094935e-14	0.003299488512191527	1.8024340400623588e-26	8.520831159060321e-15	1.106246734316037e-16	3.558209550780142e-15	6.5813069585911155e-19
82500000	0.00335025574294535	-1.3442993478069936e-22	-1.5902463266305086e-22	9.436501970338437e-13	1.8282155038094935e-14	0.003299488512191527	1.8024340400623562e-26	8.520831159060321e-15	1.106246734316037e-16	3.558209550780142e-15	6.5813069585911155e-19
82600000	0.00335025574294535	-1.3442993478069936e-22	-1.5902463266305086e-22	9.436501970338437e-13	1.8282155038094935e-14	0.003299488512191527	1.802434040062354e-26	8.520831159060321e-15	1.106246734316037e-16	3.558209550780142e-15	6.5813069585911155e-19
82700000	0.00335025574294535	-1.3442993478069936e-22	-1.5902463266305086e-22	9.436501970338437e-13	1.8282155038094935e-14	0.003299488512191527	1.802434040062352e-26	8.520831159060321e-15	1.106246734316037e-16	3.558209550780142e-15	6.5813069585911155e-19
82800000	0.00335025574294535	-1.3442993478069936e-22	-1.5902463266305086e-22	9.436501970338437e-13	1.8282155038094935e-14	0.003299488512191527	1.8024340400623496e-26	8.520831159060321e-15	1.106246734316037e-16	3.558209550780142e-15	6.5813069585911155e-19
82900000	0.00335025574294535	-1.3442993478069936e-22	-1.5902463266305086e-22	9.436501970338437e-13	1.8282155038094935e-14	0.003299488512191527	1.802434040062348e-26	8.520831159060321e-15	1.106246734316037e-16	3.558209550780142e-15	6.5813069585911155e-19
83000000	0.00335025574294535	-1.3442993478069936e-22	-1.5902463266305086e-22	9.436501970338437e-13	1.8282155038094935e-14	0.003299488512191527	1.8024340400623458e-26	8.520831159060321e-15	1.106246734316037e-16	3.558209550780142e-15	6.5813069585911155e-19
83100000	0.00335025574294535	-1.3442993478069936e-22	-1.5902463266305086e-22	9.436501970338437e-13	1.8282155038094935e-14	0.003299488512191527	1.802434040062344e-26	8.520831159060321e-15	1.106246734316037e-16	3.558209550780142e-15	6.5813069585911155e-19
83200000	0.00335025574294535	-1.3442993478069936e-22	-1.5902463266305086e-22	9.436501970338437e-13	1.8282155038094935e-14	0.003299488512191527	1.8024340400623427e-26	8.520831159060321e-15	1.106246734316037e-16	3.558209550780142e-15	6.5813069585911155e-19
83300000	0.00335025574294535	-1.3442993478069936e-22	-1.5902463266305086e-22	9.436501970338437e-13	1.8282155038094935e-14	0.003299488512191527	1.802434040062341e-26	8.520831159060321e-15	1.106246734316037e-16	3.558209550780142e-15	6.5813069585911155e-19
83400000	0.00335025574294535	-1.3442993478069936e-22	-1.5902463266305086e-22	9.436501970338437e-13	1.8282155038094935e-14	0.003299488512191527	1.8024340400623398e-26	8.520831159060321e-15	1.106246734316037e-16	3.558209550780142e-15	6.5813069585911155e-19
83500000	0.00335025574294535	-1.3442993478069936e-22	-1.5902463266305086e-22	9.436501970338437e-13	1.8282155038094935e-14	0.003299488512191527	1.8024340400623387e-26	8.520831159060321e-15	1.106246734316037e-16	3.558209550780142e-15	6.5813069585911155e-19
83600000	0.00335025574294535	-1.3442993478069936e-22	-1.5902463266305086e-22	9.436501970338437e-13	1.8282155038094935e-14	0.003299488512191527	1.8024340400623375e-26	8.520831159060321e-15	1.106246734316037e-16	3.558209550780142e-15	6.5813069585911155e-19
83700000	0.00335025574294535	-1.3442993478069936e-22	-1.5902463266305086e-22	9.436501970338437e-13	1.8282155038094935e-14	0.003299488512191527	1.8024340400623367e-26	8.520831159060321e-15	1.106246734316037e-16	3.558209550780142e-15	6.5813069585911155e-19
83800000	0.00335025574294535	-1.3442993478069936e-22	-1.5902463266305086e-22	9.436501970338437e-13	1.8282155038094935e-14	0.003299488512191527	1.802434040062336e-26	8.520831159060321e-15	1.106246734316037e-16	3.558209550780142e-15	6.5813069585911155e-19
83900000	0.00335025574294535	-1.3442993478069936e-22	-1.5902463266305086e-22	9.436501970338437e-13	1.8282155038094935e-14	0.003299488512191527	1.8024340400623355e-26	8.520831159060321e-15	1.106246734316037e-16	3.558209550780142e-15	6.5813069585911155e-19
84000000	0.00335025574294535	-1.3442993478069936e-22	-1.5902463266305086e-22	9.436501970338437e-13	1.8282155038094935e-14	0.003299488512191527	1.8024340400623352e-26	8.520831159060321e-15	1.106246734316037e-16	3.558209550780142e-15	6.5813069585911155e-19
84100000	0.00335025574294535	-1.3442993478069936e-22	-1.5902463266305086e-22	9.436501970338437e-13	1.8282155038094935e-14	0.003299488512191527	1.802434040062335e-26	8.520831159060321e-15	1.106246734316037e-16	3.558209550780142e-15	6.5813069585911155e-19
84200000	0.00335025574294535	-1.3442993478069936e-22	-1.5902463266305086e-22	9.436501970338437e-13	1.8282155038094935e-14	0.003299488512191527	1.802434040062335e-26	8.520831159060321e-15	1.106246734316037e-16	3.558209550780142e-15	6.5813069585911155e-19
84300000	0.00335025574294535	-1.3442993478069936e-22	-1.5902463266305086e-22	9.436501970338437e-13	1.8282155038094935e-14	0.003299488512191527	1.802434040062335e-26	8.520831159060321e-15	1.106246734316037e-16	3.558209550780142e-15	6.5813069585911155e-19
84400000	0.00335025574294535	-1.3442993478069936e-22	-1.5902463266305086e-22	9.436501970338437e-13	1.8282155038094935e-14	0.003299488512191527	1.8024340400623352e-26	8.520831159060321e-15	1.106246734316037e-16	3.558209550780142e-15	6.5813069585911155e-19
84500000	0.00335025574294535	-1.3442993478069936e-22	-1.5902463266305086e-22	9.436501970338437e-13	1.8282155038094935e-14	0.003299488512191527	1.8024340400623352e-26	8.520831159060321e-15	1.106246734316037e-16	3.558209550780142e-15	6.5813069585911155e-19
84600000	0.00335025574294535	-1.3442993478069936e-22	-1.5902463266305086e-22	9.436501970338437e-13	1.8282155038094935e-14	0.003299488512191527	1.8024340400623355e-26	8.520831159060321e-15	1.106246734316037e-16	3.558209550780142e-15	6.5813069585911155e-19
84700000	0.00335025574294535	-1.3442993478069936e-22	-1.5902463266305086e-22	9.436501970338437e-13	1.8282155038094935e-14	0.003299488512191527	1.8024340400623355e-26	8.520831159060321e-15	1.106246734316037e-16	3.558209550780142e-15	6.5813069585911155e-19
84800000	0.00335025574294535	-1.3442993478069936e-22	-1.5902463266305086e-22	9.436501970338437e-13	1.8282155038094935e-14	0.003299488512191527	1.8024340400623358e-26	8.520831159060321e-15	1.106246734316037e-16	3.558209550780142e-15	6.5813069585911155e-19
84900000	0.00335025574294535	-1.3442993478069936e-22	-1.5902463266305086e-22	9.436501970338437e-13	1.8282155038094935e-14	0.003299488512191527	1.802434040062336e-26	8.520831159060321e-15	1.106246734316037e-16	3.558209550780142e-15	6.5813069585911155e-19
85000000	0.00335025574294535	-1.3442993478069936e-22	-1.5902463266305086e-22	9.436501970338437e-13	1.8282155038094935e-14	0.003299488512191527	1.8024340400623364e-26	8.520831159060321e-15	1.106246734316037e-16	3.558209550780142e-15	6.5813069585911155e-19
85100000	0.00335025574294535	-1.3442993478069936e-22	-1.5902463266305086e-22	9.436501970338437e-13	1.8282155038094935e-14	0.003299488512191527	1.802434040062337e-26	8.520831159060321e-15	1.106246734316037e-16	3.558209550780142e-15	6.5813069585911155e-19
85200000	0.00335025574294535	-1.3442993478069936e-22	-1.5902463266305086e-22	9.436501970338437e-13	1.8282155038094935e-14	0.003299488512191527	1.8024340400623372e-26	8.520831159060321e-15	1.106246734316037e-16	3.558209550780142e-15	6.5813069585911155e-19
85300000	0.00335025574294535	-1.3442993478069936e-22	-1.5902463266305086e-22	9.436501970338437e-13	1.8282155038094935e-14	0.003299488512191527	1.8024340400623375e-26	8.520831159060321e-15	1.106246734316037e-16	3.558209550780142e-15	6.5813069585911155e-19
85400000	0.00335025574294535	-1.3442993478069936e-22	-1.5902463266305086e-22	9.436501970338437e-13	1.8282155038094935e-14	0.003299488512191527	1.802434040062338e-26	8.520831159060321e-15	1.106246734316037e-16	3.558209550780142e-15	6.5813069585911155e-19
85500000	0.00335025574294535	-1.3442993478069936e-22	-1.5902463266305086e-22	9.436501970338437e-13	1.8282155038094935e-14	0.003299488512191527	1.8024340400623387e-26	8.520831159060321e-15	1.106246734316037e-16	3.558209550780142e-15	6.5813069585911155e-19
85600000	0.00335025574294535	-1.3442993478069936e-22	-1.5902463266305086e-22	9.436501970338437e-13	1.8282155038094935e-14	0.003299488512191527	1.802434040062339e-26	8.520831159060321e-15	1.106246734316037e-16	3.558209550780142e-15	6.5813069585911155e-19
85700000	0.00335025574294535	-1.3442993478069936e-22	-1.5902463266305086e-22	9.436501970338437e-13	1.8282155038094935e-14	0.003299488512191527	1.8024340400623395e-26	8.520831159060321e-15	1.106246734316037e-16	3.558209550780142e-15	6.5813069585911155e-19
85800000	0.00335025574294535	-1.3442993478069936e-22	-1.5902463266305086e-22	9.436501970338437e-13	1.8282155038094935e-14	0.003299488512191527	1.80243404006234e-26	8.520831159060321e-15	1.106246734316037e-16	3.558209550780142e-15	6.5813069585911155e-19
85900000	0.00335025574294535	-1.3442993478069936e-22	-1.5902463266305086e-22	9.436501970338437e-13	1.8282155038094935e-14	0.003299488512191527	1.8024340400623407e-26	8.520831159060321e-15	1.106246734316037e-16	3.558209550780142e-15	6.5813069585911155e-19
86000000	0.00335025574294535	-1.3442993478069936e-22	-1.5902463266305086e-22	9.436501970338437e-13	1.8282155038094935e-14	0.003299488512191527	1.8024340400623413e-26	8.520831159060321e-15	1.106246734316037e-16	3.558209550780142e-15	6.5813069585911155e-19
86100000	0.00335025574294535	-1.3442993478069936e-22	-1.5902463266305086e-22	9.436501970338437e-13	1.8282155038094935e-14	0.003299488512191527	1.8024340400623418e-26	8.520831159060321e-15	1.106246734316037e-16	3.558209550780142e-15	6.5813069585911155e-19
86200000	0.00335025574294535	-1.3442993478069936e-22	-1.5902463266305086e-22	9.436501970338437e-13	1.8282155038094935e-14	0.003299488512191527	1.8024340400623424e-26	8.520831159060321e-15	1.106246734316037e-16	3.558209550780142e-15	6.5813069585911155e-19
86300000	0.00335025574294535	-1.3442993478069936e-22	-1.5902463266305086e-22	9.436501970338437e-13	1.8282155038094935e-14	0.003299488512191527	1.802434040062343e-26	8.520831159060321e-15	1.106246734316037e-16	3.558209550780142e-15	6.5813069585911155e-19
86400000	0.00335025574294535	-1.3442993478069936e-22	-1.5902463266305086e-22	9.436501970338437e-13	1.8282155038094935e-14	0.003299488512191527	1.8024340400623436e-26	8.520831159060321e-15	1.106246734316037e-16	3.558209550780142e-15	6.5813069585911155e-19
86500000	0.00335025574294535	-1.3442993478069936e-22	-1.5902463266305086e-22	9.436501970338437e-13	1.8282155038094935e-14	0.003299488512191527	1.802434040062344e-26	8.520831159060321e-15	1.106246734316037e-16	3.558209550780142e-15	6.5813069585911155e-19
86600000	0.00335025574294535	-1.3442993478069936e-22	-1.5902463266305086e-22	9.436501970338437e-13	1.8282155038094935e-14	0.003299488512191527	1.8024340400623447e-26	8.520831159060321e-15	1.106246734316037e-16	3.558209550780142e-15	6.5813069585911155e-19
86700000	0.00335025574294535	-1.3442993478069936e-22	-1.5902463266305086e-22	9.436501970338437e-13	1.8282155038094935e-14	0.003299488512191527	1.8024340400623456e-26	8.520831159060321e-15	1.106246734316037e-16	3.558209550780142e-15	6.5813069585911155e-19
86800000	0.00335025574294535	-1.3442993478069936e-22	-1.5902463266305086e-22	9.436501970338437e-13	1.8282155038094935e-14	0.003299488512191527	1.802434040062346e-26	8.520831159060321e-15	1.106246734316037e-16	3.558209550780142e-15	6.5813069585911155e-19
86900000	0.00335025574294535	-1.3442993478069936e-22	-1.5902463266305086e-22	9.436501970338437e-13	1.8282155038094935e-14	0.003299488512191527	1.8024340400623467e-26	8.520831159060321e-15	1.106246734316037e-16	3.558209550780142e-15	6.5813069585911155e-19
87000000	0.00335025574294535	-1.3442993478069936e-22	-1.5902463266305086e-22	9.436501970338437e-13	1.8282155038094935e-14	0.003299488512191527	1.8024340400623473e-26	8.520831159060321e-15	1.106246734316037e-16	3.558209550780142e-15	6.5813069585911155e-19
87100000	0.00335025574294535	-1.3442993478069936e-22	-1.5902463266305086e-22	9.436501970338437e-13	1.8282155038094935e-14	0.003299488512191527	1.802434040062348e-26	8.520831159060321e-15	1.106246734316037e-16	3.558209550780142e-15	6.5813069585911155e-19
87200000	0.00335025574294535	-1.3442993478069936e-22	-1.5902463266305086e-22	9.436501970338437e-13	1.8282155038094935e-14	0.003299488512191527	1.8024340400623484e-26	8.520831159060321e-15	1.106246734316037e-16	3.558209550780142e-15	6.5813069585911155e-19
87300000	0.00335025574294535	-1.3442993478069936e-22	-1.5902463266305086e-22	9.436501970338437e-13	1.8282155038094935e-14	0.003299488512191527	1.8024340400623493e-26	8.520831159060321e-15	1.106246734316037e-16	3.558209550780142e-15	6.5813069585911155e-19
87400000	0.00335025574294535	-1.3442993478069936e-22	-1.5902463266305086e-22	9.436501970338437e-13	1.8282155038094935e-14	0.003299488512191527	1.80243404006235e-26	8.520831159060321e-15	1.106246734316037e-16	3.558209550780142e-15	6.5813069585911155e-19
87500000	0.00335025574294535	-1.3442993478069936e-22	-1.5902463266305086e-22	9.436501970338437e-13	1.8282155038094935e-14	0.003299488512191527	1.8024340400623504e-26	8.520831159060321e-15	1.106246734316037e-16	3.558209550780142e-15	6.5813069585911155e-19
87600000	0.00335025574294535	-1.3442993478069936e-22	-1.5902463266305086e-22	9.436501970338437e-13	1.8282155038094935e-14	0.003299488512191527	1.802434040062351e-26	8.520831159060321e-15	1.106246734316037e-16	3.558209550780142e-15	6.5813069585911155e-19
87700000	0.00335025574294535	-1.3442993478069936e-22	-1.5902463266305086e-22	9.436501970338437e-13	1.8282155038094935e-14	0.003299488512191527	1.8024340400623516e-26	8.520831159060321e-15	1.106246734316037e-16	3.558209550780142e-15	6.5813069585911155e-19
87800000	0.00335025574294535	-1.3442993478069936e-22	-1.5902463266305086e-22	9.436501970338437e-13	1.8282155038094935e-14	0.003299488512191527	1.8024340400623522e-26	8.520831159060321e-15	1.106246734316037e-16	3.558209550780142e-15	6.5813069585911155e-19
87900000	0.00335025574294535	-1.3442993478069936e-22	-1.5902463266305086e-22	9.436501970338437e-13	1.8282155038094935e-14	0.003299488512191527	1.8024340400623524e-26	8.520831159060321e-15	1.106246734316037e-16	3.558209550780142e-15	6.5813069585911155e-19
88000000	0.00335025574294535	-1.3442993478069936e-22	-1.5902463266305086e-22	9.436501970338437e-13	1.8282155038094935e-14	0.003299488512191527	1.802434040062353e-26	8.520831159060321e-15	1.106246734316037e-16	3.558209550780142e-15	6.5813069585911155e-19
88100000	0.00335025574294535	-1.3442993478069936e-22	-1.5902463266305086e-22	9.436501970338437e-13	1.8282155038094935e-14	0.003299488512191527	1.8024340400623536e-26	8.520831159060321e-15	1.106246734316037e-16	3.558209550780142e-15	6.5813069585911155e-19
88200000	0.00335025574294535	-1.3442993478069936e-22	-1.5902463266305086e-22	9.436501970338437e-13	1.8282155038094935e-14	0.003299488512191527	1.802434040062354e-26	8.520831159060321e-15	1.106246734316037e-16	3.558209550780142e-15	6.5813069585911155e-19
88300000	0.00335025574294535	-1.3442993478069936e-22	-1.5902463266305086e-22	9.436501970338437e-13	1.8282155038094935e-14	0.003299488512191527	1.8024340400623545e-26	8.520831159060321e-15	1.106246734316037e-16	3.558209550780142e-15	6.5813069585911155e-19
88400000	0.00335025574294535	-1.3442993478069936e-22	-1.5902463266305086e-22	9.436501970338437e-13	1.8282155038094935e-14	0.003299488512191527	1.8024340400623547e-26	8.520831159060321e-15	1.106246734316037e-16	3.558209550780142e-15	6.5813069585911155e-19
88500000	0.00335025574294535	-1.3442993478069936e-22	-1.5902463266305086e-22	9.436501970338437e-13	1.8282155038094935e-14	0.003299488512191527	1.8024340400623553e-26	8.520831159060321e-15	1.106246734316037e-16	3.558209550780142e-15	6.5813069585911155e-19
88600000	0.00335025574294535	-1.3442993478069936e-22	-1.5902463266305086e-22	9.436501970338437e-13	1.8282155038094935e-14	0.003299488512191527	1.8024340400623556e-26	8.520831159060321e-15	1.106246734316037e-16	3.558209550780142e-15	6.5813069585911155e-19
88700000	0.00335025574294535	-1.3442993478069936e-22	-1.5902463266305086e-22	9.436501970338437e-13	1.8282155038094935e-14	0.003299488512191527	1.802434040062356e-26	8.520831159060321e-15	1.106246734316037e-16	3.558209550780142e-15	6.5813069585911155e-19
88800000	0.00335025574294535	-1.3442993478069936e-22	-1.5902463266305086e-22	9.436501970338437e-13	1.8282155038094935e-14	0.003299488512191527	1.8024340400623562e-26	8.520831159060321e-15	1.106246734316037e-16	3.558209550780142e-15	6.5813069585911155e-19
88900000	0.00335025574294535	-1.3442993478069936e-22	-1.5902463266305086e-22	9.436501970338437e-13	1.8282155038094935e-14	0.003299488512191527	1.8024340400623565e-26	8.520831159060321e-15	1.106246734316037e-16	3.558209550780142e-15	6.5813069585911155e-19
89000000	0.00335025574294535	-1.3442993478069936e-22	-1.5902463266305086e-22	9.436501970338437e-13	1.8282155038094935e-14	0.003299488512191527	1.8024340400623568e-26	8.520831159060321e-15	1.106246734316037e-16	3.558209550780142e-15	6.5813069585911155e-19
89100000	0.00335025574294535	-1.3442993478069936e-22	-1.5902463266305086e-22	9.436501970338437e-13	1.8282155038094935e-14	0.003299488512191527	1.8024340400623568e-26	8.520831159060321e-15	1.106246734316037e-16	3.558209550780142e-15	6.5813069585911155e-19
89200000	0.00335025574294535	-1.3442993478069936e-22	-1.5902463266305086e-22	9.436501970338437e-13	1.8282155038094935e-14	0.003299488512191527	1.802434040062357e-26	8.520831159060321e-15	1.106246734316037e-16	3.558209550780142e-15	6.5813069585911155e-19
89300000	0.00335025574294535	-1.3442993478069936e-22	-1.5902463266305086e-22	9.436501970338437e-13	1.8282155038094935e-14	0.003299488512191527	1.802434040062357e-26	8.520831159060321e-15	1.106246734316037e-16	3.558209550780142e-15	6.5813069585911155e-19
89400000	0.00335025574294535	-1.3442993478069936e-22	-1.5902463266305086e-22	9.436501970338437e-13	1.8282155038094935e-14	0.003299488512191527	1.802434040062357e-26	8.520831159060321e-15	1.106246734316037e-16	3.558209550780142e-15	6.5813069585911155e-19
89500000	0.00335025574294535	-1.3442993478069936e-22	-1.5902463266305086e-22	9.436501970338437e-13	1.8282155038094935e-14	0.003299488512191527	1.802434040062357e-26	8.520831159060321e-15	1.106246734316037e-16	3.558209550780142e-15	6.5813069585911155e-19
89600000	0.00335025574294535	-1.3442993478069936e-22	-1.5902463266305086e-22	9.436501970338437e-13	1.8282155038094935e-14	0.003299488512191527	1.802434040062357e-26	8.520831159060321e-15	1.106246734316037e-16	3.558209550780142e-15	6.5813069585911155e-19
89700000	0.00335025574294535	-1.3442993478069936e-22	-1.5902463266305086e-22	9.436501970338437e-13	1.8282155038094935e-14	0.003299488512191527	1.8024340400623568e-26	8.520831159060321e-15	1.106246734316037e-16	3.558209550780142e-15	6.5813069585911155e-19
89800000	0.00335025574294535	-1.3442993478069936e-22	-1.5902463266305086e-22	9.436501970338437e-13	1.8282155038094935e-14	0.003299488512191527	1.8024340400623568e-26	8.520831159060321e-15	1.106246734316037e-16	3.558209550780142e-15	6.5813069585911155e-19
89900000	0.00335025574294535	-1.3442993478069936e-22	-1.5902463266305086e-22	9.436501970338437e-13	1.8282155038094935e-14	0.003299488512191527	1.8024340400623565e-26	8.520831159060321e-15	1.106246734316037e-16	3.558209550780142e-15	6.5813069585911155e-19
90000000	0.00335025574294535	-1.3442993478069936e-22	-1.5902463266305086e-22	9.436501970338437e-13	1.8282155038094935e-14	0.003299488512191527	1.8024340400623562e-26	8.520831159060321e-15	1.106246734316037e-16	3.558209550780142e-15	6.5813069585911155e-19
90100000	0.00335025574294535	-1.3442993478069936e-22	-1.5902463266305086e-22	9.436501970338437e-13	1.8282155038094935e-14	0.003299488512191527	1.802434040062356e-26	8.520831159060321e-15	1.106246734316037e-16	3.558209550780142e-15	6.5813069585911155e-19
90200000	0.00335025574294535	-1.3442993478069936e-22	-1.5902463266305086e-22	9.436501970338437e-13	1.8282155038094935e-14	0.003299488512191527	1.8024340400623556e-26	8.520831159060321e-15	1.106246734316037e-16	3.558209550780142e-15	6.5813069585911155e-19
90300000	0.00335025574294535	-1.3442993478069936e-22	-1.5902463266305086e-22	9.436501970338437e-13	1.8282155038094935e-14	0.003299488512191527	1.802434040062355e-26	8.520831159060321e-15	1.106246734316037e-16	3.558209550780142e-15	6.5813069585911155e-19
90400000	0.00335025574294535	-1.3442993478069936e-22	-1.5902463266305086e-22	9.436501970338437e-13	1.8282155038094935e-14	0.003299488512191527	1.8024340400623545e-26	8.520831159060321e-15	1.106246734316037e-16	3.558209550780142e-15	6.5813069585911155e-19
90500000	0.00335025574294535	-1.3442993478069936e-22	-1.5902463266305086e-22	9.436501970338437e-13	1.8282155038094935e-14	0.003299488512191527	1.802434040062354e-26	8.520831159060321e-15	1.106246734316037e-16	3.558209550780142e-15	6.5813069585911155e-19
90600000	0.00335025574294535	-1.3442993478069936e-22	-1.5902463266305086e-22	9.436501970338437e-13	1.8282155038094935e-14	0.003299488512191527	1.8024340400623533e-26	8.520831159060321e-15	1.106246734316037e-16	3.558209550780142e-15	6.5813069585911155e-19
90700000	0.00335025574294535	-1.3442993478069936e-22	-1.5902463266305086e-22	9.436501970338437e-13	1.8282155038094935e-14	0.003299488512191527	1.8024340400623524e-26	8.520831159060321e-15	1.106246734316037e-16	3.558209550780142e-15	6.5813069585911155e-19
90800000	0.00335025574294535	-1.3442993478069936e-22	-1.5902463266305086e-22	9.436501970338437e-13	1.8282155038094935e-14	0.003299488512191527	1.802434040062352e-26	8.520831159060321e-15	1.106246734316037e-16	3.558209550780142e-15	6.5813069585911155e-19
90900000	0.00335025574294535	-1.3442993478069936e-22	-1.5902463266305086e-22	9.436501970338437e-13	1.8282155038094935e-14	0.003299488512191527	1.802434040062351e-26	8.520831159060321e-15	1.106246734316037e-16	3.558209550780142e-15	6.5813069585911155e-19
91000000	0.00335025574294535	-1.3442993478069936e-22	-1.5902463266305086e-22	9.436501970338437e-13	1.8282155038094935e-14	0.003299488512191527	1.8024340400623502e-26	8.520831159060321e-15	1.106246734316037e-16	3.558209550780142e-15	6.5813069585911155e-19
91100000	0.00335025574294535	-1.3442993478069936e-22	-1.5902463266305086e-22	9.436501970338437e-13	1.8282155038094935e-14	0.003299488512191527	1.802434040062349e-26	8.520831159060321e-15	1.106246734316037e-16	3.558209550780142e-15	6.5813069585911155e-19
91200000	0.00335025574294535	-1.3442993478069936e-22	-1.5902463266305086e-22	9.436501970338437e-13	1.8282155038094935e-14	0.003299488512191527	1.802434040062348e-26	8.520831159060321e-15	1.106246734316037e-16	3.558209550780142e-15	6.5813069585911155e-19
91300000	0.00335025574294535	-1.3442993478069936e-22	-1.5902463266305086e-22	9.436501970338437e-13	1.8282155038094935e-14	0.003299488512191527	1.8024340400623467e-26	8.520831159060321e-15	1.106246734316037e-16	3.558209550780142e-15	6.5813069585911155e-19
91400000	0.00335025574294535	-1.3442993478069936e-22	-1.5902463266305086e-22	9.436501970338437e-13	1.8282155038094935e-14	0.003299488512191527	1.8024340400623456e-26	8.520831159060321e-15	1.106246734316037e-16	3.558209550780142e-15	6.5813069585911155e-19
91500000	0.00335025574294535	-1.3442993478069936e-22	-1.5902463266305086e-22	9.436501970338437e-13	1.8282155038094935e-14	0.003299488512191527	1.802434040062344e-26	8.520831159060321e-15	1.106246734316037e-16	3.558209550780142e-15	6.5813069585911155e-19
91600000	0.00335025574294535	-1.3442993478069936e-22	-1.5902463266305086e-22	9.436501970338437e-13	1.8282155038094935e-14	0.003299488512191527	1.8024340400623427e-26	8.520831159060321e-15	1.106246734316037e-16	3.558209550780142e-15	6.5813069585911155e-19
91700000	0.00335025574294535	-1.3442993478069936e-22	-1.5902463266305086e-22	9.436501970338437e-13	1.8282155038094935e-14	0.003299488512191527	1.8024340400623413e-26	8.520831159060321e-15	1.106246734316037e-16	3.558209550780142e-15	6.5813069585911155e-19
91800000	0.00335025574294535	-1.3442993478069936e-22	-1.5902463266305086e-22	9.436501970338437e-13	1.8282155038094935e-14	0.003299488512191527	1.8024340400623398e-26	8.520831159060321e-15	1.106246734316037e-16	3.558209550780142e-15	6.5813069585911155e-19
91900000	0.00335025574294535	-1.3442993478069936e-22	-1.5902463266305086e-22	9.436501970338437e-13	1.8282155038094935e-14	0.003299488512191527	1.802434040062338e-26	8.520831159060321e-15	1.106246734316037e-16	3.558209550780142e-15	6.5813069585911155e-19
92000000	0.00335025574294535	-1.3442993478069936e-22	-1.5902463266305086e-22	9.436501970338437e-13	1.8282155038094935e-14	0.003299488512191527	1.8024340400623364e-26	8.520831159060321e-15	1.106246734316037e-16	3.558209550780142e-15	6.5813069585911155e-19
92100000	0.00335025574294535	-1.3442993478069936e-22	-1.5902463266305086e-22	9.436501970338437e-13	1.8282155038094935e-14	0.003299488512191527	1.8024340400623344e-26	8.520831159060321e-15	1.106246734316037e-16	3.558209550780142e-15	6.5813069585911155e-19
92200000	0.00335025574294535	-1.3442993478069936e-22	-1.5902463266305086e-22	9.436501970338437e-13	1.8282155038094935e-14	0.003299488512191527	1.8024340400623326e-26	8.520831159060321e-15	1.106246734316037e-16	3.558209550780142e-15	6.5813069585911155e-19
92300000	0.00335025574294535	-1.3442993478069936e-22	-1.5902463266305086e-22	9.436501970338437e-13	1.8282155038094935e-14	0.003299488512191527	1.802434040062331e-26	8.520831159060321e-15	1.106246734316037e-16	3.558209550780142e-15	6.5813069585911155e-19
92400000	0.00335025574294535	-1.3442993478069936e-22	-1.5902463266305086e-22	9.436501970338437e-13	1.8282155038094935e-14	0.003299488512191527	1.8024340400623292e-26	8.520831159060321e-15	1.106246734316037e-16	3.558209550780142e-15	6.5813069585911155e-19
92500000	0.00335025574294535	-1.3442993478069936e-22	-1.5902463266305086e-22	9.436501970338437e-13	1.8282155038094935e-14	0.003299488512191527	1.8024340400623278e-26	8.520831159060321e-15	1.106246734316037e-16	3.558209550780142e-15	6.5813069585911155e-19
92600000	0.00335025574294535	-1.3442993478069936e-22	-1.5902463266305086e-22	9.436501970338437e-13	1.8282155038094935e-14	0.003299488512191527	1.8024340400623263e-26	8.520831159060321e-15	1.106246734316037e-16	3.558209550780142e-15	6.5813069585911155e-19
92700000	0.00335025574294535	-1.3442993478069936e-22	-1.5902463266305086e-22	9.436501970338437e-13	1.8282155038094935e-14	0.003299488512191527	1.802434040062325e-26	8.520831159060321e-15	1.106246734316037e-16	3.558209550780142e-15	6.5813069585911155e-19
92800000	0.00335025574294535	-1.3442993478069936e-22	-1.5902463266305086e-22	9.436501970338437e-13	1.8282155038094935e-14	0.003299488512191527	1.8024340400623237e-26	8.520831159060321e-15	1.106246734316037e-16	3.558209550780142e-15	6.5813069585911155e-19
92900000	0.00335025574294535	-1.3442993478069936e-22	-1.5902463266305086e-22	9.436501970338437e-13	1.8282155038094935e-14	0.003299488512191527	1.8024340400623223e-26	8.520831159060321e-15	1.106246734316037e-16	3.558209550780142e-15	6.5813069585911155e-19
93000000	0.00335025574294535	-1.3442993478069936e-22	-1.5902463266305086e-22	9.436501970338437e-13	1.8282155038094935e-14	0.003299488512191527	1.8024340400623215e-26	8.520831159060321e-15	1.106246734316037e-16	3.558209550780142e-15	6.5813069585911155e-19
93100000	0.00335025574294535	-1.3442993478069936e-22	-1.5902463266305086e-22	9.436501970338437e-13	1.8282155038094935e-14	0.003299488512191527	1.8024340400623203e-26	8.520831159060321e-15	1.106246734316037e-16	3.558209550780142e-15	6.5813069585911155e-19
93200000	0.00335025574294535	-1.3442993478069936e-22	-1.5902463266305086e-22	9.436501970338437e-13	1.8282155038094935e-14	0.003299488512191527	1.8024340400623194e-26	8.520831159060321e-15	1.106246734316037e-16	3.558209550780142e-15	6.5813069585911155e-19
93300000	0.00335025574294535	-1.3442993478069936e-22	-1.5902463266305086e-22	9.436501970338437e-13	1.8282155038094935e-14	0.003299488512191527	1.8024340400623186e-26	8.520831159060321e-15	1.106246734316037e-16	3.558209550780142e-15	6.5813069585911155e-19
93400000	0.00335025574294535	-1.3442993478069936e-22	-1.5902463266305086e-22	9.436501970338437e-13	1.8282155038094935e-14	0.003299488512191527	1.8024340400623177e-26	8.520831159060321e-15	1.106246734316037e-16	3.558209550780142e-15	6.5813069585911155e-19
93500000	0.00335025574294535	-1.3442993478069936e-22	-1.5902463266305086e-22	9.436501970338437e-13	1.8282155038094935e-14	0.003299488512191527	1.802434040062317e-26	8.520831159060321e-15	1.106246734316037e-16	3.558209550780142e-15	6.5813069585911155e-19
93600000	0.00335025574294535	-1.3442993478069936e-22	-1.5902463266305086e-22	9.436501970338437e-13	1.8282155038094935e-14	0.003299488512191527	1.8024340400623163e-26	8.520831159060321e-15	1.106246734316037e-16	3.558209550780142e-15	6.5813069585911155e-19
93700000	0.00335025574294535	-1.3442993478069936e-22	-1.5902463266305086e-22	9.436501970338437e-13	1.8282155038094935e-14	0.003299488512191527	1.8024340400623157e-26	8.520831159060321e-15	1.106246734316037e-16	3.558209550780142e-15	6.5813069585911155e-19
93800000	0.00335025574294535	-1.3442993478069936e-22	-1.5902463266305086e-22	9.436501970338437e-13	1.8282155038094935e-14	0.003299488512191527	1.802434040062315e-26	8.520831159060321e-15	1.106246734316037e-16	3.558209550780142e-15	6.5813069585911155e-19
93900000	0.00335025574294535	-1.3442993478069936e-22	-1.5902463266305086e-22	9.436501970338437e-13	1.8282155038094935e-14	0.003299488512191527	1.8024340400623146e-26	8.520831159060321e-15	1.106246734316037e-16	3.558209550780142e-15	6.5813069585911155e-19
94000000	0.00335025574294535	-1.3442993478069936e-22	-1.5902463266305086e-22	9.436501970338437e-13	1.8282155038094935e-14	0.003299488512191527	1.8024340400623143e-26	8.520831159060321e-15	1.106246734316037e-16	3.558209550780142e-15	6.5813069585911155e-19
94100000	0.00335025574294535	-1.3442993478069936e-22	-1.5902463266305086e-22	9.436501970338437e-13	1.8282155038094935e-14	0.003299488512191527	1.8024340400623137e-26	8.520831159060321e-15	1.106246734316037e-16	3.558209550780142e-15	6.5813069585911155e-19
94200000	0.00335025574294535	-1.3442993478069936e-22	-1.5902463266305086e-22	9.436501970338437e-13	1.8282155038094935e-14	0.003299488512191527	1.8024340400623134e-26	8.520831159060321e-15	1.106246734316037e-16	3.558209550780142e-15	6.5813069585911155e-19
94300000	0.00335025574294535	-1.3442993478069936e-22	-1.5902463266305086e-22	9.436501970338437e-13	1.8282155038094935e-14	0.003299488512191527	1.8024340400623134e-26	8.520831159060321e-15	1.106246734316037e-16	3.558209550780142e-15	6.5813069585911155e-19
94400000	0.00335025574294535	-1.3442993478069936e-22	-1.5902463266305086e-22	9.436501970338437e-13	1.8282155038094935e-14	0.003299488512191527	1.802434040062313e-26	8.520831159060321e-15	1.106246734316037e-16	3.558209550780142e-15	6.5813069585911155e-19
94500000	0.00335025574294535	-1.3442993478069936e-22	-1.5902463266305086e-22	9.436501970338437e-13	1.8282155038094935e-14	0.003299488512191527	1.8024340400623128e-26	8.520831159060321e-15	1.106246734316037e-16	3.558209550780142e-15	6.5813069585911155e-19
94600000	0.00335025574294535	-1.3442993478069936e-22	-1.5902463266305086e-22	9.436501970338437e-13	1.8282155038094935e-14	0.003299488512191527	1.8024340400623128e-26	8.520831159060321e-15	1.106246734316037e-16	3.558209550780142e-15	6.5813069585911155e-19
94700000	0.00335025574294535	-1.3442993478069936e-22	-1.5902463266305086e-22	9.436501970338437e-13	1.8282155038094935e-14	0.003299488512191527	1.8024340400623128e-26	8.520831159060321e-15	1.106246734316037e-16	3.558209550780142e-15	6.5813069585911155e-19
94800000	0.00335025574294535	-1.3442993478069936e-22	-1.5902463266305086e-22	9.436501970338437e-13	1.8282155038094935e-14	0.003299488512191527	1.8024340400623128e-26	8.520831159060321e-15	1.106246734316037e-16	3.558209550780142e-15	6.5813069585911155e-19
94900000	0.00335025574294535	-1.3442993478069936e-22	-1.5902463266305086e-22	9.436501970338437e-13	1.8282155038094935e-14	0.003299488512191527	1.8024340400623128e-26	8.520831159060321e-15	1.106246734316037e-16	3.558209550780142e-15	6.5813069585911155e-19
95000000	0.00335025574294535	-1.3442993478069936e-22	-1.5902463266305086e-22	9.436501970338437e-13	1.8282155038094935e-14	0.003299488512191527	1.802434040062313e-26	8.520831159060321e-15	1.106246734316037e-16	3.558209550780142e-15	6.5813069585911155e-19
95100000	0.00335025574294535	-1.3442993478069936e-22	-1.5902463266305086e-22	9.436501970338437e-13	1.8282155038094935e-14	0.003299488512191527	1.802434040062313e-26	8.520831159060321e-15	1.106246734316037e-16	3.558209550780142e-15	6.5813069585911155e-19
95200000	0.00335025574294535	-1.3442993478069936e-22	-1.5902463266305086e-22	9.436501970338437e-13	1.8282155038094935e-14	0.003299488512191527	1.8024340400623134e-26	8.520831159060321e-15	1.106246734316037e-16	3.558209550780142e-15	6.5813069585911155e-19
95300000	0.00335025574294535	-1.3442993478069936e-22	-1.5902463266305086e-22	9.436501970338437e-13	1.8282155038094935e-14	0.003299488512191527	1.8024340400623137e-26	8.520831159060321e-15	1.106246734316037e-16	3.558209550780142e-15	6.5813069585911155e-19
95400000	0.00335025574294535	-1.3442993478069936e-22	-1.5902463266305086e-22	9.436501970338437e-13	1.8282155038094935e-14	0.003299488512191527	1.802434040062314e-26	8.520831159060321e-15	1.106246734316037e-16	3.558209550780142e-15	6.5813069585911155e-19
95500000	0.00335025574294535	-1.3442993478069936e-22	-1.5902463266305086e-22	9.436501970338437e-13	1.8282155038094935e-14	0.003299488512191527	1.8024340400623143e-26	8.520831159060321e-15	1.106246734316037e-16	3.558209550780142e-15	6.5813069585911155e-19
95600000	0.00335025574294535	-1.3442993478069936e-22	-1.5902463266305086e-22	9.436501970338437e-13	1.8282155038094935e-14	0.003299488512191527	1.8024340400623146e-26	8.520831159060321e-15	1.106246734316037e-16	3.558209550780142e-15	6.5813069585911155e-19
95700000	0.00335025574294535	-1.3442993478069936e-22	-1.5902463266305086e-22	9.436501970338437e-13	1.8282155038094935e-14	0.003299488512191527	1.8024340400623149e-26	8.520831159060321e-15	1.106246734316037e-16	3.558209550780142e-15	6.5813069585911155e-19
95800000	0.00335025574294535	-1.3442993478069936e-22	-1.5902463266305086e-22	9.436501970338437e-13	1.8282155038094935e-14	0.003299488512191527	1.802434040062315e-26	8.520831159060321e-15	1.106246734316037e-16	3.558209550780142e-15	6.5813069585911155e-19
95900000	0.00335025574294535	-1.3442993478069936e-22	-1.5902463266305086e-22	9.436501970338437e-13	1.8282155038094935e-14	0.003299488512191527	1.8024340400623157e-26	8.520831159060321e-15	1.106246734316037e-16	3.558209550780142e-15	6.5813069585911155e-19
96000000	0.00335025574294535	-1.3442993478069936e-22	-1.5902463266305086e-22	9.436501970338437e-13	1.8282155038094935e-14	0.003299488512191527	1.8024340400623163e-26	8.520831159060321e-15	1.106246734316037e-16	3.558209550780142e-15	6.5813069585911155e-19
96100000	0.00335025574294535	-1.3442993478069936e-22	-1.5902463266305086e-22	9.436501970338437e-13	1.8282155038094935e-14	0.003299488512191527	1.8024340400623166e-26	8.520831159060321e-15	1.106246734316037e-16	3.558209550780142e-15	6.5813069585911155e-19
96200000	0.00335025574294535	-1.3442993478069936e-22	-1.5902463266305086e-22	9.436501970338437e-13	1.8282155038094935e-14	0.003299488512191527	1.8024340400623171e-26	8.520831159060321e-15	1.106246734316037e-16	3.558209550780142e-15	6.581306958591115e-19
96300000	0.00335025574294535	-1.3442993478069936e-22	-1.5902463266305086e-22	9.436501970338437e-13	1.8282155038094935e-14	0.003299488512191527	1.8024340400623177e-26	8.520831159060321e-15	1.106246734316037e-16	3.558209550780142e-15	6.581306958591115e-19
96400000	0.00335025574294535	-1.3442993478069936e-22	-1.5902463266305086e-22	9.436501970338437e-13	1.8282155038094935e-14	0.003299488512191527	1.8024340400623183e-26	8.520831159060321e-15	1.106246734316037e-16	3.558209550780142e-15	6.581306958591115e-19
96500000	0.00335025574294535	-1.3442993478069936e-22	-1.5902463266305086e-22	9.436501970338437e-13	1.8282155038094935e-14	0.0032994885121915276	1.8024340400623186e-26	8.520831159060321e-15	1.106246734316037e-16	3.558209550780142e-15	6.581306958591115e-19
96600000	0.00335025574294535	-1.3442993478069936e-22	-1.5902463266305086e-22	9.436501970338437e-13	1.8282155038094935e-14	0.0032994885121915276	1.8024340400623192e-26	8.520831159060321e-15	1.106246734316037e-16	3.558209550780142e-15	6.581306958591115e-19
96700000	0.00335025574294535	-1.3442993478069936e-22	-1.5902463266305086e-22	9.436501970338437e-13	1.8282155038094935e-14	0.0032994885121915276	1.8024340400623197e-26	8.520831159060321e-15	1.106246734316037e-16	3.558209550780142e-15	6.581306958591115e-19
96800000	0.00335025574294535	-1.3442993478069936e-22	-1.5902463266305086e-22	9.436501970338437e-13	1.8282155038094935e-14	0.0032994885121915276	1.8024340400623206e-26	8.520831159060321e-15	1.106246734316037e-16	3.558209550780142e-15	6.581306958591115e-19
96900000	0.00335025574294535	-1.3442993478069936e-22	-1.5902463266305086e-22	9.436501970338437e-13	1.8282155038094935e-14	0.0032994885121915276	1.8024340400623212e-26	8.520831159060323e-15	1.106246734316037e-16	3.558209550780142e-15	6.581306958591115e-19
97000000	0.00335025574294535	-1.3442993478069936e-22	-1.5902463266305086e-22	9.436501970338437e-13	1.8282155038094938e-14	0.0032994885121915276	1.8024340400623217e-26	8.520831159060323e-15	1.106246734316037e-16	3.558209550780142e-15	6.581306958591115e-19
97100000	0.00335025574294535	-1.3442993478069936e-22	-1.5902463266305086e-22	9.436501970338437e-13	1.8282155038094938e-14	0.0032994885121915276	1.8024340400623223e-26	8.520831159060323e-15	1.106246734316037e-16	3.558209550780142e-15	6.581306958591115e-19
97200000	0.00335025574294535	-1.3442993478069936e-22	-1.5902463266305086e-22	9.436501970338437e-13	1.8282155038094938e-14	0.0032994885121915276	1.802434040062323e-26	8.520831159060323e-15	1.106246734316037e-16	3.558209550780142e-15	6.581306958591115e-19
97300000	0.00335025574294535	-1.3442993478069936e-22	-1.5902463266305086e-22	9.436501970338437e-13	1.8282155038094938e-14	0.0032994885121915276	1.8024340400623235e-26	8.520831159060323e-15	1.106246734316037e-16	3.558209550780142e-15	6.581306958591115e-19
97400000	0.00335025574294535	-1.3442993478069936e-22	-1.5902463266305086e-22	9.436501970338437e-13	1.8282155038094938e-14	0.0032994885121915276	1.802434040062324e-26	8.520831159060323e-15	1.106246734316037e-16	3.558209550780142e-15	6.581306958591115e-19
97500000	0.00335025574294535	-1.3442993478069936e-22	-1.5902463266305086e-22	9.436501970338437e-13	1.8282155038094938e-14	0.0032994885121915276	1.802434040062325e-26	8.520831159060323e-15	1.106246734316037e-16	3.558209550780142e-15	6.581306958591115e-19
97600000	0.00335025574294535	-1.3442993478069936e-22	-1.5902463266305086e-22	9.436501970338437e-13	1.8282155038094938e-14	0.0032994885121915276	1.8024340400623255e-26	8.520831159060323e-15	1.106246734316037e-16	3.558209550780142e-15	6.581306958591115e-19
97700000	0.00335025574294535	-1.3442993478069936e-22	-1.5902463266305086e-22	9.436501970338437e-13	1.8282155038094938e-14	0.0032994885121915276	1.802434040062326e-26	8.520831159060323e-15	1.106246734316037e-16	3.558209550780142e-15	6.581306958591115e-19
97800000	0.00335025574294535	-1.3442993478069936e-22	-1.5902463266305086e-22	9.436501970338437e-13	1.8282155038094938e-14	0.0032994885121915276	1.8024340400623266e-26	8.520831159060323e-15	1.106246734316037e-16	3.558209550780142e-15	6.581306958591115e-19
97900000	0.00335025574294535	-1.3442993478069936e-22	-1.5902463266305086e-22	9.436501970338437e-13	1.8282155038094938e-14	0.0032994885121915276	1.8024340400623272e-26	8.520831159060323e-15	1.106246734316037e-16	3.558209550780142e-15	6.581306958591115e-19
98000000	0.00335025574294535	-1.3442993478069936e-22	-1.5902463266305086e-22	9.436501970338437e-13	1.8282155038094938e-14	0.0032994885121915276	1.8024340400623278e-26	8.520831159060323e-15	1.106246734316037e-16	3.558209550780142e-15	6.581306958591115e-19
98100000	0.00335025574294535	-1.3442993478069936e-22	-1.5902463266305086e-22	9.436501970338437e-13	1.8282155038094938e-14	0.0032994885121915276	1.8024340400623283e-26	8.520831159060323e-15	1.106246734316037e-16	3.558209550780142e-15	6.581306958591115e-19
98200000	0.00335025574294535	-1.3442993478069936e-22	-1.5902463266305086e-22	9.436501970338437e-13	1.8282155038094938e-14	0.0032994885121915276	1.802434040062329e-26	8.520831159060323e-15	1.106246734316037e-16	3.558209550780142e-15	6.581306958591115e-19
98300000	0.00335025574294535	-1.3442993478069936e-22	-1.5902463266305086e-22	9.436501970338437e-13	1.8282155038094938e-14	0.0032994885121915276	1.8024340400623295e-26	8.520831159060323e-15	1.106246734316037e-16	3.558209550780142e-15	6.581306958591115e-19
98400000	0.00335025574294535	-1.3442993478069936e-22	-1.5902463266305086e-22	9.436501970338437e-13	1.8282155038094938e-14	0.0032994885121915276	1.80243404006233e-26	8.520831159060323e-15	1.106246734316037e-16	3.558209550780142e-15	6.581306958591115e-19
98500000	0.00335025574294535	-1.3442993478069936e-22	-1.5902463266305086e-22	9.436501970338437e-13	1.8282155038094938e-14	0.0032994885121915276	1.8024340400623306e-26	8.520831159060323e-15	1.106246734316037e-16	3.558209550780142e-15	6.581306958591115e-19
98600000	0.00335025574294535	-1.3442993478069936e-22	-1.5902463266305086e-22	9.436501970338437e-13	1.8282155038094938e-14	0.0032994885121915276	1.8024340400623312e-26	8.520831159060323e-15	1.106246734316037e-16	3.558209550780142e-15	6.581306958591115e-19
98700000	0.00335025574294535	-1.3442993478069936e-22	-1.5902463266305086e-22	9.436501970338437e-13	1.8282155038094938e-14	0.0032994885121915276	1.8024340400623315e-26	8.520831159060323e-15	1.106246734316037e-16	3.558209550780142e-15	6.581306958591115e-19
98800000	0.00335025574294535	-1.3442993478069936e-22	-1.5902463266305086e-22	9.436501970338437e-13	1.8282155038094938e-14	0.0032994885121915276	1.802434040062332e-26	8.520831159060323e-15	1.106246734316037e-16	3.558209550780142e-15	6.581306958591115e-19
98900000	0.00335025574294535	-1.3442993478069936e-22	-1.5902463266305086e-22	9.436501970338437e-13	1.8282155038094938e-14	0.0032994885121915276	1.8024340400623324e-26	8.520831159060323e-15	1.106246734316037e-16	3.558209550780142e-15	6.581306958591115e-19
99000000	0.00335025574294535	-1.3442993478069936e-22	-1.5902463266305086e-22	9.436501970338437e-13	1.8282155038094938e-14	0.0032994885121915276	1.802434040062333e-26	8.520831159060323e-15	1.106246734316037e-16	3.558209550780142e-15	6.581306958591115e-19
99100000	0.00335025574294535	-1.3442993478069936e-22	-1.5902463266305086e-22	9.436501970338437e-13	1.8282155038094938e-14	0.0032994885121915276	1.8024340400623332e-26	8.520831159060323e-15	1.106246734316037e-16	3.558209550780142e-15	6.581306958591115e-19
99200000	0.00335025574294535	-1.3442993478069936e-22	-1.5902463266305086e-22	9.436501970338437e-13	1.8282155038094938e-14	0.0032994885121915276	1.8024340400623335e-26	8.520831159060323e-15	1.106246734316037e-16	3.558209550780142e-15	6.581306958591115e-19
99300000	0.00335025574294535	-1.3442993478069936e-22	-1.5902463266305086e-22	9.436501970338437e-13	1.8282155038094938e-14	0.0032994885121915276	1.8024340400623338e-26	8.520831159060323e-15	1.106246734316037e-16	3.558209550780142e-15	6.581306958591115e-19
99400000	0.00335025574294535	-1.3442993478069936e-22	-1.5902463266305086e-22	9.436501970338437e-13	1.8282155038094938e-14	0.0032994885121915276	1.802434040062334e-26	8.520831159060323e-15	1.106246734316037e-16	3.558209550780142e-15	6.581306958591115e-19
99500000	0.00335025574294535	-1.3442993478069936e-22	-1.5902463266305086e-22	9.436501970338437e-13	1.8282155038094938e-14	0.0032994885121915276	1.8024340400623344e-26	8.520831159060323e-15	1.106246734316037e-16	3.558209550780142e-15	6.581306958591115e-19
99600000	0.00335025574294535	-1.3442993478069936e-22	-1.5902463266305086e-22	9.436501970338437e-13	1.8282155038094938e-14	0.0032994885121915276	1.8024340400623347e-26	8.520831159060323e-15	1.106246734316037e-16	3.558209550780142e-15	6.581306958591115e-19
99700000	0.00335025574294535	-1.3442993478069936e-22	-1.5902463266305086e-22	9.436501970338437e-13	1.8282155038094938e-14	0.0032994885121915276	1.8024340400623347e-26	8.520831159060323e-15	1.106246734316037e-16	3.558209550780142e-15	6.581306958591115e-19
99800000	0.00335025574294535	-1.3442993478069936e-22	-1.5902463266305086e-22	9.436501970338437e-13	1.8282155038094938e-14	0.0032994885121915276	1.802434040062335e-26	8.520831159060323e-15	1.106246734316037e-16	3.558209550780142e-15	6.581306958591115e-19
99900000	0.00335025574294535	-1.3442993478069936e-22	-1.5902463266305086e-22	9.436501970338437e-13	1.8282155038094938e-14	0.0032994885121915276	1.802434040062335e-26	8.520831159060323e-15	1.106246734316037e-16	3.558209550780142e-15	6.581306958591115e-19
100000000	0.00335025574294535	-1.3442993478069936e-22	-1.5902463266305086e-22	9.436501970338437e-13	1.8282155038094938e-14	0.0032994885121915276	1.802434040062335e-26	8.520831159060323e-15	1.106246734316037e-16	3.558209550780142e-15	6.581306958591115e-19
