# Supplementary material for: Thermodynamics Underpinning the Microbial Community‐Level Nitrogen Energy Metabolism
Source: Environ Microbiol. 2025 Feb 16;27(2):e70055. doi: 10.1111/1462-2920.70055 (PMC11830459; doi:10.1111/1462-2920.70055)
Supplement: Supplementary file 1 — Data S1. [file EMI-27-e70055-s001.zip › SI/Nnetwork/Results/kdef_-10/Iin_-5/p_0.2/O2_-8.8_H_-5..csv]

time	N2	N2H4	N2H5	N2O	NH2OH	NH3	NH3OH	NH4	NO	NO2	NO3
0	0.00001	0.00001	0.00001	0.00001	0.00001	0.00001	0.00001	0.00001	0.00001	0.00001	0.00001
100000	0.004654219053861612	1.7599316561588767e-49	-2.0741985037557558e-38	7.064724281508309e-12	1.2119135654521393e-14	0.0006915618780572612	-1.2114991776811352e-21	5.6476322118910364e-14	1.1050464103192839e-15	2.0361158537362974e-14	5.931402975464095e-18
200000	0.0046542190538616125	1.7599316561588755e-49	-5.612660671406897e-38	7.0647242815083114e-12	1.2119135654521846e-14	0.0006915618780572612	-1.1736761525411423e-21	5.6476322119024825e-14	1.1050464103192835e-15	2.0361158537362422e-14	5.9314029754640916e-18
300000	0.004654219053861613	1.7599316561588755e-49	-9.151122771474125e-38	7.064724281508311e-12	1.2119135654521845e-14	0.0006915618780572612	-1.135853127401149e-21	5.647632211902427e-14	1.1050464103192835e-15	2.0361158537362425e-14	5.9314029754640916e-18
400000	0.0046542190538616125	1.7599316561588763e-49	-1.268958474786176e-37	7.06472428150831e-12	1.2119135654521952e-14	0.0006915618780572612	-1.098030102261156e-21	5.6476322119050826e-14	1.1050464103192837e-15	2.0361158537362328e-14	5.931402975464092e-18
500000	0.0046542190538616125	1.7599316561588767e-49	-1.6228046774582502e-37	7.064724281508309e-12	1.2119135654522013e-14	0.0006915618780572612	-1.0602070771211626e-21	5.647632211906618e-14	1.1050464103192839e-15	2.036115853736227e-14	5.931402975464093e-18
600000	0.0046542190538616125	1.7599316561588767e-49	-1.976650866567558e-37	7.064724281508309e-12	1.2119135654522013e-14	0.0006915618780572612	-1.0223840519811696e-21	5.6476322119066067e-14	1.1050464103192839e-15	2.036115853736227e-14	5.931402975464093e-18
700000	0.004654219053861612	1.7599316561588767e-49	-2.3304970310475723e-37	7.064724281508309e-12	1.2119135654522012e-14	0.0006915618780572612	-9.845610268411763e-22	5.647632211906609e-14	1.1050464103192839e-15	2.0361158537362268e-14	5.931402975464093e-18
800000	0.004654219053861612	1.7599316561588763e-49	-2.684343188419587e-37	7.06472428150831e-12	1.2119135654522012e-14	0.0006915618780572612	-9.467380017011832e-22	5.647632211906617e-14	1.1050464103192837e-15	2.0361158537362268e-14	5.931402975464093e-18
900000	0.004654219053861612	1.7599316561588763e-49	-3.0381893546309587e-37	7.06472428150831e-12	1.2119135654522012e-14	0.0006915618780572612	-9.09005325585171e-22	5.6476322119066187e-14	1.1050464103192837e-15	2.0361158537362268e-14	5.931402975464093e-18
1000000	0.004654219053861612	1.7599316561588763e-49	-3.392035524154545e-37	7.06472428150831e-12	1.2119135654522012e-14	0.0006915618780572612	-8.723583967400783e-22	5.6476322119066187e-14	1.1050464103192837e-15	2.0361158537362268e-14	5.931402975464093e-18
1100000	0.004654219053861612	1.7599316561588763e-49	-3.745881693269825e-37	7.06472428150831e-12	1.2119135654522012e-14	0.0006915618780572612	-8.37027526297786e-22	5.647632211906618e-14	1.1050464103192837e-15	2.0361158537362268e-14	5.931402975464093e-18
1200000	0.004654219053861612	1.759931656158876e-49	-4.099727861994318e-37	7.06472428150831e-12	1.211913565452201e-14	0.0006915618780572612	-8.029562413692628e-22	5.647632211906618e-14	1.1050464103192837e-15	2.0361158537362268e-14	5.931402975464093e-18
1300000	0.004654219053861612	1.759931656158876e-49	-4.453574030345546e-37	7.06472428150831e-12	1.211913565452201e-14	0.0006915618780572612	-7.700880690654782e-22	5.647632211906618e-14	1.1050464103192837e-15	2.0361158537362268e-14	5.931402975464093e-18
1400000	0.004654219053861612	1.759931656158876e-49	-4.807420198341028e-37	7.06472428150831e-12	1.211913565452201e-14	0.0006915618780572612	-7.383665364974009e-22	5.6476322119066174e-14	1.1050464103192837e-15	2.0361158537362268e-14	5.931402975464093e-18
1500000	0.004654219053861612	1.759931656158876e-49	-5.161266365998288e-37	7.06472428150831e-12	1.211913565452201e-14	0.0006915618780572612	-7.077351707760001e-22	5.6476322119066174e-14	1.1050464103192837e-15	2.0361158537362268e-14	5.931402975464094e-18
1600000	0.004654219053861612	1.759931656158876e-49	-5.5151125333348445e-37	7.06472428150831e-12	1.211913565452201e-14	0.0006915618780572612	-6.781374990122447e-22	5.6476322119066174e-14	1.1050464103192835e-15	2.0361158537362268e-14	5.931402975464094e-18
1700000	0.004654219053861612	1.759931656158876e-49	-5.868958700368216e-37	7.06472428150831e-12	1.211913565452201e-14	0.0006915618780572612	-6.49517048317104e-22	5.6476322119066174e-14	1.1050464103192835e-15	2.0361158537362268e-14	5.931402975464094e-18
1800000	0.004654219053861612	1.759931656158876e-49	-6.222804867115927e-37	7.06472428150831e-12	1.211913565452201e-14	0.0006915618780572612	-6.21817345801547e-22	5.6476322119066174e-14	1.1050464103192837e-15	2.0361158537362268e-14	5.931402975464094e-18
1900000	0.004654219053861612	1.759931656158876e-49	-6.576651033595497e-37	7.06472428150831e-12	1.211913565452201e-14	0.0006915618780572612	-5.949819185765424e-22	5.6476322119066174e-14	1.1050464103192837e-15	2.0361158537362268e-14	5.931402975464094e-18
2000000	0.004654219053861612	1.7599316561588763e-49	-6.930497199824445e-37	7.06472428150831e-12	1.211913565452201e-14	0.0006915618780572612	-5.689542937530597e-22	5.6476322119066174e-14	1.1050464103192837e-15	2.0361158537362268e-14	5.931402975464094e-18
2100000	0.004654219053861612	1.7599316561588763e-49	-7.284343365820294e-37	7.06472428150831e-12	1.211913565452201e-14	0.0006915618780572612	-5.436779984420681e-22	5.6476322119066174e-14	1.1050464103192837e-15	2.0361158537362268e-14	5.931402975464094e-18
2200000	0.004654219053861612	1.7599316561588763e-49	-7.638189531600565e-37	7.06472428150831e-12	1.211913565452201e-14	0.0006915618780572612	-5.19096559754536e-22	5.6476322119066174e-14	1.1050464103192837e-15	2.0361158537362268e-14	5.931402975464094e-18
2300000	0.004654219053861612	1.7599316561588763e-49	-7.992035697182776e-37	7.06472428150831e-12	1.211913565452201e-14	0.0006915618780572612	-4.95153504801433e-22	5.6476322119066174e-14	1.1050464103192837e-15	2.0361158537362268e-14	5.931402975464094e-18
2400000	0.004654219053861612	1.7599316561588763e-49	-8.34588186258445e-37	7.06472428150831e-12	1.211913565452201e-14	0.0006915618780572612	-4.717923606937279e-22	5.6476322119066174e-14	1.1050464103192837e-15	2.0361158537362268e-14	5.931402975464094e-18
2500000	0.004654219053861612	1.7599316561588767e-49	-8.699728027823106e-37	7.06472428150831e-12	1.211913565452201e-14	0.0006915618780572612	-4.489566545423898e-22	5.6476322119066174e-14	1.1050464103192837e-15	2.0361158537362268e-14	5.931402975464094e-18
2600000	0.004654219053861612	1.7599316561588767e-49	-9.053574192916266e-37	7.06472428150831e-12	1.211913565452201e-14	0.0006915618780572612	-4.265899134583878e-22	5.6476322119066174e-14	1.1050464103192837e-15	2.0361158537362268e-14	5.931402975464094e-18
2700000	0.004654219053861612	1.7599316561588767e-49	-9.40742035788145e-37	7.06472428150831e-12	1.211913565452201e-14	0.0006915618780572612	-4.0463566455269096e-22	5.6476322119066174e-14	1.1050464103192837e-15	2.0361158537362268e-14	5.931402975464094e-18
2800000	0.004654219053861612	1.7599316561588767e-49	-9.76126652273618e-37	7.06472428150831e-12	1.211913565452201e-14	0.0006915618780572612	-3.8303743493626837e-22	5.6476322119066174e-14	1.1050464103192837e-15	2.0361158537362268e-14	5.931402975464094e-18
2900000	0.004654219053861612	1.759931656158877e-49	-1.0115112687497973e-36	7.06472428150831e-12	1.211913565452201e-14	0.0006915618780572612	-3.6173875172008895e-22	5.6476322119066174e-14	1.1050464103192837e-15	2.0361158537362268e-14	5.931402975464094e-18
3000000	0.004654219053861612	1.759931656158877e-49	-1.0468958852184357e-36	7.06472428150831e-12	1.211913565452201e-14	0.0006915618780572612	-3.4068314201512197e-22	5.647632211906618e-14	1.1050464103192837e-15	2.036115853736227e-14	5.931402975464094e-18
3100000	0.004654219053861612	1.759931656158877e-49	-1.0822805016812845e-36	7.06472428150831e-12	1.211913565452201e-14	0.0006915618780572612	-3.198141329323362e-22	5.647632211906618e-14	1.1050464103192839e-15	2.036115853736227e-14	5.931402975464094e-18
3200000	0.004654219053861612	1.7599316561588774e-49	-1.1176651181400962e-36	7.06472428150831e-12	1.211913565452201e-14	0.0006915618780572612	-2.9907525158270094e-22	5.647632211906618e-14	1.1050464103192839e-15	2.036115853736227e-14	5.931402975464094e-18
3300000	0.004654219053861612	1.7599316561588774e-49	-1.1530497345966228e-36	7.06472428150831e-12	1.211913565452201e-14	0.0006915618780572612	-2.7841002507718516e-22	5.647632211906618e-14	1.1050464103192839e-15	2.036115853736227e-14	5.931402975464094e-18
3400000	0.004654219053861612	1.7599316561588774e-49	-1.1884343510526161e-36	7.06472428150831e-12	1.211913565452201e-14	0.0006915618780572612	-2.5776198052675796e-22	5.647632211906618e-14	1.1050464103192839e-15	2.036115853736227e-14	5.931402975464095e-18
3500000	0.004654219053861612	1.7599316561588774e-49	-1.2238189675098287e-36	7.06472428150831e-12	1.211913565452201e-14	0.0006915618780572612	-2.3707464504238824e-22	5.647632211906618e-14	1.1050464103192839e-15	2.036115853736227e-14	5.931402975464095e-18
3600000	0.004654219053861612	1.759931656158878e-49	-1.2592035839700123e-36	7.064724281508309e-12	1.2119135654522012e-14	0.0006915618780572612	-2.1629154573504527e-22	5.647632211906618e-14	1.1050464103192839e-15	2.036115853736227e-14	5.931402975464095e-18
3700000	0.004654219053861612	1.759931656158878e-49	-1.294588200434919e-36	7.064724281508309e-12	1.2119135654522012e-14	0.0006915618780572612	-1.9535620971569793e-22	5.647632211906618e-14	1.1050464103192839e-15	2.036115853736227e-14	5.931402975464095e-18
3800000	0.004654219053861612	1.759931656158878e-49	-1.3299728169063009e-36	7.064724281508309e-12	1.2119135654522012e-14	0.0006915618780572612	-1.7421216409531542e-22	5.6476322119066187e-14	1.1050464103192839e-15	2.036115853736227e-14	5.931402975464095e-18
3900000	0.004654219053861612	1.7599316561588782e-49	-1.36535743338591e-36	7.064724281508309e-12	1.2119135654522012e-14	0.0006915618780572612	-1.528029359848667e-22	5.6476322119066187e-14	1.1050464103192839e-15	2.0361158537362274e-14	5.931402975464095e-18
4000000	0.004654219053861612	1.7599316561588782e-49	-1.4007420498754985e-36	7.064724281508309e-12	1.2119135654522012e-14	0.0006915618780572612	-1.3107205249532083e-22	5.6476322119066187e-14	1.105046410319284e-15	2.0361158537362274e-14	5.931402975464095e-18
4100000	0.004654219053861612	1.7599316561588782e-49	-1.4361266663768184e-36	7.064724281508309e-12	1.2119135654522012e-14	0.0006915618780572612	-1.0896304073764692e-22	5.6476322119066187e-14	1.105046410319284e-15	2.0361158537362274e-14	5.931402975464095e-18
4200000	0.004654219053861612	1.7599316561588782e-49	-1.471511282891622e-36	7.064724281508309e-12	1.2119135654522012e-14	0.0006915618780572612	-8.641942782281399e-23	5.6476322119066187e-14	1.105046410319284e-15	2.0361158537362274e-14	5.931402975464095e-18
4300000	0.004654219053861612	1.7599316561588786e-49	-1.506895899421661e-36	7.064724281508309e-12	1.2119135654522012e-14	0.0006915618780572612	-6.33847408617911e-23	5.6476322119066187e-14	1.105046410319284e-15	2.0361158537362274e-14	5.931402975464095e-18
4400000	0.004654219053861612	1.7599316561588786e-49	-1.5422805159686876e-36	7.064724281508309e-12	1.2119135654522012e-14	0.0006915618780572612	-3.9802506965547314e-23	5.6476322119066187e-14	1.105046410319284e-15	2.0361158537362274e-14	5.931402975464095e-18
4500000	0.004654219053861612	1.7599316561588786e-49	-1.577665132534454e-36	7.064724281508309e-12	1.2119135654522012e-14	0.0006915618780572612	-1.5616253245051675e-23	5.6476322119066187e-14	1.105046410319284e-15	2.0361158537362274e-14	5.931402975464095e-18
4600000	0.004654219053861612	1.7599316561588786e-49	-1.613049749116439e-36	7.064724281508309e-12	1.2119135654522012e-14	0.0006915618780572612	9.007317190840945e-24	5.6476322119066187e-14	1.105046410319284e-15	2.0361158537362274e-14	5.931402975464095e-18
4700000	0.004654219053861612	1.7599316561588786e-49	-1.6484343656689924e-36	7.064724281508309e-12	1.2119135654522012e-14	0.0006915618780572612	3.1665273912091176e-23	5.6476322119066187e-14	1.105046410319284e-15	2.0361158537362274e-14	5.931402975464095e-18
4800000	0.004654219053861612	1.7599316561588786e-49	-1.6838189821807192e-36	7.064724281508309e-12	1.2119135654522012e-14	0.0006915618780572612	5.177664547977225e-23	5.6476322119066187e-14	1.105046410319284e-15	2.0361158537362274e-14	5.931402975464095e-18
4900000	0.004654219053861612	1.7599316561588786e-49	-1.7192035986533702e-36	7.064724281508309e-12	1.2119135654522012e-14	0.0006915618780572612	6.945071701069835e-23	5.6476322119066187e-14	1.105046410319284e-15	2.0361158537362274e-14	5.931402975464095e-18
5000000	0.004654219053861612	1.759931656158879e-49	-1.7545882150886987e-36	7.064724281508309e-12	1.2119135654522012e-14	0.0006915618780572612	8.479677362168372e-23	5.6476322119066187e-14	1.105046410319284e-15	2.0361158537362274e-14	5.931402975464095e-18
5100000	0.004654219053861612	1.759931656158879e-49	-1.789972831488456e-36	7.064724281508309e-12	1.2119135654522012e-14	0.0006915618780572612	9.792410042954254e-23	5.6476322119066187e-14	1.105046410319284e-15	2.0361158537362274e-14	5.931402975464095e-18
5200000	0.004654219053861612	1.759931656158879e-49	-1.825357447854395e-36	7.064724281508309e-12	1.2119135654522012e-14	0.0006915618780572612	1.0894198255108898e-22	5.6476322119066187e-14	1.105046410319284e-15	2.0361158537362274e-14	5.931402975464095e-18
5300000	0.004654219053861612	1.759931656158879e-49	-1.8607420641882666e-36	7.064724281508309e-12	1.2119135654522012e-14	0.0006915618780572612	1.1795970510313728e-22	5.6476322119066187e-14	1.105046410319284e-15	2.0361158537362274e-14	5.931402975464095e-18
5400000	0.004654219053861612	1.759931656158879e-49	-1.896126680491824e-36	7.064724281508309e-12	1.2119135654522012e-14	0.0006915618780572612	1.2508655320250166e-22	5.6476322119066187e-14	1.105046410319284e-15	2.0361158537362274e-14	5.931402975464095e-18
5500000	0.004654219053861612	1.759931656158879e-49	-1.9315112967668185e-36	7.064724281508309e-12	1.2119135654522012e-14	0.0006915618780572612	1.3043181196599626e-22	5.6476322119066187e-14	1.105046410319284e-15	2.0361158537362274e-14	5.931402975464095e-18
5600000	0.004654219053861612	1.759931656158879e-49	-1.9668959130150024e-36	7.064724281508309e-12	1.2119135654522012e-14	0.0006915618780572612	1.3410476651043536e-22	5.6476322119066187e-14	1.105046410319284e-15	2.0361158537362274e-14	5.931402975464095e-18
5700000	0.004654219053861612	1.759931656158879e-49	-2.0022805292381278e-36	7.064724281508309e-12	1.2119135654522012e-14	0.0006915618780572612	1.362147019526331e-22	5.6476322119066187e-14	1.105046410319284e-15	2.0361158537362274e-14	5.931402975464095e-18
5800000	0.004654219053861612	1.759931656158879e-49	-2.037665145437947e-36	7.064724281508309e-12	1.2119135654522012e-14	0.0006915618780572612	1.3687090340940368e-22	5.6476322119066187e-14	1.105046410319284e-15	2.0361158537362274e-14	5.931402975464095e-18
5900000	0.004654219053861612	1.759931656158879e-49	-2.0730497616162116e-36	7.064724281508309e-12	1.2119135654522012e-14	0.0006915618780572612	1.3618265599756137e-22	5.6476322119066187e-14	1.105046410319284e-15	2.0361158537362274e-14	5.931402975464095e-18
6000000	0.004654219053861612	1.759931656158879e-49	-2.108434377774674e-36	7.064724281508309e-12	1.2119135654522012e-14	0.0006915618780572612	1.3425924483392034e-22	5.6476322119066187e-14	1.105046410319284e-15	2.0361158537362274e-14	5.931402975464095e-18
6100000	0.004654219053861612	1.759931656158879e-49	-2.143818993915086e-36	7.064724281508309e-12	1.2119135654522012e-14	0.0006915618780572612	1.3120995503529476e-22	5.6476322119066187e-14	1.105046410319284e-15	2.0361158537362274e-14	5.9314029754640954e-18
6200000	0.004654219053861612	1.759931656158879e-49	-2.1792036100392002e-36	7.064724281508309e-12	1.2119135654522012e-14	0.0006915618780572612	1.2714407171849881e-22	5.6476322119066187e-14	1.105046410319284e-15	2.0361158537362274e-14	5.9314029754640954e-18
6300000	0.004654219053861612	1.759931656158879e-49	-2.2145882261487685e-36	7.064724281508309e-12	1.2119135654522012e-14	0.0006915618780572612	1.221708800003468e-22	5.6476322119066187e-14	1.105046410319284e-15	2.0361158537362274e-14	5.9314029754640954e-18
6400000	0.004654219053861612	1.759931656158879e-49	-2.2499728422455426e-36	7.064724281508309e-12	1.2119135654522012e-14	0.0006915618780572612	1.1639966499765285e-22	5.6476322119066187e-14	1.105046410319284e-15	2.0361158537362274e-14	5.9314029754640954e-18
6500000	0.004654219053861612	1.759931656158879e-49	-2.2853574583312744e-36	7.064724281508309e-12	1.2119135654522012e-14	0.0006915618780572612	1.0993971182723114e-22	5.6476322119066187e-14	1.105046410319284e-15	2.0361158537362274e-14	5.9314029754640954e-18
6600000	0.004654219053861612	1.759931656158879e-49	-2.3207420744077165e-36	7.064724281508309e-12	1.2119135654522012e-14	0.0006915618780572612	1.0290030560589598e-22	5.6476322119066187e-14	1.105046410319284e-15	2.0361158537362277e-14	5.9314029754640954e-18
6700000	0.004654219053861612	1.759931656158879e-49	-2.356126690476621e-36	7.064724281508309e-12	1.2119135654522012e-14	0.0006915618780572612	9.539073145046147e-23	5.6476322119066187e-14	1.105046410319284e-15	2.0361158537362277e-14	5.9314029754640954e-18
6800000	0.004654219053861612	1.759931656158879e-49	-2.39151130653974e-36	7.064724281508309e-12	1.2119135654522012e-14	0.0006915618780572612	8.752027447774187e-23	5.6476322119066187e-14	1.105046410319284e-15	2.0361158537362277e-14	5.9314029754640954e-18
6900000	0.004654219053861612	1.759931656158879e-49	-2.426895922598825e-36	7.064724281508309e-12	1.2119135654522012e-14	0.0006915618780572612	7.939821980455135e-23	5.6476322119066187e-14	1.105046410319284e-15	2.0361158537362277e-14	5.9314029754640954e-18
7000000	0.004654219053861612	1.759931656158879e-49	-2.4622805386556286e-36	7.06472428150831e-12	1.2119135654522012e-14	0.0006915618780572612	7.113385254770412e-23	5.6476322119066187e-14	1.105046410319284e-15	2.0361158537362277e-14	5.9314029754640954e-18
7100000	0.004654219053861612	1.759931656158879e-49	-2.4976651547119026e-36	7.06472428150831e-12	1.2119135654522012e-14	0.0006915618780572612	6.283645782401439e-23	5.6476322119066187e-14	1.105046410319284e-15	2.0361158537362277e-14	5.9314029754640954e-18
7200000	0.004654219053861612	1.759931656158879e-49	-2.533049770769399e-36	7.06472428150831e-12	1.2119135654522012e-14	0.0006915618780572612	5.461532075029637e-23	5.6476322119066187e-14	1.105046410319284e-15	2.0361158537362277e-14	5.9314029754640954e-18
7300000	0.004654219053861612	1.759931656158879e-49	-2.5684343868298703e-36	7.06472428150831e-12	1.2119135654522012e-14	0.0006915618780572612	4.657972644336424e-23	5.6476322119066187e-14	1.105046410319284e-15	2.0361158537362277e-14	5.9314029754640954e-18
7400000	0.004654219053861612	1.759931656158879e-49	-2.6038190028950683e-36	7.06472428150831e-12	1.2119135654522012e-14	0.0006915618780572612	3.8838960020032216e-23	5.6476322119066187e-14	1.105046410319284e-15	2.0361158537362277e-14	5.9314029754640954e-18
7500000	0.004654219053861612	1.759931656158879e-49	-2.639203618966745e-36	7.06472428150831e-12	1.2119135654522012e-14	0.0006915618780572612	3.1502306597114504e-23	5.6476322119066187e-14	1.105046410319284e-15	2.0361158537362277e-14	5.9314029754640954e-18
7600000	0.004654219053861612	1.759931656158879e-49	-2.6745882350466528e-36	7.06472428150831e-12	1.2119135654522012e-14	0.0006915618780572612	2.46790512914253e-23	5.6476322119066187e-14	1.105046410319284e-15	2.0361158537362277e-14	5.9314029754640954e-18
7700000	0.004654219053861612	1.759931656158879e-49	-2.709972851136543e-36	7.06472428150831e-12	1.2119135654522012e-14	0.0006915618780572612	1.8478479219778808e-23	5.6476322119066187e-14	1.105046410319284e-15	2.0361158537362277e-14	5.9314029754640954e-18
7800000	0.004654219053861612	1.759931656158879e-49	-2.7453574672381686e-36	7.06472428150831e-12	1.2119135654522012e-14	0.0006915618780572612	1.300987549898923e-23	5.6476322119066187e-14	1.105046410319284e-15	2.0361158537362277e-14	5.9314029754640954e-18
7900000	0.004654219053861612	1.759931656158879e-49	-2.7807420833532812e-36	7.06472428150831e-12	1.2119135654522012e-14	0.0006915618780572612	8.382525245870769e-24	5.6476322119066187e-14	1.105046410319284e-15	2.0361158537362277e-14	5.9314029754640954e-18
8000000	0.004654219053861612	1.759931656158879e-49	-2.816126699483633e-36	7.06472428150831e-12	1.2119135654522012e-14	0.0006915618780572612	4.705713577237629e-24	5.6476322119066187e-14	1.105046410319284e-15	2.0361158537362277e-14	5.9314029754640954e-18
8100000	0.004654219053861612	1.759931656158879e-49	-2.851511315630976e-36	7.06472428150831e-12	1.2119135654522012e-14	0.0006915618780572612	2.0887256099040113e-24	5.6476322119066187e-14	1.105046410319284e-15	2.0361158537362277e-14	5.9314029754640954e-18
8200000	0.004654219053861612	1.759931656158879e-49	-2.8868959317970622e-36	7.06472428150831e-12	1.2119135654522012e-14	0.0006915618780572612	6.408464606841174e-25	5.6476322119066187e-14	1.105046410319284e-15	2.0361158537362277e-14	5.9314029754640954e-18
8300000	0.004654219053861612	1.759931656158879e-49	-2.9222805479817957e-36	7.06472428150831e-12	1.2119135654522012e-14	0.0006915618780572612	3.806129470133545e-25	5.6476322119066187e-14	1.105046410319284e-15	2.0361158537362277e-14	5.9314029754640954e-18
8400000	0.004654219053861612	1.759931656158879e-49	-2.9576651641661215e-36	7.06472428150831e-12	1.2119135654522012e-14	0.0006915618780572612	3.871204188911499e-25	5.6476322119066187e-14	1.105046410319284e-15	2.0361158537362277e-14	5.9314029754640954e-18
8500000	0.004654219053861612	1.759931656158879e-49	-2.9930497803446528e-36	7.06472428150831e-12	1.2119135654522012e-14	0.0006915618780572612	3.933638750183576e-25	5.6476322119066187e-14	1.105046410319284e-15	2.0361158537362277e-14	5.9314029754640954e-18
8600000	0.004654219053861612	1.759931656158879e-49	-3.0284343965174784e-36	7.06472428150831e-12	1.2119135654522012e-14	0.0006915618780572612	3.993473584201893e-25	5.6476322119066187e-14	1.105046410319284e-15	2.0361158537362277e-14	5.9314029754640954e-18
8700000	0.004654219053861612	1.759931656158879e-49	-3.063819012684687e-36	7.06472428150831e-12	1.2119135654522012e-14	0.0006915618780572612	4.0507491212185675e-25	5.6476322119066187e-14	1.105046410319284e-15	2.0361158537362277e-14	5.9314029754640954e-18
8800000	0.004654219053861612	1.759931656158879e-49	-3.099203628846367e-36	7.06472428150831e-12	1.2119135654522012e-14	0.0006915618780572612	4.105505791485717e-25	5.6476322119066187e-14	1.105046410319284e-15	2.0361158537362277e-14	5.9314029754640954e-18
8900000	0.004654219053861612	1.759931656158879e-49	-3.134588245002608e-36	7.06472428150831e-12	1.2119135654522012e-14	0.0006915618780572612	4.157784025255459e-25	5.6476322119066187e-14	1.105046410319284e-15	2.0361158537362277e-14	5.9314029754640954e-18
9000000	0.004654219053861612	1.759931656158879e-49	-3.169972861153497e-36	7.06472428150831e-12	1.2119135654522012e-14	0.0006915618780572612	4.207624252779912e-25	5.6476322119066187e-14	1.105046410319284e-15	2.0361158537362277e-14	5.9314029754640954e-18
9100000	0.004654219053861612	1.759931656158879e-49	-3.2053574772991255e-36	7.06472428150831e-12	1.2119135654522012e-14	0.0006915618780572612	4.255066904311192e-25	5.6476322119066187e-14	1.105046410319284e-15	2.0361158537362277e-14	5.9314029754640954e-18
9200000	0.004654219053861612	1.759931656158879e-49	-3.24074209343958e-36	7.06472428150831e-12	1.2119135654522012e-14	0.0006915618780572612	4.300152410101418e-25	5.6476322119066187e-14	1.105046410319284e-15	2.0361158537362277e-14	5.9314029754640954e-18
9300000	0.004654219053861612	1.759931656158879e-49	-3.2761267095749494e-36	7.06472428150831e-12	1.2119135654522012e-14	0.0006915618780572612	4.342921200402705e-25	5.6476322119066187e-14	1.105046410319284e-15	2.0361158537362277e-14	5.9314029754640954e-18
9400000	0.004654219053861612	1.759931656158879e-49	-3.311511325705323e-36	7.06472428150831e-12	1.2119135654522012e-14	0.0006915618780572612	4.3834137054671745e-25	5.6476322119066187e-14	1.105046410319284e-15	2.0361158537362277e-14	5.9314029754640954e-18
9500000	0.004654219053861612	1.759931656158879e-49	-3.34689594183079e-36	7.06472428150831e-12	1.2119135654522012e-14	0.0006915618780572612	4.42167035554694e-25	5.6476322119066187e-14	1.105046410319284e-15	2.0361158537362277e-14	5.9314029754640954e-18
9600000	0.004654219053861612	1.759931656158879e-49	-3.382280557951438e-36	7.06472428150831e-12	1.2119135654522012e-14	0.0006915618780572612	4.457731580894122e-25	5.6476322119066187e-14	1.105046410319284e-15	2.0361158537362277e-14	5.9314029754640954e-18
9700000	0.004654219053861612	1.759931656158879e-49	-3.4176651740673566e-36	7.06472428150831e-12	1.2119135654522012e-14	0.0006915618780572612	4.491637811760837e-25	5.6476322119066187e-14	1.105046410319284e-15	2.0361158537362277e-14	5.9314029754640954e-18
9800000	0.004654219053861612	1.759931656158879e-49	-3.453049790178634e-36	7.06472428150831e-12	1.2119135654522012e-14	0.0006915618780572612	4.523429478399202e-25	5.6476322119066187e-14	1.105046410319284e-15	2.0361158537362277e-14	5.9314029754640954e-18
9900000	0.004654219053861612	1.759931656158879e-49	-3.488434406285359e-36	7.06472428150831e-12	1.2119135654522012e-14	0.0006915618780572612	4.553147011061335e-25	5.6476322119066187e-14	1.105046410319284e-15	2.0361158537362277e-14	5.9314029754640954e-18
10000000	0.004654219053861612	1.759931656158879e-49	-3.523819022387621e-36	7.06472428150831e-12	1.2119135654522012e-14	0.0006915618780572612	4.580830839999354e-25	5.6476322119066187e-14	1.105046410319284e-15	2.0361158537362277e-14	5.9314029754640954e-18
10100000	0.004654219053861612	1.759931656158879e-49	-3.5592036384855085e-36	7.06472428150831e-12	1.2119135654522012e-14	0.0006915618780572612	4.606521395465376e-25	5.6476322119066187e-14	1.105046410319284e-15	2.0361158537362277e-14	5.9314029754640954e-18
10200000	0.004654219053861612	1.759931656158879e-49	-3.5945882545791093e-36	7.06472428150831e-12	1.2119135654522012e-14	0.0006915618780572612	4.630259107711519e-25	5.6476322119066187e-14	1.105046410319284e-15	2.0361158537362277e-14	5.9314029754640954e-18
10300000	0.004654219053861612	1.759931656158879e-49	-3.6299728706685126e-36	7.06472428150831e-12	1.2119135654522012e-14	0.0006915618780572612	4.652084406989899e-25	5.6476322119066187e-14	1.105046410319284e-15	2.0361158537362277e-14	5.9314029754640954e-18
10400000	0.004654219053861612	1.759931656158879e-49	-3.665357486753808e-36	7.06472428150831e-12	1.2119135654522012e-14	0.0006915618780572612	4.672037723552636e-25	5.6476322119066187e-14	1.105046410319284e-15	2.0361158537362277e-14	5.9314029754640954e-18
10500000	0.004654219053861612	1.759931656158879e-49	-3.700742102835083e-36	7.06472428150831e-12	1.2119135654522012e-14	0.0006915618780572612	4.690159487651845e-25	5.6476322119066187e-14	1.105046410319284e-15	2.0361158537362277e-14	5.9314029754640954e-18
10600000	0.004654219053861612	1.759931656158879e-49	-3.7361267189124276e-36	7.06472428150831e-12	1.2119135654522012e-14	0.0006915618780572612	4.706490129539645e-25	5.6476322119066187e-14	1.105046410319284e-15	2.0361158537362277e-14	5.9314029754640954e-18
10700000	0.004654219053861612	1.759931656158879e-49	-3.77151133498593e-36	7.06472428150831e-12	1.2119135654522012e-14	0.0006915618780572612	4.721070079468153e-25	5.6476322119066187e-14	1.105046410319284e-15	2.0361158537362277e-14	5.9314029754640954e-18
10800000	0.004654219053861612	1.759931656158879e-49	-3.806895951055678e-36	7.06472428150831e-12	1.2119135654522012e-14	0.0006915618780572612	4.733939767689488e-25	5.6476322119066187e-14	1.105046410319284e-15	2.0361158537362277e-14	5.9314029754640954e-18
10900000	0.004654219053861612	1.759931656158879e-49	-3.842280567121761e-36	7.06472428150831e-12	1.2119135654522012e-14	0.0006915618780572612	4.7451396244557655e-25	5.6476322119066187e-14	1.105046410319284e-15	2.0361158537362277e-14	5.9314029754640954e-18
11000000	0.004654219053861612	1.759931656158879e-49	-3.877665183184268e-36	7.06472428150831e-12	1.2119135654522012e-14	0.0006915618780572612	4.754710080019105e-25	5.6476322119066187e-14	1.105046410319284e-15	2.0361158537362277e-14	5.9314029754640954e-18
11100000	0.004654219053861612	1.7599316561588786e-49	-3.913049799243289e-36	7.06472428150831e-12	1.2119135654522012e-14	0.0006915618780572612	4.7626915646316215e-25	5.6476322119066187e-14	1.105046410319284e-15	2.0361158537362277e-14	5.9314029754640954e-18
11200000	0.004654219053861612	1.7599316561588786e-49	-3.94843441529891e-36	7.06472428150831e-12	1.2119135654522012e-14	0.0006915618780572612	4.769124508545434e-25	5.6476322119066187e-14	1.105046410319284e-15	2.0361158537362277e-14	5.9314029754640954e-18
11300000	0.004654219053861612	1.7599316561588786e-49	-3.983819031351221e-36	7.06472428150831e-12	1.2119135654522012e-14	0.0006915618780572612	4.77404934201266e-25	5.6476322119066187e-14	1.105046410319284e-15	2.0361158537362277e-14	5.9314029754640954e-18
11400000	0.004654219053861612	1.7599316561588786e-49	-4.019203647400311e-36	7.06472428150831e-12	1.2119135654522012e-14	0.0006915618780572612	4.777506495285418e-25	5.6476322119066187e-14	1.105046410319284e-15	2.0361158537362277e-14	5.9314029754640954e-18
11500000	0.004654219053861612	1.7599316561588786e-49	-4.0545882634462685e-36	7.06472428150831e-12	1.2119135654522012e-14	0.0006915618780572612	4.779536398615824e-25	5.6476322119066187e-14	1.105046410319284e-15	2.0361158537362277e-14	5.9314029754640954e-18
11600000	0.004654219053861612	1.7599316561588786e-49	-4.0899728794891824e-36	7.06472428150831e-12	1.2119135654522012e-14	0.0006915618780572612	4.780179482255996e-25	5.6476322119066187e-14	1.105046410319284e-15	2.0361158537362277e-14	5.9314029754640954e-18
11700000	0.004654219053861612	1.7599316561588786e-49	-4.1253574955291415e-36	7.06472428150831e-12	1.2119135654522012e-14	0.0006915618780572612	4.779476176458052e-25	5.6476322119066187e-14	1.105046410319284e-15	2.0361158537362277e-14	5.9314029754640954e-18
11800000	0.004654219053861612	1.7599316561588786e-49	-4.160742111566234e-36	7.06472428150831e-12	1.2119135654522012e-14	0.0006915618780572612	4.777466911474109e-25	5.6476322119066187e-14	1.105046410319284e-15	2.0361158537362277e-14	5.9314029754640954e-18
11900000	0.004654219053861612	1.7599316561588786e-49	-4.196126727600549e-36	7.06472428150831e-12	1.2119135654522012e-14	0.0006915618780572612	4.774192117556284e-25	5.6476322119066187e-14	1.105046410319284e-15	2.0361158537362277e-14	5.9314029754640954e-18
12000000	0.004654219053861612	1.7599316561588786e-49	-4.231511343632175e-36	7.06472428150831e-12	1.2119135654522012e-14	0.0006915618780572612	4.769692224956696e-25	5.6476322119066187e-14	1.105046410319284e-15	2.0361158537362277e-14	5.9314029754640954e-18
12100000	0.004654219053861612	1.7599316561588786e-49	-4.266895959661201e-36	7.06472428150831e-12	1.2119135654522012e-14	0.0006915618780572612	4.764007663927462e-25	5.6476322119066187e-14	1.105046410319284e-15	2.0361158537362277e-14	5.9314029754640954e-18
12200000	0.004654219053861612	1.7599316561588786e-49	-4.3022805756877164e-36	7.06472428150831e-12	1.2119135654522012e-14	0.0006915618780572612	4.757178864720698e-25	5.6476322119066187e-14	1.105046410319284e-15	2.0361158537362277e-14	5.9314029754640954e-18
12300000	0.004654219053861612	1.7599316561588786e-49	-4.337665191711808e-36	7.06472428150831e-12	1.2119135654522012e-14	0.0006915618780572612	4.749246257588524e-25	5.6476322119066187e-14	1.105046410319284e-15	2.0361158537362277e-14	5.9314029754640954e-18
12400000	0.004654219053861612	1.7599316561588786e-49	-4.373049807733567e-36	7.06472428150831e-12	1.2119135654522012e-14	0.0006915618780572612	4.740250272783056e-25	5.6476322119066187e-14	1.105046410319284e-15	2.0361158537362277e-14	5.9314029754640954e-18
12500000	0.004654219053861612	1.7599316561588786e-49	-4.40843442375308e-36	7.06472428150831e-12	1.2119135654522012e-14	0.0006915618780572612	4.730231340556412e-25	5.6476322119066187e-14	1.105046410319284e-15	2.0361158537362277e-14	5.9314029754640954e-18
12600000	0.004654219053861612	1.7599316561588786e-49	-4.443819039770437e-36	7.06472428150831e-12	1.2119135654522012e-14	0.0006915618780572612	4.71922989116071e-25	5.6476322119066187e-14	1.105046410319284e-15	2.0361158537362277e-14	5.9314029754640954e-18
12700000	0.004654219053861612	1.7599316561588782e-49	-4.479203655785726e-36	7.06472428150831e-12	1.2119135654522012e-14	0.0006915618780572612	4.707286354848066e-25	5.6476322119066187e-14	1.105046410319284e-15	2.0361158537362277e-14	5.9314029754640954e-18
12800000	0.004654219053861612	1.7599316561588782e-49	-4.514588271799037e-36	7.06472428150831e-12	1.2119135654522012e-14	0.0006915618780572612	4.694441161870599e-25	5.6476322119066187e-14	1.105046410319284e-15	2.0361158537362277e-14	5.9314029754640954e-18
12900000	0.004654219053861612	1.7599316561588782e-49	-4.549972887810457e-36	7.06472428150831e-12	1.2119135654522012e-14	0.0006915618780572612	4.680734742480426e-25	5.6476322119066187e-14	1.105046410319284e-15	2.0361158537362277e-14	5.9314029754640954e-18
13000000	0.004654219053861612	1.7599316561588782e-49	-4.585357503820075e-36	7.06472428150831e-12	1.2119135654522012e-14	0.0006915618780572612	4.666207526929665e-25	5.6476322119066187e-14	1.105046410319284e-15	2.0361158537362277e-14	5.9314029754640954e-18
13100000	0.004654219053861612	1.7599316561588782e-49	-4.6207421198279807e-36	7.06472428150831e-12	1.2119135654522012e-14	0.0006915618780572612	4.650899945470433e-25	5.6476322119066187e-14	1.105046410319284e-15	2.0361158537362274e-14	5.9314029754640954e-18
13200000	0.004654219053861612	1.7599316561588782e-49	-4.6561267358342636e-36	7.06472428150831e-12	1.2119135654522012e-14	0.0006915618780572612	4.634852428354847e-25	5.6476322119066187e-14	1.105046410319284e-15	2.0361158537362274e-14	5.9314029754640954e-18
13300000	0.004654219053861612	1.7599316561588782e-49	-4.69151135183901e-36	7.06472428150831e-12	1.2119135654522012e-14	0.0006915618780572612	4.618105405835025e-25	5.6476322119066187e-14	1.105046410319284e-15	2.0361158537362274e-14	5.9314029754640954e-18
13400000	0.004654219053861612	1.7599316561588782e-49	-4.72689596784231e-36	7.06472428150831e-12	1.2119135654522012e-14	0.0006915618780572612	4.600699308163085e-25	5.6476322119066187e-14	1.105046410319284e-15	2.0361158537362274e-14	5.9314029754640954e-18
13500000	0.004654219053861612	1.7599316561588782e-49	-4.762280583844252e-36	7.06472428150831e-12	1.2119135654522012e-14	0.0006915618780572612	4.5826745655911445e-25	5.6476322119066187e-14	1.105046410319284e-15	2.0361158537362274e-14	5.9314029754640954e-18
13600000	0.004654219053861612	1.7599316561588782e-49	-4.797665199844926e-36	7.06472428150831e-12	1.2119135654522012e-14	0.0006915618780572612	4.564071608371322e-25	5.6476322119066187e-14	1.105046410319284e-15	2.0361158537362274e-14	5.931402975464095e-18
13700000	0.004654219053861612	1.7599316561588782e-49	-4.8330498158444185e-36	7.06472428150831e-12	1.2119135654522012e-14	0.0006915618780572612	4.544930866755732e-25	5.6476322119066187e-14	1.105046410319284e-15	2.0361158537362274e-14	5.931402975464095e-18
13800000	0.004654219053861612	1.7599316561588782e-49	-4.86843443184282e-36	7.06472428150831e-12	1.2119135654522012e-14	0.0006915618780572612	4.525292770996494e-25	5.6476322119066187e-14	1.105046410319284e-15	2.0361158537362274e-14	5.931402975464095e-18
13900000	0.004654219053861612	1.7599316561588782e-49	-4.903819047840219e-36	7.06472428150831e-12	1.2119135654522012e-14	0.0006915618780572612	4.505197751345727e-25	5.6476322119066187e-14	1.105046410319284e-15	2.0361158537362274e-14	5.931402975464095e-18
14000000	0.004654219053861612	1.759931656158878e-49	-4.9392036638367035e-36	7.06472428150831e-12	1.2119135654522012e-14	0.0006915618780572612	4.4846862380555455e-25	5.6476322119066187e-14	1.105046410319284e-15	2.0361158537362274e-14	5.931402975464095e-18
14100000	0.004654219053861612	1.759931656158878e-49	-4.974588279832363e-36	7.06472428150831e-12	1.2119135654522012e-14	0.0006915618780572612	4.463798661378069e-25	5.6476322119066187e-14	1.105046410319284e-15	2.0361158537362274e-14	5.931402975464095e-18
14200000	0.004654219053861612	1.759931656158878e-49	-5.009972895827285e-36	7.06472428150831e-12	1.2119135654522012e-14	0.0006915618780572612	4.442575451565414e-25	5.6476322119066187e-14	1.105046410319284e-15	2.0361158537362274e-14	5.931402975464095e-18
14300000	0.004654219053861612	1.759931656158878e-49	-5.04535751182156e-36	7.06472428150831e-12	1.2119135654522012e-14	0.0006915618780572612	4.421057038869699e-25	5.6476322119066187e-14	1.105046410319284e-15	2.0361158537362274e-14	5.931402975464095e-18
14400000	0.004654219053861612	1.759931656158878e-49	-5.080742127815276e-36	7.06472428150831e-12	1.2119135654522012e-14	0.0006915618780572612	4.399283853543041e-25	5.6476322119066187e-14	1.105046410319284e-15	2.0361158537362274e-14	5.931402975464095e-18
14500000	0.004654219053861612	1.759931656158878e-49	-5.11612674380852e-36	7.06472428150831e-12	1.2119135654522012e-14	0.0006915618780572612	4.377296325837557e-25	5.6476322119066187e-14	1.105046410319284e-15	2.0361158537362274e-14	5.931402975464095e-18
14600000	0.004654219053861612	1.759931656158878e-49	-5.151511359801384e-36	7.06472428150831e-12	1.2119135654522012e-14	0.0006915618780572612	4.355134886005366e-25	5.6476322119066187e-14	1.105046410319284e-15	2.0361158537362274e-14	5.931402975464095e-18
14700000	0.004654219053861612	1.759931656158878e-49	-5.186895975793954e-36	7.06472428150831e-12	1.2119135654522012e-14	0.0006915618780572612	4.332839964298584e-25	5.6476322119066187e-14	1.105046410319284e-15	2.0361158537362274e-14	5.931402975464095e-18
14800000	0.004654219053861612	1.759931656158878e-49	-5.22228059178632e-36	7.06472428150831e-12	1.2119135654522012e-14	0.0006915618780572612	4.310451990969329e-25	5.6476322119066187e-14	1.105046410319284e-15	2.0361158537362274e-14	5.931402975464095e-18
14900000	0.004654219053861612	1.759931656158878e-49	-5.257665207778571e-36	7.06472428150831e-12	1.2119135654522012e-14	0.0006915618780572612	4.28801139626972e-25	5.6476322119066187e-14	1.105046410319284e-15	2.0361158537362274e-14	5.931402975464095e-18
15000000	0.004654219053861612	1.759931656158878e-49	-5.2930498237707946e-36	7.06472428150831e-12	1.2119135654522012e-14	0.0006915618780572612	4.2655586104518725e-25	5.6476322119066187e-14	1.105046410319284e-15	2.036115853736227e-14	5.931402975464095e-18
15100000	0.004654219053861612	1.759931656158878e-49	-5.328434439763081e-36	7.06472428150831e-12	1.2119135654522012e-14	0.0006915618780572612	4.243134063767905e-25	5.6476322119066187e-14	1.105046410319284e-15	2.036115853736227e-14	5.931402975464095e-18
15200000	0.004654219053861612	1.7599316561588774e-49	-5.3638190557555177e-36	7.06472428150831e-12	1.2119135654522012e-14	0.0006915618780572612	4.220778186469934e-25	5.6476322119066187e-14	1.105046410319284e-15	2.036115853736227e-14	5.931402975464095e-18
15300000	0.004654219053861612	1.7599316561588774e-49	-5.3992036717481936e-36	7.06472428150831e-12	1.2119135654522012e-14	0.0006915618780572612	4.198531408810079e-25	5.6476322119066187e-14	1.105046410319284e-15	2.036115853736227e-14	5.931402975464095e-18
15400000	0.004654219053861612	1.7599316561588774e-49	-5.4345882877411976e-36	7.06472428150831e-12	1.2119135654522012e-14	0.0006915618780572612	4.176434161040456e-25	5.6476322119066187e-14	1.1050464103192839e-15	2.036115853736227e-14	5.931402975464095e-18
15500000	0.004654219053861612	1.7599316561588774e-49	-5.4699729037346185e-36	7.064724281508309e-12	1.2119135654522012e-14	0.0006915618780572612	4.154526873413183e-25	5.6476322119066187e-14	1.1050464103192839e-15	2.036115853736227e-14	5.931402975464095e-18
15600000	0.004654219053861612	1.7599316561588774e-49	-5.505357519728545e-36	7.064724281508309e-12	1.2119135654522012e-14	0.0006915618780572612	4.1328499761803774e-25	5.6476322119066187e-14	1.1050464103192839e-15	2.036115853736227e-14	5.931402975464095e-18
15700000	0.004654219053861612	1.7599316561588774e-49	-5.540742135723067e-36	7.064724281508309e-12	1.2119135654522012e-14	0.0006915618780572612	4.111443899594157e-25	5.6476322119066187e-14	1.1050464103192839e-15	2.036115853736227e-14	5.931402975464095e-18
15800000	0.004654219053861612	1.7599316561588774e-49	-5.576126751718271e-36	7.064724281508309e-12	1.2119135654522012e-14	0.0006915618780572612	4.090349073906639e-25	5.6476322119066187e-14	1.1050464103192839e-15	2.036115853736227e-14	5.931402975464095e-18
15900000	0.004654219053861612	1.7599316561588774e-49	-5.611511367714247e-36	7.064724281508309e-12	1.2119135654522012e-14	0.0006915618780572612	4.069605929369941e-25	5.6476322119066187e-14	1.1050464103192839e-15	2.036115853736227e-14	5.931402975464095e-18
16000000	0.004654219053861612	1.7599316561588774e-49	-5.646895983711084e-36	7.064724281508309e-12	1.2119135654522012e-14	0.0006915618780572612	4.049254896236181e-25	5.6476322119066187e-14	1.1050464103192839e-15	2.036115853736227e-14	5.931402975464095e-18
16100000	0.004654219053861612	1.7599316561588774e-49	-5.68228059970887e-36	7.064724281508309e-12	1.2119135654522012e-14	0.0006915618780572612	4.029336404757476e-25	5.6476322119066187e-14	1.1050464103192839e-15	2.036115853736227e-14	5.931402975464095e-18
16200000	0.004654219053861612	1.7599316561588774e-49	-5.717665215707694e-36	7.064724281508309e-12	1.2119135654522012e-14	0.0006915618780572612	4.0098908851859436e-25	5.6476322119066187e-14	1.1050464103192839e-15	2.036115853736227e-14	5.931402975464095e-18
16300000	0.004654219053861612	1.759931656158877e-49	-5.753049831707645e-36	7.064724281508309e-12	1.2119135654522012e-14	0.0006915618780572612	3.9909587677737017e-25	5.6476322119066187e-14	1.1050464103192839e-15	2.036115853736227e-14	5.931402975464095e-18
16400000	0.004654219053861612	1.759931656158877e-49	-5.788434447708812e-36	7.064724281508309e-12	1.2119135654522012e-14	0.0006915618780572612	3.972580482772867e-25	5.6476322119066187e-14	1.1050464103192839e-15	2.036115853736227e-14	5.931402975464095e-18
16500000	0.004654219053861612	1.759931656158877e-49	-5.823819063711282e-36	7.064724281508309e-12	1.2119135654522012e-14	0.0006915618780572612	3.954796460435558e-25	5.6476322119066187e-14	1.1050464103192839e-15	2.036115853736227e-14	5.931402975464095e-18
16600000	0.004654219053861612	1.759931656158877e-49	-5.859203679715146e-36	7.064724281508309e-12	1.2119135654522012e-14	0.0006915618780572612	3.937647131013892e-25	5.6476322119066187e-14	1.1050464103192839e-15	2.036115853736227e-14	5.931402975464094e-18
16700000	0.004654219053861612	1.759931656158877e-49	-5.894588295720492e-36	7.064724281508309e-12	1.2119135654522012e-14	0.0006915618780572612	3.921172924759986e-25	5.6476322119066187e-14	1.1050464103192839e-15	2.036115853736227e-14	5.931402975464094e-18
16800000	0.004654219053861612	1.759931656158877e-49	-5.9299729117274074e-36	7.064724281508309e-12	1.2119135654522012e-14	0.0006915618780572612	3.905414271925958e-25	5.6476322119066187e-14	1.1050464103192839e-15	2.036115853736227e-14	5.931402975464094e-18
16900000	0.004654219053861612	1.759931656158877e-49	-5.965357527735982e-36	7.064724281508309e-12	1.2119135654522012e-14	0.0006915618780572612	3.8904116027639257e-25	5.6476322119066187e-14	1.1050464103192839e-15	2.0361158537362268e-14	5.931402975464094e-18
17000000	0.004654219053861612	1.759931656158877e-49	-6.000742143746306e-36	7.064724281508309e-12	1.2119135654522012e-14	0.0006915618780572612	3.876205347526006e-25	5.6476322119066187e-14	1.1050464103192839e-15	2.0361158537362268e-14	5.931402975464094e-18
17100000	0.004654219053861612	1.759931656158877e-49	-6.036126759758465e-36	7.064724281508309e-12	1.2119135654522012e-14	0.0006915618780572612	3.862835936464317e-25	5.6476322119066187e-14	1.1050464103192839e-15	2.0361158537362268e-14	5.931402975464094e-18
17200000	0.004654219053861612	1.759931656158877e-49	-6.07151137577255e-36	7.064724281508309e-12	1.2119135654522012e-14	0.0006915618780572612	3.850343799830976e-25	5.6476322119066187e-14	1.1050464103192839e-15	2.0361158537362268e-14	5.931402975464094e-18
17300000	0.004654219053861612	1.759931656158877e-49	-6.10689599178865e-36	7.064724281508309e-12	1.2119135654522012e-14	0.0006915618780572612	3.8387693678781006e-25	5.6476322119066187e-14	1.1050464103192839e-15	2.0361158537362268e-14	5.931402975464094e-18
17400000	0.004654219053861612	1.759931656158877e-49	-6.142280607806852e-36	7.064724281508309e-12	1.2119135654522012e-14	0.0006915618780572612	3.8281530708578083e-25	5.6476322119066187e-14	1.1050464103192839e-15	2.0361158537362268e-14	5.931402975464094e-18
17500000	0.004654219053861612	1.759931656158877e-49	-6.177665223827246e-36	7.064724281508309e-12	1.2119135654522012e-14	0.0006915618780572612	3.818535339022217e-25	5.6476322119066187e-14	1.1050464103192839e-15	2.0361158537362268e-14	5.931402975464094e-18
17600000	0.004654219053861612	1.7599316561588767e-49	-6.21304983984992e-36	7.064724281508309e-12	1.2119135654522012e-14	0.0006915618780572612	3.8099566026234433e-25	5.6476322119066187e-14	1.1050464103192839e-15	2.0361158537362268e-14	5.931402975464094e-18
17700000	0.004654219053861612	1.7599316561588767e-49	-6.248434455874963e-36	7.064724281508309e-12	1.2119135654522012e-14	0.0006915618780572612	3.8024572919136057e-25	5.6476322119066187e-14	1.1050464103192839e-15	2.0361158537362268e-14	5.931402975464094e-18
17800000	0.004654219053861612	1.7599316561588767e-49	-6.283819071902464e-36	7.064724281508309e-12	1.2119135654522012e-14	0.0006915618780572612	3.7960778371448213e-25	5.6476322119066187e-14	1.1050464103192839e-15	2.0361158537362268e-14	5.931402975464094e-18
17900000	0.004654219053861612	1.7599316561588767e-49	-6.319203687932512e-36	7.064724281508309e-12	1.2119135654522012e-14	0.0006915618780572612	3.7908586685692076e-25	5.6476322119066187e-14	1.1050464103192839e-15	2.0361158537362268e-14	5.931402975464094e-18
18000000	0.004654219053861612	1.7599316561588767e-49	-6.354588303965195e-36	7.064724281508309e-12	1.2119135654522012e-14	0.0006915618780572612	3.786840216438882e-25	5.6476322119066187e-14	1.1050464103192839e-15	2.0361158537362268e-14	5.931402975464094e-18
18100000	0.004654219053861612	1.7599316561588767e-49	-6.389972920000601e-36	7.064724281508309e-12	1.2119135654522012e-14	0.0006915618780572612	3.7840629110059626e-25	5.6476322119066187e-14	1.1050464103192839e-15	2.0361158537362268e-14	5.931402975464094e-18
18200000	0.004654219053861612	1.7599316561588767e-49	-6.425357536038821e-36	7.064724281508309e-12	1.2119135654522012e-14	0.0006915618780572612	3.7825671825225665e-25	5.6476322119066187e-14	1.1050464103192839e-15	2.0361158537362268e-14	5.931402975464094e-18
18300000	0.004654219053861612	1.7599316561588767e-49	-6.460742152079352e-36	7.064724281508309e-12	1.2119135654522012e-14	0.0006915618780572612	3.7823032802890656e-25	5.6476322119066187e-14	1.1050464103192839e-15	2.0361158537362268e-14	5.931402975464094e-18
18400000	0.004654219053861612	1.7599316561588767e-49	-6.496126768115786e-36	7.064724281508309e-12	1.2119135654522012e-14	0.0006915618780572612	3.782309059227145e-25	5.6476322119066187e-14	1.1050464103192839e-15	2.0361158537362268e-14	5.931402975464094e-18
18500000	0.004654219053861612	1.7599316561588767e-49	-6.531511384146426e-36	7.064724281508309e-12	1.2119135654522012e-14	0.0006915618780572612	3.7823146037091955e-25	5.6476322119066187e-14	1.1050464103192839e-15	2.0361158537362268e-14	5.931402975464094e-18
18600000	0.004654219053861612	1.7599316561588767e-49	-6.56689600017136e-36	7.064724281508309e-12	1.2119135654522012e-14	0.0006915618780572612	3.7823199173255765e-25	5.6476322119066187e-14	1.1050464103192839e-15	2.0361158537362268e-14	5.931402975464094e-18
18700000	0.004654219053861612	1.7599316561588767e-49	-6.602280616190678e-36	7.064724281508309e-12	1.2119135654522012e-14	0.0006915618780572612	3.7823250036666493e-25	5.6476322119066187e-14	1.1050464103192839e-15	2.0361158537362268e-14	5.931402975464094e-18
18800000	0.004654219053861612	1.7599316561588767e-49	-6.637665232204466e-36	7.064724281508309e-12	1.2119135654522012e-14	0.0006915618780572612	3.782329866322773e-25	5.6476322119066187e-14	1.1050464103192839e-15	2.0361158537362268e-14	5.931402975464094e-18
18900000	0.004654219053861612	1.7599316561588767e-49	-6.673049848212816e-36	7.064724281508309e-12	1.2119135654522012e-14	0.0006915618780572612	3.7823345088843084e-25	5.6476322119066187e-14	1.1050464103192839e-15	2.0361158537362268e-14	5.931402975464094e-18
19000000	0.004654219053861612	1.7599316561588767e-49	-6.708434464215814e-36	7.064724281508309e-12	1.2119135654522012e-14	0.0006915618780572612	3.782338934941616e-25	5.6476322119066187e-14	1.1050464103192839e-15	2.0361158537362268e-14	5.931402975464094e-18
19100000	0.004654219053861612	1.7599316561588767e-49	-6.743819080213551e-36	7.064724281508309e-12	1.2119135654522012e-14	0.0006915618780572612	3.782343148085055e-25	5.6476322119066187e-14	1.1050464103192839e-15	2.0361158537362268e-14	5.931402975464094e-18
19200000	0.004654219053861612	1.7599316561588767e-49	-6.779203696206114e-36	7.064724281508309e-12	1.2119135654522012e-14	0.0006915618780572612	3.782347151904986e-25	5.6476322119066187e-14	1.1050464103192839e-15	2.0361158537362268e-14	5.931402975464094e-18
19300000	0.004654219053861612	1.7599316561588763e-49	-6.814588312193592e-36	7.064724281508309e-12	1.2119135654522012e-14	0.0006915618780572612	3.782350949991769e-25	5.6476322119066187e-14	1.1050464103192839e-15	2.0361158537362268e-14	5.931402975464094e-18
19400000	0.004654219053861612	1.7599316561588763e-49	-6.849972928176074e-36	7.064724281508309e-12	1.2119135654522012e-14	0.0006915618780572612	3.782354545935765e-25	5.6476322119066187e-14	1.1050464103192839e-15	2.0361158537362268e-14	5.931402975464094e-18
19500000	0.004654219053861612	1.7599316561588763e-49	-6.88535754415365e-36	7.064724281508309e-12	1.2119135654522012e-14	0.0006915618780572612	3.7823579433273333e-25	5.6476322119066187e-14	1.1050464103192839e-15	2.0361158537362268e-14	5.931402975464094e-18
19600000	0.004654219053861612	1.7599316561588763e-49	-6.920742160126407e-36	7.064724281508309e-12	1.2119135654522012e-14	0.0006915618780572612	3.7823611457568347e-25	5.6476322119066187e-14	1.1050464103192839e-15	2.0361158537362268e-14	5.931402975464094e-18
19700000	0.004654219053861612	1.7599316561588763e-49	-6.956126776094435e-36	7.064724281508309e-12	1.2119135654522012e-14	0.0006915618780572612	3.782364156814629e-25	5.6476322119066187e-14	1.1050464103192839e-15	2.0361158537362268e-14	5.931402975464094e-18
19800000	0.004654219053861612	1.7599316561588763e-49	-6.99151139205782e-36	7.064724281508309e-12	1.2119135654522012e-14	0.0006915618780572612	3.7823669800910764e-25	5.6476322119066187e-14	1.1050464103192839e-15	2.0361158537362268e-14	5.931402975464094e-18
19900000	0.004654219053861612	1.7599316561588763e-49	-7.026896008016655e-36	7.064724281508309e-12	1.2119135654522012e-14	0.0006915618780572612	3.782369619176537e-25	5.6476322119066187e-14	1.1050464103192839e-15	2.0361158537362268e-14	5.931402975464094e-18
20000000	0.004654219053861612	1.7599316561588763e-49	-7.062280623971026e-36	7.064724281508309e-12	1.2119135654522012e-14	0.0006915618780572612	3.7823720776613707e-25	5.6476322119066187e-14	1.1050464103192839e-15	2.0361158537362268e-14	5.931402975464094e-18
20100000	0.004654219053861612	1.7599316561588763e-49	-7.09766523992102e-36	7.064724281508309e-12	1.2119135654522012e-14	0.0006915618780572612	3.782374359135939e-25	5.6476322119066187e-14	1.1050464103192839e-15	2.0361158537362268e-14	5.931402975464094e-18
20200000	0.004654219053861612	1.7599316561588763e-49	-7.13304985586673e-36	7.064724281508309e-12	1.2119135654522012e-14	0.0006915618780572612	3.7823764671906004e-25	5.6476322119066187e-14	1.1050464103192839e-15	2.0361158537362268e-14	5.931402975464094e-18
20300000	0.004654219053861612	1.7599316561588763e-49	-7.168434471808244e-36	7.064724281508309e-12	1.2119135654522012e-14	0.0006915618780572612	3.782378405415716e-25	5.6476322119066187e-14	1.1050464103192839e-15	2.0361158537362268e-14	5.931402975464094e-18
20400000	0.004654219053861612	1.7599316561588763e-49	-7.203819087745647e-36	7.064724281508309e-12	1.2119135654522012e-14	0.0006915618780572612	3.7823801774016456e-25	5.6476322119066187e-14	1.1050464103192839e-15	2.0361158537362268e-14	5.931402975464094e-18
20500000	0.004654219053861612	1.7599316561588763e-49	-7.23920370367903e-36	7.064724281508309e-12	1.2119135654522012e-14	0.0006915618780572612	3.78238178673875e-25	5.6476322119066187e-14	1.1050464103192839e-15	2.0361158537362268e-14	5.931402975464094e-18
20600000	0.004654219053861612	1.7599316561588763e-49	-7.274588319608485e-36	7.064724281508309e-12	1.2119135654522012e-14	0.0006915618780572612	3.7823832370173886e-25	5.6476322119066187e-14	1.1050464103192839e-15	2.0361158537362268e-14	5.931402975464094e-18
20700000	0.004654219053861612	1.7599316561588763e-49	-7.309972935534095e-36	7.064724281508309e-12	1.2119135654522012e-14	0.0006915618780572612	3.7823845318279223e-25	5.6476322119066187e-14	1.1050464103192839e-15	2.0361158537362268e-14	5.931402975464094e-18
20800000	0.004654219053861612	1.7599316561588763e-49	-7.345357551455952e-36	7.064724281508309e-12	1.2119135654522012e-14	0.0006915618780572612	3.7823856747607104e-25	5.6476322119066187e-14	1.1050464103192839e-15	2.0361158537362268e-14	5.931402975464094e-18
20900000	0.004654219053861612	1.7599316561588763e-49	-7.380742167374144e-36	7.064724281508309e-12	1.2119135654522012e-14	0.0006915618780572612	3.782386669406114e-25	5.6476322119066187e-14	1.1050464103192839e-15	2.0361158537362268e-14	5.931402975464094e-18
21000000	0.004654219053861612	1.7599316561588763e-49	-7.41612678328876e-36	7.064724281508309e-12	1.2119135654522012e-14	0.0006915618780572612	3.782387519354493e-25	5.6476322119066187e-14	1.1050464103192839e-15	2.0361158537362268e-14	5.931402975464094e-18
21100000	0.004654219053861612	1.7599316561588763e-49	-7.451511399199889e-36	7.064724281508309e-12	1.2119135654522012e-14	0.0006915618780572612	3.782388228196207e-25	5.6476322119066187e-14	1.1050464103192839e-15	2.0361158537362268e-14	5.931402975464094e-18
21200000	0.004654219053861612	1.7599316561588763e-49	-7.486896015107619e-36	7.064724281508309e-12	1.2119135654522012e-14	0.0006915618780572612	3.7823887995216165e-25	5.6476322119066187e-14	1.1050464103192839e-15	2.0361158537362268e-14	5.931402975464094e-18
21300000	0.004654219053861612	1.7599316561588763e-49	-7.522280631012039e-36	7.064724281508309e-12	1.2119135654522012e-14	0.0006915618780572612	3.782389236921082e-25	5.6476322119066187e-14	1.1050464103192839e-15	2.0361158537362268e-14	5.931402975464094e-18
21400000	0.004654219053861612	1.7599316561588763e-49	-7.557665246913237e-36	7.064724281508309e-12	1.2119135654522012e-14	0.0006915618780572612	3.7823895439849636e-25	5.6476322119066187e-14	1.1050464103192839e-15	2.0361158537362268e-14	5.931402975464093e-18
21500000	0.004654219053861612	1.7599316561588763e-49	-7.593049862811304e-36	7.064724281508309e-12	1.2119135654522012e-14	0.0006915618780572612	3.7823897243036214e-25	5.6476322119066187e-14	1.1050464103192839e-15	2.0361158537362268e-14	5.931402975464093e-18
21600000	0.004654219053861612	1.7599316561588763e-49	-7.628434478706326e-36	7.064724281508309e-12	1.2119135654522012e-14	0.0006915618780572612	3.7823897814674154e-25	5.6476322119066187e-14	1.1050464103192839e-15	2.0361158537362268e-14	5.931402975464093e-18
21700000	0.004654219053861612	1.7599316561588763e-49	-7.663819094598394e-36	7.064724281508309e-12	1.2119135654522012e-14	0.0006915618780572612	3.7823897190667055e-25	5.6476322119066187e-14	1.1050464103192839e-15	2.0361158537362268e-14	5.931402975464093e-18
21800000	0.004654219053861612	1.7599316561588763e-49	-7.699203710487596e-36	7.064724281508309e-12	1.2119135654522012e-14	0.0006915618780572612	3.782389540691853e-25	5.6476322119066187e-14	1.1050464103192839e-15	2.0361158537362268e-14	5.931402975464093e-18
21900000	0.004654219053861612	1.7599316561588763e-49	-7.734588326374019e-36	7.064724281508309e-12	1.2119135654522012e-14	0.0006915618780572612	3.782389249933217e-25	5.6476322119066187e-14	1.1050464103192839e-15	2.0361158537362268e-14	5.931402975464093e-18
22000000	0.004654219053861612	1.7599316561588763e-49	-7.769972942257755e-36	7.064724281508309e-12	1.2119135654522012e-14	0.0006915618780572612	3.7823888503811575e-25	5.6476322119066187e-14	1.1050464103192839e-15	2.0361158537362268e-14	5.931402975464093e-18
22100000	0.004654219053861612	1.7599316561588763e-49	-7.805357558138889e-36	7.064724281508309e-12	1.2119135654522012e-14	0.0006915618780572612	3.782388345626036e-25	5.6476322119066187e-14	1.1050464103192839e-15	2.0361158537362268e-14	5.931402975464093e-18
22200000	0.004654219053861612	1.7599316561588763e-49	-7.840742174017513e-36	7.064724281508309e-12	1.2119135654522012e-14	0.0006915618780572612	3.7823877392582117e-25	5.6476322119066187e-14	1.1050464103192839e-15	2.0361158537362268e-14	5.931402975464093e-18
22300000	0.004654219053861612	1.7599316561588763e-49	-7.876126789893714e-36	7.064724281508309e-12	1.2119135654522012e-14	0.0006915618780572612	3.7823870348680447e-25	5.6476322119066187e-14	1.1050464103192839e-15	2.0361158537362268e-14	5.931402975464093e-18
22400000	0.004654219053861612	1.7599316561588763e-49	-7.911511405767581e-36	7.064724281508309e-12	1.2119135654522012e-14	0.0006915618780572612	3.7823862360458953e-25	5.6476322119066187e-14	1.1050464103192839e-15	2.0361158537362268e-14	5.931402975464093e-18
22500000	0.004654219053861612	1.7599316561588763e-49	-7.946896021639202e-36	7.064724281508309e-12	1.2119135654522012e-14	0.0006915618780572612	3.7823853463821244e-25	5.6476322119066187e-14	1.1050464103192839e-15	2.0361158537362268e-14	5.931402975464093e-18
22600000	0.004654219053861612	1.7599316561588763e-49	-7.982280637508669e-36	7.064724281508309e-12	1.2119135654522012e-14	0.0006915618780572612	3.782384369467091e-25	5.6476322119066187e-14	1.1050464103192839e-15	2.0361158537362268e-14	5.931402975464093e-18
22700000	0.004654219053861612	1.7599316561588763e-49	-8.017665253376067e-36	7.064724281508309e-12	1.2119135654522012e-14	0.0006915618780572612	3.782383308891156e-25	5.6476322119066187e-14	1.1050464103192839e-15	2.0361158537362268e-14	5.931402975464093e-18
22800000	0.004654219053861612	1.7599316561588763e-49	-8.053049869241485e-36	7.064724281508309e-12	1.2119135654522012e-14	0.0006915618780572612	3.78238216824468e-25	5.6476322119066187e-14	1.1050464103192839e-15	2.0361158537362268e-14	5.931402975464093e-18
22900000	0.004654219053861612	1.7599316561588763e-49	-8.088434485105014e-36	7.064724281508309e-12	1.2119135654522012e-14	0.0006915618780572612	3.782380951118022e-25	5.6476322119066187e-14	1.1050464103192839e-15	2.0361158537362268e-14	5.931402975464093e-18
23000000	0.004654219053861612	1.7599316561588763e-49	-8.123819100966742e-36	7.064724281508309e-12	1.2119135654522012e-14	0.0006915618780572612	3.782379661101543e-25	5.6476322119066187e-14	1.1050464103192839e-15	2.0361158537362268e-14	5.931402975464093e-18
23100000	0.004654219053861612	1.7599316561588763e-49	-8.159203716826756e-36	7.064724281508309e-12	1.2119135654522012e-14	0.0006915618780572612	3.782378301785603e-25	5.6476322119066187e-14	1.1050464103192839e-15	2.0361158537362268e-14	5.931402975464093e-18
23200000	0.004654219053861612	1.7599316561588767e-49	-8.194588332685147e-36	7.064724281508309e-12	1.2119135654522012e-14	0.0006915618780572612	3.782376876760562e-25	5.6476322119066187e-14	1.1050464103192839e-15	2.0361158537362268e-14	5.931402975464093e-18
23300000	0.004654219053861612	1.7599316561588767e-49	-8.229972948542003e-36	7.064724281508309e-12	1.2119135654522012e-14	0.0006915618780572612	3.7823753896167804e-25	5.6476322119066187e-14	1.1050464103192839e-15	2.0361158537362268e-14	5.931402975464093e-18
23400000	0.004654219053861612	1.7599316561588767e-49	-8.265357564397411e-36	7.064724281508309e-12	1.2119135654522012e-14	0.0006915618780572612	3.782373843944618e-25	5.6476322119066187e-14	1.1050464103192839e-15	2.0361158537362268e-14	5.931402975464093e-18
23500000	0.004654219053861612	1.7599316561588767e-49	-8.300742180251462e-36	7.064724281508309e-12	1.2119135654522012e-14	0.0006915618780572612	3.7823722433344356e-25	5.6476322119066187e-14	1.1050464103192839e-15	2.0361158537362268e-14	5.931402975464093e-18
23600000	0.004654219053861612	1.7599316561588767e-49	-8.336126796104244e-36	7.064724281508309e-12	1.2119135654522012e-14	0.0006915618780572612	3.782370591376593e-25	5.6476322119066187e-14	1.1050464103192839e-15	2.0361158537362268e-14	5.931402975464093e-18
23700000	0.004654219053861612	1.7599316561588767e-49	-8.371511411955847e-36	7.064724281508309e-12	1.2119135654522012e-14	0.0006915618780572612	3.782368891661451e-25	5.6476322119066187e-14	1.1050464103192839e-15	2.0361158537362268e-14	5.931402975464093e-18
23800000	0.004654219053861612	1.7599316561588767e-49	-8.406896027806357e-36	7.064724281508309e-12	1.2119135654522012e-14	0.0006915618780572612	3.7823671477793684e-25	5.6476322119066187e-14	1.1050464103192839e-15	2.0361158537362268e-14	5.931402975464093e-18
23900000	0.004654219053861612	1.7599316561588767e-49	-8.442280643655865e-36	7.064724281508309e-12	1.2119135654522012e-14	0.0006915618780572612	3.7823653633207063e-25	5.6476322119066187e-14	1.1050464103192839e-15	2.0361158537362268e-14	5.931402975464093e-18
24000000	0.004654219053861612	1.7599316561588767e-49	-8.477665259504457e-36	7.064724281508309e-12	1.2119135654522012e-14	0.0006915618780572612	3.782363541875825e-25	5.6476322119066187e-14	1.1050464103192839e-15	2.0361158537362268e-14	5.931402975464093e-18
24100000	0.004654219053861612	1.7599316561588767e-49	-8.513049875352225e-36	7.064724281508309e-12	1.2119135654522012e-14	0.0006915618780572612	3.782361687035084e-25	5.6476322119066187e-14	1.1050464103192839e-15	2.0361158537362268e-14	5.931402975464093e-18
24200000	0.004654219053861612	1.7599316561588767e-49	-8.548434491199257e-36	7.064724281508309e-12	1.2119135654522012e-14	0.0006915618780572612	3.7823598023888444e-25	5.6476322119066187e-14	1.1050464103192839e-15	2.0361158537362268e-14	5.931402975464093e-18
24300000	0.004654219053861612	1.7599316561588767e-49	-8.58381910704564e-36	7.064724281508309e-12	1.2119135654522012e-14	0.0006915618780572612	3.782357891527466e-25	5.6476322119066187e-14	1.1050464103192839e-15	2.0361158537362268e-14	5.931402975464093e-18
24400000	0.004654219053861612	1.7599316561588767e-49	-8.619203722891464e-36	7.064724281508309e-12	1.2119135654522012e-14	0.0006915618780572612	3.7823559580413086e-25	5.6476322119066187e-14	1.1050464103192839e-15	2.0361158537362268e-14	5.931402975464093e-18
24500000	0.004654219053861612	1.7599316561588767e-49	-8.654588338736818e-36	7.064724281508309e-12	1.2119135654522012e-14	0.0006915618780572612	3.7823540055207325e-25	5.6476322119066187e-14	1.1050464103192839e-15	2.0361158537362268e-14	5.931402975464093e-18
24600000	0.004654219053861612	1.7599316561588767e-49	-8.68997295458179e-36	7.064724281508309e-12	1.2119135654522012e-14	0.0006915618780572612	3.7823520375560982e-25	5.6476322119066187e-14	1.1050464103192839e-15	2.0361158537362268e-14	5.931402975464093e-18
24700000	0.004654219053861612	1.7599316561588767e-49	-8.72535757042647e-36	7.064724281508309e-12	1.2119135654522012e-14	0.0006915618780572612	3.7823500577377657e-25	5.6476322119066187e-14	1.1050464103192839e-15	2.0361158537362268e-14	5.931402975464093e-18
24800000	0.004654219053861612	1.7599316561588767e-49	-8.760742186270944e-36	7.06472428150831e-12	1.2119135654522012e-14	0.0006915618780572612	3.7823480696560953e-25	5.6476322119066187e-14	1.1050464103192839e-15	2.0361158537362268e-14	5.931402975464093e-18
24900000	0.004654219053861612	1.7599316561588767e-49	-8.796126802115304e-36	7.06472428150831e-12	1.2119135654522012e-14	0.0006915618780572612	3.782346076901447e-25	5.6476322119066187e-14	1.1050464103192839e-15	2.0361158537362268e-14	5.931402975464093e-18
25000000	0.004654219053861612	1.7599316561588767e-49	-8.831511417959636e-36	7.06472428150831e-12	1.2119135654522012e-14	0.0006915618780572612	3.7823440830641807e-25	5.6476322119066187e-14	1.1050464103192839e-15	2.0361158537362268e-14	5.931402975464093e-18
25100000	0.004654219053861612	1.7599316561588767e-49	-8.866896033804031e-36	7.06472428150831e-12	1.2119135654522012e-14	0.0006915618780572612	3.782342091734657e-25	5.6476322119066187e-14	1.1050464103192839e-15	2.0361158537362268e-14	5.931402975464093e-18
25200000	0.004654219053861612	1.7599316561588767e-49	-8.902280649648577e-36	7.06472428150831e-12	1.2119135654522012e-14	0.0006915618780572612	3.7823401065032365e-25	5.6476322119066187e-14	1.1050464103192839e-15	2.0361158537362268e-14	5.931402975464093e-18
25300000	0.004654219053861612	1.7599316561588767e-49	-8.937665265493361e-36	7.06472428150831e-12	1.2119135654522012e-14	0.0006915618780572612	3.7823381309602783e-25	5.6476322119066187e-14	1.1050464103192839e-15	2.0361158537362268e-14	5.931402975464093e-18
25400000	0.004654219053861612	1.7599316561588767e-49	-8.973049881338475e-36	7.06472428150831e-12	1.2119135654522012e-14	0.0006915618780572612	3.7823361686961434e-25	5.6476322119066187e-14	1.1050464103192839e-15	2.0361158537362268e-14	5.931402975464093e-18
25500000	0.004654219053861612	1.7599316561588767e-49	-9.008434497184004e-36	7.06472428150831e-12	1.2119135654522012e-14	0.0006915618780572612	3.7823342233011917e-25	5.6476322119066187e-14	1.1050464103192839e-15	2.0361158537362268e-14	5.931402975464093e-18
25600000	0.004654219053861612	1.7599316561588767e-49	-9.04381911303004e-36	7.06472428150831e-12	1.2119135654522012e-14	0.0006915618780572612	3.782332298365783e-25	5.6476322119066187e-14	1.1050464103192839e-15	2.0361158537362268e-14	5.931402975464093e-18
25700000	0.004654219053861612	1.7599316561588767e-49	-9.07920372887667e-36	7.06472428150831e-12	1.2119135654522012e-14	0.0006915618780572612	3.7823303974802784e-25	5.6476322119066187e-14	1.1050464103192839e-15	2.0361158537362268e-14	5.931402975464093e-18
25800000	0.004654219053861612	1.7599316561588767e-49	-9.114588344723983e-36	7.06472428150831e-12	1.2119135654522012e-14	0.0006915618780572612	3.782328524235037e-25	5.6476322119066187e-14	1.1050464103192839e-15	2.0361158537362268e-14	5.931402975464093e-18
25900000	0.004654219053861612	1.7599316561588767e-49	-9.149972960572068e-36	7.06472428150831e-12	1.2119135654522012e-14	0.0006915618780572612	3.78232668222042e-25	5.6476322119066187e-14	1.1050464103192839e-15	2.0361158537362268e-14	5.931402975464093e-18
26000000	0.004654219053861612	1.7599316561588767e-49	-9.185357576421013e-36	7.06472428150831e-12	1.2119135654522012e-14	0.0006915618780572612	3.782324875026787e-25	5.6476322119066187e-14	1.1050464103192839e-15	2.0361158537362268e-14	5.931402975464093e-18
26100000	0.004654219053861612	1.7599316561588767e-49	-9.220742192270907e-36	7.06472428150831e-12	1.2119135654522012e-14	0.0006915618780572612	3.7823231062444982e-25	5.6476322119066187e-14	1.1050464103192839e-15	2.0361158537362268e-14	5.931402975464093e-18
26200000	0.004654219053861612	1.7599316561588767e-49	-9.256126808121841e-36	7.06472428150831e-12	1.2119135654522012e-14	0.0006915618780572612	3.782321379463914e-25	5.6476322119066187e-14	1.1050464103192839e-15	2.0361158537362268e-14	5.931402975464093e-18
26300000	0.004654219053861612	1.759931656158877e-49	-9.2915114239739e-36	7.06472428150831e-12	1.2119135654522012e-14	0.0006915618780572612	3.782319698275394e-25	5.6476322119066187e-14	1.1050464103192839e-15	2.0361158537362268e-14	5.931402975464093e-18
26400000	0.004654219053861612	1.759931656158877e-49	-9.326896039827175e-36	7.06472428150831e-12	1.2119135654522012e-14	0.0006915618780572612	3.782318066269299e-25	5.6476322119066187e-14	1.1050464103192839e-15	2.0361158537362268e-14	5.931402975464093e-18
26500000	0.004654219053861612	1.759931656158877e-49	-9.362280655681755e-36	7.06472428150831e-12	1.2119135654522012e-14	0.0006915618780572612	3.782316487035989e-25	5.6476322119066187e-14	1.1050464103192839e-15	2.0361158537362268e-14	5.931402975464093e-18
26600000	0.004654219053861612	1.759931656158877e-49	-9.397665271537728e-36	7.06472428150831e-12	1.2119135654522012e-14	0.0006915618780572612	3.7823149641658243e-25	5.6476322119066187e-14	1.1050464103192839e-15	2.0361158537362268e-14	5.931402975464093e-18
26700000	0.004654219053861612	1.759931656158877e-49	-9.433049887395182e-36	7.06472428150831e-12	1.2119135654522012e-14	0.0006915618780572612	3.782313501249165e-25	5.6476322119066187e-14	1.1050464103192839e-15	2.0361158537362268e-14	5.931402975464093e-18
26800000	0.004654219053861612	1.759931656158877e-49	-9.468434503254207e-36	7.06472428150831e-12	1.2119135654522012e-14	0.0006915618780572612	3.782312101876371e-25	5.6476322119066187e-14	1.1050464103192839e-15	2.0361158537362268e-14	5.931402975464093e-18
26900000	0.004654219053861612	1.759931656158877e-49	-9.503819119114891e-36	7.06472428150831e-12	1.2119135654522012e-14	0.0006915618780572612	3.782310769637803e-25	5.6476322119066187e-14	1.1050464103192839e-15	2.0361158537362268e-14	5.931402975464093e-18
27000000	0.004654219053861612	1.759931656158877e-49	-9.539203734977323e-36	7.06472428150831e-12	1.2119135654522012e-14	0.0006915618780572612	3.7823095081238207e-25	5.6476322119066187e-14	1.1050464103192839e-15	2.0361158537362268e-14	5.931402975464093e-18
27100000	0.004654219053861612	1.759931656158877e-49	-9.574588350841591e-36	7.06472428150831e-12	1.2119135654522012e-14	0.0006915618780572612	3.782308320924784e-25	5.6476322119066187e-14	1.1050464103192839e-15	2.0361158537362268e-14	5.931402975464093e-18
27200000	0.004654219053861612	1.759931656158877e-49	-9.609972966707785e-36	7.06472428150831e-12	1.2119135654522012e-14	0.0006915618780572612	3.782307211631054e-25	5.6476322119066187e-14	1.1050464103192839e-15	2.0361158537362268e-14	5.931402975464093e-18
27300000	0.004654219053861612	1.759931656158877e-49	-9.645357582575993e-36	7.06472428150831e-12	1.2119135654522012e-14	0.0006915618780572612	3.7823061838329905e-25	5.6476322119066187e-14	1.1050464103192839e-15	2.0361158537362268e-14	5.931402975464093e-18
27400000	0.004654219053861612	1.759931656158877e-49	-9.680742198446304e-36	7.06472428150831e-12	1.2119135654522012e-14	0.0006915618780572612	3.782305241120953e-25	5.6476322119066187e-14	1.1050464103192839e-15	2.0361158537362268e-14	5.931402975464093e-18
27500000	0.004654219053861612	1.759931656158877e-49	-9.716126814318806e-36	7.06472428150831e-12	1.2119135654522012e-14	0.0006915618780572612	3.7823043870853027e-25	5.6476322119066187e-14	1.1050464103192839e-15	2.0361158537362268e-14	5.931402975464093e-18
27600000	0.004654219053861612	1.759931656158877e-49	-9.751511430193589e-36	7.06472428150831e-12	1.2119135654522012e-14	0.0006915618780572612	3.7823036253163994e-25	5.6476322119066187e-14	1.1050464103192839e-15	2.0361158537362268e-14	5.931402975464093e-18
27700000	0.004654219053861612	1.759931656158877e-49	-9.786896046070741e-36	7.06472428150831e-12	1.2119135654522012e-14	0.0006915618780572612	3.7823029594046027e-25	5.6476322119066187e-14	1.1050464103192839e-15	2.0361158537362268e-14	5.931402975464093e-18
27800000	0.004654219053861612	1.759931656158877e-49	-9.822280661950351e-36	7.06472428150831e-12	1.2119135654522012e-14	0.0006915618780572612	3.7823023929402737e-25	5.6476322119066187e-14	1.1050464103192839e-15	2.0361158537362268e-14	5.931402975464093e-18
27900000	0.004654219053861612	1.759931656158877e-49	-9.857665277832507e-36	7.06472428150831e-12	1.2119135654522012e-14	0.0006915618780572612	3.782301929513772e-25	5.6476322119066187e-14	1.1050464103192839e-15	2.0361158537362268e-14	5.931402975464093e-18
28000000	0.004654219053861612	1.759931656158877e-49	-9.8930498937173e-36	7.06472428150831e-12	1.2119135654522012e-14	0.0006915618780572612	3.782301572715458e-25	5.6476322119066187e-14	1.1050464103192839e-15	2.0361158537362268e-14	5.931402975464093e-18
28100000	0.004654219053861612	1.759931656158877e-49	-9.928434509604814e-36	7.06472428150831e-12	1.2119135654522012e-14	0.0006915618780572612	3.782301326135692e-25	5.6476322119066187e-14	1.1050464103192839e-15	2.0361158537362268e-14	5.931402975464093e-18
28200000	0.004654219053861612	1.759931656158877e-49	-9.963819125495143e-36	7.06472428150831e-12	1.2119135654522012e-14	0.0006915618780572612	3.7823011933648338e-25	5.6476322119066187e-14	1.1050464103192839e-15	2.0361158537362268e-14	5.931402975464093e-18
28300000	0.004654219053861612	1.759931656158877e-49	-9.999203741387782e-36	7.06472428150831e-12	1.2119135654522012e-14	0.0006915618780572612	3.782301169984684e-25	5.6476322119066187e-14	1.1050464103192839e-15	2.0361158537362268e-14	5.931402975464093e-18
28400000	0.004654219053861612	1.759931656158877e-49	-1.0034588357276325e-35	7.06472428150831e-12	1.2119135654522012e-14	0.0006915618780572612	3.782301170551489e-25	5.6476322119066187e-14	1.1050464103192839e-15	2.0361158537362268e-14	5.931402975464093e-18
28500000	0.004654219053861612	1.759931656158877e-49	-1.0069972973159073e-35	7.06472428150831e-12	1.2119135654522012e-14	0.0006915618780572612	3.7823011710952985e-25	5.6476322119066187e-14	1.1050464103192839e-15	2.0361158537362268e-14	5.931402975464093e-18
28600000	0.004654219053861612	1.759931656158877e-49	-1.0105357589036117e-35	7.06472428150831e-12	1.2119135654522012e-14	0.0006915618780572612	3.782301171616464e-25	5.6476322119066187e-14	1.1050464103192839e-15	2.0361158537362268e-14	5.931402975464093e-18
28700000	0.004654219053861612	1.759931656158877e-49	-1.0140742204907543e-35	7.06472428150831e-12	1.2119135654522012e-14	0.0006915618780572612	3.7823011721153383e-25	5.6476322119066187e-14	1.1050464103192839e-15	2.0361158537362268e-14	5.931402975464093e-18
28800000	0.004654219053861612	1.759931656158877e-49	-1.017612682077344e-35	7.06472428150831e-12	1.2119135654522012e-14	0.0006915618780572612	3.782301172592273e-25	5.6476322119066187e-14	1.1050464103192839e-15	2.0361158537362268e-14	5.931402975464093e-18
28900000	0.004654219053861612	1.759931656158877e-49	-1.0211511436633899e-35	7.06472428150831e-12	1.2119135654522012e-14	0.0006915618780572612	3.782301173047621e-25	5.6476322119066187e-14	1.1050464103192839e-15	2.0361158537362268e-14	5.931402975464093e-18
29000000	0.004654219053861612	1.759931656158877e-49	-1.0246896052489006e-35	7.06472428150831e-12	1.2119135654522012e-14	0.0006915618780572612	3.782301173481734e-25	5.6476322119066187e-14	1.1050464103192839e-15	2.0361158537362268e-14	5.931402975464093e-18
29100000	0.004654219053861612	1.759931656158877e-49	-1.0282280668338851e-35	7.06472428150831e-12	1.2119135654522012e-14	0.0006915618780572612	3.7823011738949642e-25	5.6476322119066187e-14	1.1050464103192839e-15	2.0361158537362268e-14	5.931402975464093e-18
29200000	0.004654219053861612	1.759931656158877e-49	-1.0317665284183522e-35	7.06472428150831e-12	1.2119135654522012e-14	0.0006915618780572612	3.7823011742876634e-25	5.6476322119066187e-14	1.1050464103192839e-15	2.0361158537362268e-14	5.931402975464093e-18
29300000	0.004654219053861612	1.759931656158877e-49	-1.035304990002311e-35	7.06472428150831e-12	1.2119135654522012e-14	0.0006915618780572612	3.7823011746601844e-25	5.6476322119066187e-14	1.1050464103192839e-15	2.0361158537362268e-14	5.931402975464093e-18
29400000	0.004654219053861612	1.759931656158877e-49	-1.0388434515857701e-35	7.06472428150831e-12	1.2119135654522012e-14	0.0006915618780572612	3.7823011750128787e-25	5.6476322119066187e-14	1.1050464103192839e-15	2.0361158537362268e-14	5.931402975464093e-18
29500000	0.004654219053861612	1.759931656158877e-49	-1.0423819131687386e-35	7.06472428150831e-12	1.2119135654522012e-14	0.0006915618780572612	3.7823011753460987e-25	5.6476322119066187e-14	1.1050464103192839e-15	2.0361158537362268e-14	5.931402975464093e-18
29600000	0.004654219053861612	1.759931656158877e-49	-1.0459203747512252e-35	7.06472428150831e-12	1.2119135654522012e-14	0.0006915618780572612	3.7823011756601968e-25	5.6476322119066187e-14	1.1050464103192839e-15	2.0361158537362268e-14	5.931402975464093e-18
29700000	0.004654219053861612	1.759931656158877e-49	-1.0494588363332387e-35	7.06472428150831e-12	1.2119135654522012e-14	0.0006915618780572612	3.782301175955525e-25	5.6476322119066187e-14	1.1050464103192839e-15	2.0361158537362268e-14	5.931402975464093e-18
29800000	0.004654219053861612	1.759931656158877e-49	-1.0529972979147883e-35	7.06472428150831e-12	1.2119135654522012e-14	0.0006915618780572612	3.782301176232435e-25	5.6476322119066187e-14	1.1050464103192839e-15	2.0361158537362268e-14	5.931402975464093e-18
29900000	0.004654219053861612	1.759931656158877e-49	-1.0565357594958824e-35	7.06472428150831e-12	1.2119135654522012e-14	0.0006915618780572612	3.78230117649128e-25	5.6476322119066187e-14	1.1050464103192839e-15	2.0361158537362268e-14	5.931402975464093e-18
30000000	0.004654219053861612	1.759931656158877e-49	-1.0600742210765305e-35	7.06472428150831e-12	1.2119135654522012e-14	0.0006915618780572612	3.782301176732411e-25	5.6476322119066187e-14	1.1050464103192839e-15	2.0361158537362268e-14	5.931402975464093e-18
30100000	0.004654219053861612	1.759931656158877e-49	-1.0636126826567409e-35	7.06472428150831e-12	1.2119135654522012e-14	0.0006915618780572612	3.7823011769561807e-25	5.6476322119066187e-14	1.1050464103192839e-15	2.0361158537362268e-14	5.931402975464093e-18
30200000	0.004654219053861612	1.759931656158877e-49	-1.0671511442365228e-35	7.06472428150831e-12	1.2119135654522012e-14	0.0006915618780572612	3.7823011771629414e-25	5.6476322119066187e-14	1.1050464103192839e-15	2.0361158537362268e-14	5.931402975464093e-18
30300000	0.004654219053861612	1.759931656158877e-49	-1.070689605815885e-35	7.06472428150831e-12	1.2119135654522012e-14	0.0006915618780572612	3.782301177353045e-25	5.6476322119066187e-14	1.1050464103192839e-15	2.0361158537362268e-14	5.931402975464093e-18
30400000	0.004654219053861612	1.759931656158877e-49	-1.0742280673948362e-35	7.06472428150831e-12	1.2119135654522012e-14	0.0006915618780572612	3.782301177526843e-25	5.6476322119066187e-14	1.1050464103192839e-15	2.0361158537362268e-14	5.931402975464093e-18
30500000	0.004654219053861612	1.759931656158877e-49	-1.0777665289733855e-35	7.06472428150831e-12	1.2119135654522012e-14	0.0006915618780572612	3.782301177684689e-25	5.6476322119066187e-14	1.1050464103192839e-15	2.0361158537362268e-14	5.931402975464093e-18
30600000	0.004654219053861612	1.759931656158877e-49	-1.0813049905515417e-35	7.06472428150831e-12	1.2119135654522012e-14	0.0006915618780572612	3.782301177826934e-25	5.6476322119066187e-14	1.1050464103192839e-15	2.0361158537362268e-14	5.931402975464093e-18
30700000	0.004654219053861612	1.759931656158877e-49	-1.0848434521293136e-35	7.06472428150831e-12	1.2119135654522012e-14	0.0006915618780572612	3.7823011779539306e-25	5.6476322119066187e-14	1.1050464103192839e-15	2.0361158537362268e-14	5.931402975464093e-18
30800000	0.004654219053861612	1.759931656158877e-49	-1.0883819137067102e-35	7.06472428150831e-12	1.2119135654522012e-14	0.0006915618780572612	3.782301178066031e-25	5.6476322119066187e-14	1.1050464103192839e-15	2.0361158537362268e-14	5.931402975464093e-18
30900000	0.004654219053861612	1.759931656158877e-49	-1.0919203752837402e-35	7.06472428150831e-12	1.2119135654522012e-14	0.0006915618780572612	3.782301178163587e-25	5.6476322119066187e-14	1.1050464103192839e-15	2.0361158537362268e-14	5.931402975464093e-18
31000000	0.004654219053861612	1.759931656158877e-49	-1.0954588368604127e-35	7.06472428150831e-12	1.2119135654522012e-14	0.0006915618780572612	3.782301178246951e-25	5.6476322119066187e-14	1.1050464103192839e-15	2.0361158537362268e-14	5.931402975464093e-18
31100000	0.004654219053861612	1.759931656158877e-49	-1.0989972984367365e-35	7.06472428150831e-12	1.2119135654522012e-14	0.0006915618780572612	3.782301178316475e-25	5.6476322119066187e-14	1.1050464103192839e-15	2.0361158537362268e-14	5.931402975464093e-18
31200000	0.004654219053861612	1.759931656158877e-49	-1.1025357600127203e-35	7.06472428150831e-12	1.2119135654522012e-14	0.0006915618780572612	3.7823011783725118e-25	5.6476322119066187e-14	1.1050464103192839e-15	2.0361158537362268e-14	5.931402975464093e-18
31300000	0.004654219053861612	1.759931656158877e-49	-1.1060742215883732e-35	7.06472428150831e-12	1.2119135654522012e-14	0.0006915618780572612	3.7823011784154123e-25	5.6476322119066187e-14	1.1050464103192839e-15	2.0361158537362268e-14	5.931402975464093e-18
31400000	0.004654219053861612	1.759931656158877e-49	-1.109612683163704e-35	7.06472428150831e-12	1.2119135654522012e-14	0.0006915618780572612	3.7823011784455297e-25	5.6476322119066187e-14	1.1050464103192839e-15	2.0361158537362268e-14	5.931402975464093e-18
31500000	0.004654219053861612	1.759931656158877e-49	-1.1131511447387215e-35	7.06472428150831e-12	1.2119135654522012e-14	0.0006915618780572612	3.782301178463216e-25	5.6476322119066187e-14	1.1050464103192839e-15	2.0361158537362268e-14	5.931402975464093e-18
31600000	0.004654219053861612	1.759931656158877e-49	-1.1166896063134345e-35	7.06472428150831e-12	1.2119135654522012e-14	0.0006915618780572612	3.7823011784688224e-25	5.6476322119066187e-14	1.1050464103192839e-15	2.0361158537362268e-14	5.931402975464093e-18
31700000	0.004654219053861612	1.759931656158877e-49	-1.1202280678878522e-35	7.06472428150831e-12	1.2119135654522012e-14	0.0006915618780572612	3.782301178462702e-25	5.6476322119066187e-14	1.1050464103192839e-15	2.0361158537362268e-14	5.931402975464093e-18
31800000	0.004654219053861612	1.759931656158877e-49	-1.1237665294619833e-35	7.06472428150831e-12	1.2119135654522012e-14	0.0006915618780572612	3.782301178445207e-25	5.6476322119066187e-14	1.1050464103192839e-15	2.0361158537362268e-14	5.931402975464093e-18
31900000	0.004654219053861612	1.759931656158877e-49	-1.1273049910358365e-35	7.06472428150831e-12	1.2119135654522012e-14	0.0006915618780572612	3.7823011784166892e-25	5.6476322119066187e-14	1.1050464103192839e-15	2.0361158537362268e-14	5.931402975464093e-18
32000000	0.004654219053861612	1.759931656158877e-49	-1.1308434526094209e-35	7.06472428150831e-12	1.2119135654522012e-14	0.0006915618780572612	3.7823011783775007e-25	5.6476322119066187e-14	1.1050464103192839e-15	2.0361158537362268e-14	5.931402975464093e-18
32100000	0.004654219053861612	1.759931656158877e-49	-1.1343819141827452e-35	7.06472428150831e-12	1.2119135654522012e-14	0.0006915618780572612	3.782301178327994e-25	5.6476322119066187e-14	1.1050464103192839e-15	2.0361158537362268e-14	5.931402975464093e-18
32200000	0.004654219053861612	1.759931656158877e-49	-1.1379203757558185e-35	7.06472428150831e-12	1.2119135654522012e-14	0.0006915618780572612	3.782301178268521e-25	5.6476322119066187e-14	1.1050464103192839e-15	2.0361158537362268e-14	5.931402975464093e-18
32300000	0.004654219053861612	1.759931656158877e-49	-1.1414588373286495e-35	7.06472428150831e-12	1.2119135654522012e-14	0.0006915618780572612	3.7823011781994335e-25	5.6476322119066187e-14	1.1050464103192839e-15	2.0361158537362268e-14	5.931402975464093e-18
32400000	0.004654219053861612	1.759931656158877e-49	-1.144997298901247e-35	7.06472428150831e-12	1.2119135654522012e-14	0.0006915618780572612	3.7823011781210845e-25	5.6476322119066187e-14	1.1050464103192839e-15	2.0361158537362268e-14	5.931402975464093e-18
32500000	0.004654219053861612	1.759931656158877e-49	-1.14853576047362e-35	7.06472428150831e-12	1.2119135654522012e-14	0.0006915618780572612	3.782301178033825e-25	5.6476322119066187e-14	1.1050464103192839e-15	2.0361158537362268e-14	5.931402975464093e-18
32600000	0.004654219053861612	1.759931656158877e-49	-1.1520742220457775e-35	7.06472428150831e-12	1.2119135654522012e-14	0.0006915618780572612	3.782301177938008e-25	5.6476322119066187e-14	1.1050464103192839e-15	2.0361158537362268e-14	5.931402975464093e-18
32700000	0.004654219053861612	1.759931656158877e-49	-1.1556126836177283e-35	7.06472428150831e-12	1.2119135654522012e-14	0.0006915618780572612	3.782301177833986e-25	5.6476322119066187e-14	1.1050464103192839e-15	2.0361158537362268e-14	5.931402975464093e-18
32800000	0.004654219053861612	1.759931656158877e-49	-1.159151145189481e-35	7.06472428150831e-12	1.2119135654522012e-14	0.0006915618780572612	3.7823011777221103e-25	5.6476322119066187e-14	1.1050464103192839e-15	2.0361158537362268e-14	5.931402975464093e-18
32900000	0.004654219053861612	1.7599316561588767e-49	-1.1626896067610448e-35	7.06472428150831e-12	1.2119135654522012e-14	0.0006915618780572612	3.7823011776027333e-25	5.6476322119066187e-14	1.1050464103192839e-15	2.0361158537362268e-14	5.931402975464093e-18
33000000	0.004654219053861612	1.7599316561588767e-49	-1.1662280683324284e-35	7.064724281508311e-12	1.2119135654522012e-14	0.0006915618780572612	3.782301177476207e-25	5.6476322119066187e-14	1.1050464103192839e-15	2.0361158537362268e-14	5.931402975464093e-18
33100000	0.004654219053861612	1.7599316561588767e-49	-1.1697665299036408e-35	7.064724281508311e-12	1.2119135654522012e-14	0.0006915618780572612	3.782301177342884e-25	5.6476322119066187e-14	1.1050464103192839e-15	2.0361158537362268e-14	5.931402975464093e-18
33200000	0.004654219053861612	1.7599316561588767e-49	-1.1733049914746906e-35	7.064724281508311e-12	1.2119135654522012e-14	0.0006915618780572612	3.7823011772031158e-25	5.6476322119066187e-14	1.1050464103192839e-15	2.0361158537362268e-14	5.931402975464093e-18
33300000	0.004654219053861612	1.7599316561588767e-49	-1.1768434530455871e-35	7.064724281508311e-12	1.2119135654522012e-14	0.0006915618780572612	3.7823011770572553e-25	5.6476322119066187e-14	1.1050464103192839e-15	2.0361158537362268e-14	5.931402975464093e-18
33400000	0.004654219053861612	1.7599316561588767e-49	-1.1803819146163388e-35	7.064724281508311e-12	1.2119135654522012e-14	0.0006915618780572612	3.782301176905654e-25	5.6476322119066187e-14	1.1050464103192839e-15	2.0361158537362268e-14	5.931402975464093e-18
33500000	0.004654219053861612	1.7599316561588767e-49	-1.1839203761869549e-35	7.064724281508311e-12	1.2119135654522012e-14	0.0006915618780572612	3.7823011767486646e-25	5.6476322119066187e-14	1.1050464103192839e-15	2.0361158537362268e-14	5.931402975464093e-18
33600000	0.004654219053861612	1.7599316561588767e-49	-1.1874588377574439e-35	7.064724281508311e-12	1.2119135654522012e-14	0.0006915618780572612	3.7823011765866388e-25	5.6476322119066187e-14	1.1050464103192839e-15	2.0361158537362268e-14	5.931402975464093e-18
33700000	0.004654219053861612	1.7599316561588767e-49	-1.190997299327815e-35	7.064724281508311e-12	1.2119135654522012e-14	0.0006915618780572612	3.782301176419929e-25	5.6476322119066187e-14	1.1050464103192839e-15	2.0361158537362268e-14	5.931402975464093e-18
33800000	0.004654219053861612	1.7599316561588767e-49	-1.1945357608980768e-35	7.064724281508311e-12	1.2119135654522012e-14	0.0006915618780572612	3.782301176248887e-25	5.6476322119066187e-14	1.1050464103192839e-15	2.0361158537362268e-14	5.931402975464093e-18
33900000	0.004654219053861612	1.7599316561588767e-49	-1.1980742224682384e-35	7.064724281508311e-12	1.2119135654522012e-14	0.0006915618780572612	3.782301176073865e-25	5.6476322119066187e-14	1.1050464103192839e-15	2.0361158537362268e-14	5.931402975464093e-18
34000000	0.004654219053861612	1.7599316561588767e-49	-1.2016126840383087e-35	7.064724281508311e-12	1.2119135654522012e-14	0.0006915618780572612	3.7823011758952157e-25	5.6476322119066187e-14	1.1050464103192839e-15	2.0361158537362268e-14	5.931402975464093e-18
34100000	0.004654219053861612	1.7599316561588767e-49	-1.2051511456082965e-35	7.064724281508311e-12	1.2119135654522012e-14	0.0006915618780572612	3.782301175713291e-25	5.6476322119066187e-14	1.1050464103192837e-15	2.0361158537362268e-14	5.931402975464093e-18
34200000	0.004654219053861612	1.7599316561588767e-49	-1.2086896071782104e-35	7.064724281508311e-12	1.2119135654522012e-14	0.0006915618780572612	3.782301175528443e-25	5.6476322119066187e-14	1.1050464103192837e-15	2.0361158537362268e-14	5.931402975464093e-18
34300000	0.004654219053861612	1.7599316561588767e-49	-1.2122280687480597e-35	7.064724281508311e-12	1.2119135654522012e-14	0.0006915618780572612	3.7823011753410234e-25	5.6476322119066187e-14	1.1050464103192837e-15	2.0361158537362268e-14	5.931402975464093e-18
34400000	0.004654219053861612	1.7599316561588767e-49	-1.2157665303178528e-35	7.064724281508311e-12	1.2119135654522012e-14	0.0006915618780572612	3.7823011751513854e-25	5.6476322119066187e-14	1.1050464103192837e-15	2.0361158537362268e-14	5.931402975464093e-18
34500000	0.004654219053861612	1.7599316561588767e-49	-1.2193049918875992e-35	7.064724281508311e-12	1.2119135654522012e-14	0.0006915618780572612	3.78230117495988e-25	5.6476322119066187e-14	1.1050464103192837e-15	2.0361158537362268e-14	5.931402975464093e-18
34600000	0.004654219053861612	1.7599316561588767e-49	-1.2228434534573073e-35	7.064724281508311e-12	1.2119135654522012e-14	0.0006915618780572612	3.7823011747668596e-25	5.6476322119066187e-14	1.1050464103192837e-15	2.0361158537362268e-14	5.931402975464093e-18
34700000	0.004654219053861612	1.7599316561588767e-49	-1.226381915026986e-35	7.064724281508311e-12	1.2119135654522012e-14	0.0006915618780572612	3.782301174572677e-25	5.6476322119066187e-14	1.1050464103192837e-15	2.0361158537362268e-14	5.931402975464093e-18
34800000	0.004654219053861612	1.7599316561588767e-49	-1.2299203765966443e-35	7.064724281508311e-12	1.2119135654522012e-14	0.0006915618780572612	3.7823011743776838e-25	5.6476322119066187e-14	1.1050464103192837e-15	2.0361158537362268e-14	5.931402975464093e-18
34900000	0.004654219053861612	1.7599316561588767e-49	-1.2334588381662912e-35	7.064724281508311e-12	1.2119135654522012e-14	0.0006915618780572612	3.782301174182232e-25	5.6476322119066187e-14	1.1050464103192837e-15	2.0361158537362268e-14	5.931402975464093e-18
35000000	0.004654219053861612	1.7599316561588767e-49	-1.2369972997359355e-35	7.064724281508311e-12	1.2119135654522012e-14	0.0006915618780572612	3.7823011739866744e-25	5.6476322119066187e-14	1.1050464103192837e-15	2.0361158537362268e-14	5.931402975464093e-18
35100000	0.004654219053861612	1.7599316561588767e-49	-1.2405357613055856e-35	7.064724281508311e-12	1.2119135654522012e-14	0.0006915618780572612	3.782301173791363e-25	5.6476322119066187e-14	1.1050464103192837e-15	2.0361158537362268e-14	5.931402975464093e-18
35200000	0.004654219053861612	1.7599316561588767e-49	-1.244074222875251e-35	7.064724281508311e-12	1.2119135654522012e-14	0.0006915618780572612	3.782301173596649e-25	5.6476322119066187e-14	1.1050464103192837e-15	2.0361158537362268e-14	5.931402975464093e-18
35300000	0.004654219053861612	1.7599316561588767e-49	-1.2476126844449405e-35	7.064724281508311e-12	1.2119135654522012e-14	0.0006915618780572612	3.782301173402886e-25	5.6476322119066187e-14	1.1050464103192837e-15	2.0361158537362268e-14	5.931402975464093e-18
35400000	0.004654219053861612	1.7599316561588767e-49	-1.2511511460146625e-35	7.064724281508311e-12	1.2119135654522012e-14	0.0006915618780572612	3.7823011732104248e-25	5.6476322119066187e-14	1.1050464103192837e-15	2.0361158537362268e-14	5.931402975464093e-18
35500000	0.004654219053861612	1.7599316561588767e-49	-1.2546896075844265e-35	7.064724281508311e-12	1.2119135654522012e-14	0.0006915618780572612	3.782301173019618e-25	5.6476322119066187e-14	1.1050464103192837e-15	2.0361158537362268e-14	5.931402975464093e-18
35600000	0.004654219053861612	1.7599316561588767e-49	-1.258228069154241e-35	7.064724281508311e-12	1.2119135654522012e-14	0.0006915618780572612	3.7823011728308186e-25	5.6476322119066187e-14	1.1050464103192837e-15	2.0361158537362268e-14	5.931402975464093e-18
35700000	0.004654219053861612	1.7599316561588767e-49	-1.261766530724115e-35	7.064724281508311e-12	1.2119135654522012e-14	0.0006915618780572612	3.7823011726443774e-25	5.6476322119066187e-14	1.1050464103192837e-15	2.0361158537362268e-14	5.931402975464093e-18
35800000	0.004654219053861612	1.7599316561588767e-49	-1.265304992294057e-35	7.064724281508311e-12	1.2119135654522012e-14	0.0006915618780572612	3.7823011724606476e-25	5.6476322119066187e-14	1.1050464103192837e-15	2.0361158537362268e-14	5.931402975464093e-18
35900000	0.004654219053861612	1.7599316561588767e-49	-1.2688434538640764e-35	7.064724281508311e-12	1.2119135654522012e-14	0.0006915618780572612	3.782301172279981e-25	5.6476322119066187e-14	1.1050464103192837e-15	2.0361158537362268e-14	5.931402975464093e-18
36000000	0.004654219053861612	1.7599316561588767e-49	-1.2723819154341818e-35	7.064724281508311e-12	1.2119135654522012e-14	0.0006915618780572612	3.7823011721027293e-25	5.6476322119066187e-14	1.1050464103192837e-15	2.0361158537362268e-14	5.931402975464093e-18
36100000	0.004654219053861612	1.7599316561588767e-49	-1.2759203770043822e-35	7.064724281508311e-12	1.2119135654522012e-14	0.0006915618780572612	3.782301171929245e-25	5.6476322119066187e-14	1.1050464103192837e-15	2.0361158537362268e-14	5.931402975464093e-18
36200000	0.004654219053861612	1.7599316561588767e-49	-1.2794588385746864e-35	7.064724281508311e-12	1.2119135654522012e-14	0.0006915618780572612	3.782301171759881e-25	5.6476322119066187e-14	1.1050464103192837e-15	2.0361158537362268e-14	5.931402975464093e-18
36300000	0.004654219053861612	1.7599316561588763e-49	-1.282997300145103e-35	7.064724281508311e-12	1.2119135654522012e-14	0.0006915618780572612	3.782301171594988e-25	5.6476322119066187e-14	1.1050464103192837e-15	2.0361158537362268e-14	5.931402975464093e-18
36400000	0.004654219053861612	1.7599316561588763e-49	-1.2865357617156414e-35	7.064724281508311e-12	1.2119135654522012e-14	0.0006915618780572612	3.782301171434919e-25	5.6476322119066187e-14	1.1050464103192837e-15	2.0361158537362268e-14	5.931402975464093e-18
36500000	0.004654219053861612	1.7599316561588763e-49	-1.2900742232863104e-35	7.064724281508311e-12	1.2119135654522012e-14	0.0006915618780572612	3.782301171280026e-25	5.6476322119066187e-14	1.1050464103192837e-15	2.0361158537362268e-14	5.931402975464093e-18
36600000	0.004654219053861612	1.7599316561588763e-49	-1.2936126848571184e-35	7.064724281508311e-12	1.2119135654522012e-14	0.0006915618780572612	3.7823011711306616e-25	5.6476322119066187e-14	1.1050464103192837e-15	2.0361158537362268e-14	5.931402975464093e-18
36700000	0.004654219053861612	1.7599316561588763e-49	-1.2971511464280748e-35	7.064724281508311e-12	1.2119135654522012e-14	0.0006915618780572612	3.782301170987177e-25	5.6476322119066187e-14	1.1050464103192837e-15	2.0361158537362268e-14	5.931402975464093e-18
36800000	0.004654219053861612	1.7599316561588763e-49	-1.3006896079991882e-35	7.064724281508311e-12	1.2119135654522012e-14	0.0006915618780572612	3.782301170849925e-25	5.6476322119066187e-14	1.1050464103192837e-15	2.0361158537362268e-14	5.931402975464093e-18
36900000	0.004654219053861612	1.7599316561588763e-49	-1.3042280695704674e-35	7.064724281508311e-12	1.2119135654522012e-14	0.0006915618780572612	3.7823011707192574e-25	5.6476322119066187e-14	1.1050464103192837e-15	2.0361158537362268e-14	5.931402975464093e-18
37000000	0.004654219053861612	1.7599316561588763e-49	-1.3077665311419214e-35	7.064724281508311e-12	1.2119135654522012e-14	0.0006915618780572612	3.782301170595527e-25	5.6476322119066187e-14	1.1050464103192837e-15	2.0361158537362268e-14	5.931402975464093e-18
37100000	0.004654219053861612	1.7599316561588763e-49	-1.311304992713559e-35	7.064724281508311e-12	1.2119135654522012e-14	0.0006915618780572612	3.782301170479085e-25	5.6476322119066187e-14	1.1050464103192837e-15	2.0361158537362268e-14	5.931402975464093e-18
37200000	0.004654219053861612	1.7599316561588763e-49	-1.3148434542853894e-35	7.064724281508311e-12	1.2119135654522012e-14	0.0006915618780572612	3.782301170370285e-25	5.6476322119066187e-14	1.1050464103192837e-15	2.0361158537362268e-14	5.931402975464093e-18
37300000	0.004654219053861612	1.7599316561588763e-49	-1.3183819158574212e-35	7.064724281508311e-12	1.2119135654522012e-14	0.0006915618780572612	3.782301170269477e-25	5.6476322119066187e-14	1.1050464103192837e-15	2.0361158537362268e-14	5.931402975464093e-18
37400000	0.004654219053861612	1.7599316561588763e-49	-1.3219203774296632e-35	7.064724281508311e-12	1.2119135654522012e-14	0.0006915618780572612	3.7823011701770147e-25	5.6476322119066187e-14	1.1050464103192837e-15	2.0361158537362268e-14	5.931402975464093e-18
37500000	0.004654219053861612	1.7599316561588763e-49	-1.3254588390021243e-35	7.064724281508311e-12	1.2119135654522012e-14	0.0006915618780572612	3.78230117009325e-25	5.6476322119066187e-14	1.1050464103192837e-15	2.0361158537362268e-14	5.931402975464093e-18
37600000	0.004654219053861612	1.7599316561588763e-49	-1.3289973005748134e-35	7.064724281508311e-12	1.2119135654522012e-14	0.0006915618780572612	3.782301170018535e-25	5.6476322119066187e-14	1.1050464103192837e-15	2.0361158537362268e-14	5.931402975464093e-18
37700000	0.004654219053861612	1.7599316561588763e-49	-1.3325357621477395e-35	7.064724281508311e-12	1.2119135654522012e-14	0.0006915618780572612	3.7823011699532217e-25	5.6476322119066187e-14	1.1050464103192837e-15	2.0361158537362268e-14	5.931402975464093e-18
37800000	0.004654219053861612	1.7599316561588763e-49	-1.3360742237209113e-35	7.064724281508311e-12	1.2119135654522012e-14	0.0006915618780572612	3.7823011698976626e-25	5.6476322119066187e-14	1.1050464103192837e-15	2.0361158537362268e-14	5.931402975464093e-18
37900000	0.004654219053861612	1.7599316561588763e-49	-1.3396126852943378e-35	7.064724281508311e-12	1.2119135654522012e-14	0.0006915618780572612	3.782301169852209e-25	5.6476322119066187e-14	1.1050464103192837e-15	2.0361158537362268e-14	5.931402975464093e-18
38000000	0.004654219053861612	1.7599316561588763e-49	-1.3431511468680278e-35	7.064724281508311e-12	1.2119135654522012e-14	0.0006915618780572612	3.7823011698172143e-25	5.6476322119066187e-14	1.1050464103192837e-15	2.0361158537362268e-14	5.931402975464093e-18
38100000	0.004654219053861612	1.7599316561588763e-49	-1.3466896084419902e-35	7.064724281508311e-12	1.2119135654522012e-14	0.0006915618780572612	3.7823011697930294e-25	5.6476322119066187e-14	1.1050464103192837e-15	2.0361158537362268e-14	5.931402975464093e-18
38200000	0.004654219053861612	1.7599316561588763e-49	-1.350228070016234e-35	7.064724281508311e-12	1.2119135654522012e-14	0.0006915618780572612	3.782301169780007e-25	5.6476322119066187e-14	1.1050464103192837e-15	2.0361158537362268e-14	5.931402975464093e-18
38300000	0.004654219053861612	1.7599316561588763e-49	-1.3537665315907088e-35	7.064724281508311e-12	1.2119135654522012e-14	0.0006915618780572612	3.7823011697777145e-25	5.6476322119066187e-14	1.1050464103192837e-15	2.0361158537362268e-14	5.931402975464093e-18
38400000	0.004654219053861612	1.7599316561588763e-49	-1.3573049931647738e-35	7.064724281508311e-12	1.2119135654522012e-14	0.0006915618780572612	3.78230116977777e-25	5.6476322119066187e-14	1.1050464103192837e-15	2.0361158537362268e-14	5.931402975464093e-18
38500000	0.004654219053861612	1.7599316561588763e-49	-1.3608434547382597e-35	7.064724281508311e-12	1.2119135654522012e-14	0.0006915618780572612	3.7823011697778233e-25	5.6476322119066187e-14	1.1050464103192837e-15	2.0361158537362268e-14	5.931402975464093e-18
38600000	0.004654219053861612	1.7599316561588763e-49	-1.364381916311175e-35	7.064724281508311e-12	1.2119135654522012e-14	0.0006915618780572612	3.7823011697778747e-25	5.6476322119066187e-14	1.1050464103192837e-15	2.0361158537362268e-14	5.931402975464093e-18
38700000	0.004654219053861612	1.7599316561588763e-49	-1.3679203778835283e-35	7.064724281508311e-12	1.2119135654522012e-14	0.0006915618780572612	3.782301169777924e-25	5.6476322119066187e-14	1.1050464103192837e-15	2.0361158537362268e-14	5.931402975464093e-18
38800000	0.004654219053861612	1.7599316561588763e-49	-1.371458839455329e-35	7.064724281508311e-12	1.2119135654522012e-14	0.0006915618780572612	3.7823011697779707e-25	5.6476322119066187e-14	1.1050464103192837e-15	2.0361158537362268e-14	5.931402975464093e-18
38900000	0.004654219053861612	1.7599316561588763e-49	-1.3749973010265857e-35	7.064724281508311e-12	1.2119135654522012e-14	0.0006915618780572612	3.782301169778015e-25	5.6476322119066187e-14	1.1050464103192837e-15	2.0361158537362268e-14	5.931402975464093e-18
39000000	0.004654219053861612	1.7599316561588763e-49	-1.3785357625973073e-35	7.064724281508311e-12	1.2119135654522012e-14	0.0006915618780572612	3.782301169778058e-25	5.6476322119066187e-14	1.1050464103192837e-15	2.0361158537362268e-14	5.931402975464093e-18
39100000	0.004654219053861612	1.7599316561588763e-49	-1.3820742241675027e-35	7.064724281508311e-12	1.2119135654522012e-14	0.0006915618780572612	3.7823011697780983e-25	5.6476322119066187e-14	1.1050464103192837e-15	2.0361158537362268e-14	5.931402975464093e-18
39200000	0.004654219053861612	1.7599316561588763e-49	-1.3856126857371807e-35	7.064724281508311e-12	1.2119135654522012e-14	0.0006915618780572612	3.782301169778137e-25	5.6476322119066187e-14	1.1050464103192837e-15	2.0361158537362268e-14	5.931402975464093e-18
39300000	0.004654219053861612	1.7599316561588763e-49	-1.3891511473063505e-35	7.064724281508311e-12	1.2119135654522012e-14	0.0006915618780572612	3.7823011697781736e-25	5.6476322119066187e-14	1.1050464103192837e-15	2.0361158537362268e-14	5.931402975464093e-18
39400000	0.004654219053861612	1.7599316561588763e-49	-1.3926896088750203e-35	7.064724281508311e-12	1.2119135654522012e-14	0.0006915618780572612	3.7823011697782085e-25	5.6476322119066187e-14	1.1050464103192837e-15	2.0361158537362268e-14	5.931402975464093e-18
39500000	0.004654219053861612	1.7599316561588763e-49	-1.3962280704431996e-35	7.064724281508311e-12	1.2119135654522012e-14	0.0006915618780572612	3.782301169778241e-25	5.6476322119066187e-14	1.1050464103192837e-15	2.0361158537362268e-14	5.931402975464093e-18
39600000	0.004654219053861612	1.7599316561588763e-49	-1.399766532010897e-35	7.064724281508311e-12	1.2119135654522012e-14	0.0006915618780572612	3.782301169778272e-25	5.6476322119066187e-14	1.1050464103192837e-15	2.0361158537362268e-14	5.931402975464093e-18
39700000	0.004654219053861612	1.7599316561588763e-49	-1.4033049935781217e-35	7.064724281508311e-12	1.2119135654522012e-14	0.0006915618780572612	3.782301169778301e-25	5.6476322119066187e-14	1.1050464103192837e-15	2.0361158537362268e-14	5.931402975464093e-18
39800000	0.004654219053861612	1.7599316561588763e-49	-1.406843455144882e-35	7.064724281508311e-12	1.2119135654522012e-14	0.0006915618780572612	3.7823011697783284e-25	5.6476322119066187e-14	1.1050464103192837e-15	2.0361158537362268e-14	5.931402975464093e-18
39900000	0.004654219053861612	1.7599316561588763e-49	-1.4103819167111872e-35	7.064724281508311e-12	1.2119135654522012e-14	0.0006915618780572612	3.7823011697783536e-25	5.6476322119066187e-14	1.1050464103192837e-15	2.0361158537362268e-14	5.931402975464093e-18
40000000	0.004654219053861612	1.7599316561588763e-49	-1.4139203782770458e-35	7.064724281508311e-12	1.2119135654522012e-14	0.0006915618780572612	3.7823011697783775e-25	5.6476322119066187e-14	1.1050464103192837e-15	2.0361158537362268e-14	5.931402975464093e-18
40100000	0.004654219053861612	1.7599316561588763e-49	-1.4174588398424674e-35	7.064724281508311e-12	1.2119135654522012e-14	0.0006915618780572612	3.782301169778399e-25	5.6476322119066187e-14	1.1050464103192837e-15	2.0361158537362268e-14	5.931402975464093e-18
40200000	0.004654219053861612	1.7599316561588763e-49	-1.42099730140746e-35	7.064724281508311e-12	1.2119135654522012e-14	0.0006915618780572612	3.7823011697784198e-25	5.6476322119066187e-14	1.1050464103192837e-15	2.0361158537362268e-14	5.931402975464093e-18
40300000	0.004654219053861612	1.7599316561588763e-49	-1.424535762972033e-35	7.064724281508311e-12	1.2119135654522012e-14	0.0006915618780572612	3.782301169778438e-25	5.6476322119066187e-14	1.1050464103192837e-15	2.0361158537362268e-14	5.931402975464093e-18
40400000	0.004654219053861612	1.7599316561588763e-49	-1.428074224536195e-35	7.064724281508311e-12	1.2119135654522012e-14	0.0006915618780572612	3.7823011697784556e-25	5.6476322119066187e-14	1.1050464103192837e-15	2.0361158537362268e-14	5.931402975464093e-18
40500000	0.004654219053861612	1.7599316561588763e-49	-1.4316126860999553e-35	7.064724281508311e-12	1.2119135654522012e-14	0.0006915618780572612	3.7823011697784707e-25	5.6476322119066187e-14	1.1050464103192837e-15	2.0361158537362268e-14	5.931402975464093e-18
40600000	0.004654219053861612	1.7599316561588763e-49	-1.4351511476633223e-35	7.064724281508311e-12	1.2119135654522012e-14	0.0006915618780572612	3.782301169778485e-25	5.6476322119066187e-14	1.1050464103192837e-15	2.0361158537362268e-14	5.931402975464093e-18
40700000	0.004654219053861612	1.7599316561588763e-49	-1.4386896092263052e-35	7.064724281508311e-12	1.2119135654522012e-14	0.0006915618780572612	3.7823011697784974e-25	5.6476322119066187e-14	1.1050464103192837e-15	2.0361158537362268e-14	5.931402975464093e-18
40800000	0.004654219053861612	1.7599316561588763e-49	-1.4422280707889126e-35	7.064724281508311e-12	1.2119135654522012e-14	0.0006915618780572612	3.7823011697785084e-25	5.6476322119066187e-14	1.1050464103192837e-15	2.0361158537362268e-14	5.931402975464093e-18
40900000	0.004654219053861612	1.7599316561588763e-49	-1.4457665323511536e-35	7.064724281508311e-12	1.2119135654522012e-14	0.0006915618780572612	3.782301169778518e-25	5.6476322119066187e-14	1.1050464103192837e-15	2.0361158537362268e-14	5.931402975464093e-18
41000000	0.004654219053861612	1.7599316561588763e-49	-1.449304993913037e-35	7.064724281508311e-12	1.2119135654522012e-14	0.0006915618780572612	3.7823011697785263e-25	5.6476322119066187e-14	1.1050464103192837e-15	2.0361158537362268e-14	5.931402975464093e-18
41100000	0.004654219053861612	1.7599316561588763e-49	-1.4528434554745715e-35	7.064724281508311e-12	1.2119135654522012e-14	0.0006915618780572612	3.7823011697785327e-25	5.6476322119066187e-14	1.1050464103192837e-15	2.0361158537362268e-14	5.931402975464093e-18
41200000	0.004654219053861612	1.7599316561588763e-49	-1.4563819170357664e-35	7.064724281508311e-12	1.2119135654522012e-14	0.0006915618780572612	3.7823011697785382e-25	5.6476322119066187e-14	1.1050464103192837e-15	2.0361158537362268e-14	5.931402975464093e-18
41300000	0.004654219053861612	1.7599316561588763e-49	-1.45992037859663e-35	7.064724281508311e-12	1.2119135654522012e-14	0.0006915618780572612	3.782301169778543e-25	5.6476322119066187e-14	1.1050464103192837e-15	2.0361158537362268e-14	5.931402975464093e-18
41400000	0.004654219053861612	1.7599316561588763e-49	-1.4634588401571717e-35	7.064724281508311e-12	1.2119135654522012e-14	0.0006915618780572612	3.7823011697785456e-25	5.6476322119066187e-14	1.1050464103192837e-15	2.0361158537362268e-14	5.931402975464093e-18
41500000	0.004654219053861612	1.7599316561588763e-49	-1.4669973017174e-35	7.064724281508311e-12	1.2119135654522012e-14	0.0006915618780572612	3.7823011697785474e-25	5.6476322119066187e-14	1.1050464103192837e-15	2.0361158537362268e-14	5.931402975464093e-18
41600000	0.004654219053861612	1.7599316561588763e-49	-1.470535763277324e-35	7.064724281508311e-12	1.2119135654522012e-14	0.0006915618780572612	3.782301169778548e-25	5.6476322119066187e-14	1.1050464103192837e-15	2.0361158537362268e-14	5.931402975464093e-18
41700000	0.004654219053861612	1.7599316561588763e-49	-1.4740742248369527e-35	7.064724281508311e-12	1.2119135654522012e-14	0.0006915618780572612	3.7823011697785474e-25	5.6476322119066187e-14	1.1050464103192837e-15	2.0361158537362268e-14	5.931402975464093e-18
41800000	0.004654219053861612	1.7599316561588763e-49	-1.4776126863962945e-35	7.06472428150831e-12	1.2119135654522012e-14	0.0006915618780572612	3.7823011697785456e-25	5.6476322119066187e-14	1.1050464103192837e-15	2.0361158537362268e-14	5.931402975464093e-18
41900000	0.004654219053861612	1.7599316561588763e-49	-1.4811511479553587e-35	7.06472428150831e-12	1.2119135654522012e-14	0.0006915618780572612	3.782301169778543e-25	5.6476322119066187e-14	1.1050464103192837e-15	2.0361158537362268e-14	5.931402975464093e-18
42000000	0.004654219053861612	1.7599316561588763e-49	-1.484689609514154e-35	7.06472428150831e-12	1.2119135654522012e-14	0.0006915618780572612	3.7823011697785387e-25	5.6476322119066187e-14	1.1050464103192837e-15	2.0361158537362268e-14	5.931402975464093e-18
42100000	0.004654219053861612	1.7599316561588763e-49	-1.488228071072689e-35	7.06472428150831e-12	1.2119135654522012e-14	0.0006915618780572612	3.782301169778534e-25	5.6476322119066187e-14	1.1050464103192837e-15	2.0361158537362268e-14	5.931402975464093e-18
42200000	0.004654219053861612	1.7599316561588763e-49	-1.4917665326309733e-35	7.06472428150831e-12	1.2119135654522012e-14	0.0006915618780572612	3.782301169778528e-25	5.6476322119066187e-14	1.1050464103192837e-15	2.0361158537362268e-14	5.931402975464093e-18
42300000	0.004654219053861612	1.7599316561588763e-49	-1.495304994189015e-35	7.06472428150831e-12	1.2119135654522012e-14	0.0006915618780572612	3.7823011697785212e-25	5.6476322119066187e-14	1.1050464103192837e-15	2.0361158537362268e-14	5.931402975464093e-18
42400000	0.004654219053861612	1.7599316561588763e-49	-1.4988434557468236e-35	7.06472428150831e-12	1.2119135654522012e-14	0.0006915618780572612	3.7823011697785134e-25	5.6476322119066187e-14	1.1050464103192837e-15	2.0361158537362268e-14	5.931402975464093e-18
42500000	0.004654219053861612	1.7599316561588763e-49	-1.5023819173044075e-35	7.06472428150831e-12	1.2119135654522012e-14	0.0006915618780572612	3.782301169778505e-25	5.6476322119066187e-14	1.1050464103192837e-15	2.0361158537362268e-14	5.931402975464093e-18
42600000	0.004654219053861612	1.7599316561588763e-49	-1.5059203788617758e-35	7.06472428150831e-12	1.2119135654522012e-14	0.0006915618780572612	3.7823011697784955e-25	5.6476322119066187e-14	1.1050464103192837e-15	2.0361158537362268e-14	5.931402975464093e-18
42700000	0.004654219053861612	1.7599316561588763e-49	-1.5094588404189375e-35	7.06472428150831e-12	1.2119135654522012e-14	0.0006915618780572612	3.7823011697784854e-25	5.6476322119066187e-14	1.1050464103192837e-15	2.0361158537362268e-14	5.931402975464093e-18
42800000	0.004654219053861612	1.7599316561588763e-49	-1.512997301975901e-35	7.06472428150831e-12	1.2119135654522012e-14	0.0006915618780572612	3.7823011697784744e-25	5.6476322119066187e-14	1.1050464103192837e-15	2.0361158537362268e-14	5.931402975464093e-18
42900000	0.004654219053861612	1.7599316561588763e-49	-1.5165357635326757e-35	7.06472428150831e-12	1.2119135654522012e-14	0.0006915618780572612	3.7823011697784625e-25	5.6476322119066187e-14	1.1050464103192837e-15	2.0361158537362268e-14	5.931402975464093e-18
43000000	0.004654219053861612	1.7599316561588763e-49	-1.5200742250892702e-35	7.06472428150831e-12	1.2119135654522012e-14	0.0006915618780572612	3.78230116977845e-25	5.6476322119066187e-14	1.1050464103192837e-15	2.0361158537362268e-14	5.931402975464093e-18
43100000	0.004654219053861612	1.7599316561588763e-49	-1.5236126866456934e-35	7.06472428150831e-12	1.2119135654522012e-14	0.0006915618780572612	3.782301169778437e-25	5.6476322119066187e-14	1.1050464103192837e-15	2.0361158537362268e-14	5.931402975464093e-18
43200000	0.004654219053861612	1.7599316561588767e-49	-1.527151148201954e-35	7.06472428150831e-12	1.2119135654522012e-14	0.0006915618780572612	3.7823011697784234e-25	5.6476322119066187e-14	1.1050464103192837e-15	2.0361158537362268e-14	5.931402975464093e-18
43300000	0.004654219053861612	1.7599316561588767e-49	-1.5306896097580616e-35	7.06472428150831e-12	1.2119135654522012e-14	0.0006915618780572612	3.782301169778409e-25	5.6476322119066187e-14	1.1050464103192837e-15	2.0361158537362268e-14	5.931402975464093e-18
43400000	0.004654219053861612	1.7599316561588767e-49	-1.5342280713140242e-35	7.06472428150831e-12	1.2119135654522012e-14	0.0006915618780572612	3.782301169778394e-25	5.6476322119066187e-14	1.1050464103192837e-15	2.0361158537362268e-14	5.931402975464093e-18
43500000	0.004654219053861612	1.7599316561588767e-49	-1.537766532869851e-35	7.06472428150831e-12	1.2119135654522012e-14	0.0006915618780572612	3.782301169778379e-25	5.6476322119066187e-14	1.1050464103192837e-15	2.0361158537362268e-14	5.931402975464093e-18
43600000	0.004654219053861612	1.7599316561588767e-49	-1.541304994425551e-35	7.06472428150831e-12	1.2119135654522012e-14	0.0006915618780572612	3.782301169778363e-25	5.6476322119066187e-14	1.1050464103192837e-15	2.0361158537362268e-14	5.931402975464093e-18
43700000	0.004654219053861612	1.7599316561588767e-49	-1.5448434559811328e-35	7.06472428150831e-12	1.2119135654522012e-14	0.0006915618780572612	3.7823011697783463e-25	5.6476322119066187e-14	1.1050464103192837e-15	2.0361158537362268e-14	5.931402975464093e-18
43800000	0.004654219053861612	1.7599316561588767e-49	-1.5483819175366058e-35	7.06472428150831e-12	1.2119135654522012e-14	0.0006915618780572612	3.7823011697783298e-25	5.6476322119066187e-14	1.1050464103192837e-15	2.0361158537362268e-14	5.931402975464093e-18
43900000	0.004654219053861612	1.7599316561588767e-49	-1.5519203790919783e-35	7.06472428150831e-12	1.2119135654522012e-14	0.0006915618780572612	3.7823011697783123e-25	5.6476322119066187e-14	1.1050464103192837e-15	2.0361158537362268e-14	5.931402975464093e-18
44000000	0.004654219053861612	1.7599316561588767e-49	-1.5554588406472592e-35	7.06472428150831e-12	1.2119135654522012e-14	0.0006915618780572612	3.782301169778295e-25	5.6476322119066187e-14	1.1050464103192837e-15	2.0361158537362268e-14	5.931402975464093e-18
44100000	0.004654219053861612	1.7599316561588767e-49	-1.558997302202458e-35	7.06472428150831e-12	1.2119135654522012e-14	0.0006915618780572612	3.782301169778277e-25	5.6476322119066187e-14	1.1050464103192837e-15	2.0361158537362268e-14	5.931402975464093e-18
44200000	0.004654219053861612	1.7599316561588767e-49	-1.5625357637575827e-35	7.06472428150831e-12	1.2119135654522012e-14	0.0006915618780572612	3.7823011697782586e-25	5.6476322119066187e-14	1.1050464103192837e-15	2.0361158537362268e-14	5.931402975464093e-18
44300000	0.004654219053861612	1.7599316561588767e-49	-1.5660742253126427e-35	7.06472428150831e-12	1.2119135654522012e-14	0.0006915618780572612	3.78230116977824e-25	5.6476322119066187e-14	1.1050464103192837e-15	2.0361158537362268e-14	5.931402975464093e-18
44400000	0.004654219053861612	1.7599316561588767e-49	-1.569612686867647e-35	7.064724281508309e-12	1.2119135654522012e-14	0.0006915618780572612	3.782301169778222e-25	5.6476322119066187e-14	1.1050464103192839e-15	2.0361158537362268e-14	5.931402975464093e-18
44500000	0.004654219053861612	1.7599316561588767e-49	-1.573151148422604e-35	7.064724281508309e-12	1.2119135654522012e-14	0.0006915618780572612	3.782301169778203e-25	5.6476322119066187e-14	1.1050464103192839e-15	2.0361158537362268e-14	5.931402975464093e-18
44600000	0.004654219053861612	1.7599316561588767e-49	-1.576689609977523e-35	7.064724281508309e-12	1.2119135654522012e-14	0.0006915618780572612	3.7823011697781837e-25	5.6476322119066187e-14	1.1050464103192839e-15	2.0361158537362268e-14	5.931402975464093e-18
44700000	0.004654219053861612	1.7599316561588767e-49	-1.5802280715324129e-35	7.064724281508309e-12	1.2119135654522012e-14	0.0006915618780572612	3.782301169778165e-25	5.6476322119066187e-14	1.1050464103192839e-15	2.0361158537362268e-14	5.931402975464093e-18
44800000	0.004654219053861612	1.7599316561588767e-49	-1.583766533087282e-35	7.064724281508309e-12	1.2119135654522012e-14	0.0006915618780572612	3.7823011697781456e-25	5.6476322119066187e-14	1.1050464103192839e-15	2.0361158537362268e-14	5.931402975464093e-18
44900000	0.004654219053861612	1.7599316561588767e-49	-1.5873049946421395e-35	7.064724281508309e-12	1.2119135654522012e-14	0.0006915618780572612	3.7823011697781263e-25	5.6476322119066187e-14	1.1050464103192839e-15	2.0361158537362268e-14	5.931402975464093e-18
45000000	0.004654219053861612	1.7599316561588767e-49	-1.5908434561969946e-35	7.064724281508309e-12	1.2119135654522012e-14	0.0006915618780572612	3.782301169778107e-25	5.6476322119066187e-14	1.1050464103192839e-15	2.0361158537362268e-14	5.931402975464093e-18
45100000	0.004654219053861612	1.7599316561588767e-49	-1.5943819177518558e-35	7.064724281508309e-12	1.2119135654522012e-14	0.0006915618780572612	3.782301169778088e-25	5.6476322119066187e-14	1.1050464103192839e-15	2.0361158537362268e-14	5.931402975464093e-18
45200000	0.004654219053861612	1.7599316561588767e-49	-1.5979203793067323e-35	7.064724281508309e-12	1.2119135654522012e-14	0.0006915618780572612	3.782301169778069e-25	5.6476322119066187e-14	1.1050464103192839e-15	2.0361158537362268e-14	5.931402975464093e-18
45300000	0.004654219053861612	1.7599316561588767e-49	-1.6014588408616325e-35	7.064724281508309e-12	1.2119135654522012e-14	0.0006915618780572612	3.7823011697780497e-25	5.6476322119066187e-14	1.1050464103192839e-15	2.0361158537362268e-14	5.931402975464093e-18
45400000	0.004654219053861612	1.7599316561588767e-49	-1.6049973024165656e-35	7.064724281508309e-12	1.2119135654522012e-14	0.0006915618780572612	3.782301169778031e-25	5.6476322119066187e-14	1.1050464103192839e-15	2.0361158537362268e-14	5.931402975464093e-18
45500000	0.004654219053861612	1.7599316561588767e-49	-1.60853576397154e-35	7.064724281508309e-12	1.2119135654522012e-14	0.0006915618780572612	3.782301169778012e-25	5.6476322119066187e-14	1.1050464103192839e-15	2.0361158537362268e-14	5.931402975464093e-18
45600000	0.004654219053861612	1.7599316561588767e-49	-1.6120742255265654e-35	7.064724281508309e-12	1.2119135654522012e-14	0.0006915618780572612	3.7823011697779936e-25	5.6476322119066187e-14	1.1050464103192839e-15	2.0361158537362268e-14	5.931402975464093e-18
45700000	0.004654219053861612	1.7599316561588767e-49	-1.6156126870816504e-35	7.064724281508309e-12	1.2119135654522012e-14	0.0006915618780572612	3.7823011697779753e-25	5.6476322119066187e-14	1.1050464103192839e-15	2.0361158537362268e-14	5.931402975464093e-18
45800000	0.004654219053861612	1.7599316561588767e-49	-1.6191511486368034e-35	7.064724281508309e-12	1.2119135654522012e-14	0.0006915618780572612	3.7823011697779574e-25	5.6476322119066187e-14	1.1050464103192839e-15	2.0361158537362268e-14	5.931402975464093e-18
45900000	0.004654219053861612	1.7599316561588767e-49	-1.6226896101920335e-35	7.064724281508309e-12	1.2119135654522012e-14	0.0006915618780572612	3.7823011697779395e-25	5.6476322119066187e-14	1.1050464103192839e-15	2.0361158537362268e-14	5.931402975464093e-18
46000000	0.004654219053861612	1.7599316561588767e-49	-1.62622807174735e-35	7.064724281508309e-12	1.2119135654522012e-14	0.0006915618780572612	3.782301169777922e-25	5.6476322119066187e-14	1.1050464103192839e-15	2.0361158537362268e-14	5.931402975464093e-18
46100000	0.004654219053861612	1.7599316561588767e-49	-1.6297665333027611e-35	7.064724281508309e-12	1.2119135654522012e-14	0.0006915618780572612	3.782301169777905e-25	5.6476322119066187e-14	1.1050464103192839e-15	2.0361158537362268e-14	5.931402975464093e-18
46200000	0.004654219053861612	1.7599316561588767e-49	-1.633304994858276e-35	7.064724281508309e-12	1.2119135654522012e-14	0.0006915618780572612	3.782301169777888e-25	5.6476322119066187e-14	1.1050464103192839e-15	2.0361158537362268e-14	5.931402975464093e-18
46300000	0.004654219053861612	1.7599316561588767e-49	-1.6368434564139039e-35	7.064724281508309e-12	1.2119135654522012e-14	0.0006915618780572612	3.782301169777872e-25	5.6476322119066187e-14	1.1050464103192839e-15	2.0361158537362268e-14	5.931402975464093e-18
46400000	0.004654219053861612	1.759931656158877e-49	-1.6403819179696532e-35	7.064724281508309e-12	1.2119135654522012e-14	0.0006915618780572612	3.7823011697778564e-25	5.6476322119066187e-14	1.1050464103192839e-15	2.0361158537362268e-14	5.931402975464093e-18
46500000	0.004654219053861612	1.759931656158877e-49	-1.6439203795255328e-35	7.064724281508309e-12	1.2119135654522012e-14	0.0006915618780572612	3.782301169777841e-25	5.6476322119066187e-14	1.1050464103192839e-15	2.0361158537362268e-14	5.931402975464093e-18
46600000	0.004654219053861612	1.759931656158877e-49	-1.6474588410815518e-35	7.064724281508309e-12	1.2119135654522012e-14	0.0006915618780572612	3.7823011697778265e-25	5.6476322119066187e-14	1.1050464103192839e-15	2.0361158537362268e-14	5.931402975464093e-18
46700000	0.004654219053861612	1.759931656158877e-49	-1.650997302637719e-35	7.064724281508309e-12	1.2119135654522012e-14	0.0006915618780572612	3.7823011697778123e-25	5.6476322119066187e-14	1.1050464103192839e-15	2.0361158537362268e-14	5.931402975464093e-18
46800000	0.004654219053861612	1.759931656158877e-49	-1.6545357641940432e-35	7.064724281508309e-12	1.2119135654522012e-14	0.0006915618780572612	3.782301169777799e-25	5.6476322119066187e-14	1.1050464103192839e-15	2.0361158537362268e-14	5.931402975464093e-18
46900000	0.004654219053861612	1.759931656158877e-49	-1.6580742257505335e-35	7.064724281508308e-12	1.2119135654522012e-14	0.0006915618780572612	3.782301169777786e-25	5.6476322119066187e-14	1.1050464103192839e-15	2.0361158537362268e-14	5.931402975464093e-18
47000000	0.004654219053861612	1.759931656158877e-49	-1.6616126873071983e-35	7.064724281508308e-12	1.2119135654522012e-14	0.0006915618780572612	3.7823011697777737e-25	5.6476322119066187e-14	1.1050464103192839e-15	2.0361158537362268e-14	5.931402975464093e-18
47100000	0.004654219053861612	1.759931656158877e-49	-1.665151148864047e-35	7.064724281508308e-12	1.2119135654522012e-14	0.0006915618780572612	3.782301169777762e-25	5.6476322119066187e-14	1.1050464103192839e-15	2.0361158537362268e-14	5.931402975464093e-18
47200000	0.004654219053861612	1.759931656158877e-49	-1.668689610421088e-35	7.064724281508308e-12	1.2119135654522012e-14	0.0006915618780572612	3.7823011697777517e-25	5.6476322119066187e-14	1.1050464103192839e-15	2.0361158537362268e-14	5.931402975464093e-18
47300000	0.004654219053861612	1.759931656158877e-49	-1.6722280719783307e-35	7.064724281508308e-12	1.2119135654522012e-14	0.0006915618780572612	3.7823011697777416e-25	5.6476322119066187e-14	1.1050464103192839e-15	2.0361158537362268e-14	5.931402975464093e-18
47400000	0.004654219053861612	1.759931656158877e-49	-1.6757665335357834e-35	7.064724281508308e-12	1.2119135654522012e-14	0.0006915618780572612	3.782301169777733e-25	5.6476322119066187e-14	1.1050464103192839e-15	2.0361158537362268e-14	5.931402975464093e-18
47500000	0.004654219053861612	1.759931656158877e-49	-1.6793049950934556e-35	7.064724281508308e-12	1.2119135654522012e-14	0.0006915618780572612	3.7823011697777246e-25	5.6476322119066187e-14	1.1050464103192839e-15	2.0361158537362268e-14	5.931402975464093e-18
47600000	0.004654219053861612	1.759931656158877e-49	-1.6828434566513555e-35	7.064724281508308e-12	1.2119135654522012e-14	0.0006915618780572612	3.782301169777717e-25	5.6476322119066187e-14	1.1050464103192839e-15	2.0361158537362268e-14	5.931402975464093e-18
47700000	0.004654219053861612	1.759931656158877e-49	-1.6863819182094924e-35	7.064724281508308e-12	1.2119135654522012e-14	0.0006915618780572612	3.782301169777711e-25	5.6476322119066187e-14	1.1050464103192839e-15	2.0361158537362268e-14	5.931402975464093e-18
47800000	0.004654219053861612	1.759931656158877e-49	-1.6899203797678752e-35	7.064724281508308e-12	1.2119135654522012e-14	0.0006915618780572612	3.7823011697777053e-25	5.6476322119066187e-14	1.1050464103192839e-15	2.0361158537362268e-14	5.931402975464093e-18
47900000	0.004654219053861612	1.759931656158877e-49	-1.6934588413265125e-35	7.064724281508308e-12	1.2119135654522012e-14	0.0006915618780572612	3.7823011697777007e-25	5.6476322119066187e-14	1.1050464103192839e-15	2.0361158537362268e-14	5.931402975464093e-18
48000000	0.004654219053861612	1.759931656158877e-49	-1.6969973028854134e-35	7.064724281508308e-12	1.2119135654522012e-14	0.0006915618780572612	3.782301169777697e-25	5.6476322119066187e-14	1.1050464103192839e-15	2.0361158537362268e-14	5.931402975464093e-18
48100000	0.004654219053861612	1.759931656158877e-49	-1.7005357644445868e-35	7.064724281508308e-12	1.2119135654522012e-14	0.0006915618780572612	3.7823011697776947e-25	5.6476322119066187e-14	1.1050464103192839e-15	2.0361158537362268e-14	5.931402975464093e-18
48200000	0.004654219053861612	1.759931656158877e-49	-1.7040742260040414e-35	7.064724281508308e-12	1.2119135654522012e-14	0.0006915618780572612	3.782301169777694e-25	5.6476322119066187e-14	1.1050464103192839e-15	2.0361158537362268e-14	5.931402975464093e-18
48300000	0.004654219053861612	1.759931656158877e-49	-1.707612687563727e-35	7.064724281508308e-12	1.2119135654522012e-14	0.0006915618780572612	3.7823011697776933e-25	5.6476322119066187e-14	1.1050464103192839e-15	2.0361158537362268e-14	5.931402975464093e-18
48400000	0.004654219053861612	1.759931656158877e-49	-1.711151149123003e-35	7.064724281508308e-12	1.2119135654522012e-14	0.0006915618780572612	3.7823011697776933e-25	5.6476322119066187e-14	1.1050464103192839e-15	2.0361158537362268e-14	5.931402975464093e-18
48500000	0.004654219053861612	1.759931656158877e-49	-1.7146896106816997e-35	7.064724281508308e-12	1.2119135654522012e-14	0.0006915618780572612	3.7823011697776933e-25	5.6476322119066187e-14	1.1050464103192839e-15	2.0361158537362268e-14	5.931402975464093e-18
48600000	0.004654219053861612	1.759931656158877e-49	-1.7182280722398257e-35	7.064724281508308e-12	1.2119135654522012e-14	0.0006915618780572612	3.7823011697776933e-25	5.6476322119066187e-14	1.1050464103192839e-15	2.0361158537362268e-14	5.931402975464093e-18
48700000	0.004654219053861612	1.759931656158877e-49	-1.72176653379739e-35	7.064724281508308e-12	1.2119135654522012e-14	0.0006915618780572612	3.7823011697776933e-25	5.6476322119066187e-14	1.1050464103192839e-15	2.0361158537362268e-14	5.931402975464093e-18
48800000	0.004654219053861612	1.759931656158877e-49	-1.7253049953544016e-35	7.064724281508308e-12	1.2119135654522012e-14	0.0006915618780572612	3.7823011697776933e-25	5.6476322119066187e-14	1.1050464103192839e-15	2.0361158537362268e-14	5.931402975464093e-18
48900000	0.004654219053861612	1.759931656158877e-49	-1.7288434569108694e-35	7.064724281508308e-12	1.2119135654522012e-14	0.0006915618780572612	3.7823011697776933e-25	5.6476322119066187e-14	1.1050464103192839e-15	2.0361158537362268e-14	5.931402975464093e-18
49000000	0.004654219053861612	1.759931656158877e-49	-1.7323819184668016e-35	7.064724281508308e-12	1.2119135654522012e-14	0.0006915618780572612	3.7823011697776933e-25	5.6476322119066187e-14	1.1050464103192839e-15	2.0361158537362268e-14	5.931402975464093e-18
49100000	0.004654219053861612	1.759931656158877e-49	-1.735920380022208e-35	7.064724281508308e-12	1.2119135654522012e-14	0.0006915618780572612	3.7823011697776933e-25	5.6476322119066187e-14	1.1050464103192839e-15	2.0361158537362268e-14	5.931402975464093e-18
49200000	0.004654219053861612	1.759931656158877e-49	-1.739458841577097e-35	7.064724281508308e-12	1.2119135654522012e-14	0.0006915618780572612	3.7823011697776933e-25	5.6476322119066187e-14	1.1050464103192839e-15	2.0361158537362268e-14	5.931402975464093e-18
49300000	0.004654219053861612	1.759931656158877e-49	-1.7429973031314774e-35	7.064724281508308e-12	1.2119135654522012e-14	0.0006915618780572612	3.7823011697776933e-25	5.6476322119066187e-14	1.1050464103192839e-15	2.0361158537362268e-14	5.931402975464093e-18
49400000	0.004654219053861612	1.759931656158877e-49	-1.7465357646853582e-35	7.064724281508308e-12	1.2119135654522012e-14	0.0006915618780572612	3.7823011697776933e-25	5.6476322119066187e-14	1.1050464103192839e-15	2.0361158537362268e-14	5.931402975464093e-18
49500000	0.004654219053861612	1.759931656158877e-49	-1.7500742262387484e-35	7.064724281508308e-12	1.2119135654522012e-14	0.0006915618780572612	3.7823011697776933e-25	5.6476322119066187e-14	1.1050464103192839e-15	2.0361158537362268e-14	5.931402975464093e-18
49600000	0.004654219053861612	1.759931656158877e-49	-1.7536126877916566e-35	7.064724281508308e-12	1.2119135654522012e-14	0.0006915618780572612	3.7823011697776933e-25	5.6476322119066187e-14	1.1050464103192839e-15	2.0361158537362268e-14	5.931402975464093e-18
49700000	0.004654219053861612	1.759931656158877e-49	-1.7571511493440923e-35	7.064724281508308e-12	1.2119135654522012e-14	0.0006915618780572612	3.7823011697776933e-25	5.6476322119066187e-14	1.1050464103192839e-15	2.0361158537362268e-14	5.931402975464093e-18
49800000	0.004654219053861612	1.759931656158877e-49	-1.7606896108960634e-35	7.064724281508308e-12	1.2119135654522012e-14	0.0006915618780572612	3.7823011697776933e-25	5.6476322119066187e-14	1.1050464103192839e-15	2.0361158537362268e-14	5.931402975464093e-18
49900000	0.004654219053861612	1.759931656158877e-49	-1.7642280724475794e-35	7.064724281508308e-12	1.2119135654522012e-14	0.0006915618780572612	3.7823011697776933e-25	5.6476322119066187e-14	1.1050464103192839e-15	2.0361158537362268e-14	5.931402975464093e-18
50000000	0.004654219053861612	1.759931656158877e-49	-1.767766533998649e-35	7.064724281508308e-12	1.2119135654522012e-14	0.0006915618780572612	3.7823011697776933e-25	5.6476322119066187e-14	1.1050464103192839e-15	2.0361158537362268e-14	5.931402975464093e-18
50100000	0.004654219053861612	1.759931656158877e-49	-1.771304995549281e-35	7.064724281508308e-12	1.2119135654522012e-14	0.0006915618780572612	3.7823011697776933e-25	5.6476322119066187e-14	1.1050464103192839e-15	2.0361158537362268e-14	5.931402975464093e-18
50200000	0.004654219053861612	1.759931656158877e-49	-1.7748434570994847e-35	7.064724281508308e-12	1.2119135654522012e-14	0.0006915618780572612	3.7823011697776933e-25	5.6476322119066187e-14	1.1050464103192839e-15	2.0361158537362268e-14	5.931402975464093e-18
50300000	0.004654219053861612	1.759931656158877e-49	-1.7783819186492688e-35	7.064724281508308e-12	1.2119135654522012e-14	0.0006915618780572612	3.7823011697776933e-25	5.6476322119066187e-14	1.1050464103192839e-15	2.0361158537362268e-14	5.931402975464093e-18
50400000	0.004654219053861612	1.759931656158877e-49	-1.7819203801986417e-35	7.064724281508308e-12	1.2119135654522012e-14	0.0006915618780572612	3.7823011697776933e-25	5.6476322119066187e-14	1.1050464103192839e-15	2.0361158537362268e-14	5.931402975464093e-18
50500000	0.004654219053861612	1.759931656158877e-49	-1.7854588417476127e-35	7.064724281508308e-12	1.2119135654522012e-14	0.0006915618780572612	3.7823011697776933e-25	5.6476322119066187e-14	1.1050464103192839e-15	2.0361158537362268e-14	5.931402975464093e-18
50600000	0.004654219053861612	1.759931656158877e-49	-1.7889973032961908e-35	7.064724281508308e-12	1.2119135654522012e-14	0.0006915618780572612	3.7823011697776933e-25	5.6476322119066187e-14	1.1050464103192839e-15	2.0361158537362268e-14	5.931402975464093e-18
50700000	0.004654219053861612	1.759931656158877e-49	-1.7925357648443845e-35	7.064724281508308e-12	1.2119135654522012e-14	0.0006915618780572612	3.7823011697776933e-25	5.6476322119066187e-14	1.1050464103192839e-15	2.0361158537362268e-14	5.931402975464093e-18
50800000	0.004654219053861612	1.759931656158877e-49	-1.7960742263922027e-35	7.064724281508308e-12	1.2119135654522012e-14	0.0006915618780572612	3.7823011697776933e-25	5.6476322119066187e-14	1.1050464103192839e-15	2.0361158537362268e-14	5.931402975464093e-18
50900000	0.004654219053861612	1.759931656158877e-49	-1.7996126879396545e-35	7.064724281508308e-12	1.2119135654522012e-14	0.0006915618780572612	3.7823011697776933e-25	5.6476322119066187e-14	1.1050464103192839e-15	2.0361158537362268e-14	5.931402975464093e-18
51000000	0.004654219053861612	1.759931656158877e-49	-1.803151149486749e-35	7.064724281508308e-12	1.2119135654522012e-14	0.0006915618780572612	3.7823011697776933e-25	5.6476322119066187e-14	1.1050464103192839e-15	2.0361158537362268e-14	5.931402975464093e-18
51100000	0.004654219053861612	1.759931656158877e-49	-1.8066896110334943e-35	7.064724281508308e-12	1.2119135654522012e-14	0.0006915618780572612	3.7823011697776933e-25	5.6476322119066187e-14	1.1050464103192839e-15	2.0361158537362268e-14	5.931402975464093e-18
51200000	0.004654219053861612	1.759931656158877e-49	-1.8102280725799e-35	7.064724281508308e-12	1.2119135654522012e-14	0.0006915618780572612	3.7823011697776933e-25	5.6476322119066187e-14	1.1050464103192839e-15	2.0361158537362268e-14	5.931402975464093e-18
51300000	0.004654219053861612	1.759931656158877e-49	-1.8137665341259744e-35	7.064724281508308e-12	1.2119135654522012e-14	0.0006915618780572612	3.7823011697776933e-25	5.6476322119066187e-14	1.1050464103192839e-15	2.0361158537362268e-14	5.931402975464093e-18
51400000	0.004654219053861612	1.759931656158877e-49	-1.817304995671727e-35	7.064724281508308e-12	1.2119135654522012e-14	0.0006915618780572612	3.7823011697776933e-25	5.6476322119066187e-14	1.1050464103192839e-15	2.0361158537362268e-14	5.931402975464093e-18
51500000	0.004654219053861612	1.759931656158877e-49	-1.8208434572171663e-35	7.064724281508308e-12	1.2119135654522012e-14	0.0006915618780572612	3.7823011697776933e-25	5.6476322119066187e-14	1.1050464103192839e-15	2.0361158537362268e-14	5.931402975464093e-18
51600000	0.004654219053861612	1.759931656158877e-49	-1.8243819187623013e-35	7.064724281508308e-12	1.2119135654522012e-14	0.0006915618780572612	3.7823011697776933e-25	5.6476322119066187e-14	1.1050464103192839e-15	2.0361158537362268e-14	5.931402975464093e-18
51700000	0.004654219053861612	1.759931656158877e-49	-1.8279203803071404e-35	7.064724281508308e-12	1.2119135654522012e-14	0.0006915618780572612	3.7823011697776933e-25	5.6476322119066187e-14	1.1050464103192839e-15	2.0361158537362268e-14	5.931402975464093e-18
51800000	0.004654219053861612	1.759931656158877e-49	-1.8314588418516933e-35	7.064724281508308e-12	1.2119135654522012e-14	0.0006915618780572612	3.7823011697776933e-25	5.6476322119066187e-14	1.1050464103192839e-15	2.0361158537362268e-14	5.931402975464093e-18
51900000	0.004654219053861612	1.759931656158877e-49	-1.8349973033959682e-35	7.064724281508308e-12	1.2119135654522012e-14	0.0006915618780572612	3.7823011697776933e-25	5.6476322119066187e-14	1.1050464103192839e-15	2.0361158537362268e-14	5.931402975464093e-18
52000000	0.004654219053861612	1.759931656158877e-49	-1.8385357649399746e-35	7.064724281508308e-12	1.2119135654522012e-14	0.0006915618780572612	3.7823011697776933e-25	5.6476322119066187e-14	1.1050464103192839e-15	2.0361158537362268e-14	5.931402975464093e-18
52100000	0.004654219053861612	1.759931656158877e-49	-1.8420742264837205e-35	7.064724281508308e-12	1.2119135654522012e-14	0.0006915618780572612	3.7823011697776933e-25	5.6476322119066187e-14	1.1050464103192839e-15	2.0361158537362268e-14	5.931402975464093e-18
52200000	0.004654219053861612	1.759931656158877e-49	-1.8456126880272156e-35	7.064724281508308e-12	1.2119135654522012e-14	0.0006915618780572612	3.7823011697776933e-25	5.6476322119066187e-14	1.1050464103192839e-15	2.0361158537362268e-14	5.931402975464093e-18
52300000	0.004654219053861612	1.759931656158877e-49	-1.8491511495704684e-35	7.064724281508308e-12	1.2119135654522012e-14	0.0006915618780572612	3.7823011697776933e-25	5.6476322119066187e-14	1.1050464103192839e-15	2.0361158537362268e-14	5.931402975464093e-18
52400000	0.004654219053861612	1.759931656158877e-49	-1.8526896111134877e-35	7.064724281508308e-12	1.2119135654522012e-14	0.0006915618780572612	3.7823011697776933e-25	5.6476322119066187e-14	1.1050464103192839e-15	2.0361158537362268e-14	5.931402975464093e-18
52500000	0.004654219053861612	1.759931656158877e-49	-1.8562280726562824e-35	7.064724281508308e-12	1.2119135654522012e-14	0.0006915618780572612	3.7823011697776933e-25	5.6476322119066187e-14	1.1050464103192839e-15	2.0361158537362268e-14	5.931402975464093e-18
52600000	0.004654219053861612	1.759931656158877e-49	-1.8597665341988617e-35	7.064724281508308e-12	1.2119135654522012e-14	0.0006915618780572612	3.7823011697776933e-25	5.6476322119066187e-14	1.1050464103192839e-15	2.0361158537362268e-14	5.931402975464093e-18
52700000	0.004654219053861612	1.759931656158877e-49	-1.8633049957412342e-35	7.064724281508308e-12	1.2119135654522012e-14	0.0006915618780572612	3.7823011697776933e-25	5.6476322119066187e-14	1.1050464103192839e-15	2.0361158537362268e-14	5.931402975464093e-18
52800000	0.004654219053861612	1.759931656158877e-49	-1.8668434572834086e-35	7.064724281508308e-12	1.2119135654522012e-14	0.0006915618780572612	3.7823011697776933e-25	5.6476322119066187e-14	1.1050464103192839e-15	2.0361158537362268e-14	5.931402975464093e-18
52900000	0.004654219053861612	1.759931656158877e-49	-1.870381918825394e-35	7.064724281508308e-12	1.2119135654522012e-14	0.0006915618780572612	3.7823011697776933e-25	5.6476322119066187e-14	1.1050464103192839e-15	2.0361158537362268e-14	5.931402975464093e-18
53000000	0.004654219053861612	1.759931656158877e-49	-1.8739203803671996e-35	7.064724281508308e-12	1.2119135654522012e-14	0.0006915618780572612	3.7823011697776933e-25	5.6476322119066187e-14	1.1050464103192839e-15	2.0361158537362268e-14	5.931402975464093e-18
53100000	0.004654219053861612	1.759931656158877e-49	-1.8774588419088335e-35	7.064724281508308e-12	1.2119135654522012e-14	0.0006915618780572612	3.7823011697776933e-25	5.6476322119066187e-14	1.1050464103192839e-15	2.0361158537362268e-14	5.931402975464093e-18
53200000	0.004654219053861612	1.7599316561588767e-49	-1.8809973034503053e-35	7.064724281508308e-12	1.2119135654522012e-14	0.0006915618780572612	3.7823011697776933e-25	5.6476322119066187e-14	1.1050464103192839e-15	2.0361158537362268e-14	5.931402975464093e-18
53300000	0.004654219053861612	1.7599316561588767e-49	-1.8845357649916233e-35	7.064724281508308e-12	1.2119135654522012e-14	0.0006915618780572612	3.7823011697776933e-25	5.6476322119066187e-14	1.1050464103192839e-15	2.0361158537362268e-14	5.931402975464093e-18
53400000	0.004654219053861612	1.7599316561588767e-49	-1.888074226532797e-35	7.064724281508308e-12	1.2119135654522012e-14	0.0006915618780572612	3.7823011697776933e-25	5.6476322119066187e-14	1.1050464103192839e-15	2.0361158537362268e-14	5.931402975464093e-18
53500000	0.004654219053861612	1.7599316561588767e-49	-1.8916126880738347e-35	7.064724281508308e-12	1.2119135654522012e-14	0.0006915618780572612	3.7823011697776933e-25	5.6476322119066187e-14	1.1050464103192839e-15	2.0361158537362268e-14	5.931402975464093e-18
53600000	0.004654219053861612	1.7599316561588767e-49	-1.8951511496147457e-35	7.064724281508308e-12	1.2119135654522012e-14	0.0006915618780572612	3.7823011697776933e-25	5.6476322119066187e-14	1.1050464103192839e-15	2.0361158537362268e-14	5.931402975464093e-18
53700000	0.004654219053861612	1.7599316561588767e-49	-1.8986896111555382e-35	7.064724281508308e-12	1.2119135654522012e-14	0.0006915618780572612	3.7823011697776933e-25	5.6476322119066187e-14	1.1050464103192839e-15	2.0361158537362268e-14	5.931402975464093e-18
53800000	0.004654219053861612	1.7599316561588767e-49	-1.902228072696222e-35	7.064724281508309e-12	1.2119135654522012e-14	0.0006915618780572612	3.7823011697776933e-25	5.6476322119066187e-14	1.1050464103192839e-15	2.0361158537362268e-14	5.931402975464093e-18
53900000	0.004654219053861612	1.7599316561588767e-49	-1.9057665342368053e-35	7.064724281508309e-12	1.2119135654522012e-14	0.0006915618780572612	3.7823011697776933e-25	5.6476322119066187e-14	1.1050464103192837e-15	2.0361158537362268e-14	5.931402975464093e-18
54000000	0.004654219053861612	1.7599316561588767e-49	-1.9093049957772972e-35	7.064724281508309e-12	1.2119135654522012e-14	0.0006915618780572612	3.7823011697776933e-25	5.6476322119066187e-14	1.1050464103192837e-15	2.0361158537362268e-14	5.931402975464093e-18
54100000	0.004654219053861612	1.7599316561588767e-49	-1.9128434573177068e-35	7.064724281508309e-12	1.2119135654522012e-14	0.0006915618780572612	3.7823011697776933e-25	5.6476322119066187e-14	1.1050464103192837e-15	2.0361158537362268e-14	5.931402975464093e-18
54200000	0.004654219053861612	1.7599316561588767e-49	-1.9163819188580426e-35	7.064724281508309e-12	1.2119135654522012e-14	0.0006915618780572612	3.7823011697776933e-25	5.6476322119066187e-14	1.1050464103192837e-15	2.0361158537362268e-14	5.931402975464093e-18
54300000	0.004654219053861612	1.7599316561588767e-49	-1.9199203803983135e-35	7.064724281508309e-12	1.2119135654522012e-14	0.0006915618780572612	3.7823011697776933e-25	5.6476322119066187e-14	1.1050464103192837e-15	2.0361158537362268e-14	5.931402975464093e-18
54400000	0.004654219053861612	1.7599316561588767e-49	-1.9234588419385284e-35	7.064724281508309e-12	1.2119135654522012e-14	0.0006915618780572612	3.7823011697776933e-25	5.6476322119066187e-14	1.1050464103192837e-15	2.0361158537362268e-14	5.931402975464093e-18
54500000	0.004654219053861612	1.7599316561588767e-49	-1.9269973034786964e-35	7.064724281508309e-12	1.2119135654522012e-14	0.0006915618780572612	3.7823011697776933e-25	5.6476322119066187e-14	1.1050464103192837e-15	2.0361158537362268e-14	5.931402975464093e-18
54600000	0.004654219053861612	1.7599316561588767e-49	-1.9305357650188264e-35	7.064724281508309e-12	1.2119135654522012e-14	0.0006915618780572612	3.7823011697776933e-25	5.6476322119066187e-14	1.1050464103192837e-15	2.0361158537362268e-14	5.931402975464093e-18
54700000	0.004654219053861612	1.7599316561588767e-49	-1.934074226558927e-35	7.064724281508309e-12	1.2119135654522012e-14	0.0006915618780572612	3.7823011697776933e-25	5.6476322119066187e-14	1.1050464103192837e-15	2.0361158537362268e-14	5.931402975464093e-18
54800000	0.004654219053861612	1.7599316561588767e-49	-1.937612688099007e-35	7.064724281508309e-12	1.2119135654522012e-14	0.0006915618780572612	3.7823011697776933e-25	5.6476322119066187e-14	1.1050464103192837e-15	2.0361158537362268e-14	5.931402975464093e-18
54900000	0.004654219053861612	1.7599316561588767e-49	-1.9411511496390755e-35	7.064724281508309e-12	1.2119135654522012e-14	0.0006915618780572612	3.7823011697776933e-25	5.6476322119066187e-14	1.1050464103192837e-15	2.0361158537362268e-14	5.931402975464093e-18
55000000	0.004654219053861612	1.7599316561588767e-49	-1.9446896111791414e-35	7.064724281508309e-12	1.2119135654522012e-14	0.0006915618780572612	3.7823011697776933e-25	5.6476322119066187e-14	1.1050464103192837e-15	2.0361158537362268e-14	5.931402975464093e-18
55100000	0.004654219053861612	1.7599316561588767e-49	-1.9482280727192137e-35	7.064724281508309e-12	1.2119135654522012e-14	0.0006915618780572612	3.7823011697776933e-25	5.6476322119066187e-14	1.1050464103192837e-15	2.0361158537362268e-14	5.931402975464093e-18
55200000	0.004654219053861612	1.7599316561588767e-49	-1.9517665342593006e-35	7.064724281508309e-12	1.2119135654522012e-14	0.0006915618780572612	3.7823011697776933e-25	5.6476322119066187e-14	1.1050464103192837e-15	2.0361158537362268e-14	5.931402975464093e-18
55300000	0.004654219053861612	1.7599316561588767e-49	-1.955304995799412e-35	7.064724281508309e-12	1.2119135654522012e-14	0.0006915618780572612	3.7823011697776933e-25	5.6476322119066187e-14	1.1050464103192837e-15	2.0361158537362268e-14	5.931402975464093e-18
55400000	0.004654219053861612	1.7599316561588767e-49	-1.9588434573395558e-35	7.064724281508309e-12	1.2119135654522012e-14	0.0006915618780572612	3.7823011697776933e-25	5.6476322119066187e-14	1.1050464103192837e-15	2.0361158537362268e-14	5.931402975464093e-18
55500000	0.004654219053861612	1.7599316561588767e-49	-1.9623819188797414e-35	7.064724281508309e-12	1.2119135654522012e-14	0.0006915618780572612	3.7823011697776933e-25	5.6476322119066187e-14	1.1050464103192837e-15	2.0361158537362268e-14	5.931402975464093e-18
55600000	0.004654219053861612	1.7599316561588767e-49	-1.9659203804199775e-35	7.064724281508309e-12	1.2119135654522012e-14	0.0006915618780572612	3.7823011697776933e-25	5.6476322119066187e-14	1.1050464103192837e-15	2.0361158537362268e-14	5.931402975464093e-18
55700000	0.004654219053861612	1.7599316561588767e-49	-1.9694588419602732e-35	7.064724281508309e-12	1.2119135654522012e-14	0.0006915618780572612	3.7823011697776933e-25	5.6476322119066187e-14	1.1050464103192837e-15	2.0361158537362268e-14	5.931402975464093e-18
55800000	0.004654219053861612	1.7599316561588767e-49	-1.972997303500637e-35	7.064724281508309e-12	1.2119135654522012e-14	0.0006915618780572612	3.7823011697776933e-25	5.6476322119066187e-14	1.1050464103192837e-15	2.0361158537362268e-14	5.931402975464093e-18
55900000	0.004654219053861612	1.7599316561588767e-49	-1.9765357650410782e-35	7.064724281508309e-12	1.2119135654522012e-14	0.0006915618780572612	3.7823011697776933e-25	5.6476322119066187e-14	1.1050464103192837e-15	2.0361158537362268e-14	5.931402975464093e-18
56000000	0.004654219053861612	1.7599316561588767e-49	-1.9800742265816054e-35	7.064724281508309e-12	1.2119135654522012e-14	0.0006915618780572612	3.7823011697776933e-25	5.6476322119066187e-14	1.1050464103192837e-15	2.0361158537362268e-14	5.931402975464093e-18
56100000	0.004654219053861612	1.7599316561588767e-49	-1.9836126881222274e-35	7.064724281508309e-12	1.2119135654522012e-14	0.0006915618780572612	3.7823011697776933e-25	5.6476322119066187e-14	1.1050464103192837e-15	2.0361158537362268e-14	5.931402975464093e-18
56200000	0.004654219053861612	1.7599316561588767e-49	-1.9871511496629534e-35	7.064724281508309e-12	1.2119135654522012e-14	0.0006915618780572612	3.7823011697776933e-25	5.6476322119066187e-14	1.1050464103192837e-15	2.0361158537362268e-14	5.931402975464093e-18
56300000	0.004654219053861612	1.7599316561588763e-49	-1.990689611203792e-35	7.064724281508309e-12	1.2119135654522012e-14	0.0006915618780572612	3.7823011697776933e-25	5.6476322119066187e-14	1.1050464103192837e-15	2.0361158537362268e-14	5.931402975464093e-18
56400000	0.004654219053861612	1.7599316561588763e-49	-1.9942280727447522e-35	7.064724281508309e-12	1.2119135654522012e-14	0.0006915618780572612	3.7823011697776933e-25	5.6476322119066187e-14	1.1050464103192837e-15	2.0361158537362268e-14	5.931402975464093e-18
56500000	0.004654219053861612	1.7599316561588763e-49	-1.9977665342858427e-35	7.064724281508309e-12	1.2119135654522012e-14	0.0006915618780572612	3.7823011697776933e-25	5.6476322119066187e-14	1.1050464103192837e-15	2.0361158537362268e-14	5.931402975464093e-18
56600000	0.004654219053861612	1.7599316561588763e-49	-2.0013049958270726e-35	7.06472428150831e-12	1.2119135654522012e-14	0.0006915618780572612	3.7823011697776933e-25	5.6476322119066187e-14	1.1050464103192837e-15	2.0361158537362268e-14	5.931402975464093e-18
56700000	0.004654219053861612	1.7599316561588763e-49	-2.0048434573684508e-35	7.06472428150831e-12	1.2119135654522012e-14	0.0006915618780572612	3.7823011697776933e-25	5.6476322119066187e-14	1.1050464103192837e-15	2.0361158537362268e-14	5.931402975464093e-18
56800000	0.004654219053861612	1.7599316561588763e-49	-2.0083819189099858e-35	7.06472428150831e-12	1.2119135654522012e-14	0.0006915618780572612	3.7823011697776933e-25	5.6476322119066187e-14	1.1050464103192837e-15	2.0361158537362268e-14	5.931402975464093e-18
56900000	0.004654219053861612	1.7599316561588763e-49	-2.0119203804516866e-35	7.06472428150831e-12	1.2119135654522012e-14	0.0006915618780572612	3.7823011697776933e-25	5.6476322119066187e-14	1.1050464103192837e-15	2.0361158537362268e-14	5.931402975464093e-18
57000000	0.004654219053861612	1.7599316561588763e-49	-2.0154588419935625e-35	7.06472428150831e-12	1.2119135654522012e-14	0.0006915618780572612	3.7823011697776933e-25	5.6476322119066187e-14	1.1050464103192837e-15	2.0361158537362268e-14	5.931402975464093e-18
57100000	0.004654219053861612	1.7599316561588763e-49	-2.018997303535622e-35	7.06472428150831e-12	1.2119135654522012e-14	0.0006915618780572612	3.7823011697776933e-25	5.6476322119066187e-14	1.1050464103192837e-15	2.0361158537362268e-14	5.931402975464093e-18
57200000	0.004654219053861612	1.7599316561588763e-49	-2.022535765077874e-35	7.06472428150831e-12	1.2119135654522012e-14	0.0006915618780572612	3.7823011697776933e-25	5.6476322119066187e-14	1.1050464103192837e-15	2.0361158537362268e-14	5.931402975464093e-18
57300000	0.004654219053861612	1.7599316561588763e-49	-2.0260742266203275e-35	7.06472428150831e-12	1.2119135654522012e-14	0.0006915618780572612	3.7823011697776933e-25	5.6476322119066187e-14	1.1050464103192837e-15	2.0361158537362268e-14	5.931402975464093e-18
57400000	0.004654219053861612	1.7599316561588763e-49	-2.0296126881629913e-35	7.06472428150831e-12	1.2119135654522012e-14	0.0006915618780572612	3.7823011697776933e-25	5.6476322119066187e-14	1.1050464103192837e-15	2.0361158537362268e-14	5.931402975464093e-18
57500000	0.004654219053861612	1.7599316561588763e-49	-2.033151149705874e-35	7.06472428150831e-12	1.2119135654522012e-14	0.0006915618780572612	3.7823011697776933e-25	5.6476322119066187e-14	1.1050464103192837e-15	2.0361158537362268e-14	5.931402975464093e-18
57600000	0.004654219053861612	1.7599316561588763e-49	-2.036689611248985e-35	7.06472428150831e-12	1.2119135654522012e-14	0.0006915618780572612	3.7823011697776933e-25	5.6476322119066187e-14	1.1050464103192837e-15	2.0361158537362268e-14	5.931402975464093e-18
57700000	0.004654219053861612	1.7599316561588763e-49	-2.040228072792333e-35	7.06472428150831e-12	1.2119135654522012e-14	0.0006915618780572612	3.7823011697776933e-25	5.6476322119066187e-14	1.1050464103192837e-15	2.0361158537362268e-14	5.931402975464093e-18
57800000	0.004654219053861612	1.7599316561588763e-49	-2.0437665343359263e-35	7.06472428150831e-12	1.2119135654522012e-14	0.0006915618780572612	3.7823011697776933e-25	5.6476322119066187e-14	1.1050464103192837e-15	2.0361158537362268e-14	5.931402975464093e-18
57900000	0.004654219053861612	1.7599316561588763e-49	-2.0473049958797747e-35	7.06472428150831e-12	1.2119135654522012e-14	0.0006915618780572612	3.7823011697776933e-25	5.6476322119066187e-14	1.1050464103192837e-15	2.0361158537362268e-14	5.931402975464093e-18
58000000	0.004654219053861612	1.7599316561588763e-49	-2.0508434574238865e-35	7.06472428150831e-12	1.2119135654522012e-14	0.0006915618780572612	3.7823011697776933e-25	5.6476322119066187e-14	1.1050464103192837e-15	2.0361158537362268e-14	5.931402975464093e-18
58100000	0.004654219053861612	1.7599316561588763e-49	-2.0543819189682708e-35	7.06472428150831e-12	1.2119135654522012e-14	0.0006915618780572612	3.7823011697776933e-25	5.6476322119066187e-14	1.1050464103192837e-15	2.0361158537362268e-14	5.931402975464093e-18
58200000	0.004654219053861612	1.7599316561588763e-49	-2.0579203805129362e-35	7.06472428150831e-12	1.2119135654522012e-14	0.0006915618780572612	3.7823011697776933e-25	5.6476322119066187e-14	1.1050464103192837e-15	2.0361158537362268e-14	5.931402975464093e-18
58300000	0.004654219053861612	1.7599316561588763e-49	-2.0614588420578325e-35	7.06472428150831e-12	1.2119135654522012e-14	0.0006915618780572612	3.7823011697776933e-25	5.6476322119066187e-14	1.1050464103192837e-15	2.0361158537362268e-14	5.931402975464093e-18
58400000	0.004654219053861612	1.7599316561588763e-49	-2.0649973036023197e-35	7.06472428150831e-12	1.2119135654522012e-14	0.0006915618780572612	3.7823011697776933e-25	5.6476322119066187e-14	1.1050464103192837e-15	2.0361158537362268e-14	5.931402975464093e-18
58500000	0.004654219053861612	1.7599316561588763e-49	-2.068535765146227e-35	7.06472428150831e-12	1.2119135654522012e-14	0.0006915618780572612	3.7823011697776933e-25	5.6476322119066187e-14	1.1050464103192837e-15	2.0361158537362268e-14	5.931402975464093e-18
58600000	0.004654219053861612	1.7599316561588763e-49	-2.0720742266895641e-35	7.06472428150831e-12	1.2119135654522012e-14	0.0006915618780572612	3.7823011697776933e-25	5.6476322119066187e-14	1.1050464103192837e-15	2.0361158537362268e-14	5.931402975464093e-18
58700000	0.004654219053861612	1.7599316561588763e-49	-2.0756126882323394e-35	7.06472428150831e-12	1.2119135654522012e-14	0.0006915618780572612	3.7823011697776933e-25	5.6476322119066187e-14	1.1050464103192837e-15	2.0361158537362268e-14	5.931402975464093e-18
58800000	0.004654219053861612	1.7599316561588763e-49	-2.0791511497745616e-35	7.06472428150831e-12	1.2119135654522012e-14	0.0006915618780572612	3.7823011697776933e-25	5.6476322119066187e-14	1.1050464103192837e-15	2.0361158537362268e-14	5.931402975464093e-18
58900000	0.004654219053861612	1.7599316561588763e-49	-2.0826896113162402e-35	7.06472428150831e-12	1.2119135654522012e-14	0.0006915618780572612	3.7823011697776933e-25	5.6476322119066187e-14	1.1050464103192837e-15	2.0361158537362268e-14	5.931402975464093e-18
59000000	0.004654219053861612	1.7599316561588763e-49	-2.0862280728573835e-35	7.06472428150831e-12	1.2119135654522012e-14	0.0006915618780572612	3.7823011697776933e-25	5.6476322119066187e-14	1.1050464103192837e-15	2.0361158537362268e-14	5.931402975464093e-18
59100000	0.004654219053861612	1.7599316561588763e-49	-2.0897665343980007e-35	7.06472428150831e-12	1.2119135654522012e-14	0.0006915618780572612	3.7823011697776933e-25	5.6476322119066187e-14	1.1050464103192837e-15	2.0361158537362268e-14	5.931402975464093e-18
59200000	0.004654219053861612	1.7599316561588763e-49	-2.0933049959381005e-35	7.06472428150831e-12	1.2119135654522012e-14	0.0006915618780572612	3.7823011697776933e-25	5.6476322119066187e-14	1.1050464103192837e-15	2.0361158537362268e-14	5.931402975464093e-18
59300000	0.004654219053861612	1.7599316561588763e-49	-2.0968434574776917e-35	7.06472428150831e-12	1.2119135654522012e-14	0.0006915618780572612	3.7823011697776933e-25	5.6476322119066187e-14	1.1050464103192837e-15	2.0361158537362268e-14	5.931402975464093e-18
59400000	0.004654219053861612	1.7599316561588763e-49	-2.1003819190167836e-35	7.06472428150831e-12	1.2119135654522012e-14	0.0006915618780572612	3.7823011697776933e-25	5.6476322119066187e-14	1.1050464103192837e-15	2.0361158537362268e-14	5.931402975464093e-18
59500000	0.004654219053861612	1.7599316561588763e-49	-2.1039203805553845e-35	7.06472428150831e-12	1.2119135654522012e-14	0.0006915618780572612	3.7823011697776933e-25	5.6476322119066187e-14	1.1050464103192837e-15	2.0361158537362268e-14	5.931402975464093e-18
59600000	0.004654219053861612	1.7599316561588763e-49	-2.1074588420935038e-35	7.06472428150831e-12	1.2119135654522012e-14	0.0006915618780572612	3.7823011697776933e-25	5.6476322119066187e-14	1.1050464103192837e-15	2.0361158537362268e-14	5.931402975464093e-18
59700000	0.004654219053861612	1.7599316561588763e-49	-2.11099730363115e-35	7.06472428150831e-12	1.2119135654522012e-14	0.0006915618780572612	3.7823011697776933e-25	5.6476322119066187e-14	1.1050464103192837e-15	2.0361158537362268e-14	5.931402975464093e-18
59800000	0.004654219053861612	1.7599316561588763e-49	-2.1145357651683322e-35	7.06472428150831e-12	1.2119135654522012e-14	0.0006915618780572612	3.7823011697776933e-25	5.6476322119066187e-14	1.1050464103192837e-15	2.0361158537362268e-14	5.931402975464093e-18
59900000	0.004654219053861612	1.7599316561588763e-49	-2.118074226705059e-35	7.06472428150831e-12	1.2119135654522012e-14	0.0006915618780572612	3.7823011697776933e-25	5.6476322119066187e-14	1.1050464103192837e-15	2.0361158537362268e-14	5.931402975464093e-18
60000000	0.004654219053861612	1.7599316561588763e-49	-2.1216126882413396e-35	7.06472428150831e-12	1.2119135654522012e-14	0.0006915618780572612	3.7823011697776933e-25	5.6476322119066187e-14	1.1050464103192837e-15	2.0361158537362268e-14	5.931402975464093e-18
60100000	0.004654219053861612	1.7599316561588763e-49	-2.1251511497771828e-35	7.06472428150831e-12	1.2119135654522012e-14	0.0006915618780572612	3.7823011697776933e-25	5.6476322119066187e-14	1.1050464103192837e-15	2.0361158537362268e-14	5.931402975464093e-18
60200000	0.004654219053861612	1.7599316561588763e-49	-2.1286896113125972e-35	7.06472428150831e-12	1.2119135654522012e-14	0.0006915618780572612	3.7823011697776933e-25	5.6476322119066187e-14	1.1050464103192837e-15	2.0361158537362268e-14	5.931402975464093e-18
60300000	0.004654219053861612	1.7599316561588763e-49	-2.1322280728475918e-35	7.06472428150831e-12	1.2119135654522012e-14	0.0006915618780572612	3.7823011697776933e-25	5.6476322119066187e-14	1.1050464103192837e-15	2.0361158537362268e-14	5.931402975464093e-18
60400000	0.004654219053861612	1.7599316561588763e-49	-2.1357665343821758e-35	7.06472428150831e-12	1.2119135654522012e-14	0.0006915618780572612	3.7823011697776933e-25	5.6476322119066187e-14	1.1050464103192837e-15	2.0361158537362268e-14	5.931402975464093e-18
60500000	0.004654219053861612	1.7599316561588763e-49	-2.1393049959163578e-35	7.06472428150831e-12	1.2119135654522012e-14	0.0006915618780572612	3.7823011697776933e-25	5.6476322119066187e-14	1.1050464103192837e-15	2.0361158537362268e-14	5.931402975464093e-18
60600000	0.004654219053861612	1.7599316561588763e-49	-2.1428434574501464e-35	7.06472428150831e-12	1.2119135654522012e-14	0.0006915618780572612	3.7823011697776933e-25	5.6476322119066187e-14	1.1050464103192837e-15	2.0361158537362268e-14	5.931402975464093e-18
60700000	0.004654219053861612	1.7599316561588763e-49	-2.1463819189835512e-35	7.06472428150831e-12	1.2119135654522012e-14	0.0006915618780572612	3.7823011697776933e-25	5.6476322119066187e-14	1.1050464103192837e-15	2.0361158537362268e-14	5.931402975464093e-18
60800000	0.004654219053861612	1.7599316561588763e-49	-2.1499203805165802e-35	7.06472428150831e-12	1.2119135654522012e-14	0.0006915618780572612	3.7823011697776933e-25	5.6476322119066187e-14	1.1050464103192837e-15	2.0361158537362268e-14	5.931402975464093e-18
60900000	0.004654219053861612	1.7599316561588763e-49	-2.153458842049243e-35	7.06472428150831e-12	1.2119135654522012e-14	0.0006915618780572612	3.7823011697776933e-25	5.6476322119066187e-14	1.1050464103192837e-15	2.0361158537362268e-14	5.931402975464093e-18
61000000	0.004654219053861612	1.7599316561588763e-49	-2.1569973035815482e-35	7.06472428150831e-12	1.2119135654522012e-14	0.0006915618780572612	3.7823011697776933e-25	5.6476322119066187e-14	1.1050464103192837e-15	2.0361158537362268e-14	5.931402975464093e-18
61100000	0.004654219053861612	1.7599316561588763e-49	-2.1605357651135044e-35	7.06472428150831e-12	1.2119135654522012e-14	0.0006915618780572612	3.7823011697776933e-25	5.6476322119066187e-14	1.1050464103192837e-15	2.0361158537362268e-14	5.931402975464093e-18
61200000	0.004654219053861612	1.7599316561588763e-49	-2.164074226645121e-35	7.06472428150831e-12	1.2119135654522012e-14	0.0006915618780572612	3.7823011697776933e-25	5.6476322119066187e-14	1.1050464103192837e-15	2.0361158537362268e-14	5.931402975464093e-18
61300000	0.004654219053861612	1.7599316561588763e-49	-2.1676126881764064e-35	7.06472428150831e-12	1.2119135654522012e-14	0.0006915618780572612	3.7823011697776933e-25	5.6476322119066187e-14	1.1050464103192837e-15	2.0361158537362268e-14	5.931402975464093e-18
61400000	0.004654219053861612	1.7599316561588763e-49	-2.1711511497073699e-35	7.06472428150831e-12	1.2119135654522012e-14	0.0006915618780572612	3.7823011697776933e-25	5.6476322119066187e-14	1.1050464103192837e-15	2.0361158537362268e-14	5.931402975464093e-18
61500000	0.004654219053861612	1.7599316561588763e-49	-2.17468961123802e-35	7.06472428150831e-12	1.2119135654522012e-14	0.0006915618780572612	3.7823011697776933e-25	5.6476322119066187e-14	1.1050464103192837e-15	2.0361158537362268e-14	5.931402975464093e-18
61600000	0.004654219053861612	1.7599316561588763e-49	-2.178228072768366e-35	7.06472428150831e-12	1.2119135654522012e-14	0.0006915618780572612	3.7823011697776933e-25	5.6476322119066187e-14	1.1050464103192837e-15	2.0361158537362268e-14	5.931402975464093e-18
61700000	0.004654219053861612	1.7599316561588763e-49	-2.181766534298416e-35	7.06472428150831e-12	1.2119135654522012e-14	0.0006915618780572612	3.7823011697776933e-25	5.6476322119066187e-14	1.1050464103192837e-15	2.0361158537362268e-14	5.931402975464093e-18
61800000	0.004654219053861612	1.7599316561588763e-49	-2.1853049958281795e-35	7.06472428150831e-12	1.2119135654522012e-14	0.0006915618780572612	3.7823011697776933e-25	5.6476322119066187e-14	1.1050464103192837e-15	2.0361158537362268e-14	5.931402975464093e-18
61900000	0.004654219053861612	1.7599316561588763e-49	-2.1888434573576655e-35	7.06472428150831e-12	1.2119135654522012e-14	0.0006915618780572612	3.7823011697776933e-25	5.6476322119066187e-14	1.1050464103192837e-15	2.0361158537362268e-14	5.931402975464093e-18
62000000	0.004654219053861612	1.7599316561588763e-49	-2.1923819188868826e-35	7.06472428150831e-12	1.2119135654522012e-14	0.0006915618780572612	3.7823011697776933e-25	5.6476322119066187e-14	1.1050464103192837e-15	2.0361158537362268e-14	5.931402975464093e-18
62100000	0.004654219053861612	1.7599316561588763e-49	-2.1959203804158396e-35	7.06472428150831e-12	1.2119135654522012e-14	0.0006915618780572612	3.7823011697776933e-25	5.6476322119066187e-14	1.1050464103192837e-15	2.0361158537362268e-14	5.931402975464093e-18
62200000	0.004654219053861612	1.7599316561588763e-49	-2.1994588419445454e-35	7.06472428150831e-12	1.2119135654522012e-14	0.0006915618780572612	3.7823011697776933e-25	5.6476322119066187e-14	1.1050464103192837e-15	2.0361158537362268e-14	5.931402975464093e-18
62300000	0.004654219053861612	1.7599316561588763e-49	-2.202997303473009e-35	7.06472428150831e-12	1.2119135654522012e-14	0.0006915618780572612	3.7823011697776933e-25	5.6476322119066187e-14	1.1050464103192837e-15	2.0361158537362268e-14	5.931402975464093e-18
62400000	0.004654219053861612	1.7599316561588763e-49	-2.206535765001239e-35	7.06472428150831e-12	1.2119135654522012e-14	0.0006915618780572612	3.7823011697776933e-25	5.6476322119066187e-14	1.1050464103192837e-15	2.0361158537362268e-14	5.931402975464093e-18
62500000	0.004654219053861612	1.7599316561588763e-49	-2.210074226529245e-35	7.06472428150831e-12	1.2119135654522012e-14	0.0006915618780572612	3.7823011697776933e-25	5.6476322119066187e-14	1.1050464103192837e-15	2.0361158537362268e-14	5.931402975464093e-18
62600000	0.004654219053861612	1.7599316561588763e-49	-2.213612688057035e-35	7.06472428150831e-12	1.2119135654522012e-14	0.0006915618780572612	3.7823011697776933e-25	5.6476322119066187e-14	1.1050464103192837e-15	2.0361158537362268e-14	5.931402975464093e-18
62700000	0.004654219053861612	1.7599316561588763e-49	-2.2171511495846183e-35	7.06472428150831e-12	1.2119135654522012e-14	0.0006915618780572612	3.7823011697776933e-25	5.6476322119066187e-14	1.1050464103192837e-15	2.0361158537362268e-14	5.931402975464093e-18
62800000	0.004654219053861612	1.7599316561588763e-49	-2.2206896111120037e-35	7.06472428150831e-12	1.2119135654522012e-14	0.0006915618780572612	3.7823011697776933e-25	5.6476322119066187e-14	1.1050464103192837e-15	2.0361158537362268e-14	5.931402975464093e-18
62900000	0.004654219053861612	1.7599316561588763e-49	-2.2242280726392e-35	7.06472428150831e-12	1.2119135654522012e-14	0.0006915618780572612	3.7823011697776933e-25	5.6476322119066187e-14	1.1050464103192837e-15	2.0361158537362268e-14	5.931402975464093e-18
63000000	0.004654219053861612	1.7599316561588763e-49	-2.2277665341662163e-35	7.06472428150831e-12	1.2119135654522012e-14	0.0006915618780572612	3.7823011697776933e-25	5.6476322119066187e-14	1.1050464103192837e-15	2.0361158537362268e-14	5.931402975464093e-18
63100000	0.004654219053861612	1.7599316561588763e-49	-2.2313049956930613e-35	7.06472428150831e-12	1.2119135654522012e-14	0.0006915618780572612	3.7823011697776933e-25	5.6476322119066187e-14	1.1050464103192837e-15	2.0361158537362268e-14	5.931402975464093e-18
63200000	0.004654219053861612	1.7599316561588763e-49	-2.2348434572197439e-35	7.064724281508309e-12	1.2119135654522012e-14	0.0006915618780572612	3.7823011697776933e-25	5.6476322119066187e-14	1.1050464103192837e-15	2.0361158537362268e-14	5.931402975464093e-18
63300000	0.004654219053861612	1.7599316561588763e-49	-2.238381918746273e-35	7.064724281508309e-12	1.2119135654522012e-14	0.0006915618780572612	3.7823011697776933e-25	5.6476322119066187e-14	1.1050464103192837e-15	2.0361158537362268e-14	5.931402975464093e-18
63400000	0.004654219053861612	1.7599316561588763e-49	-2.2419203802726572e-35	7.064724281508309e-12	1.2119135654522012e-14	0.0006915618780572612	3.7823011697776933e-25	5.6476322119066187e-14	1.1050464103192837e-15	2.0361158537362268e-14	5.931402975464093e-18
63500000	0.004654219053861612	1.7599316561588763e-49	-2.245458841798906e-35	7.064724281508309e-12	1.2119135654522012e-14	0.0006915618780572612	3.7823011697776933e-25	5.6476322119066187e-14	1.1050464103192837e-15	2.0361158537362268e-14	5.931402975464093e-18
63600000	0.004654219053861612	1.7599316561588763e-49	-2.2489973033250277e-35	7.064724281508309e-12	1.2119135654522012e-14	0.0006915618780572612	3.7823011697776933e-25	5.6476322119066187e-14	1.1050464103192837e-15	2.0361158537362268e-14	5.931402975464093e-18
63700000	0.004654219053861612	1.7599316561588763e-49	-2.2525357648510313e-35	7.064724281508309e-12	1.2119135654522012e-14	0.0006915618780572612	3.7823011697776933e-25	5.6476322119066187e-14	1.1050464103192837e-15	2.0361158537362268e-14	5.931402975464093e-18
63800000	0.004654219053861612	1.7599316561588763e-49	-2.256074226376926e-35	7.064724281508309e-12	1.2119135654522012e-14	0.0006915618780572612	3.7823011697776933e-25	5.6476322119066187e-14	1.1050464103192837e-15	2.0361158537362268e-14	5.931402975464093e-18
63900000	0.004654219053861612	1.7599316561588763e-49	-2.25961268790272e-35	7.064724281508309e-12	1.2119135654522012e-14	0.0006915618780572612	3.7823011697776933e-25	5.6476322119066187e-14	1.1050464103192839e-15	2.0361158537362268e-14	5.931402975464093e-18
64000000	0.004654219053861612	1.7599316561588763e-49	-2.263151149428423e-35	7.064724281508309e-12	1.2119135654522012e-14	0.0006915618780572612	3.7823011697776933e-25	5.6476322119066187e-14	1.1050464103192839e-15	2.0361158537362268e-14	5.931402975464093e-18
64100000	0.004654219053861612	1.7599316561588763e-49	-2.2666896109540433e-35	7.064724281508309e-12	1.2119135654522012e-14	0.0006915618780572612	3.7823011697776933e-25	5.6476322119066187e-14	1.1050464103192839e-15	2.0361158537362268e-14	5.931402975464093e-18
64200000	0.004654219053861612	1.7599316561588763e-49	-2.27022807247959e-35	7.064724281508309e-12	1.2119135654522012e-14	0.0006915618780572612	3.7823011697776933e-25	5.6476322119066187e-14	1.1050464103192839e-15	2.0361158537362268e-14	5.931402975464093e-18
64300000	0.004654219053861612	1.7599316561588763e-49	-2.2737665340050716e-35	7.064724281508309e-12	1.2119135654522012e-14	0.0006915618780572612	3.7823011697776933e-25	5.6476322119066187e-14	1.1050464103192839e-15	2.0361158537362268e-14	5.931402975464093e-18
64400000	0.004654219053861612	1.7599316561588763e-49	-2.2773049955304976e-35	7.064724281508309e-12	1.2119135654522012e-14	0.0006915618780572612	3.7823011697776933e-25	5.6476322119066187e-14	1.1050464103192839e-15	2.0361158537362268e-14	5.931402975464093e-18
64500000	0.004654219053861612	1.7599316561588763e-49	-2.2808434570558766e-35	7.064724281508309e-12	1.2119135654522012e-14	0.0006915618780572612	3.7823011697776933e-25	5.6476322119066187e-14	1.1050464103192839e-15	2.0361158537362268e-14	5.931402975464093e-18
64600000	0.004654219053861612	1.7599316561588763e-49	-2.2843819185812171e-35	7.064724281508309e-12	1.2119135654522012e-14	0.0006915618780572612	3.7823011697776933e-25	5.6476322119066187e-14	1.1050464103192839e-15	2.0361158537362268e-14	5.931402975464093e-18
64700000	0.004654219053861612	1.7599316561588763e-49	-2.2879203801065285e-35	7.064724281508309e-12	1.2119135654522012e-14	0.0006915618780572612	3.7823011697776933e-25	5.6476322119066187e-14	1.1050464103192839e-15	2.0361158537362268e-14	5.931402975464093e-18
64800000	0.004654219053861612	1.7599316561588763e-49	-2.2914588416318196e-35	7.064724281508309e-12	1.2119135654522012e-14	0.0006915618780572612	3.7823011697776933e-25	5.6476322119066187e-14	1.1050464103192839e-15	2.0361158537362268e-14	5.931402975464093e-18
64900000	0.004654219053861612	1.7599316561588763e-49	-2.294997303157099e-35	7.064724281508309e-12	1.2119135654522012e-14	0.0006915618780572612	3.7823011697776933e-25	5.6476322119066187e-14	1.1050464103192839e-15	2.0361158537362268e-14	5.931402975464093e-18
65000000	0.004654219053861612	1.7599316561588763e-49	-2.2985357646823758e-35	7.064724281508309e-12	1.2119135654522012e-14	0.0006915618780572612	3.7823011697776933e-25	5.6476322119066187e-14	1.1050464103192839e-15	2.0361158537362268e-14	5.931402975464093e-18
65100000	0.004654219053861612	1.7599316561588763e-49	-2.302074226207659e-35	7.064724281508309e-12	1.2119135654522012e-14	0.0006915618780572612	3.782301169777693e-25	5.647632211906618e-14	1.1050464103192839e-15	2.0361158537362268e-14	5.931402975464093e-18
65200000	0.004654219053861612	1.7599316561588763e-49	-2.305612687732957e-35	7.064724281508309e-12	1.2119135654522012e-14	0.0006915618780572612	3.782301169777693e-25	5.647632211906618e-14	1.1050464103192839e-15	2.0361158537362268e-14	5.931402975464093e-18
65300000	0.004654219053861612	1.7599316561588763e-49	-2.3091511492582787e-35	7.064724281508309e-12	1.2119135654522012e-14	0.0006915618780572612	3.782301169777693e-25	5.647632211906618e-14	1.1050464103192839e-15	2.0361158537362268e-14	5.931402975464093e-18
65400000	0.004654219053861612	1.7599316561588763e-49	-2.3126896107836337e-35	7.064724281508309e-12	1.2119135654522012e-14	0.0006915618780572612	3.782301169777693e-25	5.647632211906618e-14	1.1050464103192839e-15	2.0361158537362268e-14	5.931402975464093e-18
65500000	0.004654219053861612	1.7599316561588767e-49	-2.31622807230903e-35	7.064724281508309e-12	1.2119135654522012e-14	0.0006915618780572612	3.782301169777693e-25	5.647632211906618e-14	1.1050464103192839e-15	2.0361158537362268e-14	5.931402975464093e-18
65600000	0.004654219053861612	1.7599316561588767e-49	-2.3197665338344772e-35	7.064724281508309e-12	1.2119135654522012e-14	0.0006915618780572612	3.782301169777693e-25	5.647632211906618e-14	1.1050464103192839e-15	2.0361158537362268e-14	5.931402975464093e-18
65700000	0.004654219053861612	1.7599316561588767e-49	-2.3233049953599837e-35	7.064724281508309e-12	1.2119135654522012e-14	0.0006915618780572612	3.782301169777693e-25	5.647632211906618e-14	1.1050464103192839e-15	2.0361158537362268e-14	5.931402975464093e-18
65800000	0.004654219053861612	1.7599316561588767e-49	-2.3268434568855584e-35	7.064724281508309e-12	1.2119135654522012e-14	0.0006915618780572612	3.782301169777693e-25	5.647632211906618e-14	1.1050464103192839e-15	2.0361158537362268e-14	5.931402975464093e-18
65900000	0.004654219053861612	1.7599316561588767e-49	-2.3303819184112106e-35	7.064724281508309e-12	1.2119135654522012e-14	0.0006915618780572612	3.782301169777693e-25	5.647632211906618e-14	1.1050464103192839e-15	2.0361158537362268e-14	5.931402975464093e-18
66000000	0.004654219053861612	1.7599316561588767e-49	-2.3339203799369485e-35	7.064724281508309e-12	1.2119135654522012e-14	0.0006915618780572612	3.782301169777693e-25	5.647632211906618e-14	1.1050464103192839e-15	2.0361158537362268e-14	5.931402975464093e-18
66100000	0.004654219053861612	1.7599316561588767e-49	-2.3374588414627816e-35	7.064724281508309e-12	1.2119135654522012e-14	0.0006915618780572612	3.782301169777693e-25	5.647632211906618e-14	1.1050464103192839e-15	2.0361158537362268e-14	5.931402975464093e-18
66200000	0.004654219053861612	1.7599316561588767e-49	-2.3409973029887182e-35	7.064724281508308e-12	1.2119135654522012e-14	0.0006915618780572612	3.782301169777693e-25	5.647632211906618e-14	1.1050464103192839e-15	2.0361158537362268e-14	5.931402975464093e-18
66300000	0.004654219053861612	1.7599316561588767e-49	-2.3445357645147678e-35	7.064724281508308e-12	1.2119135654522012e-14	0.0006915618780572612	3.782301169777693e-25	5.647632211906618e-14	1.1050464103192839e-15	2.0361158537362268e-14	5.931402975464093e-18
66400000	0.004654219053861612	1.7599316561588767e-49	-2.3480742260409387e-35	7.064724281508308e-12	1.2119135654522012e-14	0.0006915618780572612	3.782301169777693e-25	5.647632211906618e-14	1.1050464103192839e-15	2.0361158537362268e-14	5.931402975464093e-18
66500000	0.004654219053861612	1.7599316561588767e-49	-2.35161268756724e-35	7.064724281508308e-12	1.2119135654522012e-14	0.0006915618780572612	3.782301169777693e-25	5.647632211906618e-14	1.1050464103192839e-15	2.0361158537362268e-14	5.931402975464093e-18
66600000	0.004654219053861612	1.7599316561588767e-49	-2.355151149093681e-35	7.064724281508308e-12	1.2119135654522012e-14	0.0006915618780572612	3.782301169777693e-25	5.647632211906618e-14	1.1050464103192839e-15	2.0361158537362268e-14	5.931402975464093e-18
66700000	0.004654219053861612	1.7599316561588767e-49	-2.35868961062027e-35	7.064724281508308e-12	1.2119135654522012e-14	0.0006915618780572612	3.782301169777693e-25	5.647632211906618e-14	1.1050464103192839e-15	2.0361158537362268e-14	5.931402975464093e-18
66800000	0.004654219053861612	1.7599316561588767e-49	-2.3622280721470159e-35	7.064724281508308e-12	1.2119135654522012e-14	0.0006915618780572612	3.782301169777693e-25	5.647632211906618e-14	1.1050464103192839e-15	2.0361158537362268e-14	5.931402975464093e-18
66900000	0.004654219053861612	1.7599316561588767e-49	-2.3657665336739277e-35	7.064724281508308e-12	1.2119135654522012e-14	0.0006915618780572612	3.782301169777693e-25	5.647632211906618e-14	1.1050464103192839e-15	2.0361158537362268e-14	5.931402975464093e-18
67000000	0.004654219053861612	1.7599316561588767e-49	-2.3693049952010143e-35	7.064724281508308e-12	1.2119135654522012e-14	0.0006915618780572612	3.782301169777693e-25	5.647632211906618e-14	1.1050464103192839e-15	2.0361158537362268e-14	5.931402975464093e-18
67100000	0.004654219053861612	1.7599316561588767e-49	-2.3728434567282849e-35	7.064724281508308e-12	1.2119135654522012e-14	0.0006915618780572612	3.782301169777693e-25	5.647632211906618e-14	1.1050464103192839e-15	2.0361158537362268e-14	5.931402975464093e-18
67200000	0.004654219053861612	1.7599316561588767e-49	-2.3763819182557478e-35	7.064724281508308e-12	1.2119135654522012e-14	0.0006915618780572612	3.782301169777693e-25	5.647632211906618e-14	1.1050464103192839e-15	2.0361158537362268e-14	5.931402975464093e-18
67300000	0.004654219053861612	1.7599316561588767e-49	-2.379920379783412e-35	7.064724281508308e-12	1.2119135654522012e-14	0.0006915618780572612	3.782301169777693e-25	5.647632211906618e-14	1.1050464103192839e-15	2.0361158537362268e-14	5.931402975464093e-18
67400000	0.004654219053861612	1.7599316561588767e-49	-2.3834588413112866e-35	7.064724281508308e-12	1.2119135654522012e-14	0.0006915618780572612	3.782301169777693e-25	5.647632211906618e-14	1.1050464103192839e-15	2.0361158537362268e-14	5.931402975464093e-18
67500000	0.004654219053861612	1.7599316561588767e-49	-2.3869973028393804e-35	7.064724281508308e-12	1.2119135654522012e-14	0.0006915618780572612	3.782301169777693e-25	5.647632211906618e-14	1.1050464103192839e-15	2.0361158537362268e-14	5.931402975464093e-18
67600000	0.004654219053861612	1.7599316561588767e-49	-2.390535764367702e-35	7.064724281508308e-12	1.2119135654522012e-14	0.0006915618780572612	3.782301169777693e-25	5.647632211906618e-14	1.1050464103192839e-15	2.0361158537362268e-14	5.931402975464093e-18
67700000	0.004654219053861612	1.7599316561588767e-49	-2.394074225896261e-35	7.064724281508308e-12	1.2119135654522012e-14	0.0006915618780572612	3.782301169777693e-25	5.647632211906618e-14	1.1050464103192839e-15	2.0361158537362268e-14	5.931402975464093e-18
67800000	0.004654219053861612	1.7599316561588767e-49	-2.3976126874250653e-35	7.064724281508308e-12	1.2119135654522012e-14	0.0006915618780572612	3.782301169777693e-25	5.647632211906618e-14	1.1050464103192839e-15	2.0361158537362268e-14	5.931402975464093e-18
67900000	0.004654219053861612	1.7599316561588767e-49	-2.4011511489541244e-35	7.064724281508308e-12	1.2119135654522012e-14	0.0006915618780572612	3.782301169777693e-25	5.647632211906618e-14	1.1050464103192839e-15	2.0361158537362268e-14	5.931402975464093e-18
68000000	0.004654219053861612	1.7599316561588767e-49	-2.404689610483447e-35	7.064724281508308e-12	1.2119135654522012e-14	0.0006915618780572612	3.782301169777693e-25	5.647632211906618e-14	1.1050464103192839e-15	2.0361158537362268e-14	5.931402975464093e-18
68100000	0.004654219053861612	1.7599316561588767e-49	-2.408228072013042e-35	7.064724281508308e-12	1.2119135654522012e-14	0.0006915618780572612	3.782301169777693e-25	5.647632211906618e-14	1.1050464103192839e-15	2.0361158537362268e-14	5.931402975464093e-18
68200000	0.004654219053861612	1.7599316561588767e-49	-2.4117665335429186e-35	7.064724281508308e-12	1.2119135654522012e-14	0.0006915618780572612	3.782301169777693e-25	5.647632211906618e-14	1.1050464103192839e-15	2.0361158537362268e-14	5.931402975464093e-18
68300000	0.004654219053861612	1.7599316561588767e-49	-2.415304995073026e-35	7.064724281508308e-12	1.2119135654522012e-14	0.0006915618780572612	3.782301169777693e-25	5.647632211906618e-14	1.1050464103192839e-15	2.0361158537362268e-14	5.931402975464093e-18
68400000	0.004654219053861612	1.7599316561588767e-49	-2.418843456602724e-35	7.064724281508308e-12	1.2119135654522012e-14	0.0006915618780572612	3.782301169777693e-25	5.647632211906618e-14	1.1050464103192839e-15	2.0361158537362268e-14	5.931402975464093e-18
68500000	0.004654219053861612	1.7599316561588767e-49	-2.422381918131842e-35	7.064724281508308e-12	1.2119135654522012e-14	0.0006915618780572612	3.782301169777693e-25	5.647632211906618e-14	1.1050464103192839e-15	2.0361158537362268e-14	5.931402975464093e-18
68600000	0.004654219053861612	1.7599316561588767e-49	-2.42592037966039e-35	7.064724281508308e-12	1.2119135654522012e-14	0.0006915618780572612	3.782301169777693e-25	5.647632211906618e-14	1.1050464103192839e-15	2.0361158537362268e-14	5.931402975464093e-18
68700000	0.004654219053861612	1.7599316561588767e-49	-2.4294588411883763e-35	7.064724281508308e-12	1.2119135654522012e-14	0.0006915618780572612	3.782301169777693e-25	5.647632211906618e-14	1.1050464103192839e-15	2.0361158537362268e-14	5.931402975464093e-18
68800000	0.004654219053861612	1.7599316561588767e-49	-2.4329973027158093e-35	7.064724281508308e-12	1.2119135654522012e-14	0.0006915618780572612	3.782301169777693e-25	5.647632211906618e-14	1.1050464103192839e-15	2.0361158537362268e-14	5.931402975464093e-18
68900000	0.004654219053861612	1.7599316561588767e-49	-2.4365357642426987e-35	7.064724281508308e-12	1.2119135654522012e-14	0.0006915618780572612	3.782301169777693e-25	5.647632211906618e-14	1.1050464103192839e-15	2.0361158537362268e-14	5.931402975464093e-18
69000000	0.004654219053861612	1.7599316561588767e-49	-2.440074225769053e-35	7.064724281508308e-12	1.2119135654522012e-14	0.0006915618780572612	3.782301169777693e-25	5.647632211906618e-14	1.1050464103192839e-15	2.0361158537362268e-14	5.931402975464093e-18
69100000	0.004654219053861612	1.7599316561588767e-49	-2.443612687294881e-35	7.064724281508308e-12	1.2119135654522012e-14	0.0006915618780572612	3.782301169777693e-25	5.647632211906618e-14	1.1050464103192839e-15	2.0361158537362268e-14	5.931402975464093e-18
69200000	0.004654219053861612	1.7599316561588767e-49	-2.4471511488201916e-35	7.064724281508308e-12	1.2119135654522012e-14	0.0006915618780572612	3.782301169777693e-25	5.647632211906618e-14	1.1050464103192839e-15	2.0361158537362268e-14	5.931402975464093e-18
69300000	0.004654219053861612	1.7599316561588767e-49	-2.4506896103449936e-35	7.064724281508308e-12	1.2119135654522012e-14	0.0006915618780572612	3.782301169777693e-25	5.647632211906618e-14	1.1050464103192839e-15	2.0361158537362268e-14	5.931402975464093e-18
69400000	0.004654219053861612	1.7599316561588767e-49	-2.4542280718692963e-35	7.064724281508308e-12	1.2119135654522012e-14	0.0006915618780572612	3.782301169777693e-25	5.647632211906618e-14	1.1050464103192839e-15	2.0361158537362268e-14	5.931402975464093e-18
69500000	0.004654219053861612	1.7599316561588767e-49	-2.457766533393108e-35	7.064724281508308e-12	1.2119135654522012e-14	0.0006915618780572612	3.782301169777693e-25	5.647632211906618e-14	1.1050464103192839e-15	2.0361158537362268e-14	5.931402975464093e-18
69600000	0.004654219053861612	1.7599316561588767e-49	-2.4613049949164386e-35	7.064724281508308e-12	1.2119135654522012e-14	0.0006915618780572612	3.782301169777693e-25	5.647632211906618e-14	1.1050464103192839e-15	2.0361158537362268e-14	5.931402975464093e-18
69700000	0.004654219053861612	1.7599316561588767e-49	-2.4648434564392953e-35	7.064724281508308e-12	1.2119135654522012e-14	0.0006915618780572612	3.782301169777693e-25	5.647632211906618e-14	1.1050464103192839e-15	2.0361158537362268e-14	5.931402975464093e-18
69800000	0.004654219053861612	1.7599316561588767e-49	-2.4683819179616886e-35	7.064724281508308e-12	1.2119135654522012e-14	0.0006915618780572612	3.782301169777693e-25	5.647632211906618e-14	1.1050464103192839e-15	2.0361158537362268e-14	5.931402975464093e-18
69900000	0.004654219053861612	1.7599316561588767e-49	-2.4719203794836264e-35	7.064724281508308e-12	1.2119135654522012e-14	0.0006915618780572612	3.782301169777693e-25	5.647632211906618e-14	1.1050464103192839e-15	2.0361158537362268e-14	5.931402975464093e-18
70000000	0.004654219053861612	1.7599316561588767e-49	-2.475458841005118e-35	7.064724281508308e-12	1.2119135654522012e-14	0.0006915618780572612	3.782301169777693e-25	5.647632211906618e-14	1.1050464103192839e-15	2.0361158537362268e-14	5.931402975464093e-18
70100000	0.004654219053861612	1.7599316561588767e-49	-2.4789973025261716e-35	7.064724281508308e-12	1.2119135654522012e-14	0.0006915618780572612	3.782301169777693e-25	5.647632211906618e-14	1.1050464103192839e-15	2.0361158537362268e-14	5.931402975464093e-18
70200000	0.004654219053861612	1.7599316561588767e-49	-2.482535764046797e-35	7.064724281508308e-12	1.2119135654522012e-14	0.0006915618780572612	3.782301169777693e-25	5.647632211906618e-14	1.1050464103192839e-15	2.0361158537362268e-14	5.931402975464093e-18
70300000	0.004654219053861612	1.7599316561588767e-49	-2.486074225567003e-35	7.064724281508308e-12	1.2119135654522012e-14	0.0006915618780572612	3.782301169777693e-25	5.647632211906618e-14	1.1050464103192839e-15	2.0361158537362268e-14	5.931402975464093e-18
70400000	0.004654219053861612	1.7599316561588767e-49	-2.4896126870867977e-35	7.064724281508308e-12	1.2119135654522012e-14	0.0006915618780572612	3.782301169777693e-25	5.647632211906618e-14	1.1050464103192839e-15	2.0361158537362268e-14	5.931402975464093e-18
70500000	0.004654219053861612	1.7599316561588767e-49	-2.49315114860619e-35	7.064724281508308e-12	1.2119135654522012e-14	0.0006915618780572612	3.782301169777693e-25	5.647632211906618e-14	1.1050464103192839e-15	2.0361158537362268e-14	5.931402975464093e-18
70600000	0.004654219053861612	1.7599316561588767e-49	-2.49668961012519e-35	7.064724281508308e-12	1.2119135654522012e-14	0.0006915618780572612	3.782301169777693e-25	5.647632211906618e-14	1.1050464103192839e-15	2.0361158537362268e-14	5.931402975464093e-18
70700000	0.004654219053861612	1.7599316561588767e-49	-2.5002280716438055e-35	7.064724281508308e-12	1.2119135654522012e-14	0.0006915618780572612	3.782301169777693e-25	5.647632211906618e-14	1.1050464103192839e-15	2.0361158537362268e-14	5.931402975464093e-18
70800000	0.004654219053861612	1.7599316561588767e-49	-2.5037665331620453e-35	7.064724281508308e-12	1.2119135654522012e-14	0.0006915618780572612	3.782301169777693e-25	5.647632211906618e-14	1.1050464103192839e-15	2.0361158537362268e-14	5.931402975464093e-18
70900000	0.004654219053861612	1.7599316561588767e-49	-2.507304994679919e-35	7.064724281508308e-12	1.2119135654522012e-14	0.0006915618780572612	3.782301169777693e-25	5.647632211906618e-14	1.1050464103192839e-15	2.0361158537362268e-14	5.931402975464093e-18
71000000	0.004654219053861612	1.7599316561588767e-49	-2.510843456197435e-35	7.064724281508308e-12	1.2119135654522012e-14	0.0006915618780572612	3.782301169777693e-25	5.647632211906618e-14	1.1050464103192839e-15	2.0361158537362268e-14	5.931402975464093e-18
71100000	0.004654219053861612	1.7599316561588767e-49	-2.5143819177146024e-35	7.064724281508308e-12	1.2119135654522012e-14	0.0006915618780572612	3.782301169777693e-25	5.647632211906618e-14	1.1050464103192839e-15	2.0361158537362268e-14	5.931402975464093e-18
71200000	0.004654219053861612	1.7599316561588767e-49	-2.51792037923143e-35	7.064724281508308e-12	1.2119135654522012e-14	0.0006915618780572612	3.782301169777693e-25	5.647632211906618e-14	1.1050464103192839e-15	2.0361158537362268e-14	5.931402975464093e-18
71300000	0.004654219053861612	1.7599316561588767e-49	-2.521458840747926e-35	7.064724281508308e-12	1.2119135654522012e-14	0.0006915618780572612	3.782301169777693e-25	5.647632211906618e-14	1.1050464103192839e-15	2.0361158537362268e-14	5.931402975464093e-18
71400000	0.004654219053861612	1.7599316561588767e-49	-2.5249973022641e-35	7.064724281508308e-12	1.2119135654522012e-14	0.0006915618780572612	3.782301169777693e-25	5.647632211906618e-14	1.1050464103192839e-15	2.0361158537362268e-14	5.931402975464093e-18
71500000	0.004654219053861612	1.7599316561588767e-49	-2.5285357637799613e-35	7.064724281508308e-12	1.2119135654522012e-14	0.0006915618780572612	3.782301169777693e-25	5.647632211906618e-14	1.1050464103192839e-15	2.0361158537362268e-14	5.931402975464093e-18
71600000	0.004654219053861612	1.7599316561588767e-49	-2.532074225295518e-35	7.064724281508308e-12	1.2119135654522012e-14	0.0006915618780572612	3.782301169777693e-25	5.647632211906618e-14	1.1050464103192839e-15	2.0361158537362268e-14	5.931402975464093e-18
71700000	0.004654219053861612	1.7599316561588767e-49	-2.535612686810779e-35	7.064724281508308e-12	1.2119135654522012e-14	0.0006915618780572612	3.782301169777693e-25	5.647632211906618e-14	1.1050464103192839e-15	2.0361158537362268e-14	5.931402975464093e-18
71800000	0.004654219053861612	1.7599316561588767e-49	-2.5391511483257536e-35	7.064724281508308e-12	1.2119135654522012e-14	0.0006915618780572612	3.782301169777693e-25	5.647632211906618e-14	1.1050464103192839e-15	2.0361158537362268e-14	5.931402975464093e-18
71900000	0.004654219053861612	1.7599316561588767e-49	-2.5426896098404504e-35	7.064724281508308e-12	1.2119135654522012e-14	0.0006915618780572612	3.782301169777693e-25	5.647632211906618e-14	1.1050464103192839e-15	2.0361158537362268e-14	5.931402975464093e-18
72000000	0.004654219053861612	1.7599316561588767e-49	-2.5462280713548783e-35	7.064724281508308e-12	1.2119135654522012e-14	0.0006915618780572612	3.782301169777693e-25	5.647632211906618e-14	1.1050464103192839e-15	2.0361158537362268e-14	5.931402975464093e-18
72100000	0.004654219053861612	1.7599316561588767e-49	-2.549766532869046e-35	7.064724281508308e-12	1.2119135654522012e-14	0.0006915618780572612	3.782301169777693e-25	5.647632211906618e-14	1.1050464103192839e-15	2.0361158537362268e-14	5.931402975464093e-18
72200000	0.004654219053861612	1.7599316561588767e-49	-2.5533049943829627e-35	7.064724281508308e-12	1.2119135654522012e-14	0.0006915618780572612	3.782301169777693e-25	5.647632211906618e-14	1.1050464103192839e-15	2.0361158537362268e-14	5.931402975464093e-18
72300000	0.004654219053861612	1.7599316561588767e-49	-2.5568434558966374e-35	7.064724281508308e-12	1.2119135654522012e-14	0.0006915618780572612	3.782301169777693e-25	5.647632211906618e-14	1.1050464103192839e-15	2.0361158537362268e-14	5.931402975464093e-18
72400000	0.004654219053861612	1.7599316561588767e-49	-2.5603819174100785e-35	7.064724281508308e-12	1.2119135654522012e-14	0.0006915618780572612	3.782301169777693e-25	5.647632211906618e-14	1.1050464103192839e-15	2.0361158537362268e-14	5.931402975464093e-18
72500000	0.004654219053861612	1.7599316561588767e-49	-2.563920378923295e-35	7.064724281508308e-12	1.2119135654522012e-14	0.0006915618780572612	3.782301169777693e-25	5.647632211906618e-14	1.1050464103192839e-15	2.0361158537362268e-14	5.931402975464093e-18
72600000	0.004654219053861612	1.7599316561588767e-49	-2.567458840436296e-35	7.064724281508308e-12	1.2119135654522012e-14	0.0006915618780572612	3.782301169777693e-25	5.647632211906618e-14	1.1050464103192839e-15	2.0361158537362268e-14	5.931402975464093e-18
72700000	0.004654219053861612	1.7599316561588767e-49	-2.57099730194909e-35	7.064724281508308e-12	1.2119135654522012e-14	0.0006915618780572612	3.782301169777693e-25	5.647632211906618e-14	1.1050464103192839e-15	2.0361158537362268e-14	5.931402975464093e-18
72800000	0.004654219053861612	1.7599316561588767e-49	-2.5745357634616866e-35	7.064724281508308e-12	1.2119135654522012e-14	0.0006915618780572612	3.782301169777693e-25	5.647632211906618e-14	1.1050464103192839e-15	2.0361158537362268e-14	5.931402975464093e-18
72900000	0.004654219053861612	1.7599316561588767e-49	-2.578074224974094e-35	7.064724281508308e-12	1.2119135654522012e-14	0.0006915618780572612	3.782301169777693e-25	5.647632211906618e-14	1.1050464103192839e-15	2.0361158537362268e-14	5.931402975464093e-18
73000000	0.004654219053861612	1.7599316561588767e-49	-2.581612686486321e-35	7.064724281508308e-12	1.2119135654522012e-14	0.0006915618780572612	3.782301169777693e-25	5.647632211906618e-14	1.1050464103192839e-15	2.0361158537362268e-14	5.931402975464093e-18
73100000	0.004654219053861612	1.7599316561588767e-49	-2.5851511479983765e-35	7.064724281508308e-12	1.2119135654522012e-14	0.0006915618780572612	3.782301169777693e-25	5.647632211906618e-14	1.1050464103192839e-15	2.0361158537362268e-14	5.931402975464093e-18
73200000	0.004654219053861612	1.7599316561588767e-49	-2.58868960951027e-35	7.064724281508308e-12	1.2119135654522012e-14	0.0006915618780572612	3.782301169777693e-25	5.647632211906618e-14	1.1050464103192839e-15	2.0361158537362268e-14	5.931402975464093e-18
73300000	0.004654219053861612	1.7599316561588767e-49	-2.5922280710220097e-35	7.064724281508308e-12	1.2119135654522012e-14	0.0006915618780572612	3.782301169777693e-25	5.647632211906618e-14	1.1050464103192839e-15	2.0361158537362268e-14	5.931402975464093e-18
73400000	0.004654219053861612	1.7599316561588767e-49	-2.5957665325336056e-35	7.064724281508308e-12	1.2119135654522012e-14	0.0006915618780572612	3.782301169777693e-25	5.647632211906618e-14	1.1050464103192839e-15	2.0361158537362268e-14	5.931402975464093e-18
73500000	0.004654219053861612	1.7599316561588767e-49	-2.5993049940450645e-35	7.064724281508308e-12	1.2119135654522012e-14	0.0006915618780572612	3.782301169777693e-25	5.647632211906618e-14	1.1050464103192839e-15	2.0361158537362268e-14	5.931402975464093e-18
73600000	0.004654219053861612	1.7599316561588767e-49	-2.6028434555563974e-35	7.064724281508308e-12	1.2119135654522012e-14	0.0006915618780572612	3.782301169777693e-25	5.647632211906618e-14	1.1050464103192839e-15	2.0361158537362268e-14	5.931402975464093e-18
73700000	0.004654219053861612	1.7599316561588767e-49	-2.606381917067612e-35	7.064724281508308e-12	1.2119135654522012e-14	0.0006915618780572612	3.782301169777693e-25	5.647632211906618e-14	1.1050464103192839e-15	2.0361158537362268e-14	5.931402975464093e-18
73800000	0.004654219053861612	1.7599316561588767e-49	-2.609920378578717e-35	7.064724281508308e-12	1.2119135654522012e-14	0.0006915618780572612	3.782301169777693e-25	5.647632211906618e-14	1.1050464103192839e-15	2.0361158537362268e-14	5.931402975464093e-18
73900000	0.004654219053861612	1.7599316561588767e-49	-2.6134588400897223e-35	7.064724281508308e-12	1.2119135654522012e-14	0.0006915618780572612	3.782301169777693e-25	5.647632211906618e-14	1.1050464103192839e-15	2.0361158537362268e-14	5.931402975464093e-18
74000000	0.004654219053861612	1.7599316561588767e-49	-2.616997301600636e-35	7.064724281508308e-12	1.2119135654522012e-14	0.0006915618780572612	3.782301169777693e-25	5.647632211906618e-14	1.1050464103192837e-15	2.0361158537362268e-14	5.931402975464093e-18
74100000	0.004654219053861612	1.7599316561588767e-49	-2.6205357631114675e-35	7.064724281508308e-12	1.2119135654522012e-14	0.0006915618780572612	3.782301169777693e-25	5.647632211906618e-14	1.1050464103192837e-15	2.0361158537362268e-14	5.931402975464093e-18
74200000	0.004654219053861612	1.7599316561588767e-49	-2.6240742246222246e-35	7.064724281508308e-12	1.2119135654522012e-14	0.0006915618780572612	3.782301169777693e-25	5.647632211906618e-14	1.1050464103192837e-15	2.0361158537362268e-14	5.931402975464093e-18
74300000	0.004654219053861612	1.7599316561588767e-49	-2.6276126861329176e-35	7.064724281508308e-12	1.2119135654522012e-14	0.0006915618780572612	3.782301169777693e-25	5.647632211906618e-14	1.1050464103192837e-15	2.0361158537362268e-14	5.931402975464093e-18
74400000	0.004654219053861612	1.7599316561588767e-49	-2.6311511476435544e-35	7.064724281508308e-12	1.2119135654522012e-14	0.0006915618780572612	3.7823011697776933e-25	5.647632211906618e-14	1.1050464103192837e-15	2.0361158537362268e-14	5.931402975464093e-18
74500000	0.004654219053861612	1.7599316561588763e-49	-2.634689609154144e-35	7.064724281508308e-12	1.2119135654522012e-14	0.0006915618780572612	3.7823011697776933e-25	5.647632211906618e-14	1.1050464103192837e-15	2.0361158537362268e-14	5.931402975464093e-18
74600000	0.004654219053861612	1.7599316561588763e-49	-2.6382280706646955e-35	7.064724281508308e-12	1.2119135654522012e-14	0.0006915618780572612	3.7823011697776933e-25	5.647632211906618e-14	1.1050464103192837e-15	2.0361158537362268e-14	5.931402975464093e-18
74700000	0.004654219053861612	1.7599316561588763e-49	-2.641766532175218e-35	7.064724281508309e-12	1.2119135654522012e-14	0.0006915618780572612	3.7823011697776933e-25	5.647632211906618e-14	1.1050464103192837e-15	2.0361158537362268e-14	5.931402975464093e-18
74800000	0.004654219053861612	1.7599316561588763e-49	-2.64530499368572e-35	7.064724281508309e-12	1.2119135654522012e-14	0.0006915618780572612	3.7823011697776933e-25	5.647632211906618e-14	1.1050464103192837e-15	2.0361158537362268e-14	5.931402975464093e-18
74900000	0.004654219053861612	1.7599316561588763e-49	-2.64884345519621e-35	7.064724281508309e-12	1.2119135654522012e-14	0.0006915618780572612	3.7823011697776933e-25	5.6476322119066187e-14	1.1050464103192837e-15	2.0361158537362268e-14	5.931402975464093e-18
75000000	0.004654219053861612	1.7599316561588763e-49	-2.6523819167066977e-35	7.064724281508309e-12	1.2119135654522012e-14	0.0006915618780572612	3.7823011697776933e-25	5.6476322119066187e-14	1.1050464103192837e-15	2.0361158537362268e-14	5.931402975464093e-18
75100000	0.004654219053861612	1.7599316561588763e-49	-2.655920378217192e-35	7.064724281508309e-12	1.2119135654522012e-14	0.0006915618780572612	3.7823011697776933e-25	5.6476322119066187e-14	1.1050464103192837e-15	2.0361158537362268e-14	5.931402975464093e-18
75200000	0.004654219053861612	1.7599316561588763e-49	-2.659458839727701e-35	7.064724281508309e-12	1.2119135654522012e-14	0.0006915618780572612	3.7823011697776933e-25	5.6476322119066187e-14	1.1050464103192837e-15	2.0361158537362268e-14	5.931402975464093e-18
75300000	0.004654219053861612	1.7599316561588763e-49	-2.6629973012382335e-35	7.064724281508309e-12	1.2119135654522012e-14	0.0006915618780572612	3.7823011697776933e-25	5.6476322119066187e-14	1.1050464103192837e-15	2.0361158537362268e-14	5.931402975464093e-18
75400000	0.004654219053861612	1.7599316561588763e-49	-2.666535762748799e-35	7.064724281508309e-12	1.2119135654522012e-14	0.0006915618780572612	3.7823011697776933e-25	5.6476322119066187e-14	1.1050464103192837e-15	2.0361158537362268e-14	5.931402975464093e-18
75500000	0.004654219053861612	1.7599316561588763e-49	-2.6700742242594066e-35	7.064724281508309e-12	1.2119135654522012e-14	0.0006915618780572612	3.7823011697776933e-25	5.6476322119066187e-14	1.1050464103192837e-15	2.0361158537362268e-14	5.931402975464093e-18
75600000	0.004654219053861612	1.7599316561588763e-49	-2.6736126857700643e-35	7.064724281508309e-12	1.2119135654522012e-14	0.0006915618780572612	3.7823011697776933e-25	5.6476322119066187e-14	1.1050464103192837e-15	2.0361158537362268e-14	5.931402975464093e-18
75700000	0.004654219053861612	1.7599316561588763e-49	-2.677151147280782e-35	7.064724281508309e-12	1.2119135654522012e-14	0.0006915618780572612	3.7823011697776933e-25	5.6476322119066187e-14	1.1050464103192837e-15	2.0361158537362268e-14	5.931402975464093e-18
75800000	0.004654219053861612	1.7599316561588763e-49	-2.6806896087915673e-35	7.064724281508309e-12	1.2119135654522012e-14	0.0006915618780572612	3.7823011697776933e-25	5.6476322119066187e-14	1.1050464103192837e-15	2.0361158537362268e-14	5.931402975464093e-18
75900000	0.004654219053861612	1.7599316561588763e-49	-2.6842280703024303e-35	7.064724281508309e-12	1.2119135654522012e-14	0.0006915618780572612	3.7823011697776933e-25	5.6476322119066187e-14	1.1050464103192837e-15	2.0361158537362268e-14	5.931402975464093e-18
76000000	0.004654219053861612	1.7599316561588763e-49	-2.6877665318133793e-35	7.064724281508309e-12	1.2119135654522012e-14	0.0006915618780572612	3.7823011697776933e-25	5.6476322119066187e-14	1.1050464103192837e-15	2.0361158537362268e-14	5.931402975464093e-18
76100000	0.004654219053861612	1.7599316561588763e-49	-2.691304993324423e-35	7.064724281508309e-12	1.2119135654522012e-14	0.0006915618780572612	3.7823011697776933e-25	5.6476322119066187e-14	1.1050464103192837e-15	2.0361158537362268e-14	5.931402975464093e-18
76200000	0.004654219053861612	1.7599316561588763e-49	-2.694843454835571e-35	7.064724281508309e-12	1.2119135654522012e-14	0.0006915618780572612	3.7823011697776933e-25	5.6476322119066187e-14	1.1050464103192837e-15	2.0361158537362268e-14	5.931402975464093e-18
76300000	0.004654219053861612	1.7599316561588763e-49	-2.698381916346831e-35	7.064724281508309e-12	1.2119135654522012e-14	0.0006915618780572612	3.7823011697776933e-25	5.6476322119066187e-14	1.1050464103192837e-15	2.0361158537362268e-14	5.931402975464093e-18
76400000	0.004654219053861612	1.7599316561588763e-49	-2.701920377858213e-35	7.064724281508309e-12	1.2119135654522012e-14	0.0006915618780572612	3.7823011697776933e-25	5.6476322119066187e-14	1.1050464103192837e-15	2.0361158537362268e-14	5.931402975464093e-18
76500000	0.004654219053861612	1.7599316561588763e-49	-2.7054588393697254e-35	7.064724281508309e-12	1.2119135654522012e-14	0.0006915618780572612	3.7823011697776933e-25	5.6476322119066187e-14	1.1050464103192837e-15	2.0361158537362268e-14	5.931402975464093e-18
76600000	0.004654219053861612	1.7599316561588763e-49	-2.708997300881377e-35	7.064724281508309e-12	1.2119135654522012e-14	0.0006915618780572612	3.7823011697776933e-25	5.6476322119066187e-14	1.1050464103192837e-15	2.0361158537362268e-14	5.931402975464093e-18
76700000	0.004654219053861612	1.7599316561588763e-49	-2.712535762393177e-35	7.064724281508309e-12	1.2119135654522012e-14	0.0006915618780572612	3.7823011697776933e-25	5.6476322119066187e-14	1.1050464103192837e-15	2.0361158537362268e-14	5.931402975464093e-18
76800000	0.004654219053861612	1.7599316561588763e-49	-2.7160742239051335e-35	7.064724281508309e-12	1.2119135654522012e-14	0.0006915618780572612	3.7823011697776933e-25	5.6476322119066187e-14	1.1050464103192837e-15	2.0361158537362268e-14	5.931402975464093e-18
76900000	0.004654219053861612	1.7599316561588763e-49	-2.7196126854172564e-35	7.064724281508309e-12	1.2119135654522012e-14	0.0006915618780572612	3.7823011697776933e-25	5.6476322119066187e-14	1.1050464103192837e-15	2.0361158537362268e-14	5.931402975464093e-18
77000000	0.004654219053861612	1.7599316561588763e-49	-2.723151146929554e-35	7.064724281508309e-12	1.2119135654522012e-14	0.0006915618780572612	3.7823011697776933e-25	5.6476322119066187e-14	1.1050464103192837e-15	2.0361158537362268e-14	5.931402975464093e-18
77100000	0.004654219053861612	1.7599316561588763e-49	-2.726689608442035e-35	7.064724281508309e-12	1.2119135654522012e-14	0.0006915618780572612	3.7823011697776933e-25	5.6476322119066187e-14	1.1050464103192837e-15	2.0361158537362268e-14	5.931402975464093e-18
77200000	0.004654219053861612	1.7599316561588763e-49	-2.730228069954709e-35	7.064724281508309e-12	1.2119135654522012e-14	0.0006915618780572612	3.7823011697776933e-25	5.6476322119066187e-14	1.1050464103192837e-15	2.0361158537362268e-14	5.931402975464093e-18
77300000	0.004654219053861612	1.7599316561588763e-49	-2.733766531467584e-35	7.064724281508309e-12	1.2119135654522012e-14	0.0006915618780572612	3.7823011697776933e-25	5.6476322119066187e-14	1.1050464103192837e-15	2.0361158537362268e-14	5.931402975464093e-18
77400000	0.004654219053861612	1.7599316561588763e-49	-2.73730499298067e-35	7.064724281508309e-12	1.2119135654522012e-14	0.0006915618780572612	3.7823011697776933e-25	5.6476322119066187e-14	1.1050464103192837e-15	2.0361158537362268e-14	5.931402975464093e-18
77500000	0.004654219053861612	1.7599316561588763e-49	-2.740843454493974e-35	7.064724281508309e-12	1.2119135654522012e-14	0.0006915618780572612	3.7823011697776933e-25	5.6476322119066187e-14	1.1050464103192837e-15	2.0361158537362268e-14	5.931402975464093e-18
77600000	0.004654219053861612	1.7599316561588763e-49	-2.744381916007507e-35	7.064724281508309e-12	1.2119135654522012e-14	0.0006915618780572612	3.7823011697776933e-25	5.6476322119066187e-14	1.1050464103192837e-15	2.0361158537362268e-14	5.931402975464093e-18
77700000	0.004654219053861612	1.7599316561588763e-49	-2.7479203775212765e-35	7.064724281508309e-12	1.2119135654522012e-14	0.0006915618780572612	3.7823011697776933e-25	5.6476322119066187e-14	1.1050464103192837e-15	2.0361158537362268e-14	5.931402975464093e-18
77800000	0.004654219053861612	1.7599316561588763e-49	-2.7514588390352917e-35	7.064724281508309e-12	1.2119135654522012e-14	0.0006915618780572612	3.7823011697776933e-25	5.6476322119066187e-14	1.1050464103192837e-15	2.0361158537362268e-14	5.931402975464093e-18
77900000	0.004654219053861612	1.7599316561588763e-49	-2.754997300549562e-35	7.064724281508309e-12	1.2119135654522012e-14	0.0006915618780572612	3.7823011697776933e-25	5.6476322119066187e-14	1.1050464103192837e-15	2.0361158537362268e-14	5.931402975464093e-18
78000000	0.004654219053861612	1.7599316561588763e-49	-2.7585357620640956e-35	7.064724281508309e-12	1.2119135654522012e-14	0.0006915618780572612	3.7823011697776933e-25	5.6476322119066187e-14	1.1050464103192837e-15	2.0361158537362268e-14	5.931402975464093e-18
78100000	0.004654219053861612	1.7599316561588763e-49	-2.7620742235789014e-35	7.064724281508309e-12	1.2119135654522012e-14	0.0006915618780572612	3.7823011697776933e-25	5.6476322119066187e-14	1.1050464103192837e-15	2.0361158537362268e-14	5.931402975464093e-18
78200000	0.004654219053861612	1.7599316561588763e-49	-2.7656126850939884e-35	7.064724281508309e-12	1.2119135654522012e-14	0.0006915618780572612	3.7823011697776933e-25	5.6476322119066187e-14	1.1050464103192837e-15	2.0361158537362268e-14	5.931402975464093e-18
78300000	0.004654219053861612	1.7599316561588763e-49	-2.769151146609307e-35	7.064724281508309e-12	1.2119135654522012e-14	0.0006915618780572612	3.7823011697776933e-25	5.6476322119066187e-14	1.1050464103192837e-15	2.0361158537362268e-14	5.931402975464093e-18
78400000	0.004654219053861612	1.7599316561588763e-49	-2.7726896081242153e-35	7.064724281508309e-12	1.2119135654522012e-14	0.0006915618780572612	3.7823011697776933e-25	5.6476322119066187e-14	1.1050464103192837e-15	2.0361158537362268e-14	5.931402975464093e-18
78500000	0.004654219053861612	1.7599316561588763e-49	-2.776228069638545e-35	7.064724281508309e-12	1.2119135654522012e-14	0.0006915618780572612	3.7823011697776933e-25	5.6476322119066187e-14	1.1050464103192837e-15	2.0361158537362268e-14	5.931402975464093e-18
78600000	0.004654219053861612	1.7599316561588763e-49	-2.7797665311523035e-35	7.064724281508309e-12	1.2119135654522012e-14	0.0006915618780572612	3.7823011697776933e-25	5.6476322119066187e-14	1.1050464103192837e-15	2.0361158537362268e-14	5.931402975464093e-18
78700000	0.004654219053861612	1.7599316561588763e-49	-2.7833049926655003e-35	7.064724281508309e-12	1.2119135654522012e-14	0.0006915618780572612	3.7823011697776933e-25	5.6476322119066187e-14	1.1050464103192837e-15	2.0361158537362268e-14	5.931402975464093e-18
78800000	0.004654219053861612	1.7599316561588763e-49	-2.7868434541781444e-35	7.064724281508309e-12	1.2119135654522012e-14	0.0006915618780572612	3.7823011697776933e-25	5.6476322119066187e-14	1.1050464103192837e-15	2.0361158537362268e-14	5.931402975464093e-18
78900000	0.004654219053861612	1.7599316561588763e-49	-2.790381915690245e-35	7.064724281508309e-12	1.2119135654522012e-14	0.0006915618780572612	3.7823011697776933e-25	5.6476322119066187e-14	1.1050464103192837e-15	2.0361158537362268e-14	5.931402975464093e-18
79000000	0.004654219053861612	1.7599316561588763e-49	-2.7939203772018097e-35	7.064724281508309e-12	1.2119135654522012e-14	0.0006915618780572612	3.7823011697776933e-25	5.6476322119066187e-14	1.1050464103192837e-15	2.0361158537362268e-14	5.931402975464093e-18
79100000	0.004654219053861612	1.7599316561588763e-49	-2.797458838712849e-35	7.064724281508309e-12	1.2119135654522012e-14	0.0006915618780572612	3.7823011697776933e-25	5.6476322119066187e-14	1.1050464103192837e-15	2.0361158537362268e-14	5.931402975464093e-18
79200000	0.004654219053861612	1.7599316561588763e-49	-2.8009973002233704e-35	7.064724281508309e-12	1.2119135654522012e-14	0.0006915618780572612	3.7823011697776933e-25	5.6476322119066187e-14	1.1050464103192837e-15	2.0361158537362268e-14	5.931402975464093e-18
79300000	0.004654219053861612	1.7599316561588763e-49	-2.8045357617333835e-35	7.064724281508309e-12	1.2119135654522012e-14	0.0006915618780572612	3.7823011697776933e-25	5.6476322119066187e-14	1.1050464103192837e-15	2.0361158537362268e-14	5.931402975464093e-18
79400000	0.004654219053861612	1.7599316561588763e-49	-2.808074223242897e-35	7.064724281508309e-12	1.2119135654522012e-14	0.0006915618780572612	3.7823011697776933e-25	5.6476322119066187e-14	1.1050464103192837e-15	2.0361158537362268e-14	5.931402975464093e-18
79500000	0.004654219053861612	1.7599316561588763e-49	-2.8116126847519197e-35	7.064724281508309e-12	1.2119135654522012e-14	0.0006915618780572612	3.7823011697776933e-25	5.6476322119066187e-14	1.1050464103192837e-15	2.0361158537362268e-14	5.931402975464093e-18
79600000	0.004654219053861612	1.7599316561588763e-49	-2.8151511462604605e-35	7.064724281508309e-12	1.2119135654522012e-14	0.0006915618780572612	3.7823011697776933e-25	5.6476322119066187e-14	1.1050464103192837e-15	2.0361158537362268e-14	5.931402975464093e-18
79700000	0.004654219053861612	1.7599316561588763e-49	-2.818689607768529e-35	7.064724281508309e-12	1.2119135654522012e-14	0.0006915618780572612	3.7823011697776933e-25	5.6476322119066187e-14	1.1050464103192837e-15	2.0361158537362268e-14	5.931402975464093e-18
79800000	0.004654219053861612	1.7599316561588763e-49	-2.8222280692761327e-35	7.064724281508309e-12	1.2119135654522012e-14	0.0006915618780572612	3.7823011697776933e-25	5.6476322119066187e-14	1.1050464103192837e-15	2.0361158537362268e-14	5.931402975464093e-18
79900000	0.004654219053861612	1.7599316561588763e-49	-2.8257665307832815e-35	7.064724281508309e-12	1.2119135654522012e-14	0.0006915618780572612	3.7823011697776933e-25	5.6476322119066187e-14	1.1050464103192837e-15	2.0361158537362268e-14	5.931402975464093e-18
80000000	0.004654219053861612	1.7599316561588763e-49	-2.8293049922899835e-35	7.064724281508309e-12	1.2119135654522012e-14	0.0006915618780572612	3.7823011697776933e-25	5.6476322119066187e-14	1.1050464103192837e-15	2.0361158537362268e-14	5.931402975464093e-18
80100000	0.004654219053861612	1.7599316561588763e-49	-2.8328434537962483e-35	7.064724281508309e-12	1.2119135654522012e-14	0.0006915618780572612	3.7823011697776933e-25	5.6476322119066187e-14	1.1050464103192837e-15	2.0361158537362268e-14	5.931402975464093e-18
80200000	0.004654219053861612	1.7599316561588763e-49	-2.836381915302085e-35	7.064724281508309e-12	1.2119135654522012e-14	0.0006915618780572612	3.7823011697776933e-25	5.6476322119066187e-14	1.1050464103192837e-15	2.0361158537362268e-14	5.931402975464093e-18
80300000	0.004654219053861612	1.7599316561588763e-49	-2.839920376807501e-35	7.064724281508309e-12	1.2119135654522012e-14	0.0006915618780572612	3.7823011697776933e-25	5.6476322119066187e-14	1.1050464103192837e-15	2.0361158537362268e-14	5.931402975464093e-18
80400000	0.004654219053861612	1.7599316561588763e-49	-2.843458838312507e-35	7.064724281508309e-12	1.2119135654522012e-14	0.0006915618780572612	3.7823011697776933e-25	5.6476322119066187e-14	1.1050464103192837e-15	2.0361158537362268e-14	5.931402975464093e-18
80500000	0.004654219053861612	1.7599316561588763e-49	-2.8469972998171104e-35	7.064724281508309e-12	1.2119135654522012e-14	0.0006915618780572612	3.7823011697776933e-25	5.6476322119066187e-14	1.1050464103192837e-15	2.0361158537362268e-14	5.931402975464093e-18
80600000	0.004654219053861612	1.7599316561588763e-49	-2.850535761321321e-35	7.064724281508309e-12	1.2119135654522012e-14	0.0006915618780572612	3.7823011697776933e-25	5.6476322119066187e-14	1.1050464103192837e-15	2.0361158537362268e-14	5.931402975464093e-18
80700000	0.004654219053861612	1.7599316561588763e-49	-2.8540742228251475e-35	7.064724281508309e-12	1.2119135654522012e-14	0.0006915618780572612	3.7823011697776933e-25	5.6476322119066187e-14	1.1050464103192837e-15	2.0361158537362268e-14	5.931402975464093e-18
80800000	0.004654219053861612	1.7599316561588763e-49	-2.8576126843285984e-35	7.064724281508309e-12	1.2119135654522012e-14	0.0006915618780572612	3.7823011697776933e-25	5.6476322119066187e-14	1.1050464103192837e-15	2.0361158537362268e-14	5.931402975464093e-18
80900000	0.004654219053861612	1.7599316561588763e-49	-2.861151145831683e-35	7.064724281508309e-12	1.2119135654522012e-14	0.0006915618780572612	3.7823011697776933e-25	5.6476322119066187e-14	1.1050464103192837e-15	2.0361158537362268e-14	5.931402975464093e-18
81000000	0.004654219053861612	1.7599316561588763e-49	-2.8646896073344096e-35	7.064724281508309e-12	1.2119135654522012e-14	0.0006915618780572612	3.7823011697776933e-25	5.6476322119066187e-14	1.1050464103192837e-15	2.0361158537362268e-14	5.931402975464093e-18
81100000	0.004654219053861612	1.7599316561588763e-49	-2.8682280688367876e-35	7.064724281508309e-12	1.2119135654522012e-14	0.0006915618780572612	3.7823011697776933e-25	5.6476322119066187e-14	1.1050464103192837e-15	2.0361158537362268e-14	5.931402975464093e-18
81200000	0.004654219053861612	1.7599316561588763e-49	-2.871766530338826e-35	7.064724281508309e-12	1.2119135654522012e-14	0.0006915618780572612	3.7823011697776933e-25	5.6476322119066187e-14	1.1050464103192837e-15	2.0361158537362268e-14	5.931402975464093e-18
81300000	0.004654219053861612	1.7599316561588763e-49	-2.875304991840533e-35	7.064724281508309e-12	1.2119135654522012e-14	0.0006915618780572612	3.7823011697776933e-25	5.6476322119066187e-14	1.1050464103192837e-15	2.0361158537362268e-14	5.931402975464093e-18
81400000	0.004654219053861612	1.7599316561588763e-49	-2.8788434533419186e-35	7.064724281508309e-12	1.2119135654522012e-14	0.0006915618780572612	3.7823011697776933e-25	5.6476322119066187e-14	1.1050464103192837e-15	2.0361158537362268e-14	5.931402975464093e-18
81500000	0.004654219053861612	1.7599316561588763e-49	-2.88238191484299e-35	7.064724281508309e-12	1.2119135654522012e-14	0.0006915618780572612	3.7823011697776933e-25	5.6476322119066187e-14	1.1050464103192837e-15	2.0361158537362268e-14	5.931402975464093e-18
81600000	0.004654219053861612	1.7599316561588763e-49	-2.885920376343758e-35	7.064724281508309e-12	1.2119135654522012e-14	0.0006915618780572612	3.7823011697776933e-25	5.6476322119066187e-14	1.1050464103192837e-15	2.0361158537362268e-14	5.931402975464093e-18
81700000	0.004654219053861612	1.7599316561588763e-49	-2.88945883784423e-35	7.064724281508309e-12	1.2119135654522012e-14	0.0006915618780572612	3.7823011697776933e-25	5.6476322119066187e-14	1.1050464103192837e-15	2.0361158537362268e-14	5.931402975464093e-18
81800000	0.004654219053861612	1.7599316561588763e-49	-2.892997299344415e-35	7.064724281508309e-12	1.2119135654522012e-14	0.0006915618780572612	3.7823011697776933e-25	5.6476322119066187e-14	1.1050464103192837e-15	2.0361158537362268e-14	5.931402975464093e-18
81900000	0.004654219053861612	1.7599316561588763e-49	-2.896535760844323e-35	7.064724281508309e-12	1.2119135654522012e-14	0.0006915618780572612	3.7823011697776933e-25	5.6476322119066187e-14	1.1050464103192837e-15	2.0361158537362268e-14	5.931402975464093e-18
82000000	0.004654219053861612	1.7599316561588763e-49	-2.9000742223439614e-35	7.064724281508309e-12	1.2119135654522012e-14	0.0006915618780572612	3.7823011697776933e-25	5.6476322119066187e-14	1.1050464103192837e-15	2.0361158537362268e-14	5.931402975464093e-18
82100000	0.004654219053861612	1.7599316561588763e-49	-2.9036126838433405e-35	7.064724281508309e-12	1.2119135654522012e-14	0.0006915618780572612	3.7823011697776933e-25	5.6476322119066187e-14	1.1050464103192837e-15	2.0361158537362268e-14	5.931402975464093e-18
82200000	0.004654219053861612	1.7599316561588763e-49	-2.907151145342468e-35	7.064724281508309e-12	1.2119135654522012e-14	0.0006915618780572612	3.7823011697776933e-25	5.6476322119066187e-14	1.1050464103192837e-15	2.0361158537362268e-14	5.931402975464093e-18
82300000	0.004654219053861612	1.7599316561588767e-49	-2.910689606841353e-35	7.064724281508309e-12	1.2119135654522012e-14	0.0006915618780572612	3.7823011697776933e-25	5.6476322119066187e-14	1.1050464103192837e-15	2.0361158537362268e-14	5.931402975464093e-18
82400000	0.004654219053861612	1.7599316561588767e-49	-2.9142280683400053e-35	7.064724281508309e-12	1.2119135654522012e-14	0.0006915618780572612	3.7823011697776933e-25	5.6476322119066187e-14	1.1050464103192837e-15	2.0361158537362268e-14	5.931402975464093e-18
82500000	0.004654219053861612	1.7599316561588767e-49	-2.917766529838433e-35	7.064724281508309e-12	1.2119135654522012e-14	0.0006915618780572612	3.7823011697776933e-25	5.6476322119066187e-14	1.1050464103192837e-15	2.0361158537362268e-14	5.931402975464093e-18
82600000	0.004654219053861612	1.7599316561588767e-49	-2.9213049913366446e-35	7.064724281508309e-12	1.2119135654522012e-14	0.0006915618780572612	3.7823011697776933e-25	5.6476322119066187e-14	1.1050464103192837e-15	2.0361158537362268e-14	5.931402975464093e-18
82700000	0.004654219053861612	1.7599316561588767e-49	-2.9248434528346495e-35	7.064724281508309e-12	1.2119135654522012e-14	0.0006915618780572612	3.7823011697776933e-25	5.6476322119066187e-14	1.1050464103192837e-15	2.0361158537362268e-14	5.931402975464093e-18
82800000	0.004654219053861612	1.7599316561588767e-49	-2.9283819143324565e-35	7.064724281508309e-12	1.2119135654522012e-14	0.0006915618780572612	3.7823011697776933e-25	5.6476322119066187e-14	1.1050464103192837e-15	2.0361158537362268e-14	5.931402975464093e-18
82900000	0.004654219053861612	1.7599316561588767e-49	-2.931920375830075e-35	7.064724281508309e-12	1.2119135654522012e-14	0.0006915618780572612	3.7823011697776933e-25	5.6476322119066187e-14	1.1050464103192837e-15	2.0361158537362268e-14	5.931402975464093e-18
83000000	0.004654219053861612	1.7599316561588767e-49	-2.935458837327513e-35	7.06472428150831e-12	1.2119135654522012e-14	0.0006915618780572612	3.7823011697776933e-25	5.6476322119066187e-14	1.1050464103192837e-15	2.0361158537362268e-14	5.931402975464093e-18
83100000	0.004654219053861612	1.7599316561588767e-49	-2.9389972988247796e-35	7.06472428150831e-12	1.2119135654522012e-14	0.0006915618780572612	3.7823011697776933e-25	5.6476322119066187e-14	1.1050464103192837e-15	2.0361158537362268e-14	5.931402975464093e-18
83200000	0.004654219053861612	1.7599316561588767e-49	-2.942535760321884e-35	7.06472428150831e-12	1.2119135654522012e-14	0.0006915618780572612	3.7823011697776933e-25	5.6476322119066187e-14	1.1050464103192837e-15	2.0361158537362268e-14	5.931402975464093e-18
83300000	0.004654219053861612	1.7599316561588767e-49	-2.946074221818835e-35	7.06472428150831e-12	1.2119135654522012e-14	0.0006915618780572612	3.7823011697776933e-25	5.6476322119066187e-14	1.1050464103192837e-15	2.0361158537362268e-14	5.931402975464093e-18
83400000	0.004654219053861612	1.7599316561588767e-49	-2.949612683315641e-35	7.06472428150831e-12	1.2119135654522012e-14	0.0006915618780572612	3.7823011697776933e-25	5.6476322119066187e-14	1.1050464103192837e-15	2.0361158537362268e-14	5.931402975464093e-18
83500000	0.004654219053861612	1.7599316561588767e-49	-2.9531511448123114e-35	7.06472428150831e-12	1.2119135654522012e-14	0.0006915618780572612	3.7823011697776933e-25	5.6476322119066187e-14	1.1050464103192837e-15	2.0361158537362268e-14	5.931402975464093e-18
83600000	0.004654219053861612	1.7599316561588767e-49	-2.9566896063088547e-35	7.06472428150831e-12	1.2119135654522012e-14	0.0006915618780572612	3.7823011697776933e-25	5.6476322119066187e-14	1.1050464103192837e-15	2.0361158537362268e-14	5.931402975464093e-18
83700000	0.004654219053861612	1.7599316561588767e-49	-2.9602280678052805e-35	7.06472428150831e-12	1.2119135654522012e-14	0.0006915618780572612	3.7823011697776933e-25	5.6476322119066187e-14	1.1050464103192837e-15	2.0361158537362268e-14	5.931402975464093e-18
83800000	0.004654219053861612	1.7599316561588767e-49	-2.9637665293015966e-35	7.06472428150831e-12	1.2119135654522012e-14	0.0006915618780572612	3.7823011697776933e-25	5.6476322119066187e-14	1.1050464103192837e-15	2.0361158537362268e-14	5.931402975464093e-18
83900000	0.004654219053861612	1.7599316561588767e-49	-2.9673049907978123e-35	7.06472428150831e-12	1.2119135654522012e-14	0.0006915618780572612	3.782301169777693e-25	5.6476322119066187e-14	1.1050464103192839e-15	2.0361158537362268e-14	5.931402975464093e-18
84000000	0.004654219053861612	1.7599316561588767e-49	-2.970843452293937e-35	7.06472428150831e-12	1.2119135654522012e-14	0.0006915618780572612	3.782301169777693e-25	5.6476322119066187e-14	1.1050464103192839e-15	2.0361158537362268e-14	5.931402975464093e-18
84100000	0.004654219053861612	1.7599316561588767e-49	-2.974381913789979e-35	7.06472428150831e-12	1.2119135654522012e-14	0.0006915618780572612	3.782301169777693e-25	5.6476322119066187e-14	1.1050464103192839e-15	2.0361158537362268e-14	5.931402975464093e-18
84200000	0.004654219053861612	1.7599316561588767e-49	-2.977920375285947e-35	7.06472428150831e-12	1.2119135654522012e-14	0.0006915618780572612	3.782301169777693e-25	5.6476322119066187e-14	1.1050464103192839e-15	2.0361158537362268e-14	5.931402975464093e-18
84300000	0.004654219053861612	1.7599316561588767e-49	-2.981458836781851e-35	7.06472428150831e-12	1.2119135654522012e-14	0.0006915618780572612	3.782301169777693e-25	5.6476322119066187e-14	1.1050464103192839e-15	2.0361158537362268e-14	5.931402975464093e-18
84400000	0.004654219053861612	1.7599316561588767e-49	-2.9849972982776986e-35	7.06472428150831e-12	1.2119135654522012e-14	0.0006915618780572612	3.782301169777693e-25	5.6476322119066187e-14	1.1050464103192839e-15	2.0361158537362268e-14	5.931402975464093e-18
84500000	0.004654219053861612	1.7599316561588767e-49	-2.9885357597734995e-35	7.06472428150831e-12	1.2119135654522012e-14	0.0006915618780572612	3.782301169777693e-25	5.6476322119066187e-14	1.1050464103192839e-15	2.0361158537362268e-14	5.931402975464093e-18
84600000	0.004654219053861612	1.7599316561588767e-49	-2.992074221269262e-35	7.06472428150831e-12	1.2119135654522012e-14	0.0006915618780572612	3.782301169777693e-25	5.6476322119066187e-14	1.1050464103192839e-15	2.0361158537362268e-14	5.931402975464093e-18
84700000	0.004654219053861612	1.7599316561588767e-49	-2.995612682764995e-35	7.06472428150831e-12	1.2119135654522012e-14	0.0006915618780572612	3.782301169777693e-25	5.647632211906618e-14	1.1050464103192839e-15	2.0361158537362268e-14	5.931402975464093e-18
84800000	0.004654219053861612	1.7599316561588767e-49	-2.999151144260708e-35	7.06472428150831e-12	1.2119135654522012e-14	0.0006915618780572612	3.782301169777693e-25	5.647632211906618e-14	1.1050464103192839e-15	2.0361158537362268e-14	5.931402975464093e-18
84900000	0.004654219053861612	1.7599316561588767e-49	-3.002689605756409e-35	7.06472428150831e-12	1.2119135654522012e-14	0.0006915618780572612	3.782301169777693e-25	5.647632211906618e-14	1.1050464103192839e-15	2.0361158537362268e-14	5.931402975464093e-18
85000000	0.004654219053861612	1.7599316561588767e-49	-3.0062280672521077e-35	7.06472428150831e-12	1.2119135654522012e-14	0.0006915618780572612	3.782301169777693e-25	5.647632211906618e-14	1.1050464103192839e-15	2.0361158537362268e-14	5.931402975464093e-18
85100000	0.004654219053861612	1.7599316561588767e-49	-3.0097665287478123e-35	7.06472428150831e-12	1.2119135654522012e-14	0.0006915618780572612	3.782301169777693e-25	5.647632211906618e-14	1.1050464103192839e-15	2.0361158537362268e-14	5.931402975464093e-18
85200000	0.004654219053861612	1.7599316561588767e-49	-3.013304990243532e-35	7.06472428150831e-12	1.2119135654522012e-14	0.0006915618780572612	3.782301169777693e-25	5.647632211906618e-14	1.1050464103192839e-15	2.0361158537362268e-14	5.931402975464093e-18
85300000	0.004654219053861612	1.7599316561588767e-49	-3.0168434517392756e-35	7.06472428150831e-12	1.2119135654522012e-14	0.0006915618780572612	3.782301169777693e-25	5.647632211906618e-14	1.1050464103192839e-15	2.0361158537362268e-14	5.931402975464093e-18
85400000	0.004654219053861612	1.7599316561588767e-49	-3.0203819132350524e-35	7.06472428150831e-12	1.2119135654522012e-14	0.0006915618780572612	3.782301169777693e-25	5.647632211906618e-14	1.1050464103192839e-15	2.0361158537362268e-14	5.931402975464093e-18
85500000	0.004654219053861612	1.7599316561588767e-49	-3.0239203747308704e-35	7.06472428150831e-12	1.2119135654522012e-14	0.0006915618780572612	3.782301169777693e-25	5.647632211906618e-14	1.1050464103192839e-15	2.0361158537362268e-14	5.931402975464093e-18
85600000	0.004654219053861612	1.7599316561588767e-49	-3.027458836226739e-35	7.06472428150831e-12	1.2119135654522012e-14	0.0006915618780572612	3.782301169777693e-25	5.647632211906618e-14	1.1050464103192839e-15	2.0361158537362268e-14	5.931402975464093e-18
85700000	0.004654219053861612	1.7599316561588767e-49	-3.0309972977226677e-35	7.06472428150831e-12	1.2119135654522012e-14	0.0006915618780572612	3.782301169777693e-25	5.647632211906618e-14	1.1050464103192839e-15	2.0361158537362268e-14	5.931402975464093e-18
85800000	0.004654219053861612	1.7599316561588767e-49	-3.034535759218664e-35	7.06472428150831e-12	1.2119135654522012e-14	0.0006915618780572612	3.782301169777693e-25	5.647632211906618e-14	1.1050464103192839e-15	2.0361158537362268e-14	5.931402975464093e-18
85900000	0.004654219053861612	1.7599316561588767e-49	-3.0380742207147377e-35	7.06472428150831e-12	1.2119135654522012e-14	0.0006915618780572612	3.782301169777693e-25	5.647632211906618e-14	1.1050464103192839e-15	2.0361158537362268e-14	5.931402975464093e-18
86000000	0.004654219053861612	1.759931656158877e-49	-3.041612682210898e-35	7.06472428150831e-12	1.2119135654522012e-14	0.0006915618780572612	3.782301169777693e-25	5.647632211906618e-14	1.1050464103192839e-15	2.0361158537362268e-14	5.931402975464093e-18
86100000	0.004654219053861612	1.759931656158877e-49	-3.0451511437071525e-35	7.06472428150831e-12	1.2119135654522012e-14	0.0006915618780572612	3.782301169777693e-25	5.647632211906618e-14	1.1050464103192839e-15	2.0361158537362268e-14	5.931402975464093e-18
86200000	0.004654219053861612	1.759931656158877e-49	-3.048689605203511e-35	7.06472428150831e-12	1.2119135654522012e-14	0.0006915618780572612	3.782301169777693e-25	5.647632211906618e-14	1.1050464103192839e-15	2.0361158537362268e-14	5.931402975464093e-18
86300000	0.004654219053861612	1.759931656158877e-49	-3.052228066699982e-35	7.06472428150831e-12	1.2119135654522012e-14	0.0006915618780572612	3.782301169777693e-25	5.647632211906618e-14	1.1050464103192839e-15	2.0361158537362268e-14	5.931402975464093e-18
86400000	0.004654219053861612	1.759931656158877e-49	-3.055766528196575e-35	7.06472428150831e-12	1.2119135654522012e-14	0.0006915618780572612	3.782301169777693e-25	5.647632211906618e-14	1.1050464103192839e-15	2.0361158537362268e-14	5.931402975464093e-18
86500000	0.004654219053861612	1.759931656158877e-49	-3.059304989693298e-35	7.06472428150831e-12	1.2119135654522012e-14	0.0006915618780572612	3.782301169777693e-25	5.647632211906618e-14	1.1050464103192839e-15	2.0361158537362268e-14	5.931402975464093e-18
86600000	0.004654219053861612	1.759931656158877e-49	-3.0628434511901606e-35	7.06472428150831e-12	1.2119135654522012e-14	0.0006915618780572612	3.782301169777693e-25	5.647632211906618e-14	1.1050464103192839e-15	2.0361158537362268e-14	5.931402975464093e-18
86700000	0.004654219053861612	1.759931656158877e-49	-3.0663819126871717e-35	7.06472428150831e-12	1.2119135654522012e-14	0.0006915618780572612	3.782301169777693e-25	5.647632211906618e-14	1.1050464103192839e-15	2.0361158537362268e-14	5.931402975464093e-18
86800000	0.004654219053861612	1.759931656158877e-49	-3.0699203741843394e-35	7.06472428150831e-12	1.2119135654522012e-14	0.0006915618780572612	3.782301169777693e-25	5.647632211906618e-14	1.1050464103192839e-15	2.0361158537362268e-14	5.931402975464093e-18
86900000	0.004654219053861612	1.759931656158877e-49	-3.073458835681673e-35	7.06472428150831e-12	1.2119135654522012e-14	0.0006915618780572612	3.782301169777693e-25	5.647632211906618e-14	1.1050464103192839e-15	2.0361158537362268e-14	5.931402975464093e-18
87000000	0.004654219053861612	1.759931656158877e-49	-3.076997297179181e-35	7.06472428150831e-12	1.2119135654522012e-14	0.0006915618780572612	3.782301169777693e-25	5.647632211906618e-14	1.1050464103192839e-15	2.0361158537362268e-14	5.931402975464093e-18
87100000	0.004654219053861612	1.759931656158877e-49	-3.080535758676873e-35	7.06472428150831e-12	1.2119135654522012e-14	0.0006915618780572612	3.782301169777693e-25	5.647632211906618e-14	1.1050464103192839e-15	2.0361158537362268e-14	5.931402975464093e-18
87200000	0.004654219053861612	1.759931656158877e-49	-3.084074220174758e-35	7.06472428150831e-12	1.2119135654522012e-14	0.0006915618780572612	3.782301169777693e-25	5.647632211906618e-14	1.1050464103192839e-15	2.0361158537362268e-14	5.931402975464093e-18
87300000	0.004654219053861612	1.759931656158877e-49	-3.0876126816728443e-35	7.06472428150831e-12	1.2119135654522012e-14	0.0006915618780572612	3.782301169777693e-25	5.647632211906618e-14	1.1050464103192839e-15	2.0361158537362268e-14	5.931402975464093e-18
87400000	0.004654219053861612	1.759931656158877e-49	-3.0911511431711404e-35	7.06472428150831e-12	1.2119135654522012e-14	0.0006915618780572612	3.782301169777693e-25	5.647632211906618e-14	1.1050464103192839e-15	2.0361158537362268e-14	5.931402975464093e-18
87500000	0.004654219053861612	1.759931656158877e-49	-3.094689604669656e-35	7.06472428150831e-12	1.2119135654522012e-14	0.0006915618780572612	3.782301169777693e-25	5.647632211906618e-14	1.1050464103192839e-15	2.0361158537362268e-14	5.931402975464093e-18
87600000	0.004654219053861612	1.759931656158877e-49	-3.0982280661683993e-35	7.06472428150831e-12	1.2119135654522012e-14	0.0006915618780572612	3.782301169777693e-25	5.647632211906618e-14	1.1050464103192839e-15	2.0361158537362268e-14	5.931402975464093e-18
87700000	0.004654219053861612	1.759931656158877e-49	-3.1017665276673797e-35	7.06472428150831e-12	1.2119135654522012e-14	0.0006915618780572612	3.782301169777693e-25	5.647632211906618e-14	1.1050464103192839e-15	2.0361158537362268e-14	5.931402975464093e-18
87800000	0.004654219053861612	1.759931656158877e-49	-3.105304989166606e-35	7.06472428150831e-12	1.2119135654522012e-14	0.0006915618780572612	3.782301169777693e-25	5.647632211906618e-14	1.1050464103192839e-15	2.0361158537362268e-14	5.931402975464093e-18
87900000	0.004654219053861612	1.759931656158877e-49	-3.108843450666087e-35	7.06472428150831e-12	1.2119135654522012e-14	0.0006915618780572612	3.782301169777693e-25	5.647632211906618e-14	1.1050464103192839e-15	2.0361158537362268e-14	5.931402975464093e-18
88000000	0.004654219053861612	1.759931656158877e-49	-3.1123819121658315e-35	7.06472428150831e-12	1.2119135654522012e-14	0.0006915618780572612	3.782301169777693e-25	5.647632211906618e-14	1.1050464103192839e-15	2.0361158537362268e-14	5.931402975464093e-18
88100000	0.004654219053861612	1.759931656158877e-49	-3.1159203736658484e-35	7.06472428150831e-12	1.2119135654522012e-14	0.0006915618780572612	3.782301169777693e-25	5.647632211906618e-14	1.1050464103192839e-15	2.0361158537362268e-14	5.931402975464093e-18
88200000	0.004654219053861612	1.759931656158877e-49	-3.1194588351661464e-35	7.06472428150831e-12	1.2119135654522012e-14	0.0006915618780572612	3.782301169777693e-25	5.647632211906618e-14	1.1050464103192839e-15	2.0361158537362268e-14	5.931402975464093e-18
88300000	0.004654219053861612	1.759931656158877e-49	-3.1229972966666006e-35	7.06472428150831e-12	1.2119135654522012e-14	0.0006915618780572612	3.782301169777693e-25	5.647632211906618e-14	1.1050464103192839e-15	2.0361158537362268e-14	5.931402975464093e-18
88400000	0.004654219053861612	1.759931656158877e-49	-3.126535758165759e-35	7.06472428150831e-12	1.2119135654522012e-14	0.0006915618780572612	3.782301169777693e-25	5.647632211906618e-14	1.1050464103192839e-15	2.0361158537362268e-14	5.931402975464093e-18
88500000	0.004654219053861612	1.759931656158877e-49	-3.1300742196632576e-35	7.06472428150831e-12	1.2119135654522012e-14	0.0006915618780572612	3.782301169777693e-25	5.647632211906618e-14	1.1050464103192839e-15	2.0361158537362268e-14	5.931402975464093e-18
88600000	0.004654219053861612	1.759931656158877e-49	-3.1336126811591413e-35	7.06472428150831e-12	1.2119135654522012e-14	0.0006915618780572612	3.782301169777693e-25	5.647632211906618e-14	1.1050464103192839e-15	2.0361158537362268e-14	5.931402975464093e-18
88700000	0.004654219053861612	1.759931656158877e-49	-3.137151142653453e-35	7.06472428150831e-12	1.2119135654522012e-14	0.0006915618780572612	3.782301169777693e-25	5.647632211906618e-14	1.1050464103192839e-15	2.0361158537362268e-14	5.931402975464093e-18
88800000	0.004654219053861612	1.759931656158877e-49	-3.1406896041462367e-35	7.06472428150831e-12	1.2119135654522012e-14	0.0006915618780572612	3.782301169777693e-25	5.647632211906618e-14	1.1050464103192839e-15	2.0361158537362268e-14	5.931402975464093e-18
88900000	0.004654219053861612	1.759931656158877e-49	-3.144228065637537e-35	7.06472428150831e-12	1.2119135654522012e-14	0.0006915618780572612	3.782301169777693e-25	5.647632211906618e-14	1.1050464103192839e-15	2.0361158537362268e-14	5.931402975464093e-18
89000000	0.004654219053861612	1.759931656158877e-49	-3.1477665271273976e-35	7.06472428150831e-12	1.2119135654522012e-14	0.0006915618780572612	3.782301169777693e-25	5.647632211906618e-14	1.1050464103192839e-15	2.0361158537362268e-14	5.931402975464093e-18
89100000	0.004654219053861612	1.759931656158877e-49	-3.151304988615863e-35	7.06472428150831e-12	1.2119135654522012e-14	0.0006915618780572612	3.782301169777693e-25	5.647632211906618e-14	1.1050464103192839e-15	2.0361158537362268e-14	5.931402975464093e-18
89200000	0.004654219053861612	1.759931656158877e-49	-3.1548434501029755e-35	7.06472428150831e-12	1.2119135654522012e-14	0.0006915618780572612	3.782301169777693e-25	5.647632211906618e-14	1.1050464103192839e-15	2.0361158537362268e-14	5.931402975464093e-18
89300000	0.004654219053861612	1.759931656158877e-49	-3.158381911588781e-35	7.06472428150831e-12	1.2119135654522012e-14	0.0006915618780572612	3.782301169777693e-25	5.647632211906618e-14	1.1050464103192839e-15	2.0361158537362268e-14	5.931402975464093e-18
89400000	0.004654219053861612	1.759931656158877e-49	-3.161920373073322e-35	7.06472428150831e-12	1.2119135654522012e-14	0.0006915618780572612	3.782301169777693e-25	5.647632211906618e-14	1.1050464103192839e-15	2.0361158537362268e-14	5.931402975464093e-18
89500000	0.004654219053861612	1.759931656158877e-49	-3.165458834556643e-35	7.06472428150831e-12	1.2119135654522012e-14	0.0006915618780572612	3.782301169777693e-25	5.647632211906618e-14	1.1050464103192839e-15	2.0361158537362268e-14	5.931402975464093e-18
89600000	0.004654219053861612	1.759931656158877e-49	-3.168997296038788e-35	7.06472428150831e-12	1.2119135654522012e-14	0.0006915618780572612	3.782301169777693e-25	5.647632211906618e-14	1.1050464103192839e-15	2.0361158537362268e-14	5.931402975464093e-18
89700000	0.004654219053861612	1.759931656158877e-49	-3.172535757519801e-35	7.06472428150831e-12	1.2119135654522012e-14	0.0006915618780572612	3.782301169777693e-25	5.647632211906618e-14	1.1050464103192839e-15	2.0361158537362268e-14	5.931402975464093e-18
89800000	0.004654219053861612	1.759931656158877e-49	-3.1760742189997263e-35	7.06472428150831e-12	1.2119135654522012e-14	0.0006915618780572612	3.782301169777693e-25	5.647632211906618e-14	1.1050464103192839e-15	2.0361158537362268e-14	5.931402975464093e-18
89900000	0.004654219053861612	1.759931656158877e-49	-3.179612680478607e-35	7.06472428150831e-12	1.2119135654522012e-14	0.0006915618780572612	3.782301169777693e-25	5.647632211906618e-14	1.1050464103192839e-15	2.0361158537362268e-14	5.931402975464093e-18
90000000	0.004654219053861612	1.759931656158877e-49	-3.1831511419564875e-35	7.06472428150831e-12	1.2119135654522012e-14	0.0006915618780572612	3.782301169777693e-25	5.647632211906618e-14	1.1050464103192839e-15	2.0361158537362268e-14	5.931402975464093e-18
90100000	0.004654219053861612	1.759931656158877e-49	-3.1866896034334117e-35	7.06472428150831e-12	1.2119135654522012e-14	0.0006915618780572612	3.782301169777693e-25	5.647632211906618e-14	1.1050464103192839e-15	2.0361158537362268e-14	5.931402975464093e-18
90200000	0.004654219053861612	1.759931656158877e-49	-3.190228064909424e-35	7.06472428150831e-12	1.2119135654522012e-14	0.0006915618780572612	3.782301169777693e-25	5.647632211906618e-14	1.1050464103192839e-15	2.0361158537362268e-14	5.931402975464093e-18
90300000	0.004654219053861612	1.759931656158877e-49	-3.1937665263845675e-35	7.06472428150831e-12	1.2119135654522012e-14	0.0006915618780572612	3.782301169777693e-25	5.647632211906618e-14	1.1050464103192839e-15	2.0361158537362268e-14	5.931402975464093e-18
90400000	0.004654219053861612	1.759931656158877e-49	-3.197304987858887e-35	7.06472428150831e-12	1.2119135654522012e-14	0.0006915618780572612	3.782301169777693e-25	5.647632211906618e-14	1.1050464103192839e-15	2.0361158537362268e-14	5.931402975464093e-18
90500000	0.004654219053861612	1.759931656158877e-49	-3.2008434493324257e-35	7.06472428150831e-12	1.2119135654522012e-14	0.0006915618780572612	3.782301169777693e-25	5.647632211906618e-14	1.1050464103192839e-15	2.0361158537362268e-14	5.931402975464093e-18
90600000	0.004654219053861612	1.759931656158877e-49	-3.204381910805228e-35	7.06472428150831e-12	1.2119135654522012e-14	0.0006915618780572612	3.782301169777693e-25	5.647632211906618e-14	1.1050464103192839e-15	2.0361158537362268e-14	5.931402975464093e-18
90700000	0.004654219053861612	1.759931656158877e-49	-3.207920372277338e-35	7.06472428150831e-12	1.2119135654522012e-14	0.0006915618780572612	3.782301169777693e-25	5.647632211906618e-14	1.1050464103192839e-15	2.0361158537362268e-14	5.931402975464093e-18
90800000	0.004654219053861612	1.759931656158877e-49	-3.211458833748799e-35	7.06472428150831e-12	1.2119135654522012e-14	0.0006915618780572612	3.782301169777693e-25	5.647632211906618e-14	1.1050464103192839e-15	2.0361158537362268e-14	5.931402975464093e-18
90900000	0.004654219053861612	1.759931656158877e-49	-3.2149972952196555e-35	7.06472428150831e-12	1.2119135654522012e-14	0.0006915618780572612	3.782301169777693e-25	5.647632211906618e-14	1.1050464103192839e-15	2.0361158537362268e-14	5.931402975464093e-18
91000000	0.004654219053861612	1.7599316561588767e-49	-3.218535756689951e-35	7.06472428150831e-12	1.2119135654522012e-14	0.0006915618780572612	3.782301169777693e-25	5.647632211906618e-14	1.1050464103192839e-15	2.0361158537362268e-14	5.931402975464093e-18
91100000	0.004654219053861612	1.7599316561588767e-49	-3.22207421815973e-35	7.06472428150831e-12	1.2119135654522012e-14	0.0006915618780572612	3.782301169777693e-25	5.647632211906618e-14	1.1050464103192839e-15	2.0361158537362268e-14	5.931402975464093e-18
91200000	0.004654219053861612	1.7599316561588767e-49	-3.225612679629037e-35	7.06472428150831e-12	1.2119135654522012e-14	0.0006915618780572612	3.782301169777693e-25	5.647632211906618e-14	1.1050464103192839e-15	2.0361158537362268e-14	5.931402975464093e-18
91300000	0.004654219053861612	1.7599316561588767e-49	-3.229151141097914e-35	7.06472428150831e-12	1.2119135654522012e-14	0.0006915618780572612	3.782301169777693e-25	5.647632211906618e-14	1.1050464103192839e-15	2.0361158537362268e-14	5.931402975464093e-18
91400000	0.004654219053861612	1.7599316561588767e-49	-3.2326896025664066e-35	7.06472428150831e-12	1.2119135654522012e-14	0.0006915618780572612	3.782301169777693e-25	5.647632211906618e-14	1.1050464103192839e-15	2.0361158537362268e-14	5.931402975464093e-18
91500000	0.004654219053861612	1.7599316561588767e-49	-3.236228064034558e-35	7.06472428150831e-12	1.2119135654522012e-14	0.0006915618780572612	3.782301169777693e-25	5.647632211906618e-14	1.1050464103192839e-15	2.0361158537362268e-14	5.931402975464093e-18
91600000	0.004654219053861612	1.7599316561588767e-49	-3.239766525502413e-35	7.06472428150831e-12	1.2119135654522012e-14	0.0006915618780572612	3.782301169777693e-25	5.647632211906618e-14	1.1050464103192837e-15	2.0361158537362268e-14	5.931402975464093e-18
91700000	0.004654219053861612	1.7599316561588767e-49	-3.243304986970015e-35	7.06472428150831e-12	1.2119135654522012e-14	0.0006915618780572612	3.782301169777693e-25	5.647632211906618e-14	1.1050464103192837e-15	2.0361158537362268e-14	5.931402975464093e-18
91800000	0.004654219053861612	1.7599316561588767e-49	-3.2468434484374074e-35	7.06472428150831e-12	1.2119135654522012e-14	0.0006915618780572612	3.7823011697776933e-25	5.647632211906618e-14	1.1050464103192837e-15	2.0361158537362268e-14	5.931402975464093e-18
91900000	0.004654219053861612	1.7599316561588767e-49	-3.250381909904635e-35	7.06472428150831e-12	1.2119135654522012e-14	0.0006915618780572612	3.7823011697776933e-25	5.647632211906618e-14	1.1050464103192837e-15	2.0361158537362268e-14	5.931402975464093e-18
92000000	0.004654219053861612	1.7599316561588767e-49	-3.2539203713717414e-35	7.06472428150831e-12	1.2119135654522012e-14	0.0006915618780572612	3.7823011697776933e-25	5.647632211906618e-14	1.1050464103192837e-15	2.0361158537362268e-14	5.931402975464093e-18
92100000	0.004654219053861612	1.7599316561588767e-49	-3.2574588328387704e-35	7.06472428150831e-12	1.2119135654522012e-14	0.0006915618780572612	3.7823011697776933e-25	5.647632211906618e-14	1.1050464103192837e-15	2.0361158537362268e-14	5.931402975464093e-18
92200000	0.004654219053861612	1.7599316561588767e-49	-3.2609972943057664e-35	7.06472428150831e-12	1.2119135654522012e-14	0.0006915618780572612	3.7823011697776933e-25	5.647632211906618e-14	1.1050464103192837e-15	2.0361158537362268e-14	5.931402975464093e-18
92300000	0.004654219053861612	1.7599316561588767e-49	-3.264535755772773e-35	7.06472428150831e-12	1.2119135654522012e-14	0.0006915618780572612	3.7823011697776933e-25	5.647632211906618e-14	1.1050464103192837e-15	2.0361158537362268e-14	5.931402975464093e-18
92400000	0.004654219053861612	1.7599316561588767e-49	-3.268074217239834e-35	7.06472428150831e-12	1.2119135654522012e-14	0.0006915618780572612	3.7823011697776933e-25	5.6476322119066187e-14	1.1050464103192837e-15	2.0361158537362268e-14	5.931402975464093e-18
92500000	0.004654219053861612	1.7599316561588767e-49	-3.271612678706994e-35	7.06472428150831e-12	1.2119135654522012e-14	0.0006915618780572612	3.7823011697776933e-25	5.6476322119066187e-14	1.1050464103192837e-15	2.0361158537362268e-14	5.931402975464093e-18
92600000	0.004654219053861612	1.7599316561588767e-49	-3.2751511401742965e-35	7.06472428150831e-12	1.2119135654522012e-14	0.0006915618780572612	3.7823011697776933e-25	5.6476322119066187e-14	1.1050464103192837e-15	2.0361158537362268e-14	5.931402975464093e-18
92700000	0.004654219053861612	1.7599316561588767e-49	-3.278689601641785e-35	7.06472428150831e-12	1.2119135654522012e-14	0.0006915618780572612	3.7823011697776933e-25	5.6476322119066187e-14	1.1050464103192837e-15	2.0361158537362268e-14	5.931402975464093e-18
92800000	0.004654219053861612	1.7599316561588767e-49	-3.282228063109505e-35	7.06472428150831e-12	1.2119135654522012e-14	0.0006915618780572612	3.7823011697776933e-25	5.6476322119066187e-14	1.1050464103192837e-15	2.0361158537362268e-14	5.931402975464093e-18
92900000	0.004654219053861612	1.7599316561588767e-49	-3.2857665245774984e-35	7.06472428150831e-12	1.2119135654522012e-14	0.0006915618780572612	3.7823011697776933e-25	5.6476322119066187e-14	1.1050464103192837e-15	2.0361158537362268e-14	5.931402975464093e-18
93000000	0.004654219053861612	1.7599316561588763e-49	-3.289304986045811e-35	7.06472428150831e-12	1.2119135654522012e-14	0.0006915618780572612	3.7823011697776933e-25	5.6476322119066187e-14	1.1050464103192837e-15	2.0361158537362268e-14	5.931402975464093e-18
93100000	0.004654219053861612	1.7599316561588763e-49	-3.2928434475144854e-35	7.06472428150831e-12	1.2119135654522012e-14	0.0006915618780572612	3.7823011697776933e-25	5.6476322119066187e-14	1.1050464103192837e-15	2.0361158537362268e-14	5.931402975464093e-18
93200000	0.004654219053861612	1.7599316561588763e-49	-3.296381908983566e-35	7.06472428150831e-12	1.2119135654522012e-14	0.0006915618780572612	3.7823011697776933e-25	5.6476322119066187e-14	1.1050464103192837e-15	2.0361158537362268e-14	5.931402975464093e-18
93300000	0.004654219053861612	1.7599316561588763e-49	-3.299920370453097e-35	7.06472428150831e-12	1.2119135654522012e-14	0.0006915618780572612	3.7823011697776933e-25	5.6476322119066187e-14	1.1050464103192837e-15	2.0361158537362268e-14	5.931402975464093e-18
93400000	0.004654219053861612	1.7599316561588763e-49	-3.303458831923122e-35	7.06472428150831e-12	1.2119135654522012e-14	0.0006915618780572612	3.7823011697776933e-25	5.6476322119066187e-14	1.1050464103192837e-15	2.0361158537362268e-14	5.931402975464093e-18
93500000	0.004654219053861612	1.7599316561588763e-49	-3.3069972933936857e-35	7.06472428150831e-12	1.2119135654522012e-14	0.0006915618780572612	3.7823011697776933e-25	5.6476322119066187e-14	1.1050464103192837e-15	2.0361158537362268e-14	5.931402975464093e-18
93600000	0.004654219053861612	1.7599316561588763e-49	-3.310535754864831e-35	7.06472428150831e-12	1.2119135654522012e-14	0.0006915618780572612	3.7823011697776933e-25	5.6476322119066187e-14	1.1050464103192837e-15	2.0361158537362268e-14	5.931402975464093e-18
93700000	0.004654219053861612	1.7599316561588763e-49	-3.3140742163366024e-35	7.06472428150831e-12	1.2119135654522012e-14	0.0006915618780572612	3.7823011697776933e-25	5.6476322119066187e-14	1.1050464103192837e-15	2.0361158537362268e-14	5.931402975464093e-18
93800000	0.004654219053861612	1.7599316561588763e-49	-3.317612677809044e-35	7.06472428150831e-12	1.2119135654522012e-14	0.0006915618780572612	3.7823011697776933e-25	5.6476322119066187e-14	1.1050464103192837e-15	2.0361158537362268e-14	5.931402975464093e-18
93900000	0.004654219053861612	1.7599316561588763e-49	-3.321151139282199e-35	7.06472428150831e-12	1.2119135654522012e-14	0.0006915618780572612	3.7823011697776933e-25	5.6476322119066187e-14	1.1050464103192837e-15	2.0361158537362268e-14	5.931402975464093e-18
94000000	0.004654219053861612	1.7599316561588763e-49	-3.3246896007561125e-35	7.06472428150831e-12	1.2119135654522012e-14	0.0006915618780572612	3.7823011697776933e-25	5.6476322119066187e-14	1.1050464103192837e-15	2.0361158537362268e-14	5.931402975464093e-18
94100000	0.004654219053861612	1.7599316561588763e-49	-3.3282280622308274e-35	7.06472428150831e-12	1.2119135654522012e-14	0.0006915618780572612	3.7823011697776933e-25	5.6476322119066187e-14	1.1050464103192837e-15	2.0361158537362268e-14	5.931402975464093e-18
94200000	0.004654219053861612	1.7599316561588763e-49	-3.3317665237057876e-35	7.06472428150831e-12	1.2119135654522012e-14	0.0006915618780572612	3.7823011697776933e-25	5.6476322119066187e-14	1.1050464103192837e-15	2.0361158537362268e-14	5.931402975464093e-18
94300000	0.004654219053861612	1.7599316561588763e-49	-3.335304985179188e-35	7.06472428150831e-12	1.2119135654522012e-14	0.0006915618780572612	3.7823011697776933e-25	5.6476322119066187e-14	1.1050464103192837e-15	2.0361158537362268e-14	5.931402975464093e-18
94400000	0.004654219053861612	1.7599316561588763e-49	-3.338843446650943e-35	7.06472428150831e-12	1.2119135654522012e-14	0.0006915618780572612	3.7823011697776933e-25	5.6476322119066187e-14	1.1050464103192837e-15	2.0361158537362268e-14	5.931402975464093e-18
94500000	0.004654219053861612	1.7599316561588763e-49	-3.3423819081210967e-35	7.06472428150831e-12	1.2119135654522012e-14	0.0006915618780572612	3.7823011697776933e-25	5.6476322119066187e-14	1.1050464103192837e-15	2.0361158537362268e-14	5.931402975464093e-18
94600000	0.004654219053861612	1.7599316561588763e-49	-3.345920369589692e-35	7.06472428150831e-12	1.2119135654522012e-14	0.0006915618780572612	3.7823011697776933e-25	5.6476322119066187e-14	1.1050464103192837e-15	2.0361158537362268e-14	5.931402975464093e-18
94700000	0.004654219053861612	1.7599316561588763e-49	-3.349458831056774e-35	7.06472428150831e-12	1.2119135654522012e-14	0.0006915618780572612	3.7823011697776933e-25	5.6476322119066187e-14	1.1050464103192837e-15	2.0361158537362268e-14	5.931402975464093e-18
94800000	0.004654219053861612	1.7599316561588763e-49	-3.3529972925223865e-35	7.06472428150831e-12	1.2119135654522012e-14	0.0006915618780572612	3.7823011697776933e-25	5.6476322119066187e-14	1.1050464103192837e-15	2.0361158537362268e-14	5.931402975464093e-18
94900000	0.004654219053861612	1.7599316561588763e-49	-3.356535753986573e-35	7.06472428150831e-12	1.2119135654522012e-14	0.0006915618780572612	3.7823011697776933e-25	5.6476322119066187e-14	1.1050464103192837e-15	2.0361158537362268e-14	5.931402975464093e-18
95000000	0.004654219053861612	1.7599316561588763e-49	-3.3600742154493774e-35	7.06472428150831e-12	1.2119135654522012e-14	0.0006915618780572612	3.7823011697776933e-25	5.6476322119066187e-14	1.1050464103192837e-15	2.0361158537362268e-14	5.931402975464093e-18
95100000	0.004654219053861612	1.7599316561588763e-49	-3.3636126769108444e-35	7.06472428150831e-12	1.2119135654522012e-14	0.0006915618780572612	3.7823011697776933e-25	5.6476322119066187e-14	1.1050464103192837e-15	2.0361158537362268e-14	5.931402975464093e-18
95200000	0.004654219053861612	1.7599316561588763e-49	-3.3671511383710173e-35	7.06472428150831e-12	1.2119135654522012e-14	0.0006915618780572612	3.7823011697776933e-25	5.6476322119066187e-14	1.1050464103192837e-15	2.0361158537362268e-14	5.931402975464093e-18
95300000	0.004654219053861612	1.7599316561588763e-49	-3.37068959982994e-35	7.06472428150831e-12	1.2119135654522012e-14	0.0006915618780572612	3.7823011697776933e-25	5.6476322119066187e-14	1.1050464103192837e-15	2.0361158537362268e-14	5.931402975464093e-18
95400000	0.004654219053861612	1.7599316561588763e-49	-3.3742280612876565e-35	7.06472428150831e-12	1.2119135654522012e-14	0.0006915618780572612	3.7823011697776933e-25	5.6476322119066187e-14	1.1050464103192837e-15	2.0361158537362268e-14	5.931402975464093e-18
95500000	0.004654219053861612	1.7599316561588763e-49	-3.3777665227442116e-35	7.06472428150831e-12	1.2119135654522012e-14	0.0006915618780572612	3.7823011697776933e-25	5.6476322119066187e-14	1.1050464103192837e-15	2.0361158537362268e-14	5.931402975464093e-18
95600000	0.004654219053861612	1.7599316561588763e-49	-3.381304984199648e-35	7.06472428150831e-12	1.2119135654522012e-14	0.0006915618780572612	3.7823011697776933e-25	5.6476322119066187e-14	1.1050464103192837e-15	2.0361158537362268e-14	5.931402975464093e-18
95700000	0.004654219053861612	1.7599316561588763e-49	-3.3848434456540107e-35	7.06472428150831e-12	1.2119135654522012e-14	0.0006915618780572612	3.7823011697776933e-25	5.6476322119066187e-14	1.1050464103192837e-15	2.0361158537362268e-14	5.931402975464093e-18
95800000	0.004654219053861612	1.7599316561588763e-49	-3.388381907107343e-35	7.06472428150831e-12	1.2119135654522012e-14	0.0006915618780572612	3.7823011697776933e-25	5.6476322119066187e-14	1.1050464103192837e-15	2.0361158537362268e-14	5.931402975464093e-18
95900000	0.004654219053861612	1.7599316561588763e-49	-3.391920368559689e-35	7.06472428150831e-12	1.2119135654522012e-14	0.0006915618780572612	3.7823011697776933e-25	5.6476322119066187e-14	1.1050464103192837e-15	2.0361158537362268e-14	5.931402975464093e-18
96000000	0.004654219053861612	1.7599316561588763e-49	-3.3954588300110925e-35	7.06472428150831e-12	1.2119135654522012e-14	0.0006915618780572612	3.7823011697776933e-25	5.6476322119066187e-14	1.1050464103192837e-15	2.0361158537362268e-14	5.931402975464093e-18
96100000	0.004654219053861612	1.7599316561588763e-49	-3.3989972914615974e-35	7.06472428150831e-12	1.2119135654522012e-14	0.0006915618780572612	3.7823011697776933e-25	5.6476322119066187e-14	1.1050464103192837e-15	2.0361158537362268e-14	5.931402975464093e-18
96200000	0.004654219053861612	1.7599316561588763e-49	-3.402535752911249e-35	7.06472428150831e-12	1.2119135654522012e-14	0.0006915618780572612	3.7823011697776933e-25	5.6476322119066187e-14	1.1050464103192837e-15	2.0361158537362268e-14	5.931402975464093e-18
96300000	0.004654219053861612	1.7599316561588763e-49	-3.406074214360089e-35	7.06472428150831e-12	1.2119135654522012e-14	0.0006915618780572612	3.7823011697776933e-25	5.6476322119066187e-14	1.1050464103192837e-15	2.0361158537362268e-14	5.931402975464093e-18
96400000	0.004654219053861612	1.7599316561588763e-49	-3.409612675808163e-35	7.06472428150831e-12	1.2119135654522012e-14	0.0006915618780572612	3.7823011697776933e-25	5.6476322119066187e-14	1.1050464103192837e-15	2.0361158537362268e-14	5.931402975464093e-18
96500000	0.004654219053861612	1.7599316561588763e-49	-3.413151137255514e-35	7.06472428150831e-12	1.2119135654522012e-14	0.0006915618780572612	3.7823011697776933e-25	5.6476322119066187e-14	1.1050464103192837e-15	2.0361158537362268e-14	5.931402975464093e-18
96600000	0.004654219053861612	1.7599316561588763e-49	-3.4166895987021874e-35	7.06472428150831e-12	1.2119135654522012e-14	0.0006915618780572612	3.7823011697776933e-25	5.6476322119066187e-14	1.1050464103192837e-15	2.0361158537362268e-14	5.931402975464093e-18
96700000	0.004654219053861612	1.7599316561588763e-49	-3.420228060148225e-35	7.06472428150831e-12	1.2119135654522012e-14	0.0006915618780572612	3.7823011697776933e-25	5.6476322119066187e-14	1.1050464103192837e-15	2.0361158537362268e-14	5.931402975464093e-18
96800000	0.004654219053861612	1.7599316561588763e-49	-3.4237665215936727e-35	7.06472428150831e-12	1.2119135654522012e-14	0.0006915618780572612	3.7823011697776933e-25	5.6476322119066187e-14	1.1050464103192837e-15	2.0361158537362268e-14	5.931402975464093e-18
96900000	0.004654219053861612	1.7599316561588763e-49	-3.4273049830385734e-35	7.06472428150831e-12	1.2119135654522012e-14	0.0006915618780572612	3.7823011697776933e-25	5.6476322119066187e-14	1.1050464103192837e-15	2.0361158537362268e-14	5.931402975464093e-18
97000000	0.004654219053861612	1.7599316561588763e-49	-3.4308434444829717e-35	7.06472428150831e-12	1.2119135654522012e-14	0.0006915618780572612	3.7823011697776933e-25	5.6476322119066187e-14	1.1050464103192837e-15	2.0361158537362268e-14	5.931402975464093e-18
97100000	0.004654219053861612	1.7599316561588767e-49	-3.4343819059269107e-35	7.06472428150831e-12	1.2119135654522012e-14	0.0006915618780572612	3.7823011697776933e-25	5.6476322119066187e-14	1.1050464103192837e-15	2.0361158537362268e-14	5.931402975464093e-18
97200000	0.004654219053861612	1.7599316561588767e-49	-3.437920367370435e-35	7.06472428150831e-12	1.2119135654522012e-14	0.0006915618780572612	3.7823011697776933e-25	5.6476322119066187e-14	1.1050464103192837e-15	2.0361158537362268e-14	5.931402975464093e-18
97300000	0.004654219053861612	1.7599316561588767e-49	-3.441458828813588e-35	7.06472428150831e-12	1.2119135654522012e-14	0.0006915618780572612	3.7823011697776933e-25	5.6476322119066187e-14	1.1050464103192837e-15	2.0361158537362268e-14	5.931402975464093e-18
97400000	0.004654219053861612	1.7599316561588767e-49	-3.4449972902564144e-35	7.06472428150831e-12	1.2119135654522012e-14	0.0006915618780572612	3.7823011697776933e-25	5.6476322119066187e-14	1.1050464103192837e-15	2.0361158537362268e-14	5.931402975464093e-18
97500000	0.004654219053861612	1.7599316561588767e-49	-3.448535751698958e-35	7.06472428150831e-12	1.2119135654522012e-14	0.0006915618780572612	3.7823011697776933e-25	5.6476322119066187e-14	1.1050464103192837e-15	2.0361158537362268e-14	5.931402975464093e-18
97600000	0.004654219053861612	1.7599316561588767e-49	-3.452074213141262e-35	7.06472428150831e-12	1.2119135654522012e-14	0.0006915618780572612	3.7823011697776933e-25	5.6476322119066187e-14	1.1050464103192837e-15	2.0361158537362268e-14	5.931402975464093e-18
97700000	0.004654219053861612	1.7599316561588767e-49	-3.4556126745833714e-35	7.06472428150831e-12	1.2119135654522012e-14	0.0006915618780572612	3.7823011697776933e-25	5.6476322119066187e-14	1.1050464103192837e-15	2.0361158537362268e-14	5.931402975464093e-18
97800000	0.004654219053861612	1.7599316561588767e-49	-3.4591511360253295e-35	7.06472428150831e-12	1.2119135654522012e-14	0.0006915618780572612	3.7823011697776933e-25	5.6476322119066187e-14	1.1050464103192837e-15	2.0361158537362268e-14	5.931402975464093e-18
97900000	0.004654219053861612	1.7599316561588767e-49	-3.46268959746718e-35	7.06472428150831e-12	1.2119135654522012e-14	0.0006915618780572612	3.782301169777693e-25	5.6476322119066187e-14	1.1050464103192839e-15	2.0361158537362268e-14	5.931402975464093e-18
98000000	0.004654219053861612	1.7599316561588767e-49	-3.4662280589089675e-35	7.06472428150831e-12	1.2119135654522012e-14	0.0006915618780572612	3.782301169777693e-25	5.6476322119066187e-14	1.1050464103192839e-15	2.0361158537362268e-14	5.931402975464093e-18
98100000	0.004654219053861612	1.7599316561588767e-49	-3.469766520350736e-35	7.06472428150831e-12	1.2119135654522012e-14	0.0006915618780572612	3.782301169777693e-25	5.6476322119066187e-14	1.1050464103192839e-15	2.0361158537362268e-14	5.931402975464093e-18
98200000	0.004654219053861612	1.7599316561588767e-49	-3.4733049817925286e-35	7.06472428150831e-12	1.2119135654522012e-14	0.0006915618780572612	3.782301169777693e-25	5.6476322119066187e-14	1.1050464103192839e-15	2.0361158537362268e-14	5.931402975464093e-18
98300000	0.004654219053861612	1.7599316561588767e-49	-3.47684344323439e-35	7.06472428150831e-12	1.2119135654522012e-14	0.0006915618780572612	3.782301169777693e-25	5.6476322119066187e-14	1.1050464103192839e-15	2.0361158537362268e-14	5.931402975464093e-18
98400000	0.004654219053861612	1.7599316561588767e-49	-3.480381904676364e-35	7.06472428150831e-12	1.2119135654522012e-14	0.0006915618780572612	3.782301169777693e-25	5.6476322119066187e-14	1.1050464103192839e-15	2.0361158537362268e-14	5.931402975464093e-18
98500000	0.004654219053861612	1.7599316561588767e-49	-3.4839203661184946e-35	7.06472428150831e-12	1.2119135654522012e-14	0.0006915618780572612	3.782301169777693e-25	5.6476322119066187e-14	1.1050464103192839e-15	2.0361158537362268e-14	5.931402975464093e-18
98600000	0.004654219053861612	1.7599316561588767e-49	-3.4874588275608257e-35	7.06472428150831e-12	1.2119135654522012e-14	0.0006915618780572612	3.782301169777693e-25	5.6476322119066187e-14	1.1050464103192839e-15	2.0361158537362268e-14	5.931402975464093e-18
98700000	0.004654219053861612	1.7599316561588767e-49	-3.490997289003401e-35	7.06472428150831e-12	1.2119135654522012e-14	0.0006915618780572612	3.782301169777693e-25	5.6476322119066187e-14	1.1050464103192839e-15	2.0361158537362268e-14	5.931402975464093e-18
98800000	0.004654219053861612	1.7599316561588767e-49	-3.4945357504462647e-35	7.06472428150831e-12	1.2119135654522012e-14	0.0006915618780572612	3.782301169777693e-25	5.6476322119066187e-14	1.1050464103192839e-15	2.0361158537362268e-14	5.931402975464093e-18
98900000	0.004654219053861612	1.759931656158877e-49	-3.498074211889461e-35	7.06472428150831e-12	1.2119135654522012e-14	0.0006915618780572612	3.782301169777693e-25	5.6476322119066187e-14	1.1050464103192839e-15	2.0361158537362268e-14	5.931402975464093e-18
99000000	0.004654219053861612	1.759931656158877e-49	-3.5016126733330336e-35	7.06472428150831e-12	1.2119135654522012e-14	0.0006915618780572612	3.782301169777693e-25	5.6476322119066187e-14	1.1050464103192839e-15	2.0361158537362268e-14	5.931402975464093e-18
99100000	0.004654219053861612	1.759931656158877e-49	-3.505151134777026e-35	7.06472428150831e-12	1.2119135654522012e-14	0.0006915618780572612	3.782301169777693e-25	5.6476322119066187e-14	1.1050464103192839e-15	2.0361158537362268e-14	5.931402975464093e-18
99200000	0.004654219053861612	1.759931656158877e-49	-3.5086895962214827e-35	7.06472428150831e-12	1.2119135654522012e-14	0.0006915618780572612	3.782301169777693e-25	5.6476322119066187e-14	1.1050464103192839e-15	2.0361158537362268e-14	5.931402975464093e-18
99300000	0.004654219053861612	1.759931656158877e-49	-3.5122280576664475e-35	7.06472428150831e-12	1.2119135654522012e-14	0.0006915618780572612	3.782301169777693e-25	5.6476322119066187e-14	1.1050464103192839e-15	2.0361158537362268e-14	5.931402975464093e-18
99400000	0.004654219053861612	1.759931656158877e-49	-3.5157665191119646e-35	7.06472428150831e-12	1.2119135654522012e-14	0.0006915618780572612	3.782301169777693e-25	5.6476322119066187e-14	1.1050464103192839e-15	2.0361158537362268e-14	5.931402975464093e-18
99500000	0.004654219053861612	1.759931656158877e-49	-3.5193049805580777e-35	7.06472428150831e-12	1.2119135654522012e-14	0.0006915618780572612	3.782301169777693e-25	5.6476322119066187e-14	1.1050464103192839e-15	2.0361158537362268e-14	5.931402975464093e-18
99600000	0.004654219053861612	1.759931656158877e-49	-3.5228434420048307e-35	7.06472428150831e-12	1.2119135654522012e-14	0.0006915618780572612	3.782301169777693e-25	5.6476322119066187e-14	1.1050464103192839e-15	2.0361158537362268e-14	5.931402975464093e-18
99700000	0.004654219053861612	1.759931656158877e-49	-3.526381903452268e-35	7.06472428150831e-12	1.2119135654522012e-14	0.0006915618780572612	3.782301169777693e-25	5.6476322119066187e-14	1.1050464103192839e-15	2.0361158537362268e-14	5.931402975464093e-18
99800000	0.004654219053861612	1.759931656158877e-49	-3.5299203649004326e-35	7.06472428150831e-12	1.2119135654522012e-14	0.0006915618780572612	3.782301169777693e-25	5.6476322119066187e-14	1.1050464103192839e-15	2.0361158537362268e-14	5.931402975464093e-18
99900000	0.004654219053861612	1.759931656158877e-49	-3.5334588263493697e-35	7.06472428150831e-12	1.2119135654522012e-14	0.0006915618780572612	3.782301169777693e-25	5.6476322119066187e-14	1.1050464103192839e-15	2.0361158537362268e-14	5.931402975464093e-18
100000000	0.004654219053861612	1.759931656158877e-49	-3.536997287799122e-35	7.06472428150831e-12	1.2119135654522012e-14	0.0006915618780572612	3.782301169777693e-25	5.6476322119066187e-14	1.1050464103192839e-15	2.0361158537362268e-14	5.931402975464093e-18
