# Supplementary material for: Thermodynamics Underpinning the Microbial Community‐Level Nitrogen Energy Metabolism
Source: Environ Microbiol. 2025 Feb 16;27(2):e70055. doi: 10.1111/1462-2920.70055 (PMC11830459; doi:10.1111/1462-2920.70055)
Supplement: Supplementary file 1 — Data S1. [file EMI-27-e70055-s001.zip › SI/Nnetwork/Results/kdef_-10/Iin_-5/p_0.2/O2_-5.2_H_-2.5.csv]

time	N2	N2H4	N2H5	N2O	NH2OH	NH3	NH3OH	NH4	NO	NO2	NO3
0	0.00001	0.00001	0.00001	0.00001	0.00001	0.00001	0.00001	0.00001	0.00001	0.00001	0.00001
100000	0.004999280309479371	1.4176512688802962e-49	4.6351181664273383e-60	4.6349975371583765e-9	1.5744056364028009e-15	1.4300826243604404e-6	4.327397254867248e-22	3.693702359340764e-14	4.021321791617944e-12	1.1200046122075848e-11	1.3161949046107763e-11
200000	0.004999280309479371	1.4176512688802554e-49	4.635118166427287e-60	4.6349975371583765e-9	1.5744056364028007e-15	1.4300826243604402e-6	4.037838787997179e-22	3.693702359340763e-14	4.021321791617915e-12	1.1200046122075772e-11	1.3161949046107668e-11
300000	0.004999280309479372	1.417651268880232e-49	4.635118166427258e-60	4.6349975371583765e-9	1.5744056364028007e-15	1.4300826243604404e-6	4.0454585089930897e-22	3.693702359340764e-14	4.0213217916178985e-12	1.1200046122075727e-11	1.3161949046107611e-11
400000	0.004999280309479371	1.417651268880241e-49	4.6351181664272686e-60	4.6349975371583765e-9	1.5744056364028007e-15	1.4300826243604404e-6	4.042482374571256e-22	3.693702359340764e-14	4.021321791617904e-12	1.1200046122075744e-11	1.3161949046107634e-11
500000	0.00499928030947937	1.4176512688802588e-49	4.635118166427291e-60	4.6349975371583765e-9	1.5744056364028009e-15	1.4300826243604402e-6	4.036513631865711e-22	3.693702359340763e-14	4.021321791617917e-12	1.120004612207578e-11	1.3161949046107678e-11
600000	0.00499928030947937	1.417651268880264e-49	4.6351181664272974e-60	4.6349975371583765e-9	1.5744056364028009e-15	1.4300826243604402e-6	4.0346382516351697e-22	3.693702359340763e-14	4.021321791617921e-12	1.1200046122075791e-11	1.3161949046107692e-11
700000	0.00499928030947937	1.4176512688802639e-49	4.6351181664272974e-60	4.6349975371583765e-9	1.5744056364028009e-15	1.4300826243604402e-6	4.0346537093476174e-22	3.693702359340763e-14	4.021321791617921e-12	1.1200046122075791e-11	1.3161949046107692e-11
800000	0.00499928030947937	1.4176512688802639e-49	4.635118166427298e-60	4.6349975371583765e-9	1.5744056364028009e-15	1.4300826243604402e-6	4.034644207859305e-22	3.693702359340763e-14	4.021321791617921e-12	1.1200046122075791e-11	1.3161949046107692e-11
900000	0.004999280309479371	1.4176512688802639e-49	4.6351181664272985e-60	4.6349975371583765e-9	1.5744056364028007e-15	1.4300826243604402e-6	4.034629256845624e-22	3.693702359340764e-14	4.021321791617921e-12	1.1200046122075791e-11	1.316194904610769e-11
1000000	0.004999280309479371	1.4176512688802639e-49	4.6351181664272985e-60	4.6349975371583765e-9	1.5744056364028007e-15	1.4300826243604402e-6	4.0346258276077894e-22	3.693702359340764e-14	4.021321791617921e-12	1.1200046122075791e-11	1.316194904610769e-11
1100000	0.004999280309479371	1.4176512688802637e-49	4.6351181664272985e-60	4.6349975371583765e-9	1.5744056364028007e-15	1.4300826243604402e-6	4.034625942099996e-22	3.6937023593407645e-14	4.021321791617921e-12	1.1200046122075791e-11	1.3161949046107689e-11
1200000	0.004999280309479371	1.4176512688802637e-49	4.635118166427299e-60	4.6349975371583765e-9	1.5744056364028007e-15	1.4300826243604402e-6	4.034626044310928e-22	3.6937023593407645e-14	4.021321791617921e-12	1.1200046122075791e-11	1.3161949046107689e-11
1300000	0.004999280309479372	1.4176512688802637e-49	4.635118166427299e-60	4.6349975371583765e-9	1.5744056364028007e-15	1.4300826243604404e-6	4.0346261347422836e-22	3.6937023593407645e-14	4.021321791617921e-12	1.1200046122075791e-11	1.3161949046107689e-11
1400000	0.004999280309479372	1.4176512688802637e-49	4.635118166427299e-60	4.6349975371583765e-9	1.5744056364028007e-15	1.4300826243604404e-6	4.0346262138957605e-22	3.693702359340765e-14	4.021321791617921e-12	1.1200046122075791e-11	1.3161949046107689e-11
1500000	0.004999280309479372	1.4176512688802637e-49	4.635118166427299e-60	4.6349975371583765e-9	1.5744056364028007e-15	1.4300826243604404e-6	4.034626282273057e-22	3.693702359340765e-14	4.021321791617921e-12	1.1200046122075791e-11	1.3161949046107687e-11
1600000	0.004999280309479372	1.4176512688802635e-49	4.6351181664272996e-60	4.6349975371583765e-9	1.5744056364028007e-15	1.4300826243604404e-6	4.03462634037587e-22	3.693702359340765e-14	4.021321791617921e-12	1.1200046122075791e-11	1.3161949046107687e-11
1700000	0.004999280309479372	1.4176512688802635e-49	4.6351181664272996e-60	4.6349975371583765e-9	1.5744056364028007e-15	1.4300826243604404e-6	4.0346263887058985e-22	3.693702359340765e-14	4.021321791617922e-12	1.1200046122075791e-11	1.3161949046107687e-11
1800000	0.004999280309479372	1.4176512688802635e-49	4.6351181664272996e-60	4.6349975371583765e-9	1.5744056364028007e-15	1.4300826243604404e-6	4.03462642776484e-22	3.693702359340765e-14	4.021321791617922e-12	1.1200046122075791e-11	1.3161949046107687e-11
1900000	0.004999280309479372	1.4176512688802635e-49	4.6351181664272996e-60	4.634997537158376e-9	1.5744056364028007e-15	1.4300826243604404e-6	4.0346264580543922e-22	3.693702359340765e-14	4.021321791617922e-12	1.1200046122075791e-11	1.3161949046107687e-11
2000000	0.004999280309479372	1.4176512688802637e-49	4.6351181664272996e-60	4.634997537158376e-9	1.5744056364028007e-15	1.4300826243604404e-6	4.0346264800762534e-22	3.693702359340765e-14	4.021321791617922e-12	1.1200046122075791e-11	1.3161949046107687e-11
2100000	0.004999280309479372	1.4176512688802637e-49	4.6351181664272996e-60	4.634997537158376e-9	1.5744056364028007e-15	1.4300826243604404e-6	4.0346264943321213e-22	3.693702359340766e-14	4.021321791617922e-12	1.1200046122075791e-11	1.3161949046107687e-11
2200000	0.004999280309479372	1.4176512688802637e-49	4.6351181664272996e-60	4.634997537158376e-9	1.5744056364028007e-15	1.4300826243604404e-6	4.0346265013236937e-22	3.693702359340766e-14	4.021321791617922e-12	1.1200046122075791e-11	1.3161949046107687e-11
2300000	0.004999280309479372	1.4176512688802637e-49	4.6351181664272996e-60	4.634997537158376e-9	1.5744056364028007e-15	1.4300826243604404e-6	4.0346265015526687e-22	3.693702359340766e-14	4.021321791617922e-12	1.1200046122075791e-11	1.3161949046107687e-11
2400000	0.004999280309479372	1.4176512688802637e-49	4.6351181664272996e-60	4.634997537158376e-9	1.5744056364028007e-15	1.4300826243604404e-6	4.034626495520744e-22	3.693702359340766e-14	4.021321791617922e-12	1.1200046122075791e-11	1.3161949046107687e-11
2500000	0.004999280309479372	1.4176512688802639e-49	4.6351181664272996e-60	4.634997537158376e-9	1.5744056364028007e-15	1.4300826243604404e-6	4.0346264837296174e-22	3.693702359340765e-14	4.021321791617922e-12	1.1200046122075791e-11	1.3161949046107687e-11
2600000	0.004999280309479372	1.4176512688802639e-49	4.6351181664272996e-60	4.634997537158376e-9	1.5744056364028007e-15	1.4300826243604404e-6	4.0346264666809875e-22	3.693702359340765e-14	4.021321791617922e-12	1.1200046122075791e-11	1.3161949046107687e-11
2700000	0.004999280309479372	1.4176512688802639e-49	4.6351181664272996e-60	4.634997537158376e-9	1.5744056364028007e-15	1.4300826243604404e-6	4.0346264448765514e-22	3.693702359340765e-14	4.021321791617922e-12	1.1200046122075791e-11	1.3161949046107687e-11
2800000	0.004999280309479372	1.417651268880264e-49	4.6351181664272996e-60	4.634997537158376e-9	1.5744056364028007e-15	1.4300826243604404e-6	4.0346264188180074e-22	3.693702359340765e-14	4.021321791617922e-12	1.1200046122075791e-11	1.3161949046107687e-11
2900000	0.004999280309479372	1.417651268880264e-49	4.6351181664272996e-60	4.6349975371583765e-9	1.5744056364028007e-15	1.4300826243604404e-6	4.0346263890070535e-22	3.693702359340765e-14	4.021321791617922e-12	1.1200046122075791e-11	1.3161949046107687e-11
3000000	0.004999280309479372	1.417651268880264e-49	4.6351181664272996e-60	4.6349975371583765e-9	1.5744056364028007e-15	1.4300826243604404e-6	4.034626355945387e-22	3.693702359340765e-14	4.021321791617922e-12	1.1200046122075791e-11	1.3161949046107687e-11
3100000	0.004999280309479372	1.4176512688802643e-49	4.6351181664272996e-60	4.6349975371583765e-9	1.5744056364028007e-15	1.4300826243604404e-6	4.034626320134707e-22	3.693702359340765e-14	4.021321791617922e-12	1.1200046122075791e-11	1.3161949046107689e-11
3200000	0.004999280309479372	1.4176512688802643e-49	4.6351181664272996e-60	4.6349975371583765e-9	1.5744056364028007e-15	1.4300826243604404e-6	4.03462628207671e-22	3.693702359340765e-14	4.021321791617922e-12	1.1200046122075791e-11	1.3161949046107689e-11
3300000	0.004999280309479372	1.4176512688802645e-49	4.6351181664272996e-60	4.6349975371583765e-9	1.5744056364028007e-15	1.4300826243604404e-6	4.034626242273095e-22	3.693702359340765e-14	4.021321791617922e-12	1.1200046122075791e-11	1.3161949046107689e-11
3400000	0.004999280309479372	1.4176512688802645e-49	4.6351181664272996e-60	4.6349975371583765e-9	1.5744056364028007e-15	1.4300826243604404e-6	4.034626201225559e-22	3.693702359340765e-14	4.021321791617922e-12	1.1200046122075791e-11	1.3161949046107689e-11
3500000	0.004999280309479372	1.4176512688802645e-49	4.6351181664272996e-60	4.6349975371583765e-9	1.5744056364028007e-15	1.4300826243604402e-6	4.034626159435801e-22	3.6937023593407645e-14	4.021321791617922e-12	1.1200046122075791e-11	1.3161949046107689e-11
3600000	0.004999280309479372	1.4176512688802647e-49	4.6351181664272996e-60	4.6349975371583765e-9	1.5744056364028007e-15	1.4300826243604402e-6	4.0346261174055183e-22	3.6937023593407645e-14	4.021321791617922e-12	1.1200046122075791e-11	1.3161949046107689e-11
3700000	0.004999280309479371	1.4176512688802647e-49	4.6351181664272996e-60	4.6349975371583765e-9	1.5744056364028009e-15	1.4300826243604402e-6	4.034626075636408e-22	3.6937023593407645e-14	4.021321791617922e-12	1.1200046122075791e-11	1.316194904610769e-11
3800000	0.004999280309479371	1.4176512688802648e-49	4.6351181664272996e-60	4.6349975371583765e-9	1.5744056364028009e-15	1.4300826243604402e-6	4.0346260346301698e-22	3.6937023593407645e-14	4.021321791617922e-12	1.1200046122075791e-11	1.316194904610769e-11
3900000	0.004999280309479371	1.4176512688802648e-49	4.6351181664272996e-60	4.6349975371583765e-9	1.5744056364028009e-15	1.4300826243604402e-6	4.0346259948885e-22	3.6937023593407645e-14	4.021321791617922e-12	1.1200046122075791e-11	1.316194904610769e-11
4000000	0.004999280309479371	1.4176512688802648e-49	4.6351181664272996e-60	4.6349975371583765e-9	1.5744056364028009e-15	1.4300826243604402e-6	4.034625956913097e-22	3.6937023593407645e-14	4.021321791617922e-12	1.1200046122075791e-11	1.316194904610769e-11
4100000	0.004999280309479371	1.417651268880265e-49	4.6351181664272996e-60	4.6349975371583765e-9	1.5744056364028009e-15	1.4300826243604402e-6	4.034625921205659e-22	3.6937023593407645e-14	4.021321791617922e-12	1.1200046122075791e-11	1.316194904610769e-11
4200000	0.004999280309479371	1.417651268880265e-49	4.6351181664272996e-60	4.6349975371583765e-9	1.5744056364028009e-15	1.4300826243604402e-6	4.0346258882678837e-22	3.693702359340764e-14	4.021321791617922e-12	1.1200046122075791e-11	1.316194904610769e-11
4300000	0.004999280309479371	1.4176512688802652e-49	4.6351181664272996e-60	4.6349975371583765e-9	1.5744056364028009e-15	1.4300826243604402e-6	4.034625858601469e-22	3.693702359340764e-14	4.021321791617922e-12	1.1200046122075791e-11	1.3161949046107692e-11
4400000	0.004999280309479371	1.4176512688802652e-49	4.6351181664272996e-60	4.6349975371583765e-9	1.5744056364028009e-15	1.4300826243604402e-6	4.034625832708113e-22	3.693702359340764e-14	4.021321791617922e-12	1.1200046122075791e-11	1.3161949046107692e-11
4500000	0.004999280309479371	1.4176512688802652e-49	4.6351181664272996e-60	4.6349975371583765e-9	1.5744056364028009e-15	1.4300826243604402e-6	4.034625811089514e-22	3.693702359340764e-14	4.021321791617922e-12	1.1200046122075791e-11	1.3161949046107692e-11
4600000	0.004999280309479371	1.4176512688802652e-49	4.6351181664272996e-60	4.6349975371583765e-9	1.5744056364028009e-15	1.4300826243604402e-6	4.0346257942473683e-22	3.693702359340764e-14	4.021321791617922e-12	1.1200046122075791e-11	1.3161949046107692e-11
4700000	0.004999280309479371	1.4176512688802654e-49	4.6351181664272996e-60	4.6349975371583765e-9	1.5744056364028009e-15	1.4300826243604402e-6	4.0346257826833754e-22	3.693702359340764e-14	4.021321791617922e-12	1.1200046122075791e-11	1.3161949046107692e-11
4800000	0.004999280309479371	1.4176512688802654e-49	4.6351181664272996e-60	4.6349975371583765e-9	1.5744056364028009e-15	1.4300826243604402e-6	4.0346257768992327e-22	3.693702359340764e-14	4.021321791617922e-12	1.1200046122075791e-11	1.3161949046107692e-11
4900000	0.004999280309479371	1.4176512688802654e-49	4.6351181664272996e-60	4.6349975371583765e-9	1.5744056364028009e-15	1.4300826243604402e-6	4.03462577633197e-22	3.693702359340764e-14	4.021321791617922e-12	1.1200046122075791e-11	1.3161949046107692e-11
5000000	0.004999280309479371	1.4176512688802654e-49	4.6351181664272996e-60	4.6349975371583765e-9	1.5744056364028009e-15	1.4300826243604402e-6	4.0346257763609536e-22	3.693702359340764e-14	4.021321791617922e-12	1.1200046122075791e-11	1.3161949046107692e-11
5100000	0.004999280309479371	1.4176512688802654e-49	4.6351181664272996e-60	4.6349975371583765e-9	1.5744056364028009e-15	1.4300826243604402e-6	4.034625776386797e-22	3.693702359340764e-14	4.021321791617922e-12	1.1200046122075791e-11	1.3161949046107692e-11
5200000	0.004999280309479371	1.4176512688802656e-49	4.6351181664272996e-60	4.6349975371583765e-9	1.5744056364028009e-15	1.4300826243604402e-6	4.03462577640963e-22	3.693702359340764e-14	4.021321791617922e-12	1.1200046122075791e-11	1.3161949046107692e-11
5300000	0.004999280309479371	1.4176512688802656e-49	4.6351181664272996e-60	4.6349975371583765e-9	1.5744056364028009e-15	1.4300826243604402e-6	4.0346257764295814e-22	3.693702359340764e-14	4.021321791617922e-12	1.1200046122075791e-11	1.3161949046107692e-11
5400000	0.004999280309479371	1.4176512688802656e-49	4.6351181664272996e-60	4.6349975371583765e-9	1.5744056364028009e-15	1.4300826243604402e-6	4.03462577644678e-22	3.693702359340764e-14	4.021321791617922e-12	1.1200046122075791e-11	1.3161949046107692e-11
5500000	0.004999280309479371	1.4176512688802656e-49	4.6351181664272996e-60	4.6349975371583765e-9	1.5744056364028009e-15	1.4300826243604402e-6	4.0346257764613545e-22	3.693702359340764e-14	4.021321791617922e-12	1.1200046122075791e-11	1.3161949046107692e-11
5600000	0.004999280309479371	1.4176512688802656e-49	4.6351181664272996e-60	4.6349975371583765e-9	1.5744056364028009e-15	1.4300826243604402e-6	4.0346257764734344e-22	3.693702359340764e-14	4.021321791617922e-12	1.1200046122075791e-11	1.3161949046107692e-11
5700000	0.004999280309479371	1.4176512688802656e-49	4.6351181664272996e-60	4.6349975371583765e-9	1.5744056364028009e-15	1.4300826243604402e-6	4.0346257764831486e-22	3.693702359340764e-14	4.021321791617922e-12	1.1200046122075791e-11	1.3161949046107692e-11
5800000	0.004999280309479371	1.4176512688802656e-49	4.6351181664272996e-60	4.6349975371583765e-9	1.5744056364028009e-15	1.4300826243604402e-6	4.0346257764906267e-22	3.693702359340764e-14	4.021321791617922e-12	1.1200046122075791e-11	1.3161949046107692e-11
5900000	0.004999280309479371	1.4176512688802656e-49	4.6351181664272996e-60	4.6349975371583765e-9	1.5744056364028009e-15	1.4300826243604402e-6	4.0346257764959963e-22	3.693702359340764e-14	4.021321791617922e-12	1.1200046122075791e-11	1.3161949046107692e-11
6000000	0.004999280309479371	1.4176512688802654e-49	4.635118166427299e-60	4.6349975371583765e-9	1.5744056364028009e-15	1.4300826243604402e-6	4.034625776499388e-22	3.693702359340764e-14	4.021321791617922e-12	1.1200046122075791e-11	1.3161949046107692e-11
6100000	0.004999280309479371	1.4176512688802654e-49	4.635118166427299e-60	4.6349975371583765e-9	1.5744056364028009e-15	1.4300826243604402e-6	4.0346257765009296e-22	3.693702359340764e-14	4.021321791617922e-12	1.1200046122075791e-11	1.3161949046107692e-11
6200000	0.004999280309479371	1.4176512688802654e-49	4.635118166427299e-60	4.6349975371583765e-9	1.5744056364028009e-15	1.4300826243604402e-6	4.034625776500751e-22	3.693702359340764e-14	4.021321791617922e-12	1.1200046122075791e-11	1.3161949046107692e-11
6300000	0.004999280309479371	1.4176512688802654e-49	4.635118166427299e-60	4.6349975371583765e-9	1.5744056364028009e-15	1.4300826243604402e-6	4.03462577649898e-22	3.693702359340764e-14	4.021321791617922e-12	1.1200046122075791e-11	1.3161949046107692e-11
6400000	0.004999280309479371	1.4176512688802654e-49	4.635118166427299e-60	4.6349975371583765e-9	1.5744056364028009e-15	1.4300826243604402e-6	4.0346257764957476e-22	3.693702359340763e-14	4.021321791617922e-12	1.1200046122075791e-11	1.3161949046107692e-11
6500000	0.004999280309479371	1.4176512688802654e-49	4.635118166427299e-60	4.6349975371583765e-9	1.5744056364028009e-15	1.4300826243604402e-6	4.0346257764911806e-22	3.693702359340763e-14	4.021321791617922e-12	1.1200046122075791e-11	1.3161949046107692e-11
6600000	0.004999280309479371	1.4176512688802654e-49	4.635118166427299e-60	4.6349975371583765e-9	1.5744056364028009e-15	1.4300826243604402e-6	4.0346257764854093e-22	3.693702359340763e-14	4.021321791617922e-12	1.1200046122075791e-11	1.3161949046107692e-11
6700000	0.004999280309479371	1.4176512688802654e-49	4.6351181664272985e-60	4.6349975371583765e-9	1.5744056364028009e-15	1.4300826243604402e-6	4.034625776478563e-22	3.693702359340763e-14	4.021321791617922e-12	1.120004612207579e-11	1.3161949046107692e-11
6800000	0.004999280309479371	1.4176512688802652e-49	4.6351181664272985e-60	4.6349975371583765e-9	1.5744056364028009e-15	1.4300826243604402e-6	4.0346257764707697e-22	3.693702359340763e-14	4.021321791617922e-12	1.120004612207579e-11	1.3161949046107692e-11
6900000	0.004999280309479371	1.4176512688802652e-49	4.6351181664272985e-60	4.6349975371583765e-9	1.5744056364028009e-15	1.4300826243604402e-6	4.034625776462159e-22	3.693702359340763e-14	4.021321791617922e-12	1.120004612207579e-11	1.3161949046107692e-11
7000000	0.004999280309479371	1.4176512688802652e-49	4.6351181664272985e-60	4.6349975371583765e-9	1.5744056364028009e-15	1.4300826243604402e-6	4.0346257764528594e-22	3.693702359340763e-14	4.021321791617922e-12	1.120004612207579e-11	1.3161949046107692e-11
7100000	0.004999280309479371	1.4176512688802652e-49	4.6351181664272985e-60	4.6349975371583765e-9	1.5744056364028009e-15	1.4300826243604402e-6	4.034625776443001e-22	3.693702359340763e-14	4.021321791617922e-12	1.120004612207579e-11	1.3161949046107692e-11
7200000	0.004999280309479371	1.4176512688802652e-49	4.6351181664272985e-60	4.634997537158376e-9	1.5744056364028009e-15	1.4300826243604402e-6	4.0346257764327115e-22	3.693702359340763e-14	4.021321791617922e-12	1.120004612207579e-11	1.3161949046107692e-11
7300000	0.00499928030947937	1.417651268880265e-49	4.635118166427298e-60	4.634997537158376e-9	1.5744056364028009e-15	1.4300826243604402e-6	4.0346257764221207e-22	3.693702359340763e-14	4.021321791617922e-12	1.120004612207579e-11	1.316194904610769e-11
7400000	0.00499928030947937	1.417651268880265e-49	4.635118166427298e-60	4.634997537158376e-9	1.5744056364028009e-15	1.4300826243604402e-6	4.0346257764113574e-22	3.693702359340763e-14	4.021321791617921e-12	1.120004612207579e-11	1.316194904610769e-11
7500000	0.00499928030947937	1.417651268880265e-49	4.635118166427298e-60	4.634997537158376e-9	1.5744056364028009e-15	1.4300826243604402e-6	4.034625776400551e-22	3.693702359340763e-14	4.021321791617921e-12	1.120004612207579e-11	1.316194904610769e-11
7600000	0.00499928030947937	1.417651268880265e-49	4.635118166427298e-60	4.634997537158376e-9	1.5744056364028009e-15	1.4300826243604402e-6	4.03462577638983e-22	3.693702359340763e-14	4.021321791617921e-12	1.120004612207579e-11	1.316194904610769e-11
7700000	0.00499928030947937	1.417651268880265e-49	4.635118166427298e-60	4.634997537158376e-9	1.5744056364028009e-15	1.4300826243604402e-6	4.0346257763793233e-22	3.693702359340763e-14	4.021321791617921e-12	1.120004612207579e-11	1.316194904610769e-11
7800000	0.00499928030947937	1.4176512688802648e-49	4.6351181664272974e-60	4.634997537158376e-9	1.5744056364028009e-15	1.4300826243604402e-6	4.0346257763691605e-22	3.693702359340763e-14	4.021321791617921e-12	1.120004612207579e-11	1.316194904610769e-11
7900000	0.00499928030947937	1.4176512688802648e-49	4.6351181664272974e-60	4.634997537158376e-9	1.5744056364028009e-15	1.4300826243604402e-6	4.03462577635947e-22	3.6937023593407626e-14	4.021321791617921e-12	1.120004612207579e-11	1.316194904610769e-11
8000000	0.00499928030947937	1.4176512688802648e-49	4.6351181664272974e-60	4.634997537158376e-9	1.5744056364028009e-15	1.4300826243604402e-6	4.0346257763503817e-22	3.6937023593407626e-14	4.021321791617921e-12	1.120004612207579e-11	1.316194904610769e-11
8100000	0.00499928030947937	1.4176512688802648e-49	4.6351181664272974e-60	4.634997537158376e-9	1.5744056364028009e-15	1.4300826243604402e-6	4.034625776342024e-22	3.6937023593407626e-14	4.021321791617921e-12	1.120004612207579e-11	1.316194904610769e-11
8200000	0.00499928030947937	1.4176512688802648e-49	4.6351181664272974e-60	4.634997537158376e-9	1.5744056364028009e-15	1.4300826243604402e-6	4.0346257763345252e-22	3.6937023593407626e-14	4.021321791617921e-12	1.120004612207579e-11	1.316194904610769e-11
8300000	0.00499928030947937	1.4176512688802648e-49	4.6351181664272974e-60	4.634997537158376e-9	1.5744056364028009e-15	1.4300826243604402e-6	4.034625776328016e-22	3.6937023593407626e-14	4.021321791617921e-12	1.120004612207579e-11	1.316194904610769e-11
8400000	0.00499928030947937	1.4176512688802647e-49	4.635118166427297e-60	4.634997537158376e-9	1.5744056364028009e-15	1.4300826243604402e-6	4.034625776322624e-22	3.6937023593407626e-14	4.021321791617921e-12	1.120004612207579e-11	1.316194904610769e-11
8500000	0.00499928030947937	1.4176512688802647e-49	4.635118166427297e-60	4.634997537158376e-9	1.5744056364028009e-15	1.4300826243604402e-6	4.034625776318479e-22	3.6937023593407626e-14	4.021321791617921e-12	1.120004612207579e-11	1.316194904610769e-11
8600000	0.00499928030947937	1.4176512688802647e-49	4.635118166427297e-60	4.634997537158376e-9	1.5744056364028009e-15	1.4300826243604402e-6	4.034625776315709e-22	3.6937023593407626e-14	4.021321791617921e-12	1.120004612207579e-11	1.316194904610769e-11
8700000	0.00499928030947937	1.4176512688802647e-49	4.635118166427297e-60	4.634997537158376e-9	1.5744056364028009e-15	1.4300826243604402e-6	4.034625776314444e-22	3.6937023593407626e-14	4.021321791617921e-12	1.120004612207579e-11	1.316194904610769e-11
8800000	0.00499928030947937	1.4176512688802647e-49	4.635118166427297e-60	4.634997537158376e-9	1.5744056364028009e-15	1.4300826243604402e-6	4.034625776314383e-22	3.6937023593407626e-14	4.021321791617921e-12	1.120004612207579e-11	1.316194904610769e-11
8900000	0.00499928030947937	1.4176512688802647e-49	4.635118166427297e-60	4.634997537158376e-9	1.5744056364028009e-15	1.4300826243604402e-6	4.034625776314391e-22	3.6937023593407626e-14	4.021321791617921e-12	1.120004612207579e-11	1.316194904610769e-11
9000000	0.00499928030947937	1.4176512688802647e-49	4.635118166427297e-60	4.634997537158376e-9	1.5744056364028009e-15	1.4300826243604402e-6	4.0346257763143984e-22	3.6937023593407626e-14	4.021321791617921e-12	1.120004612207579e-11	1.316194904610769e-11
9100000	0.00499928030947937	1.4176512688802647e-49	4.635118166427297e-60	4.634997537158376e-9	1.5744056364028009e-15	1.4300826243604402e-6	4.034625776314406e-22	3.6937023593407626e-14	4.021321791617921e-12	1.120004612207579e-11	1.316194904610769e-11
9200000	0.00499928030947937	1.4176512688802647e-49	4.635118166427297e-60	4.634997537158376e-9	1.5744056364028009e-15	1.4300826243604402e-6	4.0346257763144125e-22	3.6937023593407626e-14	4.021321791617921e-12	1.120004612207579e-11	1.316194904610769e-11
9300000	0.00499928030947937	1.4176512688802645e-49	4.6351181664272963e-60	4.634997537158376e-9	1.5744056364028009e-15	1.4300826243604402e-6	4.0346257763144196e-22	3.6937023593407626e-14	4.021321791617921e-12	1.120004612207579e-11	1.316194904610769e-11
9400000	0.00499928030947937	1.4176512688802645e-49	4.6351181664272963e-60	4.634997537158376e-9	1.5744056364028009e-15	1.4300826243604402e-6	4.0346257763144257e-22	3.6937023593407626e-14	4.021321791617921e-12	1.120004612207579e-11	1.316194904610769e-11
9500000	0.00499928030947937	1.4176512688802645e-49	4.6351181664272963e-60	4.634997537158376e-9	1.5744056364028009e-15	1.4300826243604402e-6	4.034625776314432e-22	3.6937023593407626e-14	4.021321791617921e-12	1.120004612207579e-11	1.316194904610769e-11
9600000	0.00499928030947937	1.4176512688802645e-49	4.6351181664272963e-60	4.634997537158376e-9	1.5744056364028009e-15	1.4300826243604402e-6	4.0346257763144375e-22	3.6937023593407626e-14	4.021321791617921e-12	1.120004612207579e-11	1.316194904610769e-11
9700000	0.00499928030947937	1.4176512688802645e-49	4.6351181664272963e-60	4.634997537158376e-9	1.5744056364028009e-15	1.4300826243604402e-6	4.034625776314443e-22	3.6937023593407626e-14	4.021321791617921e-12	1.120004612207579e-11	1.316194904610769e-11
9800000	0.00499928030947937	1.4176512688802645e-49	4.6351181664272963e-60	4.634997537158376e-9	1.5744056364028009e-15	1.4300826243604402e-6	4.0346257763144483e-22	3.6937023593407626e-14	4.021321791617921e-12	1.120004612207579e-11	1.316194904610769e-11
9900000	0.00499928030947937	1.4176512688802645e-49	4.6351181664272963e-60	4.634997537158376e-9	1.5744056364028009e-15	1.4300826243604402e-6	4.034625776314453e-22	3.6937023593407626e-14	4.021321791617921e-12	1.120004612207579e-11	1.316194904610769e-11
10000000	0.00499928030947937	1.4176512688802645e-49	4.6351181664272963e-60	4.634997537158376e-9	1.5744056364028009e-15	1.4300826243604402e-6	4.0346257763144577e-22	3.6937023593407626e-14	4.021321791617921e-12	1.120004612207579e-11	1.316194904610769e-11
10100000	0.00499928030947937	1.4176512688802645e-49	4.6351181664272963e-60	4.634997537158376e-9	1.5744056364028009e-15	1.4300826243604402e-6	4.034625776314462e-22	3.6937023593407626e-14	4.021321791617921e-12	1.120004612207579e-11	1.316194904610769e-11
10200000	0.00499928030947937	1.4176512688802645e-49	4.6351181664272963e-60	4.634997537158376e-9	1.5744056364028009e-15	1.4300826243604402e-6	4.034625776314466e-22	3.6937023593407626e-14	4.021321791617921e-12	1.120004612207579e-11	1.316194904610769e-11
10300000	0.00499928030947937	1.4176512688802645e-49	4.6351181664272963e-60	4.634997537158376e-9	1.5744056364028009e-15	1.4300826243604402e-6	4.03462577631447e-22	3.6937023593407626e-14	4.021321791617921e-12	1.120004612207579e-11	1.316194904610769e-11
10400000	0.00499928030947937	1.4176512688802645e-49	4.6351181664272963e-60	4.634997537158376e-9	1.5744056364028009e-15	1.4300826243604402e-6	4.0346257763144737e-22	3.6937023593407626e-14	4.021321791617921e-12	1.120004612207579e-11	1.316194904610769e-11
10500000	0.00499928030947937	1.4176512688802645e-49	4.6351181664272963e-60	4.634997537158376e-9	1.5744056364028009e-15	1.4300826243604402e-6	4.034625776314477e-22	3.6937023593407626e-14	4.021321791617921e-12	1.120004612207579e-11	1.316194904610769e-11
10600000	0.00499928030947937	1.4176512688802645e-49	4.6351181664272963e-60	4.634997537158376e-9	1.5744056364028009e-15	1.4300826243604402e-6	4.03462577631448e-22	3.6937023593407626e-14	4.021321791617921e-12	1.120004612207579e-11	1.316194904610769e-11
10700000	0.00499928030947937	1.4176512688802645e-49	4.6351181664272963e-60	4.634997537158376e-9	1.5744056364028009e-15	1.4300826243604402e-6	4.0346257763144826e-22	3.6937023593407626e-14	4.021321791617921e-12	1.120004612207579e-11	1.316194904610769e-11
10800000	0.00499928030947937	1.4176512688802645e-49	4.6351181664272963e-60	4.634997537158376e-9	1.5744056364028009e-15	1.4300826243604402e-6	4.0346257763144854e-22	3.693702359340762e-14	4.021321791617921e-12	1.120004612207579e-11	1.316194904610769e-11
10900000	0.00499928030947937	1.4176512688802645e-49	4.6351181664272963e-60	4.634997537158376e-9	1.5744056364028009e-15	1.4300826243604402e-6	4.034625776314488e-22	3.693702359340762e-14	4.021321791617921e-12	1.120004612207579e-11	1.316194904610769e-11
11000000	0.00499928030947937	1.4176512688802645e-49	4.6351181664272963e-60	4.634997537158376e-9	1.5744056364028009e-15	1.4300826243604402e-6	4.03462577631449e-22	3.693702359340762e-14	4.021321791617921e-12	1.120004612207579e-11	1.316194904610769e-11
11100000	0.00499928030947937	1.4176512688802645e-49	4.6351181664272963e-60	4.634997537158376e-9	1.5744056364028009e-15	1.4300826243604402e-6	4.034625776314492e-22	3.6937023593407626e-14	4.021321791617921e-12	1.120004612207579e-11	1.316194904610769e-11
11200000	0.00499928030947937	1.4176512688802645e-49	4.6351181664272963e-60	4.634997537158376e-9	1.5744056364028009e-15	1.4300826243604402e-6	4.0346257763144934e-22	3.6937023593407626e-14	4.021321791617921e-12	1.120004612207579e-11	1.316194904610769e-11
11300000	0.00499928030947937	1.4176512688802645e-49	4.6351181664272963e-60	4.634997537158376e-9	1.5744056364028009e-15	1.4300826243604402e-6	4.0346257763144953e-22	3.6937023593407626e-14	4.021321791617921e-12	1.120004612207579e-11	1.316194904610769e-11
11400000	0.00499928030947937	1.4176512688802645e-49	4.6351181664272963e-60	4.634997537158376e-9	1.5744056364028009e-15	1.4300826243604402e-6	4.034625776314496e-22	3.6937023593407626e-14	4.021321791617921e-12	1.120004612207579e-11	1.316194904610769e-11
11500000	0.00499928030947937	1.4176512688802645e-49	4.6351181664272963e-60	4.634997537158376e-9	1.5744056364028009e-15	1.4300826243604402e-6	4.0346257763144976e-22	3.6937023593407626e-14	4.021321791617921e-12	1.120004612207579e-11	1.316194904610769e-11
11600000	0.00499928030947937	1.4176512688802645e-49	4.6351181664272963e-60	4.634997537158376e-9	1.5744056364028009e-15	1.4300826243604402e-6	4.0346257763144986e-22	3.6937023593407626e-14	4.021321791617921e-12	1.120004612207579e-11	1.316194904610769e-11
11700000	0.00499928030947937	1.4176512688802645e-49	4.6351181664272963e-60	4.634997537158376e-9	1.5744056364028009e-15	1.4300826243604402e-6	4.034625776314499e-22	3.6937023593407626e-14	4.021321791617921e-12	1.120004612207579e-11	1.316194904610769e-11
11800000	0.00499928030947937	1.4176512688802645e-49	4.6351181664272963e-60	4.634997537158376e-9	1.5744056364028009e-15	1.4300826243604402e-6	4.0346257763145e-22	3.6937023593407626e-14	4.021321791617921e-12	1.120004612207579e-11	1.316194904610769e-11
11900000	0.00499928030947937	1.4176512688802645e-49	4.6351181664272963e-60	4.634997537158376e-9	1.5744056364028009e-15	1.4300826243604402e-6	4.0346257763145e-22	3.6937023593407626e-14	4.021321791617921e-12	1.120004612207579e-11	1.316194904610769e-11
12000000	0.00499928030947937	1.4176512688802645e-49	4.6351181664272963e-60	4.634997537158376e-9	1.5744056364028007e-15	1.4300826243604402e-6	4.0346257763145005e-22	3.6937023593407626e-14	4.021321791617921e-12	1.120004612207579e-11	1.316194904610769e-11
12100000	0.00499928030947937	1.4176512688802645e-49	4.6351181664272963e-60	4.634997537158376e-9	1.5744056364028007e-15	1.4300826243604402e-6	4.0346257763145005e-22	3.6937023593407626e-14	4.021321791617921e-12	1.120004612207579e-11	1.316194904610769e-11
12200000	0.00499928030947937	1.4176512688802645e-49	4.6351181664272963e-60	4.634997537158376e-9	1.5744056364028007e-15	1.4300826243604402e-6	4.0346257763145005e-22	3.6937023593407626e-14	4.021321791617921e-12	1.120004612207579e-11	1.316194904610769e-11
12300000	0.00499928030947937	1.4176512688802645e-49	4.6351181664272963e-60	4.634997537158376e-9	1.5744056364028007e-15	1.4300826243604402e-6	4.0346257763145e-22	3.6937023593407626e-14	4.021321791617921e-12	1.120004612207579e-11	1.316194904610769e-11
12400000	0.00499928030947937	1.4176512688802645e-49	4.6351181664272963e-60	4.634997537158376e-9	1.5744056364028007e-15	1.4300826243604402e-6	4.0346257763144995e-22	3.6937023593407626e-14	4.021321791617921e-12	1.120004612207579e-11	1.316194904610769e-11
12500000	0.00499928030947937	1.4176512688802645e-49	4.6351181664272963e-60	4.634997537158376e-9	1.5744056364028007e-15	1.4300826243604402e-6	4.034625776314499e-22	3.6937023593407626e-14	4.021321791617921e-12	1.120004612207579e-11	1.316194904610769e-11
12600000	0.00499928030947937	1.4176512688802645e-49	4.6351181664272963e-60	4.634997537158376e-9	1.5744056364028007e-15	1.4300826243604402e-6	4.034625776314498e-22	3.6937023593407626e-14	4.021321791617921e-12	1.120004612207579e-11	1.316194904610769e-11
12700000	0.00499928030947937	1.4176512688802645e-49	4.6351181664272963e-60	4.634997537158376e-9	1.5744056364028007e-15	1.4300826243604402e-6	4.034625776314497e-22	3.6937023593407626e-14	4.021321791617921e-12	1.120004612207579e-11	1.316194904610769e-11
12800000	0.00499928030947937	1.4176512688802645e-49	4.6351181664272963e-60	4.634997537158376e-9	1.5744056364028007e-15	1.4300826243604402e-6	4.034625776314496e-22	3.6937023593407626e-14	4.021321791617921e-12	1.120004612207579e-11	1.316194904610769e-11
12900000	0.00499928030947937	1.4176512688802645e-49	4.6351181664272963e-60	4.634997537158376e-9	1.5744056364028007e-15	1.4300826243604402e-6	4.0346257763144953e-22	3.6937023593407626e-14	4.021321791617921e-12	1.120004612207579e-11	1.316194904610769e-11
13000000	0.00499928030947937	1.4176512688802645e-49	4.635118166427297e-60	4.634997537158376e-9	1.5744056364028007e-15	1.4300826243604402e-6	4.034625776314494e-22	3.6937023593407626e-14	4.021321791617921e-12	1.120004612207579e-11	1.316194904610769e-11
13100000	0.00499928030947937	1.4176512688802645e-49	4.635118166427297e-60	4.634997537158376e-9	1.5744056364028007e-15	1.4300826243604402e-6	4.0346257763144925e-22	3.6937023593407626e-14	4.021321791617921e-12	1.120004612207579e-11	1.316194904610769e-11
13200000	0.00499928030947937	1.4176512688802645e-49	4.635118166427297e-60	4.634997537158376e-9	1.5744056364028007e-15	1.4300826243604402e-6	4.034625776314491e-22	3.6937023593407626e-14	4.021321791617921e-12	1.120004612207579e-11	1.316194904610769e-11
13300000	0.00499928030947937	1.4176512688802645e-49	4.635118166427297e-60	4.634997537158376e-9	1.5744056364028007e-15	1.4300826243604402e-6	4.0346257763144896e-22	3.6937023593407626e-14	4.021321791617921e-12	1.120004612207579e-11	1.316194904610769e-11
13400000	0.00499928030947937	1.4176512688802645e-49	4.635118166427297e-60	4.634997537158376e-9	1.5744056364028007e-15	1.4300826243604402e-6	4.034625776314488e-22	3.6937023593407626e-14	4.021321791617921e-12	1.120004612207579e-11	1.316194904610769e-11
13500000	0.00499928030947937	1.4176512688802645e-49	4.635118166427297e-60	4.634997537158376e-9	1.5744056364028007e-15	1.4300826243604402e-6	4.034625776314486e-22	3.6937023593407626e-14	4.021321791617921e-12	1.120004612207579e-11	1.316194904610769e-11
13600000	0.00499928030947937	1.4176512688802645e-49	4.635118166427297e-60	4.634997537158376e-9	1.5744056364028007e-15	1.4300826243604402e-6	4.034625776314484e-22	3.6937023593407626e-14	4.021321791617921e-12	1.120004612207579e-11	1.316194904610769e-11
13700000	0.00499928030947937	1.4176512688802645e-49	4.635118166427297e-60	4.634997537158376e-9	1.5744056364028007e-15	1.4300826243604402e-6	4.034625776314482e-22	3.6937023593407626e-14	4.021321791617921e-12	1.120004612207579e-11	1.316194904610769e-11
13800000	0.00499928030947937	1.4176512688802645e-49	4.635118166427297e-60	4.634997537158376e-9	1.5744056364028007e-15	1.4300826243604402e-6	4.0346257763144802e-22	3.6937023593407626e-14	4.021321791617921e-12	1.120004612207579e-11	1.316194904610769e-11
13900000	0.00499928030947937	1.4176512688802645e-49	4.635118166427297e-60	4.634997537158376e-9	1.5744056364028007e-15	1.4300826243604402e-6	4.034625776314478e-22	3.6937023593407626e-14	4.021321791617921e-12	1.120004612207579e-11	1.316194904610769e-11
14000000	0.00499928030947937	1.4176512688802645e-49	4.635118166427297e-60	4.634997537158376e-9	1.5744056364028007e-15	1.4300826243604402e-6	4.0346257763144755e-22	3.6937023593407626e-14	4.021321791617921e-12	1.120004612207579e-11	1.316194904610769e-11
14100000	0.00499928030947937	1.4176512688802645e-49	4.635118166427297e-60	4.634997537158376e-9	1.5744056364028007e-15	1.4300826243604402e-6	4.0346257763144737e-22	3.6937023593407626e-14	4.021321791617921e-12	1.120004612207579e-11	1.316194904610769e-11
14200000	0.00499928030947937	1.4176512688802645e-49	4.635118166427297e-60	4.634997537158376e-9	1.5744056364028007e-15	1.4300826243604402e-6	4.0346257763144713e-22	3.6937023593407626e-14	4.021321791617921e-12	1.120004612207579e-11	1.316194904610769e-11
14300000	0.00499928030947937	1.4176512688802645e-49	4.6351181664272974e-60	4.634997537158376e-9	1.5744056364028007e-15	1.4300826243604402e-6	4.0346257763144685e-22	3.6937023593407626e-14	4.021321791617921e-12	1.120004612207579e-11	1.316194904610769e-11
14400000	0.00499928030947937	1.4176512688802645e-49	4.6351181664272974e-60	4.634997537158376e-9	1.5744056364028007e-15	1.4300826243604402e-6	4.034625776314466e-22	3.6937023593407626e-14	4.021321791617921e-12	1.120004612207579e-11	1.316194904610769e-11
14500000	0.00499928030947937	1.4176512688802645e-49	4.6351181664272974e-60	4.634997537158376e-9	1.5744056364028007e-15	1.4300826243604402e-6	4.034625776314464e-22	3.6937023593407626e-14	4.021321791617921e-12	1.120004612207579e-11	1.316194904610769e-11
14600000	0.00499928030947937	1.4176512688802645e-49	4.6351181664272974e-60	4.634997537158376e-9	1.5744056364028007e-15	1.4300826243604402e-6	4.034625776314461e-22	3.6937023593407626e-14	4.021321791617921e-12	1.120004612207579e-11	1.316194904610769e-11
14700000	0.00499928030947937	1.4176512688802645e-49	4.6351181664272974e-60	4.634997537158376e-9	1.5744056364028007e-15	1.4300826243604402e-6	4.0346257763144586e-22	3.6937023593407626e-14	4.021321791617921e-12	1.120004612207579e-11	1.316194904610769e-11
14800000	0.00499928030947937	1.4176512688802645e-49	4.6351181664272974e-60	4.634997537158376e-9	1.5744056364028007e-15	1.4300826243604402e-6	4.034625776314456e-22	3.693702359340763e-14	4.021321791617921e-12	1.120004612207579e-11	1.316194904610769e-11
14900000	0.00499928030947937	1.4176512688802645e-49	4.6351181664272974e-60	4.634997537158376e-9	1.5744056364028007e-15	1.4300826243604402e-6	4.0346257763144534e-22	3.693702359340763e-14	4.021321791617921e-12	1.120004612207579e-11	1.316194904610769e-11
15000000	0.00499928030947937	1.4176512688802645e-49	4.6351181664272974e-60	4.634997537158376e-9	1.5744056364028007e-15	1.4300826243604402e-6	4.0346257763144506e-22	3.693702359340763e-14	4.021321791617921e-12	1.120004612207579e-11	1.316194904610769e-11
15100000	0.00499928030947937	1.4176512688802645e-49	4.6351181664272974e-60	4.634997537158376e-9	1.5744056364028007e-15	1.4300826243604402e-6	4.034625776314448e-22	3.693702359340763e-14	4.021321791617921e-12	1.120004612207579e-11	1.316194904610769e-11
15200000	0.00499928030947937	1.4176512688802645e-49	4.6351181664272974e-60	4.634997537158376e-9	1.5744056364028007e-15	1.4300826243604402e-6	4.034625776314445e-22	3.693702359340763e-14	4.021321791617921e-12	1.1200046122075791e-11	1.316194904610769e-11
15300000	0.00499928030947937	1.4176512688802645e-49	4.6351181664272974e-60	4.634997537158376e-9	1.5744056364028007e-15	1.4300826243604402e-6	4.034625776314442e-22	3.693702359340763e-14	4.021321791617921e-12	1.1200046122075791e-11	1.316194904610769e-11
15400000	0.00499928030947937	1.4176512688802645e-49	4.635118166427298e-60	4.634997537158376e-9	1.5744056364028007e-15	1.4300826243604402e-6	4.03462577631444e-22	3.693702359340763e-14	4.021321791617921e-12	1.1200046122075791e-11	1.316194904610769e-11
15500000	0.00499928030947937	1.4176512688802645e-49	4.635118166427298e-60	4.634997537158376e-9	1.5744056364028007e-15	1.4300826243604402e-6	4.034625776314437e-22	3.693702359340763e-14	4.021321791617921e-12	1.1200046122075791e-11	1.316194904610769e-11
15600000	0.00499928030947937	1.4176512688802645e-49	4.635118166427298e-60	4.634997537158376e-9	1.5744056364028007e-15	1.4300826243604402e-6	4.034625776314434e-22	3.693702359340763e-14	4.021321791617921e-12	1.1200046122075791e-11	1.316194904610769e-11
15700000	0.00499928030947937	1.4176512688802645e-49	4.635118166427298e-60	4.634997537158376e-9	1.5744056364028007e-15	1.4300826243604402e-6	4.0346257763144313e-22	3.693702359340763e-14	4.021321791617921e-12	1.1200046122075791e-11	1.316194904610769e-11
15800000	0.00499928030947937	1.4176512688802645e-49	4.635118166427298e-60	4.6349975371583765e-9	1.5744056364028007e-15	1.4300826243604402e-6	4.0346257763144285e-22	3.693702359340763e-14	4.021321791617921e-12	1.1200046122075791e-11	1.316194904610769e-11
15900000	0.004999280309479371	1.4176512688802645e-49	4.635118166427298e-60	4.6349975371583765e-9	1.5744056364028007e-15	1.4300826243604402e-6	4.034625776314426e-22	3.693702359340763e-14	4.021321791617921e-12	1.1200046122075791e-11	1.316194904610769e-11
16000000	0.004999280309479371	1.4176512688802645e-49	4.635118166427298e-60	4.6349975371583765e-9	1.5744056364028007e-15	1.4300826243604402e-6	4.0346257763144233e-22	3.693702359340763e-14	4.021321791617921e-12	1.1200046122075791e-11	1.316194904610769e-11
16100000	0.004999280309479371	1.4176512688802647e-49	4.635118166427298e-60	4.6349975371583765e-9	1.5744056364028007e-15	1.4300826243604402e-6	4.034625776314421e-22	3.693702359340763e-14	4.021321791617921e-12	1.1200046122075791e-11	1.316194904610769e-11
16200000	0.004999280309479371	1.4176512688802647e-49	4.635118166427298e-60	4.6349975371583765e-9	1.5744056364028007e-15	1.4300826243604402e-6	4.034625776314418e-22	3.693702359340763e-14	4.021321791617921e-12	1.1200046122075791e-11	1.316194904610769e-11
16300000	0.004999280309479371	1.4176512688802647e-49	4.635118166427298e-60	4.6349975371583765e-9	1.5744056364028007e-15	1.4300826243604402e-6	4.034625776314416e-22	3.693702359340763e-14	4.021321791617921e-12	1.1200046122075791e-11	1.316194904610769e-11
16400000	0.004999280309479371	1.4176512688802647e-49	4.635118166427298e-60	4.6349975371583765e-9	1.5744056364028007e-15	1.4300826243604402e-6	4.034625776314413e-22	3.693702359340763e-14	4.021321791617921e-12	1.1200046122075791e-11	1.316194904610769e-11
16500000	0.004999280309479371	1.4176512688802647e-49	4.6351181664272985e-60	4.6349975371583765e-9	1.5744056364028007e-15	1.4300826243604402e-6	4.0346257763144107e-22	3.693702359340763e-14	4.021321791617921e-12	1.1200046122075791e-11	1.316194904610769e-11
16600000	0.004999280309479371	1.4176512688802647e-49	4.6351181664272985e-60	4.6349975371583765e-9	1.5744056364028007e-15	1.4300826243604402e-6	4.0346257763144083e-22	3.693702359340763e-14	4.021321791617921e-12	1.1200046122075791e-11	1.316194904610769e-11
16700000	0.004999280309479371	1.4176512688802647e-49	4.6351181664272985e-60	4.6349975371583765e-9	1.5744056364028007e-15	1.4300826243604402e-6	4.034625776314406e-22	3.693702359340763e-14	4.021321791617921e-12	1.1200046122075791e-11	1.316194904610769e-11
16800000	0.004999280309479371	1.4176512688802647e-49	4.6351181664272985e-60	4.6349975371583765e-9	1.5744056364028007e-15	1.4300826243604402e-6	4.0346257763144036e-22	3.693702359340763e-14	4.021321791617921e-12	1.1200046122075791e-11	1.316194904610769e-11
16900000	0.004999280309479371	1.4176512688802647e-49	4.6351181664272985e-60	4.6349975371583765e-9	1.5744056364028007e-15	1.4300826243604402e-6	4.0346257763144012e-22	3.693702359340763e-14	4.021321791617921e-12	1.1200046122075791e-11	1.316194904610769e-11
17000000	0.004999280309479371	1.4176512688802647e-49	4.6351181664272985e-60	4.6349975371583765e-9	1.5744056364028007e-15	1.4300826243604402e-6	4.0346257763143994e-22	3.693702359340763e-14	4.021321791617921e-12	1.1200046122075791e-11	1.316194904610769e-11
17100000	0.004999280309479371	1.4176512688802647e-49	4.6351181664272985e-60	4.6349975371583765e-9	1.5744056364028007e-15	1.4300826243604402e-6	4.034625776314397e-22	3.693702359340764e-14	4.021321791617921e-12	1.1200046122075791e-11	1.316194904610769e-11
17200000	0.004999280309479371	1.4176512688802647e-49	4.6351181664272985e-60	4.6349975371583765e-9	1.5744056364028007e-15	1.4300826243604402e-6	4.034625776314395e-22	3.693702359340764e-14	4.021321791617921e-12	1.1200046122075791e-11	1.316194904610769e-11
17300000	0.004999280309479371	1.4176512688802647e-49	4.6351181664272985e-60	4.6349975371583765e-9	1.5744056364028007e-15	1.4300826243604402e-6	4.0346257763143933e-22	3.693702359340764e-14	4.021321791617921e-12	1.1200046122075791e-11	1.316194904610769e-11
17400000	0.004999280309479371	1.4176512688802647e-49	4.6351181664272985e-60	4.6349975371583765e-9	1.5744056364028007e-15	1.4300826243604402e-6	4.0346257763143914e-22	3.693702359340764e-14	4.021321791617921e-12	1.1200046122075791e-11	1.316194904610769e-11
17500000	0.004999280309479371	1.4176512688802647e-49	4.6351181664272985e-60	4.6349975371583765e-9	1.5744056364028007e-15	1.4300826243604402e-6	4.03462577631439e-22	3.693702359340764e-14	4.021321791617921e-12	1.1200046122075791e-11	1.316194904610769e-11
17600000	0.004999280309479371	1.4176512688802647e-49	4.6351181664272985e-60	4.6349975371583765e-9	1.5744056364028007e-15	1.4300826243604402e-6	4.034625776314388e-22	3.693702359340764e-14	4.021321791617921e-12	1.1200046122075791e-11	1.316194904610769e-11
17700000	0.004999280309479371	1.4176512688802647e-49	4.6351181664272985e-60	4.6349975371583765e-9	1.5744056364028007e-15	1.4300826243604402e-6	4.0346257763143867e-22	3.693702359340764e-14	4.021321791617921e-12	1.1200046122075791e-11	1.316194904610769e-11
17800000	0.004999280309479371	1.4176512688802647e-49	4.635118166427299e-60	4.6349975371583765e-9	1.5744056364028007e-15	1.4300826243604402e-6	4.0346257763143853e-22	3.693702359340764e-14	4.021321791617921e-12	1.1200046122075791e-11	1.316194904610769e-11
17900000	0.004999280309479371	1.4176512688802647e-49	4.635118166427299e-60	4.6349975371583765e-9	1.5744056364028007e-15	1.4300826243604402e-6	4.0346257763143843e-22	3.693702359340764e-14	4.021321791617921e-12	1.1200046122075791e-11	1.316194904610769e-11
18000000	0.004999280309479371	1.4176512688802647e-49	4.635118166427299e-60	4.6349975371583765e-9	1.5744056364028007e-15	1.4300826243604402e-6	4.034625776314383e-22	3.693702359340764e-14	4.021321791617921e-12	1.1200046122075791e-11	1.316194904610769e-11
18100000	0.004999280309479371	1.4176512688802647e-49	4.635118166427299e-60	4.6349975371583765e-9	1.5744056364028007e-15	1.4300826243604402e-6	4.034625776314382e-22	3.693702359340764e-14	4.021321791617921e-12	1.1200046122075791e-11	1.316194904610769e-11
18200000	0.004999280309479371	1.4176512688802647e-49	4.635118166427299e-60	4.6349975371583765e-9	1.5744056364028007e-15	1.4300826243604402e-6	4.034625776314381e-22	3.693702359340764e-14	4.021321791617921e-12	1.1200046122075791e-11	1.316194904610769e-11
18300000	0.004999280309479371	1.4176512688802647e-49	4.635118166427299e-60	4.6349975371583765e-9	1.5744056364028007e-15	1.4300826243604402e-6	4.0346257763143806e-22	3.693702359340764e-14	4.021321791617921e-12	1.1200046122075791e-11	1.316194904610769e-11
18400000	0.004999280309479371	1.4176512688802647e-49	4.635118166427299e-60	4.6349975371583765e-9	1.5744056364028007e-15	1.4300826243604402e-6	4.03462577631438e-22	3.693702359340764e-14	4.021321791617921e-12	1.1200046122075791e-11	1.316194904610769e-11
18500000	0.004999280309479371	1.4176512688802647e-49	4.635118166427299e-60	4.6349975371583765e-9	1.5744056364028007e-15	1.4300826243604402e-6	4.0346257763143796e-22	3.693702359340764e-14	4.021321791617921e-12	1.1200046122075791e-11	1.316194904610769e-11
18600000	0.004999280309479371	1.4176512688802647e-49	4.635118166427299e-60	4.6349975371583765e-9	1.5744056364028007e-15	1.4300826243604402e-6	4.034625776314379e-22	3.693702359340764e-14	4.021321791617921e-12	1.1200046122075791e-11	1.316194904610769e-11
18700000	0.004999280309479371	1.4176512688802647e-49	4.635118166427299e-60	4.6349975371583765e-9	1.5744056364028007e-15	1.4300826243604402e-6	4.034625776314379e-22	3.693702359340764e-14	4.021321791617921e-12	1.1200046122075791e-11	1.316194904610769e-11
18800000	0.004999280309479371	1.4176512688802647e-49	4.635118166427299e-60	4.6349975371583765e-9	1.5744056364028007e-15	1.4300826243604402e-6	4.034625776314379e-22	3.693702359340764e-14	4.021321791617921e-12	1.1200046122075791e-11	1.316194904610769e-11
18900000	0.004999280309479371	1.4176512688802647e-49	4.635118166427299e-60	4.6349975371583765e-9	1.5744056364028007e-15	1.4300826243604402e-6	4.034625776314379e-22	3.693702359340764e-14	4.021321791617921e-12	1.1200046122075791e-11	1.316194904610769e-11
19000000	0.004999280309479371	1.4176512688802647e-49	4.635118166427299e-60	4.6349975371583765e-9	1.5744056364028007e-15	1.4300826243604402e-6	4.034625776314379e-22	3.693702359340764e-14	4.021321791617921e-12	1.1200046122075791e-11	1.316194904610769e-11
19100000	0.004999280309479371	1.4176512688802647e-49	4.635118166427299e-60	4.6349975371583765e-9	1.5744056364028007e-15	1.4300826243604402e-6	4.034625776314379e-22	3.693702359340764e-14	4.021321791617921e-12	1.1200046122075791e-11	1.316194904610769e-11
19200000	0.004999280309479371	1.4176512688802647e-49	4.635118166427299e-60	4.6349975371583765e-9	1.5744056364028007e-15	1.4300826243604402e-6	4.034625776314379e-22	3.693702359340764e-14	4.021321791617921e-12	1.1200046122075791e-11	1.316194904610769e-11
19300000	0.004999280309479371	1.4176512688802647e-49	4.635118166427299e-60	4.6349975371583765e-9	1.5744056364028007e-15	1.4300826243604402e-6	4.034625776314379e-22	3.693702359340764e-14	4.021321791617921e-12	1.1200046122075791e-11	1.316194904610769e-11
19400000	0.004999280309479371	1.4176512688802647e-49	4.635118166427299e-60	4.6349975371583765e-9	1.5744056364028007e-15	1.4300826243604402e-6	4.034625776314379e-22	3.693702359340764e-14	4.021321791617921e-12	1.1200046122075791e-11	1.316194904610769e-11
19500000	0.004999280309479371	1.4176512688802647e-49	4.635118166427299e-60	4.6349975371583765e-9	1.5744056364028007e-15	1.4300826243604402e-6	4.034625776314379e-22	3.693702359340764e-14	4.021321791617921e-12	1.1200046122075791e-11	1.316194904610769e-11
19600000	0.004999280309479371	1.4176512688802647e-49	4.635118166427299e-60	4.6349975371583765e-9	1.5744056364028007e-15	1.4300826243604402e-6	4.034625776314379e-22	3.693702359340764e-14	4.021321791617921e-12	1.1200046122075791e-11	1.316194904610769e-11
19700000	0.004999280309479371	1.4176512688802647e-49	4.635118166427299e-60	4.6349975371583765e-9	1.5744056364028007e-15	1.4300826243604402e-6	4.034625776314379e-22	3.693702359340764e-14	4.021321791617921e-12	1.1200046122075791e-11	1.316194904610769e-11
19800000	0.004999280309479371	1.4176512688802647e-49	4.635118166427299e-60	4.6349975371583765e-9	1.5744056364028007e-15	1.4300826243604402e-6	4.034625776314379e-22	3.693702359340764e-14	4.021321791617921e-12	1.1200046122075791e-11	1.316194904610769e-11
19900000	0.004999280309479371	1.4176512688802647e-49	4.635118166427299e-60	4.6349975371583765e-9	1.5744056364028007e-15	1.4300826243604402e-6	4.034625776314379e-22	3.693702359340764e-14	4.021321791617921e-12	1.1200046122075791e-11	1.316194904610769e-11
20000000	0.004999280309479371	1.4176512688802647e-49	4.635118166427299e-60	4.6349975371583765e-9	1.5744056364028007e-15	1.4300826243604402e-6	4.034625776314379e-22	3.693702359340764e-14	4.021321791617921e-12	1.1200046122075791e-11	1.316194904610769e-11
20100000	0.004999280309479371	1.4176512688802647e-49	4.635118166427299e-60	4.6349975371583765e-9	1.5744056364028007e-15	1.4300826243604402e-6	4.034625776314379e-22	3.693702359340764e-14	4.021321791617921e-12	1.1200046122075791e-11	1.316194904610769e-11
20200000	0.004999280309479371	1.4176512688802647e-49	4.635118166427299e-60	4.6349975371583765e-9	1.5744056364028007e-15	1.4300826243604402e-6	4.034625776314379e-22	3.693702359340764e-14	4.021321791617921e-12	1.1200046122075791e-11	1.316194904610769e-11
20300000	0.004999280309479371	1.4176512688802647e-49	4.635118166427299e-60	4.6349975371583765e-9	1.5744056364028007e-15	1.4300826243604402e-6	4.034625776314379e-22	3.693702359340764e-14	4.021321791617921e-12	1.1200046122075791e-11	1.316194904610769e-11
20400000	0.004999280309479371	1.4176512688802647e-49	4.635118166427299e-60	4.6349975371583765e-9	1.5744056364028007e-15	1.4300826243604402e-6	4.034625776314379e-22	3.693702359340764e-14	4.021321791617921e-12	1.1200046122075791e-11	1.316194904610769e-11
20500000	0.004999280309479371	1.4176512688802647e-49	4.635118166427299e-60	4.6349975371583765e-9	1.5744056364028007e-15	1.4300826243604402e-6	4.034625776314379e-22	3.693702359340764e-14	4.021321791617921e-12	1.1200046122075791e-11	1.316194904610769e-11
20600000	0.004999280309479371	1.4176512688802647e-49	4.635118166427299e-60	4.6349975371583765e-9	1.5744056364028007e-15	1.4300826243604402e-6	4.034625776314379e-22	3.693702359340764e-14	4.021321791617921e-12	1.1200046122075791e-11	1.316194904610769e-11
20700000	0.004999280309479371	1.4176512688802647e-49	4.635118166427299e-60	4.6349975371583765e-9	1.5744056364028007e-15	1.4300826243604402e-6	4.034625776314379e-22	3.693702359340764e-14	4.021321791617921e-12	1.1200046122075791e-11	1.316194904610769e-11
20800000	0.004999280309479371	1.4176512688802647e-49	4.635118166427299e-60	4.6349975371583765e-9	1.5744056364028007e-15	1.4300826243604402e-6	4.034625776314379e-22	3.693702359340764e-14	4.021321791617921e-12	1.1200046122075791e-11	1.316194904610769e-11
20900000	0.004999280309479371	1.4176512688802647e-49	4.635118166427299e-60	4.6349975371583765e-9	1.5744056364028007e-15	1.4300826243604402e-6	4.034625776314379e-22	3.693702359340764e-14	4.021321791617921e-12	1.1200046122075791e-11	1.316194904610769e-11
21000000	0.004999280309479371	1.4176512688802647e-49	4.635118166427299e-60	4.6349975371583765e-9	1.5744056364028007e-15	1.4300826243604402e-6	4.034625776314379e-22	3.693702359340764e-14	4.021321791617921e-12	1.1200046122075791e-11	1.316194904610769e-11
21100000	0.004999280309479371	1.4176512688802647e-49	4.635118166427299e-60	4.6349975371583765e-9	1.5744056364028007e-15	1.4300826243604402e-6	4.034625776314379e-22	3.693702359340764e-14	4.021321791617921e-12	1.1200046122075791e-11	1.316194904610769e-11
21200000	0.004999280309479371	1.4176512688802647e-49	4.635118166427299e-60	4.6349975371583765e-9	1.5744056364028007e-15	1.4300826243604402e-6	4.034625776314379e-22	3.693702359340764e-14	4.021321791617921e-12	1.1200046122075791e-11	1.316194904610769e-11
21300000	0.004999280309479371	1.4176512688802647e-49	4.635118166427299e-60	4.6349975371583765e-9	1.5744056364028007e-15	1.4300826243604402e-6	4.034625776314379e-22	3.693702359340764e-14	4.021321791617921e-12	1.1200046122075791e-11	1.316194904610769e-11
21400000	0.004999280309479371	1.4176512688802647e-49	4.635118166427299e-60	4.6349975371583765e-9	1.5744056364028007e-15	1.4300826243604402e-6	4.034625776314379e-22	3.693702359340764e-14	4.021321791617921e-12	1.1200046122075791e-11	1.316194904610769e-11
21500000	0.004999280309479371	1.4176512688802647e-49	4.635118166427299e-60	4.6349975371583765e-9	1.5744056364028007e-15	1.4300826243604402e-6	4.034625776314379e-22	3.693702359340764e-14	4.021321791617921e-12	1.1200046122075791e-11	1.316194904610769e-11
21600000	0.004999280309479371	1.4176512688802647e-49	4.635118166427299e-60	4.6349975371583765e-9	1.5744056364028007e-15	1.4300826243604402e-6	4.034625776314379e-22	3.693702359340764e-14	4.021321791617921e-12	1.1200046122075791e-11	1.316194904610769e-11
21700000	0.004999280309479371	1.4176512688802647e-49	4.635118166427299e-60	4.6349975371583765e-9	1.5744056364028007e-15	1.4300826243604402e-6	4.034625776314379e-22	3.693702359340764e-14	4.021321791617921e-12	1.1200046122075791e-11	1.316194904610769e-11
21800000	0.004999280309479371	1.4176512688802647e-49	4.635118166427299e-60	4.6349975371583765e-9	1.5744056364028007e-15	1.4300826243604402e-6	4.034625776314379e-22	3.693702359340764e-14	4.021321791617921e-12	1.1200046122075791e-11	1.316194904610769e-11
21900000	0.004999280309479371	1.4176512688802647e-49	4.635118166427299e-60	4.6349975371583765e-9	1.5744056364028007e-15	1.4300826243604402e-6	4.034625776314379e-22	3.693702359340764e-14	4.021321791617921e-12	1.1200046122075791e-11	1.316194904610769e-11
22000000	0.004999280309479371	1.4176512688802647e-49	4.635118166427299e-60	4.6349975371583765e-9	1.5744056364028007e-15	1.4300826243604402e-6	4.034625776314379e-22	3.693702359340764e-14	4.021321791617921e-12	1.1200046122075791e-11	1.316194904610769e-11
22100000	0.004999280309479371	1.4176512688802647e-49	4.635118166427299e-60	4.6349975371583765e-9	1.5744056364028007e-15	1.4300826243604402e-6	4.034625776314379e-22	3.693702359340764e-14	4.021321791617921e-12	1.1200046122075791e-11	1.316194904610769e-11
22200000	0.004999280309479371	1.4176512688802647e-49	4.635118166427299e-60	4.6349975371583765e-9	1.5744056364028007e-15	1.4300826243604402e-6	4.034625776314379e-22	3.693702359340764e-14	4.021321791617921e-12	1.1200046122075791e-11	1.316194904610769e-11
22300000	0.004999280309479371	1.4176512688802647e-49	4.635118166427299e-60	4.6349975371583765e-9	1.5744056364028007e-15	1.4300826243604402e-6	4.034625776314379e-22	3.693702359340764e-14	4.021321791617921e-12	1.1200046122075791e-11	1.316194904610769e-11
22400000	0.004999280309479371	1.4176512688802647e-49	4.635118166427299e-60	4.6349975371583765e-9	1.5744056364028007e-15	1.4300826243604402e-6	4.034625776314379e-22	3.693702359340764e-14	4.021321791617921e-12	1.1200046122075791e-11	1.316194904610769e-11
22500000	0.004999280309479371	1.4176512688802647e-49	4.635118166427299e-60	4.6349975371583765e-9	1.5744056364028007e-15	1.4300826243604402e-6	4.034625776314379e-22	3.693702359340764e-14	4.021321791617921e-12	1.1200046122075791e-11	1.316194904610769e-11
22600000	0.004999280309479371	1.4176512688802647e-49	4.635118166427299e-60	4.6349975371583765e-9	1.5744056364028007e-15	1.4300826243604402e-6	4.034625776314379e-22	3.693702359340764e-14	4.021321791617921e-12	1.1200046122075791e-11	1.316194904610769e-11
22700000	0.004999280309479371	1.4176512688802647e-49	4.635118166427299e-60	4.6349975371583765e-9	1.5744056364028007e-15	1.4300826243604402e-6	4.034625776314379e-22	3.693702359340764e-14	4.021321791617921e-12	1.1200046122075791e-11	1.316194904610769e-11
22800000	0.004999280309479371	1.4176512688802648e-49	4.635118166427299e-60	4.6349975371583765e-9	1.5744056364028007e-15	1.4300826243604402e-6	4.034625776314379e-22	3.693702359340764e-14	4.021321791617921e-12	1.1200046122075791e-11	1.316194904610769e-11
22900000	0.004999280309479371	1.4176512688802648e-49	4.635118166427299e-60	4.6349975371583765e-9	1.5744056364028007e-15	1.4300826243604402e-6	4.034625776314379e-22	3.693702359340764e-14	4.021321791617921e-12	1.1200046122075791e-11	1.316194904610769e-11
23000000	0.004999280309479371	1.4176512688802648e-49	4.635118166427299e-60	4.6349975371583765e-9	1.5744056364028007e-15	1.4300826243604402e-6	4.034625776314379e-22	3.693702359340764e-14	4.021321791617921e-12	1.1200046122075791e-11	1.316194904610769e-11
23100000	0.004999280309479371	1.4176512688802648e-49	4.635118166427299e-60	4.6349975371583765e-9	1.5744056364028007e-15	1.4300826243604402e-6	4.034625776314379e-22	3.693702359340764e-14	4.021321791617921e-12	1.1200046122075791e-11	1.316194904610769e-11
23200000	0.004999280309479371	1.4176512688802648e-49	4.635118166427299e-60	4.6349975371583765e-9	1.5744056364028007e-15	1.4300826243604402e-6	4.034625776314379e-22	3.693702359340764e-14	4.021321791617921e-12	1.1200046122075791e-11	1.316194904610769e-11
23300000	0.004999280309479371	1.4176512688802648e-49	4.635118166427299e-60	4.6349975371583765e-9	1.5744056364028007e-15	1.4300826243604402e-6	4.034625776314379e-22	3.693702359340764e-14	4.021321791617921e-12	1.1200046122075791e-11	1.316194904610769e-11
23400000	0.004999280309479371	1.4176512688802648e-49	4.635118166427299e-60	4.6349975371583765e-9	1.5744056364028007e-15	1.4300826243604402e-6	4.034625776314379e-22	3.693702359340764e-14	4.021321791617921e-12	1.1200046122075791e-11	1.316194904610769e-11
23500000	0.004999280309479371	1.4176512688802648e-49	4.635118166427299e-60	4.6349975371583765e-9	1.5744056364028007e-15	1.4300826243604402e-6	4.034625776314379e-22	3.693702359340764e-14	4.021321791617921e-12	1.1200046122075791e-11	1.316194904610769e-11
23600000	0.004999280309479371	1.4176512688802648e-49	4.635118166427299e-60	4.6349975371583765e-9	1.5744056364028007e-15	1.4300826243604402e-6	4.034625776314379e-22	3.693702359340764e-14	4.021321791617921e-12	1.1200046122075791e-11	1.316194904610769e-11
23700000	0.004999280309479371	1.4176512688802648e-49	4.635118166427299e-60	4.6349975371583765e-9	1.5744056364028007e-15	1.4300826243604402e-6	4.034625776314379e-22	3.693702359340764e-14	4.021321791617921e-12	1.1200046122075791e-11	1.316194904610769e-11
23800000	0.004999280309479371	1.4176512688802648e-49	4.635118166427299e-60	4.6349975371583765e-9	1.5744056364028007e-15	1.4300826243604402e-6	4.034625776314379e-22	3.693702359340764e-14	4.021321791617921e-12	1.1200046122075791e-11	1.316194904610769e-11
23900000	0.004999280309479371	1.4176512688802648e-49	4.635118166427299e-60	4.6349975371583765e-9	1.5744056364028007e-15	1.4300826243604402e-6	4.034625776314379e-22	3.693702359340764e-14	4.021321791617921e-12	1.1200046122075791e-11	1.316194904610769e-11
24000000	0.004999280309479371	1.4176512688802648e-49	4.635118166427299e-60	4.6349975371583765e-9	1.5744056364028007e-15	1.4300826243604402e-6	4.034625776314379e-22	3.693702359340764e-14	4.021321791617921e-12	1.1200046122075791e-11	1.316194904610769e-11
24100000	0.004999280309479371	1.4176512688802648e-49	4.635118166427299e-60	4.6349975371583765e-9	1.5744056364028007e-15	1.4300826243604402e-6	4.034625776314379e-22	3.693702359340764e-14	4.021321791617921e-12	1.1200046122075791e-11	1.316194904610769e-11
24200000	0.004999280309479371	1.4176512688802648e-49	4.635118166427299e-60	4.6349975371583765e-9	1.5744056364028007e-15	1.4300826243604402e-6	4.034625776314379e-22	3.693702359340764e-14	4.021321791617921e-12	1.1200046122075791e-11	1.316194904610769e-11
24300000	0.004999280309479371	1.4176512688802648e-49	4.635118166427299e-60	4.6349975371583765e-9	1.5744056364028007e-15	1.4300826243604402e-6	4.034625776314379e-22	3.693702359340764e-14	4.021321791617921e-12	1.1200046122075791e-11	1.316194904610769e-11
24400000	0.004999280309479371	1.4176512688802648e-49	4.635118166427299e-60	4.6349975371583765e-9	1.5744056364028007e-15	1.4300826243604402e-6	4.034625776314379e-22	3.693702359340764e-14	4.021321791617921e-12	1.1200046122075791e-11	1.316194904610769e-11
24500000	0.004999280309479371	1.4176512688802648e-49	4.635118166427299e-60	4.6349975371583765e-9	1.5744056364028007e-15	1.4300826243604404e-6	4.0346257763143787e-22	3.693702359340764e-14	4.021321791617921e-12	1.1200046122075791e-11	1.316194904610769e-11
24600000	0.004999280309479371	1.4176512688802648e-49	4.635118166427299e-60	4.6349975371583765e-9	1.5744056364028007e-15	1.4300826243604404e-6	4.0346257763143787e-22	3.693702359340764e-14	4.021321791617921e-12	1.1200046122075791e-11	1.316194904610769e-11
24700000	0.004999280309479371	1.4176512688802648e-49	4.635118166427299e-60	4.6349975371583765e-9	1.5744056364028007e-15	1.4300826243604404e-6	4.0346257763143787e-22	3.693702359340764e-14	4.021321791617921e-12	1.1200046122075791e-11	1.316194904610769e-11
24800000	0.004999280309479371	1.4176512688802648e-49	4.635118166427299e-60	4.6349975371583765e-9	1.5744056364028007e-15	1.4300826243604404e-6	4.0346257763143787e-22	3.693702359340764e-14	4.021321791617921e-12	1.1200046122075791e-11	1.316194904610769e-11
24900000	0.004999280309479371	1.4176512688802648e-49	4.635118166427299e-60	4.6349975371583765e-9	1.5744056364028007e-15	1.4300826243604404e-6	4.0346257763143787e-22	3.693702359340764e-14	4.021321791617921e-12	1.1200046122075791e-11	1.316194904610769e-11
25000000	0.004999280309479371	1.4176512688802648e-49	4.635118166427299e-60	4.634997537158376e-9	1.5744056364028007e-15	1.4300826243604404e-6	4.0346257763143787e-22	3.693702359340764e-14	4.021321791617921e-12	1.1200046122075791e-11	1.316194904610769e-11
25100000	0.004999280309479371	1.4176512688802648e-49	4.635118166427299e-60	4.634997537158376e-9	1.5744056364028007e-15	1.4300826243604404e-6	4.0346257763143787e-22	3.693702359340764e-14	4.021321791617921e-12	1.1200046122075791e-11	1.316194904610769e-11
25200000	0.004999280309479371	1.4176512688802648e-49	4.635118166427299e-60	4.634997537158376e-9	1.5744056364028009e-15	1.4300826243604404e-6	4.0346257763143787e-22	3.693702359340764e-14	4.021321791617921e-12	1.1200046122075791e-11	1.316194904610769e-11
25300000	0.004999280309479371	1.4176512688802648e-49	4.635118166427299e-60	4.634997537158376e-9	1.5744056364028009e-15	1.4300826243604404e-6	4.0346257763143787e-22	3.693702359340764e-14	4.021321791617921e-12	1.1200046122075791e-11	1.316194904610769e-11
25400000	0.004999280309479371	1.4176512688802648e-49	4.635118166427299e-60	4.634997537158376e-9	1.5744056364028009e-15	1.4300826243604404e-6	4.0346257763143787e-22	3.693702359340764e-14	4.021321791617921e-12	1.1200046122075791e-11	1.316194904610769e-11
25500000	0.004999280309479371	1.4176512688802648e-49	4.635118166427299e-60	4.634997537158376e-9	1.5744056364028009e-15	1.4300826243604404e-6	4.0346257763143787e-22	3.693702359340764e-14	4.021321791617921e-12	1.1200046122075791e-11	1.316194904610769e-11
25600000	0.004999280309479371	1.4176512688802648e-49	4.635118166427299e-60	4.634997537158376e-9	1.5744056364028009e-15	1.4300826243604404e-6	4.0346257763143787e-22	3.693702359340764e-14	4.021321791617921e-12	1.1200046122075791e-11	1.316194904610769e-11
25700000	0.004999280309479371	1.4176512688802648e-49	4.635118166427299e-60	4.634997537158376e-9	1.5744056364028009e-15	1.4300826243604404e-6	4.0346257763143787e-22	3.693702359340764e-14	4.021321791617921e-12	1.1200046122075791e-11	1.316194904610769e-11
25800000	0.004999280309479371	1.4176512688802648e-49	4.635118166427299e-60	4.634997537158376e-9	1.5744056364028009e-15	1.4300826243604404e-6	4.0346257763143787e-22	3.693702359340763e-14	4.021321791617921e-12	1.1200046122075791e-11	1.316194904610769e-11
25900000	0.004999280309479371	1.4176512688802648e-49	4.635118166427299e-60	4.634997537158376e-9	1.5744056364028009e-15	1.4300826243604404e-6	4.0346257763143787e-22	3.693702359340763e-14	4.021321791617921e-12	1.1200046122075791e-11	1.316194904610769e-11
26000000	0.004999280309479371	1.4176512688802648e-49	4.635118166427299e-60	4.634997537158376e-9	1.5744056364028009e-15	1.4300826243604404e-6	4.0346257763143787e-22	3.693702359340763e-14	4.021321791617921e-12	1.1200046122075791e-11	1.316194904610769e-11
26100000	0.004999280309479371	1.4176512688802648e-49	4.635118166427299e-60	4.634997537158376e-9	1.5744056364028009e-15	1.4300826243604404e-6	4.0346257763143787e-22	3.693702359340763e-14	4.021321791617921e-12	1.1200046122075791e-11	1.316194904610769e-11
26200000	0.004999280309479371	1.4176512688802648e-49	4.635118166427299e-60	4.634997537158376e-9	1.5744056364028009e-15	1.4300826243604404e-6	4.0346257763143787e-22	3.693702359340763e-14	4.021321791617921e-12	1.1200046122075791e-11	1.316194904610769e-11
26300000	0.004999280309479371	1.4176512688802648e-49	4.635118166427299e-60	4.634997537158376e-9	1.5744056364028009e-15	1.4300826243604404e-6	4.0346257763143787e-22	3.693702359340763e-14	4.021321791617921e-12	1.1200046122075791e-11	1.316194904610769e-11
26400000	0.004999280309479371	1.4176512688802648e-49	4.635118166427299e-60	4.634997537158376e-9	1.5744056364028009e-15	1.4300826243604404e-6	4.0346257763143787e-22	3.693702359340763e-14	4.021321791617921e-12	1.1200046122075791e-11	1.316194904610769e-11
26500000	0.004999280309479371	1.417651268880265e-49	4.635118166427299e-60	4.634997537158376e-9	1.5744056364028009e-15	1.4300826243604404e-6	4.0346257763143787e-22	3.693702359340763e-14	4.021321791617921e-12	1.1200046122075791e-11	1.316194904610769e-11
26600000	0.004999280309479371	1.417651268880265e-49	4.635118166427299e-60	4.634997537158376e-9	1.5744056364028009e-15	1.4300826243604404e-6	4.0346257763143787e-22	3.693702359340763e-14	4.021321791617921e-12	1.1200046122075791e-11	1.316194904610769e-11
26700000	0.004999280309479371	1.417651268880265e-49	4.635118166427299e-60	4.634997537158376e-9	1.5744056364028009e-15	1.4300826243604404e-6	4.0346257763143787e-22	3.693702359340763e-14	4.021321791617921e-12	1.1200046122075791e-11	1.316194904610769e-11
26800000	0.004999280309479371	1.417651268880265e-49	4.635118166427299e-60	4.634997537158376e-9	1.5744056364028009e-15	1.4300826243604404e-6	4.0346257763143787e-22	3.693702359340763e-14	4.021321791617921e-12	1.1200046122075791e-11	1.316194904610769e-11
26900000	0.004999280309479371	1.417651268880265e-49	4.635118166427299e-60	4.634997537158376e-9	1.5744056364028009e-15	1.4300826243604404e-6	4.0346257763143787e-22	3.693702359340763e-14	4.021321791617921e-12	1.1200046122075791e-11	1.316194904610769e-11
27000000	0.004999280309479371	1.417651268880265e-49	4.635118166427299e-60	4.634997537158376e-9	1.5744056364028009e-15	1.4300826243604404e-6	4.034625776314378e-22	3.693702359340763e-14	4.021321791617921e-12	1.1200046122075791e-11	1.316194904610769e-11
27100000	0.004999280309479371	1.417651268880265e-49	4.635118166427299e-60	4.634997537158376e-9	1.5744056364028009e-15	1.4300826243604404e-6	4.034625776314378e-22	3.693702359340763e-14	4.021321791617921e-12	1.1200046122075791e-11	1.316194904610769e-11
27200000	0.004999280309479371	1.417651268880265e-49	4.635118166427299e-60	4.634997537158376e-9	1.5744056364028009e-15	1.4300826243604404e-6	4.034625776314378e-22	3.693702359340763e-14	4.021321791617921e-12	1.1200046122075791e-11	1.316194904610769e-11
27300000	0.004999280309479371	1.417651268880265e-49	4.635118166427299e-60	4.634997537158376e-9	1.5744056364028009e-15	1.4300826243604404e-6	4.034625776314378e-22	3.693702359340763e-14	4.021321791617921e-12	1.1200046122075791e-11	1.316194904610769e-11
27400000	0.004999280309479371	1.417651268880265e-49	4.635118166427299e-60	4.634997537158376e-9	1.5744056364028009e-15	1.4300826243604404e-6	4.034625776314378e-22	3.693702359340763e-14	4.021321791617921e-12	1.1200046122075791e-11	1.316194904610769e-11
27500000	0.004999280309479371	1.417651268880265e-49	4.635118166427299e-60	4.634997537158376e-9	1.5744056364028009e-15	1.4300826243604404e-6	4.034625776314378e-22	3.693702359340763e-14	4.021321791617921e-12	1.1200046122075791e-11	1.316194904610769e-11
27600000	0.004999280309479371	1.417651268880265e-49	4.635118166427299e-60	4.634997537158376e-9	1.5744056364028009e-15	1.4300826243604404e-6	4.034625776314378e-22	3.693702359340763e-14	4.021321791617921e-12	1.1200046122075791e-11	1.316194904610769e-11
27700000	0.004999280309479371	1.417651268880265e-49	4.635118166427299e-60	4.634997537158376e-9	1.5744056364028009e-15	1.4300826243604404e-6	4.034625776314378e-22	3.693702359340763e-14	4.021321791617921e-12	1.1200046122075791e-11	1.316194904610769e-11
27800000	0.004999280309479371	1.417651268880265e-49	4.635118166427299e-60	4.634997537158376e-9	1.5744056364028009e-15	1.4300826243604404e-6	4.034625776314378e-22	3.693702359340763e-14	4.021321791617921e-12	1.1200046122075791e-11	1.316194904610769e-11
27900000	0.004999280309479371	1.417651268880265e-49	4.635118166427299e-60	4.634997537158376e-9	1.5744056364028009e-15	1.4300826243604404e-6	4.034625776314378e-22	3.693702359340763e-14	4.021321791617921e-12	1.1200046122075791e-11	1.316194904610769e-11
28000000	0.004999280309479371	1.417651268880265e-49	4.635118166427299e-60	4.634997537158376e-9	1.5744056364028009e-15	1.4300826243604404e-6	4.034625776314378e-22	3.693702359340763e-14	4.021321791617921e-12	1.1200046122075791e-11	1.316194904610769e-11
28100000	0.004999280309479371	1.417651268880265e-49	4.635118166427299e-60	4.634997537158376e-9	1.5744056364028009e-15	1.4300826243604404e-6	4.034625776314378e-22	3.693702359340763e-14	4.021321791617921e-12	1.1200046122075791e-11	1.316194904610769e-11
28200000	0.004999280309479371	1.417651268880265e-49	4.635118166427299e-60	4.634997537158376e-9	1.5744056364028009e-15	1.4300826243604404e-6	4.034625776314378e-22	3.693702359340763e-14	4.021321791617921e-12	1.1200046122075791e-11	1.316194904610769e-11
28300000	0.004999280309479371	1.417651268880265e-49	4.635118166427299e-60	4.634997537158376e-9	1.5744056364028009e-15	1.4300826243604404e-6	4.034625776314378e-22	3.693702359340763e-14	4.021321791617921e-12	1.1200046122075791e-11	1.316194904610769e-11
28400000	0.004999280309479371	1.417651268880265e-49	4.635118166427299e-60	4.634997537158376e-9	1.5744056364028009e-15	1.4300826243604404e-6	4.034625776314378e-22	3.693702359340763e-14	4.021321791617921e-12	1.1200046122075791e-11	1.316194904610769e-11
28500000	0.004999280309479371	1.417651268880265e-49	4.635118166427299e-60	4.634997537158376e-9	1.5744056364028009e-15	1.4300826243604404e-6	4.034625776314378e-22	3.693702359340763e-14	4.021321791617921e-12	1.1200046122075791e-11	1.316194904610769e-11
28600000	0.004999280309479371	1.417651268880265e-49	4.635118166427299e-60	4.634997537158376e-9	1.5744056364028009e-15	1.4300826243604404e-6	4.034625776314378e-22	3.693702359340763e-14	4.021321791617921e-12	1.1200046122075791e-11	1.316194904610769e-11
28700000	0.004999280309479371	1.417651268880265e-49	4.635118166427299e-60	4.634997537158376e-9	1.5744056364028009e-15	1.4300826243604404e-6	4.034625776314378e-22	3.693702359340763e-14	4.021321791617921e-12	1.1200046122075791e-11	1.316194904610769e-11
28800000	0.004999280309479371	1.417651268880265e-49	4.635118166427299e-60	4.634997537158376e-9	1.5744056364028009e-15	1.4300826243604404e-6	4.034625776314378e-22	3.693702359340763e-14	4.021321791617921e-12	1.1200046122075791e-11	1.316194904610769e-11
28900000	0.004999280309479371	1.417651268880265e-49	4.635118166427299e-60	4.634997537158376e-9	1.5744056364028009e-15	1.4300826243604404e-6	4.034625776314378e-22	3.693702359340763e-14	4.021321791617921e-12	1.1200046122075791e-11	1.316194904610769e-11
29000000	0.004999280309479371	1.417651268880265e-49	4.635118166427299e-60	4.634997537158376e-9	1.5744056364028009e-15	1.4300826243604404e-6	4.034625776314378e-22	3.693702359340763e-14	4.021321791617921e-12	1.1200046122075791e-11	1.316194904610769e-11
29100000	0.004999280309479371	1.417651268880265e-49	4.635118166427299e-60	4.634997537158376e-9	1.5744056364028009e-15	1.4300826243604404e-6	4.034625776314378e-22	3.693702359340763e-14	4.021321791617921e-12	1.1200046122075791e-11	1.316194904610769e-11
29200000	0.004999280309479371	1.417651268880265e-49	4.635118166427299e-60	4.634997537158376e-9	1.5744056364028009e-15	1.4300826243604404e-6	4.034625776314378e-22	3.693702359340763e-14	4.021321791617921e-12	1.1200046122075791e-11	1.316194904610769e-11
29300000	0.004999280309479371	1.417651268880265e-49	4.635118166427299e-60	4.634997537158376e-9	1.5744056364028009e-15	1.4300826243604404e-6	4.034625776314378e-22	3.693702359340763e-14	4.021321791617921e-12	1.1200046122075791e-11	1.316194904610769e-11
29400000	0.004999280309479371	1.417651268880265e-49	4.635118166427299e-60	4.634997537158376e-9	1.5744056364028009e-15	1.4300826243604404e-6	4.034625776314378e-22	3.693702359340763e-14	4.021321791617921e-12	1.1200046122075791e-11	1.316194904610769e-11
29500000	0.004999280309479371	1.417651268880265e-49	4.635118166427299e-60	4.634997537158376e-9	1.5744056364028009e-15	1.4300826243604404e-6	4.034625776314378e-22	3.693702359340763e-14	4.021321791617921e-12	1.1200046122075791e-11	1.316194904610769e-11
29600000	0.004999280309479371	1.417651268880265e-49	4.635118166427299e-60	4.634997537158376e-9	1.5744056364028009e-15	1.4300826243604404e-6	4.034625776314378e-22	3.693702359340763e-14	4.021321791617921e-12	1.1200046122075791e-11	1.316194904610769e-11
29700000	0.004999280309479371	1.417651268880265e-49	4.635118166427299e-60	4.634997537158376e-9	1.5744056364028009e-15	1.4300826243604404e-6	4.034625776314378e-22	3.693702359340763e-14	4.021321791617921e-12	1.1200046122075791e-11	1.316194904610769e-11
29800000	0.004999280309479371	1.417651268880265e-49	4.635118166427299e-60	4.634997537158376e-9	1.5744056364028009e-15	1.4300826243604404e-6	4.034625776314378e-22	3.693702359340763e-14	4.021321791617921e-12	1.1200046122075791e-11	1.316194904610769e-11
29900000	0.004999280309479371	1.417651268880265e-49	4.635118166427299e-60	4.634997537158376e-9	1.5744056364028009e-15	1.4300826243604404e-6	4.034625776314378e-22	3.693702359340763e-14	4.021321791617921e-12	1.1200046122075791e-11	1.316194904610769e-11
30000000	0.004999280309479371	1.417651268880265e-49	4.635118166427299e-60	4.634997537158376e-9	1.5744056364028009e-15	1.4300826243604404e-6	4.034625776314378e-22	3.693702359340763e-14	4.021321791617921e-12	1.1200046122075791e-11	1.316194904610769e-11
30100000	0.004999280309479371	1.417651268880265e-49	4.635118166427299e-60	4.634997537158376e-9	1.5744056364028009e-15	1.4300826243604404e-6	4.034625776314378e-22	3.693702359340763e-14	4.021321791617921e-12	1.1200046122075791e-11	1.316194904610769e-11
30200000	0.004999280309479371	1.417651268880265e-49	4.635118166427299e-60	4.634997537158376e-9	1.5744056364028009e-15	1.4300826243604404e-6	4.034625776314378e-22	3.693702359340763e-14	4.021321791617921e-12	1.1200046122075791e-11	1.316194904610769e-11
30300000	0.004999280309479371	1.417651268880265e-49	4.635118166427299e-60	4.634997537158376e-9	1.5744056364028009e-15	1.4300826243604404e-6	4.034625776314378e-22	3.693702359340763e-14	4.021321791617921e-12	1.1200046122075791e-11	1.316194904610769e-11
30400000	0.004999280309479371	1.417651268880265e-49	4.635118166427299e-60	4.634997537158376e-9	1.5744056364028009e-15	1.4300826243604404e-6	4.034625776314378e-22	3.693702359340763e-14	4.021321791617921e-12	1.1200046122075791e-11	1.316194904610769e-11
30500000	0.004999280309479371	1.417651268880265e-49	4.635118166427299e-60	4.634997537158376e-9	1.5744056364028009e-15	1.4300826243604404e-6	4.034625776314378e-22	3.693702359340763e-14	4.021321791617921e-12	1.1200046122075791e-11	1.316194904610769e-11
30600000	0.004999280309479371	1.417651268880265e-49	4.635118166427299e-60	4.634997537158376e-9	1.5744056364028009e-15	1.4300826243604404e-6	4.034625776314378e-22	3.693702359340763e-14	4.021321791617921e-12	1.1200046122075791e-11	1.316194904610769e-11
30700000	0.004999280309479371	1.417651268880265e-49	4.635118166427299e-60	4.634997537158376e-9	1.5744056364028009e-15	1.4300826243604404e-6	4.034625776314378e-22	3.693702359340763e-14	4.021321791617921e-12	1.1200046122075791e-11	1.316194904610769e-11
30800000	0.004999280309479371	1.417651268880265e-49	4.635118166427299e-60	4.634997537158376e-9	1.5744056364028009e-15	1.4300826243604404e-6	4.034625776314378e-22	3.693702359340763e-14	4.021321791617921e-12	1.1200046122075791e-11	1.316194904610769e-11
30900000	0.004999280309479371	1.4176512688802652e-49	4.635118166427299e-60	4.634997537158376e-9	1.5744056364028009e-15	1.4300826243604404e-6	4.034625776314378e-22	3.693702359340763e-14	4.021321791617921e-12	1.1200046122075791e-11	1.316194904610769e-11
31000000	0.004999280309479371	1.4176512688802652e-49	4.635118166427299e-60	4.634997537158376e-9	1.5744056364028009e-15	1.4300826243604404e-6	4.034625776314378e-22	3.693702359340763e-14	4.021321791617921e-12	1.1200046122075791e-11	1.316194904610769e-11
31100000	0.004999280309479371	1.4176512688802652e-49	4.635118166427299e-60	4.634997537158376e-9	1.5744056364028009e-15	1.4300826243604404e-6	4.034625776314378e-22	3.693702359340763e-14	4.021321791617921e-12	1.1200046122075791e-11	1.316194904610769e-11
31200000	0.004999280309479371	1.4176512688802652e-49	4.635118166427299e-60	4.634997537158376e-9	1.5744056364028009e-15	1.4300826243604404e-6	4.034625776314378e-22	3.693702359340763e-14	4.021321791617921e-12	1.1200046122075791e-11	1.316194904610769e-11
31300000	0.004999280309479371	1.4176512688802652e-49	4.635118166427299e-60	4.634997537158376e-9	1.5744056364028009e-15	1.4300826243604404e-6	4.034625776314378e-22	3.693702359340763e-14	4.021321791617921e-12	1.1200046122075791e-11	1.316194904610769e-11
31400000	0.004999280309479371	1.4176512688802652e-49	4.635118166427299e-60	4.634997537158376e-9	1.5744056364028009e-15	1.4300826243604404e-6	4.034625776314378e-22	3.693702359340763e-14	4.021321791617921e-12	1.1200046122075791e-11	1.316194904610769e-11
31500000	0.004999280309479371	1.4176512688802652e-49	4.635118166427299e-60	4.634997537158376e-9	1.5744056364028009e-15	1.4300826243604404e-6	4.034625776314378e-22	3.693702359340763e-14	4.021321791617921e-12	1.1200046122075791e-11	1.316194904610769e-11
31600000	0.004999280309479371	1.4176512688802652e-49	4.635118166427299e-60	4.634997537158376e-9	1.5744056364028009e-15	1.4300826243604404e-6	4.034625776314378e-22	3.693702359340763e-14	4.021321791617921e-12	1.1200046122075791e-11	1.316194904610769e-11
31700000	0.004999280309479371	1.4176512688802652e-49	4.635118166427299e-60	4.634997537158376e-9	1.5744056364028009e-15	1.4300826243604404e-6	4.034625776314378e-22	3.693702359340763e-14	4.021321791617921e-12	1.1200046122075791e-11	1.316194904610769e-11
31800000	0.004999280309479371	1.4176512688802652e-49	4.635118166427299e-60	4.634997537158376e-9	1.5744056364028009e-15	1.4300826243604404e-6	4.034625776314378e-22	3.693702359340763e-14	4.021321791617921e-12	1.1200046122075791e-11	1.316194904610769e-11
31900000	0.004999280309479371	1.4176512688802652e-49	4.635118166427299e-60	4.634997537158376e-9	1.5744056364028009e-15	1.4300826243604404e-6	4.034625776314378e-22	3.693702359340763e-14	4.021321791617921e-12	1.1200046122075791e-11	1.316194904610769e-11
32000000	0.004999280309479371	1.4176512688802652e-49	4.635118166427299e-60	4.634997537158376e-9	1.5744056364028009e-15	1.4300826243604404e-6	4.034625776314378e-22	3.693702359340763e-14	4.021321791617921e-12	1.1200046122075791e-11	1.316194904610769e-11
32100000	0.004999280309479371	1.4176512688802652e-49	4.635118166427299e-60	4.634997537158376e-9	1.5744056364028009e-15	1.4300826243604404e-6	4.0346257763143777e-22	3.693702359340763e-14	4.021321791617921e-12	1.1200046122075791e-11	1.316194904610769e-11
32200000	0.004999280309479371	1.4176512688802652e-49	4.635118166427299e-60	4.634997537158376e-9	1.5744056364028009e-15	1.4300826243604404e-6	4.0346257763143777e-22	3.693702359340763e-14	4.021321791617921e-12	1.1200046122075791e-11	1.316194904610769e-11
32300000	0.004999280309479371	1.4176512688802652e-49	4.635118166427299e-60	4.634997537158376e-9	1.5744056364028009e-15	1.4300826243604404e-6	4.0346257763143777e-22	3.693702359340763e-14	4.021321791617921e-12	1.1200046122075791e-11	1.316194904610769e-11
32400000	0.004999280309479371	1.4176512688802652e-49	4.635118166427299e-60	4.634997537158376e-9	1.5744056364028009e-15	1.4300826243604404e-6	4.0346257763143777e-22	3.693702359340763e-14	4.021321791617921e-12	1.1200046122075791e-11	1.316194904610769e-11
32500000	0.004999280309479371	1.4176512688802652e-49	4.635118166427299e-60	4.634997537158376e-9	1.5744056364028009e-15	1.4300826243604404e-6	4.0346257763143777e-22	3.693702359340763e-14	4.021321791617921e-12	1.1200046122075791e-11	1.316194904610769e-11
32600000	0.004999280309479371	1.4176512688802652e-49	4.635118166427299e-60	4.634997537158376e-9	1.5744056364028009e-15	1.4300826243604404e-6	4.0346257763143777e-22	3.693702359340763e-14	4.021321791617921e-12	1.1200046122075791e-11	1.316194904610769e-11
32700000	0.004999280309479371	1.4176512688802652e-49	4.635118166427299e-60	4.634997537158376e-9	1.5744056364028009e-15	1.4300826243604404e-6	4.0346257763143777e-22	3.693702359340763e-14	4.021321791617921e-12	1.1200046122075791e-11	1.316194904610769e-11
32800000	0.004999280309479371	1.4176512688802652e-49	4.635118166427299e-60	4.634997537158376e-9	1.5744056364028009e-15	1.4300826243604404e-6	4.0346257763143777e-22	3.693702359340763e-14	4.021321791617921e-12	1.1200046122075791e-11	1.316194904610769e-11
32900000	0.004999280309479371	1.4176512688802652e-49	4.635118166427299e-60	4.634997537158376e-9	1.5744056364028009e-15	1.4300826243604404e-6	4.0346257763143777e-22	3.693702359340763e-14	4.021321791617921e-12	1.1200046122075791e-11	1.316194904610769e-11
33000000	0.004999280309479371	1.4176512688802652e-49	4.635118166427299e-60	4.634997537158376e-9	1.5744056364028009e-15	1.4300826243604404e-6	4.0346257763143777e-22	3.693702359340763e-14	4.021321791617921e-12	1.1200046122075791e-11	1.316194904610769e-11
33100000	0.004999280309479371	1.4176512688802652e-49	4.6351181664272985e-60	4.634997537158376e-9	1.5744056364028009e-15	1.4300826243604404e-6	4.0346257763143777e-22	3.693702359340763e-14	4.021321791617921e-12	1.1200046122075791e-11	1.316194904610769e-11
33200000	0.004999280309479371	1.4176512688802652e-49	4.6351181664272985e-60	4.634997537158376e-9	1.5744056364028009e-15	1.4300826243604404e-6	4.0346257763143777e-22	3.693702359340763e-14	4.021321791617921e-12	1.1200046122075791e-11	1.316194904610769e-11
33300000	0.004999280309479371	1.4176512688802652e-49	4.6351181664272985e-60	4.634997537158376e-9	1.5744056364028009e-15	1.4300826243604404e-6	4.0346257763143777e-22	3.693702359340763e-14	4.021321791617921e-12	1.1200046122075791e-11	1.316194904610769e-11
33400000	0.004999280309479371	1.4176512688802652e-49	4.6351181664272985e-60	4.634997537158376e-9	1.5744056364028009e-15	1.4300826243604404e-6	4.0346257763143777e-22	3.693702359340763e-14	4.021321791617921e-12	1.1200046122075791e-11	1.316194904610769e-11
33500000	0.004999280309479371	1.4176512688802652e-49	4.6351181664272985e-60	4.634997537158376e-9	1.5744056364028009e-15	1.4300826243604404e-6	4.0346257763143777e-22	3.693702359340763e-14	4.021321791617921e-12	1.1200046122075791e-11	1.316194904610769e-11
33600000	0.004999280309479371	1.4176512688802652e-49	4.6351181664272985e-60	4.634997537158376e-9	1.5744056364028009e-15	1.4300826243604404e-6	4.0346257763143777e-22	3.693702359340763e-14	4.021321791617921e-12	1.1200046122075791e-11	1.316194904610769e-11
33700000	0.004999280309479371	1.4176512688802652e-49	4.6351181664272985e-60	4.634997537158376e-9	1.5744056364028009e-15	1.4300826243604404e-6	4.0346257763143777e-22	3.693702359340763e-14	4.021321791617921e-12	1.1200046122075791e-11	1.316194904610769e-11
33800000	0.004999280309479371	1.4176512688802652e-49	4.6351181664272985e-60	4.634997537158376e-9	1.5744056364028009e-15	1.4300826243604404e-6	4.0346257763143777e-22	3.693702359340763e-14	4.021321791617921e-12	1.1200046122075791e-11	1.316194904610769e-11
33900000	0.004999280309479371	1.4176512688802652e-49	4.6351181664272985e-60	4.634997537158376e-9	1.5744056364028009e-15	1.4300826243604404e-6	4.0346257763143777e-22	3.693702359340763e-14	4.021321791617921e-12	1.1200046122075791e-11	1.316194904610769e-11
34000000	0.004999280309479371	1.4176512688802654e-49	4.6351181664272985e-60	4.634997537158376e-9	1.5744056364028009e-15	1.4300826243604404e-6	4.0346257763143777e-22	3.693702359340763e-14	4.021321791617921e-12	1.1200046122075791e-11	1.316194904610769e-11
34100000	0.004999280309479371	1.4176512688802654e-49	4.6351181664272985e-60	4.634997537158376e-9	1.5744056364028009e-15	1.4300826243604404e-6	4.0346257763143777e-22	3.693702359340763e-14	4.021321791617922e-12	1.1200046122075791e-11	1.316194904610769e-11
34200000	0.004999280309479371	1.4176512688802654e-49	4.6351181664272985e-60	4.634997537158376e-9	1.5744056364028009e-15	1.4300826243604404e-6	4.0346257763143777e-22	3.693702359340763e-14	4.021321791617922e-12	1.1200046122075791e-11	1.316194904610769e-11
34300000	0.004999280309479371	1.4176512688802654e-49	4.6351181664272985e-60	4.634997537158376e-9	1.5744056364028009e-15	1.4300826243604404e-6	4.0346257763143777e-22	3.693702359340763e-14	4.021321791617922e-12	1.1200046122075791e-11	1.3161949046107692e-11
34400000	0.004999280309479371	1.4176512688802654e-49	4.6351181664272985e-60	4.634997537158376e-9	1.5744056364028009e-15	1.4300826243604404e-6	4.0346257763143777e-22	3.693702359340763e-14	4.021321791617922e-12	1.1200046122075791e-11	1.3161949046107692e-11
34500000	0.004999280309479371	1.4176512688802654e-49	4.6351181664272985e-60	4.634997537158376e-9	1.5744056364028009e-15	1.4300826243604404e-6	4.0346257763143777e-22	3.693702359340763e-14	4.021321791617922e-12	1.1200046122075791e-11	1.3161949046107692e-11
34600000	0.004999280309479371	1.4176512688802654e-49	4.6351181664272985e-60	4.634997537158376e-9	1.5744056364028009e-15	1.4300826243604404e-6	4.0346257763143777e-22	3.693702359340763e-14	4.021321791617922e-12	1.1200046122075791e-11	1.3161949046107692e-11
34700000	0.004999280309479371	1.4176512688802654e-49	4.6351181664272985e-60	4.634997537158376e-9	1.5744056364028009e-15	1.4300826243604404e-6	4.0346257763143777e-22	3.693702359340763e-14	4.021321791617922e-12	1.1200046122075791e-11	1.3161949046107692e-11
34800000	0.004999280309479371	1.4176512688802654e-49	4.6351181664272985e-60	4.634997537158376e-9	1.5744056364028009e-15	1.4300826243604404e-6	4.0346257763143777e-22	3.693702359340763e-14	4.021321791617922e-12	1.1200046122075791e-11	1.3161949046107692e-11
34900000	0.004999280309479371	1.4176512688802654e-49	4.6351181664272985e-60	4.634997537158376e-9	1.5744056364028009e-15	1.4300826243604404e-6	4.0346257763143777e-22	3.693702359340763e-14	4.021321791617922e-12	1.1200046122075791e-11	1.3161949046107692e-11
35000000	0.004999280309479371	1.4176512688802654e-49	4.6351181664272985e-60	4.634997537158376e-9	1.5744056364028009e-15	1.4300826243604402e-6	4.0346257763143777e-22	3.693702359340763e-14	4.021321791617922e-12	1.1200046122075791e-11	1.3161949046107692e-11
35100000	0.00499928030947937	1.4176512688802654e-49	4.6351181664272985e-60	4.634997537158376e-9	1.5744056364028009e-15	1.4300826243604402e-6	4.0346257763143777e-22	3.693702359340764e-14	4.021321791617922e-12	1.1200046122075791e-11	1.3161949046107692e-11
35200000	0.00499928030947937	1.4176512688802654e-49	4.6351181664272985e-60	4.634997537158376e-9	1.5744056364028009e-15	1.4300826243604402e-6	4.0346257763143777e-22	3.693702359340764e-14	4.021321791617922e-12	1.1200046122075791e-11	1.3161949046107692e-11
35300000	0.00499928030947937	1.4176512688802654e-49	4.6351181664272985e-60	4.6349975371583765e-9	1.5744056364028009e-15	1.4300826243604402e-6	4.0346257763143777e-22	3.693702359340764e-14	4.021321791617922e-12	1.1200046122075791e-11	1.3161949046107692e-11
35400000	0.00499928030947937	1.4176512688802654e-49	4.6351181664272985e-60	4.6349975371583765e-9	1.5744056364028009e-15	1.4300826243604402e-6	4.0346257763143777e-22	3.693702359340764e-14	4.021321791617922e-12	1.1200046122075791e-11	1.3161949046107692e-11
35500000	0.00499928030947937	1.4176512688802654e-49	4.6351181664272985e-60	4.6349975371583765e-9	1.5744056364028009e-15	1.4300826243604402e-6	4.0346257763143777e-22	3.693702359340764e-14	4.021321791617922e-12	1.1200046122075791e-11	1.3161949046107692e-11
35600000	0.00499928030947937	1.4176512688802654e-49	4.6351181664272985e-60	4.6349975371583765e-9	1.5744056364028009e-15	1.4300826243604402e-6	4.0346257763143777e-22	3.693702359340764e-14	4.021321791617922e-12	1.1200046122075791e-11	1.3161949046107692e-11
35700000	0.00499928030947937	1.4176512688802654e-49	4.6351181664272985e-60	4.6349975371583765e-9	1.5744056364028009e-15	1.4300826243604402e-6	4.0346257763143777e-22	3.693702359340764e-14	4.021321791617922e-12	1.1200046122075791e-11	1.3161949046107692e-11
35800000	0.00499928030947937	1.4176512688802654e-49	4.6351181664272985e-60	4.6349975371583765e-9	1.5744056364028009e-15	1.4300826243604402e-6	4.0346257763143777e-22	3.693702359340764e-14	4.021321791617922e-12	1.1200046122075791e-11	1.3161949046107692e-11
35900000	0.00499928030947937	1.4176512688802654e-49	4.6351181664272985e-60	4.6349975371583765e-9	1.5744056364028009e-15	1.4300826243604402e-6	4.0346257763143777e-22	3.693702359340764e-14	4.021321791617922e-12	1.1200046122075791e-11	1.3161949046107692e-11
36000000	0.00499928030947937	1.4176512688802654e-49	4.6351181664272985e-60	4.6349975371583765e-9	1.5744056364028009e-15	1.4300826243604402e-6	4.0346257763143777e-22	3.693702359340764e-14	4.021321791617922e-12	1.1200046122075791e-11	1.3161949046107692e-11
36100000	0.00499928030947937	1.4176512688802654e-49	4.6351181664272985e-60	4.6349975371583765e-9	1.5744056364028009e-15	1.4300826243604402e-6	4.0346257763143777e-22	3.693702359340764e-14	4.021321791617922e-12	1.1200046122075791e-11	1.3161949046107692e-11
36200000	0.00499928030947937	1.4176512688802654e-49	4.6351181664272985e-60	4.6349975371583765e-9	1.5744056364028009e-15	1.4300826243604402e-6	4.0346257763143777e-22	3.693702359340764e-14	4.021321791617922e-12	1.1200046122075791e-11	1.3161949046107692e-11
36300000	0.00499928030947937	1.4176512688802654e-49	4.6351181664272985e-60	4.6349975371583765e-9	1.5744056364028009e-15	1.4300826243604402e-6	4.0346257763143777e-22	3.693702359340764e-14	4.021321791617922e-12	1.1200046122075791e-11	1.3161949046107692e-11
36400000	0.00499928030947937	1.4176512688802654e-49	4.6351181664272985e-60	4.6349975371583765e-9	1.5744056364028009e-15	1.4300826243604402e-6	4.0346257763143777e-22	3.693702359340764e-14	4.021321791617922e-12	1.1200046122075791e-11	1.3161949046107692e-11
36500000	0.00499928030947937	1.4176512688802654e-49	4.6351181664272985e-60	4.6349975371583765e-9	1.5744056364028009e-15	1.4300826243604402e-6	4.0346257763143777e-22	3.693702359340764e-14	4.021321791617922e-12	1.1200046122075791e-11	1.3161949046107692e-11
36600000	0.00499928030947937	1.4176512688802654e-49	4.6351181664272985e-60	4.6349975371583765e-9	1.5744056364028009e-15	1.4300826243604402e-6	4.0346257763143777e-22	3.693702359340764e-14	4.021321791617922e-12	1.1200046122075791e-11	1.3161949046107692e-11
36700000	0.00499928030947937	1.4176512688802654e-49	4.635118166427298e-60	4.6349975371583765e-9	1.5744056364028009e-15	1.4300826243604402e-6	4.0346257763143777e-22	3.693702359340764e-14	4.021321791617922e-12	1.1200046122075791e-11	1.3161949046107692e-11
36800000	0.00499928030947937	1.4176512688802654e-49	4.635118166427298e-60	4.6349975371583765e-9	1.5744056364028009e-15	1.4300826243604402e-6	4.0346257763143777e-22	3.693702359340764e-14	4.021321791617922e-12	1.1200046122075791e-11	1.3161949046107692e-11
36900000	0.00499928030947937	1.4176512688802654e-49	4.635118166427298e-60	4.6349975371583765e-9	1.5744056364028009e-15	1.4300826243604402e-6	4.0346257763143777e-22	3.693702359340764e-14	4.021321791617922e-12	1.1200046122075791e-11	1.3161949046107692e-11
37000000	0.00499928030947937	1.4176512688802656e-49	4.635118166427298e-60	4.6349975371583765e-9	1.5744056364028009e-15	1.4300826243604402e-6	4.0346257763143777e-22	3.693702359340764e-14	4.021321791617922e-12	1.1200046122075791e-11	1.3161949046107692e-11
37100000	0.00499928030947937	1.4176512688802656e-49	4.635118166427298e-60	4.6349975371583765e-9	1.5744056364028009e-15	1.4300826243604402e-6	4.0346257763143777e-22	3.693702359340764e-14	4.021321791617922e-12	1.1200046122075791e-11	1.3161949046107692e-11
37200000	0.00499928030947937	1.4176512688802656e-49	4.635118166427298e-60	4.6349975371583765e-9	1.5744056364028009e-15	1.4300826243604402e-6	4.0346257763143777e-22	3.693702359340764e-14	4.021321791617922e-12	1.1200046122075791e-11	1.3161949046107692e-11
37300000	0.00499928030947937	1.4176512688802656e-49	4.635118166427298e-60	4.6349975371583765e-9	1.5744056364028009e-15	1.4300826243604402e-6	4.0346257763143777e-22	3.693702359340764e-14	4.021321791617922e-12	1.1200046122075791e-11	1.3161949046107692e-11
37400000	0.00499928030947937	1.4176512688802656e-49	4.635118166427298e-60	4.6349975371583765e-9	1.5744056364028009e-15	1.4300826243604402e-6	4.0346257763143777e-22	3.693702359340764e-14	4.021321791617922e-12	1.1200046122075791e-11	1.3161949046107692e-11
37500000	0.00499928030947937	1.4176512688802656e-49	4.635118166427298e-60	4.6349975371583765e-9	1.5744056364028009e-15	1.4300826243604402e-6	4.0346257763143777e-22	3.693702359340764e-14	4.021321791617922e-12	1.1200046122075791e-11	1.3161949046107692e-11
37600000	0.00499928030947937	1.4176512688802656e-49	4.635118166427298e-60	4.6349975371583765e-9	1.5744056364028009e-15	1.4300826243604402e-6	4.0346257763143777e-22	3.693702359340764e-14	4.021321791617922e-12	1.1200046122075791e-11	1.3161949046107692e-11
37700000	0.00499928030947937	1.4176512688802656e-49	4.635118166427298e-60	4.6349975371583765e-9	1.5744056364028009e-15	1.4300826243604402e-6	4.0346257763143777e-22	3.693702359340764e-14	4.021321791617922e-12	1.1200046122075791e-11	1.3161949046107692e-11
37800000	0.00499928030947937	1.4176512688802656e-49	4.635118166427298e-60	4.6349975371583765e-9	1.5744056364028009e-15	1.4300826243604402e-6	4.0346257763143777e-22	3.693702359340764e-14	4.021321791617922e-12	1.1200046122075791e-11	1.3161949046107692e-11
37900000	0.00499928030947937	1.4176512688802656e-49	4.635118166427298e-60	4.6349975371583765e-9	1.5744056364028009e-15	1.4300826243604402e-6	4.0346257763143777e-22	3.693702359340764e-14	4.021321791617922e-12	1.1200046122075791e-11	1.3161949046107692e-11
38000000	0.00499928030947937	1.4176512688802656e-49	4.635118166427298e-60	4.6349975371583765e-9	1.5744056364028009e-15	1.4300826243604402e-6	4.0346257763143777e-22	3.693702359340764e-14	4.021321791617922e-12	1.1200046122075791e-11	1.3161949046107692e-11
38100000	0.00499928030947937	1.4176512688802656e-49	4.635118166427298e-60	4.6349975371583765e-9	1.5744056364028009e-15	1.4300826243604402e-6	4.0346257763143777e-22	3.693702359340764e-14	4.021321791617922e-12	1.1200046122075791e-11	1.3161949046107692e-11
38200000	0.00499928030947937	1.4176512688802656e-49	4.635118166427298e-60	4.6349975371583765e-9	1.5744056364028009e-15	1.4300826243604402e-6	4.0346257763143777e-22	3.693702359340764e-14	4.021321791617922e-12	1.1200046122075791e-11	1.3161949046107692e-11
38300000	0.00499928030947937	1.4176512688802656e-49	4.635118166427298e-60	4.6349975371583765e-9	1.5744056364028009e-15	1.4300826243604402e-6	4.0346257763143777e-22	3.693702359340764e-14	4.021321791617922e-12	1.1200046122075791e-11	1.3161949046107692e-11
38400000	0.00499928030947937	1.4176512688802656e-49	4.635118166427298e-60	4.6349975371583765e-9	1.5744056364028009e-15	1.4300826243604402e-6	4.0346257763143777e-22	3.693702359340764e-14	4.021321791617922e-12	1.1200046122075791e-11	1.3161949046107692e-11
38500000	0.00499928030947937	1.4176512688802656e-49	4.635118166427298e-60	4.6349975371583765e-9	1.5744056364028009e-15	1.4300826243604402e-6	4.0346257763143777e-22	3.693702359340764e-14	4.021321791617922e-12	1.1200046122075791e-11	1.3161949046107692e-11
38600000	0.00499928030947937	1.4176512688802656e-49	4.635118166427298e-60	4.6349975371583765e-9	1.5744056364028009e-15	1.4300826243604402e-6	4.0346257763143777e-22	3.693702359340764e-14	4.021321791617922e-12	1.1200046122075791e-11	1.3161949046107692e-11
38700000	0.00499928030947937	1.4176512688802656e-49	4.635118166427298e-60	4.6349975371583765e-9	1.5744056364028009e-15	1.4300826243604402e-6	4.0346257763143777e-22	3.693702359340764e-14	4.021321791617922e-12	1.1200046122075791e-11	1.3161949046107692e-11
38800000	0.00499928030947937	1.4176512688802656e-49	4.635118166427298e-60	4.6349975371583765e-9	1.5744056364028009e-15	1.4300826243604402e-6	4.0346257763143777e-22	3.693702359340764e-14	4.021321791617922e-12	1.1200046122075791e-11	1.3161949046107692e-11
38900000	0.00499928030947937	1.4176512688802656e-49	4.635118166427298e-60	4.6349975371583765e-9	1.5744056364028009e-15	1.4300826243604402e-6	4.0346257763143777e-22	3.693702359340764e-14	4.021321791617922e-12	1.1200046122075791e-11	1.3161949046107692e-11
39000000	0.00499928030947937	1.4176512688802656e-49	4.635118166427298e-60	4.6349975371583765e-9	1.5744056364028009e-15	1.4300826243604402e-6	4.0346257763143777e-22	3.693702359340764e-14	4.021321791617922e-12	1.1200046122075791e-11	1.3161949046107692e-11
39100000	0.00499928030947937	1.4176512688802656e-49	4.635118166427298e-60	4.6349975371583765e-9	1.5744056364028009e-15	1.4300826243604402e-6	4.0346257763143777e-22	3.693702359340764e-14	4.021321791617922e-12	1.1200046122075791e-11	1.3161949046107692e-11
39200000	0.00499928030947937	1.4176512688802656e-49	4.635118166427298e-60	4.6349975371583765e-9	1.5744056364028009e-15	1.4300826243604402e-6	4.0346257763143777e-22	3.693702359340764e-14	4.021321791617922e-12	1.1200046122075791e-11	1.3161949046107692e-11
39300000	0.00499928030947937	1.4176512688802656e-49	4.635118166427298e-60	4.6349975371583765e-9	1.5744056364028009e-15	1.4300826243604402e-6	4.0346257763143777e-22	3.693702359340764e-14	4.021321791617922e-12	1.1200046122075791e-11	1.3161949046107692e-11
39400000	0.00499928030947937	1.4176512688802656e-49	4.635118166427298e-60	4.6349975371583765e-9	1.5744056364028009e-15	1.4300826243604402e-6	4.0346257763143777e-22	3.693702359340764e-14	4.021321791617922e-12	1.1200046122075791e-11	1.3161949046107692e-11
39500000	0.00499928030947937	1.4176512688802656e-49	4.635118166427298e-60	4.6349975371583765e-9	1.5744056364028009e-15	1.4300826243604402e-6	4.0346257763143777e-22	3.693702359340764e-14	4.021321791617922e-12	1.1200046122075791e-11	1.3161949046107692e-11
39600000	0.00499928030947937	1.4176512688802656e-49	4.635118166427298e-60	4.6349975371583765e-9	1.5744056364028009e-15	1.4300826243604402e-6	4.0346257763143777e-22	3.693702359340764e-14	4.021321791617922e-12	1.1200046122075791e-11	1.3161949046107692e-11
39700000	0.00499928030947937	1.4176512688802656e-49	4.635118166427298e-60	4.6349975371583765e-9	1.5744056364028009e-15	1.4300826243604402e-6	4.0346257763143777e-22	3.693702359340764e-14	4.021321791617922e-12	1.1200046122075791e-11	1.3161949046107692e-11
39800000	0.00499928030947937	1.4176512688802656e-49	4.635118166427298e-60	4.6349975371583765e-9	1.5744056364028009e-15	1.4300826243604402e-6	4.0346257763143777e-22	3.693702359340764e-14	4.021321791617922e-12	1.1200046122075791e-11	1.3161949046107692e-11
39900000	0.00499928030947937	1.4176512688802656e-49	4.635118166427298e-60	4.6349975371583765e-9	1.5744056364028009e-15	1.4300826243604402e-6	4.0346257763143777e-22	3.693702359340764e-14	4.021321791617922e-12	1.1200046122075791e-11	1.3161949046107692e-11
40000000	0.00499928030947937	1.4176512688802656e-49	4.635118166427298e-60	4.6349975371583765e-9	1.5744056364028009e-15	1.4300826243604402e-6	4.0346257763143777e-22	3.693702359340764e-14	4.021321791617922e-12	1.1200046122075791e-11	1.3161949046107692e-11
40100000	0.00499928030947937	1.4176512688802656e-49	4.635118166427298e-60	4.6349975371583765e-9	1.5744056364028009e-15	1.4300826243604402e-6	4.0346257763143777e-22	3.693702359340764e-14	4.021321791617922e-12	1.1200046122075791e-11	1.3161949046107692e-11
40200000	0.00499928030947937	1.4176512688802656e-49	4.635118166427298e-60	4.6349975371583765e-9	1.5744056364028009e-15	1.4300826243604402e-6	4.0346257763143777e-22	3.693702359340764e-14	4.021321791617922e-12	1.1200046122075791e-11	1.3161949046107692e-11
40300000	0.00499928030947937	1.4176512688802656e-49	4.635118166427298e-60	4.6349975371583765e-9	1.5744056364028009e-15	1.4300826243604402e-6	4.0346257763143777e-22	3.693702359340764e-14	4.021321791617922e-12	1.1200046122075791e-11	1.3161949046107692e-11
40400000	0.00499928030947937	1.4176512688802656e-49	4.635118166427298e-60	4.6349975371583765e-9	1.5744056364028009e-15	1.4300826243604402e-6	4.0346257763143777e-22	3.693702359340764e-14	4.021321791617922e-12	1.1200046122075791e-11	1.3161949046107692e-11
40500000	0.00499928030947937	1.4176512688802656e-49	4.635118166427298e-60	4.6349975371583765e-9	1.5744056364028009e-15	1.4300826243604402e-6	4.0346257763143777e-22	3.693702359340764e-14	4.021321791617922e-12	1.1200046122075791e-11	1.3161949046107692e-11
40600000	0.00499928030947937	1.4176512688802656e-49	4.635118166427298e-60	4.6349975371583765e-9	1.5744056364028009e-15	1.4300826243604402e-6	4.0346257763143777e-22	3.693702359340764e-14	4.021321791617922e-12	1.1200046122075791e-11	1.3161949046107692e-11
40700000	0.00499928030947937	1.4176512688802656e-49	4.635118166427298e-60	4.6349975371583765e-9	1.5744056364028009e-15	1.4300826243604402e-6	4.0346257763143777e-22	3.693702359340764e-14	4.021321791617922e-12	1.1200046122075791e-11	1.3161949046107692e-11
40800000	0.00499928030947937	1.4176512688802656e-49	4.635118166427298e-60	4.6349975371583765e-9	1.5744056364028009e-15	1.4300826243604402e-6	4.0346257763143777e-22	3.693702359340764e-14	4.021321791617922e-12	1.1200046122075791e-11	1.3161949046107692e-11
40900000	0.00499928030947937	1.4176512688802656e-49	4.635118166427298e-60	4.6349975371583765e-9	1.5744056364028009e-15	1.4300826243604402e-6	4.0346257763143777e-22	3.693702359340764e-14	4.021321791617922e-12	1.1200046122075791e-11	1.3161949046107692e-11
41000000	0.00499928030947937	1.4176512688802656e-49	4.635118166427298e-60	4.6349975371583765e-9	1.5744056364028009e-15	1.4300826243604402e-6	4.0346257763143777e-22	3.693702359340764e-14	4.021321791617922e-12	1.1200046122075791e-11	1.3161949046107692e-11
41100000	0.00499928030947937	1.4176512688802656e-49	4.635118166427298e-60	4.6349975371583765e-9	1.5744056364028009e-15	1.4300826243604402e-6	4.0346257763143777e-22	3.693702359340764e-14	4.021321791617922e-12	1.1200046122075791e-11	1.3161949046107692e-11
41200000	0.00499928030947937	1.4176512688802656e-49	4.635118166427298e-60	4.6349975371583765e-9	1.5744056364028009e-15	1.4300826243604402e-6	4.0346257763143777e-22	3.693702359340764e-14	4.021321791617922e-12	1.1200046122075791e-11	1.3161949046107692e-11
41300000	0.00499928030947937	1.4176512688802656e-49	4.635118166427298e-60	4.6349975371583765e-9	1.5744056364028009e-15	1.4300826243604402e-6	4.0346257763143777e-22	3.693702359340764e-14	4.021321791617922e-12	1.1200046122075791e-11	1.3161949046107692e-11
41400000	0.00499928030947937	1.4176512688802656e-49	4.635118166427298e-60	4.6349975371583765e-9	1.5744056364028009e-15	1.4300826243604402e-6	4.0346257763143777e-22	3.693702359340764e-14	4.021321791617922e-12	1.1200046122075791e-11	1.3161949046107692e-11
41500000	0.00499928030947937	1.4176512688802656e-49	4.635118166427298e-60	4.6349975371583765e-9	1.5744056364028009e-15	1.4300826243604402e-6	4.0346257763143777e-22	3.693702359340764e-14	4.021321791617922e-12	1.1200046122075791e-11	1.3161949046107692e-11
41600000	0.00499928030947937	1.4176512688802656e-49	4.635118166427298e-60	4.6349975371583765e-9	1.5744056364028009e-15	1.4300826243604402e-6	4.0346257763143777e-22	3.693702359340764e-14	4.021321791617922e-12	1.1200046122075791e-11	1.3161949046107692e-11
41700000	0.00499928030947937	1.4176512688802656e-49	4.635118166427298e-60	4.6349975371583765e-9	1.5744056364028009e-15	1.4300826243604402e-6	4.0346257763143777e-22	3.693702359340764e-14	4.021321791617922e-12	1.1200046122075791e-11	1.3161949046107692e-11
41800000	0.00499928030947937	1.4176512688802656e-49	4.635118166427298e-60	4.6349975371583765e-9	1.5744056364028009e-15	1.4300826243604402e-6	4.0346257763143777e-22	3.693702359340764e-14	4.021321791617922e-12	1.1200046122075791e-11	1.3161949046107692e-11
41900000	0.00499928030947937	1.4176512688802656e-49	4.635118166427298e-60	4.6349975371583765e-9	1.5744056364028009e-15	1.4300826243604402e-6	4.0346257763143777e-22	3.693702359340764e-14	4.021321791617922e-12	1.1200046122075791e-11	1.3161949046107692e-11
42000000	0.00499928030947937	1.4176512688802656e-49	4.635118166427298e-60	4.6349975371583765e-9	1.5744056364028009e-15	1.4300826243604402e-6	4.0346257763143777e-22	3.693702359340764e-14	4.021321791617922e-12	1.1200046122075791e-11	1.3161949046107692e-11
42100000	0.00499928030947937	1.4176512688802656e-49	4.635118166427298e-60	4.6349975371583765e-9	1.5744056364028009e-15	1.4300826243604402e-6	4.0346257763143777e-22	3.693702359340764e-14	4.021321791617922e-12	1.1200046122075791e-11	1.3161949046107692e-11
42200000	0.00499928030947937	1.4176512688802656e-49	4.635118166427298e-60	4.6349975371583765e-9	1.5744056364028009e-15	1.4300826243604402e-6	4.0346257763143777e-22	3.693702359340764e-14	4.021321791617922e-12	1.1200046122075791e-11	1.3161949046107692e-11
42300000	0.00499928030947937	1.4176512688802654e-49	4.635118166427298e-60	4.6349975371583765e-9	1.5744056364028009e-15	1.4300826243604402e-6	4.0346257763143777e-22	3.693702359340764e-14	4.021321791617922e-12	1.1200046122075791e-11	1.3161949046107692e-11
42400000	0.00499928030947937	1.4176512688802654e-49	4.635118166427298e-60	4.6349975371583765e-9	1.5744056364028009e-15	1.4300826243604402e-6	4.0346257763143777e-22	3.693702359340764e-14	4.021321791617922e-12	1.1200046122075791e-11	1.3161949046107692e-11
42500000	0.00499928030947937	1.4176512688802654e-49	4.635118166427298e-60	4.6349975371583765e-9	1.5744056364028009e-15	1.4300826243604402e-6	4.0346257763143777e-22	3.693702359340764e-14	4.021321791617922e-12	1.1200046122075791e-11	1.3161949046107692e-11
42600000	0.00499928030947937	1.4176512688802654e-49	4.635118166427298e-60	4.6349975371583765e-9	1.5744056364028009e-15	1.4300826243604402e-6	4.034625776314378e-22	3.693702359340764e-14	4.021321791617922e-12	1.1200046122075791e-11	1.3161949046107692e-11
42700000	0.00499928030947937	1.4176512688802654e-49	4.635118166427298e-60	4.6349975371583765e-9	1.5744056364028009e-15	1.4300826243604402e-6	4.034625776314378e-22	3.693702359340764e-14	4.021321791617922e-12	1.1200046122075791e-11	1.3161949046107692e-11
42800000	0.00499928030947937	1.4176512688802654e-49	4.635118166427298e-60	4.6349975371583765e-9	1.5744056364028009e-15	1.4300826243604402e-6	4.034625776314378e-22	3.693702359340764e-14	4.021321791617922e-12	1.1200046122075791e-11	1.3161949046107692e-11
42900000	0.00499928030947937	1.4176512688802654e-49	4.635118166427298e-60	4.6349975371583765e-9	1.5744056364028009e-15	1.4300826243604402e-6	4.034625776314378e-22	3.693702359340764e-14	4.021321791617922e-12	1.1200046122075791e-11	1.3161949046107692e-11
43000000	0.00499928030947937	1.4176512688802654e-49	4.635118166427298e-60	4.6349975371583765e-9	1.5744056364028009e-15	1.4300826243604402e-6	4.034625776314378e-22	3.693702359340764e-14	4.021321791617922e-12	1.1200046122075791e-11	1.3161949046107692e-11
43100000	0.00499928030947937	1.4176512688802654e-49	4.635118166427298e-60	4.6349975371583765e-9	1.5744056364028009e-15	1.4300826243604402e-6	4.034625776314378e-22	3.693702359340764e-14	4.021321791617922e-12	1.1200046122075791e-11	1.3161949046107692e-11
43200000	0.00499928030947937	1.4176512688802654e-49	4.635118166427298e-60	4.6349975371583765e-9	1.5744056364028009e-15	1.4300826243604402e-6	4.034625776314378e-22	3.693702359340764e-14	4.021321791617922e-12	1.1200046122075791e-11	1.3161949046107692e-11
43300000	0.00499928030947937	1.4176512688802654e-49	4.635118166427298e-60	4.6349975371583765e-9	1.5744056364028009e-15	1.4300826243604402e-6	4.034625776314378e-22	3.693702359340764e-14	4.021321791617922e-12	1.1200046122075791e-11	1.3161949046107692e-11
43400000	0.00499928030947937	1.4176512688802654e-49	4.635118166427298e-60	4.6349975371583765e-9	1.5744056364028009e-15	1.4300826243604402e-6	4.034625776314378e-22	3.693702359340764e-14	4.021321791617922e-12	1.1200046122075791e-11	1.3161949046107692e-11
43500000	0.00499928030947937	1.4176512688802654e-49	4.635118166427298e-60	4.6349975371583765e-9	1.5744056364028009e-15	1.4300826243604402e-6	4.034625776314378e-22	3.693702359340764e-14	4.021321791617922e-12	1.1200046122075791e-11	1.3161949046107692e-11
43600000	0.00499928030947937	1.4176512688802654e-49	4.635118166427298e-60	4.6349975371583765e-9	1.5744056364028009e-15	1.4300826243604402e-6	4.034625776314378e-22	3.693702359340764e-14	4.021321791617922e-12	1.1200046122075791e-11	1.3161949046107692e-11
43700000	0.00499928030947937	1.4176512688802654e-49	4.6351181664272985e-60	4.6349975371583765e-9	1.5744056364028009e-15	1.4300826243604402e-6	4.034625776314378e-22	3.693702359340764e-14	4.021321791617922e-12	1.1200046122075791e-11	1.3161949046107692e-11
43800000	0.00499928030947937	1.4176512688802654e-49	4.6351181664272985e-60	4.6349975371583765e-9	1.5744056364028009e-15	1.4300826243604402e-6	4.034625776314378e-22	3.693702359340764e-14	4.021321791617922e-12	1.1200046122075791e-11	1.3161949046107692e-11
43900000	0.00499928030947937	1.4176512688802654e-49	4.6351181664272985e-60	4.6349975371583765e-9	1.5744056364028009e-15	1.4300826243604402e-6	4.034625776314378e-22	3.693702359340764e-14	4.021321791617922e-12	1.1200046122075791e-11	1.3161949046107692e-11
44000000	0.00499928030947937	1.4176512688802654e-49	4.6351181664272985e-60	4.6349975371583765e-9	1.5744056364028009e-15	1.4300826243604402e-6	4.034625776314378e-22	3.693702359340764e-14	4.021321791617922e-12	1.1200046122075791e-11	1.3161949046107692e-11
44100000	0.00499928030947937	1.4176512688802654e-49	4.6351181664272985e-60	4.6349975371583765e-9	1.5744056364028009e-15	1.4300826243604402e-6	4.034625776314378e-22	3.693702359340764e-14	4.021321791617922e-12	1.1200046122075791e-11	1.3161949046107692e-11
44200000	0.00499928030947937	1.4176512688802652e-49	4.6351181664272985e-60	4.6349975371583765e-9	1.5744056364028009e-15	1.4300826243604402e-6	4.034625776314378e-22	3.693702359340764e-14	4.021321791617922e-12	1.1200046122075791e-11	1.3161949046107692e-11
44300000	0.00499928030947937	1.4176512688802652e-49	4.6351181664272985e-60	4.6349975371583765e-9	1.5744056364028007e-15	1.4300826243604402e-6	4.034625776314378e-22	3.693702359340764e-14	4.021321791617922e-12	1.1200046122075791e-11	1.3161949046107692e-11
44400000	0.00499928030947937	1.4176512688802652e-49	4.6351181664272985e-60	4.6349975371583765e-9	1.5744056364028007e-15	1.4300826243604402e-6	4.034625776314378e-22	3.693702359340764e-14	4.021321791617922e-12	1.1200046122075791e-11	1.3161949046107692e-11
44500000	0.00499928030947937	1.4176512688802652e-49	4.6351181664272985e-60	4.6349975371583765e-9	1.5744056364028007e-15	1.4300826243604402e-6	4.034625776314378e-22	3.693702359340764e-14	4.021321791617922e-12	1.1200046122075791e-11	1.3161949046107692e-11
44600000	0.00499928030947937	1.4176512688802652e-49	4.6351181664272985e-60	4.6349975371583765e-9	1.5744056364028007e-15	1.4300826243604402e-6	4.034625776314378e-22	3.693702359340764e-14	4.021321791617922e-12	1.1200046122075791e-11	1.3161949046107692e-11
44700000	0.00499928030947937	1.4176512688802652e-49	4.6351181664272985e-60	4.6349975371583765e-9	1.5744056364028007e-15	1.4300826243604402e-6	4.034625776314378e-22	3.693702359340764e-14	4.021321791617922e-12	1.1200046122075791e-11	1.3161949046107692e-11
44800000	0.00499928030947937	1.4176512688802652e-49	4.6351181664272985e-60	4.6349975371583765e-9	1.5744056364028007e-15	1.4300826243604402e-6	4.034625776314378e-22	3.693702359340764e-14	4.021321791617922e-12	1.1200046122075791e-11	1.3161949046107692e-11
44900000	0.00499928030947937	1.4176512688802652e-49	4.6351181664272985e-60	4.6349975371583765e-9	1.5744056364028007e-15	1.4300826243604402e-6	4.034625776314378e-22	3.693702359340764e-14	4.021321791617922e-12	1.1200046122075791e-11	1.3161949046107692e-11
45000000	0.00499928030947937	1.4176512688802652e-49	4.6351181664272985e-60	4.6349975371583765e-9	1.5744056364028007e-15	1.4300826243604402e-6	4.034625776314378e-22	3.693702359340764e-14	4.021321791617921e-12	1.1200046122075791e-11	1.3161949046107692e-11
45100000	0.00499928030947937	1.4176512688802652e-49	4.6351181664272985e-60	4.634997537158376e-9	1.5744056364028007e-15	1.4300826243604402e-6	4.034625776314378e-22	3.693702359340764e-14	4.021321791617921e-12	1.1200046122075791e-11	1.3161949046107692e-11
45200000	0.00499928030947937	1.4176512688802652e-49	4.6351181664272985e-60	4.634997537158376e-9	1.5744056364028007e-15	1.4300826243604402e-6	4.034625776314378e-22	3.693702359340763e-14	4.021321791617921e-12	1.1200046122075791e-11	1.3161949046107692e-11
45300000	0.00499928030947937	1.4176512688802652e-49	4.6351181664272985e-60	4.634997537158376e-9	1.5744056364028007e-15	1.4300826243604402e-6	4.034625776314378e-22	3.693702359340763e-14	4.021321791617921e-12	1.1200046122075791e-11	1.3161949046107692e-11
45400000	0.00499928030947937	1.4176512688802652e-49	4.6351181664272985e-60	4.634997537158376e-9	1.5744056364028007e-15	1.4300826243604402e-6	4.034625776314378e-22	3.693702359340763e-14	4.021321791617921e-12	1.1200046122075791e-11	1.3161949046107692e-11
45500000	0.00499928030947937	1.4176512688802652e-49	4.6351181664272985e-60	4.634997537158376e-9	1.5744056364028007e-15	1.4300826243604402e-6	4.034625776314378e-22	3.693702359340763e-14	4.021321791617921e-12	1.1200046122075791e-11	1.3161949046107692e-11
45600000	0.00499928030947937	1.4176512688802652e-49	4.6351181664272985e-60	4.634997537158376e-9	1.5744056364028007e-15	1.4300826243604402e-6	4.034625776314378e-22	3.693702359340763e-14	4.021321791617921e-12	1.1200046122075791e-11	1.3161949046107692e-11
45700000	0.004999280309479371	1.4176512688802652e-49	4.6351181664272985e-60	4.634997537158376e-9	1.5744056364028007e-15	1.4300826243604402e-6	4.034625776314378e-22	3.693702359340763e-14	4.021321791617921e-12	1.1200046122075791e-11	1.3161949046107692e-11
45800000	0.004999280309479371	1.417651268880265e-49	4.6351181664272985e-60	4.634997537158376e-9	1.5744056364028007e-15	1.4300826243604402e-6	4.034625776314378e-22	3.693702359340763e-14	4.021321791617921e-12	1.1200046122075791e-11	1.3161949046107692e-11
45900000	0.004999280309479371	1.417651268880265e-49	4.6351181664272985e-60	4.634997537158376e-9	1.5744056364028007e-15	1.4300826243604402e-6	4.034625776314378e-22	3.693702359340763e-14	4.021321791617921e-12	1.1200046122075791e-11	1.316194904610769e-11
46000000	0.004999280309479371	1.417651268880265e-49	4.6351181664272985e-60	4.634997537158376e-9	1.5744056364028007e-15	1.4300826243604402e-6	4.034625776314378e-22	3.693702359340763e-14	4.021321791617921e-12	1.1200046122075791e-11	1.316194904610769e-11
46100000	0.004999280309479371	1.417651268880265e-49	4.6351181664272985e-60	4.634997537158376e-9	1.5744056364028007e-15	1.4300826243604402e-6	4.034625776314378e-22	3.693702359340763e-14	4.021321791617921e-12	1.1200046122075791e-11	1.316194904610769e-11
46200000	0.004999280309479371	1.417651268880265e-49	4.6351181664272985e-60	4.634997537158376e-9	1.5744056364028007e-15	1.4300826243604402e-6	4.0346257763143787e-22	3.693702359340763e-14	4.021321791617921e-12	1.1200046122075791e-11	1.316194904610769e-11
46300000	0.004999280309479371	1.417651268880265e-49	4.6351181664272985e-60	4.634997537158376e-9	1.5744056364028007e-15	1.4300826243604402e-6	4.0346257763143787e-22	3.693702359340763e-14	4.021321791617921e-12	1.1200046122075791e-11	1.316194904610769e-11
46400000	0.004999280309479371	1.417651268880265e-49	4.6351181664272985e-60	4.634997537158376e-9	1.5744056364028007e-15	1.4300826243604402e-6	4.0346257763143787e-22	3.693702359340763e-14	4.021321791617921e-12	1.1200046122075791e-11	1.316194904610769e-11
46500000	0.004999280309479371	1.417651268880265e-49	4.6351181664272985e-60	4.634997537158376e-9	1.5744056364028007e-15	1.4300826243604402e-6	4.0346257763143787e-22	3.693702359340763e-14	4.021321791617921e-12	1.1200046122075791e-11	1.316194904610769e-11
46600000	0.004999280309479371	1.417651268880265e-49	4.6351181664272985e-60	4.634997537158376e-9	1.5744056364028007e-15	1.4300826243604402e-6	4.0346257763143787e-22	3.693702359340763e-14	4.021321791617921e-12	1.1200046122075791e-11	1.316194904610769e-11
46700000	0.004999280309479371	1.417651268880265e-49	4.6351181664272985e-60	4.634997537158376e-9	1.5744056364028007e-15	1.4300826243604402e-6	4.0346257763143787e-22	3.693702359340763e-14	4.021321791617921e-12	1.1200046122075791e-11	1.316194904610769e-11
46800000	0.004999280309479371	1.417651268880265e-49	4.635118166427299e-60	4.634997537158376e-9	1.5744056364028007e-15	1.4300826243604402e-6	4.0346257763143787e-22	3.693702359340763e-14	4.021321791617921e-12	1.1200046122075791e-11	1.316194904610769e-11
46900000	0.004999280309479371	1.417651268880265e-49	4.635118166427299e-60	4.634997537158376e-9	1.5744056364028007e-15	1.4300826243604402e-6	4.0346257763143787e-22	3.693702359340763e-14	4.021321791617921e-12	1.1200046122075791e-11	1.316194904610769e-11
47000000	0.004999280309479371	1.417651268880265e-49	4.635118166427299e-60	4.634997537158376e-9	1.5744056364028007e-15	1.4300826243604402e-6	4.0346257763143787e-22	3.693702359340763e-14	4.021321791617921e-12	1.1200046122075791e-11	1.316194904610769e-11
47100000	0.004999280309479371	1.417651268880265e-49	4.635118166427299e-60	4.634997537158376e-9	1.5744056364028007e-15	1.4300826243604402e-6	4.0346257763143787e-22	3.693702359340763e-14	4.021321791617921e-12	1.1200046122075791e-11	1.316194904610769e-11
47200000	0.004999280309479371	1.417651268880265e-49	4.635118166427299e-60	4.634997537158376e-9	1.5744056364028007e-15	1.4300826243604402e-6	4.0346257763143787e-22	3.693702359340763e-14	4.021321791617921e-12	1.1200046122075791e-11	1.316194904610769e-11
47300000	0.004999280309479371	1.417651268880265e-49	4.635118166427299e-60	4.634997537158376e-9	1.5744056364028007e-15	1.4300826243604402e-6	4.0346257763143787e-22	3.693702359340763e-14	4.021321791617921e-12	1.1200046122075791e-11	1.316194904610769e-11
47400000	0.004999280309479371	1.417651268880265e-49	4.635118166427299e-60	4.634997537158376e-9	1.5744056364028007e-15	1.4300826243604402e-6	4.0346257763143787e-22	3.693702359340763e-14	4.021321791617921e-12	1.1200046122075791e-11	1.316194904610769e-11
47500000	0.004999280309479371	1.417651268880265e-49	4.635118166427299e-60	4.634997537158376e-9	1.5744056364028007e-15	1.4300826243604402e-6	4.0346257763143787e-22	3.693702359340763e-14	4.021321791617921e-12	1.1200046122075791e-11	1.316194904610769e-11
47600000	0.004999280309479371	1.4176512688802648e-49	4.635118166427299e-60	4.634997537158376e-9	1.5744056364028007e-15	1.4300826243604402e-6	4.0346257763143787e-22	3.693702359340763e-14	4.021321791617921e-12	1.1200046122075791e-11	1.316194904610769e-11
47700000	0.004999280309479371	1.4176512688802648e-49	4.635118166427299e-60	4.634997537158376e-9	1.5744056364028007e-15	1.4300826243604402e-6	4.0346257763143787e-22	3.693702359340763e-14	4.021321791617921e-12	1.1200046122075791e-11	1.316194904610769e-11
47800000	0.004999280309479371	1.4176512688802648e-49	4.635118166427299e-60	4.634997537158376e-9	1.5744056364028007e-15	1.4300826243604402e-6	4.0346257763143787e-22	3.693702359340763e-14	4.021321791617921e-12	1.1200046122075791e-11	1.316194904610769e-11
47900000	0.004999280309479371	1.4176512688802648e-49	4.635118166427299e-60	4.634997537158376e-9	1.5744056364028007e-15	1.4300826243604402e-6	4.0346257763143787e-22	3.693702359340763e-14	4.021321791617921e-12	1.1200046122075791e-11	1.316194904610769e-11
48000000	0.004999280309479371	1.4176512688802648e-49	4.635118166427299e-60	4.634997537158376e-9	1.5744056364028007e-15	1.4300826243604402e-6	4.0346257763143787e-22	3.693702359340763e-14	4.021321791617921e-12	1.1200046122075791e-11	1.316194904610769e-11
48100000	0.004999280309479371	1.4176512688802648e-49	4.635118166427299e-60	4.634997537158376e-9	1.5744056364028007e-15	1.4300826243604402e-6	4.0346257763143787e-22	3.693702359340763e-14	4.021321791617921e-12	1.1200046122075791e-11	1.316194904610769e-11
48200000	0.004999280309479371	1.4176512688802648e-49	4.635118166427299e-60	4.634997537158376e-9	1.5744056364028007e-15	1.4300826243604402e-6	4.0346257763143787e-22	3.693702359340763e-14	4.021321791617921e-12	1.1200046122075791e-11	1.316194904610769e-11
48300000	0.004999280309479371	1.4176512688802648e-49	4.635118166427299e-60	4.634997537158376e-9	1.5744056364028007e-15	1.4300826243604402e-6	4.0346257763143787e-22	3.693702359340763e-14	4.021321791617921e-12	1.1200046122075791e-11	1.316194904610769e-11
48400000	0.004999280309479371	1.4176512688802648e-49	4.635118166427299e-60	4.634997537158376e-9	1.5744056364028007e-15	1.4300826243604402e-6	4.0346257763143787e-22	3.693702359340763e-14	4.021321791617921e-12	1.1200046122075791e-11	1.316194904610769e-11
48500000	0.004999280309479371	1.4176512688802648e-49	4.635118166427299e-60	4.634997537158376e-9	1.5744056364028007e-15	1.4300826243604402e-6	4.0346257763143787e-22	3.693702359340763e-14	4.021321791617921e-12	1.1200046122075791e-11	1.316194904610769e-11
48600000	0.004999280309479371	1.4176512688802648e-49	4.635118166427299e-60	4.634997537158376e-9	1.5744056364028007e-15	1.4300826243604402e-6	4.0346257763143787e-22	3.693702359340763e-14	4.021321791617921e-12	1.1200046122075791e-11	1.316194904610769e-11
48700000	0.004999280309479371	1.4176512688802648e-49	4.635118166427299e-60	4.634997537158376e-9	1.5744056364028007e-15	1.4300826243604402e-6	4.0346257763143787e-22	3.693702359340763e-14	4.021321791617921e-12	1.1200046122075791e-11	1.316194904610769e-11
48800000	0.004999280309479371	1.4176512688802648e-49	4.635118166427299e-60	4.634997537158376e-9	1.5744056364028007e-15	1.4300826243604402e-6	4.0346257763143787e-22	3.693702359340763e-14	4.021321791617921e-12	1.1200046122075791e-11	1.316194904610769e-11
48900000	0.004999280309479371	1.4176512688802648e-49	4.635118166427299e-60	4.634997537158376e-9	1.5744056364028007e-15	1.4300826243604402e-6	4.0346257763143787e-22	3.693702359340763e-14	4.021321791617921e-12	1.1200046122075791e-11	1.316194904610769e-11
49000000	0.004999280309479371	1.4176512688802648e-49	4.635118166427299e-60	4.634997537158376e-9	1.5744056364028007e-15	1.4300826243604402e-6	4.0346257763143787e-22	3.693702359340763e-14	4.021321791617921e-12	1.1200046122075791e-11	1.316194904610769e-11
49100000	0.004999280309479371	1.4176512688802648e-49	4.635118166427299e-60	4.634997537158376e-9	1.5744056364028007e-15	1.4300826243604402e-6	4.0346257763143787e-22	3.693702359340763e-14	4.021321791617921e-12	1.1200046122075791e-11	1.316194904610769e-11
49200000	0.004999280309479371	1.4176512688802648e-49	4.635118166427299e-60	4.634997537158376e-9	1.5744056364028007e-15	1.4300826243604402e-6	4.0346257763143787e-22	3.693702359340763e-14	4.021321791617921e-12	1.1200046122075791e-11	1.316194904610769e-11
49300000	0.004999280309479371	1.4176512688802648e-49	4.635118166427299e-60	4.634997537158376e-9	1.5744056364028007e-15	1.4300826243604402e-6	4.0346257763143787e-22	3.693702359340763e-14	4.021321791617921e-12	1.1200046122075791e-11	1.316194904610769e-11
49400000	0.004999280309479371	1.4176512688802648e-49	4.635118166427299e-60	4.634997537158376e-9	1.5744056364028007e-15	1.4300826243604402e-6	4.0346257763143787e-22	3.693702359340763e-14	4.021321791617921e-12	1.1200046122075791e-11	1.316194904610769e-11
49500000	0.004999280309479371	1.4176512688802648e-49	4.635118166427299e-60	4.634997537158376e-9	1.5744056364028007e-15	1.4300826243604402e-6	4.0346257763143787e-22	3.693702359340763e-14	4.021321791617921e-12	1.1200046122075791e-11	1.316194904610769e-11
49600000	0.004999280309479371	1.4176512688802648e-49	4.635118166427299e-60	4.634997537158376e-9	1.5744056364028007e-15	1.4300826243604402e-6	4.0346257763143787e-22	3.693702359340763e-14	4.021321791617921e-12	1.1200046122075791e-11	1.316194904610769e-11
49700000	0.004999280309479371	1.4176512688802648e-49	4.635118166427299e-60	4.634997537158376e-9	1.5744056364028007e-15	1.4300826243604402e-6	4.0346257763143787e-22	3.693702359340763e-14	4.021321791617921e-12	1.1200046122075791e-11	1.316194904610769e-11
49800000	0.004999280309479371	1.4176512688802648e-49	4.635118166427299e-60	4.634997537158376e-9	1.5744056364028007e-15	1.4300826243604402e-6	4.0346257763143787e-22	3.693702359340763e-14	4.021321791617921e-12	1.1200046122075791e-11	1.316194904610769e-11
49900000	0.004999280309479371	1.4176512688802648e-49	4.635118166427299e-60	4.634997537158376e-9	1.5744056364028007e-15	1.4300826243604402e-6	4.0346257763143787e-22	3.693702359340763e-14	4.021321791617921e-12	1.1200046122075791e-11	1.316194904610769e-11
50000000	0.004999280309479371	1.4176512688802647e-49	4.635118166427299e-60	4.634997537158376e-9	1.5744056364028007e-15	1.4300826243604402e-6	4.0346257763143787e-22	3.693702359340763e-14	4.021321791617921e-12	1.1200046122075791e-11	1.316194904610769e-11
50100000	0.004999280309479371	1.4176512688802647e-49	4.635118166427299e-60	4.634997537158376e-9	1.5744056364028007e-15	1.4300826243604402e-6	4.0346257763143787e-22	3.693702359340763e-14	4.021321791617921e-12	1.1200046122075791e-11	1.316194904610769e-11
50200000	0.004999280309479371	1.4176512688802647e-49	4.635118166427299e-60	4.634997537158376e-9	1.5744056364028007e-15	1.4300826243604402e-6	4.0346257763143787e-22	3.693702359340763e-14	4.021321791617921e-12	1.1200046122075791e-11	1.316194904610769e-11
50300000	0.004999280309479371	1.4176512688802647e-49	4.635118166427299e-60	4.634997537158376e-9	1.5744056364028007e-15	1.4300826243604402e-6	4.0346257763143787e-22	3.693702359340763e-14	4.021321791617921e-12	1.1200046122075791e-11	1.316194904610769e-11
50400000	0.004999280309479371	1.4176512688802647e-49	4.635118166427299e-60	4.634997537158376e-9	1.5744056364028007e-15	1.4300826243604402e-6	4.0346257763143787e-22	3.693702359340763e-14	4.021321791617921e-12	1.1200046122075791e-11	1.316194904610769e-11
50500000	0.004999280309479371	1.4176512688802647e-49	4.635118166427299e-60	4.634997537158376e-9	1.5744056364028007e-15	1.4300826243604402e-6	4.0346257763143787e-22	3.693702359340763e-14	4.021321791617921e-12	1.1200046122075791e-11	1.316194904610769e-11
50600000	0.004999280309479371	1.4176512688802647e-49	4.635118166427299e-60	4.634997537158376e-9	1.5744056364028007e-15	1.4300826243604402e-6	4.0346257763143787e-22	3.693702359340763e-14	4.021321791617921e-12	1.1200046122075791e-11	1.316194904610769e-11
50700000	0.004999280309479371	1.4176512688802647e-49	4.635118166427299e-60	4.634997537158376e-9	1.5744056364028007e-15	1.4300826243604402e-6	4.0346257763143787e-22	3.693702359340763e-14	4.021321791617921e-12	1.1200046122075791e-11	1.316194904610769e-11
50800000	0.004999280309479371	1.4176512688802647e-49	4.635118166427299e-60	4.634997537158376e-9	1.5744056364028007e-15	1.4300826243604402e-6	4.0346257763143787e-22	3.693702359340763e-14	4.021321791617921e-12	1.1200046122075791e-11	1.316194904610769e-11
50900000	0.004999280309479371	1.4176512688802647e-49	4.635118166427299e-60	4.634997537158376e-9	1.5744056364028007e-15	1.4300826243604402e-6	4.0346257763143787e-22	3.693702359340763e-14	4.021321791617921e-12	1.1200046122075791e-11	1.316194904610769e-11
51000000	0.004999280309479371	1.4176512688802647e-49	4.635118166427299e-60	4.634997537158376e-9	1.5744056364028007e-15	1.4300826243604402e-6	4.0346257763143787e-22	3.693702359340763e-14	4.021321791617921e-12	1.1200046122075791e-11	1.316194904610769e-11
51100000	0.004999280309479371	1.4176512688802647e-49	4.635118166427299e-60	4.634997537158376e-9	1.5744056364028007e-15	1.4300826243604402e-6	4.0346257763143787e-22	3.693702359340763e-14	4.021321791617921e-12	1.1200046122075791e-11	1.316194904610769e-11
51200000	0.004999280309479371	1.4176512688802647e-49	4.635118166427299e-60	4.634997537158376e-9	1.5744056364028007e-15	1.4300826243604402e-6	4.0346257763143787e-22	3.693702359340763e-14	4.021321791617921e-12	1.1200046122075791e-11	1.316194904610769e-11
51300000	0.004999280309479371	1.4176512688802647e-49	4.635118166427299e-60	4.634997537158376e-9	1.5744056364028007e-15	1.4300826243604402e-6	4.0346257763143787e-22	3.693702359340763e-14	4.021321791617921e-12	1.1200046122075791e-11	1.316194904610769e-11
51400000	0.004999280309479371	1.4176512688802647e-49	4.635118166427299e-60	4.634997537158376e-9	1.5744056364028007e-15	1.4300826243604402e-6	4.0346257763143787e-22	3.693702359340763e-14	4.021321791617921e-12	1.1200046122075791e-11	1.316194904610769e-11
51500000	0.004999280309479371	1.4176512688802647e-49	4.635118166427299e-60	4.634997537158376e-9	1.5744056364028007e-15	1.4300826243604402e-6	4.0346257763143787e-22	3.693702359340763e-14	4.021321791617921e-12	1.1200046122075791e-11	1.316194904610769e-11
51600000	0.004999280309479371	1.4176512688802647e-49	4.635118166427299e-60	4.634997537158376e-9	1.5744056364028007e-15	1.4300826243604402e-6	4.0346257763143787e-22	3.693702359340763e-14	4.021321791617921e-12	1.1200046122075791e-11	1.316194904610769e-11
51700000	0.004999280309479371	1.4176512688802647e-49	4.635118166427299e-60	4.634997537158376e-9	1.5744056364028007e-15	1.4300826243604402e-6	4.0346257763143787e-22	3.693702359340763e-14	4.021321791617921e-12	1.1200046122075791e-11	1.316194904610769e-11
51800000	0.004999280309479371	1.4176512688802647e-49	4.6351181664272985e-60	4.634997537158376e-9	1.5744056364028007e-15	1.4300826243604402e-6	4.0346257763143787e-22	3.693702359340763e-14	4.021321791617921e-12	1.1200046122075791e-11	1.316194904610769e-11
51900000	0.004999280309479371	1.4176512688802645e-49	4.6351181664272985e-60	4.634997537158376e-9	1.5744056364028007e-15	1.4300826243604402e-6	4.0346257763143787e-22	3.693702359340763e-14	4.021321791617921e-12	1.1200046122075791e-11	1.316194904610769e-11
52000000	0.004999280309479371	1.4176512688802645e-49	4.6351181664272985e-60	4.634997537158376e-9	1.5744056364028007e-15	1.4300826243604402e-6	4.0346257763143787e-22	3.693702359340763e-14	4.021321791617921e-12	1.1200046122075791e-11	1.316194904610769e-11
52100000	0.004999280309479371	1.4176512688802645e-49	4.6351181664272985e-60	4.634997537158376e-9	1.5744056364028007e-15	1.4300826243604402e-6	4.0346257763143787e-22	3.693702359340763e-14	4.021321791617921e-12	1.1200046122075791e-11	1.316194904610769e-11
52200000	0.004999280309479371	1.4176512688802645e-49	4.6351181664272985e-60	4.634997537158376e-9	1.5744056364028007e-15	1.4300826243604402e-6	4.0346257763143787e-22	3.693702359340763e-14	4.021321791617921e-12	1.1200046122075791e-11	1.316194904610769e-11
52300000	0.004999280309479371	1.4176512688802645e-49	4.6351181664272985e-60	4.634997537158376e-9	1.5744056364028007e-15	1.4300826243604402e-6	4.0346257763143787e-22	3.693702359340763e-14	4.021321791617921e-12	1.1200046122075791e-11	1.316194904610769e-11
52400000	0.004999280309479371	1.4176512688802645e-49	4.6351181664272985e-60	4.634997537158376e-9	1.5744056364028007e-15	1.4300826243604402e-6	4.0346257763143787e-22	3.693702359340763e-14	4.021321791617921e-12	1.1200046122075791e-11	1.316194904610769e-11
52500000	0.004999280309479371	1.4176512688802645e-49	4.6351181664272985e-60	4.634997537158376e-9	1.5744056364028007e-15	1.4300826243604402e-6	4.0346257763143787e-22	3.693702359340763e-14	4.021321791617921e-12	1.1200046122075791e-11	1.316194904610769e-11
52600000	0.004999280309479371	1.4176512688802645e-49	4.6351181664272985e-60	4.634997537158376e-9	1.5744056364028007e-15	1.4300826243604402e-6	4.0346257763143787e-22	3.693702359340763e-14	4.021321791617921e-12	1.1200046122075791e-11	1.316194904610769e-11
52700000	0.004999280309479371	1.4176512688802645e-49	4.6351181664272985e-60	4.634997537158376e-9	1.5744056364028007e-15	1.4300826243604402e-6	4.0346257763143787e-22	3.693702359340763e-14	4.021321791617921e-12	1.1200046122075791e-11	1.316194904610769e-11
52800000	0.004999280309479371	1.4176512688802645e-49	4.6351181664272985e-60	4.634997537158376e-9	1.5744056364028007e-15	1.4300826243604402e-6	4.0346257763143787e-22	3.693702359340763e-14	4.021321791617921e-12	1.1200046122075791e-11	1.316194904610769e-11
52900000	0.004999280309479371	1.4176512688802645e-49	4.6351181664272985e-60	4.634997537158376e-9	1.5744056364028007e-15	1.4300826243604402e-6	4.0346257763143787e-22	3.693702359340763e-14	4.021321791617921e-12	1.1200046122075791e-11	1.316194904610769e-11
53000000	0.004999280309479371	1.4176512688802645e-49	4.6351181664272985e-60	4.634997537158376e-9	1.5744056364028007e-15	1.4300826243604402e-6	4.0346257763143787e-22	3.693702359340763e-14	4.021321791617921e-12	1.1200046122075791e-11	1.316194904610769e-11
53100000	0.004999280309479371	1.4176512688802645e-49	4.6351181664272985e-60	4.634997537158376e-9	1.5744056364028007e-15	1.4300826243604402e-6	4.0346257763143787e-22	3.693702359340763e-14	4.021321791617921e-12	1.1200046122075791e-11	1.316194904610769e-11
53200000	0.004999280309479371	1.4176512688802645e-49	4.6351181664272985e-60	4.634997537158376e-9	1.5744056364028007e-15	1.4300826243604402e-6	4.0346257763143787e-22	3.693702359340763e-14	4.021321791617921e-12	1.1200046122075791e-11	1.316194904610769e-11
53300000	0.004999280309479371	1.4176512688802645e-49	4.6351181664272985e-60	4.634997537158376e-9	1.5744056364028007e-15	1.4300826243604402e-6	4.034625776314378e-22	3.693702359340763e-14	4.021321791617921e-12	1.1200046122075791e-11	1.316194904610769e-11
53400000	0.004999280309479371	1.4176512688802643e-49	4.6351181664272985e-60	4.634997537158376e-9	1.5744056364028007e-15	1.4300826243604402e-6	4.034625776314378e-22	3.693702359340763e-14	4.021321791617921e-12	1.1200046122075791e-11	1.316194904610769e-11
53500000	0.004999280309479371	1.4176512688802643e-49	4.6351181664272985e-60	4.634997537158376e-9	1.5744056364028007e-15	1.4300826243604402e-6	4.034625776314378e-22	3.693702359340763e-14	4.021321791617921e-12	1.120004612207579e-11	1.316194904610769e-11
53600000	0.004999280309479371	1.4176512688802643e-49	4.635118166427298e-60	4.634997537158376e-9	1.5744056364028007e-15	1.4300826243604402e-6	4.034625776314378e-22	3.693702359340763e-14	4.021321791617921e-12	1.120004612207579e-11	1.316194904610769e-11
53700000	0.004999280309479371	1.4176512688802643e-49	4.635118166427298e-60	4.634997537158376e-9	1.5744056364028007e-15	1.4300826243604402e-6	4.034625776314378e-22	3.693702359340763e-14	4.021321791617921e-12	1.120004612207579e-11	1.316194904610769e-11
53800000	0.004999280309479371	1.4176512688802643e-49	4.635118166427298e-60	4.634997537158376e-9	1.5744056364028007e-15	1.4300826243604402e-6	4.034625776314378e-22	3.693702359340763e-14	4.021321791617921e-12	1.120004612207579e-11	1.316194904610769e-11
53900000	0.004999280309479371	1.4176512688802643e-49	4.635118166427298e-60	4.634997537158376e-9	1.5744056364028007e-15	1.4300826243604402e-6	4.034625776314378e-22	3.693702359340763e-14	4.021321791617921e-12	1.120004612207579e-11	1.316194904610769e-11
54000000	0.004999280309479371	1.4176512688802643e-49	4.635118166427298e-60	4.634997537158376e-9	1.5744056364028007e-15	1.4300826243604402e-6	4.034625776314378e-22	3.693702359340763e-14	4.021321791617921e-12	1.120004612207579e-11	1.316194904610769e-11
54100000	0.004999280309479371	1.4176512688802643e-49	4.635118166427298e-60	4.634997537158376e-9	1.5744056364028007e-15	1.4300826243604402e-6	4.034625776314378e-22	3.693702359340763e-14	4.021321791617921e-12	1.120004612207579e-11	1.316194904610769e-11
54200000	0.004999280309479371	1.4176512688802643e-49	4.635118166427298e-60	4.634997537158376e-9	1.5744056364028007e-15	1.4300826243604402e-6	4.034625776314378e-22	3.693702359340763e-14	4.021321791617921e-12	1.120004612207579e-11	1.316194904610769e-11
54300000	0.004999280309479371	1.4176512688802643e-49	4.635118166427298e-60	4.634997537158376e-9	1.5744056364028009e-15	1.4300826243604402e-6	4.034625776314378e-22	3.693702359340763e-14	4.021321791617921e-12	1.120004612207579e-11	1.316194904610769e-11
54400000	0.004999280309479371	1.4176512688802643e-49	4.635118166427298e-60	4.634997537158376e-9	1.5744056364028009e-15	1.4300826243604402e-6	4.034625776314378e-22	3.693702359340763e-14	4.021321791617921e-12	1.120004612207579e-11	1.316194904610769e-11
54500000	0.004999280309479371	1.4176512688802643e-49	4.635118166427298e-60	4.634997537158376e-9	1.5744056364028009e-15	1.4300826243604402e-6	4.034625776314378e-22	3.693702359340763e-14	4.021321791617921e-12	1.120004612207579e-11	1.316194904610769e-11
54600000	0.004999280309479371	1.4176512688802643e-49	4.635118166427298e-60	4.634997537158376e-9	1.5744056364028009e-15	1.4300826243604402e-6	4.034625776314378e-22	3.693702359340763e-14	4.021321791617921e-12	1.120004612207579e-11	1.316194904610769e-11
54700000	0.004999280309479371	1.4176512688802643e-49	4.635118166427298e-60	4.634997537158376e-9	1.5744056364028009e-15	1.4300826243604402e-6	4.034625776314378e-22	3.693702359340763e-14	4.021321791617921e-12	1.120004612207579e-11	1.316194904610769e-11
54800000	0.004999280309479371	1.4176512688802643e-49	4.635118166427298e-60	4.634997537158376e-9	1.5744056364028009e-15	1.4300826243604402e-6	4.034625776314378e-22	3.693702359340763e-14	4.021321791617921e-12	1.120004612207579e-11	1.316194904610769e-11
54900000	0.004999280309479371	1.417651268880264e-49	4.635118166427298e-60	4.634997537158376e-9	1.5744056364028009e-15	1.4300826243604402e-6	4.034625776314378e-22	3.693702359340763e-14	4.021321791617921e-12	1.120004612207579e-11	1.316194904610769e-11
55000000	0.004999280309479371	1.417651268880264e-49	4.6351181664272974e-60	4.634997537158376e-9	1.5744056364028009e-15	1.4300826243604402e-6	4.034625776314378e-22	3.693702359340763e-14	4.021321791617921e-12	1.120004612207579e-11	1.316194904610769e-11
55100000	0.004999280309479371	1.417651268880264e-49	4.6351181664272974e-60	4.6349975371583765e-9	1.5744056364028009e-15	1.4300826243604402e-6	4.034625776314378e-22	3.693702359340763e-14	4.021321791617921e-12	1.120004612207579e-11	1.316194904610769e-11
55200000	0.004999280309479371	1.417651268880264e-49	4.6351181664272974e-60	4.6349975371583765e-9	1.5744056364028009e-15	1.4300826243604402e-6	4.034625776314378e-22	3.693702359340763e-14	4.021321791617921e-12	1.120004612207579e-11	1.316194904610769e-11
55300000	0.004999280309479371	1.417651268880264e-49	4.6351181664272974e-60	4.6349975371583765e-9	1.5744056364028009e-15	1.4300826243604402e-6	4.034625776314378e-22	3.693702359340763e-14	4.021321791617921e-12	1.120004612207579e-11	1.316194904610769e-11
55400000	0.00499928030947937	1.417651268880264e-49	4.6351181664272974e-60	4.6349975371583765e-9	1.5744056364028009e-15	1.4300826243604402e-6	4.034625776314378e-22	3.693702359340763e-14	4.021321791617921e-12	1.120004612207579e-11	1.316194904610769e-11
55500000	0.00499928030947937	1.417651268880264e-49	4.6351181664272974e-60	4.6349975371583765e-9	1.5744056364028009e-15	1.4300826243604402e-6	4.034625776314378e-22	3.693702359340763e-14	4.021321791617921e-12	1.120004612207579e-11	1.3161949046107692e-11
55600000	0.00499928030947937	1.417651268880264e-49	4.6351181664272974e-60	4.6349975371583765e-9	1.5744056364028009e-15	1.4300826243604402e-6	4.034625776314378e-22	3.693702359340763e-14	4.021321791617921e-12	1.120004612207579e-11	1.3161949046107692e-11
55700000	0.00499928030947937	1.417651268880264e-49	4.6351181664272974e-60	4.6349975371583765e-9	1.5744056364028009e-15	1.4300826243604402e-6	4.034625776314378e-22	3.693702359340763e-14	4.021321791617921e-12	1.120004612207579e-11	1.3161949046107692e-11
55800000	0.00499928030947937	1.417651268880264e-49	4.6351181664272974e-60	4.6349975371583765e-9	1.5744056364028009e-15	1.4300826243604402e-6	4.034625776314378e-22	3.693702359340763e-14	4.021321791617921e-12	1.120004612207579e-11	1.3161949046107692e-11
55900000	0.00499928030947937	1.417651268880264e-49	4.6351181664272974e-60	4.6349975371583765e-9	1.5744056364028009e-15	1.4300826243604402e-6	4.034625776314378e-22	3.693702359340763e-14	4.021321791617921e-12	1.120004612207579e-11	1.3161949046107692e-11
56000000	0.00499928030947937	1.417651268880264e-49	4.6351181664272974e-60	4.6349975371583765e-9	1.5744056364028009e-15	1.4300826243604402e-6	4.034625776314378e-22	3.693702359340763e-14	4.021321791617921e-12	1.120004612207579e-11	1.3161949046107692e-11
56100000	0.00499928030947937	1.417651268880264e-49	4.6351181664272974e-60	4.6349975371583765e-9	1.5744056364028009e-15	1.4300826243604402e-6	4.034625776314378e-22	3.693702359340763e-14	4.021321791617921e-12	1.120004612207579e-11	1.3161949046107692e-11
56200000	0.00499928030947937	1.417651268880264e-49	4.6351181664272974e-60	4.6349975371583765e-9	1.5744056364028009e-15	1.4300826243604402e-6	4.034625776314378e-22	3.693702359340763e-14	4.021321791617921e-12	1.120004612207579e-11	1.3161949046107692e-11
56300000	0.00499928030947937	1.417651268880264e-49	4.6351181664272974e-60	4.6349975371583765e-9	1.5744056364028009e-15	1.4300826243604402e-6	4.034625776314378e-22	3.693702359340763e-14	4.021321791617921e-12	1.120004612207579e-11	1.3161949046107692e-11
56400000	0.00499928030947937	1.4176512688802639e-49	4.635118166427297e-60	4.6349975371583765e-9	1.5744056364028009e-15	1.4300826243604402e-6	4.034625776314378e-22	3.693702359340763e-14	4.021321791617921e-12	1.120004612207579e-11	1.3161949046107692e-11
56500000	0.00499928030947937	1.4176512688802639e-49	4.635118166427297e-60	4.6349975371583765e-9	1.5744056364028009e-15	1.4300826243604402e-6	4.034625776314378e-22	3.693702359340763e-14	4.021321791617921e-12	1.120004612207579e-11	1.3161949046107692e-11
56600000	0.00499928030947937	1.4176512688802639e-49	4.635118166427297e-60	4.6349975371583765e-9	1.5744056364028009e-15	1.4300826243604402e-6	4.0346257763143777e-22	3.693702359340763e-14	4.021321791617921e-12	1.120004612207579e-11	1.3161949046107692e-11
56700000	0.00499928030947937	1.4176512688802639e-49	4.635118166427297e-60	4.6349975371583765e-9	1.5744056364028009e-15	1.4300826243604402e-6	4.0346257763143777e-22	3.693702359340763e-14	4.021321791617921e-12	1.120004612207579e-11	1.3161949046107692e-11
56800000	0.00499928030947937	1.4176512688802639e-49	4.635118166427297e-60	4.6349975371583765e-9	1.5744056364028009e-15	1.4300826243604402e-6	4.0346257763143777e-22	3.693702359340763e-14	4.021321791617921e-12	1.120004612207579e-11	1.3161949046107692e-11
56900000	0.00499928030947937	1.4176512688802639e-49	4.635118166427297e-60	4.6349975371583765e-9	1.5744056364028009e-15	1.4300826243604402e-6	4.0346257763143777e-22	3.693702359340763e-14	4.021321791617921e-12	1.120004612207579e-11	1.3161949046107692e-11
57000000	0.00499928030947937	1.4176512688802639e-49	4.635118166427297e-60	4.6349975371583765e-9	1.5744056364028009e-15	1.4300826243604402e-6	4.0346257763143777e-22	3.693702359340763e-14	4.021321791617921e-12	1.120004612207579e-11	1.3161949046107692e-11
57100000	0.00499928030947937	1.4176512688802639e-49	4.635118166427297e-60	4.6349975371583765e-9	1.5744056364028009e-15	1.4300826243604402e-6	4.0346257763143777e-22	3.693702359340763e-14	4.021321791617921e-12	1.120004612207579e-11	1.3161949046107692e-11
57200000	0.00499928030947937	1.4176512688802639e-49	4.635118166427297e-60	4.6349975371583765e-9	1.5744056364028009e-15	1.4300826243604402e-6	4.0346257763143777e-22	3.693702359340763e-14	4.021321791617921e-12	1.120004612207579e-11	1.3161949046107692e-11
57300000	0.00499928030947937	1.4176512688802639e-49	4.635118166427297e-60	4.6349975371583765e-9	1.5744056364028009e-15	1.4300826243604402e-6	4.0346257763143777e-22	3.693702359340763e-14	4.021321791617921e-12	1.120004612207579e-11	1.3161949046107692e-11
57400000	0.00499928030947937	1.4176512688802639e-49	4.635118166427297e-60	4.6349975371583765e-9	1.5744056364028009e-15	1.4300826243604402e-6	4.0346257763143777e-22	3.693702359340763e-14	4.021321791617921e-12	1.120004612207579e-11	1.3161949046107692e-11
57500000	0.00499928030947937	1.4176512688802639e-49	4.635118166427297e-60	4.6349975371583765e-9	1.5744056364028009e-15	1.4300826243604402e-6	4.0346257763143777e-22	3.693702359340763e-14	4.021321791617921e-12	1.120004612207579e-11	1.3161949046107692e-11
57600000	0.00499928030947937	1.4176512688802639e-49	4.635118166427297e-60	4.6349975371583765e-9	1.5744056364028009e-15	1.4300826243604402e-6	4.0346257763143777e-22	3.693702359340763e-14	4.021321791617921e-12	1.120004612207579e-11	1.3161949046107692e-11
57700000	0.00499928030947937	1.4176512688802639e-49	4.635118166427297e-60	4.6349975371583765e-9	1.5744056364028009e-15	1.4300826243604402e-6	4.0346257763143777e-22	3.693702359340763e-14	4.021321791617921e-12	1.120004612207579e-11	1.3161949046107692e-11
57800000	0.00499928030947937	1.4176512688802639e-49	4.635118166427297e-60	4.6349975371583765e-9	1.5744056364028009e-15	1.4300826243604402e-6	4.0346257763143777e-22	3.693702359340763e-14	4.021321791617921e-12	1.120004612207579e-11	1.3161949046107692e-11
57900000	0.00499928030947937	1.4176512688802637e-49	4.6351181664272963e-60	4.6349975371583765e-9	1.5744056364028009e-15	1.4300826243604402e-6	4.0346257763143777e-22	3.693702359340763e-14	4.021321791617921e-12	1.120004612207579e-11	1.3161949046107692e-11
58000000	0.00499928030947937	1.4176512688802637e-49	4.6351181664272963e-60	4.6349975371583765e-9	1.5744056364028009e-15	1.4300826243604402e-6	4.0346257763143777e-22	3.693702359340763e-14	4.021321791617921e-12	1.120004612207579e-11	1.3161949046107692e-11
58100000	0.00499928030947937	1.4176512688802637e-49	4.6351181664272963e-60	4.6349975371583765e-9	1.5744056364028009e-15	1.4300826243604402e-6	4.0346257763143777e-22	3.693702359340763e-14	4.021321791617921e-12	1.120004612207579e-11	1.3161949046107692e-11
58200000	0.00499928030947937	1.4176512688802637e-49	4.6351181664272963e-60	4.6349975371583765e-9	1.5744056364028009e-15	1.4300826243604402e-6	4.0346257763143777e-22	3.693702359340763e-14	4.021321791617921e-12	1.120004612207579e-11	1.3161949046107692e-11
58300000	0.00499928030947937	1.4176512688802637e-49	4.6351181664272963e-60	4.6349975371583765e-9	1.5744056364028009e-15	1.4300826243604402e-6	4.0346257763143777e-22	3.693702359340763e-14	4.021321791617921e-12	1.120004612207579e-11	1.3161949046107692e-11
58400000	0.00499928030947937	1.4176512688802637e-49	4.6351181664272963e-60	4.6349975371583765e-9	1.5744056364028009e-15	1.4300826243604402e-6	4.0346257763143777e-22	3.693702359340763e-14	4.021321791617921e-12	1.120004612207579e-11	1.3161949046107692e-11
58500000	0.00499928030947937	1.4176512688802637e-49	4.6351181664272963e-60	4.6349975371583765e-9	1.5744056364028009e-15	1.4300826243604402e-6	4.0346257763143777e-22	3.693702359340763e-14	4.021321791617921e-12	1.120004612207579e-11	1.3161949046107692e-11
58600000	0.00499928030947937	1.4176512688802637e-49	4.6351181664272963e-60	4.6349975371583765e-9	1.5744056364028009e-15	1.4300826243604402e-6	4.0346257763143777e-22	3.693702359340763e-14	4.021321791617921e-12	1.120004612207579e-11	1.3161949046107692e-11
58700000	0.00499928030947937	1.4176512688802637e-49	4.6351181664272963e-60	4.6349975371583765e-9	1.5744056364028009e-15	1.4300826243604402e-6	4.0346257763143777e-22	3.693702359340763e-14	4.021321791617921e-12	1.120004612207579e-11	1.3161949046107692e-11
58800000	0.00499928030947937	1.4176512688802637e-49	4.6351181664272963e-60	4.6349975371583765e-9	1.5744056364028009e-15	1.4300826243604402e-6	4.0346257763143777e-22	3.693702359340763e-14	4.021321791617921e-12	1.120004612207579e-11	1.3161949046107692e-11
58900000	0.00499928030947937	1.4176512688802637e-49	4.6351181664272963e-60	4.6349975371583765e-9	1.5744056364028009e-15	1.4300826243604402e-6	4.0346257763143777e-22	3.693702359340763e-14	4.021321791617921e-12	1.120004612207579e-11	1.3161949046107692e-11
59000000	0.00499928030947937	1.4176512688802637e-49	4.6351181664272963e-60	4.6349975371583765e-9	1.5744056364028009e-15	1.4300826243604402e-6	4.0346257763143777e-22	3.693702359340763e-14	4.021321791617921e-12	1.120004612207579e-11	1.3161949046107692e-11
59100000	0.00499928030947937	1.4176512688802637e-49	4.6351181664272963e-60	4.6349975371583765e-9	1.5744056364028009e-15	1.4300826243604402e-6	4.0346257763143777e-22	3.693702359340763e-14	4.021321791617921e-12	1.120004612207579e-11	1.3161949046107692e-11
59200000	0.00499928030947937	1.4176512688802637e-49	4.6351181664272963e-60	4.6349975371583765e-9	1.5744056364028009e-15	1.4300826243604402e-6	4.0346257763143777e-22	3.693702359340763e-14	4.021321791617921e-12	1.120004612207579e-11	1.3161949046107692e-11
59300000	0.00499928030947937	1.4176512688802637e-49	4.6351181664272963e-60	4.6349975371583765e-9	1.5744056364028009e-15	1.4300826243604402e-6	4.0346257763143777e-22	3.693702359340763e-14	4.021321791617921e-12	1.120004612207579e-11	1.3161949046107692e-11
59400000	0.00499928030947937	1.4176512688802637e-49	4.6351181664272963e-60	4.6349975371583765e-9	1.5744056364028009e-15	1.4300826243604402e-6	4.0346257763143777e-22	3.693702359340763e-14	4.021321791617921e-12	1.120004612207579e-11	1.3161949046107692e-11
59500000	0.00499928030947937	1.4176512688802637e-49	4.6351181664272963e-60	4.6349975371583765e-9	1.5744056364028009e-15	1.4300826243604402e-6	4.0346257763143777e-22	3.693702359340763e-14	4.021321791617921e-12	1.120004612207579e-11	1.3161949046107692e-11
59600000	0.00499928030947937	1.4176512688802637e-49	4.6351181664272963e-60	4.6349975371583765e-9	1.5744056364028009e-15	1.4300826243604402e-6	4.0346257763143777e-22	3.693702359340763e-14	4.021321791617921e-12	1.120004612207579e-11	1.3161949046107692e-11
59700000	0.00499928030947937	1.4176512688802637e-49	4.6351181664272963e-60	4.6349975371583765e-9	1.5744056364028009e-15	1.4300826243604402e-6	4.0346257763143777e-22	3.693702359340763e-14	4.021321791617921e-12	1.120004612207579e-11	1.3161949046107692e-11
59800000	0.00499928030947937	1.4176512688802637e-49	4.6351181664272963e-60	4.6349975371583765e-9	1.5744056364028009e-15	1.4300826243604402e-6	4.0346257763143777e-22	3.693702359340763e-14	4.021321791617921e-12	1.120004612207579e-11	1.3161949046107692e-11
59900000	0.00499928030947937	1.4176512688802637e-49	4.6351181664272963e-60	4.6349975371583765e-9	1.5744056364028009e-15	1.4300826243604402e-6	4.0346257763143777e-22	3.693702359340763e-14	4.021321791617921e-12	1.120004612207579e-11	1.3161949046107692e-11
60000000	0.00499928030947937	1.4176512688802637e-49	4.6351181664272963e-60	4.6349975371583765e-9	1.5744056364028009e-15	1.4300826243604402e-6	4.0346257763143777e-22	3.693702359340763e-14	4.021321791617921e-12	1.120004612207579e-11	1.3161949046107692e-11
60100000	0.00499928030947937	1.4176512688802637e-49	4.6351181664272963e-60	4.6349975371583765e-9	1.5744056364028009e-15	1.4300826243604402e-6	4.0346257763143777e-22	3.693702359340763e-14	4.021321791617921e-12	1.120004612207579e-11	1.3161949046107692e-11
60200000	0.00499928030947937	1.4176512688802637e-49	4.6351181664272963e-60	4.6349975371583765e-9	1.5744056364028009e-15	1.4300826243604402e-6	4.0346257763143777e-22	3.693702359340763e-14	4.021321791617921e-12	1.120004612207579e-11	1.3161949046107692e-11
60300000	0.00499928030947937	1.4176512688802637e-49	4.6351181664272963e-60	4.6349975371583765e-9	1.5744056364028009e-15	1.4300826243604402e-6	4.0346257763143777e-22	3.693702359340763e-14	4.021321791617921e-12	1.120004612207579e-11	1.3161949046107692e-11
60400000	0.00499928030947937	1.4176512688802637e-49	4.6351181664272963e-60	4.6349975371583765e-9	1.5744056364028009e-15	1.4300826243604402e-6	4.0346257763143777e-22	3.693702359340763e-14	4.021321791617921e-12	1.120004612207579e-11	1.3161949046107692e-11
60500000	0.00499928030947937	1.4176512688802637e-49	4.6351181664272963e-60	4.6349975371583765e-9	1.5744056364028009e-15	1.4300826243604402e-6	4.0346257763143777e-22	3.693702359340763e-14	4.021321791617921e-12	1.120004612207579e-11	1.3161949046107692e-11
60600000	0.00499928030947937	1.4176512688802637e-49	4.6351181664272963e-60	4.6349975371583765e-9	1.5744056364028009e-15	1.4300826243604402e-6	4.0346257763143777e-22	3.693702359340763e-14	4.021321791617921e-12	1.120004612207579e-11	1.3161949046107692e-11
60700000	0.00499928030947937	1.4176512688802637e-49	4.6351181664272963e-60	4.6349975371583765e-9	1.5744056364028009e-15	1.4300826243604402e-6	4.0346257763143777e-22	3.693702359340763e-14	4.021321791617921e-12	1.120004612207579e-11	1.3161949046107692e-11
60800000	0.00499928030947937	1.4176512688802637e-49	4.6351181664272963e-60	4.6349975371583765e-9	1.5744056364028009e-15	1.4300826243604402e-6	4.0346257763143777e-22	3.693702359340763e-14	4.021321791617921e-12	1.120004612207579e-11	1.3161949046107692e-11
60900000	0.00499928030947937	1.4176512688802637e-49	4.6351181664272963e-60	4.6349975371583765e-9	1.5744056364028009e-15	1.4300826243604402e-6	4.0346257763143777e-22	3.693702359340763e-14	4.021321791617921e-12	1.120004612207579e-11	1.3161949046107692e-11
61000000	0.00499928030947937	1.4176512688802637e-49	4.6351181664272963e-60	4.6349975371583765e-9	1.5744056364028009e-15	1.4300826243604402e-6	4.0346257763143777e-22	3.693702359340763e-14	4.021321791617921e-12	1.120004612207579e-11	1.3161949046107692e-11
61100000	0.00499928030947937	1.4176512688802637e-49	4.6351181664272963e-60	4.6349975371583765e-9	1.5744056364028009e-15	1.4300826243604402e-6	4.0346257763143777e-22	3.693702359340763e-14	4.021321791617921e-12	1.120004612207579e-11	1.3161949046107692e-11
61200000	0.00499928030947937	1.4176512688802637e-49	4.6351181664272963e-60	4.6349975371583765e-9	1.5744056364028009e-15	1.4300826243604402e-6	4.0346257763143777e-22	3.693702359340763e-14	4.021321791617921e-12	1.120004612207579e-11	1.3161949046107692e-11
61300000	0.00499928030947937	1.4176512688802637e-49	4.6351181664272963e-60	4.6349975371583765e-9	1.5744056364028009e-15	1.4300826243604402e-6	4.0346257763143777e-22	3.693702359340763e-14	4.021321791617921e-12	1.120004612207579e-11	1.3161949046107692e-11
61400000	0.00499928030947937	1.4176512688802637e-49	4.6351181664272963e-60	4.6349975371583765e-9	1.5744056364028009e-15	1.4300826243604402e-6	4.0346257763143777e-22	3.693702359340763e-14	4.021321791617921e-12	1.120004612207579e-11	1.3161949046107692e-11
61500000	0.00499928030947937	1.4176512688802637e-49	4.6351181664272963e-60	4.6349975371583765e-9	1.5744056364028009e-15	1.4300826243604402e-6	4.0346257763143777e-22	3.693702359340763e-14	4.021321791617921e-12	1.120004612207579e-11	1.3161949046107692e-11
61600000	0.00499928030947937	1.4176512688802637e-49	4.6351181664272963e-60	4.6349975371583765e-9	1.5744056364028009e-15	1.4300826243604402e-6	4.0346257763143777e-22	3.693702359340763e-14	4.021321791617921e-12	1.120004612207579e-11	1.3161949046107692e-11
61700000	0.00499928030947937	1.4176512688802637e-49	4.6351181664272963e-60	4.6349975371583765e-9	1.5744056364028009e-15	1.4300826243604402e-6	4.0346257763143777e-22	3.693702359340763e-14	4.021321791617921e-12	1.120004612207579e-11	1.3161949046107692e-11
61800000	0.00499928030947937	1.4176512688802637e-49	4.6351181664272963e-60	4.6349975371583765e-9	1.5744056364028009e-15	1.4300826243604402e-6	4.0346257763143777e-22	3.693702359340763e-14	4.021321791617921e-12	1.120004612207579e-11	1.3161949046107692e-11
61900000	0.00499928030947937	1.4176512688802637e-49	4.6351181664272963e-60	4.6349975371583765e-9	1.5744056364028009e-15	1.4300826243604402e-6	4.0346257763143777e-22	3.693702359340763e-14	4.021321791617921e-12	1.120004612207579e-11	1.3161949046107692e-11
62000000	0.00499928030947937	1.4176512688802637e-49	4.6351181664272963e-60	4.6349975371583765e-9	1.5744056364028009e-15	1.4300826243604402e-6	4.0346257763143777e-22	3.693702359340763e-14	4.021321791617921e-12	1.120004612207579e-11	1.3161949046107692e-11
62100000	0.00499928030947937	1.4176512688802637e-49	4.6351181664272963e-60	4.6349975371583765e-9	1.5744056364028009e-15	1.4300826243604402e-6	4.0346257763143777e-22	3.693702359340763e-14	4.021321791617921e-12	1.120004612207579e-11	1.3161949046107692e-11
62200000	0.00499928030947937	1.4176512688802639e-49	4.6351181664272963e-60	4.6349975371583765e-9	1.5744056364028009e-15	1.4300826243604402e-6	4.0346257763143777e-22	3.693702359340763e-14	4.021321791617921e-12	1.120004612207579e-11	1.3161949046107692e-11
62300000	0.00499928030947937	1.4176512688802639e-49	4.6351181664272963e-60	4.6349975371583765e-9	1.5744056364028009e-15	1.4300826243604402e-6	4.0346257763143777e-22	3.693702359340763e-14	4.021321791617921e-12	1.120004612207579e-11	1.3161949046107692e-11
62400000	0.00499928030947937	1.4176512688802639e-49	4.6351181664272963e-60	4.6349975371583765e-9	1.5744056364028009e-15	1.4300826243604402e-6	4.0346257763143777e-22	3.693702359340763e-14	4.021321791617921e-12	1.120004612207579e-11	1.3161949046107692e-11
62500000	0.00499928030947937	1.4176512688802639e-49	4.6351181664272963e-60	4.6349975371583765e-9	1.5744056364028009e-15	1.4300826243604402e-6	4.0346257763143777e-22	3.693702359340763e-14	4.021321791617921e-12	1.120004612207579e-11	1.3161949046107692e-11
62600000	0.00499928030947937	1.4176512688802639e-49	4.635118166427297e-60	4.6349975371583765e-9	1.5744056364028009e-15	1.4300826243604402e-6	4.0346257763143777e-22	3.693702359340763e-14	4.021321791617921e-12	1.120004612207579e-11	1.3161949046107692e-11
62700000	0.00499928030947937	1.4176512688802639e-49	4.635118166427297e-60	4.6349975371583765e-9	1.5744056364028009e-15	1.4300826243604402e-6	4.0346257763143777e-22	3.693702359340763e-14	4.021321791617921e-12	1.120004612207579e-11	1.3161949046107692e-11
62800000	0.00499928030947937	1.4176512688802639e-49	4.635118166427297e-60	4.6349975371583765e-9	1.5744056364028009e-15	1.4300826243604402e-6	4.0346257763143777e-22	3.693702359340763e-14	4.021321791617921e-12	1.120004612207579e-11	1.3161949046107692e-11
62900000	0.00499928030947937	1.4176512688802639e-49	4.635118166427297e-60	4.6349975371583765e-9	1.5744056364028009e-15	1.4300826243604402e-6	4.0346257763143777e-22	3.693702359340763e-14	4.021321791617921e-12	1.120004612207579e-11	1.3161949046107692e-11
63000000	0.00499928030947937	1.4176512688802639e-49	4.635118166427297e-60	4.6349975371583765e-9	1.5744056364028009e-15	1.4300826243604402e-6	4.0346257763143777e-22	3.693702359340763e-14	4.021321791617921e-12	1.120004612207579e-11	1.3161949046107692e-11
63100000	0.00499928030947937	1.4176512688802639e-49	4.635118166427297e-60	4.6349975371583765e-9	1.5744056364028009e-15	1.4300826243604402e-6	4.0346257763143777e-22	3.693702359340763e-14	4.021321791617921e-12	1.120004612207579e-11	1.3161949046107692e-11
63200000	0.00499928030947937	1.4176512688802639e-49	4.635118166427297e-60	4.6349975371583765e-9	1.5744056364028009e-15	1.4300826243604402e-6	4.0346257763143777e-22	3.693702359340763e-14	4.021321791617921e-12	1.120004612207579e-11	1.3161949046107692e-11
63300000	0.00499928030947937	1.4176512688802639e-49	4.635118166427297e-60	4.6349975371583765e-9	1.5744056364028009e-15	1.4300826243604402e-6	4.0346257763143777e-22	3.693702359340763e-14	4.021321791617921e-12	1.120004612207579e-11	1.3161949046107692e-11
63400000	0.00499928030947937	1.417651268880264e-49	4.635118166427297e-60	4.6349975371583765e-9	1.5744056364028009e-15	1.4300826243604402e-6	4.0346257763143777e-22	3.693702359340763e-14	4.021321791617921e-12	1.120004612207579e-11	1.3161949046107692e-11
63500000	0.00499928030947937	1.417651268880264e-49	4.635118166427297e-60	4.6349975371583765e-9	1.5744056364028009e-15	1.4300826243604402e-6	4.0346257763143777e-22	3.693702359340763e-14	4.021321791617921e-12	1.120004612207579e-11	1.3161949046107692e-11
63600000	0.00499928030947937	1.417651268880264e-49	4.635118166427297e-60	4.6349975371583765e-9	1.5744056364028009e-15	1.4300826243604402e-6	4.034625776314378e-22	3.693702359340763e-14	4.021321791617921e-12	1.120004612207579e-11	1.3161949046107692e-11
63700000	0.00499928030947937	1.417651268880264e-49	4.635118166427297e-60	4.6349975371583765e-9	1.5744056364028009e-15	1.4300826243604402e-6	4.034625776314378e-22	3.693702359340763e-14	4.021321791617921e-12	1.120004612207579e-11	1.3161949046107692e-11
63800000	0.00499928030947937	1.417651268880264e-49	4.635118166427297e-60	4.6349975371583765e-9	1.5744056364028009e-15	1.4300826243604402e-6	4.034625776314378e-22	3.693702359340763e-14	4.021321791617921e-12	1.120004612207579e-11	1.3161949046107692e-11
63900000	0.00499928030947937	1.417651268880264e-49	4.635118166427297e-60	4.6349975371583765e-9	1.5744056364028009e-15	1.4300826243604402e-6	4.034625776314378e-22	3.693702359340763e-14	4.021321791617921e-12	1.120004612207579e-11	1.3161949046107692e-11
64000000	0.00499928030947937	1.417651268880264e-49	4.6351181664272974e-60	4.6349975371583765e-9	1.5744056364028009e-15	1.4300826243604402e-6	4.034625776314378e-22	3.693702359340763e-14	4.021321791617921e-12	1.120004612207579e-11	1.3161949046107692e-11
64100000	0.00499928030947937	1.417651268880264e-49	4.6351181664272974e-60	4.6349975371583765e-9	1.5744056364028009e-15	1.4300826243604402e-6	4.034625776314378e-22	3.693702359340763e-14	4.021321791617921e-12	1.120004612207579e-11	1.3161949046107692e-11
64200000	0.00499928030947937	1.417651268880264e-49	4.6351181664272974e-60	4.6349975371583765e-9	1.5744056364028007e-15	1.4300826243604402e-6	4.034625776314378e-22	3.693702359340763e-14	4.021321791617921e-12	1.120004612207579e-11	1.3161949046107692e-11
64300000	0.00499928030947937	1.417651268880264e-49	4.6351181664272974e-60	4.6349975371583765e-9	1.5744056364028007e-15	1.4300826243604402e-6	4.034625776314378e-22	3.693702359340763e-14	4.021321791617921e-12	1.120004612207579e-11	1.3161949046107692e-11
64400000	0.00499928030947937	1.4176512688802643e-49	4.6351181664272974e-60	4.6349975371583765e-9	1.5744056364028007e-15	1.4300826243604402e-6	4.034625776314378e-22	3.693702359340763e-14	4.021321791617921e-12	1.120004612207579e-11	1.3161949046107692e-11
64500000	0.00499928030947937	1.4176512688802643e-49	4.6351181664272974e-60	4.6349975371583765e-9	1.5744056364028007e-15	1.4300826243604402e-6	4.034625776314378e-22	3.693702359340763e-14	4.021321791617921e-12	1.1200046122075791e-11	1.3161949046107692e-11
64600000	0.00499928030947937	1.4176512688802643e-49	4.6351181664272974e-60	4.6349975371583765e-9	1.5744056364028007e-15	1.4300826243604402e-6	4.034625776314378e-22	3.693702359340763e-14	4.021321791617921e-12	1.1200046122075791e-11	1.3161949046107692e-11
64700000	0.00499928030947937	1.4176512688802643e-49	4.6351181664272974e-60	4.6349975371583765e-9	1.5744056364028007e-15	1.4300826243604402e-6	4.034625776314378e-22	3.693702359340763e-14	4.021321791617921e-12	1.1200046122075791e-11	1.3161949046107692e-11
64800000	0.00499928030947937	1.4176512688802643e-49	4.6351181664272974e-60	4.6349975371583765e-9	1.5744056364028007e-15	1.4300826243604402e-6	4.034625776314378e-22	3.693702359340763e-14	4.021321791617921e-12	1.1200046122075791e-11	1.3161949046107692e-11
64900000	0.00499928030947937	1.4176512688802643e-49	4.6351181664272974e-60	4.6349975371583765e-9	1.5744056364028007e-15	1.4300826243604402e-6	4.034625776314378e-22	3.693702359340763e-14	4.021321791617921e-12	1.1200046122075791e-11	1.3161949046107692e-11
65000000	0.00499928030947937	1.4176512688802643e-49	4.6351181664272974e-60	4.6349975371583765e-9	1.5744056364028007e-15	1.4300826243604402e-6	4.034625776314378e-22	3.693702359340763e-14	4.021321791617921e-12	1.1200046122075791e-11	1.3161949046107692e-11
65100000	0.00499928030947937	1.4176512688802643e-49	4.6351181664272974e-60	4.6349975371583765e-9	1.5744056364028007e-15	1.4300826243604402e-6	4.034625776314378e-22	3.693702359340763e-14	4.021321791617921e-12	1.1200046122075791e-11	1.3161949046107692e-11
65200000	0.004999280309479371	1.4176512688802643e-49	4.635118166427298e-60	4.634997537158376e-9	1.5744056364028007e-15	1.4300826243604402e-6	4.034625776314378e-22	3.693702359340764e-14	4.021321791617921e-12	1.1200046122075791e-11	1.3161949046107692e-11
65300000	0.004999280309479371	1.4176512688802645e-49	4.635118166427298e-60	4.634997537158376e-9	1.5744056364028007e-15	1.4300826243604402e-6	4.034625776314378e-22	3.693702359340764e-14	4.021321791617921e-12	1.1200046122075791e-11	1.3161949046107692e-11
65400000	0.004999280309479371	1.4176512688802645e-49	4.635118166427298e-60	4.634997537158376e-9	1.5744056364028007e-15	1.4300826243604402e-6	4.034625776314378e-22	3.693702359340764e-14	4.021321791617921e-12	1.1200046122075791e-11	1.3161949046107692e-11
65500000	0.004999280309479371	1.4176512688802645e-49	4.635118166427298e-60	4.634997537158376e-9	1.5744056364028007e-15	1.4300826243604402e-6	4.034625776314378e-22	3.693702359340764e-14	4.021321791617921e-12	1.1200046122075791e-11	1.3161949046107692e-11
65600000	0.004999280309479371	1.4176512688802645e-49	4.635118166427298e-60	4.634997537158376e-9	1.5744056364028007e-15	1.4300826243604402e-6	4.034625776314378e-22	3.693702359340764e-14	4.021321791617921e-12	1.1200046122075791e-11	1.3161949046107692e-11
65700000	0.004999280309479371	1.4176512688802645e-49	4.635118166427298e-60	4.634997537158376e-9	1.5744056364028007e-15	1.4300826243604402e-6	4.034625776314378e-22	3.693702359340764e-14	4.021321791617921e-12	1.1200046122075791e-11	1.316194904610769e-11
65800000	0.004999280309479371	1.4176512688802645e-49	4.635118166427298e-60	4.634997537158376e-9	1.5744056364028007e-15	1.4300826243604402e-6	4.034625776314378e-22	3.693702359340764e-14	4.021321791617921e-12	1.1200046122075791e-11	1.316194904610769e-11
65900000	0.004999280309479371	1.4176512688802645e-49	4.635118166427298e-60	4.634997537158376e-9	1.5744056364028007e-15	1.4300826243604402e-6	4.034625776314378e-22	3.693702359340764e-14	4.021321791617921e-12	1.1200046122075791e-11	1.316194904610769e-11
66000000	0.004999280309479371	1.4176512688802645e-49	4.635118166427298e-60	4.634997537158376e-9	1.5744056364028007e-15	1.4300826243604402e-6	4.034625776314378e-22	3.693702359340764e-14	4.021321791617921e-12	1.1200046122075791e-11	1.316194904610769e-11
66100000	0.004999280309479371	1.4176512688802645e-49	4.635118166427298e-60	4.634997537158376e-9	1.5744056364028007e-15	1.4300826243604402e-6	4.034625776314378e-22	3.693702359340764e-14	4.021321791617921e-12	1.1200046122075791e-11	1.316194904610769e-11
66200000	0.004999280309479371	1.4176512688802647e-49	4.635118166427298e-60	4.634997537158376e-9	1.5744056364028007e-15	1.4300826243604402e-6	4.034625776314378e-22	3.693702359340764e-14	4.021321791617921e-12	1.1200046122075791e-11	1.316194904610769e-11
66300000	0.004999280309479371	1.4176512688802647e-49	4.635118166427298e-60	4.634997537158376e-9	1.5744056364028007e-15	1.4300826243604402e-6	4.034625776314378e-22	3.693702359340764e-14	4.021321791617921e-12	1.1200046122075791e-11	1.316194904610769e-11
66400000	0.004999280309479371	1.4176512688802647e-49	4.635118166427298e-60	4.634997537158376e-9	1.5744056364028007e-15	1.4300826243604402e-6	4.034625776314378e-22	3.693702359340764e-14	4.021321791617921e-12	1.1200046122075791e-11	1.316194904610769e-11
66500000	0.004999280309479371	1.4176512688802647e-49	4.6351181664272985e-60	4.634997537158376e-9	1.5744056364028007e-15	1.4300826243604402e-6	4.034625776314378e-22	3.693702359340764e-14	4.021321791617921e-12	1.1200046122075791e-11	1.316194904610769e-11
66600000	0.004999280309479371	1.4176512688802647e-49	4.6351181664272985e-60	4.634997537158376e-9	1.5744056364028007e-15	1.4300826243604402e-6	4.034625776314378e-22	3.693702359340764e-14	4.021321791617921e-12	1.1200046122075791e-11	1.316194904610769e-11
66700000	0.004999280309479371	1.4176512688802647e-49	4.6351181664272985e-60	4.634997537158376e-9	1.5744056364028007e-15	1.4300826243604402e-6	4.034625776314378e-22	3.693702359340764e-14	4.021321791617921e-12	1.1200046122075791e-11	1.316194904610769e-11
66800000	0.004999280309479371	1.4176512688802647e-49	4.6351181664272985e-60	4.634997537158376e-9	1.5744056364028007e-15	1.4300826243604402e-6	4.0346257763143787e-22	3.693702359340764e-14	4.021321791617921e-12	1.1200046122075791e-11	1.316194904610769e-11
66900000	0.004999280309479371	1.4176512688802647e-49	4.6351181664272985e-60	4.634997537158376e-9	1.5744056364028007e-15	1.4300826243604402e-6	4.0346257763143787e-22	3.693702359340764e-14	4.021321791617921e-12	1.1200046122075791e-11	1.316194904610769e-11
67000000	0.004999280309479371	1.4176512688802647e-49	4.6351181664272985e-60	4.634997537158376e-9	1.5744056364028007e-15	1.4300826243604402e-6	4.0346257763143787e-22	3.693702359340764e-14	4.021321791617921e-12	1.1200046122075791e-11	1.316194904610769e-11
67100000	0.004999280309479371	1.4176512688802648e-49	4.6351181664272985e-60	4.634997537158376e-9	1.5744056364028007e-15	1.4300826243604402e-6	4.0346257763143787e-22	3.693702359340764e-14	4.021321791617921e-12	1.1200046122075791e-11	1.316194904610769e-11
67200000	0.004999280309479371	1.4176512688802648e-49	4.6351181664272985e-60	4.634997537158376e-9	1.5744056364028007e-15	1.4300826243604402e-6	4.0346257763143787e-22	3.693702359340764e-14	4.021321791617921e-12	1.1200046122075791e-11	1.316194904610769e-11
67300000	0.004999280309479371	1.4176512688802648e-49	4.6351181664272985e-60	4.634997537158376e-9	1.5744056364028007e-15	1.4300826243604402e-6	4.0346257763143787e-22	3.693702359340764e-14	4.021321791617921e-12	1.1200046122075791e-11	1.316194904610769e-11
67400000	0.004999280309479371	1.4176512688802648e-49	4.6351181664272985e-60	4.634997537158376e-9	1.5744056364028007e-15	1.4300826243604402e-6	4.0346257763143787e-22	3.693702359340764e-14	4.021321791617921e-12	1.1200046122075791e-11	1.316194904610769e-11
67500000	0.004999280309479371	1.4176512688802648e-49	4.6351181664272985e-60	4.634997537158376e-9	1.5744056364028007e-15	1.4300826243604402e-6	4.0346257763143787e-22	3.693702359340764e-14	4.021321791617921e-12	1.1200046122075791e-11	1.316194904610769e-11
67600000	0.004999280309479371	1.4176512688802648e-49	4.6351181664272985e-60	4.634997537158376e-9	1.5744056364028007e-15	1.4300826243604402e-6	4.0346257763143787e-22	3.693702359340764e-14	4.021321791617921e-12	1.1200046122075791e-11	1.316194904610769e-11
67700000	0.004999280309479371	1.4176512688802648e-49	4.6351181664272985e-60	4.634997537158376e-9	1.5744056364028007e-15	1.4300826243604402e-6	4.0346257763143787e-22	3.693702359340764e-14	4.021321791617921e-12	1.1200046122075791e-11	1.316194904610769e-11
67800000	0.004999280309479371	1.4176512688802648e-49	4.635118166427299e-60	4.634997537158376e-9	1.5744056364028007e-15	1.4300826243604402e-6	4.0346257763143787e-22	3.693702359340764e-14	4.021321791617921e-12	1.1200046122075791e-11	1.316194904610769e-11
67900000	0.004999280309479371	1.4176512688802648e-49	4.635118166427299e-60	4.634997537158376e-9	1.5744056364028007e-15	1.4300826243604402e-6	4.0346257763143787e-22	3.693702359340764e-14	4.021321791617921e-12	1.1200046122075791e-11	1.316194904610769e-11
68000000	0.004999280309479371	1.4176512688802648e-49	4.635118166427299e-60	4.634997537158376e-9	1.5744056364028007e-15	1.4300826243604402e-6	4.0346257763143787e-22	3.693702359340764e-14	4.021321791617921e-12	1.1200046122075791e-11	1.316194904610769e-11
68100000	0.004999280309479371	1.4176512688802648e-49	4.635118166427299e-60	4.634997537158376e-9	1.5744056364028007e-15	1.4300826243604402e-6	4.0346257763143787e-22	3.693702359340764e-14	4.021321791617921e-12	1.1200046122075791e-11	1.316194904610769e-11
68200000	0.004999280309479371	1.417651268880265e-49	4.635118166427299e-60	4.634997537158376e-9	1.5744056364028007e-15	1.4300826243604402e-6	4.0346257763143787e-22	3.693702359340764e-14	4.021321791617921e-12	1.1200046122075791e-11	1.316194904610769e-11
68300000	0.004999280309479371	1.417651268880265e-49	4.635118166427299e-60	4.634997537158376e-9	1.5744056364028007e-15	1.4300826243604402e-6	4.0346257763143787e-22	3.693702359340764e-14	4.021321791617921e-12	1.1200046122075791e-11	1.316194904610769e-11
68400000	0.004999280309479371	1.417651268880265e-49	4.635118166427299e-60	4.634997537158376e-9	1.5744056364028007e-15	1.4300826243604402e-6	4.0346257763143787e-22	3.693702359340764e-14	4.021321791617921e-12	1.1200046122075791e-11	1.316194904610769e-11
68500000	0.004999280309479371	1.417651268880265e-49	4.635118166427299e-60	4.634997537158376e-9	1.5744056364028007e-15	1.4300826243604402e-6	4.0346257763143787e-22	3.693702359340764e-14	4.021321791617921e-12	1.1200046122075791e-11	1.316194904610769e-11
68600000	0.004999280309479371	1.417651268880265e-49	4.635118166427299e-60	4.634997537158376e-9	1.5744056364028007e-15	1.4300826243604402e-6	4.0346257763143787e-22	3.693702359340764e-14	4.021321791617921e-12	1.1200046122075791e-11	1.316194904610769e-11
68700000	0.004999280309479371	1.417651268880265e-49	4.635118166427299e-60	4.634997537158376e-9	1.5744056364028007e-15	1.4300826243604402e-6	4.0346257763143787e-22	3.693702359340764e-14	4.021321791617921e-12	1.1200046122075791e-11	1.316194904610769e-11
68800000	0.004999280309479371	1.417651268880265e-49	4.635118166427299e-60	4.634997537158376e-9	1.5744056364028007e-15	1.4300826243604402e-6	4.0346257763143787e-22	3.693702359340764e-14	4.021321791617921e-12	1.1200046122075791e-11	1.316194904610769e-11
68900000	0.004999280309479371	1.417651268880265e-49	4.635118166427299e-60	4.634997537158376e-9	1.5744056364028007e-15	1.4300826243604402e-6	4.0346257763143787e-22	3.693702359340764e-14	4.021321791617921e-12	1.1200046122075791e-11	1.316194904610769e-11
69000000	0.004999280309479371	1.417651268880265e-49	4.635118166427299e-60	4.634997537158376e-9	1.5744056364028007e-15	1.4300826243604402e-6	4.0346257763143787e-22	3.693702359340764e-14	4.021321791617921e-12	1.1200046122075791e-11	1.316194904610769e-11
69100000	0.004999280309479371	1.417651268880265e-49	4.635118166427299e-60	4.634997537158376e-9	1.5744056364028007e-15	1.4300826243604402e-6	4.0346257763143787e-22	3.693702359340764e-14	4.021321791617921e-12	1.1200046122075791e-11	1.316194904610769e-11
69200000	0.004999280309479371	1.417651268880265e-49	4.635118166427299e-60	4.634997537158376e-9	1.5744056364028007e-15	1.4300826243604402e-6	4.0346257763143787e-22	3.693702359340764e-14	4.021321791617921e-12	1.1200046122075791e-11	1.316194904610769e-11
69300000	0.004999280309479371	1.417651268880265e-49	4.635118166427299e-60	4.634997537158376e-9	1.5744056364028007e-15	1.4300826243604402e-6	4.0346257763143787e-22	3.693702359340764e-14	4.021321791617921e-12	1.1200046122075791e-11	1.316194904610769e-11
69400000	0.004999280309479371	1.417651268880265e-49	4.635118166427299e-60	4.634997537158376e-9	1.5744056364028007e-15	1.4300826243604402e-6	4.0346257763143787e-22	3.693702359340764e-14	4.021321791617921e-12	1.1200046122075791e-11	1.316194904610769e-11
69500000	0.004999280309479371	1.417651268880265e-49	4.635118166427299e-60	4.634997537158376e-9	1.5744056364028007e-15	1.4300826243604402e-6	4.0346257763143787e-22	3.693702359340764e-14	4.021321791617921e-12	1.1200046122075791e-11	1.316194904610769e-11
69600000	0.004999280309479371	1.4176512688802652e-49	4.635118166427299e-60	4.634997537158376e-9	1.5744056364028007e-15	1.4300826243604402e-6	4.0346257763143787e-22	3.693702359340764e-14	4.021321791617921e-12	1.1200046122075791e-11	1.316194904610769e-11
69700000	0.004999280309479371	1.4176512688802652e-49	4.635118166427299e-60	4.634997537158376e-9	1.5744056364028007e-15	1.4300826243604402e-6	4.0346257763143787e-22	3.693702359340764e-14	4.021321791617921e-12	1.1200046122075791e-11	1.316194904610769e-11
69800000	0.004999280309479371	1.4176512688802652e-49	4.635118166427299e-60	4.634997537158376e-9	1.5744056364028007e-15	1.4300826243604402e-6	4.0346257763143787e-22	3.693702359340764e-14	4.021321791617921e-12	1.1200046122075791e-11	1.316194904610769e-11
69900000	0.004999280309479371	1.4176512688802652e-49	4.635118166427299e-60	4.634997537158376e-9	1.5744056364028007e-15	1.4300826243604402e-6	4.0346257763143787e-22	3.693702359340764e-14	4.021321791617921e-12	1.1200046122075791e-11	1.316194904610769e-11
70000000	0.004999280309479371	1.4176512688802652e-49	4.635118166427299e-60	4.634997537158376e-9	1.5744056364028007e-15	1.4300826243604402e-6	4.0346257763143787e-22	3.693702359340764e-14	4.021321791617921e-12	1.1200046122075791e-11	1.316194904610769e-11
70100000	0.004999280309479371	1.4176512688802652e-49	4.635118166427299e-60	4.634997537158376e-9	1.5744056364028007e-15	1.4300826243604402e-6	4.0346257763143787e-22	3.693702359340764e-14	4.021321791617921e-12	1.1200046122075791e-11	1.316194904610769e-11
70200000	0.004999280309479371	1.4176512688802652e-49	4.635118166427299e-60	4.634997537158376e-9	1.5744056364028007e-15	1.4300826243604402e-6	4.0346257763143787e-22	3.693702359340764e-14	4.021321791617921e-12	1.1200046122075791e-11	1.316194904610769e-11
70300000	0.004999280309479371	1.4176512688802652e-49	4.635118166427299e-60	4.634997537158376e-9	1.5744056364028007e-15	1.4300826243604402e-6	4.0346257763143787e-22	3.693702359340764e-14	4.021321791617921e-12	1.1200046122075791e-11	1.316194904610769e-11
70400000	0.004999280309479371	1.4176512688802652e-49	4.635118166427299e-60	4.634997537158376e-9	1.5744056364028007e-15	1.4300826243604402e-6	4.0346257763143787e-22	3.693702359340764e-14	4.021321791617921e-12	1.1200046122075791e-11	1.316194904610769e-11
70500000	0.004999280309479371	1.4176512688802652e-49	4.635118166427299e-60	4.634997537158376e-9	1.5744056364028007e-15	1.4300826243604402e-6	4.0346257763143787e-22	3.693702359340764e-14	4.021321791617921e-12	1.1200046122075791e-11	1.316194904610769e-11
70600000	0.004999280309479371	1.4176512688802652e-49	4.635118166427299e-60	4.634997537158376e-9	1.5744056364028007e-15	1.4300826243604402e-6	4.0346257763143787e-22	3.693702359340764e-14	4.021321791617921e-12	1.1200046122075791e-11	1.316194904610769e-11
70700000	0.004999280309479371	1.4176512688802652e-49	4.635118166427299e-60	4.634997537158376e-9	1.5744056364028007e-15	1.4300826243604402e-6	4.0346257763143787e-22	3.693702359340764e-14	4.021321791617921e-12	1.1200046122075791e-11	1.316194904610769e-11
70800000	0.004999280309479371	1.4176512688802652e-49	4.635118166427299e-60	4.634997537158376e-9	1.5744056364028007e-15	1.4300826243604402e-6	4.0346257763143787e-22	3.693702359340764e-14	4.021321791617921e-12	1.1200046122075791e-11	1.316194904610769e-11
70900000	0.004999280309479371	1.4176512688802652e-49	4.635118166427299e-60	4.634997537158376e-9	1.5744056364028007e-15	1.4300826243604402e-6	4.0346257763143787e-22	3.693702359340764e-14	4.021321791617921e-12	1.1200046122075791e-11	1.316194904610769e-11
71000000	0.004999280309479371	1.4176512688802652e-49	4.635118166427299e-60	4.634997537158376e-9	1.5744056364028007e-15	1.4300826243604402e-6	4.0346257763143787e-22	3.693702359340764e-14	4.021321791617921e-12	1.1200046122075791e-11	1.316194904610769e-11
71100000	0.004999280309479371	1.4176512688802652e-49	4.635118166427299e-60	4.634997537158376e-9	1.5744056364028007e-15	1.4300826243604402e-6	4.0346257763143787e-22	3.693702359340764e-14	4.021321791617921e-12	1.1200046122075791e-11	1.316194904610769e-11
71200000	0.004999280309479371	1.4176512688802652e-49	4.635118166427299e-60	4.634997537158376e-9	1.5744056364028007e-15	1.4300826243604402e-6	4.0346257763143787e-22	3.693702359340764e-14	4.021321791617921e-12	1.1200046122075791e-11	1.316194904610769e-11
71300000	0.004999280309479371	1.4176512688802652e-49	4.635118166427299e-60	4.634997537158376e-9	1.5744056364028007e-15	1.4300826243604402e-6	4.0346257763143787e-22	3.693702359340764e-14	4.021321791617921e-12	1.1200046122075791e-11	1.316194904610769e-11
71400000	0.004999280309479371	1.4176512688802652e-49	4.635118166427299e-60	4.634997537158376e-9	1.5744056364028007e-15	1.4300826243604402e-6	4.0346257763143787e-22	3.693702359340764e-14	4.021321791617921e-12	1.1200046122075791e-11	1.316194904610769e-11
71500000	0.004999280309479371	1.4176512688802652e-49	4.635118166427299e-60	4.634997537158376e-9	1.5744056364028007e-15	1.4300826243604402e-6	4.0346257763143787e-22	3.693702359340764e-14	4.021321791617921e-12	1.1200046122075791e-11	1.316194904610769e-11
71600000	0.004999280309479371	1.4176512688802652e-49	4.635118166427299e-60	4.634997537158376e-9	1.5744056364028007e-15	1.4300826243604402e-6	4.0346257763143787e-22	3.693702359340764e-14	4.021321791617921e-12	1.1200046122075791e-11	1.316194904610769e-11
71700000	0.004999280309479371	1.4176512688802652e-49	4.635118166427299e-60	4.634997537158376e-9	1.5744056364028007e-15	1.4300826243604402e-6	4.0346257763143787e-22	3.693702359340764e-14	4.021321791617921e-12	1.1200046122075791e-11	1.316194904610769e-11
71800000	0.004999280309479371	1.4176512688802652e-49	4.635118166427299e-60	4.634997537158376e-9	1.5744056364028007e-15	1.4300826243604402e-6	4.0346257763143787e-22	3.693702359340764e-14	4.021321791617921e-12	1.1200046122075791e-11	1.316194904610769e-11
71900000	0.004999280309479371	1.4176512688802652e-49	4.635118166427299e-60	4.634997537158376e-9	1.5744056364028007e-15	1.4300826243604402e-6	4.0346257763143787e-22	3.693702359340764e-14	4.021321791617921e-12	1.1200046122075791e-11	1.316194904610769e-11
72000000	0.004999280309479371	1.4176512688802652e-49	4.635118166427299e-60	4.634997537158376e-9	1.5744056364028007e-15	1.4300826243604402e-6	4.0346257763143787e-22	3.693702359340764e-14	4.021321791617921e-12	1.1200046122075791e-11	1.316194904610769e-11
72100000	0.004999280309479371	1.4176512688802652e-49	4.635118166427299e-60	4.634997537158376e-9	1.5744056364028007e-15	1.4300826243604402e-6	4.0346257763143787e-22	3.693702359340764e-14	4.021321791617921e-12	1.1200046122075791e-11	1.316194904610769e-11
72200000	0.004999280309479371	1.4176512688802652e-49	4.635118166427299e-60	4.634997537158376e-9	1.5744056364028007e-15	1.4300826243604402e-6	4.0346257763143787e-22	3.693702359340764e-14	4.021321791617921e-12	1.1200046122075791e-11	1.316194904610769e-11
72300000	0.004999280309479371	1.4176512688802652e-49	4.635118166427299e-60	4.634997537158376e-9	1.5744056364028007e-15	1.4300826243604402e-6	4.0346257763143787e-22	3.693702359340764e-14	4.021321791617921e-12	1.1200046122075791e-11	1.316194904610769e-11
72400000	0.004999280309479371	1.4176512688802652e-49	4.635118166427299e-60	4.634997537158376e-9	1.5744056364028007e-15	1.4300826243604402e-6	4.0346257763143787e-22	3.693702359340764e-14	4.021321791617921e-12	1.1200046122075791e-11	1.316194904610769e-11
72500000	0.004999280309479371	1.4176512688802652e-49	4.635118166427299e-60	4.634997537158376e-9	1.5744056364028007e-15	1.4300826243604402e-6	4.0346257763143787e-22	3.693702359340764e-14	4.021321791617921e-12	1.1200046122075791e-11	1.316194904610769e-11
72600000	0.004999280309479371	1.4176512688802652e-49	4.635118166427299e-60	4.634997537158376e-9	1.5744056364028007e-15	1.4300826243604402e-6	4.0346257763143787e-22	3.693702359340764e-14	4.021321791617921e-12	1.1200046122075791e-11	1.316194904610769e-11
72700000	0.004999280309479371	1.4176512688802652e-49	4.635118166427299e-60	4.634997537158376e-9	1.5744056364028007e-15	1.4300826243604402e-6	4.0346257763143787e-22	3.693702359340764e-14	4.021321791617921e-12	1.1200046122075791e-11	1.316194904610769e-11
72800000	0.004999280309479371	1.4176512688802652e-49	4.635118166427299e-60	4.634997537158376e-9	1.5744056364028007e-15	1.4300826243604402e-6	4.0346257763143787e-22	3.693702359340764e-14	4.021321791617921e-12	1.1200046122075791e-11	1.316194904610769e-11
72900000	0.004999280309479371	1.4176512688802652e-49	4.635118166427299e-60	4.634997537158376e-9	1.5744056364028007e-15	1.4300826243604402e-6	4.0346257763143787e-22	3.693702359340764e-14	4.021321791617921e-12	1.1200046122075791e-11	1.316194904610769e-11
73000000	0.004999280309479371	1.4176512688802652e-49	4.635118166427299e-60	4.634997537158376e-9	1.5744056364028007e-15	1.4300826243604402e-6	4.0346257763143787e-22	3.693702359340764e-14	4.021321791617921e-12	1.1200046122075791e-11	1.316194904610769e-11
73100000	0.004999280309479371	1.4176512688802652e-49	4.635118166427299e-60	4.634997537158376e-9	1.5744056364028007e-15	1.4300826243604402e-6	4.0346257763143787e-22	3.693702359340764e-14	4.021321791617921e-12	1.1200046122075791e-11	1.316194904610769e-11
73200000	0.004999280309479371	1.4176512688802652e-49	4.635118166427299e-60	4.634997537158376e-9	1.5744056364028007e-15	1.4300826243604402e-6	4.0346257763143787e-22	3.693702359340764e-14	4.021321791617921e-12	1.1200046122075791e-11	1.316194904610769e-11
73300000	0.004999280309479371	1.4176512688802652e-49	4.635118166427299e-60	4.634997537158376e-9	1.5744056364028007e-15	1.4300826243604402e-6	4.0346257763143787e-22	3.693702359340764e-14	4.021321791617921e-12	1.1200046122075791e-11	1.316194904610769e-11
73400000	0.004999280309479371	1.4176512688802652e-49	4.635118166427299e-60	4.634997537158376e-9	1.5744056364028007e-15	1.4300826243604402e-6	4.0346257763143787e-22	3.693702359340764e-14	4.021321791617922e-12	1.1200046122075791e-11	1.316194904610769e-11
73500000	0.004999280309479371	1.4176512688802652e-49	4.635118166427299e-60	4.634997537158376e-9	1.5744056364028007e-15	1.4300826243604402e-6	4.0346257763143787e-22	3.693702359340764e-14	4.021321791617922e-12	1.1200046122075791e-11	1.316194904610769e-11
73600000	0.004999280309479371	1.417651268880265e-49	4.6351181664272985e-60	4.634997537158376e-9	1.5744056364028007e-15	1.4300826243604402e-6	4.0346257763143787e-22	3.693702359340763e-14	4.021321791617922e-12	1.1200046122075791e-11	1.316194904610769e-11
73700000	0.004999280309479371	1.417651268880265e-49	4.6351181664272985e-60	4.634997537158376e-9	1.5744056364028007e-15	1.4300826243604402e-6	4.0346257763143787e-22	3.693702359340763e-14	4.021321791617922e-12	1.1200046122075791e-11	1.316194904610769e-11
73800000	0.004999280309479371	1.417651268880265e-49	4.6351181664272985e-60	4.634997537158376e-9	1.5744056364028007e-15	1.4300826243604402e-6	4.034625776314378e-22	3.693702359340763e-14	4.021321791617922e-12	1.1200046122075791e-11	1.316194904610769e-11
73900000	0.004999280309479371	1.417651268880265e-49	4.6351181664272985e-60	4.634997537158376e-9	1.5744056364028007e-15	1.4300826243604402e-6	4.034625776314378e-22	3.693702359340763e-14	4.021321791617922e-12	1.1200046122075791e-11	1.316194904610769e-11
74000000	0.004999280309479371	1.417651268880265e-49	4.6351181664272985e-60	4.634997537158376e-9	1.5744056364028007e-15	1.4300826243604402e-6	4.034625776314378e-22	3.693702359340763e-14	4.021321791617922e-12	1.1200046122075791e-11	1.316194904610769e-11
74100000	0.004999280309479371	1.417651268880265e-49	4.6351181664272985e-60	4.634997537158376e-9	1.5744056364028007e-15	1.4300826243604402e-6	4.034625776314378e-22	3.693702359340763e-14	4.021321791617922e-12	1.1200046122075791e-11	1.316194904610769e-11
74200000	0.004999280309479371	1.417651268880265e-49	4.6351181664272985e-60	4.634997537158376e-9	1.5744056364028007e-15	1.4300826243604402e-6	4.034625776314378e-22	3.693702359340763e-14	4.021321791617922e-12	1.1200046122075791e-11	1.316194904610769e-11
74300000	0.004999280309479371	1.417651268880265e-49	4.6351181664272985e-60	4.634997537158376e-9	1.5744056364028009e-15	1.4300826243604402e-6	4.034625776314378e-22	3.693702359340763e-14	4.021321791617922e-12	1.1200046122075791e-11	1.316194904610769e-11
74400000	0.004999280309479371	1.417651268880265e-49	4.6351181664272985e-60	4.634997537158376e-9	1.5744056364028009e-15	1.4300826243604402e-6	4.034625776314378e-22	3.693702359340763e-14	4.021321791617922e-12	1.1200046122075791e-11	1.316194904610769e-11
74500000	0.004999280309479371	1.417651268880265e-49	4.6351181664272985e-60	4.634997537158376e-9	1.5744056364028009e-15	1.4300826243604402e-6	4.034625776314378e-22	3.693702359340763e-14	4.021321791617922e-12	1.1200046122075791e-11	1.316194904610769e-11
74600000	0.004999280309479371	1.417651268880265e-49	4.6351181664272985e-60	4.634997537158376e-9	1.5744056364028009e-15	1.4300826243604402e-6	4.034625776314378e-22	3.693702359340763e-14	4.021321791617922e-12	1.1200046122075791e-11	1.316194904610769e-11
74700000	0.004999280309479371	1.417651268880265e-49	4.6351181664272985e-60	4.634997537158376e-9	1.5744056364028009e-15	1.4300826243604402e-6	4.034625776314378e-22	3.693702359340763e-14	4.021321791617922e-12	1.1200046122075791e-11	1.316194904610769e-11
74800000	0.004999280309479371	1.417651268880265e-49	4.6351181664272985e-60	4.634997537158376e-9	1.5744056364028009e-15	1.4300826243604402e-6	4.034625776314378e-22	3.693702359340763e-14	4.021321791617922e-12	1.1200046122075791e-11	1.316194904610769e-11
74900000	0.004999280309479371	1.417651268880265e-49	4.6351181664272985e-60	4.634997537158376e-9	1.5744056364028009e-15	1.4300826243604402e-6	4.034625776314378e-22	3.693702359340763e-14	4.021321791617922e-12	1.1200046122075791e-11	1.316194904610769e-11
75000000	0.004999280309479371	1.417651268880265e-49	4.6351181664272985e-60	4.6349975371583765e-9	1.5744056364028009e-15	1.4300826243604402e-6	4.034625776314378e-22	3.693702359340763e-14	4.021321791617922e-12	1.1200046122075791e-11	1.316194904610769e-11
75100000	0.004999280309479371	1.417651268880265e-49	4.6351181664272985e-60	4.6349975371583765e-9	1.5744056364028009e-15	1.4300826243604402e-6	4.034625776314378e-22	3.693702359340763e-14	4.021321791617922e-12	1.1200046122075791e-11	1.316194904610769e-11
75200000	0.004999280309479371	1.417651268880265e-49	4.6351181664272985e-60	4.6349975371583765e-9	1.5744056364028009e-15	1.4300826243604402e-6	4.034625776314378e-22	3.693702359340763e-14	4.021321791617922e-12	1.120004612207579e-11	1.316194904610769e-11
75300000	0.004999280309479371	1.417651268880265e-49	4.6351181664272985e-60	4.6349975371583765e-9	1.5744056364028009e-15	1.4300826243604402e-6	4.034625776314378e-22	3.693702359340763e-14	4.021321791617922e-12	1.120004612207579e-11	1.316194904610769e-11
75400000	0.004999280309479371	1.417651268880265e-49	4.6351181664272985e-60	4.6349975371583765e-9	1.5744056364028009e-15	1.4300826243604402e-6	4.034625776314378e-22	3.693702359340763e-14	4.021321791617922e-12	1.120004612207579e-11	1.316194904610769e-11
75500000	0.00499928030947937	1.417651268880265e-49	4.635118166427298e-60	4.6349975371583765e-9	1.5744056364028009e-15	1.4300826243604402e-6	4.034625776314378e-22	3.693702359340763e-14	4.021321791617922e-12	1.120004612207579e-11	1.316194904610769e-11
75600000	0.00499928030947937	1.417651268880265e-49	4.635118166427298e-60	4.6349975371583765e-9	1.5744056364028009e-15	1.4300826243604402e-6	4.034625776314378e-22	3.693702359340763e-14	4.021321791617922e-12	1.120004612207579e-11	1.3161949046107692e-11
75700000	0.00499928030947937	1.417651268880265e-49	4.635118166427298e-60	4.6349975371583765e-9	1.5744056364028009e-15	1.4300826243604402e-6	4.034625776314378e-22	3.693702359340763e-14	4.021321791617922e-12	1.120004612207579e-11	1.3161949046107692e-11
75800000	0.00499928030947937	1.417651268880265e-49	4.635118166427298e-60	4.6349975371583765e-9	1.5744056364028009e-15	1.4300826243604402e-6	4.034625776314378e-22	3.693702359340763e-14	4.021321791617922e-12	1.120004612207579e-11	1.3161949046107692e-11
75900000	0.00499928030947937	1.417651268880265e-49	4.635118166427298e-60	4.6349975371583765e-9	1.5744056364028009e-15	1.4300826243604402e-6	4.034625776314378e-22	3.693702359340763e-14	4.021321791617922e-12	1.120004612207579e-11	1.3161949046107692e-11
76000000	0.00499928030947937	1.417651268880265e-49	4.635118166427298e-60	4.6349975371583765e-9	1.5744056364028009e-15	1.4300826243604402e-6	4.034625776314378e-22	3.693702359340763e-14	4.021321791617922e-12	1.120004612207579e-11	1.3161949046107692e-11
76100000	0.00499928030947937	1.417651268880265e-49	4.635118166427298e-60	4.6349975371583765e-9	1.5744056364028009e-15	1.4300826243604402e-6	4.034625776314378e-22	3.693702359340763e-14	4.021321791617922e-12	1.120004612207579e-11	1.3161949046107692e-11
76200000	0.00499928030947937	1.417651268880265e-49	4.635118166427298e-60	4.6349975371583765e-9	1.5744056364028009e-15	1.4300826243604402e-6	4.034625776314378e-22	3.693702359340763e-14	4.021321791617922e-12	1.120004612207579e-11	1.3161949046107692e-11
76300000	0.00499928030947937	1.417651268880265e-49	4.635118166427298e-60	4.6349975371583765e-9	1.5744056364028009e-15	1.4300826243604402e-6	4.034625776314378e-22	3.693702359340763e-14	4.021321791617922e-12	1.120004612207579e-11	1.3161949046107692e-11
76400000	0.00499928030947937	1.4176512688802648e-49	4.635118166427298e-60	4.6349975371583765e-9	1.5744056364028009e-15	1.4300826243604402e-6	4.034625776314378e-22	3.693702359340763e-14	4.021321791617922e-12	1.120004612207579e-11	1.3161949046107692e-11
76500000	0.00499928030947937	1.4176512688802648e-49	4.635118166427298e-60	4.6349975371583765e-9	1.5744056364028009e-15	1.4300826243604402e-6	4.034625776314378e-22	3.693702359340763e-14	4.021321791617922e-12	1.120004612207579e-11	1.3161949046107692e-11
76600000	0.00499928030947937	1.4176512688802648e-49	4.635118166427298e-60	4.6349975371583765e-9	1.5744056364028009e-15	1.4300826243604402e-6	4.034625776314378e-22	3.693702359340763e-14	4.021321791617922e-12	1.120004612207579e-11	1.3161949046107692e-11
76700000	0.00499928030947937	1.4176512688802648e-49	4.635118166427298e-60	4.6349975371583765e-9	1.5744056364028009e-15	1.4300826243604402e-6	4.034625776314378e-22	3.693702359340763e-14	4.021321791617922e-12	1.120004612207579e-11	1.3161949046107692e-11
76800000	0.00499928030947937	1.4176512688802648e-49	4.635118166427298e-60	4.6349975371583765e-9	1.5744056364028009e-15	1.4300826243604402e-6	4.034625776314378e-22	3.693702359340763e-14	4.021321791617922e-12	1.120004612207579e-11	1.3161949046107692e-11
76900000	0.00499928030947937	1.4176512688802648e-49	4.635118166427298e-60	4.6349975371583765e-9	1.5744056364028009e-15	1.4300826243604402e-6	4.0346257763143777e-22	3.6937023593407626e-14	4.021321791617922e-12	1.120004612207579e-11	1.3161949046107692e-11
77000000	0.00499928030947937	1.4176512688802648e-49	4.635118166427298e-60	4.6349975371583765e-9	1.5744056364028009e-15	1.4300826243604402e-6	4.0346257763143777e-22	3.6937023593407626e-14	4.021321791617922e-12	1.120004612207579e-11	1.3161949046107692e-11
77100000	0.00499928030947937	1.4176512688802648e-49	4.635118166427298e-60	4.6349975371583765e-9	1.5744056364028009e-15	1.4300826243604402e-6	4.0346257763143777e-22	3.6937023593407626e-14	4.021321791617922e-12	1.120004612207579e-11	1.3161949046107692e-11
77200000	0.00499928030947937	1.4176512688802648e-49	4.635118166427298e-60	4.6349975371583765e-9	1.5744056364028009e-15	1.4300826243604402e-6	4.0346257763143777e-22	3.6937023593407626e-14	4.021321791617922e-12	1.120004612207579e-11	1.3161949046107692e-11
77300000	0.00499928030947937	1.4176512688802648e-49	4.635118166427298e-60	4.6349975371583765e-9	1.5744056364028009e-15	1.4300826243604402e-6	4.0346257763143777e-22	3.6937023593407626e-14	4.021321791617922e-12	1.120004612207579e-11	1.3161949046107692e-11
77400000	0.00499928030947937	1.4176512688802648e-49	4.6351181664272974e-60	4.6349975371583765e-9	1.5744056364028009e-15	1.4300826243604402e-6	4.0346257763143777e-22	3.6937023593407626e-14	4.021321791617922e-12	1.120004612207579e-11	1.3161949046107692e-11
77500000	0.00499928030947937	1.4176512688802648e-49	4.6351181664272974e-60	4.6349975371583765e-9	1.5744056364028009e-15	1.4300826243604402e-6	4.0346257763143777e-22	3.6937023593407626e-14	4.021321791617922e-12	1.120004612207579e-11	1.3161949046107692e-11
77600000	0.00499928030947937	1.4176512688802648e-49	4.6351181664272974e-60	4.6349975371583765e-9	1.5744056364028009e-15	1.4300826243604402e-6	4.0346257763143777e-22	3.6937023593407626e-14	4.021321791617922e-12	1.120004612207579e-11	1.3161949046107692e-11
77700000	0.00499928030947937	1.4176512688802648e-49	4.6351181664272974e-60	4.6349975371583765e-9	1.5744056364028009e-15	1.4300826243604402e-6	4.0346257763143777e-22	3.6937023593407626e-14	4.021321791617922e-12	1.120004612207579e-11	1.3161949046107692e-11
77800000	0.00499928030947937	1.4176512688802648e-49	4.6351181664272974e-60	4.6349975371583765e-9	1.5744056364028009e-15	1.4300826243604402e-6	4.0346257763143777e-22	3.6937023593407626e-14	4.021321791617922e-12	1.120004612207579e-11	1.3161949046107692e-11
77900000	0.00499928030947937	1.4176512688802648e-49	4.6351181664272974e-60	4.6349975371583765e-9	1.5744056364028009e-15	1.4300826243604402e-6	4.0346257763143777e-22	3.6937023593407626e-14	4.021321791617922e-12	1.120004612207579e-11	1.3161949046107692e-11
78000000	0.00499928030947937	1.4176512688802648e-49	4.6351181664272974e-60	4.6349975371583765e-9	1.5744056364028009e-15	1.4300826243604402e-6	4.0346257763143777e-22	3.6937023593407626e-14	4.021321791617922e-12	1.120004612207579e-11	1.3161949046107692e-11
78100000	0.00499928030947937	1.4176512688802648e-49	4.6351181664272974e-60	4.6349975371583765e-9	1.5744056364028009e-15	1.4300826243604402e-6	4.0346257763143777e-22	3.6937023593407626e-14	4.021321791617922e-12	1.120004612207579e-11	1.3161949046107692e-11
78200000	0.00499928030947937	1.4176512688802648e-49	4.6351181664272974e-60	4.6349975371583765e-9	1.5744056364028009e-15	1.4300826243604402e-6	4.0346257763143777e-22	3.6937023593407626e-14	4.021321791617922e-12	1.120004612207579e-11	1.3161949046107692e-11
78300000	0.00499928030947937	1.4176512688802648e-49	4.6351181664272974e-60	4.6349975371583765e-9	1.5744056364028009e-15	1.4300826243604402e-6	4.0346257763143777e-22	3.6937023593407626e-14	4.021321791617922e-12	1.120004612207579e-11	1.3161949046107692e-11
78400000	0.00499928030947937	1.4176512688802648e-49	4.6351181664272974e-60	4.6349975371583765e-9	1.5744056364028009e-15	1.4300826243604402e-6	4.0346257763143777e-22	3.6937023593407626e-14	4.021321791617922e-12	1.120004612207579e-11	1.3161949046107692e-11
78500000	0.00499928030947937	1.4176512688802648e-49	4.6351181664272974e-60	4.6349975371583765e-9	1.5744056364028009e-15	1.4300826243604402e-6	4.0346257763143777e-22	3.6937023593407626e-14	4.021321791617922e-12	1.120004612207579e-11	1.3161949046107692e-11
78600000	0.00499928030947937	1.4176512688802648e-49	4.6351181664272974e-60	4.6349975371583765e-9	1.5744056364028009e-15	1.4300826243604402e-6	4.0346257763143777e-22	3.6937023593407626e-14	4.021321791617922e-12	1.120004612207579e-11	1.3161949046107692e-11
78700000	0.00499928030947937	1.4176512688802648e-49	4.6351181664272974e-60	4.6349975371583765e-9	1.5744056364028009e-15	1.4300826243604402e-6	4.0346257763143777e-22	3.6937023593407626e-14	4.021321791617922e-12	1.120004612207579e-11	1.3161949046107692e-11
78800000	0.00499928030947937	1.4176512688802648e-49	4.6351181664272974e-60	4.6349975371583765e-9	1.5744056364028009e-15	1.4300826243604402e-6	4.0346257763143777e-22	3.6937023593407626e-14	4.021321791617922e-12	1.120004612207579e-11	1.3161949046107692e-11
78900000	0.00499928030947937	1.4176512688802648e-49	4.6351181664272974e-60	4.6349975371583765e-9	1.5744056364028009e-15	1.4300826243604402e-6	4.0346257763143777e-22	3.6937023593407626e-14	4.021321791617922e-12	1.120004612207579e-11	1.3161949046107692e-11
79000000	0.00499928030947937	1.4176512688802648e-49	4.6351181664272974e-60	4.6349975371583765e-9	1.5744056364028009e-15	1.4300826243604402e-6	4.0346257763143777e-22	3.6937023593407626e-14	4.021321791617922e-12	1.120004612207579e-11	1.3161949046107692e-11
79100000	0.00499928030947937	1.4176512688802648e-49	4.6351181664272974e-60	4.6349975371583765e-9	1.5744056364028009e-15	1.4300826243604402e-6	4.0346257763143777e-22	3.6937023593407626e-14	4.021321791617922e-12	1.120004612207579e-11	1.3161949046107692e-11
79200000	0.00499928030947937	1.4176512688802648e-49	4.6351181664272974e-60	4.6349975371583765e-9	1.5744056364028009e-15	1.4300826243604402e-6	4.0346257763143777e-22	3.6937023593407626e-14	4.021321791617922e-12	1.120004612207579e-11	1.3161949046107692e-11
79300000	0.00499928030947937	1.4176512688802648e-49	4.6351181664272974e-60	4.6349975371583765e-9	1.5744056364028009e-15	1.4300826243604402e-6	4.0346257763143777e-22	3.6937023593407626e-14	4.021321791617922e-12	1.120004612207579e-11	1.3161949046107692e-11
79400000	0.00499928030947937	1.4176512688802648e-49	4.6351181664272974e-60	4.6349975371583765e-9	1.5744056364028009e-15	1.4300826243604402e-6	4.0346257763143777e-22	3.6937023593407626e-14	4.021321791617922e-12	1.120004612207579e-11	1.3161949046107692e-11
79500000	0.00499928030947937	1.4176512688802648e-49	4.6351181664272974e-60	4.6349975371583765e-9	1.5744056364028009e-15	1.4300826243604402e-6	4.0346257763143777e-22	3.6937023593407626e-14	4.021321791617922e-12	1.120004612207579e-11	1.3161949046107692e-11
79600000	0.00499928030947937	1.4176512688802648e-49	4.6351181664272974e-60	4.6349975371583765e-9	1.5744056364028009e-15	1.4300826243604402e-6	4.0346257763143777e-22	3.6937023593407626e-14	4.021321791617922e-12	1.120004612207579e-11	1.3161949046107692e-11
79700000	0.00499928030947937	1.4176512688802648e-49	4.6351181664272974e-60	4.6349975371583765e-9	1.5744056364028009e-15	1.4300826243604402e-6	4.0346257763143777e-22	3.6937023593407626e-14	4.021321791617922e-12	1.120004612207579e-11	1.3161949046107692e-11
79800000	0.00499928030947937	1.4176512688802648e-49	4.6351181664272974e-60	4.6349975371583765e-9	1.5744056364028009e-15	1.4300826243604402e-6	4.0346257763143777e-22	3.6937023593407626e-14	4.021321791617922e-12	1.120004612207579e-11	1.3161949046107692e-11
79900000	0.00499928030947937	1.4176512688802648e-49	4.6351181664272974e-60	4.6349975371583765e-9	1.5744056364028009e-15	1.4300826243604402e-6	4.0346257763143777e-22	3.6937023593407626e-14	4.021321791617922e-12	1.120004612207579e-11	1.3161949046107692e-11
80000000	0.00499928030947937	1.4176512688802648e-49	4.6351181664272974e-60	4.6349975371583765e-9	1.5744056364028009e-15	1.4300826243604402e-6	4.0346257763143777e-22	3.6937023593407626e-14	4.021321791617922e-12	1.120004612207579e-11	1.3161949046107692e-11
80100000	0.00499928030947937	1.4176512688802648e-49	4.6351181664272974e-60	4.6349975371583765e-9	1.5744056364028009e-15	1.4300826243604402e-6	4.0346257763143777e-22	3.6937023593407626e-14	4.021321791617922e-12	1.120004612207579e-11	1.3161949046107692e-11
80200000	0.00499928030947937	1.4176512688802648e-49	4.6351181664272974e-60	4.6349975371583765e-9	1.5744056364028009e-15	1.4300826243604402e-6	4.0346257763143777e-22	3.6937023593407626e-14	4.021321791617922e-12	1.120004612207579e-11	1.3161949046107692e-11
80300000	0.00499928030947937	1.4176512688802648e-49	4.6351181664272974e-60	4.6349975371583765e-9	1.5744056364028009e-15	1.4300826243604402e-6	4.0346257763143777e-22	3.6937023593407626e-14	4.021321791617922e-12	1.120004612207579e-11	1.3161949046107692e-11
80400000	0.00499928030947937	1.4176512688802648e-49	4.6351181664272974e-60	4.6349975371583765e-9	1.5744056364028009e-15	1.4300826243604402e-6	4.0346257763143777e-22	3.6937023593407626e-14	4.021321791617922e-12	1.120004612207579e-11	1.3161949046107692e-11
80500000	0.00499928030947937	1.4176512688802648e-49	4.6351181664272974e-60	4.6349975371583765e-9	1.5744056364028009e-15	1.4300826243604402e-6	4.0346257763143777e-22	3.6937023593407626e-14	4.021321791617922e-12	1.120004612207579e-11	1.3161949046107692e-11
80600000	0.00499928030947937	1.4176512688802648e-49	4.6351181664272974e-60	4.6349975371583765e-9	1.5744056364028009e-15	1.4300826243604402e-6	4.0346257763143777e-22	3.6937023593407626e-14	4.021321791617922e-12	1.120004612207579e-11	1.3161949046107692e-11
80700000	0.00499928030947937	1.4176512688802648e-49	4.6351181664272974e-60	4.6349975371583765e-9	1.5744056364028009e-15	1.4300826243604402e-6	4.0346257763143777e-22	3.6937023593407626e-14	4.021321791617922e-12	1.120004612207579e-11	1.3161949046107692e-11
80800000	0.00499928030947937	1.4176512688802648e-49	4.6351181664272974e-60	4.6349975371583765e-9	1.5744056364028009e-15	1.4300826243604402e-6	4.0346257763143777e-22	3.6937023593407626e-14	4.021321791617922e-12	1.120004612207579e-11	1.3161949046107692e-11
80900000	0.00499928030947937	1.4176512688802648e-49	4.6351181664272974e-60	4.6349975371583765e-9	1.5744056364028009e-15	1.4300826243604402e-6	4.0346257763143777e-22	3.6937023593407626e-14	4.021321791617922e-12	1.120004612207579e-11	1.3161949046107692e-11
81000000	0.00499928030947937	1.4176512688802648e-49	4.6351181664272974e-60	4.6349975371583765e-9	1.5744056364028009e-15	1.4300826243604402e-6	4.0346257763143777e-22	3.6937023593407626e-14	4.021321791617922e-12	1.120004612207579e-11	1.3161949046107692e-11
81100000	0.00499928030947937	1.4176512688802648e-49	4.6351181664272974e-60	4.6349975371583765e-9	1.5744056364028009e-15	1.4300826243604402e-6	4.0346257763143777e-22	3.6937023593407626e-14	4.021321791617922e-12	1.120004612207579e-11	1.3161949046107692e-11
81200000	0.00499928030947937	1.4176512688802648e-49	4.6351181664272974e-60	4.6349975371583765e-9	1.5744056364028009e-15	1.4300826243604402e-6	4.0346257763143777e-22	3.6937023593407626e-14	4.021321791617922e-12	1.120004612207579e-11	1.3161949046107692e-11
81300000	0.00499928030947937	1.4176512688802648e-49	4.6351181664272974e-60	4.6349975371583765e-9	1.5744056364028009e-15	1.4300826243604402e-6	4.0346257763143777e-22	3.6937023593407626e-14	4.021321791617922e-12	1.120004612207579e-11	1.3161949046107692e-11
81400000	0.00499928030947937	1.4176512688802648e-49	4.6351181664272974e-60	4.6349975371583765e-9	1.5744056364028009e-15	1.4300826243604402e-6	4.0346257763143777e-22	3.6937023593407626e-14	4.021321791617922e-12	1.120004612207579e-11	1.3161949046107692e-11
81500000	0.00499928030947937	1.4176512688802648e-49	4.6351181664272974e-60	4.6349975371583765e-9	1.5744056364028009e-15	1.4300826243604402e-6	4.0346257763143777e-22	3.6937023593407626e-14	4.021321791617922e-12	1.120004612207579e-11	1.3161949046107692e-11
81600000	0.00499928030947937	1.4176512688802648e-49	4.6351181664272974e-60	4.6349975371583765e-9	1.5744056364028009e-15	1.4300826243604402e-6	4.0346257763143777e-22	3.6937023593407626e-14	4.021321791617922e-12	1.120004612207579e-11	1.3161949046107692e-11
81700000	0.00499928030947937	1.4176512688802648e-49	4.6351181664272974e-60	4.6349975371583765e-9	1.5744056364028009e-15	1.4300826243604402e-6	4.0346257763143777e-22	3.6937023593407626e-14	4.021321791617922e-12	1.120004612207579e-11	1.3161949046107692e-11
81800000	0.00499928030947937	1.4176512688802648e-49	4.6351181664272974e-60	4.6349975371583765e-9	1.5744056364028009e-15	1.4300826243604402e-6	4.0346257763143777e-22	3.6937023593407626e-14	4.021321791617922e-12	1.120004612207579e-11	1.3161949046107692e-11
81900000	0.00499928030947937	1.4176512688802648e-49	4.6351181664272974e-60	4.6349975371583765e-9	1.5744056364028009e-15	1.4300826243604402e-6	4.0346257763143777e-22	3.6937023593407626e-14	4.021321791617922e-12	1.120004612207579e-11	1.3161949046107692e-11
82000000	0.00499928030947937	1.4176512688802648e-49	4.6351181664272974e-60	4.6349975371583765e-9	1.5744056364028009e-15	1.4300826243604402e-6	4.0346257763143777e-22	3.6937023593407626e-14	4.021321791617922e-12	1.120004612207579e-11	1.3161949046107692e-11
82100000	0.00499928030947937	1.4176512688802648e-49	4.6351181664272974e-60	4.6349975371583765e-9	1.5744056364028009e-15	1.4300826243604402e-6	4.0346257763143777e-22	3.6937023593407626e-14	4.021321791617922e-12	1.120004612207579e-11	1.3161949046107692e-11
82200000	0.00499928030947937	1.4176512688802648e-49	4.6351181664272974e-60	4.6349975371583765e-9	1.5744056364028009e-15	1.4300826243604402e-6	4.0346257763143777e-22	3.6937023593407626e-14	4.021321791617922e-12	1.120004612207579e-11	1.3161949046107692e-11
82300000	0.00499928030947937	1.4176512688802648e-49	4.6351181664272974e-60	4.6349975371583765e-9	1.5744056364028009e-15	1.4300826243604402e-6	4.0346257763143777e-22	3.6937023593407626e-14	4.021321791617922e-12	1.120004612207579e-11	1.3161949046107692e-11
82400000	0.00499928030947937	1.4176512688802648e-49	4.6351181664272974e-60	4.6349975371583765e-9	1.5744056364028009e-15	1.4300826243604402e-6	4.0346257763143777e-22	3.6937023593407626e-14	4.021321791617922e-12	1.120004612207579e-11	1.3161949046107692e-11
82500000	0.00499928030947937	1.4176512688802648e-49	4.6351181664272974e-60	4.6349975371583765e-9	1.5744056364028009e-15	1.4300826243604402e-6	4.0346257763143777e-22	3.6937023593407626e-14	4.021321791617922e-12	1.120004612207579e-11	1.3161949046107692e-11
82600000	0.00499928030947937	1.4176512688802648e-49	4.6351181664272974e-60	4.6349975371583765e-9	1.5744056364028009e-15	1.4300826243604402e-6	4.0346257763143777e-22	3.6937023593407626e-14	4.021321791617922e-12	1.120004612207579e-11	1.3161949046107692e-11
82700000	0.00499928030947937	1.4176512688802648e-49	4.6351181664272974e-60	4.6349975371583765e-9	1.5744056364028009e-15	1.4300826243604402e-6	4.0346257763143777e-22	3.6937023593407626e-14	4.021321791617922e-12	1.120004612207579e-11	1.3161949046107692e-11
82800000	0.00499928030947937	1.417651268880265e-49	4.6351181664272974e-60	4.6349975371583765e-9	1.5744056364028009e-15	1.4300826243604402e-6	4.0346257763143777e-22	3.6937023593407626e-14	4.021321791617922e-12	1.120004612207579e-11	1.3161949046107692e-11
82900000	0.00499928030947937	1.417651268880265e-49	4.6351181664272974e-60	4.6349975371583765e-9	1.5744056364028009e-15	1.4300826243604402e-6	4.0346257763143777e-22	3.6937023593407626e-14	4.021321791617922e-12	1.120004612207579e-11	1.3161949046107692e-11
83000000	0.00499928030947937	1.417651268880265e-49	4.6351181664272974e-60	4.6349975371583765e-9	1.5744056364028009e-15	1.4300826243604402e-6	4.0346257763143777e-22	3.6937023593407626e-14	4.021321791617922e-12	1.120004612207579e-11	1.3161949046107692e-11
83100000	0.00499928030947937	1.417651268880265e-49	4.635118166427298e-60	4.6349975371583765e-9	1.5744056364028009e-15	1.4300826243604402e-6	4.0346257763143777e-22	3.6937023593407626e-14	4.021321791617922e-12	1.120004612207579e-11	1.3161949046107692e-11
83200000	0.00499928030947937	1.417651268880265e-49	4.635118166427298e-60	4.6349975371583765e-9	1.5744056364028009e-15	1.4300826243604402e-6	4.0346257763143777e-22	3.6937023593407626e-14	4.021321791617922e-12	1.120004612207579e-11	1.3161949046107692e-11
83300000	0.00499928030947937	1.417651268880265e-49	4.635118166427298e-60	4.6349975371583765e-9	1.5744056364028009e-15	1.4300826243604402e-6	4.0346257763143777e-22	3.6937023593407626e-14	4.021321791617922e-12	1.120004612207579e-11	1.3161949046107692e-11
83400000	0.00499928030947937	1.417651268880265e-49	4.635118166427298e-60	4.6349975371583765e-9	1.5744056364028009e-15	1.4300826243604402e-6	4.0346257763143777e-22	3.6937023593407626e-14	4.021321791617922e-12	1.120004612207579e-11	1.3161949046107692e-11
83500000	0.00499928030947937	1.417651268880265e-49	4.635118166427298e-60	4.6349975371583765e-9	1.5744056364028009e-15	1.4300826243604402e-6	4.0346257763143777e-22	3.6937023593407626e-14	4.021321791617922e-12	1.120004612207579e-11	1.3161949046107692e-11
83600000	0.00499928030947937	1.417651268880265e-49	4.635118166427298e-60	4.6349975371583765e-9	1.5744056364028009e-15	1.4300826243604402e-6	4.0346257763143777e-22	3.6937023593407626e-14	4.021321791617922e-12	1.120004612207579e-11	1.3161949046107692e-11
83700000	0.00499928030947937	1.417651268880265e-49	4.635118166427298e-60	4.6349975371583765e-9	1.5744056364028009e-15	1.4300826243604402e-6	4.0346257763143777e-22	3.693702359340763e-14	4.021321791617922e-12	1.120004612207579e-11	1.3161949046107692e-11
83800000	0.00499928030947937	1.417651268880265e-49	4.635118166427298e-60	4.6349975371583765e-9	1.5744056364028009e-15	1.4300826243604402e-6	4.0346257763143777e-22	3.693702359340763e-14	4.021321791617922e-12	1.120004612207579e-11	1.3161949046107692e-11
83900000	0.00499928030947937	1.417651268880265e-49	4.635118166427298e-60	4.6349975371583765e-9	1.5744056364028009e-15	1.4300826243604402e-6	4.0346257763143777e-22	3.693702359340763e-14	4.021321791617922e-12	1.120004612207579e-11	1.3161949046107692e-11
84000000	0.00499928030947937	1.417651268880265e-49	4.635118166427298e-60	4.6349975371583765e-9	1.5744056364028009e-15	1.4300826243604402e-6	4.0346257763143777e-22	3.693702359340763e-14	4.021321791617922e-12	1.120004612207579e-11	1.3161949046107692e-11
84100000	0.00499928030947937	1.417651268880265e-49	4.635118166427298e-60	4.6349975371583765e-9	1.5744056364028009e-15	1.4300826243604402e-6	4.0346257763143777e-22	3.693702359340763e-14	4.021321791617922e-12	1.120004612207579e-11	1.3161949046107692e-11
84200000	0.00499928030947937	1.417651268880265e-49	4.635118166427298e-60	4.6349975371583765e-9	1.5744056364028009e-15	1.4300826243604402e-6	4.0346257763143777e-22	3.693702359340763e-14	4.021321791617922e-12	1.120004612207579e-11	1.3161949046107692e-11
84300000	0.00499928030947937	1.417651268880265e-49	4.635118166427298e-60	4.6349975371583765e-9	1.5744056364028009e-15	1.4300826243604402e-6	4.0346257763143777e-22	3.693702359340763e-14	4.021321791617922e-12	1.120004612207579e-11	1.3161949046107692e-11
84400000	0.00499928030947937	1.417651268880265e-49	4.635118166427298e-60	4.6349975371583765e-9	1.5744056364028009e-15	1.4300826243604404e-6	4.0346257763143777e-22	3.693702359340763e-14	4.021321791617922e-12	1.120004612207579e-11	1.3161949046107692e-11
84500000	0.00499928030947937	1.417651268880265e-49	4.635118166427298e-60	4.6349975371583765e-9	1.5744056364028009e-15	1.4300826243604404e-6	4.0346257763143777e-22	3.693702359340763e-14	4.021321791617922e-12	1.120004612207579e-11	1.3161949046107692e-11
84600000	0.00499928030947937	1.417651268880265e-49	4.635118166427298e-60	4.6349975371583765e-9	1.5744056364028009e-15	1.4300826243604404e-6	4.0346257763143777e-22	3.693702359340763e-14	4.021321791617922e-12	1.120004612207579e-11	1.3161949046107692e-11
84700000	0.00499928030947937	1.417651268880265e-49	4.635118166427298e-60	4.6349975371583765e-9	1.5744056364028009e-15	1.4300826243604404e-6	4.0346257763143777e-22	3.693702359340763e-14	4.021321791617922e-12	1.120004612207579e-11	1.3161949046107692e-11
84800000	0.00499928030947937	1.417651268880265e-49	4.635118166427298e-60	4.6349975371583765e-9	1.5744056364028009e-15	1.4300826243604404e-6	4.0346257763143777e-22	3.693702359340763e-14	4.021321791617922e-12	1.120004612207579e-11	1.3161949046107692e-11
84900000	0.00499928030947937	1.417651268880265e-49	4.635118166427298e-60	4.6349975371583765e-9	1.5744056364028009e-15	1.4300826243604404e-6	4.0346257763143777e-22	3.693702359340763e-14	4.021321791617922e-12	1.120004612207579e-11	1.3161949046107692e-11
85000000	0.004999280309479371	1.417651268880265e-49	4.635118166427298e-60	4.6349975371583765e-9	1.5744056364028009e-15	1.4300826243604404e-6	4.0346257763143777e-22	3.693702359340763e-14	4.021321791617922e-12	1.120004612207579e-11	1.3161949046107692e-11
85100000	0.004999280309479371	1.417651268880265e-49	4.635118166427298e-60	4.634997537158376e-9	1.5744056364028009e-15	1.4300826243604404e-6	4.0346257763143777e-22	3.693702359340763e-14	4.021321791617922e-12	1.120004612207579e-11	1.3161949046107692e-11
85200000	0.004999280309479371	1.417651268880265e-49	4.6351181664272985e-60	4.634997537158376e-9	1.5744056364028009e-15	1.4300826243604404e-6	4.0346257763143777e-22	3.693702359340763e-14	4.021321791617922e-12	1.120004612207579e-11	1.3161949046107692e-11
85300000	0.004999280309479371	1.417651268880265e-49	4.6351181664272985e-60	4.634997537158376e-9	1.5744056364028009e-15	1.4300826243604404e-6	4.0346257763143777e-22	3.693702359340763e-14	4.021321791617922e-12	1.1200046122075791e-11	1.3161949046107692e-11
85400000	0.004999280309479371	1.417651268880265e-49	4.6351181664272985e-60	4.634997537158376e-9	1.5744056364028009e-15	1.4300826243604404e-6	4.0346257763143777e-22	3.693702359340763e-14	4.021321791617922e-12	1.1200046122075791e-11	1.3161949046107692e-11
85500000	0.004999280309479371	1.417651268880265e-49	4.6351181664272985e-60	4.634997537158376e-9	1.5744056364028009e-15	1.4300826243604404e-6	4.0346257763143777e-22	3.693702359340763e-14	4.021321791617922e-12	1.1200046122075791e-11	1.316194904610769e-11
85600000	0.004999280309479371	1.417651268880265e-49	4.6351181664272985e-60	4.634997537158376e-9	1.5744056364028009e-15	1.4300826243604404e-6	4.0346257763143777e-22	3.693702359340763e-14	4.021321791617922e-12	1.1200046122075791e-11	1.316194904610769e-11
85700000	0.004999280309479371	1.417651268880265e-49	4.6351181664272985e-60	4.634997537158376e-9	1.5744056364028009e-15	1.4300826243604404e-6	4.0346257763143777e-22	3.693702359340763e-14	4.021321791617922e-12	1.1200046122075791e-11	1.316194904610769e-11
85800000	0.004999280309479371	1.417651268880265e-49	4.6351181664272985e-60	4.634997537158376e-9	1.5744056364028009e-15	1.4300826243604404e-6	4.0346257763143777e-22	3.693702359340763e-14	4.021321791617922e-12	1.1200046122075791e-11	1.316194904610769e-11
85900000	0.004999280309479371	1.417651268880265e-49	4.6351181664272985e-60	4.634997537158376e-9	1.5744056364028009e-15	1.4300826243604404e-6	4.0346257763143777e-22	3.693702359340763e-14	4.021321791617922e-12	1.1200046122075791e-11	1.316194904610769e-11
86000000	0.004999280309479371	1.417651268880265e-49	4.6351181664272985e-60	4.634997537158376e-9	1.5744056364028009e-15	1.4300826243604404e-6	4.0346257763143777e-22	3.693702359340763e-14	4.021321791617922e-12	1.1200046122075791e-11	1.316194904610769e-11
86100000	0.004999280309479371	1.417651268880265e-49	4.6351181664272985e-60	4.634997537158376e-9	1.5744056364028009e-15	1.4300826243604404e-6	4.0346257763143777e-22	3.693702359340763e-14	4.021321791617922e-12	1.1200046122075791e-11	1.316194904610769e-11
86200000	0.004999280309479371	1.417651268880265e-49	4.6351181664272985e-60	4.634997537158376e-9	1.5744056364028009e-15	1.4300826243604404e-6	4.0346257763143777e-22	3.693702359340763e-14	4.021321791617922e-12	1.1200046122075791e-11	1.316194904610769e-11
86300000	0.004999280309479371	1.417651268880265e-49	4.6351181664272985e-60	4.634997537158376e-9	1.5744056364028009e-15	1.4300826243604404e-6	4.0346257763143777e-22	3.693702359340763e-14	4.021321791617922e-12	1.1200046122075791e-11	1.316194904610769e-11
86400000	0.004999280309479371	1.417651268880265e-49	4.6351181664272985e-60	4.634997537158376e-9	1.5744056364028009e-15	1.4300826243604404e-6	4.0346257763143777e-22	3.693702359340763e-14	4.021321791617922e-12	1.1200046122075791e-11	1.316194904610769e-11
86500000	0.004999280309479371	1.417651268880265e-49	4.6351181664272985e-60	4.634997537158376e-9	1.5744056364028009e-15	1.4300826243604404e-6	4.0346257763143777e-22	3.693702359340763e-14	4.021321791617922e-12	1.1200046122075791e-11	1.316194904610769e-11
86600000	0.004999280309479371	1.4176512688802652e-49	4.6351181664272985e-60	4.634997537158376e-9	1.5744056364028009e-15	1.4300826243604404e-6	4.0346257763143777e-22	3.693702359340763e-14	4.021321791617922e-12	1.1200046122075791e-11	1.316194904610769e-11
86700000	0.004999280309479371	1.4176512688802652e-49	4.6351181664272985e-60	4.634997537158376e-9	1.5744056364028009e-15	1.4300826243604404e-6	4.0346257763143777e-22	3.693702359340764e-14	4.021321791617922e-12	1.1200046122075791e-11	1.316194904610769e-11
86800000	0.004999280309479371	1.4176512688802652e-49	4.6351181664272985e-60	4.634997537158376e-9	1.5744056364028009e-15	1.4300826243604404e-6	4.0346257763143777e-22	3.693702359340764e-14	4.021321791617922e-12	1.1200046122075791e-11	1.316194904610769e-11
86900000	0.004999280309479371	1.4176512688802652e-49	4.6351181664272985e-60	4.634997537158376e-9	1.5744056364028009e-15	1.4300826243604404e-6	4.0346257763143777e-22	3.693702359340764e-14	4.021321791617922e-12	1.1200046122075791e-11	1.316194904610769e-11
87000000	0.004999280309479371	1.4176512688802652e-49	4.6351181664272985e-60	4.634997537158376e-9	1.5744056364028009e-15	1.4300826243604404e-6	4.0346257763143777e-22	3.693702359340764e-14	4.021321791617922e-12	1.1200046122075791e-11	1.316194904610769e-11
87100000	0.004999280309479371	1.4176512688802652e-49	4.6351181664272985e-60	4.634997537158376e-9	1.5744056364028009e-15	1.4300826243604404e-6	4.0346257763143777e-22	3.693702359340764e-14	4.021321791617922e-12	1.1200046122075791e-11	1.316194904610769e-11
87200000	0.004999280309479371	1.4176512688802652e-49	4.6351181664272985e-60	4.634997537158376e-9	1.5744056364028009e-15	1.4300826243604404e-6	4.0346257763143777e-22	3.693702359340764e-14	4.021321791617922e-12	1.1200046122075791e-11	1.316194904610769e-11
87300000	0.004999280309479371	1.4176512688802652e-49	4.6351181664272985e-60	4.634997537158376e-9	1.5744056364028009e-15	1.4300826243604404e-6	4.0346257763143777e-22	3.693702359340764e-14	4.021321791617922e-12	1.1200046122075791e-11	1.316194904610769e-11
87400000	0.004999280309479371	1.4176512688802652e-49	4.635118166427299e-60	4.634997537158376e-9	1.5744056364028009e-15	1.4300826243604404e-6	4.0346257763143777e-22	3.693702359340764e-14	4.021321791617922e-12	1.1200046122075791e-11	1.316194904610769e-11
87500000	0.004999280309479371	1.4176512688802652e-49	4.635118166427299e-60	4.634997537158376e-9	1.5744056364028009e-15	1.4300826243604404e-6	4.0346257763143777e-22	3.693702359340764e-14	4.021321791617922e-12	1.1200046122075791e-11	1.316194904610769e-11
87600000	0.004999280309479371	1.4176512688802652e-49	4.635118166427299e-60	4.634997537158376e-9	1.5744056364028009e-15	1.4300826243604404e-6	4.0346257763143777e-22	3.693702359340764e-14	4.021321791617922e-12	1.1200046122075791e-11	1.316194904610769e-11
87700000	0.004999280309479371	1.4176512688802652e-49	4.635118166427299e-60	4.634997537158376e-9	1.5744056364028009e-15	1.4300826243604404e-6	4.0346257763143777e-22	3.693702359340764e-14	4.021321791617922e-12	1.1200046122075791e-11	1.316194904610769e-11
87800000	0.004999280309479371	1.4176512688802652e-49	4.635118166427299e-60	4.634997537158376e-9	1.5744056364028009e-15	1.4300826243604404e-6	4.0346257763143777e-22	3.693702359340764e-14	4.021321791617922e-12	1.1200046122075791e-11	1.316194904610769e-11
87900000	0.004999280309479371	1.4176512688802652e-49	4.635118166427299e-60	4.634997537158376e-9	1.5744056364028009e-15	1.4300826243604404e-6	4.0346257763143777e-22	3.693702359340764e-14	4.021321791617922e-12	1.1200046122075791e-11	1.316194904610769e-11
88000000	0.004999280309479371	1.4176512688802652e-49	4.635118166427299e-60	4.634997537158376e-9	1.5744056364028009e-15	1.4300826243604404e-6	4.0346257763143777e-22	3.693702359340764e-14	4.021321791617922e-12	1.1200046122075791e-11	1.316194904610769e-11
88100000	0.004999280309479371	1.4176512688802652e-49	4.635118166427299e-60	4.634997537158376e-9	1.5744056364028009e-15	1.4300826243604404e-6	4.0346257763143777e-22	3.693702359340764e-14	4.021321791617922e-12	1.1200046122075791e-11	1.316194904610769e-11
88200000	0.004999280309479371	1.4176512688802652e-49	4.635118166427299e-60	4.634997537158376e-9	1.5744056364028009e-15	1.4300826243604404e-6	4.0346257763143777e-22	3.693702359340764e-14	4.021321791617922e-12	1.1200046122075791e-11	1.316194904610769e-11
88300000	0.004999280309479371	1.4176512688802652e-49	4.635118166427299e-60	4.634997537158376e-9	1.5744056364028009e-15	1.4300826243604404e-6	4.0346257763143777e-22	3.693702359340764e-14	4.021321791617922e-12	1.1200046122075791e-11	1.316194904610769e-11
88400000	0.004999280309479371	1.4176512688802652e-49	4.635118166427299e-60	4.634997537158376e-9	1.5744056364028009e-15	1.4300826243604404e-6	4.0346257763143777e-22	3.693702359340764e-14	4.021321791617922e-12	1.1200046122075791e-11	1.316194904610769e-11
88500000	0.004999280309479371	1.4176512688802652e-49	4.635118166427299e-60	4.634997537158376e-9	1.5744056364028009e-15	1.4300826243604404e-6	4.0346257763143777e-22	3.693702359340764e-14	4.021321791617922e-12	1.1200046122075791e-11	1.316194904610769e-11
88600000	0.004999280309479371	1.4176512688802652e-49	4.635118166427299e-60	4.634997537158376e-9	1.5744056364028009e-15	1.4300826243604404e-6	4.0346257763143777e-22	3.693702359340764e-14	4.021321791617922e-12	1.1200046122075791e-11	1.316194904610769e-11
88700000	0.004999280309479371	1.4176512688802652e-49	4.635118166427299e-60	4.634997537158376e-9	1.5744056364028009e-15	1.4300826243604404e-6	4.0346257763143777e-22	3.693702359340764e-14	4.021321791617922e-12	1.1200046122075791e-11	1.316194904610769e-11
88800000	0.004999280309479371	1.4176512688802652e-49	4.635118166427299e-60	4.634997537158376e-9	1.5744056364028009e-15	1.4300826243604404e-6	4.0346257763143777e-22	3.693702359340764e-14	4.021321791617922e-12	1.1200046122075791e-11	1.316194904610769e-11
88900000	0.004999280309479371	1.4176512688802652e-49	4.635118166427299e-60	4.634997537158376e-9	1.5744056364028009e-15	1.4300826243604404e-6	4.0346257763143777e-22	3.693702359340764e-14	4.021321791617922e-12	1.1200046122075791e-11	1.316194904610769e-11
89000000	0.004999280309479371	1.4176512688802652e-49	4.635118166427299e-60	4.634997537158376e-9	1.5744056364028009e-15	1.4300826243604404e-6	4.0346257763143777e-22	3.693702359340764e-14	4.021321791617922e-12	1.1200046122075791e-11	1.316194904610769e-11
89100000	0.004999280309479371	1.4176512688802652e-49	4.635118166427299e-60	4.634997537158376e-9	1.5744056364028009e-15	1.4300826243604404e-6	4.0346257763143777e-22	3.693702359340764e-14	4.021321791617922e-12	1.1200046122075791e-11	1.316194904610769e-11
89200000	0.004999280309479371	1.4176512688802652e-49	4.635118166427299e-60	4.634997537158376e-9	1.5744056364028009e-15	1.4300826243604404e-6	4.0346257763143777e-22	3.693702359340764e-14	4.021321791617922e-12	1.1200046122075791e-11	1.316194904610769e-11
89300000	0.004999280309479371	1.4176512688802652e-49	4.635118166427299e-60	4.634997537158376e-9	1.5744056364028009e-15	1.4300826243604404e-6	4.0346257763143777e-22	3.693702359340764e-14	4.021321791617922e-12	1.1200046122075791e-11	1.316194904610769e-11
89400000	0.004999280309479371	1.4176512688802652e-49	4.635118166427299e-60	4.634997537158376e-9	1.5744056364028009e-15	1.4300826243604404e-6	4.0346257763143777e-22	3.693702359340764e-14	4.021321791617922e-12	1.1200046122075791e-11	1.316194904610769e-11
89500000	0.004999280309479371	1.4176512688802652e-49	4.635118166427299e-60	4.634997537158376e-9	1.5744056364028009e-15	1.4300826243604404e-6	4.0346257763143777e-22	3.693702359340764e-14	4.021321791617922e-12	1.1200046122075791e-11	1.316194904610769e-11
89600000	0.004999280309479371	1.4176512688802652e-49	4.635118166427299e-60	4.634997537158376e-9	1.5744056364028009e-15	1.4300826243604404e-6	4.0346257763143777e-22	3.693702359340764e-14	4.021321791617922e-12	1.1200046122075791e-11	1.316194904610769e-11
89700000	0.004999280309479371	1.4176512688802652e-49	4.635118166427299e-60	4.634997537158376e-9	1.5744056364028009e-15	1.4300826243604404e-6	4.0346257763143777e-22	3.693702359340764e-14	4.021321791617922e-12	1.1200046122075791e-11	1.316194904610769e-11
89800000	0.004999280309479371	1.4176512688802652e-49	4.635118166427299e-60	4.634997537158376e-9	1.5744056364028009e-15	1.4300826243604404e-6	4.0346257763143777e-22	3.693702359340764e-14	4.021321791617922e-12	1.1200046122075791e-11	1.316194904610769e-11
89900000	0.004999280309479371	1.4176512688802652e-49	4.635118166427299e-60	4.634997537158376e-9	1.5744056364028009e-15	1.4300826243604404e-6	4.0346257763143777e-22	3.693702359340764e-14	4.021321791617922e-12	1.1200046122075791e-11	1.316194904610769e-11
90000000	0.004999280309479371	1.4176512688802652e-49	4.635118166427299e-60	4.634997537158376e-9	1.5744056364028009e-15	1.4300826243604404e-6	4.0346257763143777e-22	3.693702359340764e-14	4.021321791617922e-12	1.1200046122075791e-11	1.316194904610769e-11
90100000	0.004999280309479371	1.4176512688802652e-49	4.635118166427299e-60	4.634997537158376e-9	1.5744056364028009e-15	1.4300826243604404e-6	4.0346257763143777e-22	3.693702359340764e-14	4.021321791617922e-12	1.1200046122075791e-11	1.316194904610769e-11
90200000	0.004999280309479371	1.4176512688802652e-49	4.635118166427299e-60	4.634997537158376e-9	1.5744056364028009e-15	1.4300826243604404e-6	4.0346257763143777e-22	3.693702359340764e-14	4.021321791617922e-12	1.1200046122075791e-11	1.316194904610769e-11
90300000	0.004999280309479371	1.4176512688802652e-49	4.635118166427299e-60	4.634997537158376e-9	1.5744056364028009e-15	1.4300826243604404e-6	4.0346257763143777e-22	3.693702359340764e-14	4.021321791617922e-12	1.1200046122075791e-11	1.316194904610769e-11
90400000	0.004999280309479371	1.4176512688802652e-49	4.635118166427299e-60	4.634997537158376e-9	1.5744056364028009e-15	1.4300826243604404e-6	4.0346257763143777e-22	3.693702359340764e-14	4.021321791617922e-12	1.1200046122075791e-11	1.316194904610769e-11
90500000	0.004999280309479371	1.4176512688802652e-49	4.635118166427299e-60	4.634997537158376e-9	1.5744056364028009e-15	1.4300826243604404e-6	4.0346257763143777e-22	3.693702359340764e-14	4.021321791617922e-12	1.1200046122075791e-11	1.316194904610769e-11
90600000	0.004999280309479371	1.4176512688802652e-49	4.635118166427299e-60	4.634997537158376e-9	1.5744056364028009e-15	1.4300826243604404e-6	4.0346257763143777e-22	3.693702359340764e-14	4.021321791617922e-12	1.1200046122075791e-11	1.316194904610769e-11
90700000	0.004999280309479371	1.4176512688802652e-49	4.635118166427299e-60	4.634997537158376e-9	1.5744056364028009e-15	1.4300826243604404e-6	4.0346257763143777e-22	3.693702359340764e-14	4.021321791617922e-12	1.1200046122075791e-11	1.316194904610769e-11
90800000	0.004999280309479371	1.4176512688802652e-49	4.635118166427299e-60	4.634997537158376e-9	1.5744056364028009e-15	1.4300826243604404e-6	4.0346257763143777e-22	3.693702359340764e-14	4.021321791617922e-12	1.1200046122075791e-11	1.316194904610769e-11
90900000	0.004999280309479371	1.4176512688802652e-49	4.635118166427299e-60	4.634997537158376e-9	1.5744056364028009e-15	1.4300826243604404e-6	4.0346257763143777e-22	3.693702359340764e-14	4.021321791617922e-12	1.1200046122075791e-11	1.316194904610769e-11
91000000	0.004999280309479371	1.4176512688802652e-49	4.635118166427299e-60	4.634997537158376e-9	1.5744056364028009e-15	1.4300826243604404e-6	4.0346257763143777e-22	3.693702359340764e-14	4.021321791617922e-12	1.1200046122075791e-11	1.316194904610769e-11
91100000	0.004999280309479371	1.4176512688802652e-49	4.635118166427299e-60	4.634997537158376e-9	1.5744056364028009e-15	1.4300826243604404e-6	4.0346257763143777e-22	3.693702359340764e-14	4.021321791617922e-12	1.1200046122075791e-11	1.316194904610769e-11
91200000	0.004999280309479371	1.4176512688802652e-49	4.635118166427299e-60	4.634997537158376e-9	1.5744056364028009e-15	1.4300826243604404e-6	4.0346257763143777e-22	3.693702359340763e-14	4.021321791617922e-12	1.1200046122075791e-11	1.316194904610769e-11
91300000	0.004999280309479371	1.4176512688802652e-49	4.635118166427299e-60	4.634997537158376e-9	1.5744056364028009e-15	1.4300826243604404e-6	4.0346257763143777e-22	3.693702359340763e-14	4.021321791617922e-12	1.1200046122075791e-11	1.316194904610769e-11
91400000	0.004999280309479371	1.4176512688802652e-49	4.635118166427299e-60	4.634997537158376e-9	1.5744056364028009e-15	1.4300826243604404e-6	4.0346257763143777e-22	3.693702359340763e-14	4.021321791617922e-12	1.1200046122075791e-11	1.316194904610769e-11
91500000	0.004999280309479371	1.4176512688802652e-49	4.635118166427299e-60	4.634997537158376e-9	1.5744056364028009e-15	1.4300826243604404e-6	4.0346257763143777e-22	3.693702359340763e-14	4.021321791617922e-12	1.1200046122075791e-11	1.316194904610769e-11
91600000	0.004999280309479371	1.4176512688802652e-49	4.635118166427299e-60	4.634997537158376e-9	1.5744056364028009e-15	1.4300826243604404e-6	4.0346257763143777e-22	3.693702359340763e-14	4.021321791617922e-12	1.1200046122075791e-11	1.316194904610769e-11
91700000	0.004999280309479371	1.4176512688802652e-49	4.6351181664272985e-60	4.634997537158376e-9	1.5744056364028009e-15	1.4300826243604404e-6	4.0346257763143777e-22	3.693702359340763e-14	4.021321791617922e-12	1.1200046122075791e-11	1.316194904610769e-11
91800000	0.004999280309479371	1.4176512688802652e-49	4.6351181664272985e-60	4.634997537158376e-9	1.5744056364028009e-15	1.4300826243604404e-6	4.0346257763143777e-22	3.693702359340763e-14	4.021321791617922e-12	1.1200046122075791e-11	1.316194904610769e-11
91900000	0.004999280309479371	1.4176512688802652e-49	4.6351181664272985e-60	4.634997537158376e-9	1.5744056364028009e-15	1.4300826243604404e-6	4.0346257763143777e-22	3.693702359340763e-14	4.021321791617922e-12	1.120004612207579e-11	1.316194904610769e-11
92000000	0.004999280309479371	1.4176512688802652e-49	4.6351181664272985e-60	4.634997537158376e-9	1.5744056364028009e-15	1.4300826243604404e-6	4.0346257763143777e-22	3.693702359340763e-14	4.021321791617922e-12	1.120004612207579e-11	1.316194904610769e-11
92100000	0.004999280309479371	1.4176512688802652e-49	4.6351181664272985e-60	4.634997537158376e-9	1.5744056364028009e-15	1.4300826243604402e-6	4.0346257763143777e-22	3.693702359340763e-14	4.021321791617922e-12	1.120004612207579e-11	1.316194904610769e-11
92200000	0.00499928030947937	1.4176512688802652e-49	4.6351181664272985e-60	4.634997537158376e-9	1.5744056364028009e-15	1.4300826243604402e-6	4.0346257763143777e-22	3.693702359340763e-14	4.021321791617922e-12	1.120004612207579e-11	1.316194904610769e-11
92300000	0.00499928030947937	1.4176512688802652e-49	4.6351181664272985e-60	4.6349975371583765e-9	1.5744056364028009e-15	1.4300826243604402e-6	4.0346257763143777e-22	3.693702359340763e-14	4.021321791617922e-12	1.120004612207579e-11	1.3161949046107692e-11
92400000	0.00499928030947937	1.4176512688802652e-49	4.6351181664272985e-60	4.6349975371583765e-9	1.5744056364028009e-15	1.4300826243604402e-6	4.0346257763143777e-22	3.693702359340763e-14	4.021321791617922e-12	1.120004612207579e-11	1.3161949046107692e-11
92500000	0.00499928030947937	1.417651268880265e-49	4.6351181664272985e-60	4.6349975371583765e-9	1.5744056364028009e-15	1.4300826243604402e-6	4.0346257763143777e-22	3.693702359340763e-14	4.021321791617922e-12	1.120004612207579e-11	1.3161949046107692e-11
92600000	0.00499928030947937	1.417651268880265e-49	4.6351181664272985e-60	4.6349975371583765e-9	1.5744056364028009e-15	1.4300826243604402e-6	4.0346257763143777e-22	3.693702359340763e-14	4.021321791617922e-12	1.120004612207579e-11	1.3161949046107692e-11
92700000	0.00499928030947937	1.417651268880265e-49	4.6351181664272985e-60	4.6349975371583765e-9	1.5744056364028009e-15	1.4300826243604402e-6	4.0346257763143777e-22	3.693702359340763e-14	4.021321791617922e-12	1.120004612207579e-11	1.3161949046107692e-11
92800000	0.00499928030947937	1.417651268880265e-49	4.6351181664272985e-60	4.6349975371583765e-9	1.5744056364028009e-15	1.4300826243604402e-6	4.0346257763143777e-22	3.693702359340763e-14	4.021321791617922e-12	1.120004612207579e-11	1.3161949046107692e-11
92900000	0.00499928030947937	1.417651268880265e-49	4.6351181664272985e-60	4.6349975371583765e-9	1.5744056364028009e-15	1.4300826243604402e-6	4.0346257763143777e-22	3.693702359340763e-14	4.021321791617922e-12	1.120004612207579e-11	1.3161949046107692e-11
93000000	0.00499928030947937	1.417651268880265e-49	4.6351181664272985e-60	4.6349975371583765e-9	1.5744056364028009e-15	1.4300826243604402e-6	4.0346257763143777e-22	3.693702359340763e-14	4.021321791617922e-12	1.120004612207579e-11	1.3161949046107692e-11
93100000	0.00499928030947937	1.417651268880265e-49	4.6351181664272985e-60	4.6349975371583765e-9	1.5744056364028009e-15	1.4300826243604402e-6	4.0346257763143777e-22	3.693702359340763e-14	4.021321791617922e-12	1.120004612207579e-11	1.3161949046107692e-11
93200000	0.00499928030947937	1.417651268880265e-49	4.6351181664272985e-60	4.6349975371583765e-9	1.5744056364028009e-15	1.4300826243604402e-6	4.0346257763143777e-22	3.6937023593407626e-14	4.021321791617922e-12	1.120004612207579e-11	1.3161949046107692e-11
93300000	0.00499928030947937	1.417651268880265e-49	4.6351181664272985e-60	4.6349975371583765e-9	1.5744056364028009e-15	1.4300826243604402e-6	4.0346257763143777e-22	3.6937023593407626e-14	4.021321791617922e-12	1.120004612207579e-11	1.3161949046107692e-11
93400000	0.00499928030947937	1.417651268880265e-49	4.6351181664272985e-60	4.6349975371583765e-9	1.5744056364028009e-15	1.4300826243604402e-6	4.0346257763143777e-22	3.6937023593407626e-14	4.021321791617922e-12	1.120004612207579e-11	1.3161949046107692e-11
93500000	0.00499928030947937	1.417651268880265e-49	4.635118166427298e-60	4.6349975371583765e-9	1.5744056364028009e-15	1.4300826243604402e-6	4.0346257763143777e-22	3.6937023593407626e-14	4.021321791617922e-12	1.120004612207579e-11	1.3161949046107692e-11
93600000	0.00499928030947937	1.417651268880265e-49	4.635118166427298e-60	4.6349975371583765e-9	1.5744056364028009e-15	1.4300826243604402e-6	4.0346257763143777e-22	3.6937023593407626e-14	4.021321791617922e-12	1.120004612207579e-11	1.3161949046107692e-11
93700000	0.00499928030947937	1.417651268880265e-49	4.635118166427298e-60	4.6349975371583765e-9	1.5744056364028009e-15	1.4300826243604402e-6	4.0346257763143777e-22	3.6937023593407626e-14	4.021321791617922e-12	1.120004612207579e-11	1.3161949046107692e-11
93800000	0.00499928030947937	1.417651268880265e-49	4.635118166427298e-60	4.6349975371583765e-9	1.5744056364028009e-15	1.4300826243604402e-6	4.0346257763143777e-22	3.6937023593407626e-14	4.021321791617922e-12	1.120004612207579e-11	1.3161949046107692e-11
93900000	0.00499928030947937	1.417651268880265e-49	4.635118166427298e-60	4.6349975371583765e-9	1.5744056364028009e-15	1.4300826243604402e-6	4.0346257763143777e-22	3.6937023593407626e-14	4.021321791617922e-12	1.120004612207579e-11	1.3161949046107692e-11
94000000	0.00499928030947937	1.417651268880265e-49	4.635118166427298e-60	4.6349975371583765e-9	1.5744056364028009e-15	1.4300826243604402e-6	4.0346257763143777e-22	3.6937023593407626e-14	4.021321791617922e-12	1.120004612207579e-11	1.3161949046107692e-11
94100000	0.00499928030947937	1.417651268880265e-49	4.635118166427298e-60	4.6349975371583765e-9	1.5744056364028009e-15	1.4300826243604402e-6	4.0346257763143777e-22	3.6937023593407626e-14	4.021321791617922e-12	1.120004612207579e-11	1.3161949046107692e-11
94200000	0.00499928030947937	1.417651268880265e-49	4.635118166427298e-60	4.6349975371583765e-9	1.5744056364028009e-15	1.4300826243604402e-6	4.0346257763143777e-22	3.6937023593407626e-14	4.021321791617922e-12	1.120004612207579e-11	1.3161949046107692e-11
94300000	0.00499928030947937	1.417651268880265e-49	4.635118166427298e-60	4.6349975371583765e-9	1.5744056364028009e-15	1.4300826243604402e-6	4.0346257763143777e-22	3.6937023593407626e-14	4.021321791617922e-12	1.120004612207579e-11	1.3161949046107692e-11
94400000	0.00499928030947937	1.417651268880265e-49	4.635118166427298e-60	4.6349975371583765e-9	1.5744056364028009e-15	1.4300826243604402e-6	4.0346257763143777e-22	3.6937023593407626e-14	4.021321791617922e-12	1.120004612207579e-11	1.3161949046107692e-11
94500000	0.00499928030947937	1.417651268880265e-49	4.635118166427298e-60	4.6349975371583765e-9	1.5744056364028009e-15	1.4300826243604402e-6	4.0346257763143777e-22	3.6937023593407626e-14	4.021321791617922e-12	1.120004612207579e-11	1.3161949046107692e-11
94600000	0.00499928030947937	1.417651268880265e-49	4.635118166427298e-60	4.6349975371583765e-9	1.5744056364028009e-15	1.4300826243604402e-6	4.0346257763143777e-22	3.6937023593407626e-14	4.021321791617922e-12	1.120004612207579e-11	1.3161949046107692e-11
94700000	0.00499928030947937	1.417651268880265e-49	4.635118166427298e-60	4.6349975371583765e-9	1.5744056364028009e-15	1.4300826243604402e-6	4.0346257763143777e-22	3.6937023593407626e-14	4.021321791617922e-12	1.120004612207579e-11	1.3161949046107692e-11
94800000	0.00499928030947937	1.417651268880265e-49	4.635118166427298e-60	4.6349975371583765e-9	1.5744056364028009e-15	1.4300826243604402e-6	4.0346257763143777e-22	3.6937023593407626e-14	4.021321791617922e-12	1.120004612207579e-11	1.3161949046107692e-11
94900000	0.00499928030947937	1.417651268880265e-49	4.635118166427298e-60	4.6349975371583765e-9	1.5744056364028009e-15	1.4300826243604402e-6	4.0346257763143777e-22	3.6937023593407626e-14	4.021321791617922e-12	1.120004612207579e-11	1.3161949046107692e-11
95000000	0.00499928030947937	1.417651268880265e-49	4.635118166427298e-60	4.6349975371583765e-9	1.5744056364028009e-15	1.4300826243604402e-6	4.0346257763143777e-22	3.6937023593407626e-14	4.021321791617922e-12	1.120004612207579e-11	1.3161949046107692e-11
95100000	0.00499928030947937	1.417651268880265e-49	4.635118166427298e-60	4.6349975371583765e-9	1.5744056364028009e-15	1.4300826243604402e-6	4.0346257763143777e-22	3.6937023593407626e-14	4.021321791617922e-12	1.120004612207579e-11	1.3161949046107692e-11
95200000	0.00499928030947937	1.417651268880265e-49	4.635118166427298e-60	4.6349975371583765e-9	1.5744056364028009e-15	1.4300826243604402e-6	4.0346257763143777e-22	3.6937023593407626e-14	4.021321791617922e-12	1.120004612207579e-11	1.3161949046107692e-11
95300000	0.00499928030947937	1.417651268880265e-49	4.635118166427298e-60	4.6349975371583765e-9	1.5744056364028009e-15	1.4300826243604402e-6	4.0346257763143777e-22	3.6937023593407626e-14	4.021321791617922e-12	1.120004612207579e-11	1.3161949046107692e-11
95400000	0.00499928030947937	1.417651268880265e-49	4.635118166427298e-60	4.6349975371583765e-9	1.5744056364028009e-15	1.4300826243604402e-6	4.0346257763143777e-22	3.6937023593407626e-14	4.021321791617922e-12	1.120004612207579e-11	1.3161949046107692e-11
95500000	0.00499928030947937	1.417651268880265e-49	4.635118166427298e-60	4.6349975371583765e-9	1.5744056364028009e-15	1.4300826243604402e-6	4.0346257763143777e-22	3.6937023593407626e-14	4.021321791617922e-12	1.120004612207579e-11	1.3161949046107692e-11
95600000	0.00499928030947937	1.417651268880265e-49	4.635118166427298e-60	4.6349975371583765e-9	1.5744056364028009e-15	1.4300826243604402e-6	4.0346257763143777e-22	3.6937023593407626e-14	4.021321791617922e-12	1.120004612207579e-11	1.3161949046107692e-11
95700000	0.00499928030947937	1.417651268880265e-49	4.635118166427298e-60	4.6349975371583765e-9	1.5744056364028009e-15	1.4300826243604402e-6	4.0346257763143777e-22	3.6937023593407626e-14	4.021321791617922e-12	1.120004612207579e-11	1.3161949046107692e-11
95800000	0.00499928030947937	1.417651268880265e-49	4.635118166427298e-60	4.6349975371583765e-9	1.5744056364028009e-15	1.4300826243604402e-6	4.0346257763143777e-22	3.6937023593407626e-14	4.021321791617922e-12	1.120004612207579e-11	1.3161949046107692e-11
95900000	0.00499928030947937	1.417651268880265e-49	4.635118166427298e-60	4.6349975371583765e-9	1.5744056364028009e-15	1.4300826243604402e-6	4.0346257763143777e-22	3.6937023593407626e-14	4.021321791617922e-12	1.120004612207579e-11	1.3161949046107692e-11
96000000	0.00499928030947937	1.417651268880265e-49	4.635118166427298e-60	4.6349975371583765e-9	1.5744056364028009e-15	1.4300826243604402e-6	4.0346257763143777e-22	3.6937023593407626e-14	4.021321791617922e-12	1.120004612207579e-11	1.3161949046107692e-11
96100000	0.00499928030947937	1.417651268880265e-49	4.635118166427298e-60	4.6349975371583765e-9	1.5744056364028009e-15	1.4300826243604402e-6	4.0346257763143777e-22	3.6937023593407626e-14	4.021321791617922e-12	1.120004612207579e-11	1.3161949046107692e-11
96200000	0.00499928030947937	1.417651268880265e-49	4.635118166427298e-60	4.6349975371583765e-9	1.5744056364028009e-15	1.4300826243604402e-6	4.0346257763143777e-22	3.6937023593407626e-14	4.021321791617922e-12	1.120004612207579e-11	1.3161949046107692e-11
96300000	0.00499928030947937	1.417651268880265e-49	4.635118166427298e-60	4.6349975371583765e-9	1.5744056364028009e-15	1.4300826243604402e-6	4.0346257763143777e-22	3.6937023593407626e-14	4.021321791617922e-12	1.120004612207579e-11	1.3161949046107692e-11
96400000	0.00499928030947937	1.417651268880265e-49	4.635118166427298e-60	4.6349975371583765e-9	1.5744056364028009e-15	1.4300826243604402e-6	4.0346257763143777e-22	3.6937023593407626e-14	4.021321791617922e-12	1.120004612207579e-11	1.3161949046107692e-11
96500000	0.00499928030947937	1.417651268880265e-49	4.635118166427298e-60	4.6349975371583765e-9	1.5744056364028009e-15	1.4300826243604402e-6	4.0346257763143777e-22	3.6937023593407626e-14	4.021321791617922e-12	1.120004612207579e-11	1.3161949046107692e-11
96600000	0.00499928030947937	1.417651268880265e-49	4.635118166427298e-60	4.6349975371583765e-9	1.5744056364028009e-15	1.4300826243604402e-6	4.034625776314378e-22	3.6937023593407626e-14	4.021321791617922e-12	1.120004612207579e-11	1.3161949046107692e-11
96700000	0.00499928030947937	1.417651268880265e-49	4.635118166427298e-60	4.6349975371583765e-9	1.5744056364028009e-15	1.4300826243604402e-6	4.034625776314378e-22	3.6937023593407626e-14	4.021321791617922e-12	1.120004612207579e-11	1.3161949046107692e-11
96800000	0.00499928030947937	1.417651268880265e-49	4.635118166427298e-60	4.6349975371583765e-9	1.5744056364028009e-15	1.4300826243604402e-6	4.034625776314378e-22	3.6937023593407626e-14	4.021321791617922e-12	1.120004612207579e-11	1.3161949046107692e-11
96900000	0.00499928030947937	1.417651268880265e-49	4.635118166427298e-60	4.6349975371583765e-9	1.5744056364028009e-15	1.4300826243604402e-6	4.034625776314378e-22	3.6937023593407626e-14	4.021321791617922e-12	1.120004612207579e-11	1.3161949046107692e-11
97000000	0.00499928030947937	1.417651268880265e-49	4.635118166427298e-60	4.6349975371583765e-9	1.5744056364028009e-15	1.4300826243604402e-6	4.034625776314378e-22	3.6937023593407626e-14	4.021321791617922e-12	1.120004612207579e-11	1.3161949046107692e-11
97100000	0.00499928030947937	1.417651268880265e-49	4.635118166427298e-60	4.6349975371583765e-9	1.5744056364028009e-15	1.4300826243604402e-6	4.034625776314378e-22	3.6937023593407626e-14	4.021321791617922e-12	1.120004612207579e-11	1.3161949046107692e-11
97200000	0.00499928030947937	1.417651268880265e-49	4.635118166427298e-60	4.6349975371583765e-9	1.5744056364028009e-15	1.4300826243604402e-6	4.034625776314378e-22	3.6937023593407626e-14	4.021321791617922e-12	1.120004612207579e-11	1.3161949046107692e-11
97300000	0.00499928030947937	1.417651268880265e-49	4.635118166427298e-60	4.6349975371583765e-9	1.5744056364028009e-15	1.4300826243604402e-6	4.034625776314378e-22	3.693702359340763e-14	4.021321791617922e-12	1.120004612207579e-11	1.3161949046107692e-11
97400000	0.00499928030947937	1.417651268880265e-49	4.635118166427298e-60	4.6349975371583765e-9	1.5744056364028009e-15	1.4300826243604402e-6	4.034625776314378e-22	3.693702359340763e-14	4.021321791617922e-12	1.120004612207579e-11	1.3161949046107692e-11
97500000	0.00499928030947937	1.417651268880265e-49	4.635118166427298e-60	4.6349975371583765e-9	1.5744056364028007e-15	1.4300826243604402e-6	4.034625776314378e-22	3.693702359340763e-14	4.021321791617922e-12	1.120004612207579e-11	1.3161949046107692e-11
97600000	0.00499928030947937	1.417651268880265e-49	4.635118166427298e-60	4.6349975371583765e-9	1.5744056364028007e-15	1.4300826243604402e-6	4.034625776314378e-22	3.693702359340763e-14	4.021321791617922e-12	1.120004612207579e-11	1.3161949046107692e-11
97700000	0.00499928030947937	1.417651268880265e-49	4.635118166427298e-60	4.6349975371583765e-9	1.5744056364028007e-15	1.4300826243604402e-6	4.034625776314378e-22	3.693702359340763e-14	4.021321791617922e-12	1.1200046122075791e-11	1.3161949046107692e-11
97800000	0.00499928030947937	1.417651268880265e-49	4.635118166427298e-60	4.6349975371583765e-9	1.5744056364028007e-15	1.4300826243604402e-6	4.034625776314378e-22	3.693702359340763e-14	4.021321791617922e-12	1.1200046122075791e-11	1.3161949046107692e-11
97900000	0.00499928030947937	1.417651268880265e-49	4.635118166427298e-60	4.6349975371583765e-9	1.5744056364028007e-15	1.4300826243604402e-6	4.034625776314378e-22	3.693702359340763e-14	4.021321791617922e-12	1.1200046122075791e-11	1.3161949046107692e-11
98000000	0.004999280309479371	1.417651268880265e-49	4.635118166427298e-60	4.634997537158376e-9	1.5744056364028007e-15	1.4300826243604402e-6	4.034625776314378e-22	3.693702359340763e-14	4.021321791617922e-12	1.1200046122075791e-11	1.3161949046107692e-11
98100000	0.004999280309479371	1.417651268880265e-49	4.635118166427298e-60	4.634997537158376e-9	1.5744056364028007e-15	1.4300826243604402e-6	4.034625776314378e-22	3.693702359340763e-14	4.021321791617922e-12	1.1200046122075791e-11	1.3161949046107692e-11
98200000	0.004999280309479371	1.4176512688802652e-49	4.635118166427298e-60	4.634997537158376e-9	1.5744056364028007e-15	1.4300826243604402e-6	4.034625776314378e-22	3.693702359340763e-14	4.021321791617922e-12	1.1200046122075791e-11	1.3161949046107692e-11
98300000	0.004999280309479371	1.4176512688802652e-49	4.635118166427298e-60	4.634997537158376e-9	1.5744056364028007e-15	1.4300826243604402e-6	4.034625776314378e-22	3.693702359340763e-14	4.021321791617922e-12	1.1200046122075791e-11	1.316194904610769e-11
98400000	0.004999280309479371	1.4176512688802652e-49	4.635118166427298e-60	4.634997537158376e-9	1.5744056364028007e-15	1.4300826243604402e-6	4.034625776314378e-22	3.693702359340763e-14	4.021321791617922e-12	1.1200046122075791e-11	1.316194904610769e-11
98500000	0.004999280309479371	1.4176512688802652e-49	4.6351181664272985e-60	4.634997537158376e-9	1.5744056364028007e-15	1.4300826243604402e-6	4.034625776314378e-22	3.693702359340763e-14	4.021321791617922e-12	1.1200046122075791e-11	1.316194904610769e-11
98600000	0.004999280309479371	1.4176512688802652e-49	4.6351181664272985e-60	4.634997537158376e-9	1.5744056364028007e-15	1.4300826243604402e-6	4.034625776314378e-22	3.693702359340763e-14	4.021321791617922e-12	1.1200046122075791e-11	1.316194904610769e-11
98700000	0.004999280309479371	1.4176512688802652e-49	4.6351181664272985e-60	4.634997537158376e-9	1.5744056364028007e-15	1.4300826243604402e-6	4.0346257763143787e-22	3.693702359340763e-14	4.021321791617922e-12	1.1200046122075791e-11	1.316194904610769e-11
98800000	0.004999280309479371	1.4176512688802652e-49	4.6351181664272985e-60	4.634997537158376e-9	1.5744056364028007e-15	1.4300826243604402e-6	4.0346257763143787e-22	3.693702359340763e-14	4.021321791617922e-12	1.1200046122075791e-11	1.316194904610769e-11
98900000	0.004999280309479371	1.4176512688802652e-49	4.6351181664272985e-60	4.634997537158376e-9	1.5744056364028007e-15	1.4300826243604402e-6	4.0346257763143787e-22	3.693702359340763e-14	4.021321791617922e-12	1.1200046122075791e-11	1.316194904610769e-11
99000000	0.004999280309479371	1.4176512688802652e-49	4.6351181664272985e-60	4.634997537158376e-9	1.5744056364028007e-15	1.4300826243604402e-6	4.0346257763143787e-22	3.693702359340763e-14	4.021321791617922e-12	1.1200046122075791e-11	1.316194904610769e-11
99100000	0.004999280309479371	1.4176512688802652e-49	4.6351181664272985e-60	4.634997537158376e-9	1.5744056364028007e-15	1.4300826243604402e-6	4.0346257763143787e-22	3.693702359340764e-14	4.021321791617922e-12	1.1200046122075791e-11	1.316194904610769e-11
99200000	0.004999280309479371	1.4176512688802652e-49	4.6351181664272985e-60	4.634997537158376e-9	1.5744056364028007e-15	1.4300826243604402e-6	4.0346257763143787e-22	3.693702359340764e-14	4.021321791617922e-12	1.1200046122075791e-11	1.316194904610769e-11
99300000	0.004999280309479371	1.4176512688802652e-49	4.6351181664272985e-60	4.634997537158376e-9	1.5744056364028007e-15	1.4300826243604402e-6	4.0346257763143787e-22	3.693702359340764e-14	4.021321791617922e-12	1.1200046122075791e-11	1.316194904610769e-11
99400000	0.004999280309479371	1.4176512688802652e-49	4.6351181664272985e-60	4.634997537158376e-9	1.5744056364028007e-15	1.4300826243604402e-6	4.0346257763143787e-22	3.693702359340764e-14	4.021321791617922e-12	1.1200046122075791e-11	1.316194904610769e-11
99500000	0.004999280309479371	1.4176512688802652e-49	4.6351181664272985e-60	4.634997537158376e-9	1.5744056364028007e-15	1.4300826243604402e-6	4.0346257763143787e-22	3.693702359340764e-14	4.021321791617922e-12	1.1200046122075791e-11	1.316194904610769e-11
99600000	0.004999280309479371	1.4176512688802652e-49	4.6351181664272985e-60	4.634997537158376e-9	1.5744056364028007e-15	1.4300826243604402e-6	4.0346257763143787e-22	3.693702359340764e-14	4.021321791617922e-12	1.1200046122075791e-11	1.316194904610769e-11
99700000	0.004999280309479371	1.4176512688802652e-49	4.6351181664272985e-60	4.634997537158376e-9	1.5744056364028007e-15	1.4300826243604402e-6	4.0346257763143787e-22	3.693702359340764e-14	4.021321791617922e-12	1.1200046122075791e-11	1.316194904610769e-11
99800000	0.004999280309479371	1.4176512688802652e-49	4.6351181664272985e-60	4.634997537158376e-9	1.5744056364028007e-15	1.4300826243604402e-6	4.0346257763143787e-22	3.693702359340764e-14	4.021321791617922e-12	1.1200046122075791e-11	1.316194904610769e-11
99900000	0.004999280309479371	1.4176512688802652e-49	4.6351181664272985e-60	4.634997537158376e-9	1.5744056364028007e-15	1.4300826243604402e-6	4.0346257763143787e-22	3.693702359340764e-14	4.021321791617922e-12	1.1200046122075791e-11	1.316194904610769e-11
100000000	0.004999280309479371	1.4176512688802652e-49	4.6351181664272985e-60	4.634997537158376e-9	1.5744056364028007e-15	1.4300826243604402e-6	4.0346257763143787e-22	3.693702359340764e-14	4.021321791617922e-12	1.1200046122075791e-11	1.316194904610769e-11
