# Supplementary material for: Thermodynamics Underpinning the Microbial Community‐Level Nitrogen Energy Metabolism
Source: Environ Microbiol. 2025 Feb 16;27(2):e70055. doi: 10.1111/1462-2920.70055 (PMC11830459; doi:10.1111/1462-2920.70055)
Supplement: Supplementary file 1 — Data S1. [file EMI-27-e70055-s001.zip › SI/Nnetwork/Results/kdef_-10/Iin_-5/p_0.2/O2_-7.8_H_-9.5.csv]

time	N2	N2H4	N2H5	N2O	NH2OH	NH3	NH3OH	NH4	NO	NO2	NO3
0	0.00001	0.00001	0.00001	0.00001	0.00001	0.00001	0.00001	0.00001	0.00001	0.00001	0.00001
100000	0.004936672099618521	1.9533312879355752e-49	2.7568176313367348e-65	4.724330735011952e-11	7.0205674623605646e-15	0.00012665570609191653	-2.053710580239482e-20	3.270870669595834e-19	1.1013029981946275e-14	1.4053939953095803e-13	2.585276941235188e-14
200000	0.004936672099618521	1.9533312879355745e-49	2.756817631272837e-65	4.72433073501195e-11	7.020567462347395e-15	0.0001266557060919166	-2.0170529927734478e-20	3.270850876438932e-19	1.1013029981946272e-14	1.4053939952863636e-13	2.585276941227956e-14
300000	0.004936672099618521	1.9533312879355745e-49	2.7568176312593512e-65	4.7243307350119516e-11	7.020567462344678e-15	0.00012665570609191656	-2.0170529235569914e-20	3.270846789356486e-19	1.1013029981946273e-14	1.4053939952815696e-13	2.585276941226459e-14
400000	0.004936672099618521	1.9533312879355745e-49	2.7568176312561144e-65	4.724330735011952e-11	7.020567462344025e-15	0.00012665570609191656	-2.0170528543405353e-20	3.2708458082052035e-19	1.1013029981946273e-14	1.4053939952804187e-13	2.5852769412260995e-14
500000	0.004936672099618521	1.9533312879355745e-49	2.7568176312560245e-65	4.7243307350119516e-11	7.020567462344009e-15	0.00012665570609191656	-2.0170527851240792e-20	3.270845785443567e-19	1.1013029981946275e-14	1.4053939952803917e-13	2.5852769412260916e-14
600000	0.004936672099618521	1.9533312879355745e-49	2.756817631256003e-65	4.7243307350119516e-11	7.020567462344006e-15	0.00012665570609191656	-2.0170527159076234e-20	3.270845782050088e-19	1.1013029981946275e-14	1.4053939952803876e-13	2.5852769412260907e-14
700000	0.004936672099618521	1.953331287935575e-49	2.7568176312559967e-65	4.724330735011951e-11	7.0205674623440056e-15	0.00012665570609191656	-2.0170526466911674e-20	3.2708457824233104e-19	1.1013029981946277e-14	1.4053939952803882e-13	2.585276941226091e-14
800000	0.004936672099618521	1.953331287935575e-49	2.7568176312559917e-65	4.724330735011951e-11	7.0205674623440056e-15	0.00012665570609191656	-2.0170525774747116e-20	3.27084578270919e-19	1.1013029981946277e-14	1.4053939952803884e-13	2.585276941226091e-14
900000	0.004936672099618521	1.953331287935575e-49	2.7568176312559883e-65	4.724330735011951e-11	7.0205674623440056e-15	0.00012665570609191656	-2.0170525082582555e-20	3.270845782915506e-19	1.1013029981946277e-14	1.4053939952803887e-13	2.5852769412260913e-14
1000000	0.004936672099618521	1.953331287935575e-49	2.756817631255986e-65	4.724330735011951e-11	7.0205674623440056e-15	0.00012665570609191656	-2.0170524390417997e-20	3.2708457830500364e-19	1.1013029981946277e-14	1.4053939952803887e-13	2.5852769412260913e-14
1100000	0.004936672099618521	1.953331287935575e-49	2.756817631255985e-65	4.72433073501195e-11	7.0205674623440056e-15	0.00012665570609191656	-2.0170523698253436e-20	3.27084578312056e-19	1.1013029981946277e-14	1.4053939952803887e-13	2.5852769412260913e-14
1200000	0.004936672099618521	1.953331287935575e-49	2.7568176312559845e-65	4.72433073501195e-11	7.0205674623440056e-15	0.00012665570609191656	-2.0170523006088878e-20	3.2708457831348563e-19	1.1013029981946277e-14	1.405393995280389e-13	2.5852769412260913e-14
1300000	0.004936672099618521	1.9533312879355752e-49	2.7568176312559853e-65	4.72433073501195e-11	7.020567462344005e-15	0.00012665570609191656	-2.0170522313924317e-20	3.270845783100704e-19	1.1013029981946277e-14	1.4053939952803887e-13	2.5852769412260913e-14
1400000	0.004936672099618521	1.9533312879355752e-49	2.7568176312559866e-65	4.724330735011951e-11	7.020567462344005e-15	0.00012665570609191656	-2.017052162175976e-20	3.270845783025881e-19	1.1013029981946277e-14	1.4053939952803887e-13	2.5852769412260913e-14
1500000	0.004936672099618521	1.9533312879355752e-49	2.7568176312559883e-65	4.724330735011951e-11	7.0205674623440056e-15	0.00012665570609191656	-2.01705209295952e-20	3.2708457829181675e-19	1.1013029981946277e-14	1.4053939952803887e-13	2.5852769412260913e-14
1600000	0.004936672099618521	1.9533312879355752e-49	2.756817631255991e-65	4.724330735011951e-11	7.0205674623440056e-15	0.00012665570609191656	-2.0170520237430638e-20	3.2708457827853414e-19	1.1013029981946277e-14	1.4053939952803884e-13	2.585276941226091e-14
1700000	0.004936672099618521	1.9533312879355752e-49	2.7568176312559933e-65	4.724330735011951e-11	7.0205674623440056e-15	0.00012665570609191656	-2.017051954526608e-20	3.2708457826351825e-19	1.1013029981946277e-14	1.4053939952803884e-13	2.585276941226091e-14
1800000	0.004936672099618521	1.9533312879355752e-49	2.7568176312559963e-65	4.724330735011951e-11	7.0205674623440056e-15	0.00012665570609191656	-2.017051885310152e-20	3.2708457824754685e-19	1.1013029981946277e-14	1.4053939952803882e-13	2.5852769412260907e-14
1900000	0.004936672099618521	1.9533312879355752e-49	2.756817631255999e-65	4.724330735011951e-11	7.0205674623440056e-15	0.00012665570609191656	-2.017051816093696e-20	3.2708457823139787e-19	1.1013029981946277e-14	1.4053939952803882e-13	2.5852769412260907e-14
2000000	0.004936672099618521	1.9533312879355752e-49	2.7568176312560018e-65	4.724330735011951e-11	7.0205674623440056e-15	0.00012665570609191656	-2.01705174687724e-20	3.270845782158492e-19	1.1013029981946275e-14	1.405393995280388e-13	2.5852769412260904e-14
2100000	0.004936672099618521	1.9533312879355752e-49	2.7568176312560043e-65	4.7243307350119516e-11	7.0205674623440056e-15	0.00012665570609191656	-2.0170516776607842e-20	3.270845782016788e-19	1.1013029981946275e-14	1.405393995280388e-13	2.5852769412260904e-14
2200000	0.004936672099618521	1.9533312879355752e-49	2.7568176312560064e-65	4.7243307350119516e-11	7.0205674623440056e-15	0.00012665570609191656	-2.017051608444328e-20	3.270845781896644e-19	1.1013029981946275e-14	1.4053939952803876e-13	2.5852769412260904e-14
2300000	0.004936672099618521	1.9533312879355752e-49	2.7568176312560077e-65	4.7243307350119516e-11	7.0205674623440056e-15	0.00012665570609191656	-2.0170515392278724e-20	3.2708457818058404e-19	1.1013029981946275e-14	1.4053939952803876e-13	2.58527694122609e-14
2400000	0.004936672099618521	1.9533312879355752e-49	2.756817631256009e-65	4.7243307350119516e-11	7.0205674623440056e-15	0.00012665570609191656	-2.0170514700114163e-20	3.270845781752155e-19	1.1013029981946275e-14	1.4053939952803876e-13	2.58527694122609e-14
2500000	0.004936672099618521	1.9533312879355752e-49	2.756817631256009e-65	4.7243307350119516e-11	7.0205674623440056e-15	0.00012665570609191656	-2.0170514007949602e-20	3.270845781740896e-19	1.1013029981946275e-14	1.4053939952803876e-13	2.58527694122609e-14
2600000	0.004936672099618521	1.9533312879355752e-49	2.756817631256009e-65	4.7243307350119516e-11	7.0205674623440056e-15	0.00012665570609191656	-2.0170513315785044e-20	3.270845781741107e-19	1.1013029981946275e-14	1.4053939952803876e-13	2.58527694122609e-14
2700000	0.004936672099618521	1.9533312879355752e-49	2.756817631256009e-65	4.7243307350119516e-11	7.0205674623440056e-15	0.00012665570609191656	-2.0170512623620483e-20	3.270845781741271e-19	1.1013029981946275e-14	1.4053939952803876e-13	2.58527694122609e-14
2800000	0.004936672099618521	1.9533312879355752e-49	2.756817631256009e-65	4.7243307350119516e-11	7.0205674623440056e-15	0.00012665570609191656	-2.0170511931455925e-20	3.270845781741393e-19	1.1013029981946275e-14	1.4053939952803876e-13	2.58527694122609e-14
2900000	0.004936672099618521	1.9533312879355752e-49	2.756817631256009e-65	4.7243307350119516e-11	7.0205674623440056e-15	0.00012665570609191656	-2.0170511239291364e-20	3.270845781741476e-19	1.1013029981946275e-14	1.4053939952803876e-13	2.58527694122609e-14
3000000	0.004936672099618521	1.9533312879355752e-49	2.756817631256009e-65	4.7243307350119516e-11	7.0205674623440056e-15	0.00012665570609191656	-2.0170510547126807e-20	3.2708457817415245e-19	1.1013029981946275e-14	1.4053939952803876e-13	2.58527694122609e-14
3100000	0.004936672099618521	1.953331287935575e-49	2.7568176312560085e-65	4.7243307350119516e-11	7.0205674623440056e-15	0.00012665570609191656	-2.0170509854962246e-20	3.2708457817415423e-19	1.1013029981946275e-14	1.4053939952803876e-13	2.58527694122609e-14
3200000	0.004936672099618521	1.953331287935575e-49	2.7568176312560085e-65	4.7243307350119516e-11	7.0205674623440056e-15	0.00012665570609191656	-2.0170509162797688e-20	3.270845781741534e-19	1.1013029981946275e-14	1.4053939952803876e-13	2.58527694122609e-14
3300000	0.004936672099618521	1.953331287935575e-49	2.7568176312560085e-65	4.7243307350119516e-11	7.0205674623440056e-15	0.00012665570609191656	-2.0170508470633127e-20	3.270845781741503e-19	1.1013029981946275e-14	1.4053939952803876e-13	2.58527694122609e-14
3400000	0.004936672099618521	1.9533312879355745e-49	2.7568176312560085e-65	4.7243307350119516e-11	7.0205674623440056e-15	0.00012665570609191656	-2.017050777846857e-20	3.270845781741453e-19	1.1013029981946275e-14	1.4053939952803876e-13	2.58527694122609e-14
3500000	0.004936672099618521	1.9533312879355745e-49	2.7568176312560085e-65	4.7243307350119516e-11	7.0205674623440056e-15	0.00012665570609191656	-2.0170507086304008e-20	3.270845781741389e-19	1.1013029981946275e-14	1.4053939952803876e-13	2.58527694122609e-14
3600000	0.004936672099618521	1.9533312879355745e-49	2.756817631256008e-65	4.7243307350119516e-11	7.0205674623440056e-15	0.00012665570609191653	-2.0170506394139447e-20	3.2708457817413146e-19	1.1013029981946273e-14	1.4053939952803876e-13	2.58527694122609e-14
3700000	0.004936672099618521	1.953331287935574e-49	2.756817631256008e-65	4.7243307350119516e-11	7.0205674623440056e-15	0.00012665570609191653	-2.017050570197489e-20	3.2708457817412337e-19	1.1013029981946273e-14	1.4053939952803876e-13	2.5852769412260904e-14
3800000	0.004936672099618521	1.953331287935574e-49	2.756817631256008e-65	4.7243307350119516e-11	7.020567462344006e-15	0.00012665570609191653	-2.017050500981033e-20	3.2708457817411504e-19	1.1013029981946273e-14	1.4053939952803876e-13	2.5852769412260904e-14
3900000	0.004936672099618521	1.953331287935574e-49	2.756817631256008e-65	4.7243307350119516e-11	7.020567462344006e-15	0.00012665570609191653	-2.017050431764577e-20	3.2708457817410685e-19	1.1013029981946273e-14	1.4053939952803876e-13	2.5852769412260904e-14
4000000	0.004936672099618521	1.9533312879355737e-49	2.756817631256008e-65	4.7243307350119516e-11	7.020567462344006e-15	0.00012665570609191653	-2.017050362548121e-20	3.270845781740992e-19	1.1013029981946273e-14	1.4053939952803876e-13	2.5852769412260904e-14
4100000	0.004936672099618521	1.9533312879355737e-49	2.7568176312560077e-65	4.7243307350119516e-11	7.020567462344006e-15	0.00012665570609191653	-2.0170502933316652e-20	3.2708457817409255e-19	1.1013029981946273e-14	1.4053939952803876e-13	2.5852769412260904e-14
4200000	0.004936672099618521	1.9533312879355737e-49	2.7568176312560077e-65	4.7243307350119516e-11	7.020567462344006e-15	0.00012665570609191653	-2.017050224115209e-20	3.2708457817408725e-19	1.1013029981946273e-14	1.4053939952803876e-13	2.5852769412260904e-14
4300000	0.004936672099618521	1.9533312879355733e-49	2.7568176312560077e-65	4.7243307350119516e-11	7.020567462344006e-15	0.00012665570609191653	-2.0170501548987533e-20	3.270845781740837e-19	1.1013029981946273e-14	1.4053939952803876e-13	2.5852769412260904e-14
4400000	0.004936672099618521	1.9533312879355733e-49	2.7568176312560077e-65	4.7243307350119516e-11	7.020567462344006e-15	0.00012665570609191653	-2.0170500856822972e-20	3.270845781740823e-19	1.1013029981946273e-14	1.4053939952803876e-13	2.5852769412260904e-14
4500000	0.004936672099618521	1.9533312879355733e-49	2.7568176312560077e-65	4.7243307350119516e-11	7.020567462344006e-15	0.00012665570609191653	-2.0170500164658412e-20	3.270845781740823e-19	1.1013029981946273e-14	1.4053939952803876e-13	2.5852769412260904e-14
4600000	0.004936672099618521	1.9533312879355733e-49	2.7568176312560077e-65	4.7243307350119516e-11	7.020567462344006e-15	0.00012665570609191653	-2.0170499472493854e-20	3.270845781740823e-19	1.1013029981946273e-14	1.4053939952803876e-13	2.5852769412260904e-14
4700000	0.004936672099618521	1.953331287935573e-49	2.7568176312560077e-65	4.7243307350119516e-11	7.020567462344006e-15	0.00012665570609191653	-2.0170498780329293e-20	3.2708457817408234e-19	1.1013029981946273e-14	1.4053939952803876e-13	2.5852769412260904e-14
4800000	0.004936672099618521	1.953331287935573e-49	2.7568176312560077e-65	4.7243307350119516e-11	7.020567462344006e-15	0.00012665570609191653	-2.0170498088164735e-20	3.2708457817408234e-19	1.1013029981946273e-14	1.4053939952803876e-13	2.5852769412260904e-14
4900000	0.004936672099618521	1.953331287935573e-49	2.7568176312560073e-65	4.7243307350119516e-11	7.020567462344006e-15	0.00012665570609191653	-2.0170497396000174e-20	3.2708457817408234e-19	1.1013029981946273e-14	1.4053939952803876e-13	2.5852769412260904e-14
5000000	0.004936672099618521	1.953331287935573e-49	2.7568176312560073e-65	4.7243307350119516e-11	7.020567462344006e-15	0.00012665570609191653	-2.0170496703835616e-20	3.2708457817408234e-19	1.1013029981946273e-14	1.4053939952803876e-13	2.5852769412260904e-14
5100000	0.004936672099618521	1.953331287935573e-49	2.7568176312560073e-65	4.7243307350119516e-11	7.020567462344006e-15	0.00012665570609191653	-2.0170496011671055e-20	3.2708457817408234e-19	1.1013029981946273e-14	1.4053939952803876e-13	2.5852769412260904e-14
5200000	0.004936672099618521	1.9533312879355726e-49	2.7568176312560073e-65	4.7243307350119516e-11	7.020567462344006e-15	0.00012665570609191653	-2.0170495319506497e-20	3.270845781740824e-19	1.1013029981946273e-14	1.4053939952803876e-13	2.5852769412260904e-14
5300000	0.004936672099618521	1.9533312879355726e-49	2.7568176312560073e-65	4.7243307350119516e-11	7.020567462344006e-15	0.00012665570609191653	-2.0170494627341937e-20	3.270845781740824e-19	1.1013029981946273e-14	1.4053939952803876e-13	2.5852769412260904e-14
5400000	0.004936672099618521	1.9533312879355726e-49	2.7568176312560073e-65	4.7243307350119516e-11	7.020567462344006e-15	0.00012665570609191653	-2.0170493935177376e-20	3.270845781740824e-19	1.1013029981946273e-14	1.4053939952803876e-13	2.5852769412260904e-14
5500000	0.004936672099618521	1.9533312879355726e-49	2.7568176312560073e-65	4.7243307350119516e-11	7.020567462344006e-15	0.00012665570609191653	-2.0170493243012818e-20	3.270845781740824e-19	1.1013029981946273e-14	1.4053939952803876e-13	2.5852769412260904e-14
5600000	0.004936672099618521	1.9533312879355726e-49	2.7568176312560073e-65	4.7243307350119516e-11	7.020567462344006e-15	0.00012665570609191653	-2.0170492550848257e-20	3.270845781740824e-19	1.1013029981946273e-14	1.4053939952803876e-13	2.5852769412260904e-14
5700000	0.004936672099618521	1.9533312879355726e-49	2.7568176312560073e-65	4.7243307350119516e-11	7.020567462344006e-15	0.0001266557060919165	-2.01704918586837e-20	3.270845781740824e-19	1.1013029981946273e-14	1.4053939952803876e-13	2.5852769412260904e-14
5800000	0.004936672099618521	1.9533312879355726e-49	2.7568176312560073e-65	4.7243307350119516e-11	7.020567462344006e-15	0.0001266557060919165	-2.0170491166519138e-20	3.2708457817408244e-19	1.1013029981946273e-14	1.4053939952803876e-13	2.5852769412260904e-14
5900000	0.004936672099618521	1.9533312879355726e-49	2.7568176312560073e-65	4.7243307350119516e-11	7.020567462344006e-15	0.0001266557060919165	-2.017049047435458e-20	3.2708457817408244e-19	1.1013029981946273e-14	1.4053939952803876e-13	2.5852769412260904e-14
6000000	0.004936672099618521	1.9533312879355726e-49	2.7568176312560073e-65	4.7243307350119516e-11	7.020567462344006e-15	0.0001266557060919165	-2.017048978219002e-20	3.2708457817408244e-19	1.1013029981946273e-14	1.4053939952803876e-13	2.5852769412260904e-14
6100000	0.004936672099618521	1.9533312879355722e-49	2.7568176312560073e-65	4.7243307350119516e-11	7.020567462344006e-15	0.0001266557060919165	-2.017048909002546e-20	3.2708457817408244e-19	1.1013029981946273e-14	1.4053939952803876e-13	2.5852769412260904e-14
6200000	0.004936672099618521	1.9533312879355722e-49	2.7568176312560073e-65	4.7243307350119516e-11	7.020567462344006e-15	0.0001266557060919165	-2.01704883978609e-20	3.2708457817408244e-19	1.1013029981946273e-14	1.4053939952803876e-13	2.5852769412260904e-14
6300000	0.004936672099618521	1.9533312879355722e-49	2.7568176312560073e-65	4.7243307350119516e-11	7.020567462344006e-15	0.0001266557060919165	-2.017048770569634e-20	3.2708457817408244e-19	1.1013029981946273e-14	1.4053939952803876e-13	2.5852769412260904e-14
6400000	0.004936672099618521	1.9533312879355722e-49	2.756817631256007e-65	4.7243307350119516e-11	7.020567462344006e-15	0.0001266557060919165	-2.0170487013531782e-20	3.2708457817408244e-19	1.1013029981946273e-14	1.4053939952803876e-13	2.5852769412260904e-14
6500000	0.004936672099618521	1.9533312879355722e-49	2.756817631256007e-65	4.7243307350119516e-11	7.020567462344006e-15	0.0001266557060919165	-2.017048632136722e-20	3.2708457817408244e-19	1.1013029981946273e-14	1.4053939952803876e-13	2.5852769412260904e-14
6600000	0.004936672099618521	1.9533312879355722e-49	2.756817631256007e-65	4.7243307350119516e-11	7.020567462344006e-15	0.0001266557060919165	-2.0170485629202663e-20	3.2708457817408244e-19	1.1013029981946273e-14	1.4053939952803876e-13	2.5852769412260904e-14
6700000	0.004936672099618521	1.9533312879355722e-49	2.756817631256007e-65	4.7243307350119516e-11	7.020567462344006e-15	0.0001266557060919165	-2.0170484937038102e-20	3.2708457817408244e-19	1.1013029981946273e-14	1.4053939952803876e-13	2.5852769412260904e-14
6800000	0.004936672099618521	1.9533312879355722e-49	2.756817631256007e-65	4.7243307350119516e-11	7.020567462344006e-15	0.0001266557060919165	-2.0170484244873545e-20	3.2708457817408244e-19	1.1013029981946273e-14	1.4053939952803876e-13	2.5852769412260904e-14
6900000	0.004936672099618521	1.9533312879355722e-49	2.756817631256007e-65	4.7243307350119516e-11	7.020567462344006e-15	0.0001266557060919165	-2.0170483552708984e-20	3.270845781740825e-19	1.1013029981946273e-14	1.4053939952803876e-13	2.5852769412260904e-14
7000000	0.004936672099618521	1.9533312879355722e-49	2.756817631256007e-65	4.7243307350119516e-11	7.020567462344006e-15	0.0001266557060919165	-2.0170482860544423e-20	3.270845781740825e-19	1.1013029981946273e-14	1.4053939952803876e-13	2.5852769412260904e-14
7100000	0.004936672099618521	1.9533312879355722e-49	2.756817631256007e-65	4.7243307350119516e-11	7.020567462344006e-15	0.0001266557060919165	-2.0170482168379865e-20	3.270845781740825e-19	1.1013029981946273e-14	1.4053939952803876e-13	2.5852769412260904e-14
7200000	0.004936672099618521	1.9533312879355722e-49	2.756817631256007e-65	4.7243307350119516e-11	7.020567462344006e-15	0.0001266557060919165	-2.0170481476215304e-20	3.270845781740825e-19	1.1013029981946273e-14	1.4053939952803876e-13	2.5852769412260904e-14
7300000	0.004936672099618521	1.9533312879355722e-49	2.756817631256007e-65	4.7243307350119516e-11	7.020567462344006e-15	0.0001266557060919165	-2.0170480784050746e-20	3.270845781740825e-19	1.1013029981946273e-14	1.4053939952803876e-13	2.5852769412260904e-14
7400000	0.004936672099618521	1.9533312879355722e-49	2.756817631256007e-65	4.7243307350119516e-11	7.020567462344006e-15	0.0001266557060919165	-2.0170480091886185e-20	3.270845781740825e-19	1.1013029981946273e-14	1.4053939952803876e-13	2.5852769412260904e-14
7500000	0.004936672099618521	1.9533312879355722e-49	2.756817631256007e-65	4.7243307350119516e-11	7.020567462344006e-15	0.0001266557060919165	-2.0170479399721628e-20	3.270845781740825e-19	1.1013029981946273e-14	1.4053939952803876e-13	2.5852769412260904e-14
7600000	0.004936672099618521	1.9533312879355722e-49	2.756817631256007e-65	4.7243307350119516e-11	7.020567462344006e-15	0.0001266557060919165	-2.0170478707557067e-20	3.270845781740825e-19	1.1013029981946273e-14	1.4053939952803876e-13	2.5852769412260904e-14
7700000	0.004936672099618521	1.9533312879355722e-49	2.756817631256007e-65	4.7243307350119516e-11	7.020567462344006e-15	0.0001266557060919165	-2.017047801539251e-20	3.270845781740825e-19	1.1013029981946273e-14	1.4053939952803876e-13	2.5852769412260904e-14
7800000	0.004936672099618521	1.9533312879355722e-49	2.756817631256007e-65	4.7243307350119516e-11	7.020567462344006e-15	0.0001266557060919165	-2.0170477323227948e-20	3.270845781740825e-19	1.1013029981946273e-14	1.4053939952803876e-13	2.5852769412260904e-14
7900000	0.004936672099618521	1.9533312879355722e-49	2.756817631256007e-65	4.7243307350119516e-11	7.020567462344006e-15	0.0001266557060919165	-2.0170476631063387e-20	3.270845781740825e-19	1.1013029981946273e-14	1.4053939952803876e-13	2.5852769412260904e-14
8000000	0.004936672099618521	1.9533312879355722e-49	2.756817631256007e-65	4.7243307350119516e-11	7.020567462344006e-15	0.0001266557060919165	-2.017047593889883e-20	3.270845781740825e-19	1.1013029981946273e-14	1.4053939952803876e-13	2.5852769412260904e-14
8100000	0.004936672099618521	1.9533312879355722e-49	2.7568176312560073e-65	4.7243307350119516e-11	7.020567462344006e-15	0.0001266557060919165	-2.0170475246734268e-20	3.270845781740825e-19	1.1013029981946273e-14	1.4053939952803876e-13	2.5852769412260904e-14
8200000	0.004936672099618521	1.9533312879355722e-49	2.7568176312560073e-65	4.7243307350119516e-11	7.020567462344006e-15	0.0001266557060919165	-2.017047455456971e-20	3.270845781740825e-19	1.1013029981946273e-14	1.4053939952803876e-13	2.5852769412260904e-14
8300000	0.004936672099618521	1.9533312879355722e-49	2.7568176312560073e-65	4.7243307350119516e-11	7.020567462344006e-15	0.0001266557060919165	-2.017047386240515e-20	3.270845781740825e-19	1.1013029981946273e-14	1.4053939952803876e-13	2.5852769412260904e-14
8400000	0.004936672099618521	1.9533312879355726e-49	2.7568176312560073e-65	4.7243307350119516e-11	7.020567462344006e-15	0.0001266557060919165	-2.0170473170240592e-20	3.270845781740825e-19	1.1013029981946273e-14	1.4053939952803876e-13	2.5852769412260904e-14
8500000	0.004936672099618521	1.9533312879355726e-49	2.7568176312560073e-65	4.7243307350119516e-11	7.020567462344006e-15	0.0001266557060919165	-2.017047247807603e-20	3.270845781740825e-19	1.1013029981946273e-14	1.4053939952803876e-13	2.5852769412260904e-14
8600000	0.004936672099618521	1.9533312879355726e-49	2.7568176312560073e-65	4.7243307350119516e-11	7.020567462344006e-15	0.0001266557060919165	-2.0170471785911473e-20	3.270845781740825e-19	1.1013029981946273e-14	1.4053939952803876e-13	2.5852769412260904e-14
8700000	0.004936672099618521	1.9533312879355726e-49	2.7568176312560073e-65	4.7243307350119516e-11	7.020567462344006e-15	0.0001266557060919165	-2.0170471093746912e-20	3.270845781740825e-19	1.1013029981946273e-14	1.4053939952803876e-13	2.5852769412260904e-14
8800000	0.004936672099618521	1.9533312879355726e-49	2.7568176312560073e-65	4.7243307350119516e-11	7.020567462344006e-15	0.0001266557060919165	-2.017047040158235e-20	3.270845781740825e-19	1.1013029981946273e-14	1.4053939952803876e-13	2.5852769412260904e-14
8900000	0.004936672099618521	1.9533312879355726e-49	2.7568176312560073e-65	4.7243307350119516e-11	7.020567462344006e-15	0.0001266557060919165	-2.0170469709417793e-20	3.270845781740825e-19	1.1013029981946273e-14	1.4053939952803876e-13	2.5852769412260904e-14
9000000	0.004936672099618521	1.9533312879355726e-49	2.7568176312560073e-65	4.7243307350119516e-11	7.020567462344006e-15	0.0001266557060919165	-2.0170469017253233e-20	3.270845781740825e-19	1.1013029981946273e-14	1.4053939952803876e-13	2.5852769412260904e-14
9100000	0.004936672099618521	1.9533312879355726e-49	2.7568176312560073e-65	4.7243307350119516e-11	7.020567462344006e-15	0.0001266557060919165	-2.0170468325088675e-20	3.270845781740825e-19	1.1013029981946273e-14	1.4053939952803876e-13	2.5852769412260904e-14
9200000	0.004936672099618521	1.9533312879355726e-49	2.7568176312560073e-65	4.7243307350119516e-11	7.020567462344006e-15	0.0001266557060919165	-2.0170467632924114e-20	3.270845781740825e-19	1.1013029981946273e-14	1.4053939952803876e-13	2.5852769412260904e-14
9300000	0.004936672099618521	1.9533312879355726e-49	2.7568176312560073e-65	4.7243307350119516e-11	7.020567462344006e-15	0.0001266557060919165	-2.0170466940759556e-20	3.2708457817408244e-19	1.1013029981946273e-14	1.4053939952803876e-13	2.5852769412260904e-14
9400000	0.004936672099618521	1.9533312879355726e-49	2.7568176312560073e-65	4.7243307350119516e-11	7.020567462344006e-15	0.0001266557060919165	-2.0170466248594995e-20	3.2708457817408244e-19	1.1013029981946273e-14	1.4053939952803876e-13	2.5852769412260904e-14
9500000	0.004936672099618521	1.953331287935573e-49	2.7568176312560073e-65	4.7243307350119516e-11	7.020567462344006e-15	0.0001266557060919165	-2.0170465556430434e-20	3.2708457817408244e-19	1.1013029981946273e-14	1.4053939952803876e-13	2.5852769412260904e-14
9600000	0.004936672099618521	1.953331287935573e-49	2.7568176312560073e-65	4.7243307350119516e-11	7.020567462344006e-15	0.0001266557060919165	-2.0170464864265876e-20	3.2708457817408244e-19	1.1013029981946273e-14	1.4053939952803876e-13	2.5852769412260904e-14
9700000	0.004936672099618521	1.953331287935573e-49	2.7568176312560073e-65	4.7243307350119516e-11	7.020567462344006e-15	0.0001266557060919165	-2.0170464172101315e-20	3.2708457817408244e-19	1.1013029981946273e-14	1.4053939952803876e-13	2.5852769412260904e-14
9800000	0.004936672099618521	1.953331287935573e-49	2.7568176312560073e-65	4.7243307350119516e-11	7.020567462344006e-15	0.0001266557060919165	-2.0170463479936758e-20	3.2708457817408244e-19	1.1013029981946273e-14	1.4053939952803876e-13	2.5852769412260904e-14
9900000	0.004936672099618521	1.953331287935573e-49	2.7568176312560073e-65	4.7243307350119516e-11	7.020567462344006e-15	0.0001266557060919165	-2.0170462787772197e-20	3.2708457817408244e-19	1.1013029981946273e-14	1.4053939952803876e-13	2.5852769412260904e-14
10000000	0.004936672099618521	1.953331287935573e-49	2.7568176312560073e-65	4.7243307350119516e-11	7.020567462344006e-15	0.0001266557060919165	-2.017046209560764e-20	3.2708457817408244e-19	1.1013029981946273e-14	1.4053939952803876e-13	2.5852769412260904e-14
10100000	0.004936672099618521	1.953331287935573e-49	2.7568176312560073e-65	4.7243307350119516e-11	7.020567462344006e-15	0.0001266557060919165	-2.0170461403443078e-20	3.2708457817408244e-19	1.1013029981946273e-14	1.4053939952803876e-13	2.5852769412260904e-14
10200000	0.004936672099618521	1.953331287935573e-49	2.7568176312560077e-65	4.7243307350119516e-11	7.020567462344006e-15	0.0001266557060919165	-2.017046071127852e-20	3.2708457817408244e-19	1.1013029981946273e-14	1.4053939952803876e-13	2.5852769412260904e-14
10300000	0.004936672099618521	1.9533312879355733e-49	2.7568176312560077e-65	4.7243307350119516e-11	7.0205674623440056e-15	0.0001266557060919165	-2.017046001911396e-20	3.2708457817408244e-19	1.1013029981946273e-14	1.4053939952803876e-13	2.5852769412260904e-14
10400000	0.004936672099618521	1.9533312879355733e-49	2.7568176312560077e-65	4.7243307350119516e-11	7.0205674623440056e-15	0.0001266557060919165	-2.0170459326949398e-20	3.2708457817408244e-19	1.1013029981946273e-14	1.4053939952803876e-13	2.5852769412260904e-14
10500000	0.004936672099618521	1.9533312879355733e-49	2.7568176312560077e-65	4.7243307350119516e-11	7.0205674623440056e-15	0.0001266557060919165	-2.017045863478484e-20	3.2708457817408244e-19	1.1013029981946273e-14	1.4053939952803876e-13	2.5852769412260904e-14
10600000	0.004936672099618521	1.9533312879355733e-49	2.7568176312560077e-65	4.7243307350119516e-11	7.0205674623440056e-15	0.00012665570609191653	-2.017045794262028e-20	3.2708457817408244e-19	1.1013029981946273e-14	1.4053939952803876e-13	2.5852769412260904e-14
10700000	0.004936672099618521	1.9533312879355733e-49	2.7568176312560077e-65	4.7243307350119516e-11	7.0205674623440056e-15	0.00012665570609191653	-2.0170457250455722e-20	3.2708457817408244e-19	1.1013029981946273e-14	1.4053939952803876e-13	2.5852769412260904e-14
10800000	0.004936672099618521	1.9533312879355733e-49	2.7568176312560077e-65	4.7243307350119516e-11	7.0205674623440056e-15	0.00012665570609191653	-2.017045655829116e-20	3.2708457817408244e-19	1.1013029981946273e-14	1.4053939952803876e-13	2.5852769412260904e-14
10900000	0.004936672099618521	1.9533312879355733e-49	2.7568176312560077e-65	4.7243307350119516e-11	7.0205674623440056e-15	0.00012665570609191653	-2.0170455866126603e-20	3.2708457817408244e-19	1.1013029981946273e-14	1.4053939952803876e-13	2.5852769412260904e-14
11000000	0.004936672099618521	1.9533312879355733e-49	2.7568176312560077e-65	4.7243307350119516e-11	7.0205674623440056e-15	0.00012665570609191653	-2.0170455173962042e-20	3.270845781740824e-19	1.1013029981946273e-14	1.4053939952803876e-13	2.5852769412260904e-14
11100000	0.004936672099618521	1.9533312879355737e-49	2.7568176312560077e-65	4.7243307350119516e-11	7.0205674623440056e-15	0.00012665570609191653	-2.0170454481797484e-20	3.270845781740824e-19	1.1013029981946273e-14	1.4053939952803876e-13	2.5852769412260904e-14
11200000	0.004936672099618521	1.9533312879355737e-49	2.7568176312560077e-65	4.7243307350119516e-11	7.0205674623440056e-15	0.00012665570609191653	-2.0170453789632923e-20	3.270845781740824e-19	1.1013029981946273e-14	1.4053939952803876e-13	2.58527694122609e-14
11300000	0.004936672099618521	1.9533312879355737e-49	2.7568176312560077e-65	4.7243307350119516e-11	7.0205674623440056e-15	0.00012665570609191653	-2.0170453097468363e-20	3.270845781740824e-19	1.1013029981946273e-14	1.4053939952803876e-13	2.58527694122609e-14
11400000	0.004936672099618521	1.9533312879355737e-49	2.7568176312560077e-65	4.7243307350119516e-11	7.0205674623440056e-15	0.00012665570609191653	-2.0170452405303805e-20	3.270845781740824e-19	1.1013029981946273e-14	1.4053939952803876e-13	2.58527694122609e-14
11500000	0.004936672099618521	1.9533312879355737e-49	2.7568176312560077e-65	4.7243307350119516e-11	7.0205674623440056e-15	0.00012665570609191653	-2.0170451713139244e-20	3.270845781740824e-19	1.1013029981946273e-14	1.4053939952803876e-13	2.58527694122609e-14
11600000	0.004936672099618521	1.9533312879355737e-49	2.7568176312560077e-65	4.7243307350119516e-11	7.0205674623440056e-15	0.00012665570609191653	-2.0170451020974686e-20	3.270845781740824e-19	1.1013029981946273e-14	1.4053939952803876e-13	2.58527694122609e-14
11700000	0.004936672099618521	1.9533312879355737e-49	2.756817631256008e-65	4.7243307350119516e-11	7.0205674623440056e-15	0.00012665570609191653	-2.0170450328810125e-20	3.270845781740824e-19	1.1013029981946273e-14	1.4053939952803876e-13	2.58527694122609e-14
11800000	0.004936672099618521	1.9533312879355737e-49	2.756817631256008e-65	4.7243307350119516e-11	7.0205674623440056e-15	0.00012665570609191653	-2.0170449636645567e-20	3.270845781740824e-19	1.1013029981946275e-14	1.4053939952803876e-13	2.58527694122609e-14
11900000	0.004936672099618521	1.953331287935574e-49	2.756817631256008e-65	4.7243307350119516e-11	7.0205674623440056e-15	0.00012665570609191653	-2.0170448944481006e-20	3.270845781740824e-19	1.1013029981946275e-14	1.4053939952803876e-13	2.58527694122609e-14
12000000	0.004936672099618521	1.953331287935574e-49	2.756817631256008e-65	4.7243307350119516e-11	7.0205674623440056e-15	0.00012665570609191653	-2.017044825231645e-20	3.270845781740824e-19	1.1013029981946275e-14	1.4053939952803876e-13	2.58527694122609e-14
12100000	0.004936672099618521	1.953331287935574e-49	2.756817631256008e-65	4.7243307350119516e-11	7.0205674623440056e-15	0.00012665570609191653	-2.0170447560151888e-20	3.270845781740824e-19	1.1013029981946275e-14	1.4053939952803876e-13	2.58527694122609e-14
12200000	0.004936672099618521	1.953331287935574e-49	2.756817631256008e-65	4.7243307350119516e-11	7.0205674623440056e-15	0.00012665570609191653	-2.0170446867987327e-20	3.270845781740824e-19	1.1013029981946275e-14	1.4053939952803876e-13	2.58527694122609e-14
12300000	0.004936672099618521	1.953331287935574e-49	2.756817631256008e-65	4.7243307350119516e-11	7.0205674623440056e-15	0.00012665570609191653	-2.017044617582277e-20	3.270845781740824e-19	1.1013029981946275e-14	1.4053939952803876e-13	2.58527694122609e-14
12400000	0.004936672099618521	1.953331287935574e-49	2.756817631256008e-65	4.7243307350119516e-11	7.0205674623440056e-15	0.00012665570609191653	-2.0170445483658208e-20	3.270845781740824e-19	1.1013029981946275e-14	1.4053939952803876e-13	2.58527694122609e-14
12500000	0.004936672099618521	1.953331287935574e-49	2.756817631256008e-65	4.7243307350119516e-11	7.0205674623440056e-15	0.00012665570609191653	-2.017044479149365e-20	3.2708457817408234e-19	1.1013029981946275e-14	1.4053939952803876e-13	2.58527694122609e-14
12600000	0.004936672099618521	1.953331287935574e-49	2.756817631256008e-65	4.7243307350119516e-11	7.0205674623440056e-15	0.00012665570609191653	-2.017044409932909e-20	3.2708457817408234e-19	1.1013029981946275e-14	1.4053939952803876e-13	2.58527694122609e-14
12700000	0.004936672099618521	1.9533312879355745e-49	2.756817631256008e-65	4.7243307350119516e-11	7.0205674623440056e-15	0.00012665570609191653	-2.017044340716453e-20	3.2708457817408234e-19	1.1013029981946275e-14	1.4053939952803876e-13	2.58527694122609e-14
12800000	0.004936672099618521	1.9533312879355745e-49	2.756817631256008e-65	4.7243307350119516e-11	7.020567462344005e-15	0.00012665570609191653	-2.017044271499997e-20	3.2708457817408234e-19	1.1013029981946275e-14	1.4053939952803876e-13	2.58527694122609e-14
12900000	0.004936672099618521	1.9533312879355745e-49	2.756817631256008e-65	4.7243307350119516e-11	7.020567462344005e-15	0.00012665570609191653	-2.017044202283541e-20	3.2708457817408234e-19	1.1013029981946275e-14	1.4053939952803876e-13	2.58527694122609e-14
13000000	0.004936672099618521	1.9533312879355745e-49	2.756817631256008e-65	4.7243307350119516e-11	7.020567462344005e-15	0.00012665570609191653	-2.0170441330670852e-20	3.2708457817408234e-19	1.1013029981946275e-14	1.4053939952803876e-13	2.58527694122609e-14
13100000	0.004936672099618521	1.9533312879355745e-49	2.756817631256008e-65	4.7243307350119516e-11	7.020567462344005e-15	0.00012665570609191653	-2.017044063850629e-20	3.2708457817408234e-19	1.1013029981946275e-14	1.4053939952803876e-13	2.58527694122609e-14
13200000	0.004936672099618521	1.9533312879355745e-49	2.7568176312560085e-65	4.7243307350119516e-11	7.020567462344005e-15	0.00012665570609191653	-2.0170439946341733e-20	3.2708457817408234e-19	1.1013029981946275e-14	1.4053939952803876e-13	2.58527694122609e-14
13300000	0.004936672099618521	1.9533312879355745e-49	2.7568176312560085e-65	4.7243307350119516e-11	7.020567462344005e-15	0.00012665570609191653	-2.0170439254177172e-20	3.2708457817408234e-19	1.1013029981946275e-14	1.4053939952803876e-13	2.58527694122609e-14
13400000	0.004936672099618521	1.9533312879355745e-49	2.7568176312560085e-65	4.7243307350119516e-11	7.020567462344005e-15	0.00012665570609191653	-2.0170438562012614e-20	3.2708457817408234e-19	1.1013029981946275e-14	1.4053939952803876e-13	2.58527694122609e-14
13500000	0.004936672099618521	1.9533312879355745e-49	2.7568176312560085e-65	4.7243307350119516e-11	7.020567462344005e-15	0.00012665570609191653	-2.0170437869848054e-20	3.2708457817408234e-19	1.1013029981946275e-14	1.4053939952803876e-13	2.58527694122609e-14
13600000	0.004936672099618521	1.9533312879355745e-49	2.7568176312560085e-65	4.7243307350119516e-11	7.020567462344005e-15	0.00012665570609191653	-2.0170437177683496e-20	3.2708457817408234e-19	1.1013029981946275e-14	1.4053939952803876e-13	2.58527694122609e-14
13700000	0.004936672099618521	1.953331287935575e-49	2.7568176312560085e-65	4.7243307350119516e-11	7.020567462344005e-15	0.00012665570609191653	-2.0170436485518935e-20	3.2708457817408234e-19	1.1013029981946275e-14	1.4053939952803876e-13	2.58527694122609e-14
13800000	0.004936672099618521	1.953331287935575e-49	2.7568176312560085e-65	4.7243307350119516e-11	7.020567462344005e-15	0.00012665570609191653	-2.0170435793354374e-20	3.2708457817408234e-19	1.1013029981946275e-14	1.4053939952803876e-13	2.58527694122609e-14
13900000	0.004936672099618521	1.953331287935575e-49	2.7568176312560085e-65	4.7243307350119516e-11	7.020567462344005e-15	0.00012665570609191653	-2.0170435101189816e-20	3.2708457817408234e-19	1.1013029981946275e-14	1.4053939952803876e-13	2.58527694122609e-14
14000000	0.004936672099618521	1.953331287935575e-49	2.7568176312560085e-65	4.7243307350119516e-11	7.020567462344005e-15	0.00012665570609191653	-2.0170434409025255e-20	3.2708457817408234e-19	1.1013029981946275e-14	1.4053939952803876e-13	2.58527694122609e-14
14100000	0.004936672099618521	1.953331287935575e-49	2.7568176312560085e-65	4.7243307350119516e-11	7.020567462344005e-15	0.00012665570609191653	-2.0170433716860697e-20	3.2708457817408234e-19	1.1013029981946275e-14	1.4053939952803876e-13	2.58527694122609e-14
14200000	0.004936672099618521	1.953331287935575e-49	2.7568176312560085e-65	4.7243307350119516e-11	7.020567462344005e-15	0.00012665570609191653	-2.0170433024696136e-20	3.2708457817408234e-19	1.1013029981946275e-14	1.4053939952803876e-13	2.58527694122609e-14
14300000	0.004936672099618521	1.953331287935575e-49	2.7568176312560085e-65	4.7243307350119516e-11	7.020567462344005e-15	0.00012665570609191653	-2.017043233253158e-20	3.2708457817408234e-19	1.1013029981946275e-14	1.4053939952803876e-13	2.58527694122609e-14
14400000	0.004936672099618521	1.953331287935575e-49	2.7568176312560085e-65	4.7243307350119516e-11	7.020567462344005e-15	0.00012665570609191653	-2.0170431640367018e-20	3.2708457817408234e-19	1.1013029981946275e-14	1.4053939952803876e-13	2.58527694122609e-14
14500000	0.004936672099618521	1.953331287935575e-49	2.7568176312560085e-65	4.7243307350119516e-11	7.020567462344005e-15	0.00012665570609191653	-2.0170430948202457e-20	3.2708457817408234e-19	1.1013029981946275e-14	1.4053939952803876e-13	2.58527694122609e-14
14600000	0.004936672099618521	1.953331287935575e-49	2.7568176312560085e-65	4.7243307350119516e-11	7.020567462344005e-15	0.00012665570609191653	-2.01704302560379e-20	3.2708457817408234e-19	1.1013029981946275e-14	1.4053939952803876e-13	2.58527694122609e-14
14700000	0.004936672099618521	1.953331287935575e-49	2.7568176312560085e-65	4.7243307350119516e-11	7.020567462344005e-15	0.00012665570609191653	-2.0170429563873338e-20	3.2708457817408234e-19	1.1013029981946275e-14	1.4053939952803876e-13	2.58527694122609e-14
14800000	0.004936672099618521	1.953331287935575e-49	2.7568176312560085e-65	4.7243307350119516e-11	7.020567462344005e-15	0.00012665570609191653	-2.017042887170878e-20	3.2708457817408234e-19	1.1013029981946275e-14	1.4053939952803876e-13	2.58527694122609e-14
14900000	0.004936672099618521	1.953331287935575e-49	2.7568176312560085e-65	4.7243307350119516e-11	7.020567462344005e-15	0.00012665570609191653	-2.017042817954422e-20	3.2708457817408234e-19	1.1013029981946275e-14	1.4053939952803876e-13	2.58527694122609e-14
15000000	0.004936672099618521	1.953331287935575e-49	2.7568176312560085e-65	4.7243307350119516e-11	7.020567462344005e-15	0.00012665570609191653	-2.0170427487379662e-20	3.2708457817408234e-19	1.1013029981946275e-14	1.4053939952803876e-13	2.58527694122609e-14
15100000	0.004936672099618521	1.953331287935575e-49	2.7568176312560085e-65	4.7243307350119516e-11	7.020567462344005e-15	0.00012665570609191653	-2.01704267952151e-20	3.2708457817408234e-19	1.1013029981946275e-14	1.4053939952803876e-13	2.58527694122609e-14
15200000	0.004936672099618521	1.953331287935575e-49	2.7568176312560085e-65	4.7243307350119516e-11	7.020567462344005e-15	0.00012665570609191653	-2.0170426103050543e-20	3.2708457817408234e-19	1.1013029981946275e-14	1.4053939952803876e-13	2.58527694122609e-14
15300000	0.004936672099618521	1.953331287935575e-49	2.7568176312560085e-65	4.7243307350119516e-11	7.020567462344005e-15	0.00012665570609191653	-2.0170425410885982e-20	3.2708457817408234e-19	1.1013029981946275e-14	1.4053939952803876e-13	2.58527694122609e-14
15400000	0.004936672099618521	1.953331287935575e-49	2.7568176312560085e-65	4.7243307350119516e-11	7.020567462344005e-15	0.00012665570609191653	-2.017042471872142e-20	3.2708457817408234e-19	1.1013029981946275e-14	1.4053939952803876e-13	2.58527694122609e-14
15500000	0.004936672099618521	1.953331287935575e-49	2.7568176312560085e-65	4.7243307350119516e-11	7.020567462344005e-15	0.00012665570609191653	-2.0170424026556863e-20	3.2708457817408234e-19	1.1013029981946275e-14	1.4053939952803876e-13	2.58527694122609e-14
15600000	0.004936672099618521	1.953331287935575e-49	2.7568176312560085e-65	4.7243307350119516e-11	7.020567462344005e-15	0.00012665570609191653	-2.0170423334392302e-20	3.2708457817408234e-19	1.1013029981946275e-14	1.4053939952803876e-13	2.58527694122609e-14
15700000	0.004936672099618521	1.953331287935575e-49	2.7568176312560085e-65	4.7243307350119516e-11	7.020567462344005e-15	0.00012665570609191653	-2.0170422642227744e-20	3.2708457817408234e-19	1.1013029981946275e-14	1.4053939952803876e-13	2.58527694122609e-14
15800000	0.004936672099618521	1.9533312879355752e-49	2.7568176312560085e-65	4.7243307350119516e-11	7.020567462344005e-15	0.00012665570609191653	-2.0170421950063184e-20	3.2708457817408234e-19	1.1013029981946275e-14	1.4053939952803876e-13	2.58527694122609e-14
15900000	0.004936672099618521	1.9533312879355752e-49	2.7568176312560085e-65	4.7243307350119516e-11	7.020567462344005e-15	0.00012665570609191653	-2.0170421257898626e-20	3.2708457817408234e-19	1.1013029981946275e-14	1.4053939952803876e-13	2.58527694122609e-14
16000000	0.004936672099618521	1.9533312879355752e-49	2.7568176312560085e-65	4.7243307350119516e-11	7.020567462344005e-15	0.00012665570609191653	-2.0170420565734065e-20	3.2708457817408234e-19	1.1013029981946275e-14	1.4053939952803876e-13	2.58527694122609e-14
16100000	0.004936672099618521	1.9533312879355752e-49	2.7568176312560085e-65	4.7243307350119516e-11	7.020567462344005e-15	0.00012665570609191653	-2.0170419873569504e-20	3.2708457817408234e-19	1.1013029981946275e-14	1.4053939952803876e-13	2.58527694122609e-14
16200000	0.004936672099618521	1.9533312879355752e-49	2.7568176312560085e-65	4.7243307350119516e-11	7.020567462344005e-15	0.00012665570609191653	-2.0170419181404946e-20	3.2708457817408234e-19	1.1013029981946275e-14	1.4053939952803876e-13	2.58527694122609e-14
16300000	0.004936672099618521	1.9533312879355752e-49	2.7568176312560085e-65	4.7243307350119516e-11	7.020567462344005e-15	0.00012665570609191653	-2.0170418489240385e-20	3.2708457817408234e-19	1.1013029981946275e-14	1.4053939952803876e-13	2.58527694122609e-14
16400000	0.004936672099618521	1.9533312879355752e-49	2.7568176312560085e-65	4.7243307350119516e-11	7.020567462344005e-15	0.00012665570609191653	-2.0170417797075827e-20	3.2708457817408234e-19	1.1013029981946275e-14	1.4053939952803876e-13	2.58527694122609e-14
16500000	0.004936672099618521	1.9533312879355752e-49	2.7568176312560085e-65	4.7243307350119516e-11	7.020567462344005e-15	0.00012665570609191653	-2.0170417104911267e-20	3.2708457817408234e-19	1.1013029981946275e-14	1.4053939952803876e-13	2.58527694122609e-14
16600000	0.004936672099618521	1.9533312879355752e-49	2.7568176312560085e-65	4.7243307350119516e-11	7.020567462344005e-15	0.00012665570609191653	-2.017041641274671e-20	3.2708457817408234e-19	1.1013029981946275e-14	1.4053939952803876e-13	2.58527694122609e-14
16700000	0.004936672099618521	1.9533312879355752e-49	2.7568176312560085e-65	4.7243307350119516e-11	7.020567462344005e-15	0.00012665570609191653	-2.0170415720582148e-20	3.2708457817408234e-19	1.1013029981946275e-14	1.4053939952803876e-13	2.58527694122609e-14
16800000	0.004936672099618521	1.9533312879355752e-49	2.7568176312560085e-65	4.7243307350119516e-11	7.020567462344005e-15	0.00012665570609191653	-2.017041502841759e-20	3.2708457817408234e-19	1.1013029981946275e-14	1.4053939952803876e-13	2.58527694122609e-14
16900000	0.004936672099618521	1.9533312879355752e-49	2.7568176312560085e-65	4.7243307350119516e-11	7.020567462344005e-15	0.00012665570609191653	-2.017041433625303e-20	3.2708457817408234e-19	1.1013029981946275e-14	1.4053939952803876e-13	2.58527694122609e-14
17000000	0.004936672099618521	1.9533312879355752e-49	2.7568176312560085e-65	4.7243307350119516e-11	7.020567462344005e-15	0.00012665570609191653	-2.0170413644088468e-20	3.2708457817408234e-19	1.1013029981946275e-14	1.4053939952803876e-13	2.58527694122609e-14
17100000	0.004936672099618521	1.9533312879355752e-49	2.7568176312560085e-65	4.7243307350119516e-11	7.020567462344005e-15	0.00012665570609191653	-2.017041295192391e-20	3.2708457817408234e-19	1.1013029981946275e-14	1.4053939952803876e-13	2.58527694122609e-14
17200000	0.004936672099618521	1.9533312879355752e-49	2.7568176312560085e-65	4.7243307350119516e-11	7.020567462344005e-15	0.00012665570609191653	-2.017041225975935e-20	3.2708457817408234e-19	1.1013029981946275e-14	1.4053939952803876e-13	2.58527694122609e-14
17300000	0.004936672099618521	1.9533312879355752e-49	2.7568176312560085e-65	4.7243307350119516e-11	7.020567462344005e-15	0.00012665570609191653	-2.0170411567594792e-20	3.2708457817408234e-19	1.1013029981946275e-14	1.4053939952803876e-13	2.58527694122609e-14
17400000	0.004936672099618521	1.9533312879355752e-49	2.7568176312560085e-65	4.7243307350119516e-11	7.020567462344005e-15	0.00012665570609191653	-2.017041087543023e-20	3.2708457817408234e-19	1.1013029981946275e-14	1.4053939952803876e-13	2.58527694122609e-14
17500000	0.004936672099618521	1.9533312879355752e-49	2.7568176312560085e-65	4.7243307350119516e-11	7.020567462344005e-15	0.00012665570609191653	-2.0170410183265673e-20	3.2708457817408234e-19	1.1013029981946275e-14	1.4053939952803876e-13	2.58527694122609e-14
17600000	0.004936672099618521	1.9533312879355752e-49	2.7568176312560085e-65	4.7243307350119516e-11	7.020567462344005e-15	0.00012665570609191653	-2.0170409491101112e-20	3.2708457817408234e-19	1.1013029981946275e-14	1.4053939952803876e-13	2.58527694122609e-14
17700000	0.004936672099618521	1.9533312879355752e-49	2.7568176312560085e-65	4.7243307350119516e-11	7.020567462344005e-15	0.00012665570609191653	-2.0170408798936554e-20	3.2708457817408234e-19	1.1013029981946275e-14	1.4053939952803876e-13	2.58527694122609e-14
17800000	0.004936672099618521	1.9533312879355752e-49	2.7568176312560085e-65	4.7243307350119516e-11	7.020567462344005e-15	0.00012665570609191653	-2.0170408106771993e-20	3.2708457817408234e-19	1.1013029981946275e-14	1.4053939952803876e-13	2.58527694122609e-14
17900000	0.004936672099618521	1.9533312879355752e-49	2.7568176312560085e-65	4.7243307350119516e-11	7.020567462344005e-15	0.00012665570609191653	-2.0170407414607432e-20	3.2708457817408234e-19	1.1013029981946275e-14	1.4053939952803876e-13	2.58527694122609e-14
18000000	0.004936672099618521	1.9533312879355752e-49	2.7568176312560085e-65	4.7243307350119516e-11	7.020567462344005e-15	0.00012665570609191653	-2.0170406722442875e-20	3.2708457817408234e-19	1.1013029981946275e-14	1.4053939952803876e-13	2.58527694122609e-14
18100000	0.004936672099618521	1.9533312879355752e-49	2.7568176312560085e-65	4.7243307350119516e-11	7.020567462344005e-15	0.00012665570609191653	-2.0170406030278314e-20	3.2708457817408234e-19	1.1013029981946275e-14	1.4053939952803876e-13	2.58527694122609e-14
18200000	0.004936672099618521	1.9533312879355752e-49	2.7568176312560085e-65	4.7243307350119516e-11	7.020567462344005e-15	0.00012665570609191653	-2.0170405338113756e-20	3.2708457817408234e-19	1.1013029981946275e-14	1.4053939952803876e-13	2.58527694122609e-14
18300000	0.004936672099618521	1.9533312879355752e-49	2.7568176312560085e-65	4.7243307350119516e-11	7.020567462344005e-15	0.00012665570609191653	-2.0170404645949195e-20	3.2708457817408234e-19	1.1013029981946275e-14	1.4053939952803876e-13	2.58527694122609e-14
18400000	0.004936672099618521	1.9533312879355752e-49	2.7568176312560085e-65	4.7243307350119516e-11	7.020567462344005e-15	0.00012665570609191653	-2.0170403953784637e-20	3.2708457817408234e-19	1.1013029981946275e-14	1.4053939952803876e-13	2.58527694122609e-14
18500000	0.004936672099618521	1.9533312879355752e-49	2.7568176312560085e-65	4.7243307350119516e-11	7.020567462344005e-15	0.00012665570609191653	-2.0170403261620076e-20	3.2708457817408234e-19	1.1013029981946275e-14	1.4053939952803876e-13	2.58527694122609e-14
18600000	0.004936672099618521	1.9533312879355752e-49	2.7568176312560085e-65	4.7243307350119516e-11	7.020567462344005e-15	0.00012665570609191653	-2.0170402569455518e-20	3.2708457817408234e-19	1.1013029981946275e-14	1.4053939952803876e-13	2.58527694122609e-14
18700000	0.004936672099618521	1.9533312879355752e-49	2.7568176312560085e-65	4.7243307350119516e-11	7.020567462344005e-15	0.00012665570609191653	-2.0170401877290957e-20	3.2708457817408234e-19	1.1013029981946275e-14	1.4053939952803876e-13	2.58527694122609e-14
18800000	0.004936672099618521	1.9533312879355752e-49	2.7568176312560085e-65	4.7243307350119516e-11	7.020567462344005e-15	0.00012665570609191653	-2.0170401185126397e-20	3.2708457817408234e-19	1.1013029981946275e-14	1.4053939952803876e-13	2.58527694122609e-14
18900000	0.004936672099618521	1.9533312879355752e-49	2.7568176312560085e-65	4.7243307350119516e-11	7.020567462344005e-15	0.00012665570609191653	-2.017040049296184e-20	3.2708457817408234e-19	1.1013029981946275e-14	1.4053939952803876e-13	2.58527694122609e-14
19000000	0.004936672099618521	1.9533312879355752e-49	2.7568176312560085e-65	4.7243307350119516e-11	7.020567462344005e-15	0.00012665570609191653	-2.0170399800797278e-20	3.2708457817408234e-19	1.1013029981946275e-14	1.4053939952803876e-13	2.58527694122609e-14
19100000	0.004936672099618521	1.9533312879355752e-49	2.7568176312560085e-65	4.7243307350119516e-11	7.020567462344005e-15	0.00012665570609191653	-2.017039910863272e-20	3.2708457817408234e-19	1.1013029981946275e-14	1.4053939952803876e-13	2.58527694122609e-14
19200000	0.004936672099618521	1.9533312879355752e-49	2.7568176312560085e-65	4.7243307350119516e-11	7.020567462344005e-15	0.00012665570609191653	-2.017039841646816e-20	3.2708457817408234e-19	1.1013029981946275e-14	1.4053939952803876e-13	2.58527694122609e-14
19300000	0.004936672099618521	1.9533312879355752e-49	2.7568176312560085e-65	4.7243307350119516e-11	7.020567462344005e-15	0.00012665570609191653	-2.01703977243036e-20	3.2708457817408234e-19	1.1013029981946275e-14	1.4053939952803876e-13	2.58527694122609e-14
19400000	0.004936672099618521	1.9533312879355752e-49	2.7568176312560085e-65	4.7243307350119516e-11	7.020567462344005e-15	0.00012665570609191653	-2.017039703213904e-20	3.2708457817408234e-19	1.1013029981946275e-14	1.4053939952803876e-13	2.58527694122609e-14
19500000	0.004936672099618521	1.9533312879355752e-49	2.7568176312560085e-65	4.7243307350119516e-11	7.0205674623440056e-15	0.00012665570609191653	-2.017039633997448e-20	3.2708457817408234e-19	1.1013029981946275e-14	1.4053939952803876e-13	2.58527694122609e-14
19600000	0.004936672099618521	1.9533312879355752e-49	2.7568176312560085e-65	4.7243307350119516e-11	7.0205674623440056e-15	0.00012665570609191653	-2.0170395647809922e-20	3.2708457817408234e-19	1.1013029981946275e-14	1.4053939952803876e-13	2.58527694122609e-14
19700000	0.004936672099618521	1.9533312879355752e-49	2.7568176312560085e-65	4.7243307350119516e-11	7.0205674623440056e-15	0.00012665570609191653	-2.017039495564536e-20	3.2708457817408234e-19	1.1013029981946275e-14	1.4053939952803876e-13	2.58527694122609e-14
19800000	0.004936672099618521	1.9533312879355752e-49	2.7568176312560085e-65	4.7243307350119516e-11	7.0205674623440056e-15	0.00012665570609191653	-2.0170394263480803e-20	3.2708457817408234e-19	1.1013029981946275e-14	1.4053939952803876e-13	2.58527694122609e-14
19900000	0.004936672099618521	1.9533312879355752e-49	2.7568176312560085e-65	4.7243307350119516e-11	7.0205674623440056e-15	0.00012665570609191653	-2.0170393571316242e-20	3.2708457817408234e-19	1.1013029981946275e-14	1.4053939952803876e-13	2.58527694122609e-14
20000000	0.004936672099618521	1.9533312879355752e-49	2.7568176312560085e-65	4.7243307350119516e-11	7.0205674623440056e-15	0.00012665570609191656	-2.0170392879151684e-20	3.2708457817408234e-19	1.1013029981946275e-14	1.4053939952803876e-13	2.58527694122609e-14
20100000	0.004936672099618521	1.9533312879355752e-49	2.7568176312560085e-65	4.7243307350119516e-11	7.0205674623440056e-15	0.00012665570609191656	-2.0170392186987123e-20	3.2708457817408234e-19	1.1013029981946275e-14	1.4053939952803876e-13	2.58527694122609e-14
20200000	0.004936672099618521	1.9533312879355752e-49	2.7568176312560085e-65	4.7243307350119516e-11	7.0205674623440056e-15	0.00012665570609191656	-2.0170391494822565e-20	3.2708457817408234e-19	1.1013029981946275e-14	1.4053939952803876e-13	2.58527694122609e-14
20300000	0.004936672099618521	1.9533312879355752e-49	2.7568176312560085e-65	4.7243307350119516e-11	7.0205674623440056e-15	0.00012665570609191656	-2.0170390802658005e-20	3.2708457817408234e-19	1.1013029981946275e-14	1.4053939952803876e-13	2.58527694122609e-14
20400000	0.004936672099618521	1.9533312879355752e-49	2.7568176312560085e-65	4.7243307350119516e-11	7.0205674623440056e-15	0.00012665570609191656	-2.0170390110493444e-20	3.2708457817408234e-19	1.1013029981946275e-14	1.4053939952803876e-13	2.58527694122609e-14
20500000	0.004936672099618521	1.9533312879355752e-49	2.7568176312560085e-65	4.7243307350119516e-11	7.0205674623440056e-15	0.00012665570609191656	-2.0170389418328886e-20	3.2708457817408234e-19	1.1013029981946275e-14	1.4053939952803876e-13	2.58527694122609e-14
20600000	0.004936672099618521	1.9533312879355752e-49	2.7568176312560085e-65	4.7243307350119516e-11	7.0205674623440056e-15	0.00012665570609191656	-2.0170388726164325e-20	3.2708457817408234e-19	1.1013029981946275e-14	1.4053939952803876e-13	2.58527694122609e-14
20700000	0.004936672099618521	1.9533312879355752e-49	2.7568176312560085e-65	4.7243307350119516e-11	7.0205674623440056e-15	0.00012665570609191656	-2.0170388033999767e-20	3.2708457817408234e-19	1.1013029981946275e-14	1.4053939952803876e-13	2.58527694122609e-14
20800000	0.004936672099618521	1.9533312879355752e-49	2.7568176312560085e-65	4.7243307350119516e-11	7.0205674623440056e-15	0.00012665570609191656	-2.0170387341835206e-20	3.2708457817408234e-19	1.1013029981946275e-14	1.4053939952803876e-13	2.5852769412260904e-14
20900000	0.004936672099618521	1.9533312879355752e-49	2.7568176312560085e-65	4.7243307350119516e-11	7.0205674623440056e-15	0.00012665570609191656	-2.0170386649670648e-20	3.270845781740823e-19	1.1013029981946275e-14	1.4053939952803876e-13	2.5852769412260904e-14
21000000	0.004936672099618521	1.9533312879355752e-49	2.7568176312560085e-65	4.7243307350119516e-11	7.0205674623440056e-15	0.00012665570609191656	-2.0170385957506088e-20	3.270845781740823e-19	1.1013029981946275e-14	1.4053939952803876e-13	2.5852769412260904e-14
21100000	0.004936672099618521	1.9533312879355752e-49	2.7568176312560085e-65	4.7243307350119516e-11	7.0205674623440056e-15	0.00012665570609191656	-2.017038526534153e-20	3.270845781740823e-19	1.1013029981946275e-14	1.4053939952803876e-13	2.5852769412260904e-14
21200000	0.004936672099618521	1.9533312879355752e-49	2.7568176312560085e-65	4.7243307350119516e-11	7.0205674623440056e-15	0.00012665570609191656	-2.017038457317697e-20	3.270845781740823e-19	1.1013029981946275e-14	1.4053939952803876e-13	2.5852769412260904e-14
21300000	0.004936672099618521	1.9533312879355752e-49	2.7568176312560085e-65	4.7243307350119516e-11	7.0205674623440056e-15	0.00012665570609191656	-2.0170383881012408e-20	3.270845781740823e-19	1.1013029981946275e-14	1.4053939952803876e-13	2.5852769412260904e-14
21400000	0.004936672099618521	1.9533312879355752e-49	2.7568176312560085e-65	4.7243307350119516e-11	7.0205674623440056e-15	0.00012665570609191656	-2.017038318884785e-20	3.270845781740823e-19	1.1013029981946275e-14	1.4053939952803876e-13	2.5852769412260904e-14
21500000	0.004936672099618521	1.9533312879355752e-49	2.7568176312560085e-65	4.7243307350119516e-11	7.0205674623440056e-15	0.00012665570609191656	-2.017038249668329e-20	3.270845781740823e-19	1.1013029981946275e-14	1.4053939952803876e-13	2.5852769412260904e-14
21600000	0.004936672099618521	1.9533312879355752e-49	2.7568176312560085e-65	4.7243307350119516e-11	7.0205674623440056e-15	0.00012665570609191656	-2.017038180451873e-20	3.270845781740823e-19	1.1013029981946275e-14	1.4053939952803876e-13	2.5852769412260904e-14
21700000	0.004936672099618521	1.9533312879355752e-49	2.7568176312560085e-65	4.7243307350119516e-11	7.0205674623440056e-15	0.00012665570609191656	-2.017038111235417e-20	3.270845781740823e-19	1.1013029981946275e-14	1.4053939952803876e-13	2.5852769412260904e-14
21800000	0.004936672099618521	1.9533312879355752e-49	2.7568176312560085e-65	4.7243307350119516e-11	7.0205674623440056e-15	0.00012665570609191656	-2.0170380420189613e-20	3.270845781740823e-19	1.1013029981946275e-14	1.4053939952803876e-13	2.5852769412260904e-14
21900000	0.004936672099618521	1.9533312879355752e-49	2.7568176312560085e-65	4.7243307350119516e-11	7.0205674623440056e-15	0.00012665570609191656	-2.0170379728025052e-20	3.270845781740823e-19	1.1013029981946275e-14	1.4053939952803876e-13	2.5852769412260904e-14
22000000	0.004936672099618521	1.9533312879355752e-49	2.7568176312560085e-65	4.7243307350119516e-11	7.0205674623440056e-15	0.00012665570609191656	-2.0170379035860494e-20	3.270845781740823e-19	1.1013029981946275e-14	1.4053939952803876e-13	2.5852769412260904e-14
22100000	0.004936672099618521	1.9533312879355752e-49	2.7568176312560085e-65	4.7243307350119516e-11	7.0205674623440056e-15	0.00012665570609191656	-2.0170378343695933e-20	3.270845781740823e-19	1.1013029981946275e-14	1.4053939952803876e-13	2.5852769412260904e-14
22200000	0.004936672099618521	1.9533312879355752e-49	2.7568176312560085e-65	4.7243307350119516e-11	7.0205674623440056e-15	0.00012665570609191656	-2.0170377651531372e-20	3.270845781740823e-19	1.1013029981946275e-14	1.4053939952803876e-13	2.5852769412260904e-14
22300000	0.004936672099618521	1.9533312879355752e-49	2.7568176312560085e-65	4.7243307350119516e-11	7.0205674623440056e-15	0.00012665570609191656	-2.0170376959366814e-20	3.270845781740823e-19	1.1013029981946275e-14	1.4053939952803876e-13	2.5852769412260904e-14
22400000	0.004936672099618521	1.9533312879355752e-49	2.7568176312560085e-65	4.7243307350119516e-11	7.0205674623440056e-15	0.00012665570609191656	-2.0170376267202253e-20	3.270845781740823e-19	1.1013029981946275e-14	1.4053939952803876e-13	2.5852769412260904e-14
22500000	0.004936672099618521	1.9533312879355752e-49	2.7568176312560085e-65	4.7243307350119516e-11	7.020567462344006e-15	0.00012665570609191656	-2.0170375575037696e-20	3.270845781740823e-19	1.1013029981946275e-14	1.4053939952803876e-13	2.5852769412260904e-14
22600000	0.004936672099618521	1.9533312879355752e-49	2.7568176312560085e-65	4.7243307350119516e-11	7.020567462344006e-15	0.00012665570609191656	-2.0170374882873135e-20	3.270845781740823e-19	1.1013029981946275e-14	1.4053939952803876e-13	2.5852769412260904e-14
22700000	0.004936672099618521	1.9533312879355752e-49	2.7568176312560085e-65	4.7243307350119516e-11	7.020567462344006e-15	0.00012665570609191656	-2.0170374190708577e-20	3.270845781740823e-19	1.1013029981946275e-14	1.4053939952803876e-13	2.5852769412260904e-14
22800000	0.004936672099618521	1.9533312879355752e-49	2.7568176312560085e-65	4.7243307350119516e-11	7.020567462344006e-15	0.00012665570609191656	-2.0170373498544016e-20	3.270845781740823e-19	1.1013029981946275e-14	1.4053939952803876e-13	2.5852769412260904e-14
22900000	0.004936672099618521	1.9533312879355752e-49	2.7568176312560085e-65	4.7243307350119516e-11	7.020567462344006e-15	0.00012665570609191656	-2.0170372806379455e-20	3.270845781740823e-19	1.1013029981946275e-14	1.4053939952803876e-13	2.5852769412260904e-14
23000000	0.004936672099618521	1.9533312879355752e-49	2.7568176312560085e-65	4.7243307350119516e-11	7.020567462344006e-15	0.00012665570609191656	-2.0170372114214897e-20	3.270845781740823e-19	1.1013029981946275e-14	1.4053939952803876e-13	2.5852769412260904e-14
23100000	0.004936672099618521	1.9533312879355752e-49	2.7568176312560085e-65	4.7243307350119516e-11	7.020567462344006e-15	0.00012665570609191656	-2.0170371422050336e-20	3.270845781740823e-19	1.1013029981946275e-14	1.4053939952803876e-13	2.5852769412260904e-14
23200000	0.004936672099618521	1.9533312879355752e-49	2.7568176312560085e-65	4.7243307350119516e-11	7.020567462344006e-15	0.00012665570609191656	-2.0170370729885778e-20	3.270845781740823e-19	1.1013029981946275e-14	1.4053939952803876e-13	2.5852769412260904e-14
23300000	0.004936672099618521	1.9533312879355752e-49	2.7568176312560085e-65	4.7243307350119516e-11	7.020567462344006e-15	0.00012665570609191656	-2.0170370037721218e-20	3.270845781740823e-19	1.1013029981946275e-14	1.4053939952803876e-13	2.5852769412260904e-14
23400000	0.004936672099618521	1.9533312879355752e-49	2.7568176312560085e-65	4.7243307350119516e-11	7.020567462344006e-15	0.00012665570609191656	-2.017036934555666e-20	3.270845781740823e-19	1.1013029981946275e-14	1.4053939952803876e-13	2.5852769412260904e-14
23500000	0.004936672099618521	1.9533312879355752e-49	2.7568176312560085e-65	4.7243307350119516e-11	7.020567462344006e-15	0.00012665570609191656	-2.01703686533921e-20	3.270845781740823e-19	1.1013029981946275e-14	1.4053939952803876e-13	2.5852769412260904e-14
23600000	0.004936672099618521	1.9533312879355752e-49	2.7568176312560085e-65	4.7243307350119516e-11	7.020567462344006e-15	0.00012665570609191656	-2.017036796122754e-20	3.270845781740823e-19	1.1013029981946275e-14	1.4053939952803876e-13	2.5852769412260904e-14
23700000	0.004936672099618521	1.9533312879355752e-49	2.7568176312560085e-65	4.7243307350119516e-11	7.020567462344006e-15	0.00012665570609191656	-2.017036726906298e-20	3.270845781740823e-19	1.1013029981946275e-14	1.4053939952803876e-13	2.5852769412260904e-14
23800000	0.004936672099618521	1.9533312879355752e-49	2.7568176312560085e-65	4.7243307350119516e-11	7.020567462344006e-15	0.00012665570609191656	-2.017036657689842e-20	3.270845781740823e-19	1.1013029981946275e-14	1.4053939952803876e-13	2.5852769412260904e-14
23900000	0.004936672099618521	1.9533312879355752e-49	2.7568176312560085e-65	4.7243307350119516e-11	7.020567462344006e-15	0.00012665570609191656	-2.017036588473386e-20	3.270845781740823e-19	1.1013029981946275e-14	1.4053939952803876e-13	2.5852769412260904e-14
24000000	0.004936672099618521	1.9533312879355752e-49	2.7568176312560085e-65	4.7243307350119516e-11	7.020567462344006e-15	0.00012665570609191656	-2.01703651925693e-20	3.270845781740823e-19	1.1013029981946275e-14	1.4053939952803876e-13	2.5852769412260904e-14
24100000	0.004936672099618521	1.9533312879355752e-49	2.7568176312560085e-65	4.7243307350119516e-11	7.020567462344006e-15	0.00012665570609191656	-2.0170364500404743e-20	3.270845781740823e-19	1.1013029981946275e-14	1.4053939952803876e-13	2.5852769412260904e-14
24200000	0.004936672099618521	1.9533312879355752e-49	2.7568176312560085e-65	4.7243307350119516e-11	7.020567462344006e-15	0.00012665570609191656	-2.0170363808240182e-20	3.270845781740823e-19	1.1013029981946275e-14	1.4053939952803876e-13	2.5852769412260904e-14
24300000	0.004936672099618521	1.9533312879355752e-49	2.7568176312560085e-65	4.7243307350119516e-11	7.020567462344006e-15	0.00012665570609191656	-2.0170363116075624e-20	3.270845781740823e-19	1.1013029981946275e-14	1.4053939952803876e-13	2.5852769412260904e-14
24400000	0.004936672099618521	1.9533312879355752e-49	2.7568176312560085e-65	4.7243307350119516e-11	7.020567462344006e-15	0.00012665570609191656	-2.0170362423911063e-20	3.270845781740823e-19	1.1013029981946275e-14	1.4053939952803876e-13	2.5852769412260904e-14
24500000	0.004936672099618521	1.9533312879355752e-49	2.7568176312560085e-65	4.7243307350119516e-11	7.020567462344006e-15	0.00012665570609191656	-2.0170361731746502e-20	3.270845781740823e-19	1.1013029981946275e-14	1.4053939952803876e-13	2.5852769412260904e-14
24600000	0.004936672099618521	1.9533312879355752e-49	2.7568176312560085e-65	4.7243307350119516e-11	7.020567462344006e-15	0.00012665570609191656	-2.0170361039581944e-20	3.270845781740823e-19	1.1013029981946275e-14	1.4053939952803876e-13	2.5852769412260904e-14
24700000	0.004936672099618521	1.9533312879355752e-49	2.7568176312560085e-65	4.7243307350119516e-11	7.020567462344006e-15	0.00012665570609191656	-2.0170360347417383e-20	3.270845781740823e-19	1.1013029981946275e-14	1.4053939952803876e-13	2.5852769412260904e-14
24800000	0.004936672099618521	1.9533312879355752e-49	2.7568176312560085e-65	4.7243307350119516e-11	7.020567462344006e-15	0.00012665570609191656	-2.0170359655252826e-20	3.270845781740823e-19	1.1013029981946275e-14	1.4053939952803876e-13	2.5852769412260904e-14
24900000	0.004936672099618521	1.9533312879355752e-49	2.7568176312560085e-65	4.7243307350119516e-11	7.020567462344006e-15	0.00012665570609191656	-2.0170358963088265e-20	3.270845781740823e-19	1.1013029981946275e-14	1.4053939952803876e-13	2.5852769412260904e-14
25000000	0.004936672099618521	1.9533312879355752e-49	2.7568176312560085e-65	4.7243307350119516e-11	7.020567462344006e-15	0.00012665570609191656	-2.0170358270923707e-20	3.270845781740823e-19	1.1013029981946275e-14	1.4053939952803876e-13	2.5852769412260904e-14
25100000	0.004936672099618521	1.9533312879355752e-49	2.7568176312560085e-65	4.7243307350119516e-11	7.020567462344006e-15	0.00012665570609191656	-2.0170357578759146e-20	3.270845781740823e-19	1.1013029981946275e-14	1.4053939952803876e-13	2.5852769412260904e-14
25200000	0.004936672099618521	1.9533312879355752e-49	2.7568176312560085e-65	4.7243307350119516e-11	7.020567462344006e-15	0.00012665570609191656	-2.0170356886594588e-20	3.270845781740823e-19	1.1013029981946275e-14	1.4053939952803876e-13	2.5852769412260904e-14
25300000	0.004936672099618521	1.9533312879355752e-49	2.7568176312560085e-65	4.7243307350119516e-11	7.020567462344006e-15	0.00012665570609191656	-2.0170356194430027e-20	3.270845781740823e-19	1.1013029981946275e-14	1.4053939952803876e-13	2.5852769412260904e-14
25400000	0.004936672099618521	1.9533312879355752e-49	2.7568176312560085e-65	4.7243307350119516e-11	7.020567462344006e-15	0.00012665570609191656	-2.0170355502265466e-20	3.270845781740823e-19	1.1013029981946275e-14	1.4053939952803876e-13	2.5852769412260904e-14
25500000	0.004936672099618521	1.9533312879355752e-49	2.7568176312560085e-65	4.7243307350119516e-11	7.020567462344006e-15	0.00012665570609191656	-2.017035481010091e-20	3.270845781740823e-19	1.1013029981946275e-14	1.4053939952803876e-13	2.5852769412260904e-14
25600000	0.004936672099618521	1.9533312879355752e-49	2.7568176312560085e-65	4.7243307350119516e-11	7.020567462344006e-15	0.00012665570609191656	-2.0170354117936348e-20	3.270845781740823e-19	1.1013029981946275e-14	1.4053939952803876e-13	2.5852769412260904e-14
25700000	0.004936672099618521	1.9533312879355752e-49	2.7568176312560085e-65	4.7243307350119516e-11	7.020567462344006e-15	0.00012665570609191656	-2.017035342577179e-20	3.270845781740823e-19	1.1013029981946275e-14	1.4053939952803876e-13	2.5852769412260904e-14
25800000	0.004936672099618521	1.9533312879355752e-49	2.7568176312560085e-65	4.7243307350119516e-11	7.020567462344006e-15	0.00012665570609191656	-2.017035273360723e-20	3.270845781740823e-19	1.1013029981946275e-14	1.4053939952803876e-13	2.5852769412260904e-14
25900000	0.004936672099618521	1.9533312879355752e-49	2.7568176312560085e-65	4.7243307350119516e-11	7.020567462344006e-15	0.00012665570609191656	-2.017035204144267e-20	3.270845781740823e-19	1.1013029981946275e-14	1.4053939952803876e-13	2.5852769412260904e-14
26000000	0.004936672099618521	1.9533312879355752e-49	2.7568176312560085e-65	4.7243307350119516e-11	7.020567462344006e-15	0.00012665570609191656	-2.017035134927811e-20	3.270845781740823e-19	1.1013029981946275e-14	1.4053939952803876e-13	2.5852769412260904e-14
26100000	0.004936672099618521	1.9533312879355752e-49	2.7568176312560085e-65	4.7243307350119516e-11	7.020567462344006e-15	0.00012665570609191656	-2.017035065711355e-20	3.270845781740823e-19	1.1013029981946275e-14	1.4053939952803876e-13	2.5852769412260904e-14
26200000	0.004936672099618521	1.9533312879355752e-49	2.7568176312560085e-65	4.7243307350119516e-11	7.020567462344006e-15	0.00012665570609191656	-2.017034996494899e-20	3.270845781740823e-19	1.1013029981946275e-14	1.4053939952803876e-13	2.5852769412260904e-14
26300000	0.004936672099618521	1.9533312879355752e-49	2.7568176312560085e-65	4.7243307350119516e-11	7.020567462344006e-15	0.00012665570609191656	-2.017034927278443e-20	3.270845781740823e-19	1.1013029981946275e-14	1.4053939952803876e-13	2.5852769412260904e-14
26400000	0.004936672099618521	1.9533312879355752e-49	2.7568176312560085e-65	4.7243307350119516e-11	7.020567462344006e-15	0.00012665570609191656	-2.0170348580619873e-20	3.270845781740823e-19	1.1013029981946275e-14	1.4053939952803876e-13	2.5852769412260904e-14
26500000	0.004936672099618521	1.9533312879355752e-49	2.7568176312560085e-65	4.7243307350119516e-11	7.020567462344006e-15	0.00012665570609191656	-2.0170347888455312e-20	3.270845781740823e-19	1.1013029981946275e-14	1.4053939952803876e-13	2.5852769412260904e-14
26600000	0.004936672099618521	1.9533312879355752e-49	2.7568176312560085e-65	4.7243307350119516e-11	7.020567462344006e-15	0.00012665570609191656	-2.0170347196290754e-20	3.270845781740823e-19	1.1013029981946275e-14	1.4053939952803876e-13	2.5852769412260904e-14
26700000	0.004936672099618521	1.9533312879355752e-49	2.7568176312560085e-65	4.7243307350119516e-11	7.020567462344006e-15	0.00012665570609191656	-2.0170346504126193e-20	3.270845781740823e-19	1.1013029981946275e-14	1.4053939952803876e-13	2.5852769412260904e-14
26800000	0.004936672099618521	1.9533312879355752e-49	2.7568176312560085e-65	4.7243307350119516e-11	7.020567462344006e-15	0.00012665570609191656	-2.0170345811961635e-20	3.270845781740823e-19	1.1013029981946275e-14	1.4053939952803876e-13	2.5852769412260904e-14
26900000	0.004936672099618521	1.9533312879355752e-49	2.7568176312560085e-65	4.7243307350119516e-11	7.020567462344006e-15	0.00012665570609191656	-2.0170345119797074e-20	3.270845781740823e-19	1.1013029981946275e-14	1.4053939952803876e-13	2.5852769412260904e-14
27000000	0.004936672099618521	1.9533312879355752e-49	2.7568176312560085e-65	4.7243307350119516e-11	7.020567462344006e-15	0.00012665570609191656	-2.0170344427632513e-20	3.270845781740823e-19	1.1013029981946275e-14	1.4053939952803876e-13	2.5852769412260904e-14
27100000	0.004936672099618521	1.9533312879355752e-49	2.7568176312560085e-65	4.7243307350119516e-11	7.020567462344006e-15	0.00012665570609191656	-2.0170343735467956e-20	3.270845781740823e-19	1.1013029981946275e-14	1.4053939952803876e-13	2.5852769412260904e-14
27200000	0.004936672099618521	1.9533312879355752e-49	2.7568176312560085e-65	4.7243307350119516e-11	7.020567462344006e-15	0.00012665570609191656	-2.0170343043303395e-20	3.270845781740823e-19	1.1013029981946275e-14	1.4053939952803876e-13	2.5852769412260904e-14
27300000	0.004936672099618521	1.9533312879355752e-49	2.7568176312560085e-65	4.7243307350119516e-11	7.020567462344006e-15	0.00012665570609191656	-2.0170342351138837e-20	3.270845781740823e-19	1.1013029981946275e-14	1.4053939952803876e-13	2.5852769412260904e-14
27400000	0.004936672099618521	1.9533312879355752e-49	2.7568176312560085e-65	4.7243307350119516e-11	7.020567462344006e-15	0.00012665570609191656	-2.0170341658974276e-20	3.270845781740823e-19	1.1013029981946275e-14	1.4053939952803876e-13	2.5852769412260904e-14
27500000	0.004936672099618521	1.9533312879355752e-49	2.7568176312560085e-65	4.7243307350119516e-11	7.020567462344006e-15	0.00012665570609191656	-2.0170340966809718e-20	3.270845781740823e-19	1.1013029981946275e-14	1.4053939952803876e-13	2.5852769412260904e-14
27600000	0.004936672099618521	1.9533312879355752e-49	2.7568176312560085e-65	4.7243307350119516e-11	7.020567462344006e-15	0.00012665570609191656	-2.0170340274645157e-20	3.270845781740823e-19	1.1013029981946275e-14	1.4053939952803876e-13	2.5852769412260904e-14
27700000	0.004936672099618521	1.9533312879355752e-49	2.7568176312560085e-65	4.7243307350119516e-11	7.020567462344006e-15	0.00012665570609191656	-2.01703395824806e-20	3.270845781740823e-19	1.1013029981946275e-14	1.4053939952803876e-13	2.5852769412260904e-14
27800000	0.004936672099618521	1.9533312879355752e-49	2.7568176312560085e-65	4.7243307350119516e-11	7.020567462344006e-15	0.00012665570609191656	-2.017033889031604e-20	3.270845781740823e-19	1.1013029981946275e-14	1.4053939952803876e-13	2.5852769412260904e-14
27900000	0.004936672099618521	1.9533312879355752e-49	2.7568176312560085e-65	4.7243307350119516e-11	7.020567462344006e-15	0.00012665570609191656	-2.0170338198151478e-20	3.270845781740823e-19	1.1013029981946275e-14	1.4053939952803876e-13	2.5852769412260904e-14
28000000	0.004936672099618521	1.9533312879355752e-49	2.7568176312560085e-65	4.7243307350119516e-11	7.020567462344006e-15	0.00012665570609191656	-2.017033750598692e-20	3.270845781740823e-19	1.1013029981946275e-14	1.4053939952803876e-13	2.5852769412260904e-14
28100000	0.004936672099618521	1.9533312879355752e-49	2.7568176312560085e-65	4.7243307350119516e-11	7.020567462344006e-15	0.00012665570609191656	-2.017033681382236e-20	3.270845781740823e-19	1.1013029981946275e-14	1.4053939952803876e-13	2.5852769412260904e-14
28200000	0.004936672099618521	1.9533312879355752e-49	2.7568176312560085e-65	4.7243307350119516e-11	7.020567462344006e-15	0.00012665570609191656	-2.01703361216578e-20	3.270845781740823e-19	1.1013029981946275e-14	1.4053939952803876e-13	2.5852769412260904e-14
28300000	0.004936672099618521	1.9533312879355752e-49	2.7568176312560085e-65	4.7243307350119516e-11	7.020567462344006e-15	0.00012665570609191656	-2.017033542949324e-20	3.270845781740823e-19	1.1013029981946275e-14	1.4053939952803876e-13	2.5852769412260904e-14
28400000	0.004936672099618521	1.9533312879355752e-49	2.7568176312560085e-65	4.7243307350119516e-11	7.020567462344006e-15	0.00012665570609191656	-2.0170334737328682e-20	3.270845781740823e-19	1.1013029981946275e-14	1.4053939952803876e-13	2.5852769412260904e-14
28500000	0.004936672099618521	1.9533312879355752e-49	2.7568176312560085e-65	4.7243307350119516e-11	7.020567462344006e-15	0.00012665570609191656	-2.017033404516412e-20	3.270845781740823e-19	1.1013029981946275e-14	1.4053939952803876e-13	2.5852769412260904e-14
28600000	0.004936672099618521	1.9533312879355752e-49	2.7568176312560085e-65	4.7243307350119516e-11	7.020567462344006e-15	0.00012665570609191656	-2.0170333352999564e-20	3.270845781740823e-19	1.1013029981946275e-14	1.4053939952803876e-13	2.5852769412260904e-14
28700000	0.004936672099618521	1.9533312879355752e-49	2.7568176312560085e-65	4.7243307350119516e-11	7.020567462344006e-15	0.00012665570609191656	-2.0170332660835003e-20	3.270845781740823e-19	1.1013029981946275e-14	1.4053939952803876e-13	2.5852769412260904e-14
28800000	0.004936672099618521	1.9533312879355752e-49	2.7568176312560085e-65	4.7243307350119516e-11	7.020567462344006e-15	0.00012665570609191656	-2.0170331968670442e-20	3.270845781740823e-19	1.1013029981946275e-14	1.4053939952803876e-13	2.5852769412260904e-14
28900000	0.004936672099618521	1.9533312879355752e-49	2.7568176312560085e-65	4.7243307350119516e-11	7.020567462344006e-15	0.00012665570609191656	-2.0170331276505884e-20	3.270845781740823e-19	1.1013029981946275e-14	1.4053939952803876e-13	2.5852769412260904e-14
29000000	0.004936672099618521	1.9533312879355752e-49	2.7568176312560085e-65	4.7243307350119516e-11	7.020567462344006e-15	0.00012665570609191656	-2.0170330584341323e-20	3.270845781740823e-19	1.1013029981946275e-14	1.4053939952803876e-13	2.5852769412260904e-14
29100000	0.004936672099618521	1.9533312879355752e-49	2.7568176312560085e-65	4.7243307350119516e-11	7.020567462344006e-15	0.00012665570609191656	-2.0170329892176765e-20	3.270845781740823e-19	1.1013029981946275e-14	1.4053939952803876e-13	2.5852769412260904e-14
29200000	0.004936672099618521	1.9533312879355752e-49	2.7568176312560085e-65	4.7243307350119516e-11	7.020567462344006e-15	0.00012665570609191656	-2.0170329200012204e-20	3.270845781740823e-19	1.1013029981946275e-14	1.4053939952803876e-13	2.5852769412260904e-14
29300000	0.004936672099618521	1.9533312879355752e-49	2.7568176312560085e-65	4.7243307350119516e-11	7.0205674623440056e-15	0.00012665570609191656	-2.0170328507847647e-20	3.270845781740823e-19	1.1013029981946275e-14	1.4053939952803876e-13	2.5852769412260904e-14
29400000	0.004936672099618521	1.9533312879355752e-49	2.7568176312560085e-65	4.7243307350119516e-11	7.0205674623440056e-15	0.00012665570609191656	-2.0170327815683086e-20	3.270845781740823e-19	1.1013029981946275e-14	1.4053939952803876e-13	2.5852769412260904e-14
29500000	0.004936672099618521	1.9533312879355752e-49	2.7568176312560085e-65	4.7243307350119516e-11	7.0205674623440056e-15	0.00012665570609191656	-2.0170327123518525e-20	3.270845781740823e-19	1.1013029981946275e-14	1.4053939952803876e-13	2.5852769412260904e-14
29600000	0.004936672099618521	1.9533312879355752e-49	2.7568176312560085e-65	4.7243307350119516e-11	7.0205674623440056e-15	0.00012665570609191656	-2.0170326431353967e-20	3.270845781740823e-19	1.1013029981946275e-14	1.4053939952803876e-13	2.5852769412260904e-14
29700000	0.004936672099618521	1.9533312879355752e-49	2.7568176312560085e-65	4.7243307350119516e-11	7.0205674623440056e-15	0.00012665570609191656	-2.0170325739189406e-20	3.270845781740823e-19	1.1013029981946275e-14	1.4053939952803876e-13	2.5852769412260904e-14
29800000	0.004936672099618521	1.9533312879355752e-49	2.7568176312560085e-65	4.7243307350119516e-11	7.0205674623440056e-15	0.00012665570609191656	-2.0170325047024848e-20	3.270845781740823e-19	1.1013029981946275e-14	1.4053939952803876e-13	2.5852769412260904e-14
29900000	0.004936672099618521	1.9533312879355752e-49	2.7568176312560085e-65	4.7243307350119516e-11	7.0205674623440056e-15	0.00012665570609191656	-2.0170324354860287e-20	3.270845781740823e-19	1.1013029981946275e-14	1.4053939952803876e-13	2.5852769412260904e-14
30000000	0.004936672099618521	1.9533312879355756e-49	2.7568176312560085e-65	4.724330735011952e-11	7.0205674623440056e-15	0.00012665570609191656	-2.017032366269573e-20	3.270845781740823e-19	1.1013029981946275e-14	1.4053939952803876e-13	2.5852769412260904e-14
30100000	0.004936672099618521	1.9533312879355756e-49	2.7568176312560085e-65	4.724330735011952e-11	7.0205674623440056e-15	0.00012665570609191656	-2.017032297053117e-20	3.270845781740823e-19	1.1013029981946275e-14	1.4053939952803876e-13	2.5852769412260904e-14
30200000	0.004936672099618521	1.9533312879355756e-49	2.7568176312560085e-65	4.724330735011952e-11	7.0205674623440056e-15	0.00012665570609191656	-2.017032227836661e-20	3.270845781740823e-19	1.1013029981946275e-14	1.4053939952803876e-13	2.5852769412260904e-14
30300000	0.004936672099618521	1.9533312879355756e-49	2.7568176312560085e-65	4.724330735011952e-11	7.0205674623440056e-15	0.00012665570609191656	-2.017032158620205e-20	3.270845781740823e-19	1.1013029981946275e-14	1.4053939952803876e-13	2.5852769412260904e-14
30400000	0.004936672099618521	1.9533312879355756e-49	2.7568176312560085e-65	4.724330735011952e-11	7.0205674623440056e-15	0.00012665570609191656	-2.017032089403749e-20	3.270845781740823e-19	1.1013029981946275e-14	1.4053939952803876e-13	2.5852769412260904e-14
30500000	0.004936672099618521	1.9533312879355756e-49	2.7568176312560085e-65	4.724330735011952e-11	7.0205674623440056e-15	0.00012665570609191656	-2.017032020187293e-20	3.270845781740823e-19	1.1013029981946275e-14	1.4053939952803876e-13	2.5852769412260904e-14
30600000	0.004936672099618521	1.9533312879355756e-49	2.7568176312560085e-65	4.724330735011952e-11	7.0205674623440056e-15	0.00012665570609191656	-2.017031950970837e-20	3.270845781740823e-19	1.1013029981946275e-14	1.4053939952803876e-13	2.5852769412260904e-14
30700000	0.004936672099618521	1.9533312879355756e-49	2.7568176312560085e-65	4.724330735011952e-11	7.0205674623440056e-15	0.00012665570609191656	-2.0170318817543812e-20	3.270845781740823e-19	1.1013029981946275e-14	1.4053939952803876e-13	2.5852769412260904e-14
30800000	0.004936672099618521	1.9533312879355756e-49	2.7568176312560085e-65	4.724330735011952e-11	7.0205674623440056e-15	0.00012665570609191656	-2.0170318125379252e-20	3.270845781740823e-19	1.1013029981946275e-14	1.4053939952803876e-13	2.5852769412260904e-14
30900000	0.004936672099618521	1.9533312879355756e-49	2.7568176312560085e-65	4.724330735011952e-11	7.0205674623440056e-15	0.00012665570609191656	-2.0170317433214694e-20	3.270845781740823e-19	1.1013029981946275e-14	1.4053939952803876e-13	2.58527694122609e-14
31000000	0.004936672099618521	1.9533312879355756e-49	2.7568176312560085e-65	4.724330735011952e-11	7.0205674623440056e-15	0.00012665570609191656	-2.0170316741050133e-20	3.270845781740823e-19	1.1013029981946275e-14	1.4053939952803876e-13	2.58527694122609e-14
31100000	0.004936672099618521	1.9533312879355756e-49	2.7568176312560085e-65	4.724330735011952e-11	7.0205674623440056e-15	0.00012665570609191656	-2.0170316048885575e-20	3.270845781740823e-19	1.1013029981946275e-14	1.4053939952803876e-13	2.58527694122609e-14
31200000	0.004936672099618521	1.9533312879355756e-49	2.7568176312560085e-65	4.724330735011952e-11	7.0205674623440056e-15	0.00012665570609191656	-2.0170315356721014e-20	3.270845781740823e-19	1.1013029981946275e-14	1.4053939952803876e-13	2.58527694122609e-14
31300000	0.004936672099618521	1.9533312879355756e-49	2.7568176312560085e-65	4.724330735011952e-11	7.0205674623440056e-15	0.00012665570609191656	-2.0170314664556453e-20	3.270845781740823e-19	1.1013029981946275e-14	1.4053939952803876e-13	2.58527694122609e-14
31400000	0.004936672099618521	1.9533312879355756e-49	2.7568176312560085e-65	4.724330735011952e-11	7.0205674623440056e-15	0.00012665570609191656	-2.0170313972391895e-20	3.270845781740823e-19	1.1013029981946275e-14	1.4053939952803876e-13	2.58527694122609e-14
31500000	0.004936672099618521	1.9533312879355756e-49	2.7568176312560085e-65	4.724330735011952e-11	7.0205674623440056e-15	0.00012665570609191656	-2.0170313280227334e-20	3.270845781740823e-19	1.1013029981946275e-14	1.4053939952803876e-13	2.58527694122609e-14
31600000	0.004936672099618521	1.9533312879355756e-49	2.7568176312560085e-65	4.724330735011952e-11	7.0205674623440056e-15	0.00012665570609191656	-2.0170312588062777e-20	3.270845781740823e-19	1.1013029981946275e-14	1.4053939952803876e-13	2.58527694122609e-14
31700000	0.004936672099618521	1.9533312879355756e-49	2.7568176312560085e-65	4.724330735011952e-11	7.0205674623440056e-15	0.00012665570609191656	-2.0170311895898216e-20	3.270845781740823e-19	1.1013029981946275e-14	1.4053939952803876e-13	2.58527694122609e-14
31800000	0.004936672099618521	1.9533312879355756e-49	2.7568176312560085e-65	4.724330735011952e-11	7.0205674623440056e-15	0.00012665570609191656	-2.0170311203733658e-20	3.270845781740823e-19	1.1013029981946275e-14	1.4053939952803876e-13	2.58527694122609e-14
31900000	0.004936672099618521	1.9533312879355756e-49	2.7568176312560085e-65	4.724330735011952e-11	7.0205674623440056e-15	0.00012665570609191656	-2.0170310511569097e-20	3.270845781740823e-19	1.1013029981946275e-14	1.4053939952803876e-13	2.58527694122609e-14
32000000	0.004936672099618521	1.9533312879355756e-49	2.7568176312560085e-65	4.724330735011952e-11	7.0205674623440056e-15	0.00012665570609191656	-2.017030981940454e-20	3.270845781740823e-19	1.1013029981946275e-14	1.4053939952803876e-13	2.58527694122609e-14
32100000	0.004936672099618521	1.9533312879355756e-49	2.7568176312560085e-65	4.724330735011952e-11	7.0205674623440056e-15	0.00012665570609191656	-2.0170309127239978e-20	3.270845781740823e-19	1.1013029981946275e-14	1.4053939952803876e-13	2.58527694122609e-14
32200000	0.004936672099618521	1.9533312879355756e-49	2.7568176312560085e-65	4.724330735011952e-11	7.0205674623440056e-15	0.00012665570609191656	-2.0170308435075417e-20	3.270845781740823e-19	1.1013029981946275e-14	1.4053939952803876e-13	2.58527694122609e-14
32300000	0.004936672099618521	1.9533312879355756e-49	2.7568176312560085e-65	4.724330735011952e-11	7.0205674623440056e-15	0.00012665570609191656	-2.017030774291086e-20	3.270845781740823e-19	1.1013029981946275e-14	1.4053939952803876e-13	2.58527694122609e-14
32400000	0.004936672099618521	1.9533312879355756e-49	2.7568176312560085e-65	4.724330735011952e-11	7.020567462344005e-15	0.00012665570609191656	-2.01703070507463e-20	3.270845781740823e-19	1.1013029981946275e-14	1.4053939952803876e-13	2.58527694122609e-14
32500000	0.004936672099618521	1.9533312879355756e-49	2.7568176312560085e-65	4.724330735011952e-11	7.020567462344005e-15	0.00012665570609191656	-2.017030635858174e-20	3.270845781740823e-19	1.1013029981946275e-14	1.4053939952803876e-13	2.58527694122609e-14
32600000	0.004936672099618521	1.9533312879355756e-49	2.7568176312560085e-65	4.724330735011952e-11	7.020567462344005e-15	0.00012665570609191656	-2.017030566641718e-20	3.270845781740823e-19	1.1013029981946275e-14	1.4053939952803876e-13	2.58527694122609e-14
32700000	0.004936672099618521	1.9533312879355756e-49	2.7568176312560085e-65	4.724330735011952e-11	7.020567462344005e-15	0.00012665570609191656	-2.0170304974252622e-20	3.270845781740823e-19	1.1013029981946275e-14	1.4053939952803876e-13	2.58527694122609e-14
32800000	0.004936672099618521	1.9533312879355756e-49	2.7568176312560085e-65	4.724330735011952e-11	7.020567462344005e-15	0.00012665570609191656	-2.017030428208806e-20	3.270845781740823e-19	1.1013029981946275e-14	1.4053939952803876e-13	2.58527694122609e-14
32900000	0.004936672099618521	1.9533312879355756e-49	2.7568176312560085e-65	4.724330735011952e-11	7.020567462344005e-15	0.00012665570609191656	-2.01703035899235e-20	3.270845781740823e-19	1.1013029981946275e-14	1.4053939952803876e-13	2.58527694122609e-14
33000000	0.004936672099618521	1.9533312879355756e-49	2.7568176312560085e-65	4.724330735011952e-11	7.020567462344005e-15	0.00012665570609191656	-2.0170302897758942e-20	3.270845781740823e-19	1.1013029981946275e-14	1.4053939952803876e-13	2.58527694122609e-14
33100000	0.004936672099618521	1.9533312879355756e-49	2.7568176312560085e-65	4.724330735011952e-11	7.020567462344005e-15	0.00012665570609191656	-2.0170302205594382e-20	3.270845781740823e-19	1.1013029981946275e-14	1.4053939952803876e-13	2.58527694122609e-14
33200000	0.004936672099618521	1.9533312879355756e-49	2.7568176312560085e-65	4.724330735011952e-11	7.020567462344005e-15	0.00012665570609191656	-2.0170301513429824e-20	3.270845781740823e-19	1.1013029981946275e-14	1.4053939952803876e-13	2.58527694122609e-14
33300000	0.004936672099618521	1.9533312879355756e-49	2.7568176312560085e-65	4.724330735011952e-11	7.020567462344005e-15	0.00012665570609191656	-2.0170300821265263e-20	3.270845781740823e-19	1.1013029981946275e-14	1.4053939952803876e-13	2.58527694122609e-14
33400000	0.004936672099618521	1.9533312879355756e-49	2.7568176312560085e-65	4.724330735011952e-11	7.020567462344005e-15	0.00012665570609191656	-2.0170300129100705e-20	3.270845781740823e-19	1.1013029981946275e-14	1.4053939952803876e-13	2.58527694122609e-14
33500000	0.004936672099618521	1.9533312879355756e-49	2.7568176312560085e-65	4.724330735011952e-11	7.020567462344005e-15	0.00012665570609191656	-2.0170299436936144e-20	3.270845781740823e-19	1.1013029981946275e-14	1.4053939952803876e-13	2.58527694122609e-14
33600000	0.004936672099618521	1.9533312879355756e-49	2.7568176312560085e-65	4.724330735011952e-11	7.020567462344005e-15	0.00012665570609191656	-2.0170298744771586e-20	3.270845781740823e-19	1.1013029981946275e-14	1.4053939952803876e-13	2.58527694122609e-14
33700000	0.004936672099618521	1.9533312879355756e-49	2.7568176312560085e-65	4.724330735011952e-11	7.020567462344005e-15	0.00012665570609191656	-2.0170298052607025e-20	3.270845781740823e-19	1.1013029981946275e-14	1.4053939952803876e-13	2.58527694122609e-14
33800000	0.004936672099618521	1.9533312879355756e-49	2.7568176312560085e-65	4.724330735011952e-11	7.020567462344005e-15	0.00012665570609191656	-2.0170297360442465e-20	3.270845781740823e-19	1.1013029981946275e-14	1.4053939952803876e-13	2.58527694122609e-14
33900000	0.004936672099618521	1.9533312879355756e-49	2.7568176312560085e-65	4.724330735011952e-11	7.020567462344005e-15	0.00012665570609191656	-2.0170296668277907e-20	3.270845781740823e-19	1.1013029981946275e-14	1.4053939952803876e-13	2.58527694122609e-14
34000000	0.004936672099618521	1.9533312879355756e-49	2.7568176312560085e-65	4.724330735011952e-11	7.020567462344005e-15	0.00012665570609191656	-2.0170295976113346e-20	3.270845781740823e-19	1.1013029981946275e-14	1.4053939952803876e-13	2.58527694122609e-14
34100000	0.004936672099618521	1.9533312879355756e-49	2.7568176312560085e-65	4.724330735011952e-11	7.020567462344005e-15	0.00012665570609191656	-2.0170295283948788e-20	3.270845781740823e-19	1.1013029981946275e-14	1.4053939952803876e-13	2.58527694122609e-14
34200000	0.004936672099618521	1.9533312879355756e-49	2.7568176312560085e-65	4.724330735011952e-11	7.020567462344005e-15	0.00012665570609191656	-2.0170294591784227e-20	3.270845781740823e-19	1.1013029981946275e-14	1.4053939952803876e-13	2.58527694122609e-14
34300000	0.004936672099618521	1.9533312879355756e-49	2.7568176312560085e-65	4.724330735011952e-11	7.020567462344005e-15	0.00012665570609191656	-2.017029389961967e-20	3.270845781740823e-19	1.1013029981946275e-14	1.4053939952803876e-13	2.58527694122609e-14
34400000	0.004936672099618521	1.9533312879355756e-49	2.7568176312560085e-65	4.724330735011952e-11	7.020567462344005e-15	0.00012665570609191656	-2.0170293207455108e-20	3.270845781740823e-19	1.1013029981946275e-14	1.4053939952803876e-13	2.58527694122609e-14
34500000	0.004936672099618521	1.9533312879355756e-49	2.7568176312560085e-65	4.724330735011952e-11	7.020567462344005e-15	0.00012665570609191656	-2.0170292515290547e-20	3.270845781740823e-19	1.1013029981946275e-14	1.4053939952803876e-13	2.58527694122609e-14
34600000	0.004936672099618521	1.9533312879355756e-49	2.7568176312560085e-65	4.724330735011952e-11	7.020567462344005e-15	0.00012665570609191656	-2.017029182312599e-20	3.270845781740823e-19	1.1013029981946275e-14	1.4053939952803876e-13	2.58527694122609e-14
34700000	0.004936672099618521	1.9533312879355756e-49	2.7568176312560085e-65	4.724330735011952e-11	7.020567462344005e-15	0.00012665570609191656	-2.017029113096143e-20	3.270845781740823e-19	1.1013029981946275e-14	1.4053939952803876e-13	2.58527694122609e-14
34800000	0.004936672099618521	1.9533312879355756e-49	2.7568176312560085e-65	4.724330735011952e-11	7.020567462344005e-15	0.00012665570609191656	-2.017029043879687e-20	3.270845781740823e-19	1.1013029981946275e-14	1.4053939952803876e-13	2.58527694122609e-14
34900000	0.004936672099618521	1.9533312879355756e-49	2.7568176312560085e-65	4.724330735011952e-11	7.020567462344005e-15	0.00012665570609191656	-2.017028974663231e-20	3.270845781740823e-19	1.1013029981946275e-14	1.4053939952803876e-13	2.58527694122609e-14
35000000	0.004936672099618521	1.9533312879355756e-49	2.7568176312560085e-65	4.724330735011952e-11	7.020567462344005e-15	0.00012665570609191656	-2.0170289054467752e-20	3.270845781740823e-19	1.1013029981946275e-14	1.4053939952803876e-13	2.58527694122609e-14
35100000	0.004936672099618521	1.9533312879355756e-49	2.7568176312560085e-65	4.724330735011952e-11	7.020567462344005e-15	0.00012665570609191656	-2.017028836230319e-20	3.270845781740823e-19	1.1013029981946275e-14	1.4053939952803876e-13	2.58527694122609e-14
35200000	0.004936672099618521	1.9533312879355756e-49	2.7568176312560085e-65	4.724330735011952e-11	7.020567462344005e-15	0.00012665570609191656	-2.0170287670138633e-20	3.270845781740823e-19	1.1013029981946275e-14	1.4053939952803876e-13	2.58527694122609e-14
35300000	0.004936672099618521	1.9533312879355756e-49	2.7568176312560085e-65	4.724330735011952e-11	7.020567462344005e-15	0.00012665570609191656	-2.0170286977974073e-20	3.270845781740823e-19	1.1013029981946275e-14	1.4053939952803876e-13	2.58527694122609e-14
35400000	0.004936672099618521	1.9533312879355756e-49	2.7568176312560085e-65	4.724330735011952e-11	7.020567462344005e-15	0.00012665570609191656	-2.0170286285809512e-20	3.270845781740823e-19	1.1013029981946275e-14	1.4053939952803876e-13	2.58527694122609e-14
35500000	0.004936672099618521	1.9533312879355756e-49	2.7568176312560085e-65	4.724330735011952e-11	7.020567462344005e-15	0.00012665570609191656	-2.0170285593644954e-20	3.270845781740823e-19	1.1013029981946275e-14	1.4053939952803876e-13	2.58527694122609e-14
35600000	0.004936672099618521	1.9533312879355756e-49	2.7568176312560085e-65	4.724330735011952e-11	7.020567462344005e-15	0.00012665570609191656	-2.0170284901480393e-20	3.270845781740823e-19	1.1013029981946275e-14	1.4053939952803876e-13	2.58527694122609e-14
35700000	0.004936672099618521	1.9533312879355756e-49	2.7568176312560085e-65	4.724330735011952e-11	7.020567462344005e-15	0.00012665570609191656	-2.0170284209315835e-20	3.270845781740823e-19	1.1013029981946275e-14	1.4053939952803876e-13	2.58527694122609e-14
35800000	0.004936672099618521	1.9533312879355756e-49	2.7568176312560085e-65	4.724330735011952e-11	7.020567462344005e-15	0.00012665570609191656	-2.0170283517151274e-20	3.270845781740823e-19	1.1013029981946275e-14	1.4053939952803876e-13	2.58527694122609e-14
35900000	0.004936672099618521	1.9533312879355756e-49	2.7568176312560085e-65	4.724330735011952e-11	7.020567462344005e-15	0.00012665570609191656	-2.0170282824986716e-20	3.270845781740823e-19	1.1013029981946275e-14	1.4053939952803876e-13	2.58527694122609e-14
36000000	0.004936672099618521	1.9533312879355756e-49	2.7568176312560085e-65	4.724330735011952e-11	7.020567462344005e-15	0.00012665570609191656	-2.0170282132822155e-20	3.270845781740823e-19	1.1013029981946275e-14	1.4053939952803876e-13	2.58527694122609e-14
36100000	0.004936672099618521	1.9533312879355756e-49	2.7568176312560085e-65	4.724330735011952e-11	7.020567462344005e-15	0.00012665570609191656	-2.0170281440657595e-20	3.270845781740823e-19	1.1013029981946275e-14	1.4053939952803876e-13	2.58527694122609e-14
36200000	0.004936672099618521	1.9533312879355756e-49	2.7568176312560085e-65	4.724330735011952e-11	7.020567462344005e-15	0.00012665570609191656	-2.0170280748493037e-20	3.270845781740823e-19	1.1013029981946275e-14	1.4053939952803876e-13	2.58527694122609e-14
36300000	0.004936672099618521	1.9533312879355756e-49	2.7568176312560085e-65	4.724330735011952e-11	7.020567462344005e-15	0.00012665570609191656	-2.0170280056328476e-20	3.270845781740823e-19	1.1013029981946275e-14	1.4053939952803876e-13	2.58527694122609e-14
36400000	0.004936672099618521	1.9533312879355756e-49	2.7568176312560085e-65	4.724330735011952e-11	7.020567462344005e-15	0.00012665570609191656	-2.0170279364163918e-20	3.270845781740823e-19	1.1013029981946275e-14	1.4053939952803876e-13	2.58527694122609e-14
36500000	0.004936672099618521	1.9533312879355756e-49	2.7568176312560085e-65	4.724330735011952e-11	7.020567462344005e-15	0.00012665570609191656	-2.0170278671999357e-20	3.270845781740823e-19	1.1013029981946275e-14	1.4053939952803876e-13	2.58527694122609e-14
36600000	0.004936672099618521	1.9533312879355756e-49	2.7568176312560085e-65	4.724330735011952e-11	7.020567462344005e-15	0.00012665570609191656	-2.01702779798348e-20	3.270845781740823e-19	1.1013029981946275e-14	1.4053939952803876e-13	2.58527694122609e-14
36700000	0.004936672099618521	1.9533312879355756e-49	2.7568176312560085e-65	4.724330735011952e-11	7.020567462344005e-15	0.00012665570609191656	-2.0170277287670238e-20	3.270845781740823e-19	1.1013029981946275e-14	1.4053939952803876e-13	2.58527694122609e-14
36800000	0.004936672099618521	1.9533312879355756e-49	2.7568176312560085e-65	4.724330735011952e-11	7.020567462344005e-15	0.00012665570609191656	-2.017027659550568e-20	3.270845781740823e-19	1.1013029981946275e-14	1.4053939952803876e-13	2.58527694122609e-14
36900000	0.004936672099618521	1.9533312879355756e-49	2.7568176312560085e-65	4.724330735011952e-11	7.020567462344005e-15	0.00012665570609191656	-2.017027590334112e-20	3.270845781740823e-19	1.1013029981946275e-14	1.4053939952803876e-13	2.58527694122609e-14
37000000	0.004936672099618521	1.9533312879355756e-49	2.7568176312560085e-65	4.724330735011952e-11	7.020567462344005e-15	0.00012665570609191656	-2.017027521117656e-20	3.270845781740823e-19	1.1013029981946275e-14	1.4053939952803876e-13	2.58527694122609e-14
37100000	0.004936672099618521	1.9533312879355756e-49	2.7568176312560085e-65	4.724330735011952e-11	7.020567462344005e-15	0.00012665570609191656	-2.0170274519012e-20	3.270845781740823e-19	1.1013029981946275e-14	1.4053939952803876e-13	2.58527694122609e-14
37200000	0.004936672099618521	1.9533312879355756e-49	2.7568176312560085e-65	4.724330735011952e-11	7.020567462344005e-15	0.00012665570609191656	-2.017027382684744e-20	3.270845781740823e-19	1.1013029981946275e-14	1.4053939952803876e-13	2.58527694122609e-14
37300000	0.004936672099618521	1.9533312879355756e-49	2.7568176312560085e-65	4.724330735011952e-11	7.020567462344005e-15	0.00012665570609191656	-2.0170273134682882e-20	3.270845781740823e-19	1.1013029981946275e-14	1.4053939952803876e-13	2.58527694122609e-14
37400000	0.004936672099618521	1.9533312879355756e-49	2.7568176312560085e-65	4.724330735011952e-11	7.020567462344005e-15	0.00012665570609191656	-2.017027244251832e-20	3.270845781740823e-19	1.1013029981946275e-14	1.4053939952803876e-13	2.58527694122609e-14
37500000	0.004936672099618521	1.9533312879355756e-49	2.7568176312560085e-65	4.724330735011952e-11	7.020567462344005e-15	0.00012665570609191656	-2.0170271750353763e-20	3.270845781740823e-19	1.1013029981946275e-14	1.4053939952803876e-13	2.58527694122609e-14
37600000	0.004936672099618521	1.9533312879355756e-49	2.7568176312560085e-65	4.724330735011952e-11	7.020567462344005e-15	0.00012665570609191656	-2.0170271058189203e-20	3.270845781740823e-19	1.1013029981946275e-14	1.4053939952803876e-13	2.58527694122609e-14
37700000	0.004936672099618521	1.9533312879355756e-49	2.7568176312560085e-65	4.724330735011952e-11	7.020567462344005e-15	0.00012665570609191656	-2.0170270366024645e-20	3.270845781740823e-19	1.1013029981946275e-14	1.4053939952803876e-13	2.58527694122609e-14
37800000	0.004936672099618521	1.9533312879355756e-49	2.7568176312560085e-65	4.724330735011952e-11	7.020567462344005e-15	0.00012665570609191656	-2.0170269673860084e-20	3.270845781740823e-19	1.1013029981946275e-14	1.4053939952803876e-13	2.58527694122609e-14
37900000	0.004936672099618521	1.9533312879355756e-49	2.7568176312560085e-65	4.724330735011952e-11	7.020567462344005e-15	0.00012665570609191656	-2.0170268981695523e-20	3.270845781740823e-19	1.1013029981946275e-14	1.4053939952803876e-13	2.58527694122609e-14
38000000	0.004936672099618521	1.9533312879355756e-49	2.7568176312560085e-65	4.724330735011952e-11	7.020567462344005e-15	0.00012665570609191656	-2.0170268289530965e-20	3.270845781740823e-19	1.1013029981946275e-14	1.4053939952803876e-13	2.58527694122609e-14
38100000	0.004936672099618521	1.9533312879355756e-49	2.7568176312560085e-65	4.724330735011952e-11	7.020567462344005e-15	0.00012665570609191656	-2.0170267597366404e-20	3.270845781740823e-19	1.1013029981946275e-14	1.4053939952803876e-13	2.58527694122609e-14
38200000	0.004936672099618521	1.9533312879355756e-49	2.7568176312560085e-65	4.724330735011952e-11	7.020567462344005e-15	0.00012665570609191656	-2.0170266905201846e-20	3.270845781740823e-19	1.1013029981946275e-14	1.4053939952803876e-13	2.58527694122609e-14
38300000	0.004936672099618521	1.9533312879355756e-49	2.7568176312560085e-65	4.724330735011952e-11	7.020567462344005e-15	0.00012665570609191656	-2.0170266213037286e-20	3.270845781740823e-19	1.1013029981946275e-14	1.4053939952803876e-13	2.58527694122609e-14
38400000	0.004936672099618521	1.9533312879355756e-49	2.7568176312560085e-65	4.724330735011952e-11	7.020567462344005e-15	0.00012665570609191656	-2.0170265520872728e-20	3.270845781740823e-19	1.1013029981946275e-14	1.4053939952803876e-13	2.58527694122609e-14
38500000	0.004936672099618521	1.9533312879355756e-49	2.7568176312560085e-65	4.724330735011952e-11	7.020567462344005e-15	0.00012665570609191656	-2.0170264828708167e-20	3.270845781740823e-19	1.1013029981946275e-14	1.4053939952803876e-13	2.58527694122609e-14
38600000	0.004936672099618521	1.9533312879355756e-49	2.7568176312560085e-65	4.724330735011952e-11	7.020567462344005e-15	0.00012665570609191656	-2.017026413654361e-20	3.270845781740823e-19	1.1013029981946275e-14	1.4053939952803876e-13	2.58527694122609e-14
38700000	0.004936672099618521	1.9533312879355756e-49	2.7568176312560085e-65	4.724330735011952e-11	7.020567462344005e-15	0.00012665570609191656	-2.0170263444379048e-20	3.270845781740823e-19	1.1013029981946275e-14	1.4053939952803876e-13	2.58527694122609e-14
38800000	0.004936672099618521	1.9533312879355756e-49	2.7568176312560085e-65	4.724330735011952e-11	7.020567462344005e-15	0.00012665570609191656	-2.0170262752214487e-20	3.270845781740823e-19	1.1013029981946275e-14	1.4053939952803876e-13	2.58527694122609e-14
38900000	0.004936672099618521	1.9533312879355756e-49	2.7568176312560085e-65	4.724330735011952e-11	7.020567462344005e-15	0.00012665570609191656	-2.017026206004993e-20	3.270845781740823e-19	1.1013029981946275e-14	1.4053939952803876e-13	2.58527694122609e-14
39000000	0.004936672099618521	1.9533312879355756e-49	2.7568176312560085e-65	4.724330735011952e-11	7.020567462344005e-15	0.00012665570609191656	-2.0170261367885368e-20	3.270845781740823e-19	1.1013029981946275e-14	1.4053939952803876e-13	2.58527694122609e-14
39100000	0.004936672099618521	1.9533312879355756e-49	2.7568176312560085e-65	4.724330735011952e-11	7.020567462344005e-15	0.00012665570609191656	-2.017026067572081e-20	3.270845781740823e-19	1.1013029981946275e-14	1.4053939952803876e-13	2.58527694122609e-14
39200000	0.004936672099618521	1.9533312879355756e-49	2.7568176312560085e-65	4.724330735011952e-11	7.020567462344005e-15	0.00012665570609191656	-2.017025998355625e-20	3.270845781740823e-19	1.1013029981946275e-14	1.4053939952803876e-13	2.58527694122609e-14
39300000	0.004936672099618521	1.9533312879355756e-49	2.7568176312560085e-65	4.724330735011952e-11	7.020567462344005e-15	0.00012665570609191656	-2.0170259291391692e-20	3.270845781740823e-19	1.1013029981946275e-14	1.4053939952803876e-13	2.58527694122609e-14
39400000	0.004936672099618521	1.9533312879355756e-49	2.7568176312560085e-65	4.724330735011952e-11	7.020567462344005e-15	0.00012665570609191656	-2.017025859922713e-20	3.270845781740823e-19	1.1013029981946275e-14	1.4053939952803876e-13	2.58527694122609e-14
39500000	0.004936672099618521	1.9533312879355756e-49	2.7568176312560085e-65	4.724330735011952e-11	7.0205674623440056e-15	0.00012665570609191656	-2.017025790706257e-20	3.270845781740823e-19	1.1013029981946275e-14	1.4053939952803876e-13	2.58527694122609e-14
39600000	0.004936672099618521	1.9533312879355756e-49	2.7568176312560085e-65	4.724330735011952e-11	7.0205674623440056e-15	0.00012665570609191656	-2.0170257214898012e-20	3.270845781740823e-19	1.1013029981946275e-14	1.4053939952803876e-13	2.58527694122609e-14
39700000	0.004936672099618521	1.9533312879355756e-49	2.7568176312560085e-65	4.724330735011952e-11	7.0205674623440056e-15	0.00012665570609191656	-2.017025652273345e-20	3.270845781740823e-19	1.1013029981946275e-14	1.4053939952803876e-13	2.58527694122609e-14
39800000	0.004936672099618521	1.9533312879355756e-49	2.7568176312560085e-65	4.724330735011952e-11	7.0205674623440056e-15	0.00012665570609191656	-2.0170255830568894e-20	3.270845781740823e-19	1.1013029981946275e-14	1.4053939952803876e-13	2.58527694122609e-14
39900000	0.004936672099618521	1.9533312879355756e-49	2.7568176312560085e-65	4.724330735011952e-11	7.0205674623440056e-15	0.00012665570609191656	-2.0170255138404333e-20	3.270845781740823e-19	1.1013029981946275e-14	1.4053939952803876e-13	2.58527694122609e-14
40000000	0.004936672099618521	1.9533312879355756e-49	2.7568176312560085e-65	4.724330735011952e-11	7.0205674623440056e-15	0.00012665570609191656	-2.0170254446239775e-20	3.270845781740823e-19	1.1013029981946277e-14	1.4053939952803876e-13	2.58527694122609e-14
40100000	0.004936672099618521	1.9533312879355756e-49	2.7568176312560085e-65	4.724330735011952e-11	7.0205674623440056e-15	0.00012665570609191656	-2.0170253754075214e-20	3.270845781740823e-19	1.1013029981946277e-14	1.4053939952803876e-13	2.58527694122609e-14
40200000	0.004936672099618521	1.9533312879355756e-49	2.7568176312560085e-65	4.724330735011952e-11	7.0205674623440056e-15	0.00012665570609191656	-2.0170253061910656e-20	3.270845781740823e-19	1.1013029981946277e-14	1.4053939952803876e-13	2.58527694122609e-14
40300000	0.004936672099618521	1.9533312879355756e-49	2.7568176312560085e-65	4.724330735011952e-11	7.0205674623440056e-15	0.00012665570609191656	-2.0170252369746095e-20	3.270845781740823e-19	1.1013029981946277e-14	1.4053939952803876e-13	2.58527694122609e-14
40400000	0.004936672099618521	1.9533312879355756e-49	2.7568176312560085e-65	4.724330735011952e-11	7.0205674623440056e-15	0.00012665570609191656	-2.0170251677581534e-20	3.270845781740823e-19	1.1013029981946277e-14	1.4053939952803876e-13	2.58527694122609e-14
40500000	0.004936672099618521	1.9533312879355756e-49	2.7568176312560085e-65	4.724330735011952e-11	7.0205674623440056e-15	0.00012665570609191656	-2.0170250985416976e-20	3.270845781740823e-19	1.1013029981946277e-14	1.4053939952803876e-13	2.58527694122609e-14
40600000	0.004936672099618521	1.9533312879355756e-49	2.756817631256009e-65	4.724330735011952e-11	7.0205674623440056e-15	0.00012665570609191656	-2.0170250293252416e-20	3.270845781740823e-19	1.1013029981946277e-14	1.4053939952803876e-13	2.58527694122609e-14
40700000	0.004936672099618521	1.9533312879355756e-49	2.756817631256009e-65	4.724330735011952e-11	7.0205674623440056e-15	0.00012665570609191656	-2.0170249601087858e-20	3.270845781740823e-19	1.1013029981946277e-14	1.4053939952803876e-13	2.58527694122609e-14
40800000	0.004936672099618521	1.9533312879355756e-49	2.756817631256009e-65	4.7243307350119516e-11	7.0205674623440056e-15	0.00012665570609191656	-2.0170248908923297e-20	3.270845781740823e-19	1.1013029981946277e-14	1.4053939952803876e-13	2.5852769412260904e-14
40900000	0.004936672099618521	1.9533312879355756e-49	2.756817631256009e-65	4.7243307350119516e-11	7.0205674623440056e-15	0.00012665570609191656	-2.017024821675874e-20	3.270845781740823e-19	1.1013029981946277e-14	1.4053939952803876e-13	2.5852769412260904e-14
41000000	0.004936672099618521	1.9533312879355756e-49	2.756817631256009e-65	4.7243307350119516e-11	7.0205674623440056e-15	0.00012665570609191656	-2.0170247524594178e-20	3.270845781740823e-19	1.1013029981946277e-14	1.4053939952803876e-13	2.5852769412260904e-14
41100000	0.004936672099618521	1.9533312879355752e-49	2.756817631256009e-65	4.7243307350119516e-11	7.0205674623440056e-15	0.00012665570609191656	-2.017024683242962e-20	3.270845781740823e-19	1.1013029981946277e-14	1.4053939952803876e-13	2.5852769412260904e-14
41200000	0.004936672099618521	1.9533312879355752e-49	2.756817631256009e-65	4.7243307350119516e-11	7.0205674623440056e-15	0.00012665570609191656	-2.017024614026506e-20	3.270845781740823e-19	1.1013029981946277e-14	1.4053939952803876e-13	2.5852769412260904e-14
41300000	0.004936672099618521	1.9533312879355752e-49	2.756817631256009e-65	4.7243307350119516e-11	7.0205674623440056e-15	0.00012665570609191656	-2.01702454481005e-20	3.270845781740823e-19	1.1013029981946277e-14	1.4053939952803876e-13	2.5852769412260904e-14
41400000	0.004936672099618521	1.9533312879355752e-49	2.756817631256009e-65	4.7243307350119516e-11	7.0205674623440056e-15	0.00012665570609191656	-2.017024475593594e-20	3.270845781740823e-19	1.1013029981946277e-14	1.4053939952803876e-13	2.5852769412260904e-14
41500000	0.004936672099618521	1.9533312879355752e-49	2.756817631256009e-65	4.7243307350119516e-11	7.0205674623440056e-15	0.00012665570609191656	-2.017024406377138e-20	3.270845781740823e-19	1.1013029981946277e-14	1.4053939952803876e-13	2.5852769412260904e-14
41600000	0.004936672099618521	1.9533312879355752e-49	2.756817631256009e-65	4.7243307350119516e-11	7.0205674623440056e-15	0.00012665570609191656	-2.0170243371606822e-20	3.270845781740823e-19	1.1013029981946277e-14	1.4053939952803876e-13	2.5852769412260904e-14
41700000	0.004936672099618521	1.9533312879355752e-49	2.756817631256009e-65	4.7243307350119516e-11	7.0205674623440056e-15	0.00012665570609191656	-2.017024267944226e-20	3.270845781740823e-19	1.1013029981946277e-14	1.4053939952803876e-13	2.5852769412260904e-14
41800000	0.004936672099618521	1.9533312879355752e-49	2.756817631256009e-65	4.7243307350119516e-11	7.0205674623440056e-15	0.00012665570609191656	-2.0170241987277703e-20	3.270845781740823e-19	1.1013029981946277e-14	1.4053939952803876e-13	2.5852769412260904e-14
41900000	0.004936672099618521	1.9533312879355752e-49	2.756817631256009e-65	4.7243307350119516e-11	7.0205674623440056e-15	0.00012665570609191656	-2.0170241295113142e-20	3.270845781740823e-19	1.1013029981946277e-14	1.4053939952803876e-13	2.5852769412260904e-14
42000000	0.004936672099618521	1.9533312879355752e-49	2.756817631256009e-65	4.7243307350119516e-11	7.0205674623440056e-15	0.00012665570609191656	-2.0170240602948584e-20	3.270845781740823e-19	1.1013029981946277e-14	1.4053939952803876e-13	2.5852769412260904e-14
42100000	0.004936672099618521	1.9533312879355752e-49	2.756817631256009e-65	4.7243307350119516e-11	7.0205674623440056e-15	0.00012665570609191656	-2.0170239910784024e-20	3.270845781740823e-19	1.1013029981946277e-14	1.4053939952803876e-13	2.5852769412260904e-14
42200000	0.004936672099618521	1.9533312879355752e-49	2.756817631256009e-65	4.7243307350119516e-11	7.0205674623440056e-15	0.00012665570609191656	-2.0170239218619463e-20	3.270845781740823e-19	1.1013029981946277e-14	1.4053939952803876e-13	2.5852769412260904e-14
42300000	0.004936672099618521	1.9533312879355752e-49	2.756817631256009e-65	4.7243307350119516e-11	7.0205674623440056e-15	0.00012665570609191656	-2.0170238526454905e-20	3.270845781740823e-19	1.1013029981946277e-14	1.4053939952803876e-13	2.5852769412260904e-14
42400000	0.004936672099618521	1.9533312879355752e-49	2.756817631256009e-65	4.7243307350119516e-11	7.0205674623440056e-15	0.00012665570609191656	-2.0170237834290344e-20	3.270845781740823e-19	1.1013029981946277e-14	1.4053939952803876e-13	2.5852769412260904e-14
42500000	0.004936672099618521	1.9533312879355752e-49	2.756817631256009e-65	4.7243307350119516e-11	7.0205674623440056e-15	0.00012665570609191656	-2.0170237142125786e-20	3.270845781740823e-19	1.1013029981946277e-14	1.4053939952803876e-13	2.5852769412260904e-14
42600000	0.004936672099618521	1.9533312879355752e-49	2.756817631256009e-65	4.7243307350119516e-11	7.020567462344006e-15	0.00012665570609191656	-2.0170236449961225e-20	3.270845781740823e-19	1.1013029981946277e-14	1.4053939952803876e-13	2.5852769412260904e-14
42700000	0.004936672099618521	1.9533312879355752e-49	2.756817631256009e-65	4.7243307350119516e-11	7.020567462344006e-15	0.00012665570609191656	-2.0170235757796667e-20	3.270845781740823e-19	1.1013029981946277e-14	1.4053939952803876e-13	2.5852769412260904e-14
42800000	0.004936672099618521	1.9533312879355752e-49	2.756817631256009e-65	4.7243307350119516e-11	7.020567462344006e-15	0.00012665570609191656	-2.0170235065632107e-20	3.270845781740823e-19	1.1013029981946277e-14	1.4053939952803876e-13	2.5852769412260904e-14
42900000	0.004936672099618521	1.9533312879355752e-49	2.756817631256009e-65	4.7243307350119516e-11	7.020567462344006e-15	0.00012665570609191656	-2.0170234373467546e-20	3.270845781740823e-19	1.1013029981946277e-14	1.4053939952803876e-13	2.5852769412260904e-14
43000000	0.004936672099618521	1.9533312879355752e-49	2.756817631256009e-65	4.7243307350119516e-11	7.020567462344006e-15	0.00012665570609191656	-2.0170233681302988e-20	3.270845781740823e-19	1.1013029981946277e-14	1.4053939952803876e-13	2.5852769412260904e-14
43100000	0.004936672099618521	1.9533312879355752e-49	2.756817631256009e-65	4.7243307350119516e-11	7.020567462344006e-15	0.00012665570609191656	-2.0170232989138427e-20	3.270845781740823e-19	1.1013029981946277e-14	1.4053939952803876e-13	2.5852769412260904e-14
43200000	0.004936672099618521	1.9533312879355752e-49	2.756817631256009e-65	4.7243307350119516e-11	7.020567462344006e-15	0.00012665570609191656	-2.017023229697387e-20	3.270845781740823e-19	1.1013029981946277e-14	1.4053939952803876e-13	2.5852769412260904e-14
43300000	0.004936672099618521	1.9533312879355752e-49	2.756817631256009e-65	4.7243307350119516e-11	7.020567462344006e-15	0.00012665570609191656	-2.0170231604809308e-20	3.270845781740823e-19	1.1013029981946277e-14	1.4053939952803876e-13	2.5852769412260904e-14
43400000	0.004936672099618521	1.9533312879355752e-49	2.756817631256009e-65	4.7243307350119516e-11	7.020567462344006e-15	0.00012665570609191656	-2.017023091264475e-20	3.270845781740823e-19	1.1013029981946277e-14	1.4053939952803876e-13	2.5852769412260904e-14
43500000	0.004936672099618521	1.9533312879355752e-49	2.756817631256009e-65	4.7243307350119516e-11	7.020567462344006e-15	0.00012665570609191656	-2.017023022048019e-20	3.270845781740823e-19	1.1013029981946277e-14	1.4053939952803876e-13	2.5852769412260904e-14
43600000	0.004936672099618521	1.9533312879355752e-49	2.756817631256009e-65	4.7243307350119516e-11	7.020567462344006e-15	0.00012665570609191656	-2.0170229528315632e-20	3.270845781740823e-19	1.1013029981946277e-14	1.4053939952803876e-13	2.5852769412260904e-14
43700000	0.004936672099618521	1.9533312879355752e-49	2.756817631256009e-65	4.7243307350119516e-11	7.020567462344006e-15	0.00012665570609191656	-2.017022883615107e-20	3.270845781740823e-19	1.1013029981946277e-14	1.4053939952803876e-13	2.5852769412260904e-14
43800000	0.004936672099618521	1.9533312879355752e-49	2.756817631256009e-65	4.7243307350119516e-11	7.020567462344006e-15	0.00012665570609191656	-2.017022814398651e-20	3.270845781740823e-19	1.1013029981946277e-14	1.4053939952803876e-13	2.5852769412260904e-14
43900000	0.004936672099618521	1.9533312879355752e-49	2.756817631256009e-65	4.7243307350119516e-11	7.020567462344006e-15	0.00012665570609191656	-2.0170227451821952e-20	3.270845781740823e-19	1.1013029981946277e-14	1.4053939952803876e-13	2.5852769412260904e-14
44000000	0.004936672099618521	1.9533312879355752e-49	2.756817631256009e-65	4.7243307350119516e-11	7.020567462344006e-15	0.00012665570609191656	-2.017022675965739e-20	3.270845781740823e-19	1.1013029981946277e-14	1.4053939952803876e-13	2.5852769412260904e-14
44100000	0.004936672099618521	1.9533312879355752e-49	2.756817631256009e-65	4.7243307350119516e-11	7.020567462344006e-15	0.00012665570609191656	-2.0170226067492833e-20	3.270845781740823e-19	1.1013029981946277e-14	1.4053939952803876e-13	2.5852769412260904e-14
44200000	0.004936672099618521	1.9533312879355752e-49	2.756817631256009e-65	4.7243307350119516e-11	7.020567462344006e-15	0.00012665570609191656	-2.0170225375328272e-20	3.270845781740823e-19	1.1013029981946277e-14	1.4053939952803876e-13	2.5852769412260904e-14
44300000	0.004936672099618521	1.9533312879355752e-49	2.756817631256009e-65	4.7243307350119516e-11	7.020567462344006e-15	0.00012665570609191656	-2.0170224683163715e-20	3.270845781740823e-19	1.1013029981946277e-14	1.4053939952803876e-13	2.5852769412260904e-14
44400000	0.004936672099618521	1.9533312879355752e-49	2.756817631256009e-65	4.7243307350119516e-11	7.020567462344006e-15	0.00012665570609191656	-2.0170223990999154e-20	3.270845781740823e-19	1.1013029981946277e-14	1.4053939952803876e-13	2.5852769412260904e-14
44500000	0.004936672099618521	1.9533312879355752e-49	2.756817631256009e-65	4.7243307350119516e-11	7.020567462344006e-15	0.00012665570609191656	-2.0170223298834593e-20	3.270845781740823e-19	1.1013029981946277e-14	1.4053939952803876e-13	2.5852769412260904e-14
44600000	0.004936672099618521	1.9533312879355752e-49	2.756817631256009e-65	4.7243307350119516e-11	7.020567462344006e-15	0.00012665570609191656	-2.0170222606670035e-20	3.270845781740823e-19	1.1013029981946277e-14	1.4053939952803876e-13	2.5852769412260904e-14
44700000	0.004936672099618521	1.9533312879355752e-49	2.756817631256009e-65	4.7243307350119516e-11	7.020567462344006e-15	0.00012665570609191656	-2.0170221914505474e-20	3.270845781740823e-19	1.1013029981946277e-14	1.4053939952803876e-13	2.5852769412260904e-14
44800000	0.004936672099618521	1.9533312879355752e-49	2.756817631256009e-65	4.7243307350119516e-11	7.020567462344006e-15	0.00012665570609191656	-2.0170221222340916e-20	3.270845781740823e-19	1.1013029981946277e-14	1.4053939952803876e-13	2.5852769412260904e-14
44900000	0.004936672099618521	1.9533312879355752e-49	2.756817631256009e-65	4.7243307350119516e-11	7.020567462344006e-15	0.00012665570609191656	-2.0170220530176355e-20	3.270845781740823e-19	1.1013029981946277e-14	1.4053939952803876e-13	2.5852769412260904e-14
45000000	0.004936672099618521	1.9533312879355752e-49	2.756817631256009e-65	4.7243307350119516e-11	7.020567462344006e-15	0.00012665570609191656	-2.0170219838011797e-20	3.270845781740823e-19	1.1013029981946277e-14	1.4053939952803876e-13	2.5852769412260904e-14
45100000	0.004936672099618521	1.9533312879355752e-49	2.756817631256009e-65	4.7243307350119516e-11	7.020567462344006e-15	0.00012665570609191656	-2.0170219145847237e-20	3.270845781740823e-19	1.1013029981946277e-14	1.4053939952803876e-13	2.5852769412260904e-14
45200000	0.004936672099618521	1.9533312879355752e-49	2.756817631256009e-65	4.7243307350119516e-11	7.020567462344006e-15	0.00012665570609191656	-2.017021845368268e-20	3.270845781740823e-19	1.1013029981946277e-14	1.4053939952803876e-13	2.5852769412260904e-14
45300000	0.004936672099618521	1.9533312879355752e-49	2.756817631256009e-65	4.7243307350119516e-11	7.020567462344006e-15	0.00012665570609191656	-2.0170217761518118e-20	3.270845781740823e-19	1.1013029981946277e-14	1.4053939952803876e-13	2.5852769412260904e-14
45400000	0.004936672099618521	1.9533312879355752e-49	2.756817631256009e-65	4.7243307350119516e-11	7.020567462344006e-15	0.00012665570609191656	-2.0170217069353557e-20	3.270845781740823e-19	1.1013029981946277e-14	1.4053939952803876e-13	2.5852769412260904e-14
45500000	0.004936672099618521	1.9533312879355752e-49	2.756817631256009e-65	4.7243307350119516e-11	7.020567462344006e-15	0.00012665570609191656	-2.0170216377189e-20	3.270845781740823e-19	1.1013029981946277e-14	1.4053939952803876e-13	2.5852769412260904e-14
45600000	0.004936672099618521	1.9533312879355752e-49	2.756817631256009e-65	4.7243307350119516e-11	7.020567462344006e-15	0.00012665570609191656	-2.0170215685024438e-20	3.270845781740823e-19	1.1013029981946277e-14	1.4053939952803876e-13	2.5852769412260904e-14
45700000	0.004936672099618521	1.9533312879355752e-49	2.756817631256009e-65	4.7243307350119516e-11	7.020567462344006e-15	0.00012665570609191656	-2.017021499285988e-20	3.270845781740823e-19	1.1013029981946277e-14	1.4053939952803876e-13	2.5852769412260904e-14
45800000	0.004936672099618521	1.9533312879355752e-49	2.756817631256009e-65	4.7243307350119516e-11	7.020567462344006e-15	0.00012665570609191656	-2.017021430069532e-20	3.270845781740823e-19	1.1013029981946277e-14	1.4053939952803876e-13	2.5852769412260904e-14
45900000	0.004936672099618521	1.9533312879355752e-49	2.756817631256009e-65	4.7243307350119516e-11	7.020567462344006e-15	0.00012665570609191656	-2.0170213608530762e-20	3.270845781740823e-19	1.1013029981946277e-14	1.4053939952803876e-13	2.5852769412260904e-14
46000000	0.004936672099618521	1.9533312879355752e-49	2.756817631256009e-65	4.7243307350119516e-11	7.020567462344006e-15	0.00012665570609191656	-2.01702129163662e-20	3.270845781740823e-19	1.1013029981946277e-14	1.4053939952803876e-13	2.5852769412260904e-14
46100000	0.004936672099618521	1.9533312879355752e-49	2.756817631256009e-65	4.7243307350119516e-11	7.020567462344006e-15	0.00012665570609191656	-2.017021222420164e-20	3.270845781740823e-19	1.1013029981946277e-14	1.4053939952803876e-13	2.5852769412260904e-14
46200000	0.004936672099618521	1.9533312879355752e-49	2.756817631256009e-65	4.7243307350119516e-11	7.020567462344006e-15	0.00012665570609191656	-2.0170211532037082e-20	3.270845781740823e-19	1.1013029981946277e-14	1.4053939952803876e-13	2.5852769412260904e-14
46300000	0.004936672099618521	1.9533312879355752e-49	2.756817631256009e-65	4.7243307350119516e-11	7.020567462344006e-15	0.00012665570609191656	-2.017021083987252e-20	3.270845781740823e-19	1.1013029981946277e-14	1.4053939952803876e-13	2.5852769412260904e-14
46400000	0.004936672099618521	1.9533312879355752e-49	2.756817631256009e-65	4.7243307350119516e-11	7.020567462344006e-15	0.00012665570609191656	-2.0170210147707963e-20	3.270845781740823e-19	1.1013029981946277e-14	1.4053939952803876e-13	2.5852769412260904e-14
46500000	0.004936672099618521	1.9533312879355752e-49	2.756817631256009e-65	4.7243307350119516e-11	7.020567462344006e-15	0.00012665570609191656	-2.0170209455543402e-20	3.270845781740823e-19	1.1013029981946277e-14	1.4053939952803876e-13	2.5852769412260904e-14
46600000	0.004936672099618521	1.9533312879355752e-49	2.756817631256009e-65	4.7243307350119516e-11	7.020567462344006e-15	0.00012665570609191656	-2.0170208763378845e-20	3.270845781740823e-19	1.1013029981946277e-14	1.4053939952803876e-13	2.5852769412260904e-14
46700000	0.004936672099618521	1.9533312879355752e-49	2.756817631256009e-65	4.7243307350119516e-11	7.020567462344006e-15	0.00012665570609191656	-2.0170208071214284e-20	3.270845781740823e-19	1.1013029981946277e-14	1.4053939952803876e-13	2.5852769412260904e-14
46800000	0.004936672099618521	1.9533312879355752e-49	2.756817631256009e-65	4.7243307350119516e-11	7.020567462344006e-15	0.00012665570609191656	-2.0170207379049726e-20	3.270845781740823e-19	1.1013029981946277e-14	1.4053939952803876e-13	2.5852769412260904e-14
46900000	0.004936672099618521	1.9533312879355752e-49	2.756817631256009e-65	4.7243307350119516e-11	7.020567462344006e-15	0.00012665570609191656	-2.0170206686885165e-20	3.270845781740823e-19	1.1013029981946277e-14	1.4053939952803876e-13	2.5852769412260904e-14
47000000	0.004936672099618521	1.9533312879355752e-49	2.756817631256009e-65	4.7243307350119516e-11	7.020567462344006e-15	0.00012665570609191656	-2.0170205994720604e-20	3.270845781740823e-19	1.1013029981946277e-14	1.4053939952803876e-13	2.5852769412260904e-14
47100000	0.004936672099618521	1.953331287935575e-49	2.756817631256009e-65	4.7243307350119516e-11	7.020567462344006e-15	0.00012665570609191656	-2.0170205302556046e-20	3.270845781740823e-19	1.1013029981946277e-14	1.4053939952803876e-13	2.5852769412260904e-14
47200000	0.004936672099618521	1.953331287935575e-49	2.756817631256009e-65	4.7243307350119516e-11	7.020567462344006e-15	0.00012665570609191656	-2.0170204610391485e-20	3.270845781740823e-19	1.1013029981946277e-14	1.4053939952803876e-13	2.5852769412260904e-14
47300000	0.004936672099618521	1.953331287935575e-49	2.756817631256009e-65	4.7243307350119516e-11	7.020567462344006e-15	0.00012665570609191656	-2.0170203918226927e-20	3.270845781740823e-19	1.1013029981946277e-14	1.4053939952803876e-13	2.5852769412260904e-14
47400000	0.004936672099618521	1.953331287935575e-49	2.756817631256009e-65	4.7243307350119516e-11	7.020567462344006e-15	0.00012665570609191656	-2.0170203226062367e-20	3.270845781740823e-19	1.1013029981946277e-14	1.4053939952803876e-13	2.5852769412260904e-14
47500000	0.004936672099618521	1.953331287935575e-49	2.756817631256009e-65	4.7243307350119516e-11	7.020567462344006e-15	0.00012665570609191656	-2.017020253389781e-20	3.270845781740823e-19	1.1013029981946277e-14	1.4053939952803876e-13	2.5852769412260904e-14
47600000	0.004936672099618521	1.953331287935575e-49	2.756817631256009e-65	4.7243307350119516e-11	7.020567462344006e-15	0.00012665570609191656	-2.0170201841733248e-20	3.270845781740823e-19	1.1013029981946277e-14	1.4053939952803876e-13	2.5852769412260904e-14
47700000	0.004936672099618521	1.953331287935575e-49	2.756817631256009e-65	4.7243307350119516e-11	7.020567462344006e-15	0.00012665570609191656	-2.017020114956869e-20	3.270845781740823e-19	1.1013029981946277e-14	1.4053939952803876e-13	2.5852769412260904e-14
47800000	0.004936672099618521	1.953331287935575e-49	2.756817631256009e-65	4.7243307350119516e-11	7.020567462344006e-15	0.00012665570609191656	-2.017020045740413e-20	3.270845781740823e-19	1.1013029981946277e-14	1.4053939952803876e-13	2.5852769412260904e-14
47900000	0.004936672099618521	1.953331287935575e-49	2.756817631256009e-65	4.7243307350119516e-11	7.020567462344006e-15	0.00012665570609191656	-2.0170199765239568e-20	3.270845781740823e-19	1.1013029981946277e-14	1.4053939952803876e-13	2.5852769412260904e-14
48000000	0.004936672099618521	1.953331287935575e-49	2.756817631256009e-65	4.7243307350119516e-11	7.020567462344006e-15	0.00012665570609191656	-2.017019907307501e-20	3.270845781740823e-19	1.1013029981946277e-14	1.4053939952803876e-13	2.5852769412260904e-14
48100000	0.004936672099618521	1.953331287935575e-49	2.756817631256009e-65	4.7243307350119516e-11	7.020567462344006e-15	0.00012665570609191656	-2.017019838091045e-20	3.270845781740823e-19	1.1013029981946277e-14	1.4053939952803876e-13	2.5852769412260904e-14
48200000	0.004936672099618521	1.953331287935575e-49	2.756817631256009e-65	4.7243307350119516e-11	7.020567462344006e-15	0.00012665570609191656	-2.0170197688745892e-20	3.270845781740823e-19	1.1013029981946277e-14	1.4053939952803876e-13	2.5852769412260904e-14
48300000	0.004936672099618521	1.953331287935575e-49	2.756817631256009e-65	4.7243307350119516e-11	7.020567462344006e-15	0.00012665570609191656	-2.017019699658133e-20	3.270845781740823e-19	1.1013029981946277e-14	1.4053939952803876e-13	2.5852769412260904e-14
48400000	0.004936672099618521	1.953331287935575e-49	2.756817631256009e-65	4.7243307350119516e-11	7.020567462344006e-15	0.00012665570609191656	-2.0170196304416773e-20	3.270845781740823e-19	1.1013029981946277e-14	1.4053939952803876e-13	2.5852769412260904e-14
48500000	0.004936672099618521	1.953331287935575e-49	2.756817631256009e-65	4.7243307350119516e-11	7.020567462344006e-15	0.00012665570609191656	-2.0170195612252212e-20	3.270845781740823e-19	1.1013029981946277e-14	1.4053939952803876e-13	2.5852769412260904e-14
48600000	0.004936672099618521	1.953331287935575e-49	2.756817631256009e-65	4.7243307350119516e-11	7.020567462344006e-15	0.00012665570609191656	-2.0170194920087654e-20	3.270845781740823e-19	1.1013029981946277e-14	1.4053939952803876e-13	2.5852769412260904e-14
48700000	0.004936672099618521	1.953331287935575e-49	2.756817631256009e-65	4.7243307350119516e-11	7.020567462344006e-15	0.00012665570609191656	-2.0170194227923093e-20	3.270845781740823e-19	1.1013029981946277e-14	1.4053939952803876e-13	2.5852769412260904e-14
48800000	0.004936672099618521	1.953331287935575e-49	2.756817631256009e-65	4.7243307350119516e-11	7.020567462344006e-15	0.00012665570609191656	-2.0170193535758532e-20	3.270845781740823e-19	1.1013029981946277e-14	1.4053939952803876e-13	2.5852769412260904e-14
48900000	0.004936672099618521	1.953331287935575e-49	2.756817631256009e-65	4.7243307350119516e-11	7.020567462344006e-15	0.00012665570609191656	-2.0170192843593975e-20	3.270845781740823e-19	1.1013029981946277e-14	1.4053939952803876e-13	2.5852769412260904e-14
49000000	0.004936672099618521	1.953331287935575e-49	2.7568176312560085e-65	4.724330735011951e-11	7.020567462344006e-15	0.00012665570609191656	-2.0170192151429414e-20	3.270845781740823e-19	1.1013029981946277e-14	1.4053939952803876e-13	2.5852769412260904e-14
49100000	0.004936672099618521	1.953331287935575e-49	2.7568176312560085e-65	4.724330735011951e-11	7.020567462344006e-15	0.00012665570609191656	-2.0170191459264856e-20	3.270845781740823e-19	1.1013029981946277e-14	1.4053939952803876e-13	2.5852769412260904e-14
49200000	0.004936672099618521	1.953331287935575e-49	2.7568176312560085e-65	4.724330735011951e-11	7.020567462344006e-15	0.00012665570609191656	-2.0170190767100295e-20	3.270845781740823e-19	1.1013029981946277e-14	1.4053939952803876e-13	2.5852769412260904e-14
49300000	0.004936672099618521	1.953331287935575e-49	2.7568176312560085e-65	4.724330735011951e-11	7.020567462344006e-15	0.00012665570609191656	-2.0170190074935737e-20	3.270845781740823e-19	1.1013029981946277e-14	1.4053939952803876e-13	2.5852769412260904e-14
49400000	0.004936672099618521	1.953331287935575e-49	2.7568176312560085e-65	4.724330735011951e-11	7.020567462344006e-15	0.00012665570609191656	-2.0170189382771176e-20	3.270845781740823e-19	1.1013029981946277e-14	1.4053939952803876e-13	2.5852769412260904e-14
49500000	0.004936672099618521	1.953331287935575e-49	2.7568176312560085e-65	4.724330735011951e-11	7.0205674623440056e-15	0.00012665570609191656	-2.0170188690606615e-20	3.270845781740823e-19	1.1013029981946277e-14	1.4053939952803876e-13	2.5852769412260904e-14
49600000	0.004936672099618521	1.953331287935575e-49	2.7568176312560085e-65	4.724330735011951e-11	7.0205674623440056e-15	0.00012665570609191656	-2.0170187998442058e-20	3.270845781740823e-19	1.1013029981946277e-14	1.4053939952803876e-13	2.5852769412260904e-14
49700000	0.004936672099618521	1.953331287935575e-49	2.7568176312560085e-65	4.724330735011951e-11	7.0205674623440056e-15	0.00012665570609191656	-2.0170187306277497e-20	3.270845781740823e-19	1.1013029981946277e-14	1.4053939952803876e-13	2.5852769412260904e-14
49800000	0.004936672099618521	1.953331287935575e-49	2.7568176312560085e-65	4.724330735011951e-11	7.0205674623440056e-15	0.00012665570609191656	-2.017018661411294e-20	3.270845781740823e-19	1.1013029981946277e-14	1.4053939952803876e-13	2.5852769412260904e-14
49900000	0.004936672099618521	1.953331287935575e-49	2.7568176312560085e-65	4.724330735011951e-11	7.0205674623440056e-15	0.00012665570609191656	-2.0170185921948378e-20	3.270845781740823e-19	1.1013029981946277e-14	1.4053939952803876e-13	2.5852769412260904e-14
50000000	0.004936672099618521	1.9533312879355745e-49	2.7568176312560085e-65	4.724330735011951e-11	7.0205674623440056e-15	0.00012665570609191656	-2.017018522978382e-20	3.270845781740823e-19	1.1013029981946277e-14	1.4053939952803876e-13	2.5852769412260904e-14
50100000	0.004936672099618521	1.9533312879355745e-49	2.7568176312560085e-65	4.724330735011951e-11	7.0205674623440056e-15	0.00012665570609191653	-2.017018453761926e-20	3.270845781740823e-19	1.1013029981946277e-14	1.4053939952803876e-13	2.5852769412260904e-14
50200000	0.004936672099618521	1.9533312879355745e-49	2.7568176312560085e-65	4.724330735011951e-11	7.0205674623440056e-15	0.00012665570609191653	-2.01701838454547e-20	3.270845781740823e-19	1.1013029981946277e-14	1.4053939952803876e-13	2.5852769412260904e-14
50300000	0.004936672099618521	1.9533312879355745e-49	2.7568176312560085e-65	4.724330735011951e-11	7.0205674623440056e-15	0.00012665570609191653	-2.017018315329014e-20	3.270845781740823e-19	1.1013029981946277e-14	1.4053939952803876e-13	2.5852769412260904e-14
50400000	0.004936672099618521	1.9533312879355745e-49	2.7568176312560085e-65	4.724330735011951e-11	7.0205674623440056e-15	0.00012665570609191653	-2.017018246112558e-20	3.270845781740823e-19	1.1013029981946277e-14	1.4053939952803876e-13	2.5852769412260904e-14
50500000	0.004936672099618521	1.9533312879355745e-49	2.7568176312560085e-65	4.724330735011951e-11	7.0205674623440056e-15	0.00012665570609191653	-2.0170181768961022e-20	3.270845781740823e-19	1.1013029981946277e-14	1.4053939952803876e-13	2.5852769412260904e-14
50600000	0.004936672099618521	1.9533312879355745e-49	2.7568176312560085e-65	4.724330735011951e-11	7.0205674623440056e-15	0.00012665570609191653	-2.017018107679646e-20	3.270845781740823e-19	1.1013029981946277e-14	1.4053939952803876e-13	2.5852769412260904e-14
50700000	0.004936672099618521	1.9533312879355745e-49	2.7568176312560085e-65	4.724330735011951e-11	7.0205674623440056e-15	0.00012665570609191653	-2.0170180384631903e-20	3.270845781740823e-19	1.1013029981946277e-14	1.4053939952803876e-13	2.5852769412260904e-14
50800000	0.004936672099618521	1.9533312879355745e-49	2.7568176312560085e-65	4.724330735011951e-11	7.0205674623440056e-15	0.00012665570609191653	-2.0170179692467342e-20	3.270845781740823e-19	1.1013029981946277e-14	1.4053939952803876e-13	2.5852769412260904e-14
50900000	0.004936672099618521	1.9533312879355745e-49	2.7568176312560085e-65	4.724330735011951e-11	7.0205674623440056e-15	0.00012665570609191653	-2.0170179000302784e-20	3.270845781740823e-19	1.1013029981946275e-14	1.4053939952803876e-13	2.5852769412260904e-14
51000000	0.004936672099618521	1.9533312879355745e-49	2.7568176312560085e-65	4.724330735011951e-11	7.0205674623440056e-15	0.00012665570609191653	-2.0170178308138223e-20	3.270845781740823e-19	1.1013029981946275e-14	1.4053939952803876e-13	2.5852769412260904e-14
51100000	0.004936672099618521	1.9533312879355745e-49	2.7568176312560085e-65	4.724330735011951e-11	7.0205674623440056e-15	0.00012665570609191653	-2.0170177615973666e-20	3.270845781740823e-19	1.1013029981946275e-14	1.4053939952803876e-13	2.5852769412260904e-14
51200000	0.004936672099618521	1.9533312879355745e-49	2.7568176312560085e-65	4.724330735011951e-11	7.0205674623440056e-15	0.00012665570609191653	-2.0170176923809105e-20	3.270845781740823e-19	1.1013029981946275e-14	1.4053939952803876e-13	2.5852769412260904e-14
51300000	0.004936672099618521	1.9533312879355745e-49	2.7568176312560085e-65	4.724330735011951e-11	7.0205674623440056e-15	0.00012665570609191653	-2.0170176231644544e-20	3.270845781740823e-19	1.1013029981946275e-14	1.4053939952803876e-13	2.5852769412260904e-14
51400000	0.004936672099618521	1.9533312879355745e-49	2.7568176312560085e-65	4.724330735011951e-11	7.0205674623440056e-15	0.00012665570609191653	-2.0170175539479986e-20	3.270845781740823e-19	1.1013029981946275e-14	1.4053939952803876e-13	2.5852769412260904e-14
51500000	0.004936672099618521	1.9533312879355745e-49	2.7568176312560085e-65	4.724330735011951e-11	7.0205674623440056e-15	0.00012665570609191653	-2.0170174847315425e-20	3.270845781740823e-19	1.1013029981946275e-14	1.4053939952803876e-13	2.5852769412260904e-14
51600000	0.004936672099618521	1.9533312879355745e-49	2.7568176312560085e-65	4.724330735011951e-11	7.0205674623440056e-15	0.00012665570609191653	-2.0170174155150867e-20	3.270845781740823e-19	1.1013029981946275e-14	1.4053939952803876e-13	2.5852769412260904e-14
51700000	0.004936672099618521	1.9533312879355745e-49	2.7568176312560085e-65	4.724330735011951e-11	7.0205674623440056e-15	0.00012665570609191653	-2.0170173462986306e-20	3.270845781740823e-19	1.1013029981946275e-14	1.4053939952803876e-13	2.5852769412260904e-14
51800000	0.004936672099618521	1.9533312879355745e-49	2.7568176312560085e-65	4.724330735011951e-11	7.0205674623440056e-15	0.00012665570609191653	-2.0170172770821748e-20	3.270845781740823e-19	1.1013029981946275e-14	1.4053939952803876e-13	2.5852769412260904e-14
51900000	0.004936672099618521	1.9533312879355745e-49	2.7568176312560085e-65	4.724330735011951e-11	7.0205674623440056e-15	0.00012665570609191653	-2.0170172078657188e-20	3.270845781740823e-19	1.1013029981946275e-14	1.4053939952803876e-13	2.5852769412260904e-14
52000000	0.004936672099618521	1.9533312879355745e-49	2.7568176312560085e-65	4.724330735011951e-11	7.0205674623440056e-15	0.00012665570609191653	-2.017017138649263e-20	3.270845781740823e-19	1.1013029981946275e-14	1.4053939952803876e-13	2.5852769412260904e-14
52100000	0.004936672099618521	1.9533312879355745e-49	2.7568176312560085e-65	4.724330735011951e-11	7.0205674623440056e-15	0.00012665570609191653	-2.017017069432807e-20	3.270845781740823e-19	1.1013029981946275e-14	1.4053939952803876e-13	2.5852769412260904e-14
52200000	0.004936672099618521	1.9533312879355745e-49	2.7568176312560085e-65	4.724330735011951e-11	7.0205674623440056e-15	0.00012665570609191653	-2.0170170002163508e-20	3.270845781740823e-19	1.1013029981946275e-14	1.4053939952803876e-13	2.5852769412260904e-14
52300000	0.004936672099618521	1.9533312879355745e-49	2.756817631256008e-65	4.724330735011951e-11	7.0205674623440056e-15	0.00012665570609191653	-2.017016930999895e-20	3.270845781740823e-19	1.1013029981946275e-14	1.4053939952803876e-13	2.5852769412260904e-14
52400000	0.004936672099618521	1.9533312879355745e-49	2.756817631256008e-65	4.724330735011951e-11	7.0205674623440056e-15	0.00012665570609191653	-2.017016861783439e-20	3.270845781740823e-19	1.1013029981946275e-14	1.4053939952803876e-13	2.5852769412260904e-14
52500000	0.004936672099618521	1.9533312879355745e-49	2.756817631256008e-65	4.724330735011951e-11	7.020567462344005e-15	0.00012665570609191653	-2.017016792566983e-20	3.270845781740823e-19	1.1013029981946275e-14	1.4053939952803876e-13	2.5852769412260904e-14
52600000	0.004936672099618521	1.9533312879355745e-49	2.756817631256008e-65	4.724330735011951e-11	7.020567462344005e-15	0.00012665570609191653	-2.017016723350527e-20	3.270845781740823e-19	1.1013029981946275e-14	1.4053939952803876e-13	2.5852769412260904e-14
52700000	0.004936672099618521	1.9533312879355745e-49	2.756817631256008e-65	4.724330735011951e-11	7.020567462344005e-15	0.00012665570609191653	-2.0170166541340713e-20	3.270845781740823e-19	1.1013029981946275e-14	1.4053939952803876e-13	2.5852769412260904e-14
52800000	0.004936672099618521	1.953331287935574e-49	2.756817631256008e-65	4.724330735011951e-11	7.020567462344005e-15	0.00012665570609191653	-2.0170165849176152e-20	3.270845781740823e-19	1.1013029981946275e-14	1.4053939952803876e-13	2.5852769412260904e-14
52900000	0.004936672099618521	1.953331287935574e-49	2.756817631256008e-65	4.724330735011951e-11	7.020567462344005e-15	0.00012665570609191653	-2.017016515701159e-20	3.270845781740823e-19	1.1013029981946275e-14	1.4053939952803876e-13	2.5852769412260904e-14
53000000	0.004936672099618521	1.953331287935574e-49	2.756817631256008e-65	4.724330735011951e-11	7.020567462344005e-15	0.00012665570609191653	-2.0170164464847033e-20	3.270845781740823e-19	1.1013029981946275e-14	1.4053939952803876e-13	2.5852769412260904e-14
53100000	0.004936672099618521	1.953331287935574e-49	2.756817631256008e-65	4.724330735011951e-11	7.020567462344005e-15	0.00012665570609191653	-2.0170163772682472e-20	3.270845781740823e-19	1.1013029981946275e-14	1.4053939952803876e-13	2.5852769412260904e-14
53200000	0.004936672099618521	1.953331287935574e-49	2.756817631256008e-65	4.724330735011951e-11	7.020567462344005e-15	0.00012665570609191653	-2.0170163080517914e-20	3.270845781740823e-19	1.1013029981946275e-14	1.4053939952803876e-13	2.5852769412260904e-14
53300000	0.004936672099618521	1.953331287935574e-49	2.756817631256008e-65	4.724330735011951e-11	7.020567462344005e-15	0.00012665570609191653	-2.0170162388353353e-20	3.270845781740823e-19	1.1013029981946275e-14	1.4053939952803876e-13	2.5852769412260904e-14
53400000	0.004936672099618521	1.953331287935574e-49	2.756817631256008e-65	4.724330735011951e-11	7.020567462344005e-15	0.00012665570609191653	-2.0170161696188796e-20	3.270845781740823e-19	1.1013029981946275e-14	1.4053939952803876e-13	2.5852769412260904e-14
53500000	0.004936672099618521	1.953331287935574e-49	2.756817631256008e-65	4.724330735011951e-11	7.020567462344005e-15	0.00012665570609191653	-2.0170161004024235e-20	3.270845781740823e-19	1.1013029981946275e-14	1.4053939952803876e-13	2.5852769412260904e-14
53600000	0.004936672099618521	1.953331287935574e-49	2.756817631256008e-65	4.724330735011951e-11	7.020567462344005e-15	0.00012665570609191653	-2.0170160311859677e-20	3.270845781740823e-19	1.1013029981946275e-14	1.4053939952803876e-13	2.5852769412260904e-14
53700000	0.004936672099618521	1.953331287935574e-49	2.756817631256008e-65	4.724330735011951e-11	7.020567462344005e-15	0.00012665570609191653	-2.0170159619695116e-20	3.270845781740823e-19	1.1013029981946275e-14	1.4053939952803876e-13	2.5852769412260904e-14
53800000	0.004936672099618521	1.953331287935574e-49	2.756817631256008e-65	4.724330735011951e-11	7.020567462344005e-15	0.00012665570609191653	-2.0170158927530555e-20	3.270845781740823e-19	1.1013029981946275e-14	1.4053939952803876e-13	2.5852769412260904e-14
53900000	0.004936672099618521	1.953331287935574e-49	2.756817631256008e-65	4.724330735011951e-11	7.020567462344005e-15	0.00012665570609191653	-2.0170158235365997e-20	3.270845781740823e-19	1.1013029981946275e-14	1.4053939952803876e-13	2.5852769412260904e-14
54000000	0.004936672099618521	1.953331287935574e-49	2.756817631256008e-65	4.724330735011951e-11	7.020567462344005e-15	0.00012665570609191653	-2.0170157543201436e-20	3.270845781740823e-19	1.1013029981946275e-14	1.4053939952803876e-13	2.5852769412260904e-14
54100000	0.004936672099618521	1.953331287935574e-49	2.756817631256008e-65	4.724330735011951e-11	7.020567462344005e-15	0.00012665570609191653	-2.017015685103688e-20	3.270845781740823e-19	1.1013029981946275e-14	1.4053939952803876e-13	2.5852769412260904e-14
54200000	0.004936672099618521	1.953331287935574e-49	2.756817631256008e-65	4.724330735011951e-11	7.020567462344005e-15	0.00012665570609191653	-2.0170156158872318e-20	3.270845781740823e-19	1.1013029981946275e-14	1.4053939952803876e-13	2.5852769412260904e-14
54300000	0.004936672099618521	1.953331287935574e-49	2.756817631256008e-65	4.724330735011951e-11	7.020567462344005e-15	0.00012665570609191653	-2.017015546670776e-20	3.270845781740823e-19	1.1013029981946275e-14	1.4053939952803876e-13	2.5852769412260904e-14
54400000	0.004936672099618521	1.953331287935574e-49	2.756817631256008e-65	4.724330735011951e-11	7.020567462344005e-15	0.00012665570609191653	-2.01701547745432e-20	3.270845781740823e-19	1.1013029981946275e-14	1.4053939952803876e-13	2.5852769412260904e-14
54500000	0.004936672099618521	1.953331287935574e-49	2.756817631256008e-65	4.724330735011951e-11	7.020567462344005e-15	0.00012665570609191653	-2.0170154082378638e-20	3.270845781740823e-19	1.1013029981946275e-14	1.4053939952803876e-13	2.5852769412260904e-14
54600000	0.004936672099618521	1.953331287935574e-49	2.756817631256008e-65	4.724330735011951e-11	7.020567462344005e-15	0.00012665570609191653	-2.017015339021408e-20	3.270845781740823e-19	1.1013029981946275e-14	1.4053939952803876e-13	2.5852769412260904e-14
54700000	0.004936672099618521	1.953331287935574e-49	2.756817631256008e-65	4.724330735011951e-11	7.020567462344005e-15	0.00012665570609191653	-2.017015269804952e-20	3.270845781740823e-19	1.1013029981946275e-14	1.4053939952803876e-13	2.5852769412260904e-14
54800000	0.004936672099618521	1.953331287935574e-49	2.756817631256008e-65	4.724330735011951e-11	7.020567462344005e-15	0.00012665570609191653	-2.017015200588496e-20	3.270845781740823e-19	1.1013029981946275e-14	1.4053939952803876e-13	2.5852769412260904e-14
54900000	0.004936672099618521	1.953331287935574e-49	2.756817631256008e-65	4.724330735011951e-11	7.020567462344005e-15	0.00012665570609191653	-2.01701513137204e-20	3.270845781740823e-19	1.1013029981946275e-14	1.4053939952803876e-13	2.5852769412260904e-14
55000000	0.004936672099618521	1.953331287935574e-49	2.756817631256008e-65	4.724330735011951e-11	7.020567462344005e-15	0.00012665570609191653	-2.0170150621555843e-20	3.270845781740823e-19	1.1013029981946275e-14	1.4053939952803876e-13	2.5852769412260904e-14
55100000	0.004936672099618521	1.953331287935574e-49	2.756817631256008e-65	4.724330735011951e-11	7.020567462344005e-15	0.00012665570609191653	-2.0170149929391282e-20	3.270845781740823e-19	1.1013029981946275e-14	1.4053939952803876e-13	2.5852769412260904e-14
55200000	0.004936672099618521	1.953331287935574e-49	2.756817631256008e-65	4.724330735011951e-11	7.020567462344005e-15	0.00012665570609191653	-2.0170149237226724e-20	3.270845781740823e-19	1.1013029981946275e-14	1.4053939952803876e-13	2.5852769412260904e-14
55300000	0.004936672099618521	1.953331287935574e-49	2.756817631256008e-65	4.724330735011951e-11	7.020567462344005e-15	0.00012665570609191653	-2.0170148545062163e-20	3.270845781740823e-19	1.1013029981946275e-14	1.4053939952803876e-13	2.5852769412260904e-14
55400000	0.004936672099618521	1.953331287935574e-49	2.756817631256008e-65	4.724330735011951e-11	7.020567462344005e-15	0.00012665570609191653	-2.0170147852897602e-20	3.270845781740823e-19	1.1013029981946275e-14	1.4053939952803876e-13	2.5852769412260904e-14
55500000	0.004936672099618521	1.953331287935574e-49	2.756817631256008e-65	4.724330735011951e-11	7.020567462344005e-15	0.00012665570609191653	-2.0170147160733044e-20	3.270845781740823e-19	1.1013029981946275e-14	1.4053939952803876e-13	2.5852769412260904e-14
55600000	0.004936672099618521	1.953331287935574e-49	2.756817631256008e-65	4.724330735011951e-11	7.020567462344005e-15	0.00012665570609191653	-2.0170146468568484e-20	3.270845781740823e-19	1.1013029981946275e-14	1.4053939952803876e-13	2.5852769412260904e-14
55700000	0.004936672099618521	1.953331287935574e-49	2.756817631256008e-65	4.724330735011951e-11	7.020567462344005e-15	0.00012665570609191653	-2.0170145776403926e-20	3.270845781740823e-19	1.1013029981946275e-14	1.4053939952803876e-13	2.5852769412260904e-14
55800000	0.004936672099618521	1.953331287935574e-49	2.756817631256008e-65	4.724330735011951e-11	7.020567462344005e-15	0.00012665570609191653	-2.0170145084239365e-20	3.270845781740823e-19	1.1013029981946275e-14	1.4053939952803876e-13	2.5852769412260904e-14
55900000	0.004936672099618521	1.953331287935574e-49	2.756817631256008e-65	4.724330735011951e-11	7.020567462344005e-15	0.00012665570609191653	-2.0170144392074807e-20	3.270845781740823e-19	1.1013029981946275e-14	1.4053939952803876e-13	2.5852769412260904e-14
56000000	0.004936672099618521	1.953331287935574e-49	2.756817631256008e-65	4.724330735011951e-11	7.020567462344005e-15	0.00012665570609191653	-2.0170143699910246e-20	3.270845781740823e-19	1.1013029981946275e-14	1.4053939952803876e-13	2.5852769412260904e-14
56100000	0.004936672099618521	1.953331287935574e-49	2.756817631256008e-65	4.724330735011951e-11	7.020567462344005e-15	0.00012665570609191653	-2.0170143007745685e-20	3.270845781740823e-19	1.1013029981946275e-14	1.4053939952803876e-13	2.5852769412260904e-14
56200000	0.004936672099618521	1.953331287935574e-49	2.756817631256008e-65	4.724330735011951e-11	7.020567462344005e-15	0.00012665570609191653	-2.0170142315581127e-20	3.270845781740823e-19	1.1013029981946275e-14	1.4053939952803876e-13	2.5852769412260904e-14
56300000	0.004936672099618521	1.953331287935574e-49	2.756817631256008e-65	4.724330735011951e-11	7.020567462344005e-15	0.00012665570609191653	-2.0170141623416566e-20	3.270845781740823e-19	1.1013029981946275e-14	1.4053939952803876e-13	2.5852769412260904e-14
56400000	0.004936672099618521	1.953331287935574e-49	2.756817631256008e-65	4.724330735011951e-11	7.020567462344005e-15	0.00012665570609191653	-2.017014093125201e-20	3.270845781740823e-19	1.1013029981946275e-14	1.4053939952803876e-13	2.5852769412260904e-14
56500000	0.004936672099618521	1.953331287935574e-49	2.756817631256008e-65	4.724330735011951e-11	7.020567462344005e-15	0.00012665570609191653	-2.0170140239087448e-20	3.270845781740823e-19	1.1013029981946275e-14	1.4053939952803876e-13	2.5852769412260904e-14
56600000	0.004936672099618521	1.953331287935574e-49	2.756817631256008e-65	4.724330735011951e-11	7.020567462344005e-15	0.00012665570609191653	-2.017013954692289e-20	3.270845781740823e-19	1.1013029981946275e-14	1.4053939952803876e-13	2.5852769412260904e-14
56700000	0.004936672099618521	1.953331287935574e-49	2.756817631256008e-65	4.724330735011951e-11	7.020567462344005e-15	0.00012665570609191653	-2.017013885475833e-20	3.270845781740823e-19	1.1013029981946275e-14	1.4053939952803876e-13	2.5852769412260904e-14
56800000	0.004936672099618521	1.953331287935574e-49	2.756817631256008e-65	4.724330735011951e-11	7.020567462344005e-15	0.00012665570609191653	-2.017013816259377e-20	3.270845781740823e-19	1.1013029981946275e-14	1.4053939952803876e-13	2.5852769412260904e-14
56900000	0.004936672099618521	1.953331287935574e-49	2.756817631256008e-65	4.724330735011951e-11	7.020567462344005e-15	0.00012665570609191653	-2.017013747042921e-20	3.270845781740823e-19	1.1013029981946275e-14	1.4053939952803876e-13	2.5852769412260904e-14
57000000	0.004936672099618521	1.953331287935574e-49	2.756817631256008e-65	4.724330735011951e-11	7.020567462344005e-15	0.00012665570609191653	-2.017013677826465e-20	3.270845781740823e-19	1.1013029981946275e-14	1.4053939952803876e-13	2.5852769412260904e-14
57100000	0.004936672099618521	1.953331287935574e-49	2.756817631256008e-65	4.724330735011951e-11	7.020567462344005e-15	0.00012665570609191653	-2.0170136086100092e-20	3.270845781740823e-19	1.1013029981946275e-14	1.4053939952803876e-13	2.5852769412260904e-14
57200000	0.004936672099618521	1.953331287935574e-49	2.756817631256008e-65	4.724330735011951e-11	7.020567462344005e-15	0.00012665570609191653	-2.017013539393553e-20	3.270845781740823e-19	1.1013029981946275e-14	1.4053939952803876e-13	2.5852769412260904e-14
57300000	0.004936672099618521	1.953331287935574e-49	2.756817631256008e-65	4.724330735011951e-11	7.020567462344005e-15	0.00012665570609191653	-2.0170134701770973e-20	3.270845781740823e-19	1.1013029981946275e-14	1.4053939952803876e-13	2.5852769412260904e-14
57400000	0.004936672099618521	1.953331287935574e-49	2.756817631256008e-65	4.724330735011951e-11	7.020567462344005e-15	0.00012665570609191653	-2.0170134009606412e-20	3.270845781740823e-19	1.1013029981946275e-14	1.4053939952803876e-13	2.5852769412260904e-14
57500000	0.004936672099618521	1.953331287935574e-49	2.756817631256008e-65	4.724330735011951e-11	7.020567462344005e-15	0.00012665570609191653	-2.0170133317441854e-20	3.270845781740823e-19	1.1013029981946275e-14	1.4053939952803876e-13	2.5852769412260904e-14
57600000	0.004936672099618521	1.953331287935574e-49	2.756817631256008e-65	4.724330735011951e-11	7.020567462344005e-15	0.00012665570609191653	-2.0170132625277293e-20	3.270845781740823e-19	1.1013029981946275e-14	1.4053939952803876e-13	2.5852769412260904e-14
57700000	0.004936672099618521	1.953331287935574e-49	2.756817631256008e-65	4.724330735011951e-11	7.020567462344005e-15	0.00012665570609191653	-2.0170131933112735e-20	3.270845781740823e-19	1.1013029981946275e-14	1.4053939952803876e-13	2.5852769412260904e-14
57800000	0.004936672099618521	1.953331287935574e-49	2.756817631256008e-65	4.724330735011951e-11	7.020567462344005e-15	0.00012665570609191653	-2.0170131240948174e-20	3.270845781740823e-19	1.1013029981946275e-14	1.4053939952803876e-13	2.5852769412260904e-14
57900000	0.004936672099618521	1.953331287935574e-49	2.7568176312560077e-65	4.724330735011951e-11	7.020567462344005e-15	0.00012665570609191653	-2.0170130548783614e-20	3.270845781740823e-19	1.1013029981946275e-14	1.4053939952803876e-13	2.5852769412260904e-14
58000000	0.004936672099618521	1.953331287935574e-49	2.7568176312560077e-65	4.724330735011951e-11	7.020567462344005e-15	0.00012665570609191653	-2.0170129856619056e-20	3.270845781740823e-19	1.1013029981946275e-14	1.4053939952803876e-13	2.5852769412260904e-14
58100000	0.004936672099618521	1.953331287935574e-49	2.7568176312560077e-65	4.724330735011951e-11	7.020567462344005e-15	0.00012665570609191653	-2.0170129164454495e-20	3.270845781740823e-19	1.1013029981946275e-14	1.4053939952803876e-13	2.5852769412260904e-14
58200000	0.004936672099618521	1.953331287935574e-49	2.7568176312560077e-65	4.724330735011951e-11	7.020567462344005e-15	0.00012665570609191653	-2.0170128472289937e-20	3.270845781740823e-19	1.1013029981946275e-14	1.4053939952803876e-13	2.5852769412260904e-14
58300000	0.004936672099618521	1.953331287935574e-49	2.7568176312560077e-65	4.724330735011951e-11	7.020567462344005e-15	0.00012665570609191653	-2.0170127780125376e-20	3.270845781740823e-19	1.1013029981946275e-14	1.4053939952803876e-13	2.5852769412260904e-14
58400000	0.004936672099618521	1.953331287935574e-49	2.7568176312560077e-65	4.724330735011951e-11	7.020567462344005e-15	0.00012665570609191653	-2.0170127087960818e-20	3.270845781740823e-19	1.1013029981946275e-14	1.4053939952803876e-13	2.5852769412260904e-14
58500000	0.004936672099618521	1.953331287935574e-49	2.7568176312560077e-65	4.724330735011951e-11	7.020567462344005e-15	0.00012665570609191653	-2.0170126395796257e-20	3.270845781740823e-19	1.1013029981946275e-14	1.4053939952803876e-13	2.5852769412260904e-14
58600000	0.004936672099618521	1.953331287935574e-49	2.7568176312560077e-65	4.724330735011951e-11	7.020567462344005e-15	0.00012665570609191653	-2.01701257036317e-20	3.270845781740823e-19	1.1013029981946275e-14	1.4053939952803876e-13	2.5852769412260904e-14
58700000	0.004936672099618521	1.953331287935574e-49	2.7568176312560077e-65	4.724330735011951e-11	7.020567462344005e-15	0.00012665570609191653	-2.017012501146714e-20	3.270845781740823e-19	1.1013029981946275e-14	1.4053939952803876e-13	2.5852769412260904e-14
58800000	0.004936672099618521	1.953331287935574e-49	2.7568176312560077e-65	4.724330735011951e-11	7.020567462344005e-15	0.00012665570609191653	-2.0170124319302578e-20	3.270845781740823e-19	1.1013029981946275e-14	1.4053939952803876e-13	2.5852769412260904e-14
58900000	0.004936672099618521	1.953331287935574e-49	2.7568176312560077e-65	4.724330735011951e-11	7.020567462344005e-15	0.00012665570609191653	-2.017012362713802e-20	3.270845781740823e-19	1.1013029981946275e-14	1.4053939952803876e-13	2.5852769412260904e-14
59000000	0.004936672099618521	1.953331287935574e-49	2.7568176312560077e-65	4.724330735011951e-11	7.020567462344005e-15	0.00012665570609191653	-2.017012293497346e-20	3.270845781740823e-19	1.1013029981946275e-14	1.4053939952803876e-13	2.5852769412260904e-14
59100000	0.004936672099618521	1.953331287935574e-49	2.7568176312560077e-65	4.724330735011951e-11	7.020567462344005e-15	0.00012665570609191653	-2.01701222428089e-20	3.270845781740823e-19	1.1013029981946275e-14	1.4053939952803876e-13	2.5852769412260904e-14
59200000	0.004936672099618521	1.953331287935574e-49	2.7568176312560077e-65	4.724330735011951e-11	7.020567462344005e-15	0.00012665570609191653	-2.017012155064434e-20	3.270845781740823e-19	1.1013029981946275e-14	1.4053939952803876e-13	2.5852769412260904e-14
59300000	0.004936672099618521	1.953331287935574e-49	2.7568176312560077e-65	4.724330735011951e-11	7.0205674623440056e-15	0.00012665570609191653	-2.0170120858479782e-20	3.270845781740823e-19	1.1013029981946275e-14	1.4053939952803876e-13	2.58527694122609e-14
59400000	0.004936672099618521	1.953331287935574e-49	2.7568176312560077e-65	4.724330735011951e-11	7.0205674623440056e-15	0.00012665570609191653	-2.0170120166315222e-20	3.270845781740823e-19	1.1013029981946275e-14	1.4053939952803876e-13	2.58527694122609e-14
59500000	0.004936672099618521	1.953331287935574e-49	2.7568176312560077e-65	4.724330735011951e-11	7.0205674623440056e-15	0.00012665570609191653	-2.017011947415066e-20	3.270845781740823e-19	1.1013029981946275e-14	1.4053939952803876e-13	2.58527694122609e-14
59600000	0.004936672099618521	1.953331287935574e-49	2.7568176312560077e-65	4.724330735011951e-11	7.0205674623440056e-15	0.00012665570609191653	-2.0170118781986103e-20	3.270845781740823e-19	1.1013029981946275e-14	1.4053939952803876e-13	2.58527694122609e-14
59700000	0.004936672099618521	1.953331287935574e-49	2.7568176312560077e-65	4.724330735011951e-11	7.0205674623440056e-15	0.00012665570609191653	-2.0170118089821542e-20	3.270845781740823e-19	1.1013029981946275e-14	1.4053939952803876e-13	2.58527694122609e-14
59800000	0.004936672099618521	1.953331287935574e-49	2.7568176312560077e-65	4.724330735011951e-11	7.0205674623440056e-15	0.00012665570609191653	-2.0170117397656984e-20	3.270845781740823e-19	1.1013029981946275e-14	1.4053939952803876e-13	2.58527694122609e-14
59900000	0.004936672099618521	1.953331287935574e-49	2.7568176312560077e-65	4.724330735011951e-11	7.0205674623440056e-15	0.00012665570609191653	-2.0170116705492423e-20	3.270845781740823e-19	1.1013029981946275e-14	1.4053939952803876e-13	2.58527694122609e-14
60000000	0.004936672099618521	1.953331287935574e-49	2.7568176312560077e-65	4.724330735011951e-11	7.0205674623440056e-15	0.00012665570609191653	-2.0170116013327865e-20	3.270845781740823e-19	1.1013029981946275e-14	1.4053939952803876e-13	2.58527694122609e-14
60100000	0.004936672099618521	1.953331287935574e-49	2.7568176312560077e-65	4.724330735011951e-11	7.0205674623440056e-15	0.00012665570609191653	-2.0170115321163305e-20	3.270845781740823e-19	1.1013029981946275e-14	1.4053939952803876e-13	2.58527694122609e-14
60200000	0.004936672099618521	1.953331287935574e-49	2.7568176312560077e-65	4.724330735011951e-11	7.0205674623440056e-15	0.00012665570609191653	-2.0170114628998747e-20	3.270845781740823e-19	1.1013029981946275e-14	1.4053939952803876e-13	2.58527694122609e-14
60300000	0.004936672099618521	1.953331287935574e-49	2.7568176312560077e-65	4.7243307350119516e-11	7.0205674623440056e-15	0.00012665570609191653	-2.0170113936834186e-20	3.270845781740823e-19	1.1013029981946275e-14	1.4053939952803876e-13	2.58527694122609e-14
60400000	0.004936672099618521	1.953331287935574e-49	2.7568176312560077e-65	4.7243307350119516e-11	7.0205674623440056e-15	0.00012665570609191653	-2.0170113244669625e-20	3.270845781740823e-19	1.1013029981946275e-14	1.4053939952803876e-13	2.58527694122609e-14
60500000	0.004936672099618521	1.953331287935574e-49	2.7568176312560077e-65	4.7243307350119516e-11	7.0205674623440056e-15	0.00012665570609191653	-2.0170112552505067e-20	3.270845781740823e-19	1.1013029981946275e-14	1.4053939952803876e-13	2.58527694122609e-14
60600000	0.004936672099618521	1.953331287935574e-49	2.7568176312560077e-65	4.7243307350119516e-11	7.0205674623440056e-15	0.00012665570609191653	-2.0170111860340506e-20	3.270845781740823e-19	1.1013029981946275e-14	1.4053939952803876e-13	2.58527694122609e-14
60700000	0.004936672099618521	1.953331287935574e-49	2.7568176312560077e-65	4.7243307350119516e-11	7.0205674623440056e-15	0.00012665570609191653	-2.0170111168175948e-20	3.270845781740823e-19	1.1013029981946275e-14	1.4053939952803876e-13	2.58527694122609e-14
60800000	0.004936672099618521	1.953331287935574e-49	2.7568176312560077e-65	4.7243307350119516e-11	7.0205674623440056e-15	0.00012665570609191653	-2.0170110476011387e-20	3.270845781740823e-19	1.1013029981946275e-14	1.4053939952803876e-13	2.58527694122609e-14
60900000	0.004936672099618521	1.953331287935574e-49	2.7568176312560077e-65	4.7243307350119516e-11	7.0205674623440056e-15	0.00012665570609191653	-2.017010978384683e-20	3.270845781740823e-19	1.1013029981946275e-14	1.4053939952803876e-13	2.58527694122609e-14
61000000	0.004936672099618521	1.953331287935574e-49	2.7568176312560077e-65	4.7243307350119516e-11	7.0205674623440056e-15	0.00012665570609191653	-2.017010909168227e-20	3.270845781740823e-19	1.1013029981946275e-14	1.4053939952803876e-13	2.58527694122609e-14
61100000	0.004936672099618521	1.953331287935574e-49	2.7568176312560077e-65	4.7243307350119516e-11	7.0205674623440056e-15	0.00012665570609191653	-2.017010839951771e-20	3.270845781740823e-19	1.1013029981946275e-14	1.4053939952803876e-13	2.58527694122609e-14
61200000	0.004936672099618521	1.953331287935574e-49	2.7568176312560077e-65	4.7243307350119516e-11	7.0205674623440056e-15	0.00012665570609191653	-2.017010770735315e-20	3.270845781740823e-19	1.1013029981946275e-14	1.4053939952803876e-13	2.58527694122609e-14
61300000	0.004936672099618521	1.953331287935574e-49	2.7568176312560077e-65	4.7243307350119516e-11	7.0205674623440056e-15	0.00012665570609191653	-2.017010701518859e-20	3.270845781740823e-19	1.1013029981946275e-14	1.4053939952803876e-13	2.58527694122609e-14
61400000	0.004936672099618521	1.953331287935574e-49	2.7568176312560077e-65	4.7243307350119516e-11	7.0205674623440056e-15	0.00012665570609191653	-2.017010632302403e-20	3.270845781740823e-19	1.1013029981946275e-14	1.4053939952803876e-13	2.58527694122609e-14
61500000	0.004936672099618521	1.953331287935574e-49	2.7568176312560077e-65	4.7243307350119516e-11	7.0205674623440056e-15	0.00012665570609191653	-2.017010563085947e-20	3.270845781740823e-19	1.1013029981946275e-14	1.4053939952803876e-13	2.58527694122609e-14
61600000	0.004936672099618521	1.953331287935574e-49	2.7568176312560077e-65	4.7243307350119516e-11	7.0205674623440056e-15	0.00012665570609191653	-2.0170104938694913e-20	3.270845781740823e-19	1.1013029981946275e-14	1.4053939952803876e-13	2.58527694122609e-14
61700000	0.004936672099618521	1.953331287935574e-49	2.7568176312560077e-65	4.7243307350119516e-11	7.0205674623440056e-15	0.00012665570609191653	-2.0170104246530352e-20	3.270845781740823e-19	1.1013029981946275e-14	1.4053939952803876e-13	2.58527694122609e-14
61800000	0.004936672099618521	1.953331287935574e-49	2.7568176312560077e-65	4.7243307350119516e-11	7.0205674623440056e-15	0.00012665570609191653	-2.0170103554365794e-20	3.270845781740823e-19	1.1013029981946275e-14	1.4053939952803876e-13	2.58527694122609e-14
61900000	0.004936672099618521	1.953331287935574e-49	2.7568176312560077e-65	4.7243307350119516e-11	7.0205674623440056e-15	0.00012665570609191653	-2.0170102862201233e-20	3.270845781740823e-19	1.1013029981946275e-14	1.4053939952803876e-13	2.58527694122609e-14
62000000	0.004936672099618521	1.953331287935574e-49	2.7568176312560077e-65	4.7243307350119516e-11	7.0205674623440056e-15	0.00012665570609191653	-2.0170102170036675e-20	3.270845781740823e-19	1.1013029981946275e-14	1.4053939952803876e-13	2.58527694122609e-14
62100000	0.004936672099618521	1.953331287935574e-49	2.7568176312560077e-65	4.7243307350119516e-11	7.0205674623440056e-15	0.00012665570609191653	-2.0170101477872114e-20	3.270845781740823e-19	1.1013029981946275e-14	1.4053939952803876e-13	2.58527694122609e-14
62200000	0.004936672099618521	1.953331287935574e-49	2.7568176312560077e-65	4.7243307350119516e-11	7.0205674623440056e-15	0.00012665570609191653	-2.0170100785707553e-20	3.270845781740823e-19	1.1013029981946275e-14	1.4053939952803876e-13	2.58527694122609e-14
62300000	0.004936672099618521	1.953331287935574e-49	2.7568176312560077e-65	4.7243307350119516e-11	7.0205674623440056e-15	0.00012665570609191653	-2.0170100093542995e-20	3.270845781740823e-19	1.1013029981946275e-14	1.4053939952803876e-13	2.58527694122609e-14
62400000	0.004936672099618521	1.953331287935574e-49	2.7568176312560077e-65	4.7243307350119516e-11	7.020567462344006e-15	0.00012665570609191653	-2.0170099401378435e-20	3.270845781740823e-19	1.1013029981946275e-14	1.4053939952803876e-13	2.58527694122609e-14
62500000	0.004936672099618521	1.953331287935574e-49	2.7568176312560077e-65	4.7243307350119516e-11	7.020567462344006e-15	0.00012665570609191653	-2.0170098709213877e-20	3.270845781740823e-19	1.1013029981946275e-14	1.4053939952803876e-13	2.58527694122609e-14
62600000	0.004936672099618521	1.953331287935574e-49	2.7568176312560077e-65	4.7243307350119516e-11	7.020567462344006e-15	0.00012665570609191653	-2.0170098017049316e-20	3.270845781740823e-19	1.1013029981946275e-14	1.4053939952803876e-13	2.58527694122609e-14
62700000	0.004936672099618521	1.953331287935574e-49	2.7568176312560077e-65	4.7243307350119516e-11	7.020567462344006e-15	0.00012665570609191653	-2.0170097324884758e-20	3.270845781740823e-19	1.1013029981946275e-14	1.4053939952803876e-13	2.58527694122609e-14
62800000	0.004936672099618521	1.953331287935574e-49	2.7568176312560077e-65	4.7243307350119516e-11	7.020567462344006e-15	0.00012665570609191653	-2.0170096632720197e-20	3.270845781740823e-19	1.1013029981946275e-14	1.4053939952803876e-13	2.58527694122609e-14
62900000	0.004936672099618521	1.953331287935574e-49	2.7568176312560077e-65	4.7243307350119516e-11	7.020567462344006e-15	0.00012665570609191653	-2.0170095940555636e-20	3.270845781740823e-19	1.1013029981946275e-14	1.4053939952803876e-13	2.58527694122609e-14
63000000	0.004936672099618521	1.953331287935574e-49	2.7568176312560077e-65	4.7243307350119516e-11	7.020567462344006e-15	0.00012665570609191653	-2.0170095248391078e-20	3.270845781740823e-19	1.1013029981946275e-14	1.4053939952803876e-13	2.58527694122609e-14
63100000	0.004936672099618521	1.953331287935574e-49	2.7568176312560077e-65	4.7243307350119516e-11	7.020567462344006e-15	0.00012665570609191653	-2.0170094556226518e-20	3.270845781740823e-19	1.1013029981946275e-14	1.4053939952803876e-13	2.58527694122609e-14
63200000	0.004936672099618521	1.953331287935574e-49	2.7568176312560077e-65	4.7243307350119516e-11	7.020567462344006e-15	0.00012665570609191653	-2.017009386406196e-20	3.270845781740823e-19	1.1013029981946275e-14	1.4053939952803876e-13	2.58527694122609e-14
63300000	0.004936672099618521	1.953331287935574e-49	2.7568176312560077e-65	4.7243307350119516e-11	7.020567462344006e-15	0.00012665570609191653	-2.01700931718974e-20	3.270845781740823e-19	1.1013029981946275e-14	1.4053939952803876e-13	2.58527694122609e-14
63400000	0.004936672099618521	1.953331287935574e-49	2.7568176312560077e-65	4.7243307350119516e-11	7.020567462344006e-15	0.00012665570609191653	-2.017009247973284e-20	3.270845781740823e-19	1.1013029981946275e-14	1.4053939952803876e-13	2.58527694122609e-14
63500000	0.004936672099618521	1.953331287935574e-49	2.7568176312560077e-65	4.7243307350119516e-11	7.020567462344006e-15	0.00012665570609191653	-2.017009178756828e-20	3.270845781740823e-19	1.1013029981946275e-14	1.4053939952803876e-13	2.58527694122609e-14
63600000	0.004936672099618521	1.953331287935574e-49	2.7568176312560077e-65	4.7243307350119516e-11	7.020567462344006e-15	0.00012665570609191653	-2.0170091095403722e-20	3.270845781740823e-19	1.1013029981946275e-14	1.4053939952803876e-13	2.58527694122609e-14
63700000	0.004936672099618521	1.953331287935574e-49	2.7568176312560077e-65	4.7243307350119516e-11	7.020567462344006e-15	0.00012665570609191653	-2.017009040323916e-20	3.270845781740823e-19	1.1013029981946275e-14	1.4053939952803876e-13	2.58527694122609e-14
63800000	0.004936672099618521	1.953331287935574e-49	2.7568176312560077e-65	4.7243307350119516e-11	7.020567462344006e-15	0.00012665570609191653	-2.01700897110746e-20	3.270845781740823e-19	1.1013029981946275e-14	1.4053939952803876e-13	2.58527694122609e-14
63900000	0.004936672099618521	1.953331287935574e-49	2.7568176312560077e-65	4.7243307350119516e-11	7.020567462344006e-15	0.00012665570609191653	-2.0170089018910043e-20	3.270845781740823e-19	1.1013029981946275e-14	1.4053939952803876e-13	2.58527694122609e-14
64000000	0.004936672099618521	1.953331287935574e-49	2.7568176312560077e-65	4.7243307350119516e-11	7.020567462344006e-15	0.00012665570609191653	-2.0170088326745482e-20	3.270845781740823e-19	1.1013029981946275e-14	1.4053939952803876e-13	2.58527694122609e-14
64100000	0.004936672099618521	1.953331287935574e-49	2.7568176312560077e-65	4.7243307350119516e-11	7.020567462344006e-15	0.00012665570609191653	-2.0170087634580924e-20	3.270845781740823e-19	1.1013029981946275e-14	1.4053939952803876e-13	2.58527694122609e-14
64200000	0.004936672099618521	1.953331287935574e-49	2.7568176312560077e-65	4.7243307350119516e-11	7.020567462344006e-15	0.00012665570609191653	-2.0170086942416363e-20	3.270845781740823e-19	1.1013029981946275e-14	1.4053939952803876e-13	2.58527694122609e-14
64300000	0.004936672099618521	1.953331287935574e-49	2.7568176312560077e-65	4.7243307350119516e-11	7.020567462344006e-15	0.00012665570609191653	-2.0170086250251805e-20	3.270845781740823e-19	1.1013029981946275e-14	1.4053939952803876e-13	2.58527694122609e-14
64400000	0.004936672099618521	1.953331287935574e-49	2.7568176312560077e-65	4.7243307350119516e-11	7.020567462344006e-15	0.00012665570609191653	-2.0170085558087244e-20	3.270845781740823e-19	1.1013029981946275e-14	1.4053939952803876e-13	2.58527694122609e-14
64500000	0.004936672099618521	1.953331287935574e-49	2.7568176312560077e-65	4.7243307350119516e-11	7.020567462344006e-15	0.00012665570609191653	-2.0170084865922683e-20	3.270845781740823e-19	1.1013029981946275e-14	1.4053939952803876e-13	2.58527694122609e-14
64600000	0.004936672099618521	1.953331287935574e-49	2.7568176312560077e-65	4.7243307350119516e-11	7.020567462344006e-15	0.00012665570609191653	-2.0170084173758126e-20	3.270845781740823e-19	1.1013029981946275e-14	1.4053939952803876e-13	2.58527694122609e-14
64700000	0.004936672099618521	1.953331287935574e-49	2.7568176312560077e-65	4.7243307350119516e-11	7.020567462344006e-15	0.00012665570609191653	-2.0170083481593565e-20	3.270845781740823e-19	1.1013029981946275e-14	1.4053939952803876e-13	2.58527694122609e-14
64800000	0.004936672099618521	1.953331287935574e-49	2.7568176312560077e-65	4.7243307350119516e-11	7.020567462344006e-15	0.00012665570609191653	-2.0170082789429007e-20	3.270845781740823e-19	1.1013029981946275e-14	1.4053939952803876e-13	2.58527694122609e-14
64900000	0.004936672099618521	1.953331287935574e-49	2.7568176312560077e-65	4.7243307350119516e-11	7.020567462344006e-15	0.00012665570609191653	-2.0170082097264446e-20	3.270845781740823e-19	1.1013029981946275e-14	1.4053939952803876e-13	2.58527694122609e-14
65000000	0.004936672099618521	1.953331287935574e-49	2.7568176312560077e-65	4.7243307350119516e-11	7.020567462344006e-15	0.00012665570609191653	-2.0170081405099888e-20	3.270845781740823e-19	1.1013029981946275e-14	1.4053939952803876e-13	2.58527694122609e-14
65100000	0.004936672099618521	1.953331287935574e-49	2.7568176312560077e-65	4.7243307350119516e-11	7.020567462344006e-15	0.00012665570609191653	-2.0170080712935327e-20	3.270845781740823e-19	1.1013029981946275e-14	1.4053939952803876e-13	2.58527694122609e-14
65200000	0.004936672099618521	1.953331287935574e-49	2.7568176312560077e-65	4.7243307350119516e-11	7.020567462344006e-15	0.00012665570609191653	-2.017008002077077e-20	3.270845781740823e-19	1.1013029981946275e-14	1.4053939952803876e-13	2.58527694122609e-14
65300000	0.004936672099618521	1.953331287935574e-49	2.7568176312560077e-65	4.7243307350119516e-11	7.020567462344006e-15	0.00012665570609191653	-2.0170079328606208e-20	3.270845781740823e-19	1.1013029981946275e-14	1.4053939952803876e-13	2.58527694122609e-14
65400000	0.004936672099618521	1.953331287935574e-49	2.7568176312560077e-65	4.7243307350119516e-11	7.020567462344006e-15	0.00012665570609191653	-2.0170078636441648e-20	3.270845781740823e-19	1.1013029981946275e-14	1.4053939952803876e-13	2.58527694122609e-14
65500000	0.004936672099618521	1.953331287935574e-49	2.7568176312560077e-65	4.7243307350119516e-11	7.020567462344006e-15	0.00012665570609191653	-2.017007794427709e-20	3.270845781740823e-19	1.1013029981946275e-14	1.4053939952803876e-13	2.58527694122609e-14
65600000	0.004936672099618521	1.953331287935574e-49	2.7568176312560077e-65	4.7243307350119516e-11	7.020567462344006e-15	0.00012665570609191653	-2.017007725211253e-20	3.270845781740823e-19	1.1013029981946275e-14	1.4053939952803876e-13	2.58527694122609e-14
65700000	0.004936672099618521	1.953331287935574e-49	2.7568176312560077e-65	4.7243307350119516e-11	7.020567462344006e-15	0.00012665570609191653	-2.017007655994797e-20	3.270845781740823e-19	1.1013029981946275e-14	1.4053939952803876e-13	2.58527694122609e-14
65800000	0.004936672099618521	1.953331287935574e-49	2.7568176312560077e-65	4.7243307350119516e-11	7.020567462344006e-15	0.00012665570609191653	-2.017007586778341e-20	3.270845781740823e-19	1.1013029981946275e-14	1.4053939952803876e-13	2.58527694122609e-14
65900000	0.004936672099618521	1.953331287935574e-49	2.7568176312560077e-65	4.7243307350119516e-11	7.020567462344006e-15	0.00012665570609191653	-2.0170075175618852e-20	3.270845781740823e-19	1.1013029981946275e-14	1.4053939952803876e-13	2.58527694122609e-14
66000000	0.004936672099618521	1.953331287935574e-49	2.7568176312560077e-65	4.7243307350119516e-11	7.020567462344006e-15	0.00012665570609191653	-2.017007448345429e-20	3.270845781740823e-19	1.1013029981946275e-14	1.4053939952803876e-13	2.58527694122609e-14
66100000	0.004936672099618521	1.953331287935574e-49	2.7568176312560077e-65	4.7243307350119516e-11	7.020567462344006e-15	0.00012665570609191653	-2.017007379128973e-20	3.270845781740823e-19	1.1013029981946275e-14	1.4053939952803876e-13	2.58527694122609e-14
66200000	0.004936672099618521	1.953331287935574e-49	2.7568176312560077e-65	4.7243307350119516e-11	7.020567462344006e-15	0.00012665570609191653	-2.0170073099125173e-20	3.270845781740823e-19	1.1013029981946275e-14	1.4053939952803876e-13	2.58527694122609e-14
66300000	0.004936672099618521	1.953331287935574e-49	2.7568176312560077e-65	4.7243307350119516e-11	7.020567462344006e-15	0.00012665570609191653	-2.0170072406960612e-20	3.270845781740823e-19	1.1013029981946275e-14	1.4053939952803876e-13	2.58527694122609e-14
66400000	0.004936672099618521	1.953331287935574e-49	2.7568176312560077e-65	4.7243307350119516e-11	7.020567462344006e-15	0.00012665570609191653	-2.0170071714796054e-20	3.270845781740823e-19	1.1013029981946275e-14	1.4053939952803876e-13	2.58527694122609e-14
66500000	0.004936672099618521	1.953331287935574e-49	2.7568176312560077e-65	4.7243307350119516e-11	7.020567462344006e-15	0.00012665570609191653	-2.0170071022631493e-20	3.270845781740823e-19	1.1013029981946275e-14	1.4053939952803876e-13	2.58527694122609e-14
66600000	0.004936672099618521	1.953331287935574e-49	2.7568176312560077e-65	4.7243307350119516e-11	7.020567462344006e-15	0.00012665570609191653	-2.0170070330466935e-20	3.270845781740823e-19	1.1013029981946275e-14	1.4053939952803876e-13	2.58527694122609e-14
66700000	0.004936672099618521	1.953331287935574e-49	2.7568176312560077e-65	4.7243307350119516e-11	7.020567462344006e-15	0.00012665570609191653	-2.0170069638302374e-20	3.270845781740823e-19	1.1013029981946275e-14	1.4053939952803876e-13	2.58527694122609e-14
66800000	0.004936672099618521	1.953331287935574e-49	2.7568176312560077e-65	4.7243307350119516e-11	7.020567462344006e-15	0.00012665570609191653	-2.0170068946137816e-20	3.270845781740823e-19	1.1013029981946275e-14	1.4053939952803876e-13	2.58527694122609e-14
66900000	0.004936672099618521	1.953331287935574e-49	2.7568176312560077e-65	4.7243307350119516e-11	7.020567462344006e-15	0.00012665570609191653	-2.0170068253973256e-20	3.270845781740823e-19	1.1013029981946275e-14	1.4053939952803876e-13	2.58527694122609e-14
67000000	0.004936672099618521	1.953331287935574e-49	2.7568176312560077e-65	4.7243307350119516e-11	7.020567462344006e-15	0.00012665570609191653	-2.0170067561808695e-20	3.270845781740823e-19	1.1013029981946275e-14	1.4053939952803876e-13	2.58527694122609e-14
67100000	0.004936672099618521	1.9533312879355745e-49	2.7568176312560077e-65	4.7243307350119516e-11	7.020567462344006e-15	0.00012665570609191653	-2.0170066869644137e-20	3.270845781740823e-19	1.1013029981946275e-14	1.4053939952803876e-13	2.58527694122609e-14
67200000	0.004936672099618521	1.9533312879355745e-49	2.7568176312560077e-65	4.7243307350119516e-11	7.020567462344006e-15	0.00012665570609191653	-2.0170066177479576e-20	3.270845781740823e-19	1.1013029981946275e-14	1.4053939952803876e-13	2.58527694122609e-14
67300000	0.004936672099618521	1.9533312879355745e-49	2.7568176312560077e-65	4.7243307350119516e-11	7.020567462344006e-15	0.00012665570609191653	-2.0170065485315018e-20	3.270845781740823e-19	1.1013029981946275e-14	1.4053939952803876e-13	2.58527694122609e-14
67400000	0.004936672099618521	1.9533312879355745e-49	2.7568176312560077e-65	4.7243307350119516e-11	7.020567462344006e-15	0.00012665570609191653	-2.0170064793150457e-20	3.270845781740823e-19	1.1013029981946275e-14	1.4053939952803876e-13	2.58527694122609e-14
67500000	0.004936672099618521	1.9533312879355745e-49	2.7568176312560077e-65	4.7243307350119516e-11	7.020567462344006e-15	0.00012665570609191653	-2.01700641009859e-20	3.270845781740823e-19	1.1013029981946275e-14	1.4053939952803876e-13	2.58527694122609e-14
67600000	0.004936672099618521	1.9533312879355745e-49	2.7568176312560077e-65	4.7243307350119516e-11	7.020567462344006e-15	0.00012665570609191653	-2.0170063408821338e-20	3.270845781740823e-19	1.1013029981946275e-14	1.4053939952803876e-13	2.58527694122609e-14
67700000	0.004936672099618521	1.9533312879355745e-49	2.756817631256008e-65	4.7243307350119516e-11	7.020567462344006e-15	0.00012665570609191653	-2.017006271665678e-20	3.270845781740823e-19	1.1013029981946275e-14	1.4053939952803876e-13	2.58527694122609e-14
67800000	0.004936672099618521	1.9533312879355745e-49	2.756817631256008e-65	4.7243307350119516e-11	7.020567462344006e-15	0.00012665570609191653	-2.017006202449222e-20	3.270845781740823e-19	1.1013029981946275e-14	1.4053939952803876e-13	2.58527694122609e-14
67900000	0.004936672099618521	1.9533312879355745e-49	2.756817631256008e-65	4.7243307350119516e-11	7.020567462344006e-15	0.00012665570609191653	-2.017006133232766e-20	3.270845781740823e-19	1.1013029981946275e-14	1.4053939952803876e-13	2.58527694122609e-14
68000000	0.004936672099618521	1.9533312879355745e-49	2.756817631256008e-65	4.7243307350119516e-11	7.020567462344006e-15	0.00012665570609191653	-2.01700606401631e-20	3.270845781740823e-19	1.1013029981946275e-14	1.4053939952803876e-13	2.58527694122609e-14
68100000	0.004936672099618521	1.9533312879355745e-49	2.756817631256008e-65	4.7243307350119516e-11	7.020567462344006e-15	0.00012665570609191653	-2.017005994799854e-20	3.270845781740823e-19	1.1013029981946275e-14	1.4053939952803876e-13	2.58527694122609e-14
68200000	0.004936672099618521	1.9533312879355745e-49	2.756817631256008e-65	4.7243307350119516e-11	7.020567462344006e-15	0.00012665570609191653	-2.0170059255833982e-20	3.270845781740823e-19	1.1013029981946275e-14	1.4053939952803876e-13	2.58527694122609e-14
68300000	0.004936672099618521	1.9533312879355745e-49	2.756817631256008e-65	4.7243307350119516e-11	7.020567462344006e-15	0.00012665570609191653	-2.017005856366942e-20	3.270845781740823e-19	1.1013029981946275e-14	1.4053939952803876e-13	2.58527694122609e-14
68400000	0.004936672099618521	1.9533312879355745e-49	2.756817631256008e-65	4.7243307350119516e-11	7.020567462344006e-15	0.00012665570609191653	-2.0170057871504864e-20	3.270845781740823e-19	1.1013029981946275e-14	1.4053939952803876e-13	2.58527694122609e-14
68500000	0.004936672099618521	1.9533312879355745e-49	2.756817631256008e-65	4.7243307350119516e-11	7.020567462344006e-15	0.00012665570609191653	-2.0170057179340303e-20	3.270845781740823e-19	1.1013029981946275e-14	1.4053939952803876e-13	2.58527694122609e-14
68600000	0.004936672099618521	1.9533312879355745e-49	2.756817631256008e-65	4.7243307350119516e-11	7.020567462344006e-15	0.00012665570609191653	-2.0170056487175745e-20	3.270845781740823e-19	1.1013029981946275e-14	1.4053939952803876e-13	2.58527694122609e-14
68700000	0.004936672099618521	1.9533312879355745e-49	2.756817631256008e-65	4.7243307350119516e-11	7.020567462344006e-15	0.00012665570609191653	-2.0170055795011184e-20	3.270845781740823e-19	1.1013029981946275e-14	1.4053939952803876e-13	2.58527694122609e-14
68800000	0.004936672099618521	1.9533312879355745e-49	2.756817631256008e-65	4.7243307350119516e-11	7.020567462344006e-15	0.00012665570609191653	-2.0170055102846623e-20	3.270845781740823e-19	1.1013029981946275e-14	1.4053939952803876e-13	2.58527694122609e-14
68900000	0.004936672099618521	1.9533312879355745e-49	2.756817631256008e-65	4.7243307350119516e-11	7.020567462344006e-15	0.00012665570609191653	-2.0170054410682065e-20	3.270845781740823e-19	1.1013029981946275e-14	1.4053939952803876e-13	2.58527694122609e-14
69000000	0.004936672099618521	1.9533312879355745e-49	2.756817631256008e-65	4.724330735011952e-11	7.020567462344006e-15	0.00012665570609191653	-2.0170053718517504e-20	3.270845781740823e-19	1.1013029981946275e-14	1.4053939952803876e-13	2.58527694122609e-14
69100000	0.004936672099618521	1.9533312879355745e-49	2.756817631256008e-65	4.724330735011952e-11	7.020567462344006e-15	0.00012665570609191653	-2.0170053026352946e-20	3.270845781740823e-19	1.1013029981946275e-14	1.4053939952803876e-13	2.58527694122609e-14
69200000	0.004936672099618521	1.9533312879355745e-49	2.756817631256008e-65	4.724330735011952e-11	7.020567462344006e-15	0.00012665570609191653	-2.0170052334188386e-20	3.270845781740823e-19	1.1013029981946275e-14	1.4053939952803876e-13	2.58527694122609e-14
69300000	0.004936672099618521	1.9533312879355745e-49	2.756817631256008e-65	4.724330735011952e-11	7.020567462344006e-15	0.00012665570609191653	-2.0170051642023828e-20	3.270845781740823e-19	1.1013029981946275e-14	1.4053939952803876e-13	2.58527694122609e-14
69400000	0.004936672099618521	1.9533312879355745e-49	2.756817631256008e-65	4.724330735011952e-11	7.0205674623440056e-15	0.00012665570609191653	-2.0170050949859267e-20	3.270845781740823e-19	1.1013029981946275e-14	1.4053939952803876e-13	2.58527694122609e-14
69500000	0.004936672099618521	1.9533312879355745e-49	2.756817631256008e-65	4.724330735011952e-11	7.0205674623440056e-15	0.00012665570609191653	-2.0170050257694706e-20	3.270845781740823e-19	1.1013029981946275e-14	1.4053939952803876e-13	2.58527694122609e-14
69600000	0.004936672099618521	1.9533312879355745e-49	2.756817631256008e-65	4.724330735011952e-11	7.0205674623440056e-15	0.00012665570609191653	-2.0170049565530148e-20	3.270845781740823e-19	1.1013029981946275e-14	1.4053939952803876e-13	2.58527694122609e-14
69700000	0.004936672099618521	1.9533312879355745e-49	2.756817631256008e-65	4.724330735011952e-11	7.0205674623440056e-15	0.00012665570609191653	-2.0170048873365587e-20	3.270845781740823e-19	1.1013029981946275e-14	1.4053939952803876e-13	2.58527694122609e-14
69800000	0.004936672099618521	1.9533312879355745e-49	2.756817631256008e-65	4.724330735011952e-11	7.0205674623440056e-15	0.00012665570609191653	-2.017004818120103e-20	3.270845781740823e-19	1.1013029981946275e-14	1.4053939952803876e-13	2.58527694122609e-14
69900000	0.004936672099618521	1.9533312879355745e-49	2.756817631256008e-65	4.724330735011952e-11	7.0205674623440056e-15	0.00012665570609191653	-2.017004748903647e-20	3.270845781740823e-19	1.1013029981946275e-14	1.4053939952803876e-13	2.58527694122609e-14
70000000	0.004936672099618521	1.9533312879355745e-49	2.756817631256008e-65	4.724330735011952e-11	7.0205674623440056e-15	0.00012665570609191656	-2.017004679687191e-20	3.270845781740823e-19	1.1013029981946277e-14	1.4053939952803876e-13	2.58527694122609e-14
70100000	0.004936672099618521	1.953331287935575e-49	2.756817631256008e-65	4.724330735011952e-11	7.0205674623440056e-15	0.00012665570609191656	-2.017004610470735e-20	3.270845781740823e-19	1.1013029981946277e-14	1.4053939952803876e-13	2.5852769412260904e-14
70200000	0.004936672099618521	1.953331287935575e-49	2.756817631256008e-65	4.724330735011952e-11	7.0205674623440056e-15	0.00012665570609191656	-2.0170045412542792e-20	3.270845781740823e-19	1.1013029981946277e-14	1.4053939952803876e-13	2.5852769412260904e-14
70300000	0.004936672099618521	1.953331287935575e-49	2.756817631256008e-65	4.724330735011952e-11	7.0205674623440056e-15	0.00012665570609191656	-2.017004472037823e-20	3.270845781740823e-19	1.1013029981946277e-14	1.4053939952803876e-13	2.5852769412260904e-14
70400000	0.004936672099618521	1.953331287935575e-49	2.756817631256008e-65	4.724330735011952e-11	7.0205674623440056e-15	0.00012665570609191656	-2.017004402821367e-20	3.270845781740823e-19	1.1013029981946277e-14	1.4053939952803876e-13	2.5852769412260904e-14
70500000	0.004936672099618521	1.953331287935575e-49	2.7568176312560085e-65	4.724330735011952e-11	7.0205674623440056e-15	0.00012665570609191656	-2.0170043336049112e-20	3.270845781740823e-19	1.1013029981946277e-14	1.4053939952803876e-13	2.5852769412260904e-14
70600000	0.004936672099618521	1.953331287935575e-49	2.7568176312560085e-65	4.724330735011952e-11	7.0205674623440056e-15	0.00012665570609191656	-2.017004264388455e-20	3.270845781740823e-19	1.1013029981946277e-14	1.4053939952803876e-13	2.5852769412260904e-14
70700000	0.004936672099618521	1.953331287935575e-49	2.7568176312560085e-65	4.724330735011952e-11	7.0205674623440056e-15	0.00012665570609191656	-2.0170041951719994e-20	3.270845781740823e-19	1.1013029981946277e-14	1.4053939952803876e-13	2.5852769412260904e-14
70800000	0.004936672099618521	1.953331287935575e-49	2.7568176312560085e-65	4.724330735011952e-11	7.0205674623440056e-15	0.00012665570609191656	-2.0170041259555433e-20	3.270845781740823e-19	1.1013029981946277e-14	1.4053939952803876e-13	2.5852769412260904e-14
70900000	0.004936672099618521	1.953331287935575e-49	2.7568176312560085e-65	4.724330735011952e-11	7.0205674623440056e-15	0.00012665570609191656	-2.0170040567390875e-20	3.270845781740823e-19	1.1013029981946277e-14	1.4053939952803876e-13	2.5852769412260904e-14
71000000	0.004936672099618521	1.953331287935575e-49	2.7568176312560085e-65	4.724330735011952e-11	7.0205674623440056e-15	0.00012665570609191656	-2.0170039875226314e-20	3.270845781740823e-19	1.1013029981946277e-14	1.4053939952803876e-13	2.5852769412260904e-14
71100000	0.004936672099618521	1.953331287935575e-49	2.7568176312560085e-65	4.724330735011952e-11	7.0205674623440056e-15	0.00012665570609191656	-2.0170039183061756e-20	3.270845781740823e-19	1.1013029981946277e-14	1.4053939952803876e-13	2.5852769412260904e-14
71200000	0.004936672099618521	1.953331287935575e-49	2.7568176312560085e-65	4.724330735011952e-11	7.0205674623440056e-15	0.00012665570609191656	-2.0170038490897195e-20	3.270845781740823e-19	1.1013029981946277e-14	1.4053939952803876e-13	2.5852769412260904e-14
71300000	0.004936672099618521	1.953331287935575e-49	2.7568176312560085e-65	4.724330735011952e-11	7.0205674623440056e-15	0.00012665570609191656	-2.0170037798732634e-20	3.270845781740823e-19	1.1013029981946277e-14	1.4053939952803876e-13	2.5852769412260904e-14
71400000	0.004936672099618521	1.953331287935575e-49	2.7568176312560085e-65	4.724330735011952e-11	7.0205674623440056e-15	0.00012665570609191656	-2.0170037106568077e-20	3.270845781740823e-19	1.1013029981946277e-14	1.4053939952803876e-13	2.5852769412260904e-14
71500000	0.004936672099618521	1.953331287935575e-49	2.7568176312560085e-65	4.724330735011952e-11	7.0205674623440056e-15	0.00012665570609191656	-2.0170036414403516e-20	3.270845781740823e-19	1.1013029981946277e-14	1.4053939952803876e-13	2.5852769412260904e-14
71600000	0.004936672099618521	1.953331287935575e-49	2.7568176312560085e-65	4.724330735011952e-11	7.0205674623440056e-15	0.00012665570609191656	-2.0170035722238958e-20	3.270845781740823e-19	1.1013029981946277e-14	1.4053939952803876e-13	2.5852769412260904e-14
71700000	0.004936672099618521	1.953331287935575e-49	2.7568176312560085e-65	4.724330735011952e-11	7.0205674623440056e-15	0.00012665570609191656	-2.0170035030074397e-20	3.270845781740823e-19	1.1013029981946277e-14	1.4053939952803876e-13	2.5852769412260904e-14
71800000	0.004936672099618521	1.953331287935575e-49	2.7568176312560085e-65	4.724330735011952e-11	7.0205674623440056e-15	0.00012665570609191656	-2.017003433790984e-20	3.270845781740823e-19	1.1013029981946277e-14	1.4053939952803876e-13	2.5852769412260904e-14
71900000	0.004936672099618521	1.953331287935575e-49	2.7568176312560085e-65	4.724330735011952e-11	7.0205674623440056e-15	0.00012665570609191656	-2.0170033645745278e-20	3.270845781740823e-19	1.1013029981946277e-14	1.4053939952803876e-13	2.5852769412260904e-14
72000000	0.004936672099618521	1.953331287935575e-49	2.7568176312560085e-65	4.724330735011952e-11	7.0205674623440056e-15	0.00012665570609191656	-2.017003295358072e-20	3.270845781740823e-19	1.1013029981946277e-14	1.4053939952803876e-13	2.5852769412260904e-14
72100000	0.004936672099618521	1.953331287935575e-49	2.7568176312560085e-65	4.724330735011952e-11	7.0205674623440056e-15	0.00012665570609191656	-2.017003226141616e-20	3.270845781740823e-19	1.1013029981946277e-14	1.4053939952803876e-13	2.5852769412260904e-14
72200000	0.004936672099618521	1.953331287935575e-49	2.7568176312560085e-65	4.724330735011952e-11	7.0205674623440056e-15	0.00012665570609191656	-2.01700315692516e-20	3.270845781740823e-19	1.1013029981946277e-14	1.4053939952803876e-13	2.5852769412260904e-14
72300000	0.004936672099618521	1.953331287935575e-49	2.7568176312560085e-65	4.724330735011952e-11	7.0205674623440056e-15	0.00012665570609191656	-2.017003087708704e-20	3.270845781740823e-19	1.1013029981946277e-14	1.4053939952803876e-13	2.5852769412260904e-14
72400000	0.004936672099618521	1.953331287935575e-49	2.7568176312560085e-65	4.724330735011952e-11	7.0205674623440056e-15	0.00012665570609191656	-2.017003018492248e-20	3.270845781740823e-19	1.1013029981946277e-14	1.4053939952803876e-13	2.5852769412260904e-14
72500000	0.004936672099618521	1.953331287935575e-49	2.7568176312560085e-65	4.724330735011952e-11	7.020567462344005e-15	0.00012665570609191656	-2.0170029492757922e-20	3.270845781740823e-19	1.1013029981946277e-14	1.4053939952803876e-13	2.5852769412260904e-14
72600000	0.004936672099618521	1.953331287935575e-49	2.7568176312560085e-65	4.724330735011952e-11	7.020567462344005e-15	0.00012665570609191656	-2.017002880059336e-20	3.270845781740823e-19	1.1013029981946277e-14	1.4053939952803876e-13	2.5852769412260904e-14
72700000	0.004936672099618521	1.953331287935575e-49	2.7568176312560085e-65	4.724330735011952e-11	7.020567462344005e-15	0.00012665570609191656	-2.0170028108428803e-20	3.270845781740823e-19	1.1013029981946277e-14	1.4053939952803876e-13	2.5852769412260904e-14
72800000	0.004936672099618521	1.953331287935575e-49	2.7568176312560085e-65	4.724330735011952e-11	7.020567462344005e-15	0.00012665570609191656	-2.0170027416264242e-20	3.270845781740823e-19	1.1013029981946277e-14	1.4053939952803876e-13	2.5852769412260904e-14
72900000	0.004936672099618521	1.9533312879355752e-49	2.7568176312560085e-65	4.724330735011952e-11	7.020567462344005e-15	0.00012665570609191656	-2.0170026724099682e-20	3.270845781740823e-19	1.1013029981946277e-14	1.4053939952803876e-13	2.5852769412260904e-14
73000000	0.004936672099618521	1.9533312879355752e-49	2.756817631256009e-65	4.724330735011952e-11	7.020567462344005e-15	0.00012665570609191656	-2.0170026031935124e-20	3.270845781740823e-19	1.1013029981946277e-14	1.4053939952803876e-13	2.5852769412260904e-14
73100000	0.004936672099618521	1.9533312879355752e-49	2.756817631256009e-65	4.724330735011952e-11	7.020567462344005e-15	0.00012665570609191656	-2.0170025339770563e-20	3.270845781740823e-19	1.1013029981946277e-14	1.4053939952803876e-13	2.5852769412260904e-14
73200000	0.004936672099618521	1.9533312879355752e-49	2.756817631256009e-65	4.724330735011952e-11	7.020567462344005e-15	0.00012665570609191656	-2.0170024647606005e-20	3.270845781740823e-19	1.1013029981946277e-14	1.4053939952803876e-13	2.5852769412260904e-14
73300000	0.004936672099618521	1.9533312879355752e-49	2.756817631256009e-65	4.724330735011952e-11	7.020567462344005e-15	0.00012665570609191656	-2.0170023955441444e-20	3.270845781740823e-19	1.1013029981946277e-14	1.4053939952803876e-13	2.5852769412260904e-14
73400000	0.004936672099618521	1.9533312879355752e-49	2.756817631256009e-65	4.724330735011952e-11	7.020567462344005e-15	0.00012665570609191656	-2.0170023263276886e-20	3.270845781740823e-19	1.1013029981946277e-14	1.4053939952803876e-13	2.5852769412260904e-14
73500000	0.004936672099618521	1.9533312879355752e-49	2.756817631256009e-65	4.724330735011952e-11	7.020567462344005e-15	0.00012665570609191656	-2.0170022571112325e-20	3.270845781740823e-19	1.1013029981946277e-14	1.4053939952803876e-13	2.5852769412260904e-14
73600000	0.004936672099618521	1.9533312879355752e-49	2.756817631256009e-65	4.724330735011952e-11	7.020567462344005e-15	0.00012665570609191656	-2.0170021878947767e-20	3.270845781740823e-19	1.1013029981946277e-14	1.4053939952803876e-13	2.5852769412260904e-14
73700000	0.004936672099618521	1.9533312879355752e-49	2.756817631256009e-65	4.724330735011952e-11	7.020567462344005e-15	0.00012665570609191656	-2.0170021186783207e-20	3.270845781740823e-19	1.1013029981946277e-14	1.4053939952803876e-13	2.5852769412260904e-14
73800000	0.004936672099618521	1.9533312879355752e-49	2.756817631256009e-65	4.724330735011952e-11	7.020567462344005e-15	0.00012665570609191656	-2.0170020494618646e-20	3.270845781740823e-19	1.1013029981946277e-14	1.4053939952803876e-13	2.5852769412260904e-14
73900000	0.004936672099618521	1.9533312879355752e-49	2.756817631256009e-65	4.724330735011952e-11	7.020567462344005e-15	0.00012665570609191656	-2.0170019802454088e-20	3.270845781740823e-19	1.1013029981946277e-14	1.4053939952803876e-13	2.5852769412260904e-14
74000000	0.004936672099618521	1.9533312879355752e-49	2.756817631256009e-65	4.724330735011952e-11	7.020567462344005e-15	0.00012665570609191656	-2.0170019110289527e-20	3.270845781740823e-19	1.1013029981946277e-14	1.4053939952803876e-13	2.5852769412260904e-14
74100000	0.004936672099618521	1.9533312879355752e-49	2.756817631256009e-65	4.724330735011952e-11	7.020567462344005e-15	0.00012665570609191656	-2.017001841812497e-20	3.270845781740823e-19	1.1013029981946277e-14	1.4053939952803876e-13	2.5852769412260904e-14
74200000	0.004936672099618521	1.9533312879355752e-49	2.756817631256009e-65	4.724330735011952e-11	7.020567462344005e-15	0.00012665570609191656	-2.0170017725960408e-20	3.270845781740823e-19	1.1013029981946277e-14	1.4053939952803876e-13	2.5852769412260904e-14
74300000	0.004936672099618521	1.9533312879355752e-49	2.756817631256009e-65	4.724330735011952e-11	7.020567462344005e-15	0.00012665570609191656	-2.017001703379585e-20	3.270845781740823e-19	1.1013029981946277e-14	1.4053939952803876e-13	2.5852769412260904e-14
74400000	0.004936672099618521	1.9533312879355752e-49	2.756817631256009e-65	4.724330735011952e-11	7.020567462344005e-15	0.00012665570609191656	-2.017001634163129e-20	3.270845781740823e-19	1.1013029981946277e-14	1.4053939952803876e-13	2.5852769412260904e-14
74500000	0.004936672099618521	1.9533312879355752e-49	2.756817631256009e-65	4.724330735011952e-11	7.020567462344005e-15	0.00012665570609191656	-2.017001564946673e-20	3.270845781740823e-19	1.1013029981946277e-14	1.4053939952803876e-13	2.5852769412260904e-14
74600000	0.004936672099618521	1.9533312879355752e-49	2.756817631256009e-65	4.724330735011952e-11	7.020567462344005e-15	0.00012665570609191656	-2.017001495730217e-20	3.270845781740823e-19	1.1013029981946277e-14	1.4053939952803876e-13	2.5852769412260904e-14
74700000	0.004936672099618521	1.9533312879355752e-49	2.756817631256009e-65	4.724330735011952e-11	7.020567462344005e-15	0.00012665570609191656	-2.017001426513761e-20	3.270845781740823e-19	1.1013029981946277e-14	1.4053939952803876e-13	2.5852769412260904e-14
74800000	0.004936672099618521	1.9533312879355752e-49	2.756817631256009e-65	4.724330735011952e-11	7.020567462344005e-15	0.00012665570609191656	-2.0170013572973052e-20	3.270845781740823e-19	1.1013029981946277e-14	1.4053939952803876e-13	2.5852769412260904e-14
74900000	0.004936672099618521	1.9533312879355752e-49	2.756817631256009e-65	4.724330735011952e-11	7.020567462344005e-15	0.00012665570609191656	-2.017001288080849e-20	3.270845781740823e-19	1.1013029981946277e-14	1.4053939952803876e-13	2.5852769412260904e-14
75000000	0.004936672099618521	1.9533312879355752e-49	2.756817631256009e-65	4.724330735011952e-11	7.020567462344005e-15	0.00012665570609191656	-2.0170012188643933e-20	3.270845781740823e-19	1.1013029981946277e-14	1.4053939952803876e-13	2.5852769412260904e-14
75100000	0.004936672099618521	1.9533312879355752e-49	2.756817631256009e-65	4.724330735011952e-11	7.020567462344005e-15	0.00012665570609191656	-2.0170011496479372e-20	3.270845781740823e-19	1.1013029981946277e-14	1.4053939952803876e-13	2.5852769412260904e-14
75200000	0.004936672099618521	1.9533312879355752e-49	2.756817631256009e-65	4.724330735011952e-11	7.020567462344005e-15	0.00012665570609191656	-2.0170010804314815e-20	3.270845781740823e-19	1.1013029981946277e-14	1.4053939952803876e-13	2.5852769412260904e-14
75300000	0.004936672099618521	1.9533312879355752e-49	2.756817631256009e-65	4.724330735011952e-11	7.020567462344005e-15	0.00012665570609191656	-2.0170010112150254e-20	3.270845781740823e-19	1.1013029981946277e-14	1.4053939952803876e-13	2.5852769412260904e-14
75400000	0.004936672099618521	1.9533312879355752e-49	2.756817631256009e-65	4.724330735011952e-11	7.020567462344005e-15	0.00012665570609191656	-2.0170009419985693e-20	3.270845781740823e-19	1.1013029981946277e-14	1.4053939952803876e-13	2.5852769412260904e-14
75500000	0.004936672099618521	1.9533312879355752e-49	2.756817631256009e-65	4.724330735011952e-11	7.020567462344005e-15	0.00012665570609191656	-2.0170008727821135e-20	3.270845781740823e-19	1.1013029981946277e-14	1.4053939952803876e-13	2.5852769412260904e-14
75600000	0.004936672099618521	1.9533312879355752e-49	2.756817631256009e-65	4.724330735011952e-11	7.020567462344005e-15	0.00012665570609191656	-2.0170008035656574e-20	3.270845781740823e-19	1.1013029981946277e-14	1.4053939952803876e-13	2.5852769412260904e-14
75700000	0.004936672099618521	1.9533312879355752e-49	2.756817631256009e-65	4.724330735011952e-11	7.020567462344005e-15	0.00012665570609191656	-2.0170007343492016e-20	3.270845781740823e-19	1.1013029981946277e-14	1.4053939952803876e-13	2.5852769412260904e-14
75800000	0.004936672099618521	1.9533312879355752e-49	2.756817631256009e-65	4.724330735011952e-11	7.020567462344005e-15	0.00012665570609191656	-2.0170006651327455e-20	3.270845781740823e-19	1.1013029981946277e-14	1.4053939952803876e-13	2.5852769412260904e-14
75900000	0.004936672099618521	1.9533312879355752e-49	2.756817631256009e-65	4.724330735011952e-11	7.020567462344005e-15	0.00012665570609191656	-2.0170005959162898e-20	3.270845781740823e-19	1.1013029981946277e-14	1.4053939952803876e-13	2.5852769412260904e-14
76000000	0.004936672099618521	1.9533312879355752e-49	2.756817631256009e-65	4.724330735011952e-11	7.020567462344005e-15	0.00012665570609191656	-2.0170005266998337e-20	3.270845781740823e-19	1.1013029981946277e-14	1.4053939952803876e-13	2.5852769412260904e-14
76100000	0.004936672099618521	1.9533312879355752e-49	2.756817631256009e-65	4.724330735011952e-11	7.020567462344005e-15	0.00012665570609191656	-2.0170004574833776e-20	3.270845781740823e-19	1.1013029981946277e-14	1.4053939952803876e-13	2.5852769412260904e-14
76200000	0.004936672099618521	1.9533312879355752e-49	2.756817631256009e-65	4.724330735011952e-11	7.020567462344005e-15	0.00012665570609191656	-2.0170003882669218e-20	3.270845781740823e-19	1.1013029981946277e-14	1.4053939952803876e-13	2.5852769412260904e-14
76300000	0.004936672099618521	1.9533312879355752e-49	2.756817631256009e-65	4.724330735011952e-11	7.020567462344005e-15	0.00012665570609191656	-2.0170003190504657e-20	3.270845781740823e-19	1.1013029981946277e-14	1.4053939952803876e-13	2.5852769412260904e-14
76400000	0.004936672099618521	1.9533312879355752e-49	2.756817631256009e-65	4.724330735011952e-11	7.020567462344005e-15	0.00012665570609191656	-2.01700024983401e-20	3.270845781740823e-19	1.1013029981946277e-14	1.4053939952803876e-13	2.5852769412260904e-14
76500000	0.004936672099618521	1.9533312879355752e-49	2.756817631256009e-65	4.724330735011952e-11	7.020567462344005e-15	0.00012665570609191656	-2.0170001806175538e-20	3.270845781740823e-19	1.1013029981946277e-14	1.4053939952803876e-13	2.5852769412260904e-14
76600000	0.004936672099618521	1.9533312879355752e-49	2.756817631256009e-65	4.724330735011952e-11	7.020567462344005e-15	0.00012665570609191656	-2.017000111401098e-20	3.270845781740823e-19	1.1013029981946277e-14	1.4053939952803876e-13	2.5852769412260904e-14
76700000	0.004936672099618521	1.9533312879355752e-49	2.756817631256009e-65	4.724330735011952e-11	7.020567462344005e-15	0.00012665570609191656	-2.017000042184642e-20	3.270845781740823e-19	1.1013029981946277e-14	1.4053939952803876e-13	2.5852769412260904e-14
76800000	0.004936672099618521	1.9533312879355752e-49	2.756817631256009e-65	4.724330735011952e-11	7.020567462344005e-15	0.00012665570609191656	-2.0169999729681862e-20	3.270845781740823e-19	1.1013029981946277e-14	1.4053939952803876e-13	2.5852769412260904e-14
76900000	0.004936672099618521	1.9533312879355756e-49	2.756817631256009e-65	4.724330735011952e-11	7.020567462344005e-15	0.00012665570609191656	-2.01699990375173e-20	3.270845781740823e-19	1.1013029981946277e-14	1.4053939952803876e-13	2.5852769412260904e-14
77000000	0.004936672099618521	1.9533312879355756e-49	2.756817631256009e-65	4.724330735011952e-11	7.020567462344005e-15	0.00012665570609191656	-2.016999834535274e-20	3.270845781740823e-19	1.1013029981946277e-14	1.4053939952803876e-13	2.5852769412260904e-14
77100000	0.004936672099618521	1.9533312879355756e-49	2.756817631256009e-65	4.724330735011952e-11	7.020567462344005e-15	0.00012665570609191656	-2.0169997653188182e-20	3.270845781740823e-19	1.1013029981946277e-14	1.4053939952803876e-13	2.5852769412260904e-14
77200000	0.004936672099618521	1.9533312879355756e-49	2.756817631256009e-65	4.724330735011952e-11	7.020567462344005e-15	0.00012665570609191656	-2.016999696102362e-20	3.270845781740823e-19	1.1013029981946277e-14	1.4053939952803876e-13	2.5852769412260904e-14
77300000	0.004936672099618521	1.9533312879355756e-49	2.756817631256009e-65	4.724330735011952e-11	7.020567462344005e-15	0.00012665570609191656	-2.0169996268859063e-20	3.270845781740823e-19	1.1013029981946277e-14	1.4053939952803876e-13	2.5852769412260904e-14
77400000	0.004936672099618521	1.9533312879355756e-49	2.756817631256009e-65	4.724330735011952e-11	7.020567462344005e-15	0.00012665570609191656	-2.0169995576694503e-20	3.270845781740823e-19	1.1013029981946277e-14	1.4053939952803876e-13	2.5852769412260904e-14
77500000	0.004936672099618521	1.9533312879355756e-49	2.756817631256009e-65	4.724330735011952e-11	7.020567462344005e-15	0.00012665570609191656	-2.0169994884529945e-20	3.270845781740823e-19	1.1013029981946277e-14	1.4053939952803876e-13	2.5852769412260904e-14
77600000	0.004936672099618521	1.9533312879355756e-49	2.756817631256009e-65	4.724330735011952e-11	7.020567462344005e-15	0.00012665570609191656	-2.0169994192365384e-20	3.270845781740823e-19	1.1013029981946277e-14	1.4053939952803876e-13	2.5852769412260904e-14
77700000	0.004936672099618521	1.9533312879355756e-49	2.756817631256009e-65	4.724330735011952e-11	7.020567462344005e-15	0.00012665570609191656	-2.0169993500200826e-20	3.270845781740823e-19	1.1013029981946277e-14	1.4053939952803876e-13	2.5852769412260904e-14
77800000	0.004936672099618521	1.9533312879355756e-49	2.756817631256009e-65	4.724330735011952e-11	7.020567462344005e-15	0.00012665570609191656	-2.0169992808036265e-20	3.270845781740823e-19	1.1013029981946277e-14	1.4053939952803876e-13	2.5852769412260904e-14
77900000	0.004936672099618521	1.9533312879355756e-49	2.756817631256009e-65	4.724330735011952e-11	7.020567462344005e-15	0.00012665570609191656	-2.0169992115871704e-20	3.270845781740823e-19	1.1013029981946277e-14	1.4053939952803876e-13	2.5852769412260904e-14
78000000	0.004936672099618521	1.9533312879355756e-49	2.756817631256009e-65	4.724330735011952e-11	7.020567462344005e-15	0.00012665570609191656	-2.0169991423707146e-20	3.270845781740823e-19	1.1013029981946277e-14	1.4053939952803876e-13	2.5852769412260904e-14
78100000	0.004936672099618521	1.9533312879355756e-49	2.756817631256009e-65	4.724330735011952e-11	7.020567462344005e-15	0.00012665570609191656	-2.0169990731542585e-20	3.270845781740823e-19	1.1013029981946277e-14	1.4053939952803876e-13	2.5852769412260904e-14
78200000	0.004936672099618521	1.9533312879355756e-49	2.756817631256009e-65	4.724330735011952e-11	7.020567462344005e-15	0.00012665570609191656	-2.0169990039378028e-20	3.270845781740823e-19	1.1013029981946277e-14	1.4053939952803876e-13	2.5852769412260904e-14
78300000	0.004936672099618521	1.9533312879355756e-49	2.756817631256009e-65	4.724330735011952e-11	7.020567462344005e-15	0.00012665570609191656	-2.0169989347213467e-20	3.270845781740823e-19	1.1013029981946277e-14	1.4053939952803876e-13	2.5852769412260904e-14
78400000	0.004936672099618521	1.9533312879355756e-49	2.756817631256009e-65	4.724330735011952e-11	7.020567462344005e-15	0.00012665570609191656	-2.016998865504891e-20	3.270845781740823e-19	1.1013029981946277e-14	1.4053939952803876e-13	2.5852769412260904e-14
78500000	0.004936672099618521	1.9533312879355756e-49	2.756817631256009e-65	4.724330735011952e-11	7.020567462344005e-15	0.00012665570609191656	-2.0169987962884348e-20	3.270845781740823e-19	1.1013029981946277e-14	1.4053939952803876e-13	2.5852769412260904e-14
78600000	0.004936672099618521	1.9533312879355756e-49	2.756817631256009e-65	4.724330735011952e-11	7.020567462344005e-15	0.00012665570609191656	-2.016998727071979e-20	3.270845781740823e-19	1.1013029981946277e-14	1.4053939952803876e-13	2.5852769412260904e-14
78700000	0.004936672099618521	1.9533312879355756e-49	2.756817631256009e-65	4.724330735011952e-11	7.020567462344005e-15	0.00012665570609191656	-2.016998657855523e-20	3.270845781740823e-19	1.1013029981946277e-14	1.4053939952803876e-13	2.5852769412260904e-14
78800000	0.004936672099618521	1.9533312879355756e-49	2.756817631256009e-65	4.724330735011952e-11	7.020567462344005e-15	0.00012665570609191656	-2.0169985886390668e-20	3.270845781740823e-19	1.1013029981946277e-14	1.4053939952803876e-13	2.5852769412260904e-14
78900000	0.004936672099618521	1.9533312879355756e-49	2.756817631256009e-65	4.724330735011952e-11	7.020567462344005e-15	0.00012665570609191656	-2.016998519422611e-20	3.270845781740823e-19	1.1013029981946277e-14	1.4053939952803876e-13	2.5852769412260904e-14
79000000	0.004936672099618521	1.9533312879355756e-49	2.756817631256009e-65	4.724330735011952e-11	7.020567462344005e-15	0.00012665570609191656	-2.016998450206155e-20	3.270845781740823e-19	1.1013029981946277e-14	1.4053939952803876e-13	2.5852769412260904e-14
79100000	0.004936672099618521	1.9533312879355756e-49	2.756817631256009e-65	4.724330735011952e-11	7.020567462344005e-15	0.00012665570609191656	-2.0169983809896992e-20	3.270845781740823e-19	1.1013029981946277e-14	1.4053939952803876e-13	2.5852769412260904e-14
79200000	0.004936672099618521	1.9533312879355756e-49	2.756817631256009e-65	4.724330735011952e-11	7.020567462344005e-15	0.00012665570609191656	-2.016998311773243e-20	3.270845781740823e-19	1.1013029981946277e-14	1.4053939952803876e-13	2.5852769412260904e-14
79300000	0.004936672099618521	1.9533312879355756e-49	2.756817631256009e-65	4.724330735011952e-11	7.020567462344005e-15	0.00012665570609191656	-2.0169982425567873e-20	3.270845781740823e-19	1.1013029981946277e-14	1.4053939952803876e-13	2.5852769412260904e-14
79400000	0.004936672099618521	1.9533312879355756e-49	2.756817631256009e-65	4.724330735011952e-11	7.020567462344005e-15	0.00012665570609191656	-2.0169981733403312e-20	3.270845781740823e-19	1.1013029981946277e-14	1.4053939952803876e-13	2.5852769412260904e-14
79500000	0.004936672099618521	1.9533312879355756e-49	2.756817631256009e-65	4.724330735011952e-11	7.0205674623440056e-15	0.00012665570609191656	-2.016998104123875e-20	3.270845781740823e-19	1.1013029981946277e-14	1.4053939952803876e-13	2.5852769412260904e-14
79600000	0.004936672099618521	1.9533312879355756e-49	2.756817631256009e-65	4.724330735011952e-11	7.0205674623440056e-15	0.00012665570609191656	-2.0169980349074193e-20	3.270845781740823e-19	1.1013029981946277e-14	1.4053939952803876e-13	2.5852769412260904e-14
79700000	0.004936672099618521	1.9533312879355756e-49	2.756817631256009e-65	4.724330735011952e-11	7.0205674623440056e-15	0.00012665570609191656	-2.0169979656909633e-20	3.270845781740823e-19	1.1013029981946277e-14	1.4053939952803876e-13	2.5852769412260904e-14
79800000	0.004936672099618521	1.9533312879355756e-49	2.756817631256009e-65	4.724330735011952e-11	7.0205674623440056e-15	0.00012665570609191656	-2.0169978964745075e-20	3.270845781740823e-19	1.1013029981946277e-14	1.4053939952803876e-13	2.5852769412260904e-14
79900000	0.004936672099618521	1.9533312879355756e-49	2.756817631256009e-65	4.724330735011952e-11	7.0205674623440056e-15	0.00012665570609191656	-2.0169978272580514e-20	3.270845781740823e-19	1.1013029981946275e-14	1.4053939952803876e-13	2.5852769412260904e-14
80000000	0.004936672099618521	1.9533312879355756e-49	2.756817631256009e-65	4.724330735011952e-11	7.0205674623440056e-15	0.00012665570609191656	-2.0169977580415956e-20	3.270845781740823e-19	1.1013029981946275e-14	1.4053939952803876e-13	2.5852769412260904e-14
80100000	0.004936672099618521	1.9533312879355756e-49	2.756817631256009e-65	4.724330735011952e-11	7.0205674623440056e-15	0.00012665570609191656	-2.0169976888251395e-20	3.270845781740823e-19	1.1013029981946275e-14	1.4053939952803876e-13	2.58527694122609e-14
80200000	0.004936672099618521	1.9533312879355756e-49	2.756817631256009e-65	4.724330735011952e-11	7.0205674623440056e-15	0.00012665570609191656	-2.0169976196086837e-20	3.270845781740823e-19	1.1013029981946275e-14	1.4053939952803876e-13	2.58527694122609e-14
80300000	0.004936672099618521	1.9533312879355756e-49	2.756817631256009e-65	4.724330735011952e-11	7.0205674623440056e-15	0.00012665570609191656	-2.0169975503922276e-20	3.270845781740823e-19	1.1013029981946275e-14	1.4053939952803876e-13	2.58527694122609e-14
80400000	0.004936672099618521	1.9533312879355756e-49	2.756817631256009e-65	4.724330735011952e-11	7.0205674623440056e-15	0.00012665570609191656	-2.0169974811757716e-20	3.270845781740823e-19	1.1013029981946275e-14	1.4053939952803876e-13	2.58527694122609e-14
80500000	0.004936672099618521	1.9533312879355756e-49	2.756817631256009e-65	4.724330735011952e-11	7.0205674623440056e-15	0.00012665570609191656	-2.0169974119593158e-20	3.270845781740823e-19	1.1013029981946275e-14	1.4053939952803876e-13	2.58527694122609e-14
80600000	0.004936672099618521	1.9533312879355756e-49	2.756817631256009e-65	4.724330735011952e-11	7.0205674623440056e-15	0.00012665570609191656	-2.0169973427428597e-20	3.270845781740823e-19	1.1013029981946275e-14	1.4053939952803876e-13	2.58527694122609e-14
80700000	0.004936672099618521	1.9533312879355756e-49	2.756817631256009e-65	4.724330735011952e-11	7.0205674623440056e-15	0.00012665570609191656	-2.016997273526404e-20	3.270845781740823e-19	1.1013029981946275e-14	1.4053939952803876e-13	2.58527694122609e-14
80800000	0.004936672099618521	1.9533312879355756e-49	2.756817631256009e-65	4.724330735011952e-11	7.0205674623440056e-15	0.00012665570609191656	-2.0169972043099478e-20	3.270845781740823e-19	1.1013029981946275e-14	1.4053939952803876e-13	2.58527694122609e-14
80900000	0.004936672099618521	1.9533312879355756e-49	2.756817631256009e-65	4.724330735011952e-11	7.0205674623440056e-15	0.00012665570609191656	-2.016997135093492e-20	3.270845781740823e-19	1.1013029981946275e-14	1.4053939952803876e-13	2.58527694122609e-14
81000000	0.004936672099618521	1.9533312879355756e-49	2.756817631256009e-65	4.724330735011952e-11	7.0205674623440056e-15	0.00012665570609191656	-2.016997065877036e-20	3.270845781740823e-19	1.1013029981946275e-14	1.4053939952803876e-13	2.58527694122609e-14
81100000	0.004936672099618521	1.9533312879355756e-49	2.756817631256009e-65	4.724330735011952e-11	7.0205674623440056e-15	0.00012665570609191656	-2.01699699666058e-20	3.270845781740823e-19	1.1013029981946275e-14	1.4053939952803876e-13	2.58527694122609e-14
81200000	0.004936672099618521	1.9533312879355756e-49	2.756817631256009e-65	4.724330735011952e-11	7.0205674623440056e-15	0.00012665570609191656	-2.016996927444124e-20	3.270845781740823e-19	1.1013029981946275e-14	1.4053939952803876e-13	2.58527694122609e-14
81300000	0.004936672099618521	1.9533312879355756e-49	2.756817631256009e-65	4.724330735011952e-11	7.0205674623440056e-15	0.00012665570609191656	-2.016996858227668e-20	3.270845781740823e-19	1.1013029981946275e-14	1.4053939952803876e-13	2.58527694122609e-14
81400000	0.004936672099618521	1.9533312879355756e-49	2.756817631256009e-65	4.724330735011952e-11	7.0205674623440056e-15	0.00012665570609191656	-2.0169967890112122e-20	3.270845781740823e-19	1.1013029981946275e-14	1.4053939952803876e-13	2.58527694122609e-14
81500000	0.004936672099618521	1.9533312879355756e-49	2.756817631256009e-65	4.724330735011952e-11	7.0205674623440056e-15	0.00012665570609191656	-2.016996719794756e-20	3.270845781740823e-19	1.1013029981946275e-14	1.4053939952803876e-13	2.58527694122609e-14
81600000	0.004936672099618521	1.9533312879355756e-49	2.756817631256009e-65	4.724330735011952e-11	7.0205674623440056e-15	0.00012665570609191656	-2.0169966505783003e-20	3.270845781740823e-19	1.1013029981946275e-14	1.4053939952803876e-13	2.58527694122609e-14
81700000	0.004936672099618521	1.9533312879355756e-49	2.756817631256009e-65	4.724330735011952e-11	7.0205674623440056e-15	0.00012665570609191656	-2.0169965813618442e-20	3.270845781740823e-19	1.1013029981946275e-14	1.4053939952803876e-13	2.58527694122609e-14
81800000	0.004936672099618521	1.9533312879355756e-49	2.7568176312560085e-65	4.724330735011952e-11	7.0205674623440056e-15	0.00012665570609191656	-2.0169965121453884e-20	3.270845781740823e-19	1.1013029981946275e-14	1.4053939952803876e-13	2.58527694122609e-14
81900000	0.004936672099618521	1.9533312879355756e-49	2.7568176312560085e-65	4.724330735011952e-11	7.0205674623440056e-15	0.00012665570609191656	-2.0169964429289324e-20	3.270845781740823e-19	1.1013029981946275e-14	1.4053939952803876e-13	2.58527694122609e-14
82000000	0.004936672099618521	1.9533312879355756e-49	2.7568176312560085e-65	4.724330735011952e-11	7.0205674623440056e-15	0.00012665570609191656	-2.0169963737124766e-20	3.270845781740823e-19	1.1013029981946275e-14	1.4053939952803876e-13	2.58527694122609e-14
82100000	0.004936672099618521	1.9533312879355756e-49	2.7568176312560085e-65	4.724330735011952e-11	7.0205674623440056e-15	0.00012665570609191656	-2.0169963044960205e-20	3.270845781740823e-19	1.1013029981946275e-14	1.4053939952803876e-13	2.58527694122609e-14
82200000	0.004936672099618521	1.9533312879355756e-49	2.7568176312560085e-65	4.724330735011952e-11	7.0205674623440056e-15	0.00012665570609191656	-2.0169962352795644e-20	3.270845781740823e-19	1.1013029981946275e-14	1.4053939952803876e-13	2.58527694122609e-14
82300000	0.004936672099618521	1.9533312879355756e-49	2.7568176312560085e-65	4.724330735011952e-11	7.0205674623440056e-15	0.00012665570609191656	-2.0169961660631086e-20	3.270845781740823e-19	1.1013029981946275e-14	1.4053939952803876e-13	2.58527694122609e-14
82400000	0.004936672099618521	1.9533312879355756e-49	2.7568176312560085e-65	4.724330735011952e-11	7.0205674623440056e-15	0.00012665570609191656	-2.0169960968466525e-20	3.270845781740823e-19	1.1013029981946275e-14	1.4053939952803876e-13	2.58527694122609e-14
82500000	0.004936672099618521	1.9533312879355756e-49	2.7568176312560085e-65	4.724330735011952e-11	7.0205674623440056e-15	0.00012665570609191656	-2.0169960276301967e-20	3.270845781740823e-19	1.1013029981946275e-14	1.4053939952803876e-13	2.58527694122609e-14
82600000	0.004936672099618521	1.9533312879355756e-49	2.7568176312560085e-65	4.724330735011952e-11	7.020567462344006e-15	0.00012665570609191656	-2.0169959584137406e-20	3.270845781740823e-19	1.1013029981946275e-14	1.4053939952803876e-13	2.58527694122609e-14
82700000	0.004936672099618521	1.9533312879355756e-49	2.7568176312560085e-65	4.724330735011952e-11	7.020567462344006e-15	0.00012665570609191656	-2.016995889197285e-20	3.270845781740823e-19	1.1013029981946275e-14	1.4053939952803876e-13	2.58527694122609e-14
82800000	0.004936672099618521	1.9533312879355756e-49	2.7568176312560085e-65	4.724330735011952e-11	7.020567462344006e-15	0.00012665570609191656	-2.0169958199808288e-20	3.270845781740823e-19	1.1013029981946275e-14	1.4053939952803876e-13	2.58527694122609e-14
82900000	0.004936672099618521	1.9533312879355756e-49	2.7568176312560085e-65	4.724330735011952e-11	7.020567462344006e-15	0.00012665570609191656	-2.0169957507643727e-20	3.270845781740823e-19	1.1013029981946275e-14	1.4053939952803876e-13	2.58527694122609e-14
83000000	0.004936672099618521	1.9533312879355756e-49	2.7568176312560085e-65	4.724330735011952e-11	7.020567462344006e-15	0.00012665570609191656	-2.016995681547917e-20	3.270845781740823e-19	1.1013029981946275e-14	1.4053939952803876e-13	2.58527694122609e-14
83100000	0.004936672099618521	1.9533312879355756e-49	2.7568176312560085e-65	4.724330735011952e-11	7.020567462344006e-15	0.00012665570609191656	-2.0169956123314608e-20	3.270845781740823e-19	1.1013029981946275e-14	1.4053939952803876e-13	2.58527694122609e-14
83200000	0.004936672099618521	1.9533312879355756e-49	2.7568176312560085e-65	4.724330735011952e-11	7.020567462344006e-15	0.00012665570609191656	-2.016995543115005e-20	3.270845781740823e-19	1.1013029981946275e-14	1.4053939952803876e-13	2.58527694122609e-14
83300000	0.004936672099618521	1.9533312879355756e-49	2.7568176312560085e-65	4.724330735011952e-11	7.020567462344006e-15	0.00012665570609191656	-2.016995473898549e-20	3.270845781740823e-19	1.1013029981946275e-14	1.4053939952803876e-13	2.58527694122609e-14
83400000	0.004936672099618521	1.9533312879355756e-49	2.7568176312560085e-65	4.724330735011952e-11	7.020567462344006e-15	0.00012665570609191656	-2.0169954046820932e-20	3.270845781740823e-19	1.1013029981946275e-14	1.4053939952803876e-13	2.58527694122609e-14
83500000	0.004936672099618521	1.9533312879355756e-49	2.7568176312560085e-65	4.724330735011952e-11	7.020567462344006e-15	0.00012665570609191656	-2.016995335465637e-20	3.270845781740823e-19	1.1013029981946275e-14	1.4053939952803876e-13	2.58527694122609e-14
83600000	0.004936672099618521	1.9533312879355756e-49	2.7568176312560085e-65	4.724330735011952e-11	7.020567462344006e-15	0.00012665570609191656	-2.0169952662491813e-20	3.270845781740823e-19	1.1013029981946275e-14	1.4053939952803876e-13	2.58527694122609e-14
83700000	0.004936672099618521	1.9533312879355756e-49	2.7568176312560085e-65	4.724330735011952e-11	7.020567462344006e-15	0.00012665570609191656	-2.0169951970327252e-20	3.270845781740823e-19	1.1013029981946275e-14	1.4053939952803876e-13	2.58527694122609e-14
83800000	0.004936672099618521	1.9533312879355756e-49	2.7568176312560085e-65	4.724330735011952e-11	7.020567462344006e-15	0.00012665570609191656	-2.016995127816269e-20	3.270845781740823e-19	1.1013029981946275e-14	1.4053939952803876e-13	2.58527694122609e-14
83900000	0.004936672099618521	1.9533312879355756e-49	2.7568176312560085e-65	4.724330735011952e-11	7.020567462344006e-15	0.00012665570609191656	-2.0169950585998133e-20	3.270845781740823e-19	1.1013029981946275e-14	1.4053939952803876e-13	2.58527694122609e-14
84000000	0.004936672099618521	1.9533312879355756e-49	2.7568176312560085e-65	4.724330735011952e-11	7.020567462344006e-15	0.00012665570609191656	-2.0169949893833572e-20	3.270845781740823e-19	1.1013029981946275e-14	1.4053939952803876e-13	2.58527694122609e-14
84100000	0.004936672099618521	1.9533312879355756e-49	2.7568176312560085e-65	4.724330735011952e-11	7.020567462344006e-15	0.00012665570609191656	-2.0169949201669014e-20	3.270845781740823e-19	1.1013029981946275e-14	1.4053939952803876e-13	2.58527694122609e-14
84200000	0.004936672099618521	1.9533312879355756e-49	2.7568176312560085e-65	4.724330735011952e-11	7.020567462344006e-15	0.00012665570609191656	-2.0169948509504454e-20	3.270845781740823e-19	1.1013029981946275e-14	1.4053939952803876e-13	2.58527694122609e-14
84300000	0.004936672099618521	1.9533312879355756e-49	2.7568176312560085e-65	4.724330735011952e-11	7.020567462344006e-15	0.00012665570609191656	-2.0169947817339896e-20	3.270845781740823e-19	1.1013029981946275e-14	1.4053939952803876e-13	2.58527694122609e-14
84400000	0.004936672099618521	1.9533312879355756e-49	2.7568176312560085e-65	4.724330735011952e-11	7.020567462344006e-15	0.00012665570609191656	-2.0169947125175335e-20	3.270845781740823e-19	1.1013029981946275e-14	1.4053939952803876e-13	2.58527694122609e-14
84500000	0.004936672099618521	1.9533312879355756e-49	2.7568176312560085e-65	4.724330735011952e-11	7.020567462344006e-15	0.00012665570609191656	-2.0169946433010774e-20	3.270845781740823e-19	1.1013029981946275e-14	1.4053939952803876e-13	2.58527694122609e-14
84600000	0.004936672099618521	1.9533312879355756e-49	2.7568176312560085e-65	4.724330735011952e-11	7.020567462344006e-15	0.00012665570609191656	-2.0169945740846216e-20	3.270845781740823e-19	1.1013029981946275e-14	1.4053939952803876e-13	2.58527694122609e-14
84700000	0.004936672099618521	1.9533312879355756e-49	2.7568176312560085e-65	4.724330735011952e-11	7.020567462344006e-15	0.00012665570609191656	-2.0169945048681655e-20	3.270845781740823e-19	1.1013029981946275e-14	1.4053939952803876e-13	2.58527694122609e-14
84800000	0.004936672099618521	1.9533312879355756e-49	2.7568176312560085e-65	4.724330735011952e-11	7.020567462344006e-15	0.00012665570609191656	-2.0169944356517097e-20	3.270845781740823e-19	1.1013029981946275e-14	1.4053939952803876e-13	2.58527694122609e-14
84900000	0.004936672099618521	1.9533312879355756e-49	2.7568176312560085e-65	4.724330735011952e-11	7.020567462344006e-15	0.00012665570609191656	-2.0169943664352536e-20	3.270845781740823e-19	1.1013029981946275e-14	1.4053939952803876e-13	2.58527694122609e-14
85000000	0.004936672099618521	1.9533312879355756e-49	2.7568176312560085e-65	4.724330735011952e-11	7.020567462344006e-15	0.00012665570609191656	-2.016994297218798e-20	3.270845781740823e-19	1.1013029981946275e-14	1.4053939952803876e-13	2.58527694122609e-14
85100000	0.004936672099618521	1.9533312879355756e-49	2.7568176312560085e-65	4.724330735011952e-11	7.020567462344006e-15	0.00012665570609191656	-2.0169942280023418e-20	3.270845781740823e-19	1.1013029981946275e-14	1.4053939952803876e-13	2.58527694122609e-14
85200000	0.004936672099618521	1.9533312879355756e-49	2.7568176312560085e-65	4.724330735011952e-11	7.020567462344006e-15	0.00012665570609191656	-2.016994158785886e-20	3.270845781740823e-19	1.1013029981946275e-14	1.4053939952803876e-13	2.58527694122609e-14
85300000	0.004936672099618521	1.9533312879355756e-49	2.7568176312560085e-65	4.724330735011952e-11	7.020567462344006e-15	0.00012665570609191656	-2.01699408956943e-20	3.270845781740823e-19	1.1013029981946275e-14	1.4053939952803876e-13	2.58527694122609e-14
85400000	0.004936672099618521	1.9533312879355756e-49	2.7568176312560085e-65	4.724330735011952e-11	7.020567462344006e-15	0.00012665570609191656	-2.0169940203529738e-20	3.270845781740823e-19	1.1013029981946275e-14	1.4053939952803876e-13	2.58527694122609e-14
85500000	0.004936672099618521	1.9533312879355756e-49	2.7568176312560085e-65	4.724330735011952e-11	7.020567462344006e-15	0.00012665570609191656	-2.016993951136518e-20	3.270845781740823e-19	1.1013029981946275e-14	1.4053939952803876e-13	2.58527694122609e-14
85600000	0.004936672099618521	1.9533312879355756e-49	2.7568176312560085e-65	4.724330735011952e-11	7.020567462344006e-15	0.00012665570609191656	-2.016993881920062e-20	3.270845781740823e-19	1.1013029981946275e-14	1.4053939952803876e-13	2.58527694122609e-14
85700000	0.004936672099618521	1.9533312879355756e-49	2.7568176312560085e-65	4.724330735011952e-11	7.020567462344006e-15	0.00012665570609191656	-2.0169938127036062e-20	3.270845781740823e-19	1.1013029981946275e-14	1.4053939952803876e-13	2.58527694122609e-14
85800000	0.004936672099618521	1.9533312879355756e-49	2.7568176312560085e-65	4.724330735011952e-11	7.020567462344006e-15	0.00012665570609191656	-2.01699374348715e-20	3.270845781740823e-19	1.1013029981946275e-14	1.4053939952803876e-13	2.58527694122609e-14
85900000	0.004936672099618521	1.9533312879355756e-49	2.7568176312560085e-65	4.724330735011952e-11	7.020567462344006e-15	0.00012665570609191656	-2.0169936742706943e-20	3.270845781740823e-19	1.1013029981946275e-14	1.4053939952803876e-13	2.58527694122609e-14
86000000	0.004936672099618521	1.9533312879355756e-49	2.7568176312560085e-65	4.724330735011952e-11	7.020567462344006e-15	0.00012665570609191656	-2.0169936050542382e-20	3.270845781740823e-19	1.1013029981946275e-14	1.4053939952803876e-13	2.58527694122609e-14
86100000	0.004936672099618521	1.9533312879355756e-49	2.7568176312560085e-65	4.724330735011952e-11	7.020567462344006e-15	0.00012665570609191656	-2.016993535837782e-20	3.270845781740823e-19	1.1013029981946275e-14	1.4053939952803876e-13	2.58527694122609e-14
86200000	0.004936672099618521	1.9533312879355756e-49	2.7568176312560085e-65	4.724330735011952e-11	7.020567462344006e-15	0.00012665570609191656	-2.0169934666213263e-20	3.270845781740823e-19	1.1013029981946275e-14	1.4053939952803876e-13	2.58527694122609e-14
86300000	0.004936672099618521	1.9533312879355756e-49	2.7568176312560085e-65	4.724330735011952e-11	7.020567462344006e-15	0.00012665570609191656	-2.0169933974048702e-20	3.270845781740823e-19	1.1013029981946275e-14	1.4053939952803876e-13	2.58527694122609e-14
86400000	0.004936672099618521	1.9533312879355756e-49	2.7568176312560085e-65	4.724330735011952e-11	7.020567462344006e-15	0.00012665570609191656	-2.0169933281884144e-20	3.270845781740823e-19	1.1013029981946275e-14	1.4053939952803876e-13	2.58527694122609e-14
86500000	0.004936672099618521	1.9533312879355756e-49	2.7568176312560085e-65	4.724330735011952e-11	7.020567462344006e-15	0.00012665570609191656	-2.0169932589719584e-20	3.270845781740823e-19	1.1013029981946275e-14	1.4053939952803876e-13	2.58527694122609e-14
86600000	0.004936672099618521	1.9533312879355756e-49	2.7568176312560085e-65	4.724330735011952e-11	7.020567462344006e-15	0.00012665570609191656	-2.0169931897555026e-20	3.270845781740823e-19	1.1013029981946275e-14	1.4053939952803876e-13	2.58527694122609e-14
86700000	0.004936672099618521	1.9533312879355756e-49	2.7568176312560085e-65	4.724330735011952e-11	7.020567462344006e-15	0.00012665570609191656	-2.0169931205390465e-20	3.270845781740823e-19	1.1013029981946275e-14	1.4053939952803876e-13	2.58527694122609e-14
86800000	0.004936672099618521	1.9533312879355756e-49	2.7568176312560085e-65	4.724330735011952e-11	7.020567462344006e-15	0.00012665570609191656	-2.0169930513225904e-20	3.270845781740823e-19	1.1013029981946275e-14	1.4053939952803876e-13	2.58527694122609e-14
86900000	0.004936672099618521	1.9533312879355752e-49	2.7568176312560085e-65	4.724330735011952e-11	7.020567462344006e-15	0.00012665570609191656	-2.0169929821061346e-20	3.270845781740823e-19	1.1013029981946275e-14	1.4053939952803876e-13	2.58527694122609e-14
87000000	0.004936672099618521	1.9533312879355752e-49	2.7568176312560085e-65	4.724330735011952e-11	7.020567462344006e-15	0.00012665570609191656	-2.0169929128896785e-20	3.270845781740823e-19	1.1013029981946275e-14	1.4053939952803876e-13	2.58527694122609e-14
87100000	0.004936672099618521	1.9533312879355752e-49	2.7568176312560085e-65	4.724330735011952e-11	7.020567462344006e-15	0.00012665570609191656	-2.0169928436732227e-20	3.270845781740823e-19	1.1013029981946275e-14	1.4053939952803876e-13	2.58527694122609e-14
87200000	0.004936672099618521	1.9533312879355752e-49	2.7568176312560085e-65	4.724330735011952e-11	7.020567462344006e-15	0.00012665570609191656	-2.0169927744567667e-20	3.270845781740823e-19	1.1013029981946275e-14	1.4053939952803876e-13	2.58527694122609e-14
87300000	0.004936672099618521	1.9533312879355752e-49	2.7568176312560085e-65	4.724330735011952e-11	7.020567462344006e-15	0.00012665570609191656	-2.016992705240311e-20	3.270845781740823e-19	1.1013029981946275e-14	1.4053939952803876e-13	2.58527694122609e-14
87400000	0.004936672099618521	1.9533312879355752e-49	2.7568176312560085e-65	4.724330735011952e-11	7.020567462344006e-15	0.00012665570609191656	-2.0169926360238548e-20	3.270845781740823e-19	1.1013029981946275e-14	1.4053939952803876e-13	2.58527694122609e-14
87500000	0.004936672099618521	1.9533312879355752e-49	2.7568176312560085e-65	4.724330735011952e-11	7.020567462344006e-15	0.00012665570609191656	-2.0169925668073987e-20	3.270845781740823e-19	1.1013029981946275e-14	1.4053939952803876e-13	2.58527694122609e-14
87600000	0.004936672099618521	1.9533312879355752e-49	2.7568176312560085e-65	4.724330735011952e-11	7.020567462344006e-15	0.00012665570609191656	-2.016992497590943e-20	3.270845781740823e-19	1.1013029981946275e-14	1.4053939952803876e-13	2.58527694122609e-14
87700000	0.004936672099618521	1.9533312879355752e-49	2.7568176312560085e-65	4.724330735011952e-11	7.020567462344006e-15	0.00012665570609191656	-2.0169924283744868e-20	3.270845781740823e-19	1.1013029981946275e-14	1.4053939952803876e-13	2.58527694122609e-14
87800000	0.004936672099618521	1.9533312879355752e-49	2.7568176312560085e-65	4.724330735011952e-11	7.020567462344006e-15	0.00012665570609191656	-2.016992359158031e-20	3.270845781740823e-19	1.1013029981946275e-14	1.4053939952803876e-13	2.58527694122609e-14
87900000	0.004936672099618521	1.9533312879355752e-49	2.7568176312560085e-65	4.724330735011952e-11	7.020567462344006e-15	0.00012665570609191656	-2.016992289941575e-20	3.270845781740823e-19	1.1013029981946275e-14	1.4053939952803876e-13	2.58527694122609e-14
88000000	0.004936672099618521	1.9533312879355752e-49	2.7568176312560085e-65	4.724330735011952e-11	7.020567462344006e-15	0.00012665570609191656	-2.0169922207251192e-20	3.270845781740823e-19	1.1013029981946275e-14	1.4053939952803876e-13	2.58527694122609e-14
88100000	0.004936672099618521	1.9533312879355752e-49	2.7568176312560085e-65	4.724330735011952e-11	7.020567462344006e-15	0.00012665570609191656	-2.016992151508663e-20	3.270845781740823e-19	1.1013029981946275e-14	1.4053939952803876e-13	2.58527694122609e-14
88200000	0.004936672099618521	1.9533312879355752e-49	2.7568176312560085e-65	4.724330735011952e-11	7.020567462344006e-15	0.00012665570609191656	-2.016992082292207e-20	3.270845781740823e-19	1.1013029981946275e-14	1.4053939952803876e-13	2.58527694122609e-14
88300000	0.004936672099618521	1.9533312879355752e-49	2.7568176312560085e-65	4.724330735011952e-11	7.020567462344006e-15	0.00012665570609191656	-2.0169920130757512e-20	3.270845781740823e-19	1.1013029981946275e-14	1.4053939952803876e-13	2.58527694122609e-14
88400000	0.004936672099618521	1.9533312879355752e-49	2.7568176312560085e-65	4.724330735011952e-11	7.020567462344006e-15	0.00012665570609191656	-2.016991943859295e-20	3.270845781740823e-19	1.1013029981946275e-14	1.4053939952803876e-13	2.58527694122609e-14
88500000	0.004936672099618521	1.9533312879355752e-49	2.7568176312560085e-65	4.724330735011952e-11	7.020567462344006e-15	0.00012665570609191656	-2.0169918746428393e-20	3.270845781740823e-19	1.1013029981946275e-14	1.4053939952803876e-13	2.58527694122609e-14
88600000	0.004936672099618521	1.953331287935575e-49	2.7568176312560085e-65	4.724330735011952e-11	7.020567462344006e-15	0.00012665570609191656	-2.0169918054263832e-20	3.270845781740823e-19	1.1013029981946275e-14	1.4053939952803876e-13	2.58527694122609e-14
88700000	0.004936672099618521	1.953331287935575e-49	2.756817631256008e-65	4.724330735011952e-11	7.020567462344006e-15	0.00012665570609191656	-2.0169917362099272e-20	3.270845781740823e-19	1.1013029981946275e-14	1.4053939952803876e-13	2.58527694122609e-14
88800000	0.004936672099618521	1.953331287935575e-49	2.756817631256008e-65	4.7243307350119516e-11	7.020567462344006e-15	0.00012665570609191653	-2.0169916669934714e-20	3.270845781740823e-19	1.1013029981946275e-14	1.4053939952803876e-13	2.58527694122609e-14
88900000	0.004936672099618521	1.953331287935575e-49	2.756817631256008e-65	4.7243307350119516e-11	7.020567462344006e-15	0.00012665570609191653	-2.0169915977770153e-20	3.270845781740823e-19	1.1013029981946275e-14	1.4053939952803876e-13	2.58527694122609e-14
89000000	0.004936672099618521	1.953331287935575e-49	2.756817631256008e-65	4.7243307350119516e-11	7.020567462344006e-15	0.00012665570609191653	-2.0169915285605595e-20	3.270845781740823e-19	1.1013029981946275e-14	1.4053939952803876e-13	2.58527694122609e-14
89100000	0.004936672099618521	1.953331287935575e-49	2.756817631256008e-65	4.7243307350119516e-11	7.020567462344006e-15	0.00012665570609191653	-2.0169914593441034e-20	3.270845781740823e-19	1.1013029981946275e-14	1.4053939952803876e-13	2.58527694122609e-14
89200000	0.004936672099618521	1.953331287935575e-49	2.756817631256008e-65	4.7243307350119516e-11	7.020567462344006e-15	0.00012665570609191653	-2.0169913901276476e-20	3.270845781740823e-19	1.1013029981946275e-14	1.4053939952803876e-13	2.58527694122609e-14
89300000	0.004936672099618521	1.953331287935575e-49	2.756817631256008e-65	4.7243307350119516e-11	7.020567462344006e-15	0.00012665570609191653	-2.0169913209111915e-20	3.270845781740823e-19	1.1013029981946275e-14	1.4053939952803876e-13	2.58527694122609e-14
89400000	0.004936672099618521	1.953331287935575e-49	2.756817631256008e-65	4.7243307350119516e-11	7.020567462344006e-15	0.00012665570609191653	-2.0169912516947354e-20	3.270845781740823e-19	1.1013029981946275e-14	1.4053939952803876e-13	2.58527694122609e-14
89500000	0.004936672099618521	1.953331287935575e-49	2.756817631256008e-65	4.7243307350119516e-11	7.020567462344006e-15	0.00012665570609191653	-2.0169911824782797e-20	3.270845781740823e-19	1.1013029981946275e-14	1.4053939952803876e-13	2.58527694122609e-14
89600000	0.004936672099618521	1.953331287935575e-49	2.756817631256008e-65	4.7243307350119516e-11	7.020567462344006e-15	0.00012665570609191653	-2.0169911132618236e-20	3.270845781740823e-19	1.1013029981946275e-14	1.4053939952803876e-13	2.58527694122609e-14
89700000	0.004936672099618521	1.953331287935575e-49	2.756817631256008e-65	4.7243307350119516e-11	7.020567462344006e-15	0.00012665570609191653	-2.0169910440453678e-20	3.270845781740823e-19	1.1013029981946275e-14	1.4053939952803876e-13	2.58527694122609e-14
89800000	0.004936672099618521	1.953331287935575e-49	2.756817631256008e-65	4.7243307350119516e-11	7.020567462344006e-15	0.00012665570609191653	-2.0169909748289117e-20	3.270845781740823e-19	1.1013029981946275e-14	1.4053939952803876e-13	2.58527694122609e-14
89900000	0.004936672099618521	1.953331287935575e-49	2.756817631256008e-65	4.7243307350119516e-11	7.020567462344006e-15	0.00012665570609191653	-2.016990905612456e-20	3.270845781740823e-19	1.1013029981946275e-14	1.4053939952803876e-13	2.58527694122609e-14
90000000	0.004936672099618521	1.9533312879355745e-49	2.756817631256008e-65	4.7243307350119516e-11	7.020567462344006e-15	0.00012665570609191653	-2.0169908363959998e-20	3.270845781740823e-19	1.1013029981946275e-14	1.4053939952803876e-13	2.58527694122609e-14
90100000	0.004936672099618521	1.9533312879355745e-49	2.756817631256008e-65	4.7243307350119516e-11	7.0205674623440056e-15	0.00012665570609191653	-2.0169907671795437e-20	3.270845781740823e-19	1.1013029981946275e-14	1.4053939952803876e-13	2.58527694122609e-14
90200000	0.004936672099618521	1.9533312879355745e-49	2.756817631256008e-65	4.7243307350119516e-11	7.0205674623440056e-15	0.00012665570609191653	-2.016990697963088e-20	3.270845781740823e-19	1.1013029981946275e-14	1.4053939952803876e-13	2.58527694122609e-14
90300000	0.004936672099618521	1.9533312879355745e-49	2.756817631256008e-65	4.7243307350119516e-11	7.0205674623440056e-15	0.00012665570609191653	-2.016990628746632e-20	3.270845781740823e-19	1.1013029981946275e-14	1.4053939952803876e-13	2.58527694122609e-14
90400000	0.004936672099618521	1.9533312879355745e-49	2.756817631256008e-65	4.7243307350119516e-11	7.0205674623440056e-15	0.00012665570609191653	-2.016990559530176e-20	3.270845781740823e-19	1.1013029981946275e-14	1.4053939952803876e-13	2.58527694122609e-14
90500000	0.004936672099618521	1.9533312879355745e-49	2.756817631256008e-65	4.7243307350119516e-11	7.0205674623440056e-15	0.00012665570609191653	-2.01699049031372e-20	3.270845781740823e-19	1.1013029981946275e-14	1.4053939952803876e-13	2.58527694122609e-14
90600000	0.004936672099618521	1.9533312879355745e-49	2.756817631256008e-65	4.7243307350119516e-11	7.0205674623440056e-15	0.00012665570609191653	-2.0169904210972642e-20	3.270845781740823e-19	1.1013029981946275e-14	1.4053939952803876e-13	2.58527694122609e-14
90700000	0.004936672099618521	1.9533312879355745e-49	2.756817631256008e-65	4.7243307350119516e-11	7.0205674623440056e-15	0.00012665570609191653	-2.016990351880808e-20	3.270845781740823e-19	1.1013029981946275e-14	1.4053939952803876e-13	2.58527694122609e-14
90800000	0.004936672099618521	1.9533312879355745e-49	2.756817631256008e-65	4.7243307350119516e-11	7.0205674623440056e-15	0.00012665570609191653	-2.016990282664352e-20	3.270845781740823e-19	1.1013029981946275e-14	1.4053939952803876e-13	2.58527694122609e-14
90900000	0.004936672099618521	1.9533312879355745e-49	2.756817631256008e-65	4.7243307350119516e-11	7.0205674623440056e-15	0.00012665570609191653	-2.0169902134478962e-20	3.270845781740823e-19	1.1013029981946275e-14	1.4053939952803876e-13	2.58527694122609e-14
91000000	0.004936672099618521	1.9533312879355745e-49	2.756817631256008e-65	4.7243307350119516e-11	7.0205674623440056e-15	0.00012665570609191653	-2.0169901442314402e-20	3.270845781740823e-19	1.1013029981946275e-14	1.4053939952803876e-13	2.58527694122609e-14
91100000	0.004936672099618521	1.9533312879355745e-49	2.756817631256008e-65	4.7243307350119516e-11	7.0205674623440056e-15	0.00012665570609191653	-2.0169900750149844e-20	3.270845781740823e-19	1.1013029981946275e-14	1.4053939952803876e-13	2.58527694122609e-14
91200000	0.004936672099618521	1.9533312879355745e-49	2.756817631256008e-65	4.7243307350119516e-11	7.0205674623440056e-15	0.00012665570609191653	-2.0169900057985283e-20	3.270845781740823e-19	1.1013029981946275e-14	1.4053939952803876e-13	2.58527694122609e-14
91300000	0.004936672099618521	1.9533312879355745e-49	2.756817631256008e-65	4.7243307350119516e-11	7.0205674623440056e-15	0.00012665570609191653	-2.0169899365820725e-20	3.270845781740823e-19	1.1013029981946275e-14	1.4053939952803876e-13	2.58527694122609e-14
91400000	0.004936672099618521	1.953331287935574e-49	2.756817631256008e-65	4.7243307350119516e-11	7.0205674623440056e-15	0.00012665570609191653	-2.0169898673656164e-20	3.270845781740823e-19	1.1013029981946275e-14	1.4053939952803876e-13	2.58527694122609e-14
91500000	0.004936672099618521	1.953331287935574e-49	2.756817631256008e-65	4.7243307350119516e-11	7.0205674623440056e-15	0.00012665570609191653	-2.0169897981491603e-20	3.270845781740823e-19	1.1013029981946275e-14	1.4053939952803876e-13	2.58527694122609e-14
91600000	0.004936672099618521	1.953331287935574e-49	2.756817631256008e-65	4.7243307350119516e-11	7.0205674623440056e-15	0.00012665570609191653	-2.0169897289327045e-20	3.270845781740823e-19	1.1013029981946275e-14	1.4053939952803876e-13	2.58527694122609e-14
91700000	0.004936672099618521	1.953331287935574e-49	2.756817631256008e-65	4.7243307350119516e-11	7.0205674623440056e-15	0.00012665570609191653	-2.0169896597162485e-20	3.270845781740823e-19	1.1013029981946275e-14	1.4053939952803876e-13	2.58527694122609e-14
91800000	0.004936672099618521	1.953331287935574e-49	2.756817631256008e-65	4.7243307350119516e-11	7.0205674623440056e-15	0.00012665570609191653	-2.0169895904997927e-20	3.270845781740823e-19	1.1013029981946275e-14	1.4053939952803876e-13	2.58527694122609e-14
91900000	0.004936672099618521	1.953331287935574e-49	2.756817631256008e-65	4.7243307350119516e-11	7.0205674623440056e-15	0.00012665570609191653	-2.0169895212833366e-20	3.270845781740823e-19	1.1013029981946275e-14	1.4053939952803876e-13	2.58527694122609e-14
92000000	0.004936672099618521	1.953331287935574e-49	2.756817631256008e-65	4.7243307350119516e-11	7.0205674623440056e-15	0.00012665570609191653	-2.0169894520668808e-20	3.270845781740823e-19	1.1013029981946275e-14	1.4053939952803876e-13	2.58527694122609e-14
92100000	0.004936672099618521	1.953331287935574e-49	2.756817631256008e-65	4.7243307350119516e-11	7.0205674623440056e-15	0.00012665570609191653	-2.0169893828504247e-20	3.270845781740823e-19	1.1013029981946275e-14	1.4053939952803876e-13	2.58527694122609e-14
92200000	0.004936672099618521	1.953331287935574e-49	2.756817631256008e-65	4.7243307350119516e-11	7.0205674623440056e-15	0.00012665570609191653	-2.016989313633969e-20	3.270845781740823e-19	1.1013029981946275e-14	1.4053939952803876e-13	2.58527694122609e-14
92300000	0.004936672099618521	1.953331287935574e-49	2.756817631256008e-65	4.7243307350119516e-11	7.0205674623440056e-15	0.00012665570609191653	-2.0169892444175128e-20	3.270845781740823e-19	1.1013029981946275e-14	1.4053939952803876e-13	2.58527694122609e-14
92400000	0.004936672099618521	1.953331287935574e-49	2.756817631256008e-65	4.7243307350119516e-11	7.0205674623440056e-15	0.00012665570609191653	-2.0169891752010567e-20	3.270845781740823e-19	1.1013029981946275e-14	1.4053939952803876e-13	2.58527694122609e-14
92500000	0.004936672099618521	1.953331287935574e-49	2.756817631256008e-65	4.7243307350119516e-11	7.0205674623440056e-15	0.00012665570609191653	-2.016989105984601e-20	3.270845781740823e-19	1.1013029981946275e-14	1.4053939952803876e-13	2.58527694122609e-14
92600000	0.004936672099618521	1.953331287935574e-49	2.756817631256008e-65	4.7243307350119516e-11	7.0205674623440056e-15	0.00012665570609191653	-2.016989036768145e-20	3.270845781740823e-19	1.1013029981946275e-14	1.4053939952803876e-13	2.58527694122609e-14
92700000	0.004936672099618521	1.953331287935574e-49	2.756817631256008e-65	4.7243307350119516e-11	7.0205674623440056e-15	0.00012665570609191653	-2.016988967551689e-20	3.270845781740823e-19	1.1013029981946275e-14	1.4053939952803876e-13	2.58527694122609e-14
92800000	0.004936672099618521	1.953331287935574e-49	2.756817631256008e-65	4.7243307350119516e-11	7.0205674623440056e-15	0.00012665570609191653	-2.016988898335233e-20	3.270845781740823e-19	1.1013029981946275e-14	1.4053939952803876e-13	2.58527694122609e-14
92900000	0.004936672099618521	1.953331287935574e-49	2.756817631256008e-65	4.7243307350119516e-11	7.0205674623440056e-15	0.00012665570609191653	-2.0169888291187772e-20	3.270845781740823e-19	1.1013029981946275e-14	1.4053939952803876e-13	2.58527694122609e-14
93000000	0.004936672099618521	1.953331287935574e-49	2.756817631256008e-65	4.7243307350119516e-11	7.0205674623440056e-15	0.00012665570609191653	-2.016988759902321e-20	3.270845781740823e-19	1.1013029981946275e-14	1.4053939952803876e-13	2.58527694122609e-14
93100000	0.004936672099618521	1.953331287935574e-49	2.756817631256008e-65	4.7243307350119516e-11	7.0205674623440056e-15	0.00012665570609191653	-2.016988690685865e-20	3.270845781740823e-19	1.1013029981946275e-14	1.4053939952803876e-13	2.58527694122609e-14
93200000	0.004936672099618521	1.953331287935574e-49	2.756817631256008e-65	4.7243307350119516e-11	7.0205674623440056e-15	0.00012665570609191653	-2.0169886214694093e-20	3.270845781740823e-19	1.1013029981946275e-14	1.4053939952803876e-13	2.58527694122609e-14
93300000	0.004936672099618521	1.953331287935574e-49	2.756817631256008e-65	4.7243307350119516e-11	7.0205674623440056e-15	0.00012665570609191653	-2.0169885522529532e-20	3.270845781740823e-19	1.1013029981946275e-14	1.4053939952803876e-13	2.58527694122609e-14
93400000	0.004936672099618521	1.9533312879355737e-49	2.756817631256008e-65	4.7243307350119516e-11	7.0205674623440056e-15	0.00012665570609191653	-2.0169884830364974e-20	3.270845781740823e-19	1.1013029981946275e-14	1.4053939952803876e-13	2.58527694122609e-14
93500000	0.004936672099618521	1.9533312879355737e-49	2.756817631256008e-65	4.7243307350119516e-11	7.0205674623440056e-15	0.00012665570609191653	-2.0169884138200413e-20	3.270845781740823e-19	1.1013029981946275e-14	1.4053939952803876e-13	2.58527694122609e-14
93600000	0.004936672099618521	1.9533312879355737e-49	2.756817631256008e-65	4.7243307350119516e-11	7.0205674623440056e-15	0.00012665570609191653	-2.0169883446035855e-20	3.270845781740823e-19	1.1013029981946275e-14	1.4053939952803876e-13	2.58527694122609e-14
93700000	0.004936672099618521	1.9533312879355737e-49	2.756817631256008e-65	4.7243307350119516e-11	7.0205674623440056e-15	0.00012665570609191653	-2.0169882753871294e-20	3.270845781740823e-19	1.1013029981946275e-14	1.4053939952803876e-13	2.58527694122609e-14
93800000	0.004936672099618521	1.9533312879355737e-49	2.756817631256008e-65	4.7243307350119516e-11	7.0205674623440056e-15	0.00012665570609191653	-2.0169882061706733e-20	3.270845781740823e-19	1.1013029981946275e-14	1.4053939952803876e-13	2.58527694122609e-14
93900000	0.004936672099618521	1.9533312879355737e-49	2.756817631256008e-65	4.7243307350119516e-11	7.0205674623440056e-15	0.00012665570609191653	-2.0169881369542175e-20	3.270845781740823e-19	1.1013029981946275e-14	1.4053939952803876e-13	2.58527694122609e-14
94000000	0.004936672099618521	1.9533312879355737e-49	2.756817631256008e-65	4.7243307350119516e-11	7.0205674623440056e-15	0.00012665570609191653	-2.0169880677377615e-20	3.270845781740823e-19	1.1013029981946275e-14	1.4053939952803876e-13	2.58527694122609e-14
94100000	0.004936672099618521	1.9533312879355737e-49	2.756817631256008e-65	4.7243307350119516e-11	7.0205674623440056e-15	0.00012665570609191653	-2.0169879985213057e-20	3.270845781740823e-19	1.1013029981946275e-14	1.4053939952803876e-13	2.58527694122609e-14
94200000	0.004936672099618521	1.9533312879355737e-49	2.756817631256008e-65	4.7243307350119516e-11	7.0205674623440056e-15	0.00012665570609191653	-2.0169879293048496e-20	3.270845781740823e-19	1.1013029981946275e-14	1.4053939952803876e-13	2.58527694122609e-14
94300000	0.004936672099618521	1.9533312879355737e-49	2.756817631256008e-65	4.7243307350119516e-11	7.0205674623440056e-15	0.00012665570609191653	-2.0169878600883938e-20	3.270845781740823e-19	1.1013029981946275e-14	1.4053939952803876e-13	2.58527694122609e-14
94400000	0.004936672099618521	1.9533312879355737e-49	2.756817631256008e-65	4.7243307350119516e-11	7.0205674623440056e-15	0.00012665570609191653	-2.0169877908719377e-20	3.270845781740823e-19	1.1013029981946275e-14	1.4053939952803876e-13	2.58527694122609e-14
94500000	0.004936672099618521	1.9533312879355737e-49	2.756817631256008e-65	4.7243307350119516e-11	7.0205674623440056e-15	0.00012665570609191653	-2.0169877216554816e-20	3.270845781740823e-19	1.1013029981946275e-14	1.4053939952803876e-13	2.58527694122609e-14
94600000	0.004936672099618521	1.9533312879355737e-49	2.756817631256008e-65	4.7243307350119516e-11	7.0205674623440056e-15	0.00012665570609191653	-2.0169876524390258e-20	3.270845781740823e-19	1.1013029981946275e-14	1.4053939952803876e-13	2.58527694122609e-14
94700000	0.004936672099618521	1.9533312879355737e-49	2.756817631256008e-65	4.7243307350119516e-11	7.0205674623440056e-15	0.00012665570609191653	-2.0169875832225698e-20	3.270845781740823e-19	1.1013029981946275e-14	1.4053939952803876e-13	2.58527694122609e-14
94800000	0.004936672099618521	1.9533312879355737e-49	2.756817631256008e-65	4.7243307350119516e-11	7.0205674623440056e-15	0.00012665570609191653	-2.016987514006114e-20	3.270845781740823e-19	1.1013029981946275e-14	1.4053939952803876e-13	2.58527694122609e-14
94900000	0.004936672099618521	1.9533312879355737e-49	2.756817631256008e-65	4.7243307350119516e-11	7.0205674623440056e-15	0.00012665570609191653	-2.016987444789658e-20	3.270845781740823e-19	1.1013029981946275e-14	1.4053939952803876e-13	2.58527694122609e-14
95000000	0.004936672099618521	1.9533312879355737e-49	2.756817631256008e-65	4.7243307350119516e-11	7.020567462344005e-15	0.00012665570609191653	-2.016987375573202e-20	3.270845781740823e-19	1.1013029981946275e-14	1.4053939952803876e-13	2.58527694122609e-14
95100000	0.004936672099618521	1.9533312879355737e-49	2.756817631256008e-65	4.7243307350119516e-11	7.020567462344005e-15	0.00012665570609191653	-2.016987306356746e-20	3.270845781740823e-19	1.1013029981946275e-14	1.4053939952803876e-13	2.58527694122609e-14
95200000	0.004936672099618521	1.9533312879355737e-49	2.756817631256008e-65	4.7243307350119516e-11	7.020567462344005e-15	0.00012665570609191653	-2.01698723714029e-20	3.270845781740823e-19	1.1013029981946275e-14	1.4053939952803876e-13	2.58527694122609e-14
95300000	0.004936672099618521	1.9533312879355737e-49	2.756817631256008e-65	4.7243307350119516e-11	7.020567462344005e-15	0.00012665570609191653	-2.016987167923834e-20	3.270845781740823e-19	1.1013029981946275e-14	1.4053939952803876e-13	2.58527694122609e-14
95400000	0.004936672099618521	1.9533312879355737e-49	2.756817631256008e-65	4.7243307350119516e-11	7.020567462344005e-15	0.00012665570609191653	-2.016987098707378e-20	3.270845781740823e-19	1.1013029981946275e-14	1.4053939952803876e-13	2.58527694122609e-14
95500000	0.004936672099618521	1.9533312879355737e-49	2.756817631256008e-65	4.7243307350119516e-11	7.020567462344005e-15	0.00012665570609191653	-2.0169870294909223e-20	3.270845781740823e-19	1.1013029981946275e-14	1.4053939952803876e-13	2.58527694122609e-14
95600000	0.004936672099618521	1.9533312879355737e-49	2.756817631256008e-65	4.7243307350119516e-11	7.020567462344005e-15	0.00012665570609191653	-2.0169869602744662e-20	3.270845781740823e-19	1.1013029981946275e-14	1.4053939952803876e-13	2.58527694122609e-14
95700000	0.004936672099618521	1.9533312879355737e-49	2.756817631256008e-65	4.7243307350119516e-11	7.020567462344005e-15	0.00012665570609191653	-2.0169868910580104e-20	3.270845781740823e-19	1.1013029981946275e-14	1.4053939952803876e-13	2.58527694122609e-14
95800000	0.004936672099618521	1.9533312879355737e-49	2.7568176312560077e-65	4.7243307350119516e-11	7.020567462344005e-15	0.00012665570609191653	-2.0169868218415543e-20	3.270845781740823e-19	1.1013029981946273e-14	1.4053939952803876e-13	2.58527694122609e-14
95900000	0.004936672099618521	1.9533312879355737e-49	2.7568176312560077e-65	4.7243307350119516e-11	7.020567462344005e-15	0.00012665570609191653	-2.0169867526250982e-20	3.270845781740823e-19	1.1013029981946273e-14	1.4053939952803876e-13	2.58527694122609e-14
96000000	0.004936672099618521	1.9533312879355737e-49	2.7568176312560077e-65	4.7243307350119516e-11	7.020567462344005e-15	0.00012665570609191653	-2.0169866834086424e-20	3.270845781740823e-19	1.1013029981946273e-14	1.4053939952803876e-13	2.58527694122609e-14
96100000	0.004936672099618521	1.9533312879355737e-49	2.7568176312560077e-65	4.7243307350119516e-11	7.020567462344005e-15	0.00012665570609191653	-2.0169866141921863e-20	3.270845781740823e-19	1.1013029981946273e-14	1.4053939952803876e-13	2.58527694122609e-14
96200000	0.004936672099618521	1.9533312879355737e-49	2.7568176312560077e-65	4.7243307350119516e-11	7.020567462344005e-15	0.00012665570609191653	-2.0169865449757306e-20	3.270845781740823e-19	1.1013029981946273e-14	1.4053939952803876e-13	2.58527694122609e-14
96300000	0.004936672099618521	1.9533312879355737e-49	2.7568176312560077e-65	4.7243307350119516e-11	7.020567462344005e-15	0.00012665570609191653	-2.0169864757592745e-20	3.270845781740823e-19	1.1013029981946273e-14	1.4053939952803876e-13	2.58527694122609e-14
96400000	0.004936672099618521	1.9533312879355737e-49	2.7568176312560077e-65	4.7243307350119516e-11	7.020567462344005e-15	0.00012665570609191653	-2.0169864065428187e-20	3.270845781740823e-19	1.1013029981946273e-14	1.4053939952803876e-13	2.58527694122609e-14
96500000	0.004936672099618521	1.9533312879355737e-49	2.7568176312560077e-65	4.7243307350119516e-11	7.020567462344005e-15	0.00012665570609191653	-2.0169863373263626e-20	3.270845781740823e-19	1.1013029981946273e-14	1.4053939952803876e-13	2.58527694122609e-14
96600000	0.004936672099618521	1.9533312879355737e-49	2.7568176312560077e-65	4.7243307350119516e-11	7.020567462344005e-15	0.00012665570609191653	-2.0169862681099065e-20	3.270845781740823e-19	1.1013029981946273e-14	1.4053939952803876e-13	2.58527694122609e-14
96700000	0.004936672099618521	1.9533312879355737e-49	2.7568176312560077e-65	4.7243307350119516e-11	7.020567462344005e-15	0.00012665570609191653	-2.0169861988934507e-20	3.270845781740823e-19	1.1013029981946273e-14	1.4053939952803876e-13	2.58527694122609e-14
96800000	0.004936672099618521	1.9533312879355737e-49	2.7568176312560077e-65	4.7243307350119516e-11	7.020567462344005e-15	0.00012665570609191653	-2.0169861296769946e-20	3.270845781740823e-19	1.1013029981946273e-14	1.4053939952803876e-13	2.58527694122609e-14
96900000	0.004936672099618521	1.9533312879355737e-49	2.7568176312560077e-65	4.7243307350119516e-11	7.020567462344005e-15	0.00012665570609191653	-2.0169860604605388e-20	3.270845781740823e-19	1.1013029981946273e-14	1.4053939952803876e-13	2.58527694122609e-14
97000000	0.004936672099618521	1.9533312879355737e-49	2.7568176312560077e-65	4.7243307350119516e-11	7.020567462344005e-15	0.00012665570609191653	-2.0169859912440828e-20	3.270845781740823e-19	1.1013029981946273e-14	1.4053939952803876e-13	2.58527694122609e-14
97100000	0.004936672099618521	1.9533312879355737e-49	2.7568176312560077e-65	4.7243307350119516e-11	7.020567462344005e-15	0.00012665570609191653	-2.016985922027627e-20	3.270845781740823e-19	1.1013029981946273e-14	1.4053939952803876e-13	2.58527694122609e-14
97200000	0.004936672099618521	1.9533312879355737e-49	2.7568176312560077e-65	4.7243307350119516e-11	7.020567462344005e-15	0.00012665570609191653	-2.016985852811171e-20	3.270845781740823e-19	1.1013029981946273e-14	1.4053939952803876e-13	2.58527694122609e-14
97300000	0.004936672099618521	1.9533312879355737e-49	2.7568176312560077e-65	4.7243307350119516e-11	7.020567462344005e-15	0.00012665570609191653	-2.0169857835947148e-20	3.270845781740823e-19	1.1013029981946273e-14	1.4053939952803876e-13	2.58527694122609e-14
97400000	0.004936672099618521	1.9533312879355737e-49	2.7568176312560077e-65	4.7243307350119516e-11	7.020567462344005e-15	0.00012665570609191653	-2.016985714378259e-20	3.270845781740823e-19	1.1013029981946273e-14	1.4053939952803876e-13	2.58527694122609e-14
97500000	0.004936672099618521	1.9533312879355737e-49	2.7568176312560077e-65	4.7243307350119516e-11	7.020567462344005e-15	0.00012665570609191653	-2.016985645161803e-20	3.270845781740823e-19	1.1013029981946273e-14	1.4053939952803876e-13	2.58527694122609e-14
97600000	0.004936672099618521	1.9533312879355737e-49	2.7568176312560077e-65	4.7243307350119516e-11	7.020567462344005e-15	0.00012665570609191653	-2.016985575945347e-20	3.270845781740823e-19	1.1013029981946273e-14	1.4053939952803876e-13	2.58527694122609e-14
97700000	0.004936672099618521	1.9533312879355737e-49	2.7568176312560077e-65	4.7243307350119516e-11	7.020567462344005e-15	0.00012665570609191653	-2.016985506728891e-20	3.270845781740823e-19	1.1013029981946273e-14	1.4053939952803876e-13	2.58527694122609e-14
97800000	0.004936672099618521	1.9533312879355737e-49	2.7568176312560077e-65	4.7243307350119516e-11	7.020567462344005e-15	0.00012665570609191653	-2.0169854375124353e-20	3.270845781740823e-19	1.1013029981946273e-14	1.4053939952803876e-13	2.58527694122609e-14
97900000	0.004936672099618521	1.9533312879355737e-49	2.7568176312560077e-65	4.7243307350119516e-11	7.020567462344005e-15	0.00012665570609191653	-2.0169853682959792e-20	3.270845781740823e-19	1.1013029981946273e-14	1.4053939952803876e-13	2.58527694122609e-14
98000000	0.004936672099618521	1.9533312879355737e-49	2.7568176312560077e-65	4.7243307350119516e-11	7.020567462344005e-15	0.00012665570609191653	-2.016985299079523e-20	3.270845781740823e-19	1.1013029981946273e-14	1.4053939952803876e-13	2.58527694122609e-14
98100000	0.004936672099618521	1.9533312879355737e-49	2.7568176312560077e-65	4.7243307350119516e-11	7.020567462344005e-15	0.00012665570609191653	-2.0169852298630673e-20	3.270845781740823e-19	1.1013029981946273e-14	1.4053939952803876e-13	2.58527694122609e-14
98200000	0.004936672099618521	1.9533312879355737e-49	2.7568176312560077e-65	4.7243307350119516e-11	7.020567462344005e-15	0.00012665570609191653	-2.0169851606466112e-20	3.270845781740823e-19	1.1013029981946273e-14	1.4053939952803876e-13	2.58527694122609e-14
98300000	0.004936672099618521	1.9533312879355737e-49	2.7568176312560077e-65	4.7243307350119516e-11	7.020567462344005e-15	0.00012665570609191653	-2.0169850914301554e-20	3.270845781740823e-19	1.1013029981946273e-14	1.4053939952803876e-13	2.58527694122609e-14
98400000	0.004936672099618521	1.9533312879355737e-49	2.7568176312560077e-65	4.7243307350119516e-11	7.020567462344005e-15	0.00012665570609191653	-2.0169850222136993e-20	3.270845781740823e-19	1.1013029981946273e-14	1.4053939952803876e-13	2.58527694122609e-14
98500000	0.004936672099618521	1.9533312879355737e-49	2.7568176312560077e-65	4.7243307350119516e-11	7.020567462344005e-15	0.00012665570609191653	-2.0169849529972436e-20	3.270845781740823e-19	1.1013029981946273e-14	1.4053939952803876e-13	2.58527694122609e-14
98600000	0.004936672099618521	1.9533312879355737e-49	2.7568176312560077e-65	4.7243307350119516e-11	7.020567462344005e-15	0.00012665570609191653	-2.0169848837807875e-20	3.270845781740823e-19	1.1013029981946273e-14	1.4053939952803876e-13	2.58527694122609e-14
98700000	0.004936672099618521	1.9533312879355737e-49	2.7568176312560077e-65	4.7243307350119516e-11	7.020567462344005e-15	0.00012665570609191653	-2.0169848145643314e-20	3.270845781740823e-19	1.1013029981946273e-14	1.4053939952803876e-13	2.58527694122609e-14
98800000	0.004936672099618521	1.9533312879355737e-49	2.7568176312560077e-65	4.7243307350119516e-11	7.020567462344005e-15	0.00012665570609191653	-2.0169847453478756e-20	3.270845781740823e-19	1.1013029981946273e-14	1.4053939952803876e-13	2.58527694122609e-14
98900000	0.004936672099618521	1.9533312879355737e-49	2.7568176312560077e-65	4.7243307350119516e-11	7.020567462344005e-15	0.00012665570609191653	-2.0169846761314195e-20	3.270845781740823e-19	1.1013029981946273e-14	1.4053939952803876e-13	2.58527694122609e-14
99000000	0.004936672099618521	1.9533312879355737e-49	2.7568176312560077e-65	4.7243307350119516e-11	7.020567462344005e-15	0.00012665570609191653	-2.0169846069149637e-20	3.270845781740823e-19	1.1013029981946273e-14	1.4053939952803876e-13	2.58527694122609e-14
99100000	0.004936672099618521	1.9533312879355737e-49	2.7568176312560077e-65	4.7243307350119516e-11	7.020567462344005e-15	0.00012665570609191653	-2.0169845376985076e-20	3.270845781740823e-19	1.1013029981946273e-14	1.4053939952803876e-13	2.58527694122609e-14
99200000	0.004936672099618521	1.9533312879355737e-49	2.7568176312560077e-65	4.7243307350119516e-11	7.020567462344005e-15	0.00012665570609191653	-2.016984468482052e-20	3.270845781740823e-19	1.1013029981946273e-14	1.4053939952803876e-13	2.58527694122609e-14
99300000	0.004936672099618521	1.9533312879355737e-49	2.7568176312560077e-65	4.7243307350119516e-11	7.020567462344005e-15	0.00012665570609191653	-2.0169843992655958e-20	3.270845781740823e-19	1.1013029981946273e-14	1.4053939952803876e-13	2.58527694122609e-14
99400000	0.004936672099618521	1.9533312879355737e-49	2.7568176312560077e-65	4.7243307350119516e-11	7.020567462344005e-15	0.00012665570609191653	-2.0169843300491397e-20	3.270845781740823e-19	1.1013029981946273e-14	1.4053939952803876e-13	2.58527694122609e-14
99500000	0.004936672099618521	1.9533312879355737e-49	2.7568176312560077e-65	4.7243307350119516e-11	7.020567462344005e-15	0.00012665570609191653	-2.016984260832684e-20	3.270845781740823e-19	1.1013029981946273e-14	1.4053939952803876e-13	2.58527694122609e-14
99600000	0.004936672099618521	1.9533312879355737e-49	2.7568176312560077e-65	4.7243307350119516e-11	7.020567462344005e-15	0.00012665570609191653	-2.0169841916162278e-20	3.270845781740823e-19	1.1013029981946273e-14	1.4053939952803876e-13	2.58527694122609e-14
99700000	0.004936672099618521	1.9533312879355737e-49	2.7568176312560077e-65	4.7243307350119516e-11	7.020567462344005e-15	0.00012665570609191653	-2.016984122399772e-20	3.270845781740823e-19	1.1013029981946273e-14	1.4053939952803876e-13	2.58527694122609e-14
99800000	0.004936672099618521	1.9533312879355737e-49	2.7568176312560077e-65	4.7243307350119516e-11	7.020567462344005e-15	0.00012665570609191653	-2.016984053183316e-20	3.270845781740823e-19	1.1013029981946273e-14	1.4053939952803876e-13	2.58527694122609e-14
99900000	0.004936672099618521	1.9533312879355737e-49	2.7568176312560077e-65	4.7243307350119516e-11	7.020567462344005e-15	0.00012665570609191653	-2.01698398396686e-20	3.270845781740823e-19	1.1013029981946273e-14	1.4053939952803876e-13	2.58527694122609e-14
100000000	0.004936672099618521	1.9533312879355737e-49	2.7568176312560077e-65	4.7243307350119516e-11	7.020567462344005e-15	0.00012665570609191653	-2.016983914750404e-20	3.270845781740823e-19	1.1013029981946273e-14	1.4053939952803876e-13	2.58527694122609e-14
