# Supplementary material for: Thermodynamics Underpinning the Microbial Community‐Level Nitrogen Energy Metabolism
Source: Environ Microbiol. 2025 Feb 16;27(2):e70055. doi: 10.1111/1462-2920.70055 (PMC11830459; doi:10.1111/1462-2920.70055)
Supplement: Supplementary file 1 — Data S1. [file EMI-27-e70055-s001.zip › SI/Nnetwork/Results/kdef_-10/Iin_-5/p_0.2/O2_-11.2_H_-7..csv]

time	N2	N2H4	N2H5	N2O	NH2OH	NH3	NH3OH	NH4	NO	NO2	NO3
0	0.00001	0.00001	0.00001	0.00001	0.00001	0.00001	0.00001	0.00001	0.00001	0.00001	0.00001
100000	0.00022311758872244772	-4.551489641057358e-21	-4.096940341146062e-48	2.547893309694964e-14	1.0561278842686631e-14	0.009553764822485699	-2.9624177851574894e-20	7.802070772151667e-15	4.404996146816608e-18	8.203344793903153e-17	1.6310209009079622e-21
200000	0.00022311758872244774	-4.551489641057358e-21	-1.7739898444715168e-47	2.5478933096949638e-14	1.0561278842644967e-14	0.009553764822485699	-2.962384860633111e-20	7.802070763768824e-15	4.404996146816611e-18	8.203344490432056e-17	1.6310209009079128e-21
300000	0.00022311758872244772	-4.551489641057358e-21	-3.1381392603398046e-47	2.547893309694964e-14	1.0561278842644353e-14	0.009553764822485699	-2.9623519361087334e-20	7.802070763645441e-15	4.40499614681661e-18	8.203344486082135e-17	1.6310209009079071e-21
400000	0.0002231175887224477	-4.551489641057358e-21	-4.502303542623152e-47	2.5478933096949644e-14	1.0561278842644391e-14	0.009553764822485699	-2.9623190115843553e-20	7.80207076365332e-15	4.404996146816609e-18	8.2033444863521e-17	1.6310209009079045e-21
500000	0.00022311758872244766	-4.551489641057358e-21	-5.866462460868258e-47	2.5478933096949644e-14	1.056127884264441e-14	0.009553764822485699	-2.962286087059977e-20	7.802070763657164e-15	4.404996146816608e-18	8.203344486483752e-17	1.6310209009079034e-21
600000	0.00022311758872244766	-4.551489641057358e-21	-7.230617141496233e-47	2.5478933096949644e-14	1.0561278842644413e-14	0.009553764822485699	-2.962253162535599e-20	7.802070763657819e-15	4.404996146816608e-18	8.203344486506136e-17	1.6310209009079032e-21
700000	0.0002231175887224477	-4.551489641057358e-21	-8.594768710928189e-47	2.5478933096949644e-14	1.0561278842644405e-14	0.009553764822485699	-2.962220238011221e-20	7.80207076365613e-15	4.404996146816608e-18	8.203344486448299e-17	1.6310209009079037e-21
800000	0.0002231175887224477	-4.551489641057358e-21	-9.958918295585232e-47	2.547893309694964e-14	1.056127884264439e-14	0.009553764822485699	-2.962187313486843e-20	7.802070763652948e-15	4.404996146816609e-18	8.203344486339283e-17	1.6310209009079049e-21
900000	0.00022311758872244772	-4.551489641057358e-21	-1.1323067021888474e-46	2.547893309694964e-14	1.056127884264437e-14	0.009553764822485699	-2.962154388962465e-20	7.80207076364912e-15	4.404996146816609e-18	8.203344486208135e-17	1.631020900907906e-21
1000000	0.00022311758872244772	-4.551489641057358e-21	-1.2687216016259023e-46	2.5478933096949638e-14	1.0561278842644351e-14	0.009553764822485699	-2.962121464438087e-20	7.802070763645495e-15	4.40499614681661e-18	8.203344486083899e-17	1.6310209009079073e-21
1100000	0.00022311758872244774	-4.551489641057358e-21	-1.4051366405117994e-46	2.5478933096949638e-14	1.0561278842644339e-14	0.009553764822485699	-2.9620885399137096e-20	7.802070763642919e-15	4.40499614681661e-18	8.20334448599562e-17	1.6310209009079082e-21
1200000	0.00022311758872244774	-4.551489641057358e-21	-1.5415519103957715e-46	2.5478933096949638e-14	1.0561278842644336e-14	0.009553764822485699	-2.9620556153893316e-20	7.802070763642187e-15	4.40499614681661e-18	8.203344485970487e-17	1.6310209009079084e-21
1300000	0.00022311758872244774	-4.551489641057358e-21	-1.6779668452664708e-46	2.5478933096949638e-14	1.0561278842644336e-14	0.009553764822485699	-2.9620226908649535e-20	7.802070763642195e-15	4.40499614681661e-18	8.203344485970792e-17	1.6310209009079084e-21
1400000	0.00022311758872244774	-4.551489641057358e-21	-1.8143812318530327e-46	2.5478933096949638e-14	1.0561278842644336e-14	0.009553764822485699	-2.9619897663405755e-20	7.8020707636422e-15	4.40499614681661e-18	8.203344485970948e-17	1.6310209009079084e-21
1500000	0.00022311758872244774	-4.551489641057358e-21	-1.950795182796284e-46	2.5478933096949638e-14	1.0561278842644336e-14	0.009553764822485699	-2.9619568418161974e-20	7.802070763642201e-15	4.40499614681661e-18	8.203344485970982e-17	1.6310209009079084e-21
1600000	0.00022311758872244774	-4.551489641057358e-21	-2.087208810737049e-46	2.5478933096949638e-14	1.0561278842644336e-14	0.009553764822485699	-2.9619239172918194e-20	7.8020707636422e-15	4.40499614681661e-18	8.203344485970928e-17	1.6310209009079082e-21
1700000	0.00022311758872244774	-4.551489641057358e-21	-2.223622228316154e-46	2.5478933096949638e-14	1.0561278842644337e-14	0.009553764822485699	-2.9618909927674413e-20	7.802070763642195e-15	4.40499614681661e-18	8.203344485970816e-17	1.6310209009079082e-21
1800000	0.00022311758872244774	-4.551489641057358e-21	-2.360035548174425e-46	2.5478933096949638e-14	1.0561278842644337e-14	0.009553764822485699	-2.961858068243063e-20	7.802070763642191e-15	4.40499614681661e-18	8.203344485970677e-17	1.6310209009079082e-21
1900000	0.00022311758872244774	-4.551489641057358e-21	-2.496448882952687e-46	2.547893309694964e-14	1.0561278842644337e-14	0.009553764822485699	-2.961825143718685e-20	7.802070763642187e-15	4.40499614681661e-18	8.203344485970542e-17	1.6310209009079082e-21
2000000	0.00022311758872244774	-4.551489641057358e-21	-2.6328623452917664e-46	2.547893309694964e-14	1.0561278842644337e-14	0.009553764822485699	-2.961792219194307e-20	7.802070763642183e-15	4.40499614681661e-18	8.203344485970442e-17	1.631020900907908e-21
2100000	0.00022311758872244774	-4.551489641057358e-21	-2.769276046165128e-46	2.547893309694964e-14	1.0561278842644337e-14	0.009553764822485699	-2.961759294669929e-20	7.802070763642182e-15	4.40499614681661e-18	8.203344485970408e-17	1.631020900907908e-21
2200000	0.00022311758872244774	-4.551489641057358e-21	-2.905689868502399e-46	2.547893309694964e-14	1.0561278842644337e-14	0.009553764822485699	-2.961726370145552e-20	7.802070763642182e-15	4.40499614681661e-18	8.203344485970408e-17	1.631020900907908e-21
2300000	0.00022311758872244774	-4.551489641057358e-21	-3.0421036841255824e-46	2.547893309694964e-14	1.0561278842644337e-14	0.009553764822485699	-2.9616934456211737e-20	7.802070763642182e-15	4.40499614681661e-18	8.203344485970409e-17	1.631020900907908e-21
2400000	0.00022311758872244774	-4.551489641057358e-21	-3.1785174931473197e-46	2.547893309694964e-14	1.0561278842644337e-14	0.009553764822485699	-2.9616605210967956e-20	7.802070763642182e-15	4.40499614681661e-18	8.203344485970409e-17	1.6310209009079079e-21
2500000	0.00022311758872244774	-4.551489641057358e-21	-3.314931295680252e-46	2.5478933096949644e-14	1.0561278842644337e-14	0.009553764822485699	-2.9616275965724176e-20	7.802070763642182e-15	4.40499614681661e-18	8.203344485970409e-17	1.6310209009079079e-21
2600000	0.00022311758872244774	-4.551489641057358e-21	-3.4513450918370224e-46	2.5478933096949644e-14	1.0561278842644337e-14	0.009553764822485699	-2.9615946720480395e-20	7.802070763642182e-15	4.40499614681661e-18	8.20334448597041e-17	1.6310209009079079e-21
2700000	0.00022311758872244774	-4.551489641057358e-21	-3.587758881730267e-46	2.5478933096949644e-14	1.0561278842644337e-14	0.009553764822485699	-2.9615617475236615e-20	7.802070763642182e-15	4.40499614681661e-18	8.20334448597041e-17	1.6310209009079079e-21
2800000	0.00022311758872244774	-4.551489641057358e-21	-3.724172665472631e-46	2.5478933096949644e-14	1.0561278842644337e-14	0.009553764822485699	-2.9615288229992834e-20	7.802070763642182e-15	4.40499614681661e-18	8.20334448597041e-17	1.6310209009079079e-21
2900000	0.00022311758872244774	-4.551489641057358e-21	-3.860586443176753e-46	2.5478933096949644e-14	1.0561278842644337e-14	0.009553764822485697	-2.9614958984749054e-20	7.802070763642182e-15	4.404996146816609e-18	8.20334448597041e-17	1.6310209009079079e-21
3000000	0.00022311758872244774	-4.551489641057358e-21	-3.9970002149552745e-46	2.5478933096949644e-14	1.0561278842644337e-14	0.009553764822485697	-2.9614629739505274e-20	7.80207076364218e-15	4.404996146816609e-18	8.203344485970412e-17	1.6310209009079079e-21
3100000	0.00022311758872244774	-4.551489641057358e-21	-4.1334139809208325e-46	2.5478933096949644e-14	1.0561278842644337e-14	0.009553764822485697	-2.9614300494261493e-20	7.80207076364218e-15	4.404996146816609e-18	8.203344485970412e-17	1.6310209009079077e-21
3200000	0.00022311758872244774	-4.551489641057358e-21	-4.269827741186073e-46	2.5478933096949644e-14	1.0561278842644337e-14	0.009553764822485697	-2.961397124901771e-20	7.80207076364218e-15	4.404996146816609e-18	8.203344485970412e-17	1.6310209009079077e-21
3300000	0.00022311758872244774	-4.551489641057358e-21	-4.4062414958636335e-46	2.5478933096949644e-14	1.0561278842644337e-14	0.009553764822485697	-2.961364200377393e-20	7.80207076364218e-15	4.404996146816609e-18	8.203344485970412e-17	1.6310209009079077e-21
3400000	0.00022311758872244774	-4.551489641057358e-21	-4.542655245066156e-46	2.5478933096949644e-14	1.0561278842644337e-14	0.009553764822485697	-2.961331275853015e-20	7.80207076364218e-15	4.404996146816609e-18	8.203344485970412e-17	1.6310209009079077e-21
3500000	0.00022311758872244774	-4.551489641057358e-21	-4.679068988906281e-46	2.5478933096949647e-14	1.0561278842644337e-14	0.009553764822485697	-2.961298351328637e-20	7.80207076364218e-15	4.404996146816609e-18	8.203344485970413e-17	1.6310209009079077e-21
3600000	0.00022311758872244774	-4.551489641057358e-21	-4.8154827274966485e-46	2.5478933096949647e-14	1.0561278842644337e-14	0.009553764822485697	-2.961265426804259e-20	7.80207076364218e-15	4.404996146816609e-18	8.203344485970413e-17	1.6310209009079077e-21
3700000	0.00022311758872244774	-4.551489641057358e-21	-4.9518964609499e-46	2.5478933096949647e-14	1.0561278842644337e-14	0.009553764822485697	-2.961232502279881e-20	7.80207076364218e-15	4.404996146816609e-18	8.203344485970413e-17	1.6310209009079077e-21
3800000	0.00022311758872244774	-4.551489641057358e-21	-5.088310189378676e-46	2.5478933096949647e-14	1.0561278842644337e-14	0.009553764822485697	-2.961199577755503e-20	7.80207076364218e-15	4.404996146816609e-18	8.203344485970413e-17	1.6310209009079077e-21
3900000	0.00022311758872244774	-4.551489641057358e-21	-5.224723912895616e-46	2.5478933096949647e-14	1.0561278842644337e-14	0.009553764822485697	-2.961166653231125e-20	7.80207076364218e-15	4.404996146816609e-18	8.203344485970413e-17	1.6310209009079077e-21
4000000	0.00022311758872244774	-4.551489641057358e-21	-5.361137631613361e-46	2.5478933096949647e-14	1.0561278842644337e-14	0.009553764822485697	-2.9611337287067475e-20	7.80207076364218e-15	4.404996146816609e-18	8.203344485970413e-17	1.6310209009079077e-21
4100000	0.00022311758872244774	-4.551489641057358e-21	-5.497551345644556e-46	2.5478933096949647e-14	1.0561278842644337e-14	0.009553764822485697	-2.9611008041823695e-20	7.80207076364218e-15	4.404996146816609e-18	8.203344485970413e-17	1.6310209009079077e-21
4200000	0.00022311758872244774	-4.551489641057358e-21	-5.633965055101835e-46	2.5478933096949647e-14	1.0561278842644337e-14	0.009553764822485697	-2.9610678796579914e-20	7.80207076364218e-15	4.404996146816609e-18	8.203344485970413e-17	1.6310209009079077e-21
4300000	0.00022311758872244774	-4.551489641057358e-21	-5.770378760097843e-46	2.5478933096949647e-14	1.0561278842644337e-14	0.009553764822485697	-2.9610349551336134e-20	7.80207076364218e-15	4.404996146816609e-18	8.203344485970414e-17	1.6310209009079077e-21
4400000	0.00022311758872244774	-4.551489641057358e-21	-5.90679246074522e-46	2.5478933096949647e-14	1.0561278842644337e-14	0.009553764822485697	-2.9610020306092353e-20	7.80207076364218e-15	4.404996146816609e-18	8.203344485970414e-17	1.6310209009079077e-21
4500000	0.00022311758872244774	-4.551489641057358e-21	-6.043206157156606e-46	2.5478933096949647e-14	1.0561278842644337e-14	0.009553764822485697	-2.960969106084857e-20	7.80207076364218e-15	4.404996146816609e-18	8.203344485970414e-17	1.6310209009079077e-21
4600000	0.00022311758872244774	-4.551489641057358e-21	-6.179619849444641e-46	2.5478933096949647e-14	1.0561278842644337e-14	0.009553764822485697	-2.960936181560479e-20	7.80207076364218e-15	4.404996146816609e-18	8.203344485970414e-17	1.6310209009079077e-21
4700000	0.00022311758872244774	-4.551489641057358e-21	-6.3160335377219675e-46	2.5478933096949647e-14	1.0561278842644337e-14	0.009553764822485697	-2.960903257036101e-20	7.80207076364218e-15	4.404996146816609e-18	8.203344485970414e-17	1.6310209009079077e-21
4800000	0.00022311758872244774	-4.551489641057358e-21	-6.452447222101225e-46	2.5478933096949647e-14	1.0561278842644337e-14	0.009553764822485697	-2.960870332511723e-20	7.80207076364218e-15	4.404996146816609e-18	8.203344485970414e-17	1.6310209009079077e-21
4900000	0.00022311758872244774	-4.551489641057358e-21	-6.588860902695054e-46	2.5478933096949647e-14	1.0561278842644337e-14	0.009553764822485697	-2.960837407987345e-20	7.80207076364218e-15	4.404996146816609e-18	8.203344485970414e-17	1.6310209009079077e-21
5000000	0.00022311758872244774	-4.551489641057358e-21	-6.725274579616096e-46	2.5478933096949647e-14	1.0561278842644337e-14	0.009553764822485697	-2.960804483462967e-20	7.80207076364218e-15	4.404996146816609e-18	8.203344485970414e-17	1.6310209009079077e-21
5100000	0.00022311758872244774	-4.551489641057358e-21	-6.8616882529769934e-46	2.5478933096949647e-14	1.0561278842644337e-14	0.009553764822485697	-2.960771558938589e-20	7.80207076364218e-15	4.404996146816609e-18	8.203344485970414e-17	1.6310209009079077e-21
5200000	0.00022311758872244774	-4.551489641057358e-21	-6.998101922890382e-46	2.5478933096949647e-14	1.0561278842644337e-14	0.009553764822485697	-2.960738634414211e-20	7.80207076364218e-15	4.404996146816609e-18	8.203344485970414e-17	1.6310209009079077e-21
5300000	0.00022311758872244774	-4.551489641057358e-21	-7.134515589468907e-46	2.5478933096949647e-14	1.0561278842644337e-14	0.009553764822485697	-2.960705709889833e-20	7.80207076364218e-15	4.404996146816609e-18	8.203344485970414e-17	1.6310209009079077e-21
5400000	0.00022311758872244774	-4.551489641057358e-21	-7.270929252825207e-46	2.5478933096949647e-14	1.0561278842644337e-14	0.009553764822485697	-2.960672785365455e-20	7.80207076364218e-15	4.404996146816609e-18	8.203344485970414e-17	1.6310209009079077e-21
5500000	0.00022311758872244774	-4.551489641057358e-21	-7.407342913071923e-46	2.5478933096949647e-14	1.0561278842644337e-14	0.009553764822485697	-2.960639860841077e-20	7.80207076364218e-15	4.404996146816609e-18	8.203344485970414e-17	1.6310209009079077e-21
5600000	0.00022311758872244774	-4.551489641057358e-21	-7.543756570321696e-46	2.5478933096949647e-14	1.0561278842644337e-14	0.009553764822485697	-2.960606936316699e-20	7.80207076364218e-15	4.404996146816609e-18	8.203344485970414e-17	1.6310209009079077e-21
5700000	0.00022311758872244774	-4.551489641057358e-21	-7.680170224687168e-46	2.5478933096949647e-14	1.0561278842644337e-14	0.009553764822485697	-2.9605740117923214e-20	7.80207076364218e-15	4.404996146816609e-18	8.203344485970414e-17	1.6310209009079077e-21
5800000	0.00022311758872244774	-4.551489641057358e-21	-7.816583876280977e-46	2.5478933096949647e-14	1.0561278842644337e-14	0.009553764822485697	-2.9605410872679433e-20	7.80207076364218e-15	4.404996146816609e-18	8.203344485970413e-17	1.6310209009079077e-21
5900000	0.00022311758872244774	-4.551489641057358e-21	-7.952997525215766e-46	2.5478933096949647e-14	1.0561278842644337e-14	0.009553764822485697	-2.960508162743565e-20	7.80207076364218e-15	4.404996146816609e-18	8.203344485970413e-17	1.6310209009079077e-21
6000000	0.00022311758872244774	-4.551489641057358e-21	-8.089411171604173e-46	2.5478933096949647e-14	1.0561278842644337e-14	0.009553764822485697	-2.960475238219187e-20	7.80207076364218e-15	4.404996146816609e-18	8.203344485970413e-17	1.6310209009079077e-21
6100000	0.00022311758872244774	-4.551489641057358e-21	-8.225824815558842e-46	2.5478933096949647e-14	1.0561278842644337e-14	0.009553764822485697	-2.960442313694809e-20	7.80207076364218e-15	4.404996146816609e-18	8.203344485970413e-17	1.6310209009079077e-21
6200000	0.00022311758872244774	-4.551489641057358e-21	-8.362238457192412e-46	2.5478933096949647e-14	1.0561278842644337e-14	0.009553764822485697	-2.960409389170431e-20	7.80207076364218e-15	4.404996146816609e-18	8.203344485970413e-17	1.6310209009079077e-21
6300000	0.00022311758872244774	-4.551489641057358e-21	-8.498652096617522e-46	2.5478933096949647e-14	1.0561278842644337e-14	0.009553764822485697	-2.960376464646053e-20	7.80207076364218e-15	4.404996146816609e-18	8.203344485970413e-17	1.6310209009079077e-21
6400000	0.00022311758872244774	-4.551489641057358e-21	-8.635065733946817e-46	2.5478933096949647e-14	1.0561278842644337e-14	0.009553764822485697	-2.960343540121675e-20	7.80207076364218e-15	4.404996146816609e-18	8.203344485970413e-17	1.6310209009079079e-21
6500000	0.00022311758872244774	-4.551489641057358e-21	-8.771479369292932e-46	2.5478933096949647e-14	1.0561278842644337e-14	0.009553764822485697	-2.960310615597297e-20	7.802070763642182e-15	4.404996146816609e-18	8.203344485970413e-17	1.6310209009079079e-21
6600000	0.00022311758872244774	-4.551489641057358e-21	-8.907893002768514e-46	2.5478933096949647e-14	1.0561278842644337e-14	0.009553764822485697	-2.960277691072919e-20	7.802070763642182e-15	4.404996146816609e-18	8.203344485970413e-17	1.6310209009079079e-21
6700000	0.00022311758872244774	-4.551489641057358e-21	-9.044306634486199e-46	2.5478933096949647e-14	1.0561278842644337e-14	0.009553764822485697	-2.960244766548541e-20	7.802070763642182e-15	4.404996146816609e-18	8.203344485970413e-17	1.6310209009079079e-21
6800000	0.00022311758872244774	-4.551489641057358e-21	-9.180720264558629e-46	2.5478933096949647e-14	1.0561278842644337e-14	0.009553764822485697	-2.960211842024163e-20	7.802070763642182e-15	4.404996146816609e-18	8.203344485970413e-17	1.6310209009079079e-21
6900000	0.00022311758872244774	-4.551489641057358e-21	-9.317133893098447e-46	2.5478933096949647e-14	1.0561278842644337e-14	0.009553764822485697	-2.960178917499785e-20	7.802070763642182e-15	4.404996146816609e-18	8.203344485970412e-17	1.6310209009079079e-21
7000000	0.00022311758872244774	-4.551489641057358e-21	-9.453547520218289e-46	2.5478933096949647e-14	1.0561278842644337e-14	0.009553764822485697	-2.960145992975407e-20	7.802070763642182e-15	4.404996146816609e-18	8.203344485970412e-17	1.6310209009079079e-21
7100000	0.00022311758872244774	-4.551489641057358e-21	-9.589961146030799e-46	2.5478933096949647e-14	1.0561278842644337e-14	0.009553764822485697	-2.960113068451029e-20	7.802070763642182e-15	4.404996146816609e-18	8.203344485970412e-17	1.6310209009079079e-21
7200000	0.00022311758872244774	-4.551489641057358e-21	-9.726374770648618e-46	2.5478933096949647e-14	1.0561278842644337e-14	0.009553764822485697	-2.9600801439266507e-20	7.802070763642182e-15	4.404996146816609e-18	8.203344485970412e-17	1.6310209009079079e-21
7300000	0.00022311758872244774	-4.551489641057358e-21	-9.862788394184385e-46	2.5478933096949644e-14	1.0561278842644337e-14	0.009553764822485697	-2.9600472194022726e-20	7.802070763642182e-15	4.404996146816609e-18	8.203344485970412e-17	1.6310209009079079e-21
7400000	0.00022311758872244774	-4.551489641057358e-21	-9.999202016750743e-46	2.5478933096949644e-14	1.0561278842644337e-14	0.009553764822485697	-2.960014294877895e-20	7.802070763642182e-15	4.404996146816609e-18	8.203344485970412e-17	1.631020900907908e-21
7500000	0.00022311758872244774	-4.551489641057358e-21	-1.013561563846033e-45	2.5478933096949644e-14	1.0561278842644337e-14	0.009553764822485697	-2.959981370353517e-20	7.802070763642182e-15	4.404996146816609e-18	8.203344485970412e-17	1.631020900907908e-21
7600000	0.00022311758872244772	-4.551489641057358e-21	-1.0272029259425788e-45	2.5478933096949644e-14	1.0561278842644337e-14	0.009553764822485697	-2.959948445829139e-20	7.802070763642182e-15	4.404996146816609e-18	8.203344485970412e-17	1.631020900907908e-21
7700000	0.00022311758872244772	-4.551489641057358e-21	-1.0408442879759756e-45	2.5478933096949644e-14	1.0561278842644337e-14	0.009553764822485697	-2.959915521304761e-20	7.802070763642182e-15	4.404996146816609e-18	8.20334448597041e-17	1.631020900907908e-21
7800000	0.00022311758872244772	-4.551489641057358e-21	-1.0544856499574877e-45	2.5478933096949644e-14	1.0561278842644337e-14	0.009553764822485697	-2.959882596780383e-20	7.802070763642182e-15	4.404996146816609e-18	8.20334448597041e-17	1.631020900907908e-21
7900000	0.00022311758872244772	-4.551489641057358e-21	-1.0681270118983792e-45	2.5478933096949644e-14	1.0561278842644337e-14	0.009553764822485697	-2.959849672256005e-20	7.802070763642182e-15	4.404996146816609e-18	8.20334448597041e-17	1.631020900907908e-21
8000000	0.00022311758872244772	-4.551489641057358e-21	-1.081768373809914e-45	2.5478933096949644e-14	1.0561278842644337e-14	0.009553764822485697	-2.959816747731627e-20	7.802070763642182e-15	4.404996146816609e-18	8.20334448597041e-17	1.631020900907908e-21
8100000	0.00022311758872244772	-4.551489641057358e-21	-1.0954097357033564e-45	2.5478933096949644e-14	1.0561278842644336e-14	0.009553764822485697	-2.959783823207249e-20	7.802070763642182e-15	4.40499614681661e-18	8.20334448597041e-17	1.631020900907908e-21
8200000	0.00022311758872244772	-4.551489641057358e-21	-1.10905109758997e-45	2.5478933096949644e-14	1.0561278842644336e-14	0.009553764822485697	-2.959750898682871e-20	7.802070763642182e-15	4.40499614681661e-18	8.20334448597041e-17	1.631020900907908e-21
8300000	0.00022311758872244772	-4.551489641057358e-21	-1.1226924594810194e-45	2.5478933096949644e-14	1.0561278842644336e-14	0.009553764822485697	-2.959717974158493e-20	7.802070763642182e-15	4.40499614681661e-18	8.20334448597041e-17	1.6310209009079082e-21
8400000	0.00022311758872244772	-4.551489641057358e-21	-1.1363338213877685e-45	2.5478933096949644e-14	1.0561278842644336e-14	0.009553764822485697	-2.959685049634115e-20	7.802070763642182e-15	4.40499614681661e-18	8.20334448597041e-17	1.6310209009079082e-21
8500000	0.00022311758872244772	-4.551489641057358e-21	-1.149975183321481e-45	2.5478933096949644e-14	1.0561278842644336e-14	0.009553764822485697	-2.959652125109737e-20	7.802070763642182e-15	4.40499614681661e-18	8.203344485970409e-17	1.6310209009079082e-21
8600000	0.00022311758872244772	-4.551489641057358e-21	-1.1636165452934215e-45	2.5478933096949644e-14	1.0561278842644336e-14	0.009553764822485697	-2.9596192005853587e-20	7.802070763642182e-15	4.40499614681661e-18	8.203344485970409e-17	1.6310209009079082e-21
8700000	0.00022311758872244772	-4.551489641057358e-21	-1.1772579073148539e-45	2.5478933096949644e-14	1.0561278842644336e-14	0.009553764822485697	-2.9595862760609806e-20	7.802070763642182e-15	4.40499614681661e-18	8.203344485970409e-17	1.6310209009079082e-21
8800000	0.00022311758872244772	-4.551489641057358e-21	-1.1908992693970421e-45	2.5478933096949644e-14	1.0561278842644336e-14	0.009553764822485697	-2.9595533515366026e-20	7.802070763642182e-15	4.40499614681661e-18	8.203344485970409e-17	1.6310209009079082e-21
8900000	0.00022311758872244772	-4.551489641057358e-21	-1.2045406315512504e-45	2.5478933096949644e-14	1.0561278842644336e-14	0.009553764822485697	-2.9595204270122245e-20	7.802070763642182e-15	4.40499614681661e-18	8.203344485970409e-17	1.6310209009079082e-21
9000000	0.00022311758872244772	-4.551489641057358e-21	-1.2181819937887426e-45	2.5478933096949644e-14	1.0561278842644336e-14	0.009553764822485697	-2.9594875024878465e-20	7.802070763642182e-15	4.40499614681661e-18	8.203344485970409e-17	1.6310209009079082e-21
9100000	0.00022311758872244772	-4.551489641057358e-21	-1.2318233561207832e-45	2.5478933096949644e-14	1.0561278842644336e-14	0.009553764822485697	-2.959454577963469e-20	7.802070763642182e-15	4.40499614681661e-18	8.203344485970409e-17	1.6310209009079082e-21
9200000	0.00022311758872244772	-4.551489641057358e-21	-1.2454647185586358e-45	2.5478933096949644e-14	1.0561278842644336e-14	0.009553764822485697	-2.959421653439091e-20	7.802070763642183e-15	4.40499614681661e-18	8.203344485970408e-17	1.6310209009079084e-21
9300000	0.00022311758872244772	-4.551489641057358e-21	-1.2591060811135646e-45	2.5478933096949644e-14	1.0561278842644336e-14	0.009553764822485697	-2.959388728914713e-20	7.802070763642183e-15	4.40499614681661e-18	8.203344485970408e-17	1.6310209009079084e-21
9400000	0.00022311758872244772	-4.551489641057358e-21	-1.272747443796834e-45	2.547893309694964e-14	1.0561278842644336e-14	0.009553764822485697	-2.959355804390335e-20	7.802070763642183e-15	4.40499614681661e-18	8.203344485970408e-17	1.6310209009079084e-21
9500000	0.00022311758872244772	-4.551489641057358e-21	-1.2863888066197075e-45	2.547893309694964e-14	1.0561278842644336e-14	0.009553764822485697	-2.959322879865957e-20	7.802070763642183e-15	4.40499614681661e-18	8.203344485970408e-17	1.6310209009079084e-21
9600000	0.00022311758872244772	-4.551489641057358e-21	-1.3000301695934497e-45	2.547893309694964e-14	1.0561278842644336e-14	0.009553764822485697	-2.959289955341579e-20	7.802070763642183e-15	4.40499614681661e-18	8.203344485970408e-17	1.6310209009079084e-21
9700000	0.00022311758872244772	-4.551489641057358e-21	-1.3136715327293243e-45	2.547893309694964e-14	1.0561278842644336e-14	0.009553764822485697	-2.959257030817201e-20	7.802070763642183e-15	4.40499614681661e-18	8.203344485970408e-17	1.6310209009079084e-21
9800000	0.00022311758872244772	-4.551489641057358e-21	-1.3273128960385957e-45	2.547893309694964e-14	1.0561278842644336e-14	0.009553764822485697	-2.959224106292823e-20	7.802070763642183e-15	4.40499614681661e-18	8.203344485970408e-17	1.6310209009079084e-21
9900000	0.00022311758872244772	-4.551489641057358e-21	-1.3409542595325277e-45	2.547893309694964e-14	1.0561278842644336e-14	0.009553764822485697	-2.9591911817684447e-20	7.802070763642183e-15	4.40499614681661e-18	8.203344485970408e-17	1.6310209009079084e-21
10000000	0.00022311758872244772	-4.551489641057358e-21	-1.3545956232223844e-45	2.547893309694964e-14	1.0561278842644336e-14	0.009553764822485697	-2.9591582572440666e-20	7.802070763642183e-15	4.40499614681661e-18	8.203344485970408e-17	1.6310209009079084e-21
10100000	0.00022311758872244772	-4.551489641057358e-21	-1.36823698711943e-45	2.547893309694964e-14	1.0561278842644336e-14	0.009553764822485697	-2.9591253327196886e-20	7.802070763642183e-15	4.40499614681661e-18	8.203344485970408e-17	1.6310209009079084e-21
10200000	0.00022311758872244772	-4.551489641057358e-21	-1.3818783512349285e-45	2.547893309694964e-14	1.0561278842644336e-14	0.009553764822485697	-2.9590924081953105e-20	7.802070763642183e-15	4.40499614681661e-18	8.203344485970407e-17	1.6310209009079084e-21
10300000	0.00022311758872244772	-4.551489641057358e-21	-1.3955197155801439e-45	2.547893309694964e-14	1.0561278842644336e-14	0.009553764822485697	-2.9590594836709325e-20	7.802070763642183e-15	4.40499614681661e-18	8.203344485970407e-17	1.6310209009079086e-21
10400000	0.00022311758872244772	-4.551489641057358e-21	-1.4091610801663402e-45	2.547893309694964e-14	1.0561278842644336e-14	0.009553764822485697	-2.9590265591465545e-20	7.802070763642183e-15	4.40499614681661e-18	8.203344485970407e-17	1.6310209009079086e-21
10500000	0.00022311758872244772	-4.551489641057358e-21	-1.422802445004782e-45	2.547893309694964e-14	1.0561278842644336e-14	0.009553764822485697	-2.9589936346221764e-20	7.802070763642183e-15	4.40499614681661e-18	8.203344485970407e-17	1.6310209009079086e-21
10600000	0.00022311758872244772	-4.551489641057358e-21	-1.4364438101067327e-45	2.547893309694964e-14	1.0561278842644336e-14	0.009553764822485697	-2.9589607100977984e-20	7.802070763642183e-15	4.40499614681661e-18	8.203344485970407e-17	1.6310209009079086e-21
10700000	0.00022311758872244772	-4.551489641057358e-21	-1.4500851754834566e-45	2.547893309694964e-14	1.0561278842644336e-14	0.009553764822485697	-2.9589277855734203e-20	7.802070763642183e-15	4.40499614681661e-18	8.203344485970407e-17	1.6310209009079086e-21
10800000	0.00022311758872244772	-4.551489641057358e-21	-1.463726541146218e-45	2.547893309694964e-14	1.0561278842644336e-14	0.009553764822485697	-2.958894861049042e-20	7.802070763642183e-15	4.40499614681661e-18	8.203344485970407e-17	1.6310209009079086e-21
10900000	0.00022311758872244772	-4.551489641057358e-21	-1.4773679071062808e-45	2.547893309694964e-14	1.0561278842644336e-14	0.009553764822485697	-2.958861936524665e-20	7.802070763642183e-15	4.40499614681661e-18	8.203344485970407e-17	1.6310209009079086e-21
11000000	0.00022311758872244772	-4.551489641057358e-21	-1.4910092733749087e-45	2.547893309694964e-14	1.0561278842644336e-14	0.009553764822485697	-2.958829012000287e-20	7.802070763642183e-15	4.40499614681661e-18	8.203344485970407e-17	1.6310209009079086e-21
11100000	0.00022311758872244772	-4.551489641057358e-21	-1.5046506399633666e-45	2.547893309694964e-14	1.0561278842644336e-14	0.009553764822485697	-2.958796087475909e-20	7.802070763642183e-15	4.40499614681661e-18	8.203344485970407e-17	1.6310209009079086e-21
11200000	0.00022311758872244772	-4.551489641057358e-21	-1.5182920068820118e-45	2.547893309694964e-14	1.0561278842644336e-14	0.009553764822485697	-2.9587631629515307e-20	7.802070763642183e-15	4.40499614681661e-18	8.203344485970407e-17	1.6310209009079086e-21
11300000	0.00022311758872244772	-4.551489641057358e-21	-1.5319333735879864e-45	2.547893309694964e-14	1.0561278842644336e-14	0.009553764822485697	-2.9587302384271527e-20	7.802070763642183e-15	4.40499614681661e-18	8.203344485970407e-17	1.6310209009079086e-21
11400000	0.00022311758872244772	-4.551489641057358e-21	-1.5455747396219304e-45	2.547893309694964e-14	1.0561278842644336e-14	0.009553764822485697	-2.9586973139027746e-20	7.802070763642183e-15	4.40499614681661e-18	8.203344485970407e-17	1.6310209009079086e-21
11500000	0.00022311758872244772	-4.551489641057358e-21	-1.5592161049951084e-45	2.547893309694964e-14	1.0561278842644336e-14	0.009553764822485697	-2.9586643893783966e-20	7.802070763642183e-15	4.40499614681661e-18	8.203344485970407e-17	1.6310209009079086e-21
11600000	0.00022311758872244772	-4.551489641057358e-21	-1.5728574697187848e-45	2.547893309694964e-14	1.0561278842644336e-14	0.009553764822485697	-2.9586314648540185e-20	7.802070763642183e-15	4.40499614681661e-18	8.203344485970407e-17	1.6310209009079086e-21
11700000	0.00022311758872244772	-4.551489641057358e-21	-1.5864988338042227e-45	2.547893309694964e-14	1.0561278842644336e-14	0.009553764822485697	-2.9585985403296405e-20	7.802070763642183e-15	4.40499614681661e-18	8.203344485970407e-17	1.6310209009079086e-21
11800000	0.00022311758872244772	-4.551489641057358e-21	-1.6001401972626866e-45	2.547893309694964e-14	1.0561278842644336e-14	0.009553764822485697	-2.9585656158052624e-20	7.802070763642183e-15	4.40499614681661e-18	8.203344485970407e-17	1.6310209009079086e-21
11900000	0.00022311758872244772	-4.551489641057358e-21	-1.6137815601054407e-45	2.547893309694964e-14	1.0561278842644336e-14	0.009553764822485697	-2.9585326912808844e-20	7.802070763642183e-15	4.40499614681661e-18	8.203344485970407e-17	1.6310209009079086e-21
12000000	0.00022311758872244772	-4.551489641057358e-21	-1.6274229223437492e-45	2.547893309694964e-14	1.0561278842644336e-14	0.009553764822485697	-2.9584997667565063e-20	7.802070763642183e-15	4.40499614681661e-18	8.203344485970407e-17	1.6310209009079086e-21
12100000	0.00022311758872244772	-4.551489641057358e-21	-1.6410642839888756e-45	2.547893309694964e-14	1.0561278842644336e-14	0.009553764822485697	-2.958466842232128e-20	7.802070763642183e-15	4.40499614681661e-18	8.203344485970407e-17	1.6310209009079086e-21
12200000	0.00022311758872244772	-4.551489641057358e-21	-1.654705645052084e-45	2.547893309694964e-14	1.0561278842644336e-14	0.009553764822485697	-2.95843391770775e-20	7.802070763642183e-15	4.40499614681661e-18	8.203344485970407e-17	1.6310209009079086e-21
12300000	0.00022311758872244772	-4.551489641057358e-21	-1.6683470055446396e-45	2.547893309694964e-14	1.0561278842644336e-14	0.009553764822485697	-2.958400993183372e-20	7.802070763642183e-15	4.40499614681661e-18	8.203344485970407e-17	1.6310209009079086e-21
12400000	0.00022311758872244772	-4.551489641057358e-21	-1.6819883654778052e-45	2.547893309694964e-14	1.0561278842644336e-14	0.009553764822485697	-2.958368068658994e-20	7.802070763642183e-15	4.40499614681661e-18	8.203344485970407e-17	1.6310209009079086e-21
12500000	0.00022311758872244772	-4.551489641057358e-21	-1.6956297248628447e-45	2.547893309694964e-14	1.0561278842644336e-14	0.009553764822485697	-2.958335144134616e-20	7.802070763642183e-15	4.40499614681661e-18	8.203344485970407e-17	1.6310209009079086e-21
12600000	0.00022311758872244772	-4.551489641057358e-21	-1.7092710837110232e-45	2.547893309694964e-14	1.0561278842644336e-14	0.009553764822485697	-2.958302219610238e-20	7.802070763642183e-15	4.40499614681661e-18	8.203344485970407e-17	1.6310209009079086e-21
12700000	0.00022311758872244772	-4.551489641057358e-21	-1.7229124420336043e-45	2.547893309694964e-14	1.0561278842644336e-14	0.009553764822485697	-2.9582692950858606e-20	7.802070763642183e-15	4.40499614681661e-18	8.203344485970407e-17	1.6310209009079086e-21
12800000	0.00022311758872244772	-4.551489641057358e-21	-1.7365537998418516e-45	2.547893309694964e-14	1.0561278842644336e-14	0.009553764822485697	-2.9582363705614826e-20	7.802070763642183e-15	4.40499614681661e-18	8.203344485970407e-17	1.6310209009079086e-21
12900000	0.00022311758872244772	-4.551489641057358e-21	-1.7501951571470297e-45	2.547893309694964e-14	1.0561278842644336e-14	0.009553764822485697	-2.9582034460371045e-20	7.802070763642183e-15	4.40499614681661e-18	8.203344485970407e-17	1.6310209009079086e-21
13000000	0.00022311758872244772	-4.551489641057358e-21	-1.7638365139604026e-45	2.547893309694964e-14	1.0561278842644336e-14	0.009553764822485697	-2.9581705215127265e-20	7.802070763642183e-15	4.40499614681661e-18	8.203344485970407e-17	1.6310209009079086e-21
13100000	0.00022311758872244772	-4.551489641057358e-21	-1.7774778702932342e-45	2.547893309694964e-14	1.0561278842644336e-14	0.009553764822485697	-2.9581375969883484e-20	7.802070763642183e-15	4.40499614681661e-18	8.203344485970407e-17	1.6310209009079086e-21
13200000	0.00022311758872244772	-4.551489641057358e-21	-1.7911192261567886e-45	2.547893309694964e-14	1.0561278842644336e-14	0.009553764822485697	-2.9581046724639704e-20	7.802070763642183e-15	4.40499614681661e-18	8.203344485970407e-17	1.6310209009079086e-21
13300000	0.00022311758872244772	-4.551489641057358e-21	-1.8047605815623303e-45	2.547893309694964e-14	1.0561278842644336e-14	0.009553764822485697	-2.9580717479395924e-20	7.802070763642183e-15	4.40499614681661e-18	8.203344485970407e-17	1.6310209009079086e-21
13400000	0.00022311758872244772	-4.551489641057358e-21	-1.8184019365211224e-45	2.547893309694964e-14	1.0561278842644336e-14	0.009553764822485697	-2.9580388234152143e-20	7.802070763642183e-15	4.40499614681661e-18	8.203344485970407e-17	1.6310209009079086e-21
13500000	0.00022311758872244772	-4.551489641057358e-21	-1.8320432910444297e-45	2.547893309694964e-14	1.0561278842644336e-14	0.009553764822485697	-2.958005898890836e-20	7.802070763642183e-15	4.40499614681661e-18	8.203344485970407e-17	1.6310209009079086e-21
13600000	0.00022311758872244772	-4.551489641057358e-21	-1.8456846451435163e-45	2.547893309694964e-14	1.0561278842644336e-14	0.009553764822485697	-2.957972974366458e-20	7.802070763642183e-15	4.40499614681661e-18	8.203344485970407e-17	1.6310209009079086e-21
13700000	0.00022311758872244772	-4.551489641057358e-21	-1.8593259988296457e-45	2.547893309694964e-14	1.0561278842644336e-14	0.009553764822485697	-2.95794004984208e-20	7.802070763642183e-15	4.40499614681661e-18	8.203344485970407e-17	1.6310209009079086e-21
13800000	0.00022311758872244772	-4.551489641057358e-21	-1.8729673521140823e-45	2.547893309694964e-14	1.0561278842644336e-14	0.009553764822485697	-2.957907125317702e-20	7.802070763642183e-15	4.40499614681661e-18	8.203344485970407e-17	1.6310209009079086e-21
13900000	0.00022311758872244772	-4.551489641057358e-21	-1.8866087050080903e-45	2.547893309694964e-14	1.0561278842644336e-14	0.009553764822485697	-2.957874200793324e-20	7.802070763642183e-15	4.40499614681661e-18	8.203344485970407e-17	1.6310209009079086e-21
14000000	0.00022311758872244772	-4.551489641057358e-21	-1.9002500575229335e-45	2.547893309694964e-14	1.0561278842644336e-14	0.009553764822485697	-2.957841276268946e-20	7.802070763642183e-15	4.40499614681661e-18	8.203344485970407e-17	1.6310209009079086e-21
14100000	0.00022311758872244772	-4.551489641057358e-21	-1.913891409669876e-45	2.547893309694964e-14	1.0561278842644336e-14	0.009553764822485697	-2.957808351744568e-20	7.802070763642183e-15	4.40499614681661e-18	8.203344485970407e-17	1.6310209009079086e-21
14200000	0.00022311758872244772	-4.551489641057358e-21	-1.927532761460182e-45	2.547893309694964e-14	1.0561278842644336e-14	0.009553764822485697	-2.95777542722019e-20	7.802070763642183e-15	4.40499614681661e-18	8.203344485970407e-17	1.6310209009079086e-21
14300000	0.00022311758872244772	-4.551489641057358e-21	-1.941174112905115e-45	2.547893309694964e-14	1.0561278842644336e-14	0.009553764822485697	-2.957742502695812e-20	7.802070763642183e-15	4.40499614681661e-18	8.203344485970407e-17	1.6310209009079086e-21
14400000	0.00022311758872244772	-4.551489641057358e-21	-1.9548154640159402e-45	2.547893309694964e-14	1.0561278842644336e-14	0.009553764822485697	-2.9577095781714345e-20	7.802070763642183e-15	4.40499614681661e-18	8.203344485970407e-17	1.6310209009079086e-21
14500000	0.00022311758872244772	-4.551489641057358e-21	-1.9684568148039205e-45	2.547893309694964e-14	1.0561278842644336e-14	0.009553764822485697	-2.9576766536470564e-20	7.802070763642183e-15	4.40499614681661e-18	8.203344485970407e-17	1.6310209009079086e-21
14600000	0.00022311758872244772	-4.551489641057358e-21	-1.9820981652803204e-45	2.547893309694964e-14	1.0561278842644336e-14	0.009553764822485697	-2.9576437291226784e-20	7.802070763642183e-15	4.40499614681661e-18	8.203344485970407e-17	1.6310209009079086e-21
14700000	0.00022311758872244772	-4.551489641057358e-21	-1.9957395154564045e-45	2.547893309694964e-14	1.0561278842644336e-14	0.009553764822485697	-2.9576108045983003e-20	7.802070763642183e-15	4.40499614681661e-18	8.203344485970407e-17	1.6310209009079086e-21
14800000	0.00022311758872244772	-4.551489641057358e-21	-2.009380865343436e-45	2.547893309694964e-14	1.0561278842644336e-14	0.009553764822485697	-2.957577880073922e-20	7.802070763642183e-15	4.40499614681661e-18	8.203344485970407e-17	1.6310209009079086e-21
14900000	0.00022311758872244772	-4.551489641057358e-21	-2.0230222149526792e-45	2.547893309694964e-14	1.0561278842644336e-14	0.009553764822485697	-2.957544955549544e-20	7.802070763642183e-15	4.40499614681661e-18	8.203344485970407e-17	1.6310209009079086e-21
15000000	0.00022311758872244772	-4.551489641057358e-21	-2.0366635642953985e-45	2.547893309694964e-14	1.0561278842644336e-14	0.009553764822485697	-2.957512031025166e-20	7.802070763642183e-15	4.40499614681661e-18	8.203344485970407e-17	1.6310209009079086e-21
15100000	0.00022311758872244772	-4.551489641057358e-21	-2.0503049133828575e-45	2.547893309694964e-14	1.0561278842644336e-14	0.009553764822485697	-2.957479106500788e-20	7.802070763642183e-15	4.40499614681661e-18	8.203344485970407e-17	1.6310209009079086e-21
15200000	0.00022311758872244772	-4.551489641057358e-21	-2.0639462622263208e-45	2.547893309694964e-14	1.0561278842644336e-14	0.009553764822485697	-2.95744618197641e-20	7.802070763642183e-15	4.40499614681661e-18	8.203344485970407e-17	1.6310209009079086e-21
15300000	0.00022311758872244772	-4.551489641057358e-21	-2.0775876108370517e-45	2.547893309694964e-14	1.0561278842644336e-14	0.009553764822485697	-2.957413257452032e-20	7.802070763642183e-15	4.40499614681661e-18	8.203344485970407e-17	1.6310209009079086e-21
15400000	0.00022311758872244772	-4.551489641057358e-21	-2.0912289592263148e-45	2.547893309694964e-14	1.0561278842644336e-14	0.009553764822485697	-2.957380332927654e-20	7.802070763642183e-15	4.40499614681661e-18	8.203344485970407e-17	1.6310209009079086e-21
15500000	0.00022311758872244772	-4.551489641057358e-21	-2.104870307405374e-45	2.547893309694964e-14	1.0561278842644336e-14	0.009553764822485697	-2.957347408403276e-20	7.802070763642183e-15	4.40499614681661e-18	8.203344485970407e-17	1.6310209009079086e-21
15600000	0.00022311758872244772	-4.551489641057358e-21	-2.1185116553854936e-45	2.547893309694964e-14	1.0561278842644336e-14	0.009553764822485697	-2.957314483878898e-20	7.802070763642183e-15	4.40499614681661e-18	8.203344485970407e-17	1.6310209009079086e-21
15700000	0.00022311758872244772	-4.551489641057358e-21	-2.132153003177937e-45	2.547893309694964e-14	1.0561278842644336e-14	0.009553764822485697	-2.95728155935452e-20	7.802070763642183e-15	4.40499614681661e-18	8.203344485970407e-17	1.6310209009079086e-21
15800000	0.00022311758872244772	-4.551489641057358e-21	-2.145794350793969e-45	2.547893309694964e-14	1.0561278842644336e-14	0.009553764822485697	-2.957248634830142e-20	7.802070763642183e-15	4.40499614681661e-18	8.203344485970407e-17	1.6310209009079086e-21
15900000	0.00022311758872244772	-4.551489641057358e-21	-2.1594356982448535e-45	2.547893309694964e-14	1.0561278842644336e-14	0.009553764822485697	-2.957215710305764e-20	7.802070763642183e-15	4.40499614681661e-18	8.203344485970407e-17	1.6310209009079086e-21
16000000	0.00022311758872244772	-4.551489641057358e-21	-2.1730770455418546e-45	2.547893309694964e-14	1.0561278842644336e-14	0.009553764822485697	-2.957182785781386e-20	7.802070763642183e-15	4.40499614681661e-18	8.203344485970407e-17	1.6310209009079086e-21
16100000	0.00022311758872244772	-4.551489641057358e-21	-2.186718392696236e-45	2.547893309694964e-14	1.0561278842644336e-14	0.009553764822485697	-2.9571498612570083e-20	7.802070763642183e-15	4.40499614681661e-18	8.203344485970407e-17	1.6310209009079084e-21
16200000	0.00022311758872244772	-4.551489641057358e-21	-2.2003597397192615e-45	2.547893309694964e-14	1.0561278842644336e-14	0.009553764822485697	-2.95711693673263e-20	7.802070763642183e-15	4.40499614681661e-18	8.203344485970407e-17	1.6310209009079084e-21
16300000	0.00022311758872244772	-4.551489641057358e-21	-2.214001086622196e-45	2.547893309694964e-14	1.0561278842644336e-14	0.009553764822485697	-2.957084012208252e-20	7.802070763642183e-15	4.40499614681661e-18	8.203344485970407e-17	1.6310209009079084e-21
16400000	0.00022311758872244772	-4.551489641057358e-21	-2.227642433416303e-45	2.547893309694964e-14	1.0561278842644336e-14	0.009553764822485697	-2.957051087683874e-20	7.802070763642183e-15	4.40499614681661e-18	8.203344485970407e-17	1.6310209009079084e-21
16500000	0.00022311758872244772	-4.551489641057358e-21	-2.241283780112847e-45	2.547893309694964e-14	1.0561278842644336e-14	0.009553764822485697	-2.957018163159496e-20	7.802070763642183e-15	4.40499614681661e-18	8.203344485970407e-17	1.6310209009079084e-21
16600000	0.00022311758872244772	-4.551489641057358e-21	-2.2549251267230915e-45	2.547893309694964e-14	1.0561278842644336e-14	0.009553764822485697	-2.956985238635118e-20	7.802070763642183e-15	4.40499614681661e-18	8.203344485970407e-17	1.6310209009079084e-21
16700000	0.00022311758872244772	-4.551489641057358e-21	-2.268566473258301e-45	2.547893309694964e-14	1.0561278842644336e-14	0.009553764822485697	-2.95695231411074e-20	7.802070763642183e-15	4.40499614681661e-18	8.203344485970407e-17	1.6310209009079084e-21
16800000	0.00022311758872244772	-4.551489641057358e-21	-2.282207819729739e-45	2.547893309694964e-14	1.0561278842644336e-14	0.009553764822485697	-2.956919389586362e-20	7.802070763642183e-15	4.40499614681661e-18	8.203344485970407e-17	1.6310209009079084e-21
16900000	0.00022311758872244772	-4.551489641057358e-21	-2.2958491661486704e-45	2.547893309694964e-14	1.0561278842644336e-14	0.009553764822485699	-2.956886465061984e-20	7.802070763642183e-15	4.40499614681661e-18	8.203344485970407e-17	1.6310209009079084e-21
17000000	0.00022311758872244772	-4.551489641057358e-21	-2.3094905125263584e-45	2.547893309694964e-14	1.0561278842644336e-14	0.009553764822485699	-2.956853540537606e-20	7.802070763642183e-15	4.40499614681661e-18	8.203344485970407e-17	1.6310209009079084e-21
17100000	0.00022311758872244772	-4.551489641057358e-21	-2.3231318588740677e-45	2.547893309694964e-14	1.0561278842644336e-14	0.009553764822485699	-2.956820616013228e-20	7.802070763642182e-15	4.40499614681661e-18	8.203344485970407e-17	1.6310209009079084e-21
17200000	0.00022311758872244772	-4.551489641057358e-21	-2.3367732052030622e-45	2.547893309694964e-14	1.0561278842644336e-14	0.009553764822485699	-2.95678769148885e-20	7.802070763642182e-15	4.40499614681661e-18	8.203344485970407e-17	1.6310209009079084e-21
17300000	0.00022311758872244772	-4.551489641057358e-21	-2.3504145515246056e-45	2.547893309694964e-14	1.0561278842644336e-14	0.009553764822485699	-2.956754766964472e-20	7.802070763642182e-15	4.40499614681661e-18	8.203344485970407e-17	1.6310209009079084e-21
17400000	0.00022311758872244772	-4.551489641057358e-21	-2.3640558978499625e-45	2.547893309694964e-14	1.0561278842644336e-14	0.009553764822485699	-2.956721842440094e-20	7.802070763642182e-15	4.40499614681661e-18	8.203344485970407e-17	1.6310209009079084e-21
17500000	0.00022311758872244772	-4.551489641057358e-21	-2.377697244190396e-45	2.547893309694964e-14	1.0561278842644336e-14	0.009553764822485699	-2.9566889179157157e-20	7.802070763642182e-15	4.40499614681661e-18	8.203344485970407e-17	1.6310209009079084e-21
17600000	0.00022311758872244772	-4.551489641057358e-21	-2.3913385905571715e-45	2.547893309694964e-14	1.0561278842644336e-14	0.009553764822485699	-2.9566559933913376e-20	7.802070763642182e-15	4.40499614681661e-18	8.203344485970407e-17	1.6310209009079084e-21
17700000	0.00022311758872244772	-4.551489641057358e-21	-2.4049799369615523e-45	2.547893309694964e-14	1.0561278842644336e-14	0.009553764822485699	-2.9566230688669596e-20	7.802070763642182e-15	4.40499614681661e-18	8.203344485970407e-17	1.6310209009079084e-21
17800000	0.00022311758872244772	-4.551489641057358e-21	-2.4186212834148023e-45	2.547893309694964e-14	1.0561278842644336e-14	0.009553764822485699	-2.956590144342582e-20	7.802070763642182e-15	4.40499614681661e-18	8.203344485970407e-17	1.6310209009079084e-21
17900000	0.00022311758872244772	-4.551489641057358e-21	-2.432262629928186e-45	2.547893309694964e-14	1.0561278842644336e-14	0.009553764822485699	-2.956557219818204e-20	7.802070763642182e-15	4.40499614681661e-18	8.203344485970407e-17	1.6310209009079084e-21
18000000	0.00022311758872244772	-4.551489641057358e-21	-2.4459039765129673e-45	2.547893309694964e-14	1.0561278842644336e-14	0.009553764822485699	-2.956524295293826e-20	7.802070763642182e-15	4.40499614681661e-18	8.203344485970407e-17	1.6310209009079084e-21
18100000	0.00022311758872244772	-4.551489641057358e-21	-2.4595453231804102e-45	2.547893309694964e-14	1.0561278842644336e-14	0.009553764822485699	-2.956491370769448e-20	7.802070763642182e-15	4.40499614681661e-18	8.203344485970407e-17	1.6310209009079084e-21
18200000	0.00022311758872244772	-4.551489641057358e-21	-2.4731866699417785e-45	2.547893309694964e-14	1.0561278842644336e-14	0.009553764822485699	-2.95645844624507e-20	7.802070763642182e-15	4.40499614681661e-18	8.203344485970407e-17	1.6310209009079084e-21
18300000	0.00022311758872244772	-4.551489641057358e-21	-2.486828016808337e-45	2.547893309694964e-14	1.0561278842644336e-14	0.009553764822485699	-2.956425521720692e-20	7.802070763642182e-15	4.40499614681661e-18	8.203344485970407e-17	1.6310209009079084e-21
18400000	0.00022311758872244772	-4.551489641057358e-21	-2.500469363791349e-45	2.547893309694964e-14	1.0561278842644336e-14	0.009553764822485699	-2.956392597196314e-20	7.802070763642182e-15	4.40499614681661e-18	8.203344485970407e-17	1.6310209009079084e-21
18500000	0.00022311758872244772	-4.551489641057358e-21	-2.5141107109020787e-45	2.547893309694964e-14	1.0561278842644336e-14	0.009553764822485699	-2.956359672671936e-20	7.802070763642182e-15	4.40499614681661e-18	8.203344485970407e-17	1.6310209009079084e-21
18600000	0.00022311758872244772	-4.551489641057358e-21	-2.5277520581517907e-45	2.547893309694964e-14	1.0561278842644336e-14	0.009553764822485699	-2.956326748147558e-20	7.802070763642182e-15	4.40499614681661e-18	8.203344485970407e-17	1.6310209009079082e-21
18700000	0.00022311758872244772	-4.551489641057358e-21	-2.5413934055517484e-45	2.547893309694964e-14	1.0561278842644336e-14	0.009553764822485699	-2.95629382362318e-20	7.802070763642182e-15	4.40499614681661e-18	8.203344485970407e-17	1.6310209009079082e-21
18800000	0.00022311758872244772	-4.551489641057358e-21	-2.555034753113216e-45	2.547893309694964e-14	1.0561278842644336e-14	0.009553764822485699	-2.956260899098802e-20	7.802070763642182e-15	4.40499614681661e-18	8.203344485970407e-17	1.6310209009079082e-21
18900000	0.00022311758872244772	-4.551489641057358e-21	-2.568676100847458e-45	2.547893309694964e-14	1.0561278842644336e-14	0.009553764822485699	-2.9562279745744237e-20	7.802070763642182e-15	4.40499614681661e-18	8.203344485970407e-17	1.6310209009079082e-21
19000000	0.00022311758872244772	-4.551489641057358e-21	-2.5823174487657378e-45	2.547893309694964e-14	1.0561278842644336e-14	0.009553764822485699	-2.9561950500500456e-20	7.802070763642182e-15	4.40499614681661e-18	8.203344485970407e-17	1.6310209009079082e-21
19100000	0.00022311758872244772	-4.551489641057358e-21	-2.59595879687932e-45	2.547893309694964e-14	1.0561278842644336e-14	0.009553764822485699	-2.9561621255256676e-20	7.802070763642182e-15	4.40499614681661e-18	8.203344485970407e-17	1.6310209009079082e-21
19200000	0.00022311758872244772	-4.551489641057358e-21	-2.6096001451994682e-45	2.547893309694964e-14	1.0561278842644336e-14	0.009553764822485699	-2.9561292010012895e-20	7.802070763642182e-15	4.40499614681661e-18	8.203344485970407e-17	1.6310209009079082e-21
19300000	0.00022311758872244772	-4.551489641057358e-21	-2.623241493737447e-45	2.547893309694964e-14	1.0561278842644336e-14	0.009553764822485699	-2.9560962764769115e-20	7.802070763642182e-15	4.40499614681661e-18	8.203344485970407e-17	1.6310209009079082e-21
19400000	0.00022311758872244772	-4.551489641057358e-21	-2.63688284250452e-45	2.547893309694964e-14	1.0561278842644336e-14	0.009553764822485699	-2.9560633519525334e-20	7.802070763642182e-15	4.40499614681661e-18	8.203344485970407e-17	1.6310209009079082e-21
19500000	0.00022311758872244772	-4.551489641057358e-21	-2.6505241915119514e-45	2.547893309694964e-14	1.0561278842644336e-14	0.009553764822485699	-2.9560304274281554e-20	7.802070763642182e-15	4.40499614681661e-18	8.203344485970407e-17	1.6310209009079082e-21
19600000	0.00022311758872244772	-4.551489641057358e-21	-2.6641655407710053e-45	2.547893309694964e-14	1.0561278842644336e-14	0.009553764822485699	-2.955997502903778e-20	7.802070763642182e-15	4.40499614681661e-18	8.203344485970407e-17	1.6310209009079082e-21
19700000	0.00022311758872244772	-4.551489641057358e-21	-2.677806890292946e-45	2.547893309694964e-14	1.0561278842644336e-14	0.009553764822485699	-2.9559645783794e-20	7.802070763642182e-15	4.40499614681661e-18	8.203344485970407e-17	1.6310209009079082e-21
19800000	0.00022311758872244772	-4.551489641057358e-21	-2.6914482400890367e-45	2.547893309694964e-14	1.0561278842644336e-14	0.009553764822485699	-2.955931653855022e-20	7.802070763642182e-15	4.40499614681661e-18	8.203344485970407e-17	1.6310209009079082e-21
19900000	0.00022311758872244772	-4.551489641057358e-21	-2.7050895901705424e-45	2.547893309694964e-14	1.0561278842644336e-14	0.009553764822485699	-2.955898729330644e-20	7.802070763642182e-15	4.40499614681661e-18	8.203344485970407e-17	1.6310209009079082e-21
20000000	0.00022311758872244772	-4.551489641057358e-21	-2.7187309405487267e-45	2.547893309694964e-14	1.0561278842644336e-14	0.009553764822485699	-2.955865804806266e-20	7.802070763642182e-15	4.40499614681661e-18	8.203344485970407e-17	1.6310209009079082e-21
20100000	0.00022311758872244772	-4.551489641057358e-21	-2.732372291234854e-45	2.547893309694964e-14	1.0561278842644336e-14	0.009553764822485699	-2.955832880281888e-20	7.802070763642182e-15	4.40499614681661e-18	8.203344485970407e-17	1.6310209009079082e-21
20200000	0.00022311758872244772	-4.551489641057358e-21	-2.7460136422401878e-45	2.547893309694964e-14	1.0561278842644336e-14	0.009553764822485699	-2.9557999557575097e-20	7.802070763642182e-15	4.40499614681661e-18	8.203344485970407e-17	1.6310209009079082e-21
20300000	0.00022311758872244772	-4.551489641057358e-21	-2.7596549935759926e-45	2.547893309694964e-14	1.0561278842644336e-14	0.009553764822485699	-2.9557670312331316e-20	7.802070763642182e-15	4.40499614681661e-18	8.203344485970407e-17	1.6310209009079082e-21
20400000	0.00022311758872244772	-4.551489641057358e-21	-2.773296344783646e-45	2.547893309694964e-14	1.0561278842644336e-14	0.009553764822485699	-2.9557341067087536e-20	7.802070763642182e-15	4.40499614681661e-18	8.203344485970407e-17	1.6310209009079082e-21
20500000	0.00022311758872244772	-4.551489641057358e-21	-2.7869376953779938e-45	2.547893309694964e-14	1.0561278842644336e-14	0.009553764822485699	-2.9557011821843755e-20	7.802070763642182e-15	4.40499614681661e-18	8.203344485970407e-17	1.6310209009079082e-21
20600000	0.00022311758872244772	-4.551489641057358e-21	-2.8005790453682904e-45	2.547893309694964e-14	1.0561278842644336e-14	0.009553764822485699	-2.9556682576599975e-20	7.802070763642182e-15	4.40499614681661e-18	8.203344485970407e-17	1.6310209009079082e-21
20700000	0.00022311758872244772	-4.551489641057358e-21	-2.814220394763875e-45	2.547893309694964e-14	1.0561278842644336e-14	0.009553764822485699	-2.9556353331356195e-20	7.802070763642182e-15	4.40499614681661e-18	8.203344485970407e-17	1.6310209009079082e-21
20800000	0.00022311758872244772	-4.551489641057358e-21	-2.827861743574087e-45	2.547893309694964e-14	1.0561278842644336e-14	0.009553764822485699	-2.9556024086112414e-20	7.802070763642182e-15	4.40499614681661e-18	8.203344485970407e-17	1.6310209009079082e-21
20900000	0.00022311758872244772	-4.551489641057358e-21	-2.8415030918082653e-45	2.547893309694964e-14	1.0561278842644336e-14	0.009553764822485699	-2.9555694840868634e-20	7.802070763642182e-15	4.40499614681661e-18	8.203344485970407e-17	1.6310209009079082e-21
21000000	0.00022311758872244772	-4.551489641057358e-21	-2.8551444394757495e-45	2.547893309694964e-14	1.0561278842644336e-14	0.009553764822485699	-2.9555365595624853e-20	7.802070763642182e-15	4.40499614681661e-18	8.203344485970407e-17	1.6310209009079082e-21
21100000	0.00022311758872244772	-4.551489641057358e-21	-2.8687857865858775e-45	2.547893309694964e-14	1.0561278842644336e-14	0.009553764822485699	-2.955503635038107e-20	7.802070763642182e-15	4.40499614681661e-18	8.203344485970407e-17	1.6310209009079082e-21
21200000	0.00022311758872244772	-4.551489641057358e-21	-2.882427133147989e-45	2.547893309694964e-14	1.0561278842644336e-14	0.009553764822485699	-2.955470710513729e-20	7.802070763642182e-15	4.40499614681661e-18	8.203344485970407e-17	1.6310209009079082e-21
21300000	0.00022311758872244772	-4.551489641057358e-21	-2.896068479171424e-45	2.547893309694964e-14	1.0561278842644336e-14	0.009553764822485699	-2.955437785989351e-20	7.802070763642182e-15	4.40499614681661e-18	8.203344485970407e-17	1.6310209009079082e-21
21400000	0.00022311758872244772	-4.551489641057358e-21	-2.90970982466552e-45	2.547893309694964e-14	1.0561278842644336e-14	0.009553764822485699	-2.955404861464973e-20	7.802070763642182e-15	4.40499614681661e-18	8.203344485970407e-17	1.6310209009079082e-21
21500000	0.00022311758872244772	-4.551489641057358e-21	-2.9233511696396165e-45	2.547893309694964e-14	1.0561278842644336e-14	0.009553764822485699	-2.955371936940596e-20	7.802070763642182e-15	4.40499614681661e-18	8.203344485970407e-17	1.6310209009079082e-21
21600000	0.00022311758872244772	-4.551489641057358e-21	-2.9369925141030537e-45	2.547893309694964e-14	1.0561278842644336e-14	0.009553764822485699	-2.9553390124162177e-20	7.802070763642182e-15	4.40499614681661e-18	8.203344485970407e-17	1.6310209009079082e-21
21700000	0.00022311758872244772	-4.551489641057358e-21	-2.950633858065169e-45	2.547893309694964e-14	1.0561278842644336e-14	0.009553764822485699	-2.9553060878918396e-20	7.802070763642182e-15	4.40499614681661e-18	8.203344485970407e-17	1.6310209009079082e-21
21800000	0.00022311758872244772	-4.551489641057358e-21	-2.964275201535303e-45	2.547893309694964e-14	1.0561278842644336e-14	0.009553764822485699	-2.9552731633674616e-20	7.802070763642182e-15	4.40499614681661e-18	8.203344485970407e-17	1.6310209009079082e-21
21900000	0.00022311758872244772	-4.551489641057358e-21	-2.9779165445227934e-45	2.547893309694964e-14	1.0561278842644336e-14	0.009553764822485699	-2.9552402388430835e-20	7.802070763642182e-15	4.40499614681661e-18	8.203344485970407e-17	1.6310209009079082e-21
22000000	0.00022311758872244772	-4.551489641057358e-21	-2.991557887036981e-45	2.547893309694964e-14	1.0561278842644336e-14	0.009553764822485699	-2.9552073143187055e-20	7.802070763642182e-15	4.40499614681661e-18	8.203344485970407e-17	1.6310209009079082e-21
22100000	0.00022311758872244772	-4.551489641057358e-21	-3.0051992290872035e-45	2.547893309694964e-14	1.0561278842644336e-14	0.009553764822485699	-2.9551743897943274e-20	7.802070763642182e-15	4.40499614681661e-18	8.203344485970407e-17	1.6310209009079082e-21
22200000	0.00022311758872244772	-4.551489641057358e-21	-3.0188405706828e-45	2.547893309694964e-14	1.0561278842644336e-14	0.009553764822485699	-2.9551414652699494e-20	7.802070763642182e-15	4.40499614681661e-18	8.203344485970407e-17	1.6310209009079082e-21
22300000	0.00022311758872244772	-4.551489641057358e-21	-3.03248191183311e-45	2.547893309694964e-14	1.0561278842644336e-14	0.009553764822485699	-2.9551085407455713e-20	7.802070763642182e-15	4.40499614681661e-18	8.203344485970407e-17	1.6310209009079082e-21
22400000	0.00022311758872244772	-4.551489641057358e-21	-3.046123252547473e-45	2.547893309694964e-14	1.0561278842644336e-14	0.009553764822485699	-2.955075616221193e-20	7.802070763642182e-15	4.40499614681661e-18	8.203344485970407e-17	1.6310209009079082e-21
22500000	0.00022311758872244772	-4.551489641057358e-21	-3.0597645928352274e-45	2.547893309694964e-14	1.0561278842644336e-14	0.009553764822485699	-2.955042691696815e-20	7.802070763642182e-15	4.40499614681661e-18	8.203344485970407e-17	1.6310209009079082e-21
22600000	0.00022311758872244772	-4.551489641057358e-21	-3.073405932705713e-45	2.547893309694964e-14	1.0561278842644336e-14	0.009553764822485699	-2.955009767172437e-20	7.802070763642182e-15	4.40499614681661e-18	8.203344485970407e-17	1.6310209009079082e-21
22700000	0.00022311758872244772	-4.551489641057358e-21	-3.0870472721682683e-45	2.547893309694964e-14	1.0561278842644336e-14	0.009553764822485699	-2.954976842648059e-20	7.802070763642182e-15	4.40499614681661e-18	8.203344485970407e-17	1.6310209009079082e-21
22800000	0.00022311758872244772	-4.551489641057358e-21	-3.100688611232232e-45	2.547893309694964e-14	1.0561278842644336e-14	0.009553764822485699	-2.954943918123681e-20	7.802070763642182e-15	4.40499614681661e-18	8.203344485970407e-17	1.6310209009079082e-21
22900000	0.00022311758872244772	-4.551489641057358e-21	-3.114329949906944e-45	2.547893309694964e-14	1.0561278842644336e-14	0.009553764822485699	-2.954910993599303e-20	7.802070763642182e-15	4.40499614681661e-18	8.203344485970407e-17	1.6310209009079082e-21
23000000	0.00022311758872244772	-4.551489641057358e-21	-3.1279712882017434e-45	2.547893309694964e-14	1.0561278842644336e-14	0.009553764822485699	-2.954878069074925e-20	7.802070763642182e-15	4.40499614681661e-18	8.203344485970407e-17	1.6310209009079082e-21
23100000	0.00022311758872244772	-4.551489641057358e-21	-3.1416126261259684e-45	2.547893309694964e-14	1.0561278842644336e-14	0.009553764822485699	-2.954845144550547e-20	7.802070763642182e-15	4.40499614681661e-18	8.203344485970407e-17	1.6310209009079082e-21
23200000	0.00022311758872244772	-4.551489641057358e-21	-3.1552539636889584e-45	2.547893309694964e-14	1.0561278842644336e-14	0.009553764822485699	-2.954812220026169e-20	7.802070763642182e-15	4.40499614681661e-18	8.203344485970407e-17	1.6310209009079082e-21
23300000	0.00022311758872244772	-4.551489641057358e-21	-3.168895300900053e-45	2.547893309694964e-14	1.0561278842644336e-14	0.009553764822485699	-2.954779295501791e-20	7.802070763642182e-15	4.40499614681661e-18	8.203344485970407e-17	1.6310209009079082e-21
23400000	0.00022311758872244772	-4.551489641057358e-21	-3.182536637768592e-45	2.547893309694964e-14	1.0561278842644336e-14	0.009553764822485699	-2.954746370977413e-20	7.802070763642182e-15	4.40499614681661e-18	8.203344485970407e-17	1.6310209009079082e-21
23500000	0.00022311758872244772	-4.551489641057358e-21	-3.196177974303912e-45	2.547893309694964e-14	1.0561278842644336e-14	0.009553764822485699	-2.9547134464530354e-20	7.802070763642182e-15	4.40499614681661e-18	8.203344485970407e-17	1.6310209009079082e-21
23600000	0.00022311758872244772	-4.551489641057358e-21	-3.209819310515355e-45	2.547893309694964e-14	1.0561278842644336e-14	0.009553764822485699	-2.9546805219286574e-20	7.802070763642182e-15	4.40499614681661e-18	8.203344485970407e-17	1.6310209009079082e-21
23700000	0.00022311758872244772	-4.551489641057358e-21	-3.223460646412258e-45	2.547893309694964e-14	1.0561278842644336e-14	0.009553764822485699	-2.9546475974042793e-20	7.802070763642182e-15	4.40499614681661e-18	8.203344485970407e-17	1.6310209009079082e-21
23800000	0.00022311758872244772	-4.551489641057358e-21	-3.23710198200396e-45	2.547893309694964e-14	1.0561278842644336e-14	0.009553764822485699	-2.954614672879901e-20	7.802070763642182e-15	4.40499614681661e-18	8.203344485970407e-17	1.6310209009079082e-21
23900000	0.00022311758872244772	-4.551489641057358e-21	-3.250743317299802e-45	2.547893309694964e-14	1.0561278842644336e-14	0.009553764822485699	-2.954581748355523e-20	7.802070763642182e-15	4.40499614681661e-18	8.203344485970407e-17	1.6310209009079082e-21
24000000	0.00022311758872244772	-4.551489641057358e-21	-3.264384652309122e-45	2.547893309694964e-14	1.0561278842644336e-14	0.009553764822485699	-2.954548823831145e-20	7.802070763642182e-15	4.40499614681661e-18	8.203344485970407e-17	1.6310209009079082e-21
24100000	0.00022311758872244772	-4.551489641057358e-21	-3.278025987041258e-45	2.547893309694964e-14	1.0561278842644336e-14	0.009553764822485699	-2.954515899306767e-20	7.802070763642182e-15	4.40499614681661e-18	8.203344485970407e-17	1.6310209009079082e-21
24200000	0.00022311758872244772	-4.551489641057358e-21	-3.2916673215055503e-45	2.547893309694964e-14	1.0561278842644336e-14	0.009553764822485699	-2.954482974782389e-20	7.802070763642182e-15	4.40499614681661e-18	8.203344485970407e-17	1.6310209009079082e-21
24300000	0.00022311758872244772	-4.551489641057358e-21	-3.305308655711338e-45	2.547893309694964e-14	1.0561278842644336e-14	0.009553764822485699	-2.954450050258011e-20	7.802070763642182e-15	4.40499614681661e-18	8.203344485970407e-17	1.6310209009079082e-21
24400000	0.00022311758872244772	-4.551489641057358e-21	-3.31894998966796e-45	2.547893309694964e-14	1.0561278842644336e-14	0.009553764822485699	-2.954417125733633e-20	7.802070763642182e-15	4.40499614681661e-18	8.203344485970407e-17	1.6310209009079082e-21
24500000	0.00022311758872244772	-4.551489641057358e-21	-3.3325913233847554e-45	2.547893309694964e-14	1.0561278842644336e-14	0.009553764822485699	-2.954384201209255e-20	7.802070763642182e-15	4.40499614681661e-18	8.203344485970407e-17	1.6310209009079082e-21
24600000	0.00022311758872244772	-4.551489641057358e-21	-3.346232656871063e-45	2.547893309694964e-14	1.0561278842644336e-14	0.009553764822485699	-2.954351276684877e-20	7.802070763642182e-15	4.40499614681661e-18	8.203344485970407e-17	1.6310209009079082e-21
24700000	0.00022311758872244772	-4.551489641057358e-21	-3.359873990136223e-45	2.547893309694964e-14	1.0561278842644336e-14	0.009553764822485699	-2.954318352160499e-20	7.802070763642182e-15	4.40499614681661e-18	8.203344485970407e-17	1.6310209009079082e-21
24800000	0.00022311758872244772	-4.551489641057358e-21	-3.3735153231895724e-45	2.547893309694964e-14	1.0561278842644336e-14	0.009553764822485699	-2.954285427636121e-20	7.802070763642182e-15	4.40499614681661e-18	8.203344485970407e-17	1.6310209009079082e-21
24900000	0.00022311758872244772	-4.551489641057358e-21	-3.3871566560404524e-45	2.547893309694964e-14	1.0561278842644336e-14	0.009553764822485699	-2.954252503111743e-20	7.802070763642182e-15	4.40499614681661e-18	8.203344485970407e-17	1.6310209009079082e-21
25000000	0.00022311758872244772	-4.551489641057358e-21	-3.4007979886982005e-45	2.547893309694964e-14	1.0561278842644336e-14	0.009553764822485699	-2.954219578587365e-20	7.802070763642182e-15	4.40499614681661e-18	8.203344485970407e-17	1.6310209009079082e-21
25100000	0.00022311758872244772	-4.551489641057358e-21	-3.414439321172157e-45	2.547893309694964e-14	1.0561278842644336e-14	0.009553764822485699	-2.9541866540629867e-20	7.802070763642182e-15	4.40499614681661e-18	8.203344485970407e-17	1.6310209009079082e-21
25200000	0.00022311758872244772	-4.551489641057358e-21	-3.42808065347166e-45	2.547893309694964e-14	1.0561278842644336e-14	0.009553764822485699	-2.9541537295386086e-20	7.802070763642182e-15	4.40499614681661e-18	8.203344485970407e-17	1.6310209009079082e-21
25300000	0.00022311758872244772	-4.551489641057358e-21	-3.441721985606049e-45	2.547893309694964e-14	1.0561278842644336e-14	0.009553764822485699	-2.9541208050142306e-20	7.802070763642182e-15	4.40499614681661e-18	8.203344485970407e-17	1.6310209009079082e-21
25400000	0.00022311758872244772	-4.551489641057358e-21	-3.455363317584664e-45	2.547893309694964e-14	1.0561278842644336e-14	0.009553764822485699	-2.9540878804898526e-20	7.802070763642182e-15	4.40499614681661e-18	8.203344485970407e-17	1.6310209009079082e-21
25500000	0.00022311758872244772	-4.551489641057358e-21	-3.469004649416842e-45	2.547893309694964e-14	1.0561278842644336e-14	0.009553764822485699	-2.954054955965475e-20	7.802070763642182e-15	4.40499614681661e-18	8.203344485970407e-17	1.6310209009079082e-21
25600000	0.00022311758872244772	-4.551489641057358e-21	-3.4826459811119237e-45	2.547893309694964e-14	1.0561278842644336e-14	0.009553764822485699	-2.954022031441097e-20	7.802070763642182e-15	4.40499614681661e-18	8.203344485970407e-17	1.6310209009079082e-21
25700000	0.00022311758872244772	-4.551489641057358e-21	-3.496287312679248e-45	2.547893309694964e-14	1.0561278842644336e-14	0.009553764822485699	-2.953989106916719e-20	7.802070763642182e-15	4.40499614681661e-18	8.203344485970407e-17	1.6310209009079082e-21
25800000	0.00022311758872244772	-4.551489641057358e-21	-3.509928644128154e-45	2.547893309694964e-14	1.0561278842644336e-14	0.009553764822485699	-2.953956182392341e-20	7.802070763642182e-15	4.40499614681661e-18	8.203344485970407e-17	1.6310209009079082e-21
25900000	0.00022311758872244772	-4.551489641057358e-21	-3.52356997546798e-45	2.547893309694964e-14	1.0561278842644336e-14	0.009553764822485699	-2.953923257867963e-20	7.802070763642182e-15	4.40499614681661e-18	8.203344485970407e-17	1.6310209009079082e-21
26000000	0.00022311758872244772	-4.551489641057358e-21	-3.5372113067080654e-45	2.547893309694964e-14	1.0561278842644336e-14	0.009553764822485699	-2.953890333343585e-20	7.802070763642182e-15	4.40499614681661e-18	8.203344485970407e-17	1.6310209009079082e-21
26100000	0.00022311758872244772	-4.551489641057358e-21	-3.5508526378577503e-45	2.547893309694964e-14	1.0561278842644336e-14	0.009553764822485699	-2.953857408819207e-20	7.802070763642182e-15	4.40499614681661e-18	8.203344485970407e-17	1.6310209009079082e-21
26200000	0.00022311758872244772	-4.551489641057358e-21	-3.5644939689263725e-45	2.547893309694964e-14	1.0561278842644336e-14	0.009553764822485699	-2.953824484294829e-20	7.802070763642182e-15	4.40499614681661e-18	8.203344485970407e-17	1.6310209009079082e-21
26300000	0.00022311758872244772	-4.551489641057358e-21	-3.578135299923272e-45	2.547893309694964e-14	1.0561278842644336e-14	0.009553764822485699	-2.953791559770451e-20	7.802070763642182e-15	4.40499614681661e-18	8.203344485970407e-17	1.6310209009079082e-21
26400000	0.00022311758872244772	-4.551489641057358e-21	-3.5917766308577867e-45	2.547893309694964e-14	1.0561278842644336e-14	0.009553764822485699	-2.953758635246073e-20	7.802070763642182e-15	4.40499614681661e-18	8.203344485970407e-17	1.6310209009079082e-21
26500000	0.00022311758872244772	-4.551489641057358e-21	-3.605417961739257e-45	2.547893309694964e-14	1.0561278842644336e-14	0.009553764822485699	-2.9537257107216947e-20	7.802070763642182e-15	4.40499614681661e-18	8.203344485970407e-17	1.6310209009079082e-21
26600000	0.00022311758872244772	-4.551489641057358e-21	-3.6190592925770216e-45	2.547893309694964e-14	1.0561278842644336e-14	0.009553764822485697	-2.9536927861973166e-20	7.802070763642183e-15	4.40499614681661e-18	8.203344485970407e-17	1.6310209009079082e-21
26700000	0.00022311758872244772	-4.551489641057358e-21	-3.632700623380419e-45	2.547893309694964e-14	1.0561278842644336e-14	0.009553764822485697	-2.9536598616729386e-20	7.802070763642183e-15	4.40499614681661e-18	8.203344485970407e-17	1.6310209009079082e-21
26800000	0.00022311758872244772	-4.551489641057358e-21	-3.646341954158789e-45	2.547893309694964e-14	1.0561278842644336e-14	0.009553764822485697	-2.9536269371485605e-20	7.802070763642183e-15	4.40499614681661e-18	8.203344485970407e-17	1.6310209009079082e-21
26900000	0.00022311758872244772	-4.551489641057358e-21	-3.65998328492147e-45	2.547893309694964e-14	1.0561278842644336e-14	0.009553764822485697	-2.9535940126241825e-20	7.802070763642183e-15	4.40499614681661e-18	8.203344485970407e-17	1.6310209009079082e-21
27000000	0.00022311758872244772	-4.551489641057358e-21	-3.673624615677802e-45	2.547893309694964e-14	1.0561278842644336e-14	0.009553764822485697	-2.9535610880998044e-20	7.802070763642183e-15	4.40499614681661e-18	8.203344485970407e-17	1.6310209009079082e-21
27100000	0.00022311758872244772	-4.551489641057358e-21	-3.6872659464371235e-45	2.547893309694964e-14	1.0561278842644336e-14	0.009553764822485697	-2.9535281635754264e-20	7.802070763642183e-15	4.40499614681661e-18	8.203344485970407e-17	1.6310209009079082e-21
27200000	0.00022311758872244772	-4.551489641057358e-21	-3.7009072772087733e-45	2.547893309694964e-14	1.0561278842644336e-14	0.009553764822485697	-2.9534952390510484e-20	7.802070763642183e-15	4.40499614681661e-18	8.203344485970407e-17	1.6310209009079082e-21
27300000	0.00022311758872244772	-4.551489641057358e-21	-3.714548608002091e-45	2.547893309694964e-14	1.0561278842644336e-14	0.009553764822485697	-2.9534623145266703e-20	7.802070763642183e-15	4.40499614681661e-18	8.203344485970407e-17	1.6310209009079082e-21
27400000	0.00022311758872244772	-4.551489641057358e-21	-3.728189938826415e-45	2.547893309694964e-14	1.0561278842644336e-14	0.009553764822485697	-2.953429390002292e-20	7.802070763642183e-15	4.404996146816611e-18	8.203344485970407e-17	1.6310209009079082e-21
27500000	0.00022311758872244772	-4.551489641057358e-21	-3.741831269691086e-45	2.547893309694964e-14	1.0561278842644336e-14	0.009553764822485697	-2.953396465477914e-20	7.802070763642183e-15	4.404996146816611e-18	8.203344485970407e-17	1.6310209009079082e-21
27600000	0.00022311758872244772	-4.551489641057358e-21	-3.7554726006054413e-45	2.547893309694964e-14	1.0561278842644336e-14	0.009553764822485697	-2.953363540953537e-20	7.802070763642183e-15	4.404996146816611e-18	8.203344485970407e-17	1.6310209009079082e-21
27700000	0.00022311758872244772	-4.551489641057358e-21	-3.769113931578821e-45	2.547893309694964e-14	1.0561278842644336e-14	0.009553764822485697	-2.953330616429159e-20	7.802070763642183e-15	4.404996146816611e-18	8.203344485970407e-17	1.6310209009079082e-21
27800000	0.00022311758872244772	-4.551489641057358e-21	-3.782755262620563e-45	2.547893309694964e-14	1.0561278842644336e-14	0.009553764822485697	-2.9532976919047807e-20	7.802070763642183e-15	4.404996146816611e-18	8.203344485970407e-17	1.6310209009079082e-21
27900000	0.00022311758872244772	-4.551489641057358e-21	-3.796396593740008e-45	2.547893309694964e-14	1.0561278842644336e-14	0.009553764822485697	-2.9532647673804026e-20	7.802070763642183e-15	4.404996146816611e-18	8.203344485970407e-17	1.6310209009079082e-21
28000000	0.00022311758872244772	-4.551489641057358e-21	-3.810037924946494e-45	2.547893309694964e-14	1.0561278842644336e-14	0.009553764822485697	-2.9532318428560246e-20	7.802070763642183e-15	4.404996146816611e-18	8.203344485970407e-17	1.6310209009079082e-21
28100000	0.00022311758872244772	-4.551489641057358e-21	-3.8236792562493606e-45	2.547893309694964e-14	1.0561278842644336e-14	0.009553764822485697	-2.9531989183316466e-20	7.802070763642183e-15	4.404996146816611e-18	8.203344485970407e-17	1.6310209009079082e-21
28200000	0.00022311758872244772	-4.551489641057358e-21	-3.8373205876579466e-45	2.547893309694964e-14	1.0561278842644336e-14	0.009553764822485697	-2.9531659938072685e-20	7.802070763642183e-15	4.404996146816611e-18	8.203344485970407e-17	1.6310209009079082e-21
28300000	0.00022311758872244772	-4.551489641057358e-21	-3.850961919181592e-45	2.547893309694964e-14	1.0561278842644336e-14	0.009553764822485697	-2.9531330692828905e-20	7.802070763642183e-15	4.404996146816611e-18	8.203344485970407e-17	1.6310209009079082e-21
28400000	0.00022311758872244772	-4.551489641057358e-21	-3.864603250829634e-45	2.547893309694964e-14	1.0561278842644336e-14	0.009553764822485697	-2.9531001447585124e-20	7.802070763642183e-15	4.404996146816611e-18	8.203344485970407e-17	1.6310209009079082e-21
28500000	0.00022311758872244772	-4.551489641057358e-21	-3.878244582611413e-45	2.547893309694964e-14	1.0561278842644336e-14	0.009553764822485697	-2.9530672202341344e-20	7.802070763642183e-15	4.404996146816611e-18	8.203344485970407e-17	1.6310209009079082e-21
28600000	0.00022311758872244772	-4.551489641057358e-21	-3.891885914536268e-45	2.547893309694964e-14	1.0561278842644336e-14	0.009553764822485697	-2.9530342957097563e-20	7.802070763642183e-15	4.404996146816611e-18	8.203344485970407e-17	1.6310209009079082e-21
28700000	0.00022311758872244772	-4.551489641057358e-21	-3.905527246613538e-45	2.547893309694964e-14	1.0561278842644336e-14	0.009553764822485697	-2.953001371185378e-20	7.802070763642183e-15	4.404996146816611e-18	8.203344485970407e-17	1.6310209009079082e-21
28800000	0.00022311758872244772	-4.551489641057358e-21	-3.919168578852562e-45	2.547893309694964e-14	1.0561278842644336e-14	0.009553764822485697	-2.952968446661e-20	7.802070763642183e-15	4.404996146816611e-18	8.203344485970407e-17	1.6310209009079082e-21
28900000	0.00022311758872244772	-4.551489641057358e-21	-3.932809911262679e-45	2.547893309694964e-14	1.0561278842644336e-14	0.009553764822485697	-2.952935522136622e-20	7.802070763642183e-15	4.404996146816611e-18	8.203344485970407e-17	1.6310209009079082e-21
29000000	0.00022311758872244772	-4.551489641057358e-21	-3.9464512438532276e-45	2.547893309694964e-14	1.0561278842644336e-14	0.009553764822485697	-2.952902597612244e-20	7.802070763642183e-15	4.404996146816611e-18	8.203344485970407e-17	1.6310209009079082e-21
29100000	0.00022311758872244772	-4.551489641057358e-21	-3.960092576633548e-45	2.547893309694964e-14	1.0561278842644336e-14	0.009553764822485697	-2.952869673087866e-20	7.802070763642183e-15	4.404996146816611e-18	8.203344485970407e-17	1.6310209009079082e-21
29200000	0.00022311758872244772	-4.551489641057358e-21	-3.9737339096129786e-45	2.547893309694964e-14	1.0561278842644336e-14	0.009553764822485697	-2.952836748563488e-20	7.802070763642183e-15	4.404996146816611e-18	8.203344485970407e-17	1.6310209009079082e-21
29300000	0.00022311758872244772	-4.551489641057358e-21	-3.987375242800859e-45	2.547893309694964e-14	1.0561278842644336e-14	0.009553764822485697	-2.95280382403911e-20	7.802070763642183e-15	4.404996146816611e-18	8.203344485970407e-17	1.6310209009079082e-21
29400000	0.00022311758872244772	-4.551489641057358e-21	-4.001016576206528e-45	2.547893309694964e-14	1.0561278842644336e-14	0.009553764822485697	-2.952770899514732e-20	7.802070763642183e-15	4.404996146816611e-18	8.203344485970407e-17	1.6310209009079082e-21
29500000	0.00022311758872244772	-4.551489641057358e-21	-4.014657909839324e-45	2.547893309694964e-14	1.0561278842644336e-14	0.009553764822485697	-2.952737974990354e-20	7.802070763642183e-15	4.404996146816611e-18	8.203344485970407e-17	1.6310209009079082e-21
29600000	0.00022311758872244772	-4.551489641057358e-21	-4.028299243708587e-45	2.547893309694964e-14	1.0561278842644336e-14	0.009553764822485697	-2.9527050504659765e-20	7.802070763642183e-15	4.404996146816611e-18	8.203344485970407e-17	1.6310209009079082e-21
29700000	0.00022311758872244772	-4.551489641057358e-21	-4.0419405778236555e-45	2.547893309694964e-14	1.0561278842644336e-14	0.009553764822485697	-2.9526721259415984e-20	7.802070763642183e-15	4.404996146816611e-18	8.203344485970407e-17	1.6310209009079082e-21
29800000	0.00022311758872244772	-4.551489641057358e-21	-4.055581912193869e-45	2.547893309694964e-14	1.0561278842644336e-14	0.009553764822485697	-2.9526392014172204e-20	7.802070763642183e-15	4.404996146816611e-18	8.203344485970407e-17	1.6310209009079082e-21
29900000	0.00022311758872244772	-4.551489641057358e-21	-4.0692232468285664e-45	2.547893309694964e-14	1.0561278842644336e-14	0.009553764822485697	-2.9526062768928424e-20	7.802070763642183e-15	4.404996146816611e-18	8.203344485970407e-17	1.6310209009079082e-21
30000000	0.00022311758872244772	-4.551489641057358e-21	-4.082864581737087e-45	2.547893309694964e-14	1.0561278842644336e-14	0.009553764822485697	-2.9525733523684643e-20	7.802070763642183e-15	4.404996146816611e-18	8.203344485970407e-17	1.6310209009079082e-21
30100000	0.00022311758872244772	-4.551489641057358e-21	-4.09650591692877e-45	2.547893309694964e-14	1.0561278842644336e-14	0.009553764822485697	-2.952540427844086e-20	7.802070763642183e-15	4.404996146816611e-18	8.203344485970407e-17	1.6310209009079082e-21
30200000	0.00022311758872244772	-4.551489641057358e-21	-4.1101472524129535e-45	2.547893309694964e-14	1.0561278842644336e-14	0.009553764822485697	-2.952507503319708e-20	7.802070763642183e-15	4.404996146816611e-18	8.203344485970407e-17	1.6310209009079082e-21
30300000	0.00022311758872244772	-4.551489641057358e-21	-4.123788588198978e-45	2.547893309694964e-14	1.0561278842644336e-14	0.009553764822485697	-2.95247457879533e-20	7.802070763642183e-15	4.404996146816611e-18	8.203344485970407e-17	1.6310209009079082e-21
30400000	0.00022311758872244772	-4.551489641057358e-21	-4.1374299238414925e-45	2.547893309694964e-14	1.0561278842644336e-14	0.009553764822485697	-2.952441654270952e-20	7.802070763642183e-15	4.404996146816611e-18	8.203344485970407e-17	1.6310209009079082e-21
30500000	0.00022311758872244772	-4.551489641057358e-21	-4.1510712588707e-45	2.547893309694964e-14	1.0561278842644336e-14	0.009553764822485697	-2.952408729746574e-20	7.802070763642183e-15	4.404996146816611e-18	8.203344485970407e-17	1.6310209009079082e-21
30600000	0.00022311758872244772	-4.551489641057358e-21	-4.1647125932958564e-45	2.547893309694964e-14	1.0561278842644336e-14	0.009553764822485697	-2.952375805222196e-20	7.802070763642183e-15	4.404996146816611e-18	8.203344485970407e-17	1.6310209009079082e-21
30700000	0.00022311758872244772	-4.551489641057358e-21	-4.178353927126302e-45	2.547893309694964e-14	1.0561278842644336e-14	0.009553764822485697	-2.952342880697818e-20	7.802070763642183e-15	4.404996146816611e-18	8.203344485970407e-17	1.6310209009079082e-21
30800000	0.00022311758872244772	-4.551489641057358e-21	-4.191995260371375e-45	2.547893309694964e-14	1.0561278842644336e-14	0.009553764822485697	-2.95230995617344e-20	7.802070763642183e-15	4.404996146816611e-18	8.203344485970407e-17	1.6310209009079082e-21
30900000	0.00022311758872244772	-4.551489641057358e-21	-4.2056365930404153e-45	2.547893309694964e-14	1.0561278842644336e-14	0.009553764822485697	-2.952277031649062e-20	7.802070763642183e-15	4.404996146816611e-18	8.203344485970407e-17	1.6310209009079082e-21
31000000	0.00022311758872244772	-4.551489641057358e-21	-4.219277925142762e-45	2.547893309694964e-14	1.0561278842644336e-14	0.009553764822485697	-2.952244107124684e-20	7.802070763642183e-15	4.404996146816611e-18	8.203344485970407e-17	1.6310209009079082e-21
31100000	0.00022311758872244772	-4.551489641057358e-21	-4.232919256687754e-45	2.547893309694964e-14	1.0561278842644336e-14	0.009553764822485697	-2.952211182600306e-20	7.802070763642183e-15	4.404996146816611e-18	8.203344485970407e-17	1.6310209009079082e-21
31200000	0.00022311758872244772	-4.551489641057358e-21	-4.246560587684729e-45	2.547893309694964e-14	1.0561278842644336e-14	0.009553764822485697	-2.952178258075928e-20	7.802070763642183e-15	4.404996146816611e-18	8.203344485970407e-17	1.6310209009079082e-21
31300000	0.00022311758872244772	-4.551489641057358e-21	-4.260201918143028e-45	2.547893309694964e-14	1.0561278842644336e-14	0.009553764822485697	-2.95214533355155e-20	7.802070763642183e-15	4.404996146816611e-18	8.203344485970407e-17	1.6310209009079082e-21
31400000	0.00022311758872244772	-4.551489641057358e-21	-4.273843248071989e-45	2.547893309694964e-14	1.0561278842644336e-14	0.009553764822485697	-2.9521124090271717e-20	7.802070763642183e-15	4.404996146816611e-18	8.203344485970407e-17	1.6310209009079082e-21
31500000	0.00022311758872244772	-4.551489641057358e-21	-4.287484577480952e-45	2.547893309694964e-14	1.0561278842644336e-14	0.009553764822485697	-2.952079484502794e-20	7.802070763642183e-15	4.404996146816611e-18	8.203344485970407e-17	1.6310209009079082e-21
31600000	0.00022311758872244772	-4.551489641057358e-21	-4.3011259063792544e-45	2.547893309694964e-14	1.0561278842644336e-14	0.009553764822485697	-2.952046559978416e-20	7.802070763642183e-15	4.404996146816611e-18	8.203344485970407e-17	1.6310209009079082e-21
31700000	0.00022311758872244772	-4.551489641057358e-21	-4.314767234776237e-45	2.547893309694964e-14	1.0561278842644336e-14	0.009553764822485697	-2.952013635454038e-20	7.802070763642183e-15	4.404996146816611e-18	8.203344485970407e-17	1.6310209009079082e-21
31800000	0.00022311758872244772	-4.551489641057358e-21	-4.328408562681239e-45	2.547893309694964e-14	1.0561278842644336e-14	0.009553764822485697	-2.95198071092966e-20	7.802070763642183e-15	4.404996146816611e-18	8.203344485970407e-17	1.6310209009079082e-21
31900000	0.00022311758872244772	-4.551489641057358e-21	-4.342049890103597e-45	2.547893309694964e-14	1.0561278842644336e-14	0.009553764822485697	-2.951947786405282e-20	7.802070763642183e-15	4.404996146816611e-18	8.203344485970407e-17	1.6310209009079082e-21
32000000	0.00022311758872244772	-4.551489641057358e-21	-4.3556912170526534e-45	2.547893309694964e-14	1.0561278842644336e-14	0.009553764822485697	-2.951914861880904e-20	7.802070763642183e-15	4.404996146816611e-18	8.203344485970407e-17	1.6310209009079082e-21
32100000	0.00022311758872244772	-4.551489641057358e-21	-4.369332543537745e-45	2.547893309694964e-14	1.0561278842644336e-14	0.009553764822485697	-2.951881937356526e-20	7.802070763642183e-15	4.404996146816611e-18	8.203344485970407e-17	1.6310209009079082e-21
32200000	0.00022311758872244772	-4.551489641057358e-21	-4.382973869568211e-45	2.547893309694964e-14	1.0561278842644336e-14	0.009553764822485697	-2.951849012832148e-20	7.802070763642183e-15	4.404996146816611e-18	8.203344485970407e-17	1.6310209009079082e-21
32300000	0.00022311758872244772	-4.551489641057358e-21	-4.3966151951533916e-45	2.547893309694964e-14	1.0561278842644336e-14	0.009553764822485697	-2.95181608830777e-20	7.802070763642183e-15	4.404996146816611e-18	8.203344485970407e-17	1.6310209009079082e-21
32400000	0.00022311758872244772	-4.551489641057358e-21	-4.410256520302625e-45	2.547893309694964e-14	1.0561278842644336e-14	0.009553764822485697	-2.951783163783392e-20	7.802070763642183e-15	4.404996146816611e-18	8.203344485970407e-17	1.6310209009079082e-21
32500000	0.00022311758872244772	-4.551489641057358e-21	-4.423897845025251e-45	2.547893309694964e-14	1.0561278842644336e-14	0.009553764822485697	-2.951750239259014e-20	7.802070763642183e-15	4.404996146816611e-18	8.203344485970407e-17	1.6310209009079082e-21
32600000	0.00022311758872244772	-4.551489641057358e-21	-4.437539169330607e-45	2.547893309694964e-14	1.0561278842644336e-14	0.009553764822485697	-2.951717314734636e-20	7.802070763642183e-15	4.404996146816611e-18	8.203344485970407e-17	1.6310209009079082e-21
32700000	0.00022311758872244772	-4.551489641057358e-21	-4.451180493228035e-45	2.547893309694964e-14	1.0561278842644336e-14	0.009553764822485697	-2.951684390210258e-20	7.802070763642183e-15	4.404996146816611e-18	8.203344485970407e-17	1.6310209009079082e-21
32800000	0.00022311758872244772	-4.551489641057358e-21	-4.464821816726871e-45	2.547893309694964e-14	1.0561278842644336e-14	0.009553764822485697	-2.9516514656858797e-20	7.802070763642183e-15	4.404996146816611e-18	8.203344485970407e-17	1.6310209009079082e-21
32900000	0.00022311758872244772	-4.551489641057358e-21	-4.478463139836456e-45	2.547893309694964e-14	1.0561278842644336e-14	0.009553764822485697	-2.9516185411615016e-20	7.802070763642183e-15	4.404996146816611e-18	8.203344485970407e-17	1.6310209009079082e-21
33000000	0.00022311758872244772	-4.551489641057358e-21	-4.4921044625661284e-45	2.547893309694964e-14	1.0561278842644336e-14	0.009553764822485697	-2.9515856166371236e-20	7.802070763642183e-15	4.404996146816611e-18	8.203344485970407e-17	1.6310209009079082e-21
33100000	0.00022311758872244772	-4.551489641057358e-21	-4.5057457849252274e-45	2.547893309694964e-14	1.0561278842644336e-14	0.009553764822485697	-2.9515526921127455e-20	7.802070763642183e-15	4.404996146816611e-18	8.203344485970407e-17	1.6310209009079082e-21
33200000	0.00022311758872244772	-4.551489641057358e-21	-4.519387106923092e-45	2.547893309694964e-14	1.0561278842644336e-14	0.009553764822485697	-2.9515197675883675e-20	7.802070763642183e-15	4.404996146816611e-18	8.203344485970407e-17	1.6310209009079082e-21
33300000	0.00022311758872244772	-4.551489641057358e-21	-4.533028428569061e-45	2.547893309694964e-14	1.0561278842644336e-14	0.009553764822485697	-2.9514868430639894e-20	7.802070763642183e-15	4.404996146816611e-18	8.203344485970407e-17	1.6310209009079082e-21
33400000	0.00022311758872244772	-4.551489641057358e-21	-4.546669749872474e-45	2.547893309694964e-14	1.0561278842644336e-14	0.009553764822485697	-2.9514539185396114e-20	7.802070763642183e-15	4.404996146816611e-18	8.203344485970407e-17	1.6310209009079082e-21
33500000	0.00022311758872244772	-4.551489641057358e-21	-4.56031107084267e-45	2.547893309694964e-14	1.0561278842644336e-14	0.009553764822485697	-2.951420994015234e-20	7.802070763642183e-15	4.404996146816611e-18	8.203344485970407e-17	1.6310209009079082e-21
33600000	0.00022311758872244772	-4.551489641057358e-21	-4.573952391488988e-45	2.547893309694964e-14	1.0561278842644336e-14	0.009553764822485697	-2.951388069490856e-20	7.802070763642183e-15	4.404996146816611e-18	8.203344485970407e-17	1.6310209009079082e-21
33700000	0.00022311758872244772	-4.551489641057358e-21	-4.5875937118207675e-45	2.547893309694964e-14	1.0561278842644336e-14	0.009553764822485697	-2.951355144966478e-20	7.802070763642183e-15	4.404996146816611e-18	8.203344485970407e-17	1.6310209009079082e-21
33800000	0.00022311758872244772	-4.551489641057358e-21	-4.6012350318473466e-45	2.547893309694964e-14	1.0561278842644336e-14	0.009553764822485697	-2.9513222204421e-20	7.802070763642183e-15	4.404996146816611e-18	8.203344485970407e-17	1.6310209009079082e-21
33900000	0.00022311758872244772	-4.551489641057358e-21	-4.614876351578065e-45	2.547893309694964e-14	1.0561278842644336e-14	0.009553764822485697	-2.951289295917722e-20	7.802070763642183e-15	4.404996146816611e-18	8.203344485970407e-17	1.6310209009079082e-21
34000000	0.00022311758872244772	-4.551489641057358e-21	-4.628517671022261e-45	2.547893309694964e-14	1.0561278842644336e-14	0.009553764822485697	-2.951256371393344e-20	7.802070763642183e-15	4.404996146816611e-18	8.203344485970407e-17	1.6310209009079082e-21
34100000	0.00022311758872244772	-4.551489641057358e-21	-4.642158990189275e-45	2.547893309694964e-14	1.0561278842644336e-14	0.009553764822485697	-2.9512234468689657e-20	7.802070763642183e-15	4.404996146816611e-18	8.203344485970407e-17	1.6310209009079082e-21
34200000	0.00022311758872244772	-4.551489641057358e-21	-4.6558003090884455e-45	2.547893309694964e-14	1.0561278842644336e-14	0.009553764822485697	-2.9511905223445876e-20	7.802070763642183e-15	4.404996146816611e-18	8.203344485970407e-17	1.6310209009079082e-21
34300000	0.00022311758872244772	-4.551489641057358e-21	-4.669441627729111e-45	2.547893309694964e-14	1.0561278842644336e-14	0.009553764822485697	-2.9511575978202096e-20	7.802070763642183e-15	4.404996146816611e-18	8.203344485970407e-17	1.6310209009079082e-21
34400000	0.00022311758872244772	-4.551489641057358e-21	-4.6830829461206116e-45	2.547893309694964e-14	1.0561278842644336e-14	0.009553764822485697	-2.9511246732958315e-20	7.802070763642183e-15	4.404996146816611e-18	8.203344485970407e-17	1.6310209009079082e-21
34500000	0.00022311758872244772	-4.551489641057358e-21	-4.696724264272286e-45	2.547893309694964e-14	1.0561278842644336e-14	0.009553764822485697	-2.9510917487714535e-20	7.802070763642183e-15	4.404996146816611e-18	8.203344485970407e-17	1.6310209009079082e-21
34600000	0.00022311758872244772	-4.551489641057358e-21	-4.710365582193472e-45	2.547893309694964e-14	1.0561278842644336e-14	0.009553764822485697	-2.9510588242470755e-20	7.802070763642183e-15	4.404996146816611e-18	8.203344485970407e-17	1.6310209009079082e-21
34700000	0.00022311758872244772	-4.551489641057358e-21	-4.724006899893511e-45	2.547893309694964e-14	1.0561278842644336e-14	0.009553764822485697	-2.9510258997226974e-20	7.802070763642183e-15	4.404996146816611e-18	8.203344485970407e-17	1.6310209009079082e-21
34800000	0.00022311758872244772	-4.551489641057358e-21	-4.73764821738174e-45	2.547893309694964e-14	1.0561278842644336e-14	0.009553764822485697	-2.9509929751983194e-20	7.802070763642183e-15	4.404996146816611e-18	8.203344485970407e-17	1.6310209009079082e-21
34900000	0.00022311758872244772	-4.551489641057358e-21	-4.751289534667499e-45	2.547893309694964e-14	1.0561278842644336e-14	0.009553764822485697	-2.9509600506739413e-20	7.802070763642183e-15	4.404996146816611e-18	8.203344485970407e-17	1.6310209009079082e-21
35000000	0.00022311758872244772	-4.551489641057358e-21	-4.7649308517601275e-45	2.547893309694964e-14	1.0561278842644336e-14	0.009553764822485697	-2.950927126149563e-20	7.802070763642183e-15	4.404996146816611e-18	8.203344485970407e-17	1.6310209009079082e-21
35100000	0.00022311758872244772	-4.551489641057358e-21	-4.7785721686689635e-45	2.547893309694964e-14	1.0561278842644336e-14	0.009553764822485697	-2.950894201625185e-20	7.802070763642183e-15	4.404996146816611e-18	8.203344485970407e-17	1.6310209009079082e-21
35200000	0.00022311758872244772	-4.551489641057358e-21	-4.792213485403347e-45	2.547893309694964e-14	1.0561278842644336e-14	0.009553764822485697	-2.950861277100807e-20	7.802070763642183e-15	4.404996146816611e-18	8.203344485970407e-17	1.6310209009079082e-21
35300000	0.00022311758872244772	-4.551489641057358e-21	-4.805854801972616e-45	2.547893309694964e-14	1.0561278842644336e-14	0.009553764822485697	-2.950828352576429e-20	7.802070763642183e-15	4.404996146816611e-18	8.203344485970407e-17	1.6310209009079082e-21
35400000	0.00022311758872244772	-4.551489641057358e-21	-4.8194961183861115e-45	2.547893309694964e-14	1.0561278842644336e-14	0.009553764822485697	-2.950795428052051e-20	7.802070763642183e-15	4.404996146816611e-18	8.203344485970407e-17	1.6310209009079082e-21
35500000	0.00022311758872244772	-4.551489641057358e-21	-4.833137434653171e-45	2.547893309694964e-14	1.0561278842644336e-14	0.009553764822485697	-2.9507625035276737e-20	7.802070763642183e-15	4.404996146816611e-18	8.203344485970407e-17	1.6310209009079082e-21
35600000	0.00022311758872244772	-4.551489641057358e-21	-4.846778750783133e-45	2.547893309694964e-14	1.0561278842644336e-14	0.009553764822485697	-2.9507295790032956e-20	7.802070763642183e-15	4.404996146816611e-18	8.203344485970407e-17	1.6310209009079082e-21
35700000	0.00022311758872244772	-4.551489641057358e-21	-4.8604200667853387e-45	2.547893309694964e-14	1.0561278842644336e-14	0.009553764822485697	-2.9506966544789176e-20	7.802070763642183e-15	4.404996146816611e-18	8.203344485970407e-17	1.6310209009079082e-21
35800000	0.00022311758872244772	-4.551489641057358e-21	-4.874061382669125e-45	2.547893309694964e-14	1.0561278842644336e-14	0.009553764822485697	-2.9506637299545395e-20	7.802070763642183e-15	4.404996146816611e-18	8.203344485970407e-17	1.6310209009079082e-21
35900000	0.00022311758872244772	-4.551489641057358e-21	-4.887702698443833e-45	2.547893309694964e-14	1.0561278842644336e-14	0.009553764822485697	-2.9506308054301615e-20	7.802070763642183e-15	4.404996146816611e-18	8.203344485970407e-17	1.6310209009079082e-21
36000000	0.00022311758872244772	-4.551489641057358e-21	-4.9013440141188e-45	2.547893309694964e-14	1.0561278842644336e-14	0.009553764822485697	-2.9505978809057834e-20	7.802070763642183e-15	4.404996146816611e-18	8.203344485970407e-17	1.6310209009079082e-21
36100000	0.00022311758872244772	-4.551489641057358e-21	-4.9149853297033663e-45	2.547893309694964e-14	1.0561278842644336e-14	0.009553764822485697	-2.9505649563814054e-20	7.802070763642183e-15	4.404996146816611e-18	8.203344485970407e-17	1.6310209009079082e-21
36200000	0.00022311758872244772	-4.551489641057358e-21	-4.92862664520687e-45	2.547893309694964e-14	1.0561278842644336e-14	0.009553764822485697	-2.9505320318570273e-20	7.802070763642183e-15	4.404996146816611e-18	8.203344485970407e-17	1.6310209009079082e-21
36300000	0.00022311758872244772	-4.551489641057358e-21	-4.942267960638651e-45	2.547893309694964e-14	1.0561278842644336e-14	0.009553764822485697	-2.950499107332649e-20	7.802070763642183e-15	4.404996146816611e-18	8.203344485970407e-17	1.6310209009079082e-21
36400000	0.00022311758872244772	-4.551489641057358e-21	-4.955909276008048e-45	2.547893309694964e-14	1.0561278842644336e-14	0.009553764822485697	-2.950466182808271e-20	7.802070763642183e-15	4.404996146816611e-18	8.203344485970407e-17	1.6310209009079082e-21
36500000	0.00022311758872244772	-4.551489641057358e-21	-4.9695505913244e-45	2.547893309694964e-14	1.0561278842644336e-14	0.009553764822485697	-2.950433258283893e-20	7.802070763642183e-15	4.404996146816611e-18	8.203344485970407e-17	1.6310209009079082e-21
36600000	0.00022311758872244772	-4.551489641057358e-21	-4.983191906597046e-45	2.547893309694964e-14	1.0561278842644336e-14	0.009553764822485697	-2.950400333759515e-20	7.802070763642183e-15	4.404996146816611e-18	8.203344485970407e-17	1.6310209009079082e-21
36700000	0.00022311758872244772	-4.551489641057358e-21	-4.9968332218353253e-45	2.547893309694964e-14	1.0561278842644336e-14	0.009553764822485699	-2.950367409235137e-20	7.802070763642183e-15	4.404996146816611e-18	8.203344485970407e-17	1.6310209009079082e-21
36800000	0.00022311758872244772	-4.551489641057358e-21	-5.0104745370485776e-45	2.547893309694964e-14	1.0561278842644336e-14	0.009553764822485699	-2.950334484710759e-20	7.802070763642183e-15	4.404996146816611e-18	8.203344485970407e-17	1.6310209009079082e-21
36900000	0.00022311758872244772	-4.551489641057358e-21	-5.0241158522461404e-45	2.547893309694964e-14	1.0561278842644336e-14	0.009553764822485699	-2.950301560186381e-20	7.802070763642183e-15	4.404996146816611e-18	8.203344485970407e-17	1.6310209009079082e-21
37000000	0.00022311758872244772	-4.551489641057358e-21	-5.0377571674373545e-45	2.547893309694964e-14	1.0561278842644336e-14	0.009553764822485699	-2.950268635662003e-20	7.802070763642182e-15	4.404996146816611e-18	8.203344485970407e-17	1.6310209009079082e-21
37100000	0.00022311758872244772	-4.551489641057358e-21	-5.0513984826315575e-45	2.547893309694964e-14	1.0561278842644336e-14	0.009553764822485699	-2.950235711137625e-20	7.802070763642182e-15	4.404996146816611e-18	8.203344485970407e-17	1.6310209009079082e-21
37200000	0.00022311758872244772	-4.551489641057358e-21	-5.0650397978380895e-45	2.547893309694964e-14	1.0561278842644336e-14	0.009553764822485699	-2.950202786613247e-20	7.802070763642182e-15	4.404996146816611e-18	8.203344485970407e-17	1.6310209009079082e-21
37300000	0.00022311758872244772	-4.551489641057358e-21	-5.078681113066289e-45	2.547893309694964e-14	1.0561278842644336e-14	0.009553764822485699	-2.950169862088869e-20	7.802070763642182e-15	4.404996146816611e-18	8.203344485970407e-17	1.6310209009079082e-21
37400000	0.00022311758872244772	-4.551489641057358e-21	-5.0923224283254955e-45	2.547893309694964e-14	1.0561278842644336e-14	0.009553764822485699	-2.950136937564491e-20	7.802070763642182e-15	4.404996146816611e-18	8.203344485970407e-17	1.6310209009079082e-21
37500000	0.00022311758872244772	-4.551489641057358e-21	-5.1059637436250473e-45	2.547893309694964e-14	1.0561278842644336e-14	0.009553764822485699	-2.950104013040113e-20	7.802070763642182e-15	4.404996146816611e-18	8.203344485970407e-17	1.6310209009079082e-21
37600000	0.00022311758872244772	-4.551489641057358e-21	-5.119605058974285e-45	2.547893309694964e-14	1.0561278842644336e-14	0.009553764822485699	-2.9500710885157353e-20	7.802070763642182e-15	4.404996146816611e-18	8.203344485970407e-17	1.6310209009079082e-21
37700000	0.00022311758872244772	-4.551489641057358e-21	-5.133246374382546e-45	2.547893309694964e-14	1.0561278842644336e-14	0.009553764822485699	-2.950038163991357e-20	7.802070763642182e-15	4.40499614681661e-18	8.203344485970407e-17	1.6310209009079082e-21
37800000	0.00022311758872244772	-4.551489641057358e-21	-5.14688768985917e-45	2.547893309694964e-14	1.0561278842644336e-14	0.009553764822485699	-2.950005239466979e-20	7.802070763642182e-15	4.40499614681661e-18	8.203344485970407e-17	1.6310209009079082e-21
37900000	0.00022311758872244772	-4.551489641057358e-21	-5.160529005413496e-45	2.547893309694964e-14	1.0561278842644336e-14	0.009553764822485699	-2.949972314942601e-20	7.802070763642182e-15	4.40499614681661e-18	8.203344485970407e-17	1.6310209009079082e-21
38000000	0.00022311758872244772	-4.551489641057358e-21	-5.174170321054864e-45	2.547893309694964e-14	1.0561278842644336e-14	0.009553764822485699	-2.949939390418223e-20	7.802070763642182e-15	4.40499614681661e-18	8.203344485970407e-17	1.6310209009079082e-21
38100000	0.00022311758872244772	-4.551489641057358e-21	-5.187811636792612e-45	2.547893309694964e-14	1.0561278842644336e-14	0.009553764822485699	-2.949906465893845e-20	7.802070763642182e-15	4.40499614681661e-18	8.203344485970407e-17	1.6310209009079082e-21
38200000	0.00022311758872244772	-4.551489641057358e-21	-5.2014529526360795e-45	2.547893309694964e-14	1.0561278842644336e-14	0.009553764822485699	-2.949873541369467e-20	7.802070763642182e-15	4.40499614681661e-18	8.203344485970407e-17	1.6310209009079082e-21
38300000	0.00022311758872244772	-4.551489641057358e-21	-5.215094268594605e-45	2.547893309694964e-14	1.0561278842644336e-14	0.009553764822485699	-2.949840616845089e-20	7.802070763642182e-15	4.40499614681661e-18	8.203344485970407e-17	1.6310209009079082e-21
38400000	0.00022311758872244772	-4.551489641057358e-21	-5.228735584677528e-45	2.547893309694964e-14	1.0561278842644336e-14	0.009553764822485699	-2.949807692320711e-20	7.802070763642182e-15	4.40499614681661e-18	8.203344485970407e-17	1.6310209009079082e-21
38500000	0.00022311758872244772	-4.551489641057358e-21	-5.242376900894188e-45	2.547893309694964e-14	1.0561278842644336e-14	0.009553764822485699	-2.949774767796333e-20	7.802070763642182e-15	4.40499614681661e-18	8.203344485970407e-17	1.6310209009079082e-21
38600000	0.00022311758872244772	-4.551489641057358e-21	-5.256018217253924e-45	2.547893309694964e-14	1.0561278842644336e-14	0.009553764822485699	-2.949741843271955e-20	7.802070763642182e-15	4.40499614681661e-18	8.203344485970407e-17	1.6310209009079082e-21
38700000	0.00022311758872244772	-4.551489641057358e-21	-5.269659533766074e-45	2.547893309694964e-14	1.0561278842644336e-14	0.009553764822485699	-2.949708918747577e-20	7.802070763642182e-15	4.40499614681661e-18	8.203344485970407e-17	1.6310209009079082e-21
38800000	0.00022311758872244772	-4.551489641057358e-21	-5.283300850439978e-45	2.547893309694964e-14	1.0561278842644336e-14	0.009553764822485699	-2.949675994223199e-20	7.802070763642182e-15	4.40499614681661e-18	8.203344485970407e-17	1.6310209009079082e-21
38900000	0.00022311758872244772	-4.551489641057358e-21	-5.296942167284975e-45	2.547893309694964e-14	1.0561278842644336e-14	0.009553764822485699	-2.949643069698821e-20	7.802070763642182e-15	4.40499614681661e-18	8.203344485970407e-17	1.6310209009079082e-21
39000000	0.00022311758872244772	-4.551489641057358e-21	-5.310583484310404e-45	2.547893309694964e-14	1.0561278842644336e-14	0.009553764822485699	-2.9496101451744427e-20	7.802070763642182e-15	4.40499614681661e-18	8.203344485970407e-17	1.6310209009079082e-21
39100000	0.00022311758872244772	-4.551489641057358e-21	-5.324224801525604e-45	2.547893309694964e-14	1.0561278842644336e-14	0.009553764822485699	-2.9495772206500646e-20	7.802070763642182e-15	4.40499614681661e-18	8.203344485970407e-17	1.6310209009079082e-21
39200000	0.00022311758872244772	-4.551489641057358e-21	-5.337866118939914e-45	2.547893309694964e-14	1.0561278842644336e-14	0.009553764822485699	-2.9495442961256866e-20	7.802070763642182e-15	4.40499614681661e-18	8.203344485970407e-17	1.6310209009079082e-21
39300000	0.00022311758872244772	-4.551489641057358e-21	-5.3515074365626735e-45	2.547893309694964e-14	1.0561278842644336e-14	0.009553764822485699	-2.9495113716013086e-20	7.802070763642182e-15	4.40499614681661e-18	8.203344485970407e-17	1.6310209009079082e-21
39400000	0.00022311758872244772	-4.551489641057358e-21	-5.365148754403221e-45	2.547893309694964e-14	1.0561278842644336e-14	0.009553764822485699	-2.9494784470769305e-20	7.802070763642182e-15	4.40499614681661e-18	8.203344485970407e-17	1.6310209009079082e-21
39500000	0.00022311758872244772	-4.551489641057358e-21	-5.378790072470896e-45	2.547893309694964e-14	1.0561278842644336e-14	0.009553764822485699	-2.9494455225525525e-20	7.802070763642182e-15	4.40499614681661e-18	8.203344485970407e-17	1.6310209009079082e-21
39600000	0.00022311758872244772	-4.551489641057358e-21	-5.392431390775038e-45	2.547893309694964e-14	1.0561278842644336e-14	0.009553764822485699	-2.949412598028175e-20	7.802070763642182e-15	4.40499614681661e-18	8.203344485970407e-17	1.6310209009079082e-21
39700000	0.00022311758872244772	-4.551489641057358e-21	-5.406072709324984e-45	2.547893309694964e-14	1.0561278842644336e-14	0.009553764822485699	-2.949379673503797e-20	7.802070763642182e-15	4.40499614681661e-18	8.203344485970407e-17	1.6310209009079082e-21
39800000	0.00022311758872244772	-4.551489641057358e-21	-5.4197140281300757e-45	2.547893309694964e-14	1.0561278842644336e-14	0.009553764822485699	-2.949346748979419e-20	7.802070763642182e-15	4.40499614681661e-18	8.203344485970407e-17	1.6310209009079082e-21
39900000	0.00022311758872244772	-4.551489641057358e-21	-5.433355347199651e-45	2.547893309694964e-14	1.0561278842644336e-14	0.009553764822485699	-2.949313824455041e-20	7.802070763642182e-15	4.40499614681661e-18	8.203344485970407e-17	1.6310209009079082e-21
40000000	0.00022311758872244772	-4.551489641057358e-21	-5.4469966665430486e-45	2.547893309694964e-14	1.0561278842644336e-14	0.009553764822485699	-2.949280899930663e-20	7.802070763642182e-15	4.40499614681661e-18	8.203344485970407e-17	1.6310209009079082e-21
40100000	0.00022311758872244772	-4.551489641057358e-21	-5.460637986169608e-45	2.547893309694964e-14	1.0561278842644336e-14	0.009553764822485699	-2.949247975406285e-20	7.802070763642182e-15	4.40499614681661e-18	8.203344485970407e-17	1.6310209009079082e-21
40200000	0.00022311758872244772	-4.551489641057358e-21	-5.474279306088668e-45	2.547893309694964e-14	1.0561278842644336e-14	0.009553764822485699	-2.949215050881907e-20	7.802070763642182e-15	4.40499614681661e-18	8.203344485970407e-17	1.6310209009079082e-21
40300000	0.00022311758872244772	-4.551489641057358e-21	-5.487920626309569e-45	2.547893309694964e-14	1.0561278842644336e-14	0.009553764822485699	-2.949182126357529e-20	7.802070763642182e-15	4.40499614681661e-18	8.203344485970407e-17	1.6310209009079082e-21
40400000	0.00022311758872244772	-4.551489641057358e-21	-5.50156194638696e-45	2.547893309694964e-14	1.0561278842644336e-14	0.009553764822485699	-2.9491492018331507e-20	7.802070763642182e-15	4.40499614681661e-18	8.203344485970407e-17	1.6310209009079082e-21
40500000	0.00022311758872244772	-4.551489641057358e-21	-5.515203265851044e-45	2.547893309694964e-14	1.0561278842644336e-14	0.009553764822485699	-2.9491162773087726e-20	7.802070763642182e-15	4.40499614681661e-18	8.203344485970407e-17	1.6310209009079082e-21
40600000	0.00022311758872244772	-4.551489641057358e-21	-5.5288445847110786e-45	2.547893309694964e-14	1.0561278842644336e-14	0.009553764822485699	-2.9490833527843946e-20	7.802070763642182e-15	4.40499614681661e-18	8.203344485970407e-17	1.6310209009079082e-21
40700000	0.00022311758872244772	-4.551489641057358e-21	-5.5424859029764025e-45	2.547893309694964e-14	1.0561278842644336e-14	0.009553764822485699	-2.9490504282600165e-20	7.802070763642182e-15	4.40499614681661e-18	8.203344485970407e-17	1.6310209009079082e-21
40800000	0.00022311758872244772	-4.551489641057358e-21	-5.556127220656355e-45	2.547893309694964e-14	1.0561278842644336e-14	0.009553764822485699	-2.9490175037356385e-20	7.802070763642182e-15	4.40499614681661e-18	8.203344485970407e-17	1.6310209009079082e-21
40900000	0.00022311758872244772	-4.551489641057358e-21	-5.5697685377602754e-45	2.547893309694964e-14	1.0561278842644336e-14	0.009553764822485699	-2.9489845792112604e-20	7.802070763642182e-15	4.40499614681661e-18	8.203344485970407e-17	1.6310209009079082e-21
41000000	0.00022311758872244772	-4.551489641057358e-21	-5.583409854297502e-45	2.547893309694964e-14	1.0561278842644336e-14	0.009553764822485699	-2.9489516546868824e-20	7.802070763642182e-15	4.40499614681661e-18	8.203344485970407e-17	1.6310209009079082e-21
41100000	0.00022311758872244772	-4.551489641057358e-21	-5.5970511702773745e-45	2.547893309694964e-14	1.0561278842644336e-14	0.009553764822485699	-2.9489187301625043e-20	7.802070763642182e-15	4.40499614681661e-18	8.203344485970407e-17	1.6310209009079082e-21
41200000	0.00022311758872244772	-4.551489641057358e-21	-5.610692485709232e-45	2.547893309694964e-14	1.0561278842644336e-14	0.009553764822485699	-2.9488858056381263e-20	7.802070763642182e-15	4.40499614681661e-18	8.203344485970407e-17	1.6310209009079082e-21
41300000	0.00022311758872244772	-4.551489641057358e-21	-5.624333800602413e-45	2.547893309694964e-14	1.0561278842644336e-14	0.009553764822485699	-2.948852881113748e-20	7.802070763642182e-15	4.40499614681661e-18	8.203344485970407e-17	1.6310209009079082e-21
41400000	0.00022311758872244772	-4.551489641057358e-21	-5.637975114966256e-45	2.547893309694964e-14	1.0561278842644336e-14	0.009553764822485699	-2.94881995658937e-20	7.802070763642182e-15	4.40499614681661e-18	8.203344485970407e-17	1.6310209009079082e-21
41500000	0.00022311758872244772	-4.551489641057358e-21	-5.651616428810103e-45	2.547893309694964e-14	1.0561278842644336e-14	0.009553764822485699	-2.948787032064993e-20	7.802070763642182e-15	4.40499614681661e-18	8.203344485970407e-17	1.6310209009079082e-21
41600000	0.00022311758872244772	-4.551489641057358e-21	-5.66525774214329e-45	2.547893309694964e-14	1.0561278842644336e-14	0.009553764822485699	-2.948754107540615e-20	7.802070763642182e-15	4.40499614681661e-18	8.203344485970407e-17	1.6310209009079082e-21
41700000	0.00022311758872244772	-4.551489641057358e-21	-5.678899054975158e-45	2.547893309694964e-14	1.0561278842644336e-14	0.009553764822485699	-2.9487211830162367e-20	7.802070763642182e-15	4.40499614681661e-18	8.203344485970407e-17	1.6310209009079082e-21
41800000	0.00022311758872244772	-4.551489641057358e-21	-5.692540367315043e-45	2.547893309694964e-14	1.0561278842644336e-14	0.009553764822485699	-2.9486882584918586e-20	7.802070763642182e-15	4.40499614681661e-18	8.203344485970407e-17	1.6310209009079082e-21
41900000	0.00022311758872244772	-4.551489641057358e-21	-5.706181679172288e-45	2.547893309694964e-14	1.0561278842644336e-14	0.009553764822485699	-2.9486553339674806e-20	7.802070763642182e-15	4.40499614681661e-18	8.203344485970407e-17	1.6310209009079082e-21
42000000	0.00022311758872244772	-4.551489641057358e-21	-5.71982299055623e-45	2.547893309694964e-14	1.0561278842644336e-14	0.009553764822485699	-2.9486224094431025e-20	7.802070763642182e-15	4.40499614681661e-18	8.203344485970407e-17	1.6310209009079082e-21
42100000	0.00022311758872244772	-4.551489641057358e-21	-5.733464301476208e-45	2.547893309694964e-14	1.0561278842644336e-14	0.009553764822485699	-2.9485894849187245e-20	7.802070763642182e-15	4.40499614681661e-18	8.203344485970407e-17	1.6310209009079082e-21
42200000	0.00022311758872244772	-4.551489641057358e-21	-5.747105611941563e-45	2.547893309694964e-14	1.0561278842644336e-14	0.009553764822485699	-2.9485565603943465e-20	7.802070763642182e-15	4.40499614681661e-18	8.203344485970407e-17	1.6310209009079082e-21
42300000	0.00022311758872244772	-4.551489641057358e-21	-5.760746921961631e-45	2.547893309694964e-14	1.0561278842644336e-14	0.009553764822485699	-2.9485236358699684e-20	7.802070763642182e-15	4.40499614681661e-18	8.203344485970407e-17	1.6310209009079082e-21
42400000	0.00022311758872244772	-4.551489641057358e-21	-5.774388231545753e-45	2.547893309694964e-14	1.0561278842644336e-14	0.009553764822485699	-2.9484907113455904e-20	7.802070763642182e-15	4.40499614681661e-18	8.203344485970407e-17	1.6310209009079082e-21
42500000	0.00022311758872244772	-4.551489641057358e-21	-5.788029540703267e-45	2.547893309694964e-14	1.0561278842644336e-14	0.009553764822485699	-2.9484577868212123e-20	7.802070763642182e-15	4.40499614681661e-18	8.203344485970407e-17	1.6310209009079082e-21
42600000	0.00022311758872244772	-4.551489641057358e-21	-5.801670849443513e-45	2.547893309694964e-14	1.0561278842644336e-14	0.009553764822485699	-2.948424862296834e-20	7.802070763642182e-15	4.40499614681661e-18	8.203344485970407e-17	1.6310209009079082e-21
42700000	0.00022311758872244772	-4.551489641057358e-21	-5.81531215777583e-45	2.547893309694964e-14	1.0561278842644336e-14	0.009553764822485699	-2.948391937772456e-20	7.802070763642182e-15	4.40499614681661e-18	8.203344485970407e-17	1.6310209009079082e-21
42800000	0.00022311758872244772	-4.551489641057358e-21	-5.828953465709556e-45	2.547893309694964e-14	1.0561278842644336e-14	0.009553764822485699	-2.948359013248078e-20	7.802070763642182e-15	4.40499614681661e-18	8.203344485970407e-17	1.6310209009079082e-21
42900000	0.00022311758872244772	-4.551489641057358e-21	-5.842594773254033e-45	2.547893309694964e-14	1.0561278842644336e-14	0.009553764822485699	-2.9483260887237e-20	7.802070763642182e-15	4.40499614681661e-18	8.203344485970407e-17	1.6310209009079082e-21
43000000	0.00022311758872244772	-4.551489641057358e-21	-5.856236080418596e-45	2.547893309694964e-14	1.0561278842644336e-14	0.009553764822485699	-2.948293164199322e-20	7.802070763642182e-15	4.40499614681661e-18	8.203344485970407e-17	1.6310209009079082e-21
43100000	0.00022311758872244772	-4.551489641057358e-21	-5.869877387212587e-45	2.547893309694964e-14	1.0561278842644336e-14	0.009553764822485699	-2.948260239674944e-20	7.802070763642182e-15	4.40499614681661e-18	8.203344485970407e-17	1.6310209009079082e-21
43200000	0.00022311758872244772	-4.551489641057358e-21	-5.883518693645342e-45	2.547893309694964e-14	1.0561278842644336e-14	0.009553764822485699	-2.948227315150566e-20	7.802070763642182e-15	4.40499614681661e-18	8.203344485970407e-17	1.6310209009079082e-21
43300000	0.00022311758872244772	-4.551489641057358e-21	-5.897159999726204e-45	2.547893309694964e-14	1.0561278842644336e-14	0.009553764822485699	-2.948194390626188e-20	7.802070763642182e-15	4.40499614681661e-18	8.203344485970407e-17	1.6310209009079082e-21
43400000	0.00022311758872244772	-4.551489641057358e-21	-5.910801305464511e-45	2.547893309694964e-14	1.0561278842644336e-14	0.009553764822485699	-2.94816146610181e-20	7.802070763642182e-15	4.40499614681661e-18	8.203344485970407e-17	1.6310209009079082e-21
43500000	0.00022311758872244772	-4.551489641057358e-21	-5.924442610869599e-45	2.547893309694964e-14	1.0561278842644336e-14	0.009553764822485699	-2.9481285415774325e-20	7.802070763642182e-15	4.40499614681661e-18	8.203344485970407e-17	1.6310209009079082e-21
43600000	0.00022311758872244772	-4.551489641057358e-21	-5.938083915950812e-45	2.547893309694964e-14	1.0561278842644336e-14	0.009553764822485699	-2.9480956170530544e-20	7.802070763642182e-15	4.40499614681661e-18	8.203344485970407e-17	1.6310209009079082e-21
43700000	0.00022311758872244772	-4.551489641057358e-21	-5.951725220717485e-45	2.547893309694964e-14	1.0561278842644336e-14	0.009553764822485699	-2.9480626925286764e-20	7.802070763642182e-15	4.40499614681661e-18	8.203344485970407e-17	1.6310209009079082e-21
43800000	0.00022311758872244772	-4.551489641057358e-21	-5.965366525178957e-45	2.547893309694964e-14	1.0561278842644336e-14	0.009553764822485699	-2.9480297680042983e-20	7.802070763642182e-15	4.40499614681661e-18	8.203344485970407e-17	1.6310209009079082e-21
43900000	0.00022311758872244772	-4.551489641057358e-21	-5.97900782934457e-45	2.547893309694964e-14	1.0561278842644336e-14	0.009553764822485699	-2.94799684347992e-20	7.802070763642182e-15	4.40499614681661e-18	8.203344485970407e-17	1.6310209009079082e-21
44000000	0.00022311758872244772	-4.551489641057358e-21	-5.992649133223662e-45	2.547893309694964e-14	1.0561278842644336e-14	0.009553764822485699	-2.947963918955542e-20	7.802070763642182e-15	4.40499614681661e-18	8.203344485970407e-17	1.6310209009079082e-21
44100000	0.00022311758872244772	-4.551489641057358e-21	-6.006290436825571e-45	2.547893309694964e-14	1.0561278842644336e-14	0.009553764822485699	-2.947930994431164e-20	7.802070763642182e-15	4.40499614681661e-18	8.203344485970407e-17	1.6310209009079082e-21
44200000	0.00022311758872244772	-4.551489641057358e-21	-6.019931740159636e-45	2.547893309694964e-14	1.0561278842644336e-14	0.009553764822485699	-2.947898069906786e-20	7.802070763642182e-15	4.40499614681661e-18	8.203344485970407e-17	1.6310209009079082e-21
44300000	0.00022311758872244772	-4.551489641057358e-21	-6.033573043235198e-45	2.547893309694964e-14	1.0561278842644336e-14	0.009553764822485699	-2.947865145382408e-20	7.802070763642182e-15	4.40499614681661e-18	8.203344485970407e-17	1.6310209009079082e-21
44400000	0.00022311758872244772	-4.551489641057358e-21	-6.047214346061595e-45	2.547893309694964e-14	1.0561278842644336e-14	0.009553764822485699	-2.94783222085803e-20	7.802070763642182e-15	4.40499614681661e-18	8.203344485970407e-17	1.6310209009079082e-21
44500000	0.00022311758872244772	-4.551489641057358e-21	-6.060855648648165e-45	2.547893309694964e-14	1.0561278842644336e-14	0.009553764822485699	-2.947799296333652e-20	7.802070763642182e-15	4.40499614681661e-18	8.203344485970407e-17	1.6310209009079082e-21
44600000	0.00022311758872244772	-4.551489641057358e-21	-6.074496951004248e-45	2.547893309694964e-14	1.0561278842644336e-14	0.009553764822485699	-2.947766371809274e-20	7.802070763642182e-15	4.40499614681661e-18	8.203344485970407e-17	1.6310209009079082e-21
44700000	0.00022311758872244772	-4.551489641057358e-21	-6.088138253139183e-45	2.547893309694964e-14	1.0561278842644336e-14	0.009553764822485699	-2.947733447284896e-20	7.802070763642182e-15	4.40499614681661e-18	8.203344485970407e-17	1.6310209009079082e-21
44800000	0.00022311758872244772	-4.551489641057358e-21	-6.10177955506231e-45	2.547893309694964e-14	1.0561278842644336e-14	0.009553764822485699	-2.947700522760518e-20	7.802070763642182e-15	4.40499614681661e-18	8.203344485970407e-17	1.6310209009079082e-21
44900000	0.00022311758872244772	-4.551489641057358e-21	-6.115420856782966e-45	2.547893309694964e-14	1.0561278842644336e-14	0.009553764822485699	-2.94766759823614e-20	7.802070763642182e-15	4.40499614681661e-18	8.203344485970407e-17	1.6310209009079082e-21
45000000	0.00022311758872244772	-4.551489641057358e-21	-6.129062158310492e-45	2.547893309694964e-14	1.0561278842644336e-14	0.009553764822485699	-2.947634673711762e-20	7.802070763642182e-15	4.40499614681661e-18	8.203344485970407e-17	1.6310209009079082e-21
45100000	0.00022311758872244772	-4.551489641057358e-21	-6.142703459654225e-45	2.547893309694964e-14	1.0561278842644336e-14	0.009553764822485699	-2.947601749187384e-20	7.802070763642182e-15	4.40499614681661e-18	8.203344485970407e-17	1.6310209009079082e-21
45200000	0.00022311758872244772	-4.551489641057358e-21	-6.156344760823507e-45	2.547893309694964e-14	1.0561278842644336e-14	0.009553764822485699	-2.947568824663006e-20	7.802070763642182e-15	4.40499614681661e-18	8.203344485970407e-17	1.6310209009079082e-21
45300000	0.00022311758872244772	-4.551489641057358e-21	-6.169986061827675e-45	2.547893309694964e-14	1.0561278842644336e-14	0.009553764822485699	-2.9475359001386277e-20	7.802070763642182e-15	4.40499614681661e-18	8.203344485970407e-17	1.6310209009079082e-21
45400000	0.00022311758872244772	-4.551489641057358e-21	-6.183627362676068e-45	2.547893309694964e-14	1.0561278842644336e-14	0.009553764822485699	-2.9475029756142496e-20	7.802070763642182e-15	4.40499614681661e-18	8.203344485970407e-17	1.6310209009079082e-21
45500000	0.00022311758872244772	-4.551489641057358e-21	-6.197268663378026e-45	2.547893309694964e-14	1.0561278842644336e-14	0.009553764822485699	-2.947470051089872e-20	7.802070763642182e-15	4.40499614681661e-18	8.203344485970407e-17	1.6310209009079082e-21
45600000	0.00022311758872244772	-4.551489641057358e-21	-6.210909963942887e-45	2.547893309694964e-14	1.0561278842644336e-14	0.009553764822485699	-2.947437126565494e-20	7.802070763642182e-15	4.40499614681661e-18	8.203344485970407e-17	1.6310209009079082e-21
45700000	0.00022311758872244772	-4.551489641057358e-21	-6.224551264379991e-45	2.547893309694964e-14	1.0561278842644336e-14	0.009553764822485699	-2.947404202041116e-20	7.802070763642182e-15	4.40499614681661e-18	8.203344485970407e-17	1.6310209009079082e-21
45800000	0.00022311758872244772	-4.551489641057358e-21	-6.238192564698677e-45	2.547893309694964e-14	1.0561278842644336e-14	0.009553764822485699	-2.947371277516738e-20	7.802070763642182e-15	4.40499614681661e-18	8.203344485970407e-17	1.6310209009079082e-21
45900000	0.00022311758872244772	-4.551489641057358e-21	-6.251833864908284e-45	2.547893309694964e-14	1.0561278842644336e-14	0.009553764822485699	-2.94733835299236e-20	7.802070763642182e-15	4.40499614681661e-18	8.203344485970407e-17	1.6310209009079082e-21
46000000	0.00022311758872244772	-4.551489641057358e-21	-6.26547516501815e-45	2.547893309694964e-14	1.0561278842644336e-14	0.009553764822485699	-2.947305428467982e-20	7.802070763642182e-15	4.40499614681661e-18	8.203344485970407e-17	1.631020900907908e-21
46100000	0.00022311758872244772	-4.551489641057358e-21	-6.279116465037615e-45	2.547893309694964e-14	1.0561278842644336e-14	0.009553764822485699	-2.947272503943604e-20	7.802070763642182e-15	4.40499614681661e-18	8.203344485970407e-17	1.631020900907908e-21
46200000	0.00022311758872244772	-4.551489641057358e-21	-6.292757764976019e-45	2.547893309694964e-14	1.0561278842644336e-14	0.009553764822485699	-2.947239579419226e-20	7.802070763642182e-15	4.40499614681661e-18	8.203344485970407e-17	1.631020900907908e-21
46300000	0.00022311758872244772	-4.551489641057358e-21	-6.306399064842699e-45	2.547893309694964e-14	1.0561278842644336e-14	0.009553764822485699	-2.947206654894848e-20	7.802070763642182e-15	4.40499614681661e-18	8.203344485970407e-17	1.631020900907908e-21
46400000	0.00022311758872244772	-4.551489641057358e-21	-6.320040364646995e-45	2.547893309694964e-14	1.0561278842644336e-14	0.009553764822485699	-2.94717373037047e-20	7.802070763642182e-15	4.40499614681661e-18	8.203344485970407e-17	1.631020900907908e-21
46500000	0.00022311758872244772	-4.551489641057358e-21	-6.333681664398246e-45	2.547893309694964e-14	1.0561278842644336e-14	0.009553764822485697	-2.947140805846092e-20	7.802070763642183e-15	4.40499614681661e-18	8.203344485970407e-17	1.631020900907908e-21
46600000	0.00022311758872244772	-4.551489641057358e-21	-6.347322964105793e-45	2.547893309694964e-14	1.0561278842644336e-14	0.009553764822485697	-2.9471078813217137e-20	7.802070763642183e-15	4.40499614681661e-18	8.203344485970407e-17	1.631020900907908e-21
46700000	0.00022311758872244772	-4.551489641057358e-21	-6.360964263778971e-45	2.547893309694964e-14	1.0561278842644336e-14	0.009553764822485697	-2.9470749567973357e-20	7.802070763642183e-15	4.40499614681661e-18	8.203344485970407e-17	1.631020900907908e-21
46800000	0.00022311758872244772	-4.551489641057358e-21	-6.374605563427123e-45	2.547893309694964e-14	1.0561278842644336e-14	0.009553764822485697	-2.9470420322729576e-20	7.802070763642183e-15	4.40499614681661e-18	8.203344485970407e-17	1.631020900907908e-21
46900000	0.00022311758872244772	-4.551489641057358e-21	-6.388246863059586e-45	2.547893309694964e-14	1.0561278842644336e-14	0.009553764822485697	-2.9470091077485796e-20	7.802070763642183e-15	4.40499614681661e-18	8.203344485970407e-17	1.631020900907908e-21
47000000	0.00022311758872244772	-4.551489641057358e-21	-6.401888162685699e-45	2.547893309694964e-14	1.0561278842644336e-14	0.009553764822485697	-2.9469761832242015e-20	7.802070763642183e-15	4.40499614681661e-18	8.203344485970407e-17	1.631020900907908e-21
47100000	0.00022311758872244772	-4.551489641057358e-21	-6.415529462314802e-45	2.547893309694964e-14	1.0561278842644336e-14	0.009553764822485697	-2.9469432586998235e-20	7.802070763642183e-15	4.40499614681661e-18	8.203344485970407e-17	1.631020900907908e-21
47200000	0.00022311758872244772	-4.551489641057358e-21	-6.429170761956233e-45	2.547893309694964e-14	1.0561278842644336e-14	0.009553764822485697	-2.9469103341754454e-20	7.802070763642183e-15	4.40499614681661e-18	8.203344485970407e-17	1.631020900907908e-21
47300000	0.00022311758872244772	-4.551489641057358e-21	-6.442812061619333e-45	2.547893309694964e-14	1.0561278842644336e-14	0.009553764822485697	-2.9468774096510674e-20	7.802070763642183e-15	4.40499614681661e-18	8.203344485970407e-17	1.631020900907908e-21
47400000	0.00022311758872244772	-4.551489641057358e-21	-6.456453361313439e-45	2.547893309694964e-14	1.0561278842644336e-14	0.009553764822485697	-2.9468444851266893e-20	7.802070763642183e-15	4.40499614681661e-18	8.203344485970407e-17	1.631020900907908e-21
47500000	0.00022311758872244772	-4.551489641057358e-21	-6.470094661047891e-45	2.547893309694964e-14	1.0561278842644336e-14	0.009553764822485697	-2.946811560602311e-20	7.802070763642183e-15	4.40499614681661e-18	8.203344485970407e-17	1.631020900907908e-21
47600000	0.00022311758872244772	-4.551489641057358e-21	-6.483735960832028e-45	2.547893309694964e-14	1.0561278842644336e-14	0.009553764822485697	-2.946778636077934e-20	7.802070763642183e-15	4.40499614681661e-18	8.203344485970407e-17	1.631020900907908e-21
47700000	0.00022311758872244772	-4.551489641057358e-21	-6.497377260675188e-45	2.547893309694964e-14	1.0561278842644336e-14	0.009553764822485697	-2.946745711553556e-20	7.802070763642183e-15	4.404996146816611e-18	8.203344485970407e-17	1.631020900907908e-21
47800000	0.00022311758872244772	-4.551489641057358e-21	-6.511018560586711e-45	2.547893309694964e-14	1.0561278842644336e-14	0.009553764822485697	-2.946712787029178e-20	7.802070763642183e-15	4.404996146816611e-18	8.203344485970407e-17	1.631020900907908e-21
47900000	0.00022311758872244772	-4.551489641057358e-21	-6.524659860575938e-45	2.547893309694964e-14	1.0561278842644336e-14	0.009553764822485697	-2.9466798625048e-20	7.802070763642183e-15	4.404996146816611e-18	8.203344485970407e-17	1.631020900907908e-21
48000000	0.00022311758872244772	-4.551489641057358e-21	-6.538301160652205e-45	2.547893309694964e-14	1.0561278842644336e-14	0.009553764822485697	-2.9466469379804217e-20	7.802070763642183e-15	4.404996146816611e-18	8.203344485970407e-17	1.631020900907908e-21
48100000	0.00022311758872244772	-4.551489641057358e-21	-6.551942460824851e-45	2.547893309694964e-14	1.0561278842644336e-14	0.009553764822485697	-2.9466140134560436e-20	7.802070763642183e-15	4.404996146816611e-18	8.203344485970407e-17	1.631020900907908e-21
48200000	0.00022311758872244772	-4.551489641057358e-21	-6.565583761103218e-45	2.547893309694964e-14	1.0561278842644336e-14	0.009553764822485697	-2.9465810889316656e-20	7.802070763642183e-15	4.404996146816611e-18	8.203344485970407e-17	1.631020900907908e-21
48300000	0.00022311758872244772	-4.551489641057358e-21	-6.579225061496643e-45	2.547893309694964e-14	1.0561278842644336e-14	0.009553764822485697	-2.9465481644072875e-20	7.802070763642183e-15	4.404996146816611e-18	8.203344485970407e-17	1.631020900907908e-21
48400000	0.00022311758872244772	-4.551489641057358e-21	-6.592866362014465e-45	2.547893309694964e-14	1.0561278842644336e-14	0.009553764822485697	-2.9465152398829095e-20	7.802070763642183e-15	4.404996146816611e-18	8.203344485970407e-17	1.631020900907908e-21
48500000	0.00022311758872244772	-4.551489641057358e-21	-6.606507662666023e-45	2.547893309694964e-14	1.0561278842644336e-14	0.009553764822485697	-2.9464823153585314e-20	7.802070763642183e-15	4.404996146816611e-18	8.203344485970407e-17	1.631020900907908e-21
48600000	0.00022311758872244772	-4.551489641057358e-21	-6.620148963460656e-45	2.547893309694964e-14	1.0561278842644336e-14	0.009553764822485697	-2.9464493908341534e-20	7.802070763642183e-15	4.404996146816611e-18	8.203344485970407e-17	1.631020900907908e-21
48700000	0.00022311758872244772	-4.551489641057358e-21	-6.633790264407705e-45	2.547893309694964e-14	1.0561278842644336e-14	0.009553764822485697	-2.9464164663097754e-20	7.802070763642183e-15	4.404996146816611e-18	8.203344485970407e-17	1.631020900907908e-21
48800000	0.00022311758872244772	-4.551489641057358e-21	-6.647431565516507e-45	2.547893309694964e-14	1.0561278842644336e-14	0.009553764822485697	-2.9463835417853973e-20	7.802070763642183e-15	4.404996146816611e-18	8.203344485970407e-17	1.631020900907908e-21
48900000	0.00022311758872244772	-4.551489641057358e-21	-6.661072866796402e-45	2.547893309694964e-14	1.0561278842644336e-14	0.009553764822485697	-2.946350617261019e-20	7.802070763642183e-15	4.404996146816611e-18	8.203344485970407e-17	1.631020900907908e-21
49000000	0.00022311758872244772	-4.551489641057358e-21	-6.674714168256728e-45	2.547893309694964e-14	1.0561278842644336e-14	0.009553764822485697	-2.946317692736641e-20	7.802070763642183e-15	4.404996146816611e-18	8.203344485970407e-17	1.631020900907908e-21
49100000	0.00022311758872244772	-4.551489641057358e-21	-6.688355469906825e-45	2.547893309694964e-14	1.0561278842644336e-14	0.009553764822485697	-2.946284768212263e-20	7.802070763642183e-15	4.404996146816611e-18	8.203344485970407e-17	1.631020900907908e-21
49200000	0.00022311758872244772	-4.551489641057358e-21	-6.701996771756033e-45	2.547893309694964e-14	1.0561278842644336e-14	0.009553764822485697	-2.946251843687885e-20	7.802070763642183e-15	4.404996146816611e-18	8.203344485970407e-17	1.631020900907908e-21
49300000	0.00022311758872244772	-4.551489641057358e-21	-6.715638073813689e-45	2.547893309694964e-14	1.0561278842644336e-14	0.009553764822485697	-2.946218919163507e-20	7.802070763642183e-15	4.404996146816611e-18	8.203344485970407e-17	1.631020900907908e-21
49400000	0.00022311758872244772	-4.551489641057358e-21	-6.729279376089133e-45	2.547893309694964e-14	1.0561278842644336e-14	0.009553764822485697	-2.946185994639129e-20	7.802070763642183e-15	4.404996146816611e-18	8.203344485970407e-17	1.631020900907908e-21
49500000	0.00022311758872244772	-4.551489641057358e-21	-6.742920678591705e-45	2.547893309694964e-14	1.0561278842644336e-14	0.009553764822485697	-2.946153070114751e-20	7.802070763642183e-15	4.404996146816611e-18	8.203344485970407e-17	1.631020900907908e-21
49600000	0.00022311758872244772	-4.551489641057358e-21	-6.756561981330743e-45	2.547893309694964e-14	1.0561278842644336e-14	0.009553764822485697	-2.9461201455903736e-20	7.802070763642183e-15	4.404996146816611e-18	8.203344485970407e-17	1.631020900907908e-21
49700000	0.00022311758872244772	-4.551489641057358e-21	-6.770203284315586e-45	2.547893309694964e-14	1.0561278842644336e-14	0.009553764822485697	-2.9460872210659955e-20	7.802070763642183e-15	4.404996146816611e-18	8.203344485970407e-17	1.631020900907908e-21
49800000	0.00022311758872244772	-4.551489641057358e-21	-6.783844587555572e-45	2.547893309694964e-14	1.0561278842644336e-14	0.009553764822485697	-2.9460542965416175e-20	7.802070763642183e-15	4.404996146816611e-18	8.203344485970407e-17	1.631020900907908e-21
49900000	0.00022311758872244772	-4.551489641057358e-21	-6.797485891060042e-45	2.547893309694964e-14	1.0561278842644336e-14	0.009553764822485697	-2.9460213720172394e-20	7.802070763642183e-15	4.404996146816611e-18	8.203344485970407e-17	1.631020900907908e-21
50000000	0.00022311758872244772	-4.551489641057358e-21	-6.811127194838336e-45	2.547893309694964e-14	1.0561278842644336e-14	0.009553764822485697	-2.9459884474928614e-20	7.802070763642183e-15	4.404996146816611e-18	8.203344485970407e-17	1.631020900907908e-21
50100000	0.00022311758872244772	-4.551489641057358e-21	-6.824768498899789e-45	2.547893309694964e-14	1.0561278842644336e-14	0.009553764822485697	-2.9459555229684833e-20	7.802070763642183e-15	4.404996146816611e-18	8.203344485970407e-17	1.631020900907908e-21
50200000	0.00022311758872244772	-4.551489641057358e-21	-6.838409803253744e-45	2.547893309694964e-14	1.0561278842644336e-14	0.009553764822485697	-2.945922598444105e-20	7.802070763642183e-15	4.404996146816611e-18	8.203344485970407e-17	1.631020900907908e-21
50300000	0.00022311758872244772	-4.551489641057358e-21	-6.852051107909539e-45	2.547893309694964e-14	1.0561278842644336e-14	0.009553764822485697	-2.945889673919727e-20	7.802070763642183e-15	4.404996146816611e-18	8.203344485970407e-17	1.631020900907908e-21
50400000	0.00022311758872244772	-4.551489641057358e-21	-6.865692412421824e-45	2.547893309694964e-14	1.0561278842644336e-14	0.009553764822485697	-2.945856749395349e-20	7.802070763642183e-15	4.404996146816611e-18	8.203344485970407e-17	1.631020900907908e-21
50500000	0.00022311758872244772	-4.551489641057358e-21	-6.879333716320803e-45	2.547893309694964e-14	1.0561278842644336e-14	0.009553764822485697	-2.945823824870971e-20	7.802070763642183e-15	4.404996146816611e-18	8.203344485970407e-17	1.631020900907908e-21
50600000	0.00022311758872244772	-4.551489641057358e-21	-6.892975019615734e-45	2.547893309694964e-14	1.0561278842644336e-14	0.009553764822485697	-2.945790900346593e-20	7.802070763642183e-15	4.404996146816611e-18	8.203344485970407e-17	1.631020900907908e-21
50700000	0.00022311758872244772	-4.551489641057358e-21	-6.906616322315953e-45	2.547893309694964e-14	1.0561278842644336e-14	0.009553764822485697	-2.945757975822215e-20	7.802070763642183e-15	4.404996146816611e-18	8.203344485970407e-17	1.631020900907908e-21
50800000	0.00022311758872244772	-4.551489641057358e-21	-6.920257624430803e-45	2.547893309694964e-14	1.0561278842644336e-14	0.009553764822485697	-2.945725051297837e-20	7.802070763642183e-15	4.404996146816611e-18	8.203344485970407e-17	1.631020900907908e-21
50900000	0.00022311758872244772	-4.551489641057358e-21	-6.933898925969621e-45	2.547893309694964e-14	1.0561278842644336e-14	0.009553764822485697	-2.945692126773459e-20	7.802070763642183e-15	4.404996146816611e-18	8.203344485970407e-17	1.631020900907908e-21
51000000	0.00022311758872244772	-4.551489641057358e-21	-6.947540226941746e-45	2.547893309694964e-14	1.0561278842644336e-14	0.009553764822485697	-2.945659202249081e-20	7.802070763642183e-15	4.404996146816611e-18	8.203344485970407e-17	1.631020900907908e-21
51100000	0.00022311758872244772	-4.551489641057358e-21	-6.961181527356517e-45	2.547893309694964e-14	1.0561278842644336e-14	0.009553764822485697	-2.945626277724703e-20	7.802070763642183e-15	4.404996146816611e-18	8.203344485970407e-17	1.631020900907908e-21
51200000	0.00022311758872244772	-4.551489641057358e-21	-6.974822827223273e-45	2.547893309694964e-14	1.0561278842644336e-14	0.009553764822485697	-2.945593353200325e-20	7.802070763642183e-15	4.404996146816611e-18	8.203344485970407e-17	1.631020900907908e-21
51300000	0.00022311758872244772	-4.551489641057358e-21	-6.988464126551354e-45	2.547893309694964e-14	1.0561278842644336e-14	0.009553764822485697	-2.945560428675947e-20	7.802070763642183e-15	4.404996146816611e-18	8.203344485970407e-17	1.631020900907908e-21
51400000	0.00022311758872244772	-4.551489641057358e-21	-7.0021054253501e-45	2.547893309694964e-14	1.0561278842644336e-14	0.009553764822485697	-2.945527504151569e-20	7.802070763642183e-15	4.404996146816611e-18	8.203344485970407e-17	1.631020900907908e-21
51500000	0.00022311758872244772	-4.551489641057358e-21	-7.015746723628847e-45	2.547893309694964e-14	1.0561278842644336e-14	0.009553764822485697	-2.9454945796271913e-20	7.802070763642183e-15	4.404996146816611e-18	8.203344485970407e-17	1.631020900907908e-21
51600000	0.00022311758872244772	-4.551489641057358e-21	-7.029388021396935e-45	2.547893309694964e-14	1.0561278842644336e-14	0.009553764822485697	-2.945461655102813e-20	7.802070763642183e-15	4.404996146816611e-18	8.203344485970407e-17	1.631020900907908e-21
51700000	0.00022311758872244772	-4.551489641057358e-21	-7.043029318663706e-45	2.547893309694964e-14	1.0561278842644336e-14	0.009553764822485697	-2.945428730578435e-20	7.802070763642183e-15	4.404996146816611e-18	8.203344485970407e-17	1.631020900907908e-21
51800000	0.00022311758872244772	-4.551489641057358e-21	-7.056670615438495e-45	2.547893309694964e-14	1.0561278842644336e-14	0.009553764822485697	-2.945395806054057e-20	7.802070763642183e-15	4.404996146816611e-18	8.203344485970407e-17	1.631020900907908e-21
51900000	0.00022311758872244772	-4.551489641057358e-21	-7.070311911730643e-45	2.547893309694964e-14	1.0561278842644336e-14	0.009553764822485697	-2.945362881529679e-20	7.802070763642183e-15	4.404996146816611e-18	8.203344485970407e-17	1.631020900907908e-21
52000000	0.00022311758872244772	-4.551489641057358e-21	-7.083953207549488e-45	2.547893309694964e-14	1.0561278842644336e-14	0.009553764822485697	-2.945329957005301e-20	7.802070763642183e-15	4.404996146816611e-18	8.203344485970407e-17	1.631020900907908e-21
52100000	0.00022311758872244772	-4.551489641057358e-21	-7.097594502904372e-45	2.547893309694964e-14	1.0561278842644336e-14	0.009553764822485697	-2.945297032480923e-20	7.802070763642183e-15	4.404996146816611e-18	8.203344485970407e-17	1.631020900907908e-21
52200000	0.00022311758872244772	-4.551489641057358e-21	-7.111235797804631e-45	2.547893309694964e-14	1.0561278842644336e-14	0.009553764822485697	-2.945264107956545e-20	7.802070763642183e-15	4.404996146816611e-18	8.203344485970407e-17	1.631020900907908e-21
52300000	0.00022311758872244772	-4.551489641057358e-21	-7.124877092259604e-45	2.547893309694964e-14	1.0561278842644336e-14	0.009553764822485697	-2.945231183432167e-20	7.802070763642183e-15	4.404996146816611e-18	8.203344485970407e-17	1.631020900907908e-21
52400000	0.00022311758872244772	-4.551489641057358e-21	-7.138518386278632e-45	2.547893309694964e-14	1.0561278842644336e-14	0.009553764822485697	-2.945198258907789e-20	7.802070763642183e-15	4.404996146816611e-18	8.203344485970407e-17	1.631020900907908e-21
52500000	0.00022311758872244772	-4.551489641057358e-21	-7.152159679871053e-45	2.547893309694964e-14	1.0561278842644336e-14	0.009553764822485697	-2.945165334383411e-20	7.802070763642183e-15	4.404996146816611e-18	8.203344485970407e-17	1.631020900907908e-21
52600000	0.00022311758872244772	-4.551489641057358e-21	-7.165800973046206e-45	2.547893309694964e-14	1.0561278842644336e-14	0.009553764822485697	-2.945132409859033e-20	7.802070763642183e-15	4.404996146816611e-18	8.203344485970407e-17	1.631020900907908e-21
52700000	0.00022311758872244772	-4.551489641057358e-21	-7.17944226581343e-45	2.547893309694964e-14	1.0561278842644336e-14	0.009553764822485697	-2.945099485334655e-20	7.802070763642183e-15	4.404996146816611e-18	8.203344485970407e-17	1.631020900907908e-21
52800000	0.00022311758872244772	-4.551489641057358e-21	-7.193083558182066e-45	2.547893309694964e-14	1.0561278842644336e-14	0.009553764822485697	-2.945066560810277e-20	7.802070763642183e-15	4.404996146816611e-18	8.203344485970407e-17	1.631020900907908e-21
52900000	0.00022311758872244772	-4.551489641057358e-21	-7.206724850161449e-45	2.547893309694964e-14	1.0561278842644336e-14	0.009553764822485697	-2.9450336362858987e-20	7.802070763642183e-15	4.404996146816611e-18	8.203344485970407e-17	1.631020900907908e-21
53000000	0.00022311758872244772	-4.551489641057358e-21	-7.220366141760922e-45	2.547893309694964e-14	1.0561278842644336e-14	0.009553764822485697	-2.9450007117615206e-20	7.802070763642183e-15	4.404996146816611e-18	8.203344485970407e-17	1.631020900907908e-21
53100000	0.00022311758872244772	-4.551489641057358e-21	-7.234007432989822e-45	2.547893309694964e-14	1.0561278842644336e-14	0.009553764822485697	-2.9449677872371426e-20	7.802070763642183e-15	4.404996146816611e-18	8.203344485970407e-17	1.631020900907908e-21
53200000	0.00022311758872244772	-4.551489641057358e-21	-7.247648723857488e-45	2.547893309694964e-14	1.0561278842644336e-14	0.009553764822485697	-2.9449348627127645e-20	7.802070763642183e-15	4.404996146816611e-18	8.203344485970407e-17	1.631020900907908e-21
53300000	0.00022311758872244772	-4.551489641057358e-21	-7.26129001437326e-45	2.547893309694964e-14	1.0561278842644336e-14	0.009553764822485697	-2.9449019381883865e-20	7.802070763642183e-15	4.404996146816611e-18	8.203344485970407e-17	1.631020900907908e-21
53400000	0.00022311758872244772	-4.551489641057358e-21	-7.274931304546477e-45	2.547893309694964e-14	1.0561278842644336e-14	0.009553764822485697	-2.9448690136640085e-20	7.802070763642183e-15	4.404996146816611e-18	8.203344485970407e-17	1.631020900907908e-21
53500000	0.00022311758872244772	-4.551489641057358e-21	-7.288572594386477e-45	2.547893309694964e-14	1.0561278842644336e-14	0.009553764822485697	-2.944836089139631e-20	7.802070763642183e-15	4.404996146816611e-18	8.203344485970407e-17	1.631020900907908e-21
53600000	0.00022311758872244772	-4.551489641057358e-21	-7.302213883902599e-45	2.547893309694964e-14	1.0561278842644336e-14	0.009553764822485697	-2.944803164615253e-20	7.802070763642183e-15	4.404996146816611e-18	8.203344485970407e-17	1.631020900907908e-21
53700000	0.00022311758872244772	-4.551489641057358e-21	-7.315855173104184e-45	2.547893309694964e-14	1.0561278842644336e-14	0.009553764822485697	-2.944770240090875e-20	7.802070763642183e-15	4.404996146816611e-18	8.203344485970407e-17	1.631020900907908e-21
53800000	0.00022311758872244772	-4.551489641057358e-21	-7.32949646200057e-45	2.547893309694964e-14	1.0561278842644336e-14	0.009553764822485697	-2.944737315566497e-20	7.802070763642183e-15	4.404996146816611e-18	8.203344485970407e-17	1.631020900907908e-21
53900000	0.00022311758872244772	-4.551489641057358e-21	-7.343137750601095e-45	2.547893309694964e-14	1.0561278842644336e-14	0.009553764822485697	-2.944704391042119e-20	7.802070763642183e-15	4.404996146816611e-18	8.203344485970407e-17	1.631020900907908e-21
54000000	0.00022311758872244772	-4.551489641057358e-21	-7.356779038915098e-45	2.547893309694964e-14	1.0561278842644336e-14	0.009553764822485697	-2.944671466517741e-20	7.802070763642183e-15	4.404996146816611e-18	8.203344485970407e-17	1.631020900907908e-21
54100000	0.00022311758872244772	-4.551489641057358e-21	-7.37042032695192e-45	2.547893309694964e-14	1.0561278842644336e-14	0.009553764822485697	-2.944638541993363e-20	7.802070763642183e-15	4.404996146816611e-18	8.203344485970407e-17	1.631020900907908e-21
54200000	0.00022311758872244772	-4.551489641057358e-21	-7.3840616147209e-45	2.547893309694964e-14	1.0561278842644336e-14	0.009553764822485697	-2.944605617468985e-20	7.802070763642183e-15	4.404996146816611e-18	8.203344485970407e-17	1.631020900907908e-21
54300000	0.00022311758872244772	-4.551489641057358e-21	-7.397702902231374e-45	2.547893309694964e-14	1.0561278842644336e-14	0.009553764822485697	-2.9445726929446067e-20	7.802070763642183e-15	4.404996146816611e-18	8.203344485970407e-17	1.631020900907908e-21
54400000	0.00022311758872244772	-4.551489641057358e-21	-7.411344189492685e-45	2.547893309694964e-14	1.0561278842644336e-14	0.009553764822485697	-2.9445397684202286e-20	7.802070763642183e-15	4.404996146816611e-18	8.203344485970407e-17	1.631020900907908e-21
54500000	0.00022311758872244772	-4.551489641057358e-21	-7.424985476514169e-45	2.547893309694964e-14	1.0561278842644336e-14	0.009553764822485697	-2.9445068438958506e-20	7.802070763642183e-15	4.404996146816611e-18	8.203344485970407e-17	1.631020900907908e-21
54600000	0.00022311758872244772	-4.551489641057358e-21	-7.438626763305167e-45	2.547893309694964e-14	1.0561278842644336e-14	0.009553764822485697	-2.9444739193714725e-20	7.802070763642183e-15	4.404996146816611e-18	8.203344485970407e-17	1.631020900907908e-21
54700000	0.00022311758872244772	-4.551489641057358e-21	-7.452268049875016e-45	2.547893309694964e-14	1.0561278842644336e-14	0.009553764822485697	-2.9444409948470945e-20	7.802070763642183e-15	4.404996146816611e-18	8.203344485970407e-17	1.631020900907908e-21
54800000	0.00022311758872244772	-4.551489641057358e-21	-7.465909336233058e-45	2.547893309694964e-14	1.0561278842644336e-14	0.009553764822485697	-2.9444080703227164e-20	7.802070763642183e-15	4.404996146816611e-18	8.203344485970407e-17	1.631020900907908e-21
54900000	0.00022311758872244772	-4.551489641057358e-21	-7.47955062238863e-45	2.547893309694964e-14	1.0561278842644336e-14	0.009553764822485697	-2.9443751457983384e-20	7.802070763642183e-15	4.404996146816611e-18	8.203344485970407e-17	1.631020900907908e-21
55000000	0.00022311758872244772	-4.551489641057358e-21	-7.49319190835107e-45	2.547893309694964e-14	1.0561278842644336e-14	0.009553764822485697	-2.9443422212739603e-20	7.802070763642183e-15	4.404996146816611e-18	8.203344485970407e-17	1.631020900907908e-21
55100000	0.00022311758872244772	-4.551489641057358e-21	-7.506833194129719e-45	2.547893309694964e-14	1.0561278842644336e-14	0.009553764822485697	-2.944309296749582e-20	7.802070763642183e-15	4.404996146816611e-18	8.203344485970407e-17	1.631020900907908e-21
55200000	0.00022311758872244772	-4.551489641057358e-21	-7.520474479733917e-45	2.547893309694964e-14	1.0561278842644336e-14	0.009553764822485697	-2.944276372225204e-20	7.802070763642183e-15	4.404996146816611e-18	8.203344485970407e-17	1.631020900907908e-21
55300000	0.00022311758872244772	-4.551489641057358e-21	-7.534115765173001e-45	2.547893309694964e-14	1.0561278842644336e-14	0.009553764822485697	-2.944243447700826e-20	7.802070763642183e-15	4.404996146816611e-18	8.203344485970407e-17	1.631020900907908e-21
55400000	0.00022311758872244772	-4.551489641057358e-21	-7.54775705045631e-45	2.547893309694964e-14	1.0561278842644336e-14	0.009553764822485697	-2.944210523176448e-20	7.802070763642183e-15	4.404996146816611e-18	8.203344485970407e-17	1.631020900907908e-21
55500000	0.00022311758872244772	-4.551489641057358e-21	-7.561398335593183e-45	2.547893309694964e-14	1.0561278842644336e-14	0.009553764822485697	-2.944177598652071e-20	7.802070763642183e-15	4.404996146816611e-18	8.203344485970407e-17	1.631020900907908e-21
55600000	0.00022311758872244772	-4.551489641057358e-21	-7.575039620592961e-45	2.547893309694964e-14	1.0561278842644336e-14	0.009553764822485697	-2.9441446741276927e-20	7.802070763642183e-15	4.404996146816611e-18	8.203344485970407e-17	1.631020900907908e-21
55700000	0.00022311758872244772	-4.551489641057358e-21	-7.588680905464982e-45	2.547893309694964e-14	1.0561278842644336e-14	0.009553764822485697	-2.9441117496033146e-20	7.802070763642183e-15	4.404996146816611e-18	8.203344485970407e-17	1.631020900907908e-21
55800000	0.00022311758872244772	-4.551489641057358e-21	-7.602322190218585e-45	2.547893309694964e-14	1.0561278842644336e-14	0.009553764822485697	-2.9440788250789366e-20	7.802070763642183e-15	4.404996146816611e-18	8.203344485970407e-17	1.631020900907908e-21
55900000	0.00022311758872244772	-4.551489641057358e-21	-7.615963474863108e-45	2.547893309694964e-14	1.0561278842644336e-14	0.009553764822485697	-2.9440459005545585e-20	7.802070763642183e-15	4.404996146816611e-18	8.203344485970407e-17	1.631020900907908e-21
56000000	0.00022311758872244772	-4.551489641057358e-21	-7.629604759407891e-45	2.547893309694964e-14	1.0561278842644336e-14	0.009553764822485697	-2.9440129760301805e-20	7.802070763642182e-15	4.404996146816611e-18	8.203344485970407e-17	1.631020900907908e-21
56100000	0.00022311758872244772	-4.551489641057358e-21	-7.643246043862273e-45	2.547893309694964e-14	1.0561278842644336e-14	0.009553764822485697	-2.9439800515058025e-20	7.802070763642182e-15	4.404996146816611e-18	8.203344485970407e-17	1.631020900907908e-21
56200000	0.00022311758872244772	-4.551489641057358e-21	-7.656887328235594e-45	2.547893309694964e-14	1.0561278842644336e-14	0.009553764822485697	-2.9439471269814244e-20	7.802070763642182e-15	4.404996146816611e-18	8.203344485970407e-17	1.631020900907908e-21
56300000	0.00022311758872244772	-4.551489641057358e-21	-7.670528612537191e-45	2.547893309694964e-14	1.0561278842644336e-14	0.009553764822485697	-2.9439142024570464e-20	7.802070763642182e-15	4.404996146816611e-18	8.203344485970407e-17	1.631020900907908e-21
56400000	0.00022311758872244772	-4.551489641057358e-21	-7.684169896776405e-45	2.547893309694964e-14	1.0561278842644336e-14	0.009553764822485697	-2.9438812779326683e-20	7.802070763642182e-15	4.404996146816611e-18	8.203344485970407e-17	1.631020900907908e-21
56500000	0.00022311758872244772	-4.551489641057358e-21	-7.697811180962573e-45	2.547893309694964e-14	1.0561278842644336e-14	0.009553764822485697	-2.94384835340829e-20	7.802070763642182e-15	4.404996146816611e-18	8.203344485970407e-17	1.631020900907908e-21
56600000	0.00022311758872244772	-4.551489641057358e-21	-7.711452465105037e-45	2.547893309694964e-14	1.0561278842644336e-14	0.009553764822485697	-2.943815428883912e-20	7.802070763642182e-15	4.404996146816611e-18	8.203344485970407e-17	1.631020900907908e-21
56700000	0.00022311758872244772	-4.551489641057358e-21	-7.725093749213134e-45	2.547893309694964e-14	1.0561278842644336e-14	0.009553764822485697	-2.943782504359534e-20	7.802070763642182e-15	4.404996146816611e-18	8.203344485970407e-17	1.631020900907908e-21
56800000	0.00022311758872244772	-4.551489641057358e-21	-7.738735033296203e-45	2.547893309694964e-14	1.0561278842644336e-14	0.009553764822485699	-2.943749579835156e-20	7.802070763642182e-15	4.404996146816611e-18	8.203344485970407e-17	1.6310209009079082e-21
56900000	0.00022311758872244772	-4.551489641057358e-21	-7.752376317363583e-45	2.547893309694964e-14	1.0561278842644336e-14	0.009553764822485699	-2.943716655310778e-20	7.802070763642182e-15	4.404996146816611e-18	8.203344485970407e-17	1.6310209009079082e-21
57000000	0.00022311758872244772	-4.551489641057358e-21	-7.766017601424614e-45	2.547893309694964e-14	1.0561278842644336e-14	0.009553764822485699	-2.9436837307864e-20	7.802070763642182e-15	4.404996146816611e-18	8.203344485970407e-17	1.6310209009079082e-21
57100000	0.00022311758872244772	-4.551489641057358e-21	-7.779658885488634e-45	2.547893309694964e-14	1.0561278842644336e-14	0.009553764822485699	-2.943650806262022e-20	7.802070763642182e-15	4.404996146816611e-18	8.203344485970407e-17	1.6310209009079082e-21
57200000	0.00022311758872244772	-4.551489641057358e-21	-7.793300169564984e-45	2.547893309694964e-14	1.0561278842644336e-14	0.009553764822485699	-2.943617881737644e-20	7.802070763642182e-15	4.404996146816611e-18	8.203344485970407e-17	1.6310209009079082e-21
57300000	0.00022311758872244772	-4.551489641057358e-21	-7.806941453663e-45	2.547893309694964e-14	1.0561278842644336e-14	0.009553764822485699	-2.943584957213266e-20	7.802070763642182e-15	4.404996146816611e-18	8.203344485970407e-17	1.6310209009079082e-21
57400000	0.00022311758872244772	-4.551489641057358e-21	-7.820582737792023e-45	2.547893309694964e-14	1.0561278842644336e-14	0.009553764822485699	-2.943552032688888e-20	7.802070763642182e-15	4.404996146816611e-18	8.203344485970407e-17	1.6310209009079082e-21
57500000	0.00022311758872244772	-4.551489641057358e-21	-7.834224021961392e-45	2.547893309694964e-14	1.0561278842644336e-14	0.009553764822485699	-2.94351910816451e-20	7.802070763642182e-15	4.404996146816611e-18	8.203344485970407e-17	1.6310209009079082e-21
57600000	0.00022311758872244772	-4.551489641057358e-21	-7.847865306180446e-45	2.547893309694964e-14	1.0561278842644336e-14	0.009553764822485699	-2.9434861836401324e-20	7.802070763642182e-15	4.404996146816611e-18	8.203344485970407e-17	1.6310209009079082e-21
57700000	0.00022311758872244772	-4.551489641057358e-21	-7.861506590458524e-45	2.547893309694964e-14	1.0561278842644336e-14	0.009553764822485699	-2.9434532591157543e-20	7.802070763642182e-15	4.404996146816611e-18	8.203344485970407e-17	1.6310209009079082e-21
57800000	0.00022311758872244772	-4.551489641057358e-21	-7.875147874804965e-45	2.547893309694964e-14	1.0561278842644336e-14	0.009553764822485699	-2.943420334591376e-20	7.802070763642182e-15	4.40499614681661e-18	8.203344485970407e-17	1.6310209009079082e-21
57900000	0.00022311758872244772	-4.551489641057358e-21	-7.888789159229107e-45	2.547893309694964e-14	1.0561278842644336e-14	0.009553764822485699	-2.943387410066998e-20	7.802070763642182e-15	4.40499614681661e-18	8.203344485970407e-17	1.6310209009079082e-21
58000000	0.00022311758872244772	-4.551489641057358e-21	-7.902430443740291e-45	2.547893309694964e-14	1.0561278842644336e-14	0.009553764822485699	-2.94335448554262e-20	7.802070763642182e-15	4.40499614681661e-18	8.203344485970407e-17	1.6310209009079082e-21
58100000	0.00022311758872244772	-4.551489641057358e-21	-7.916071728347856e-45	2.547893309694964e-14	1.0561278842644336e-14	0.009553764822485699	-2.943321561018242e-20	7.802070763642182e-15	4.40499614681661e-18	8.203344485970407e-17	1.6310209009079082e-21
58200000	0.00022311758872244772	-4.551489641057358e-21	-7.929713013061138e-45	2.547893309694964e-14	1.0561278842644336e-14	0.009553764822485699	-2.943288636493864e-20	7.802070763642182e-15	4.40499614681661e-18	8.203344485970407e-17	1.6310209009079082e-21
58300000	0.00022311758872244772	-4.551489641057358e-21	-7.94335429788948e-45	2.547893309694964e-14	1.0561278842644336e-14	0.009553764822485699	-2.943255711969486e-20	7.802070763642182e-15	4.40499614681661e-18	8.203344485970407e-17	1.6310209009079082e-21
58400000	0.00022311758872244772	-4.551489641057358e-21	-7.956995582842218e-45	2.547893309694964e-14	1.0561278842644336e-14	0.009553764822485699	-2.943222787445108e-20	7.802070763642182e-15	4.40499614681661e-18	8.203344485970407e-17	1.6310209009079082e-21
58500000	0.00022311758872244772	-4.551489641057358e-21	-7.970636867928693e-45	2.547893309694964e-14	1.0561278842644336e-14	0.009553764822485699	-2.94318986292073e-20	7.802070763642182e-15	4.40499614681661e-18	8.203344485970407e-17	1.6310209009079082e-21
58600000	0.00022311758872244772	-4.551489641057358e-21	-7.984278153158243e-45	2.547893309694964e-14	1.0561278842644336e-14	0.009553764822485699	-2.943156938396352e-20	7.802070763642182e-15	4.40499614681661e-18	8.203344485970407e-17	1.6310209009079082e-21
58700000	0.00022311758872244772	-4.551489641057358e-21	-7.997919438540207e-45	2.547893309694964e-14	1.0561278842644336e-14	0.009553764822485699	-2.943124013871974e-20	7.802070763642182e-15	4.40499614681661e-18	8.203344485970407e-17	1.6310209009079082e-21
58800000	0.00022311758872244772	-4.551489641057358e-21	-8.011560724083925e-45	2.547893309694964e-14	1.0561278842644336e-14	0.009553764822485699	-2.943091089347596e-20	7.802070763642182e-15	4.40499614681661e-18	8.203344485970407e-17	1.6310209009079082e-21
58900000	0.00022311758872244772	-4.551489641057358e-21	-8.025202009798735e-45	2.547893309694964e-14	1.0561278842644336e-14	0.009553764822485699	-2.943058164823218e-20	7.802070763642182e-15	4.40499614681661e-18	8.203344485970407e-17	1.6310209009079082e-21
59000000	0.00022311758872244772	-4.551489641057358e-21	-8.038843295693977e-45	2.547893309694964e-14	1.0561278842644336e-14	0.009553764822485699	-2.94302524029884e-20	7.802070763642182e-15	4.40499614681661e-18	8.203344485970407e-17	1.6310209009079082e-21
59100000	0.00022311758872244772	-4.551489641057358e-21	-8.05248458177899e-45	2.547893309694964e-14	1.0561278842644336e-14	0.009553764822485699	-2.942992315774462e-20	7.802070763642182e-15	4.40499614681661e-18	8.203344485970407e-17	1.6310209009079082e-21
59200000	0.00022311758872244772	-4.551489641057358e-21	-8.066125868063112e-45	2.547893309694964e-14	1.0561278842644336e-14	0.009553764822485699	-2.9429593912500837e-20	7.802070763642182e-15	4.40499614681661e-18	8.203344485970407e-17	1.6310209009079082e-21
59300000	0.00022311758872244772	-4.551489641057358e-21	-8.079767154555683e-45	2.547893309694964e-14	1.0561278842644336e-14	0.009553764822485699	-2.9429264667257056e-20	7.802070763642182e-15	4.40499614681661e-18	8.203344485970407e-17	1.6310209009079082e-21
59400000	0.00022311758872244772	-4.551489641057358e-21	-8.093408441266042e-45	2.547893309694964e-14	1.0561278842644336e-14	0.009553764822485699	-2.9428935422013276e-20	7.802070763642182e-15	4.40499614681661e-18	8.203344485970407e-17	1.6310209009079082e-21
59500000	0.00022311758872244772	-4.551489641057358e-21	-8.107049728203528e-45	2.547893309694964e-14	1.0561278842644336e-14	0.009553764822485699	-2.9428606176769495e-20	7.802070763642182e-15	4.40499614681661e-18	8.203344485970407e-17	1.6310209009079082e-21
59600000	0.00022311758872244772	-4.551489641057358e-21	-8.120691015377479e-45	2.547893309694964e-14	1.0561278842644336e-14	0.009553764822485699	-2.942827693152572e-20	7.802070763642182e-15	4.40499614681661e-18	8.203344485970407e-17	1.6310209009079082e-21
59700000	0.00022311758872244772	-4.551489641057358e-21	-8.134332302797235e-45	2.547893309694964e-14	1.0561278842644336e-14	0.009553764822485699	-2.942794768628194e-20	7.802070763642182e-15	4.40499614681661e-18	8.203344485970407e-17	1.6310209009079082e-21
59800000	0.00022311758872244772	-4.551489641057358e-21	-8.147973590472135e-45	2.547893309694964e-14	1.0561278842644336e-14	0.009553764822485699	-2.942761844103816e-20	7.802070763642182e-15	4.40499614681661e-18	8.203344485970407e-17	1.6310209009079082e-21
59900000	0.00022311758872244772	-4.551489641057358e-21	-8.16161487841152e-45	2.547893309694964e-14	1.0561278842644336e-14	0.009553764822485699	-2.942728919579438e-20	7.802070763642182e-15	4.40499614681661e-18	8.203344485970407e-17	1.6310209009079082e-21
60000000	0.00022311758872244772	-4.551489641057358e-21	-8.175256166624724e-45	2.547893309694964e-14	1.0561278842644336e-14	0.009553764822485699	-2.94269599505506e-20	7.802070763642182e-15	4.40499614681661e-18	8.203344485970407e-17	1.6310209009079082e-21
60100000	0.00022311758872244772	-4.551489641057358e-21	-8.188897455121092e-45	2.547893309694964e-14	1.0561278842644336e-14	0.009553764822485699	-2.942663070530682e-20	7.802070763642182e-15	4.40499614681661e-18	8.203344485970407e-17	1.6310209009079082e-21
60200000	0.00022311758872244772	-4.551489641057358e-21	-8.202538743909958e-45	2.547893309694964e-14	1.0561278842644336e-14	0.009553764822485699	-2.942630146006304e-20	7.802070763642182e-15	4.40499614681661e-18	8.203344485970407e-17	1.6310209009079082e-21
60300000	0.00022311758872244772	-4.551489641057358e-21	-8.216180033000665e-45	2.547893309694964e-14	1.0561278842644336e-14	0.009553764822485699	-2.942597221481926e-20	7.802070763642182e-15	4.40499614681661e-18	8.203344485970407e-17	1.6310209009079082e-21
60400000	0.00022311758872244772	-4.551489641057358e-21	-8.229821321947861e-45	2.547893309694964e-14	1.0561278842644336e-14	0.009553764822485699	-2.942564296957548e-20	7.802070763642182e-15	4.40499614681661e-18	8.203344485970407e-17	1.6310209009079082e-21
60500000	0.00022311758872244772	-4.551489641057358e-21	-8.243462610281752e-45	2.547893309694964e-14	1.0561278842644336e-14	0.009553764822485699	-2.9425313724331697e-20	7.802070763642182e-15	4.40499614681661e-18	8.203344485970407e-17	1.6310209009079082e-21
60600000	0.00022311758872244772	-4.551489641057358e-21	-8.257103898011597e-45	2.547893309694964e-14	1.0561278842644336e-14	0.009553764822485699	-2.9424984479087916e-20	7.802070763642182e-15	4.40499614681661e-18	8.203344485970407e-17	1.6310209009079082e-21
60700000	0.00022311758872244772	-4.551489641057358e-21	-8.270745185146731e-45	2.547893309694964e-14	1.0561278842644336e-14	0.009553764822485699	-2.9424655233844136e-20	7.802070763642182e-15	4.40499614681661e-18	8.203344485970407e-17	1.6310209009079082e-21
60800000	0.00022311758872244772	-4.551489641057358e-21	-8.284386471696495e-45	2.547893309694964e-14	1.0561278842644336e-14	0.009553764822485699	-2.9424325988600356e-20	7.802070763642182e-15	4.40499614681661e-18	8.203344485970407e-17	1.6310209009079082e-21
60900000	0.00022311758872244772	-4.551489641057358e-21	-8.298027757670228e-45	2.547893309694964e-14	1.0561278842644336e-14	0.009553764822485699	-2.9423996743356575e-20	7.802070763642182e-15	4.40499614681661e-18	8.203344485970407e-17	1.6310209009079082e-21
61000000	0.00022311758872244772	-4.551489641057358e-21	-8.311669043077268e-45	2.547893309694964e-14	1.0561278842644336e-14	0.009553764822485699	-2.9423667498112795e-20	7.802070763642182e-15	4.40499614681661e-18	8.203344485970407e-17	1.6310209009079082e-21
61100000	0.00022311758872244772	-4.551489641057358e-21	-8.325310327926956e-45	2.547893309694964e-14	1.0561278842644336e-14	0.009553764822485699	-2.9423338252869014e-20	7.802070763642182e-15	4.40499614681661e-18	8.203344485970407e-17	1.6310209009079082e-21
61200000	0.00022311758872244772	-4.551489641057358e-21	-8.33895161222863e-45	2.547893309694964e-14	1.0561278842644336e-14	0.009553764822485699	-2.9423009007625234e-20	7.802070763642182e-15	4.40499614681661e-18	8.203344485970407e-17	1.6310209009079082e-21
61300000	0.00022311758872244772	-4.551489641057358e-21	-8.352592895991629e-45	2.547893309694964e-14	1.0561278842644336e-14	0.009553764822485699	-2.9422679762381453e-20	7.802070763642182e-15	4.40499614681661e-18	8.203344485970407e-17	1.6310209009079082e-21
61400000	0.00022311758872244772	-4.551489641057358e-21	-8.366234179225292e-45	2.547893309694964e-14	1.0561278842644336e-14	0.009553764822485699	-2.942235051713767e-20	7.802070763642182e-15	4.40499614681661e-18	8.203344485970407e-17	1.6310209009079082e-21
61500000	0.00022311758872244772	-4.551489641057358e-21	-8.379875461938958e-45	2.547893309694964e-14	1.0561278842644336e-14	0.009553764822485699	-2.94220212718939e-20	7.802070763642182e-15	4.40499614681661e-18	8.203344485970407e-17	1.6310209009079082e-21
61600000	0.00022311758872244772	-4.551489641057358e-21	-8.393516744141967e-45	2.547893309694964e-14	1.0561278842644336e-14	0.009553764822485699	-2.942169202665012e-20	7.802070763642182e-15	4.40499614681661e-18	8.203344485970407e-17	1.6310209009079082e-21
61700000	0.00022311758872244772	-4.551489641057358e-21	-8.407158025843657e-45	2.547893309694964e-14	1.0561278842644336e-14	0.009553764822485699	-2.942136278140634e-20	7.802070763642182e-15	4.40499614681661e-18	8.203344485970407e-17	1.6310209009079082e-21
61800000	0.00022311758872244772	-4.551489641057358e-21	-8.420799307053367e-45	2.547893309694964e-14	1.0561278842644336e-14	0.009553764822485699	-2.942103353616256e-20	7.802070763642182e-15	4.40499614681661e-18	8.203344485970407e-17	1.6310209009079082e-21
61900000	0.00022311758872244772	-4.551489641057358e-21	-8.434440587780437e-45	2.547893309694964e-14	1.0561278842644336e-14	0.009553764822485699	-2.9420704290918777e-20	7.802070763642182e-15	4.40499614681661e-18	8.203344485970407e-17	1.6310209009079082e-21
62000000	0.00022311758872244772	-4.551489641057358e-21	-8.448081868034205e-45	2.547893309694964e-14	1.0561278842644336e-14	0.009553764822485699	-2.9420375045674996e-20	7.802070763642182e-15	4.40499614681661e-18	8.203344485970407e-17	1.6310209009079082e-21
62100000	0.00022311758872244772	-4.551489641057358e-21	-8.461723147824009e-45	2.547893309694964e-14	1.0561278842644336e-14	0.009553764822485699	-2.9420045800431216e-20	7.802070763642182e-15	4.40499614681661e-18	8.203344485970407e-17	1.6310209009079082e-21
62200000	0.00022311758872244772	-4.551489641057358e-21	-8.475364427159191e-45	2.547893309694964e-14	1.0561278842644336e-14	0.009553764822485699	-2.9419716555187435e-20	7.802070763642182e-15	4.40499614681661e-18	8.203344485970407e-17	1.6310209009079082e-21
62300000	0.00022311758872244772	-4.551489641057358e-21	-8.489005706049089e-45	2.547893309694964e-14	1.0561278842644336e-14	0.009553764822485699	-2.9419387309943655e-20	7.802070763642182e-15	4.40499614681661e-18	8.203344485970407e-17	1.6310209009079082e-21
62400000	0.00022311758872244772	-4.551489641057358e-21	-8.50264698450304e-45	2.547893309694964e-14	1.0561278842644336e-14	0.009553764822485699	-2.9419058064699874e-20	7.802070763642182e-15	4.40499614681661e-18	8.203344485970407e-17	1.6310209009079082e-21
62500000	0.00022311758872244772	-4.551489641057358e-21	-8.516288262530385e-45	2.547893309694964e-14	1.0561278842644336e-14	0.009553764822485699	-2.9418728819456094e-20	7.802070763642182e-15	4.40499614681661e-18	8.203344485970407e-17	1.6310209009079082e-21
62600000	0.00022311758872244772	-4.551489641057358e-21	-8.529929540140464e-45	2.547893309694964e-14	1.0561278842644336e-14	0.009553764822485699	-2.9418399574212314e-20	7.802070763642182e-15	4.40499614681661e-18	8.203344485970407e-17	1.6310209009079082e-21
62700000	0.00022311758872244772	-4.551489641057358e-21	-8.543570817342613e-45	2.547893309694964e-14	1.0561278842644336e-14	0.009553764822485699	-2.9418070328968533e-20	7.802070763642182e-15	4.40499614681661e-18	8.203344485970407e-17	1.6310209009079082e-21
62800000	0.00022311758872244772	-4.551489641057358e-21	-8.557212094146174e-45	2.547893309694964e-14	1.0561278842644336e-14	0.009553764822485699	-2.941774108372475e-20	7.802070763642182e-15	4.40499614681661e-18	8.203344485970407e-17	1.6310209009079082e-21
62900000	0.00022311758872244772	-4.551489641057358e-21	-8.570853370560485e-45	2.547893309694964e-14	1.0561278842644336e-14	0.009553764822485699	-2.941741183848097e-20	7.802070763642182e-15	4.40499614681661e-18	8.203344485970407e-17	1.6310209009079082e-21
63000000	0.00022311758872244772	-4.551489641057358e-21	-8.584494646594884e-45	2.547893309694964e-14	1.0561278842644336e-14	0.009553764822485699	-2.941708259323719e-20	7.802070763642182e-15	4.40499614681661e-18	8.203344485970407e-17	1.6310209009079082e-21
63100000	0.00022311758872244772	-4.551489641057358e-21	-8.59813592225871e-45	2.547893309694964e-14	1.0561278842644336e-14	0.009553764822485699	-2.941675334799341e-20	7.802070763642182e-15	4.40499614681661e-18	8.203344485970407e-17	1.6310209009079082e-21
63200000	0.00022311758872244772	-4.551489641057358e-21	-8.611777197561304e-45	2.547893309694964e-14	1.0561278842644336e-14	0.009553764822485699	-2.941642410274963e-20	7.802070763642182e-15	4.40499614681661e-18	8.203344485970407e-17	1.6310209009079082e-21
63300000	0.00022311758872244772	-4.551489641057358e-21	-8.625418472512003e-45	2.547893309694964e-14	1.0561278842644336e-14	0.009553764822485699	-2.941609485750585e-20	7.802070763642182e-15	4.40499614681661e-18	8.203344485970407e-17	1.6310209009079082e-21
63400000	0.00022311758872244772	-4.551489641057358e-21	-8.639059747120148e-45	2.547893309694964e-14	1.0561278842644336e-14	0.009553764822485699	-2.941576561226207e-20	7.802070763642182e-15	4.40499614681661e-18	8.203344485970407e-17	1.6310209009079082e-21
63500000	0.00022311758872244772	-4.551489641057358e-21	-8.652701021395077e-45	2.547893309694964e-14	1.0561278842644336e-14	0.009553764822485699	-2.9415436367018296e-20	7.802070763642182e-15	4.40499614681661e-18	8.203344485970407e-17	1.6310209009079082e-21
63600000	0.00022311758872244772	-4.551489641057358e-21	-8.666342295346128e-45	2.547893309694964e-14	1.0561278842644336e-14	0.009553764822485699	-2.9415107121774515e-20	7.802070763642182e-15	4.40499614681661e-18	8.203344485970407e-17	1.6310209009079082e-21
63700000	0.00022311758872244772	-4.551489641057358e-21	-8.679983568982643e-45	2.547893309694964e-14	1.0561278842644336e-14	0.009553764822485699	-2.9414777876530735e-20	7.802070763642182e-15	4.40499614681661e-18	8.203344485970407e-17	1.6310209009079082e-21
63800000	0.00022311758872244772	-4.551489641057358e-21	-8.693624842313958e-45	2.547893309694964e-14	1.0561278842644336e-14	0.009553764822485699	-2.9414448631286954e-20	7.802070763642182e-15	4.40499614681661e-18	8.203344485970407e-17	1.6310209009079082e-21
63900000	0.00022311758872244772	-4.551489641057358e-21	-8.707266115349412e-45	2.547893309694964e-14	1.0561278842644336e-14	0.009553764822485699	-2.9414119386043174e-20	7.802070763642182e-15	4.40499614681661e-18	8.203344485970407e-17	1.6310209009079082e-21
64000000	0.00022311758872244772	-4.551489641057358e-21	-8.720907388098346e-45	2.547893309694964e-14	1.0561278842644336e-14	0.009553764822485699	-2.9413790140799393e-20	7.802070763642182e-15	4.40499614681661e-18	8.203344485970407e-17	1.6310209009079082e-21
64100000	0.00022311758872244772	-4.551489641057358e-21	-8.7345486605701e-45	2.547893309694964e-14	1.0561278842644336e-14	0.009553764822485699	-2.941346089555561e-20	7.802070763642182e-15	4.40499614681661e-18	8.203344485970407e-17	1.6310209009079082e-21
64200000	0.00022311758872244772	-4.551489641057358e-21	-8.748189932774009e-45	2.547893309694964e-14	1.0561278842644336e-14	0.009553764822485699	-2.941313165031183e-20	7.802070763642182e-15	4.40499614681661e-18	8.203344485970407e-17	1.6310209009079082e-21
64300000	0.00022311758872244772	-4.551489641057358e-21	-8.761831204719417e-45	2.547893309694964e-14	1.0561278842644336e-14	0.009553764822485699	-2.941280240506805e-20	7.802070763642182e-15	4.40499614681661e-18	8.203344485970407e-17	1.6310209009079082e-21
64400000	0.00022311758872244772	-4.551489641057358e-21	-8.775472476415658e-45	2.547893309694964e-14	1.0561278842644336e-14	0.009553764822485699	-2.941247315982427e-20	7.802070763642182e-15	4.40499614681661e-18	8.203344485970407e-17	1.6310209009079082e-21
64500000	0.00022311758872244772	-4.551489641057358e-21	-8.789113747872075e-45	2.547893309694964e-14	1.0561278842644336e-14	0.009553764822485699	-2.941214391458049e-20	7.802070763642182e-15	4.40499614681661e-18	8.203344485970407e-17	1.6310209009079082e-21
64600000	0.00022311758872244772	-4.551489641057358e-21	-8.802755019098003e-45	2.547893309694964e-14	1.0561278842644336e-14	0.009553764822485699	-2.941181466933671e-20	7.802070763642182e-15	4.40499614681661e-18	8.203344485970407e-17	1.6310209009079082e-21
64700000	0.00022311758872244772	-4.551489641057358e-21	-8.816396290102786e-45	2.547893309694964e-14	1.0561278842644336e-14	0.009553764822485699	-2.941148542409293e-20	7.802070763642182e-15	4.40499614681661e-18	8.203344485970407e-17	1.6310209009079082e-21
64800000	0.00022311758872244772	-4.551489641057358e-21	-8.830037560895759e-45	2.547893309694964e-14	1.0561278842644336e-14	0.009553764822485699	-2.941115617884915e-20	7.802070763642182e-15	4.40499614681661e-18	8.203344485970407e-17	1.6310209009079082e-21
64900000	0.00022311758872244772	-4.551489641057358e-21	-8.843678831486264e-45	2.547893309694964e-14	1.0561278842644336e-14	0.009553764822485699	-2.941082693360537e-20	7.802070763642182e-15	4.40499614681661e-18	8.203344485970407e-17	1.6310209009079082e-21
65000000	0.00022311758872244772	-4.551489641057358e-21	-8.857320101883638e-45	2.547893309694964e-14	1.0561278842644336e-14	0.009553764822485699	-2.941049768836159e-20	7.802070763642182e-15	4.40499614681661e-18	8.203344485970407e-17	1.6310209009079082e-21
65100000	0.00022311758872244772	-4.551489641057358e-21	-8.870961372097221e-45	2.547893309694964e-14	1.0561278842644336e-14	0.009553764822485699	-2.941016844311781e-20	7.802070763642182e-15	4.40499614681661e-18	8.203344485970407e-17	1.6310209009079082e-21
65200000	0.00022311758872244772	-4.551489641057358e-21	-8.884602642136351e-45	2.547893309694964e-14	1.0561278842644336e-14	0.009553764822485699	-2.940983919787403e-20	7.802070763642182e-15	4.40499614681661e-18	8.203344485970407e-17	1.6310209009079082e-21
65300000	0.00022311758872244772	-4.551489641057358e-21	-8.898243912010368e-45	2.547893309694964e-14	1.0561278842644336e-14	0.009553764822485699	-2.940950995263025e-20	7.802070763642182e-15	4.40499614681661e-18	8.203344485970407e-17	1.6310209009079082e-21
65400000	0.00022311758872244772	-4.551489641057358e-21	-8.911885181728612e-45	2.547893309694964e-14	1.0561278842644336e-14	0.009553764822485699	-2.940918070738647e-20	7.802070763642182e-15	4.40499614681661e-18	8.203344485970407e-17	1.6310209009079082e-21
65500000	0.00022311758872244772	-4.551489641057358e-21	-8.92552645130042e-45	2.547893309694964e-14	1.0561278842644336e-14	0.009553764822485699	-2.940885146214269e-20	7.802070763642182e-15	4.40499614681661e-18	8.203344485970407e-17	1.6310209009079082e-21
65600000	0.00022311758872244772	-4.551489641057358e-21	-8.939167720735132e-45	2.547893309694964e-14	1.0561278842644336e-14	0.009553764822485699	-2.940852221689891e-20	7.802070763642182e-15	4.40499614681661e-18	8.203344485970407e-17	1.6310209009079082e-21
65700000	0.00022311758872244772	-4.551489641057358e-21	-8.952808990042086e-45	2.547893309694964e-14	1.0561278842644336e-14	0.009553764822485699	-2.940819297165513e-20	7.802070763642182e-15	4.40499614681661e-18	8.203344485970407e-17	1.6310209009079082e-21
65800000	0.00022311758872244772	-4.551489641057358e-21	-8.966450259230623e-45	2.547893309694964e-14	1.0561278842644336e-14	0.009553764822485699	-2.940786372641135e-20	7.802070763642183e-15	4.40499614681661e-18	8.203344485970407e-17	1.6310209009079082e-21
65900000	0.00022311758872244772	-4.551489641057358e-21	-8.980091528310082e-45	2.547893309694964e-14	1.0561278842644336e-14	0.009553764822485699	-2.940753448116757e-20	7.802070763642183e-15	4.40499614681661e-18	8.203344485970407e-17	1.6310209009079082e-21
66000000	0.00022311758872244772	-4.551489641057358e-21	-8.993732797289799e-45	2.547893309694964e-14	1.0561278842644336e-14	0.009553764822485699	-2.940720523592379e-20	7.802070763642183e-15	4.40499614681661e-18	8.203344485970407e-17	1.6310209009079082e-21
66100000	0.00022311758872244772	-4.551489641057358e-21	-9.007374066179116e-45	2.547893309694964e-14	1.0561278842644336e-14	0.009553764822485699	-2.940687599068001e-20	7.802070763642183e-15	4.40499614681661e-18	8.203344485970407e-17	1.6310209009079082e-21
66200000	0.00022311758872244772	-4.551489641057358e-21	-9.021015334987372e-45	2.547893309694964e-14	1.0561278842644336e-14	0.009553764822485699	-2.940654674543623e-20	7.802070763642183e-15	4.40499614681661e-18	8.203344485970407e-17	1.6310209009079082e-21
66300000	0.00022311758872244772	-4.551489641057358e-21	-9.034656603723904e-45	2.547893309694964e-14	1.0561278842644336e-14	0.009553764822485699	-2.940621750019245e-20	7.802070763642183e-15	4.40499614681661e-18	8.203344485970407e-17	1.6310209009079082e-21
66400000	0.00022311758872244772	-4.551489641057358e-21	-9.048297872398053e-45	2.547893309694964e-14	1.0561278842644336e-14	0.009553764822485699	-2.940588825494867e-20	7.802070763642183e-15	4.40499614681661e-18	8.203344485970407e-17	1.6310209009079082e-21
66500000	0.00022311758872244772	-4.551489641057358e-21	-9.061939141019157e-45	2.547893309694964e-14	1.0561278842644336e-14	0.009553764822485697	-2.940555900970489e-20	7.802070763642183e-15	4.40499614681661e-18	8.203344485970407e-17	1.6310209009079082e-21
66600000	0.00022311758872244772	-4.551489641057358e-21	-9.075580409596555e-45	2.547893309694964e-14	1.0561278842644336e-14	0.009553764822485697	-2.940522976446111e-20	7.802070763642183e-15	4.40499614681661e-18	8.203344485970407e-17	1.6310209009079082e-21
66700000	0.00022311758872244772	-4.551489641057358e-21	-9.089221678139587e-45	2.5478933096949638e-14	1.0561278842644336e-14	0.009553764822485697	-2.940490051921733e-20	7.802070763642183e-15	4.40499614681661e-18	8.203344485970407e-17	1.6310209009079082e-21
66800000	0.00022311758872244772	-4.551489641057358e-21	-9.102862946657591e-45	2.5478933096949638e-14	1.0561278842644336e-14	0.009553764822485697	-2.9404571273973547e-20	7.802070763642183e-15	4.40499614681661e-18	8.203344485970407e-17	1.6310209009079082e-21
66900000	0.00022311758872244772	-4.551489641057358e-21	-9.116504215159907e-45	2.5478933096949638e-14	1.0561278842644336e-14	0.009553764822485697	-2.9404242028729766e-20	7.802070763642183e-15	4.40499614681661e-18	8.203344485970407e-17	1.6310209009079082e-21
67000000	0.00022311758872244772	-4.551489641057358e-21	-9.130145483655873e-45	2.5478933096949638e-14	1.0561278842644336e-14	0.009553764822485697	-2.9403912783485986e-20	7.802070763642183e-15	4.40499614681661e-18	8.203344485970407e-17	1.631020900907908e-21
67100000	0.00022311758872244772	-4.551489641057358e-21	-9.143786752154828e-45	2.5478933096949638e-14	1.0561278842644336e-14	0.009553764822485697	-2.9403583538242205e-20	7.802070763642183e-15	4.40499614681661e-18	8.203344485970407e-17	1.631020900907908e-21
67200000	0.00022311758872244772	-4.551489641057358e-21	-9.157428020666113e-45	2.5478933096949638e-14	1.0561278842644336e-14	0.009553764822485697	-2.9403254292998425e-20	7.802070763642183e-15	4.40499614681661e-18	8.203344485970407e-17	1.631020900907908e-21
67300000	0.00022311758872244772	-4.551489641057358e-21	-9.171069289199065e-45	2.5478933096949638e-14	1.0561278842644336e-14	0.009553764822485697	-2.9402925047754645e-20	7.802070763642183e-15	4.40499614681661e-18	8.203344485970407e-17	1.631020900907908e-21
67400000	0.00022311758872244772	-4.551489641057358e-21	-9.184710557763023e-45	2.5478933096949638e-14	1.0561278842644336e-14	0.009553764822485697	-2.9402595802510864e-20	7.802070763642183e-15	4.40499614681661e-18	8.203344485970407e-17	1.631020900907908e-21
67500000	0.00022311758872244772	-4.551489641057358e-21	-9.198351826367327e-45	2.5478933096949638e-14	1.0561278842644336e-14	0.009553764822485697	-2.9402266557267084e-20	7.802070763642183e-15	4.40499614681661e-18	8.203344485970407e-17	1.631020900907908e-21
67600000	0.00022311758872244772	-4.551489641057358e-21	-9.211993095021317e-45	2.5478933096949638e-14	1.0561278842644336e-14	0.009553764822485697	-2.940193731202331e-20	7.802070763642183e-15	4.40499614681661e-18	8.203344485970407e-17	1.631020900907908e-21
67700000	0.00022311758872244772	-4.551489641057358e-21	-9.22563436373433e-45	2.5478933096949638e-14	1.0561278842644336e-14	0.009553764822485697	-2.940160806677953e-20	7.802070763642183e-15	4.404996146816611e-18	8.203344485970407e-17	1.631020900907908e-21
67800000	0.00022311758872244772	-4.551489641057358e-21	-9.239275632515705e-45	2.5478933096949638e-14	1.0561278842644336e-14	0.009553764822485697	-2.940127882153575e-20	7.802070763642183e-15	4.404996146816611e-18	8.203344485970407e-17	1.631020900907908e-21
67900000	0.00022311758872244772	-4.551489641057358e-21	-9.252916901374783e-45	2.5478933096949638e-14	1.0561278842644336e-14	0.009553764822485697	-2.940094957629197e-20	7.802070763642183e-15	4.404996146816611e-18	8.203344485970407e-17	1.631020900907908e-21
68000000	0.00022311758872244772	-4.551489641057358e-21	-9.266558170320901e-45	2.5478933096949638e-14	1.0561278842644336e-14	0.009553764822485697	-2.940062033104819e-20	7.802070763642183e-15	4.404996146816611e-18	8.203344485970407e-17	1.631020900907908e-21
68100000	0.00022311758872244772	-4.551489641057358e-21	-9.2801994393634e-45	2.5478933096949638e-14	1.0561278842644336e-14	0.009553764822485697	-2.9400291085804407e-20	7.802070763642183e-15	4.404996146816611e-18	8.203344485970407e-17	1.631020900907908e-21
68200000	0.00022311758872244772	-4.551489641057358e-21	-9.293840708511617e-45	2.5478933096949638e-14	1.0561278842644336e-14	0.009553764822485697	-2.9399961840560627e-20	7.802070763642183e-15	4.404996146816611e-18	8.203344485970407e-17	1.631020900907908e-21
68300000	0.00022311758872244772	-4.551489641057358e-21	-9.307481977774892e-45	2.5478933096949638e-14	1.0561278842644336e-14	0.009553764822485697	-2.9399632595316846e-20	7.802070763642183e-15	4.404996146816611e-18	8.203344485970407e-17	1.631020900907908e-21
68400000	0.00022311758872244772	-4.551489641057358e-21	-9.321123247162566e-45	2.5478933096949638e-14	1.0561278842644336e-14	0.009553764822485697	-2.9399303350073066e-20	7.802070763642183e-15	4.404996146816611e-18	8.203344485970407e-17	1.631020900907908e-21
68500000	0.00022311758872244772	-4.551489641057358e-21	-9.334764516683974e-45	2.5478933096949638e-14	1.0561278842644336e-14	0.009553764822485697	-2.9398974104829285e-20	7.802070763642183e-15	4.404996146816611e-18	8.203344485970407e-17	1.631020900907908e-21
68600000	0.00022311758872244772	-4.551489641057358e-21	-9.348405786348457e-45	2.5478933096949638e-14	1.0561278842644336e-14	0.009553764822485697	-2.9398644859585505e-20	7.802070763642183e-15	4.404996146816611e-18	8.203344485970407e-17	1.631020900907908e-21
68700000	0.00022311758872244772	-4.551489641057358e-21	-9.362047056165356e-45	2.5478933096949638e-14	1.0561278842644336e-14	0.009553764822485697	-2.9398315614341724e-20	7.802070763642183e-15	4.404996146816611e-18	8.203344485970407e-17	1.631020900907908e-21
68800000	0.00022311758872244772	-4.551489641057358e-21	-9.375688326144008e-45	2.5478933096949638e-14	1.0561278842644336e-14	0.009553764822485697	-2.9397986369097944e-20	7.802070763642183e-15	4.404996146816611e-18	8.203344485970407e-17	1.631020900907908e-21
68900000	0.00022311758872244772	-4.551489641057358e-21	-9.389329596293752e-45	2.5478933096949638e-14	1.0561278842644336e-14	0.009553764822485697	-2.9397657123854163e-20	7.802070763642183e-15	4.404996146816611e-18	8.203344485970407e-17	1.631020900907908e-21
69000000	0.00022311758872244772	-4.551489641057358e-21	-9.402970866623927e-45	2.5478933096949638e-14	1.0561278842644336e-14	0.009553764822485697	-2.939732787861038e-20	7.802070763642183e-15	4.404996146816611e-18	8.203344485970407e-17	1.631020900907908e-21
69100000	0.00022311758872244772	-4.551489641057358e-21	-9.416612137143872e-45	2.5478933096949638e-14	1.0561278842644336e-14	0.009553764822485697	-2.93969986333666e-20	7.802070763642183e-15	4.404996146816611e-18	8.203344485970407e-17	1.631020900907908e-21
69200000	0.00022311758872244772	-4.551489641057358e-21	-9.430253407862927e-45	2.5478933096949638e-14	1.0561278842644336e-14	0.009553764822485697	-2.939666938812282e-20	7.802070763642183e-15	4.404996146816611e-18	8.203344485970407e-17	1.631020900907908e-21
69300000	0.00022311758872244772	-4.551489641057358e-21	-9.443894678790431e-45	2.5478933096949638e-14	1.0561278842644336e-14	0.009553764822485697	-2.939634014287904e-20	7.802070763642183e-15	4.404996146816611e-18	8.203344485970407e-17	1.631020900907908e-21
69400000	0.00022311758872244772	-4.551489641057358e-21	-9.457535949935721e-45	2.5478933096949638e-14	1.0561278842644336e-14	0.009553764822485697	-2.939601089763526e-20	7.802070763642183e-15	4.404996146816611e-18	8.203344485970407e-17	1.631020900907908e-21
69500000	0.00022311758872244772	-4.551489641057358e-21	-9.471177221308138e-45	2.5478933096949638e-14	1.0561278842644336e-14	0.009553764822485697	-2.939568165239148e-20	7.802070763642183e-15	4.404996146816611e-18	8.203344485970407e-17	1.631020900907908e-21
69600000	0.00022311758872244772	-4.551489641057358e-21	-9.484818492917021e-45	2.5478933096949638e-14	1.0561278842644336e-14	0.009553764822485697	-2.9395352407147706e-20	7.802070763642183e-15	4.404996146816611e-18	8.203344485970407e-17	1.631020900907908e-21
69700000	0.00022311758872244772	-4.551489641057358e-21	-9.49845976477171e-45	2.5478933096949638e-14	1.0561278842644336e-14	0.009553764822485697	-2.9395023161903926e-20	7.802070763642183e-15	4.404996146816611e-18	8.203344485970407e-17	1.631020900907908e-21
69800000	0.00022311758872244772	-4.551489641057358e-21	-9.512101036881542e-45	2.5478933096949638e-14	1.0561278842644336e-14	0.009553764822485697	-2.9394693916660145e-20	7.802070763642183e-15	4.404996146816611e-18	8.203344485970407e-17	1.631020900907908e-21
69900000	0.00022311758872244772	-4.551489641057358e-21	-9.525742309255855e-45	2.5478933096949638e-14	1.0561278842644336e-14	0.009553764822485697	-2.9394364671416365e-20	7.802070763642183e-15	4.404996146816611e-18	8.203344485970407e-17	1.631020900907908e-21
70000000	0.00022311758872244772	-4.551489641057358e-21	-9.53938358190399e-45	2.5478933096949638e-14	1.0561278842644336e-14	0.009553764822485697	-2.9394035426172585e-20	7.802070763642183e-15	4.404996146816611e-18	8.203344485970407e-17	1.631020900907908e-21
70100000	0.00022311758872244772	-4.551489641057358e-21	-9.553024854835288e-45	2.5478933096949638e-14	1.0561278842644336e-14	0.009553764822485697	-2.9393706180928804e-20	7.802070763642183e-15	4.404996146816611e-18	8.203344485970407e-17	1.631020900907908e-21
70200000	0.00022311758872244772	-4.551489641057358e-21	-9.566666128059084e-45	2.5478933096949638e-14	1.0561278842644336e-14	0.009553764822485697	-2.9393376935685024e-20	7.802070763642183e-15	4.404996146816611e-18	8.203344485970407e-17	1.631020900907908e-21
70300000	0.00022311758872244772	-4.551489641057358e-21	-9.580307401584721e-45	2.5478933096949638e-14	1.0561278842644336e-14	0.009553764822485697	-2.9393047690441243e-20	7.802070763642183e-15	4.404996146816611e-18	8.203344485970407e-17	1.631020900907908e-21
70400000	0.00022311758872244772	-4.551489641057358e-21	-9.593948674966847e-45	2.5478933096949638e-14	1.0561278842644336e-14	0.009553764822485697	-2.939271844519746e-20	7.802070763642183e-15	4.404996146816611e-18	8.203344485970407e-17	1.631020900907908e-21
70500000	0.00022311758872244772	-4.551489641057358e-21	-9.607589947735669e-45	2.5478933096949638e-14	1.0561278842644336e-14	0.009553764822485697	-2.939238919995368e-20	7.802070763642183e-15	4.404996146816611e-18	8.203344485970407e-17	1.631020900907908e-21
70600000	0.00022311758872244772	-4.551489641057358e-21	-9.621231219900444e-45	2.5478933096949638e-14	1.0561278842644336e-14	0.009553764822485697	-2.93920599547099e-20	7.802070763642183e-15	4.404996146816611e-18	8.203344485970407e-17	1.631020900907908e-21
70700000	0.00022311758872244772	-4.551489641057358e-21	-9.634872491470509e-45	2.5478933096949638e-14	1.0561278842644336e-14	0.009553764822485697	-2.939173070946612e-20	7.802070763642183e-15	4.404996146816611e-18	8.203344485970407e-17	1.631020900907908e-21
70800000	0.00022311758872244772	-4.551489641057358e-21	-9.648513762455206e-45	2.5478933096949638e-14	1.0561278842644336e-14	0.009553764822485697	-2.939140146422234e-20	7.802070763642183e-15	4.404996146816611e-18	8.203344485970407e-17	1.631020900907908e-21
70900000	0.00022311758872244772	-4.551489641057358e-21	-9.662155032863872e-45	2.5478933096949638e-14	1.0561278842644336e-14	0.009553764822485697	-2.939107221897856e-20	7.802070763642183e-15	4.404996146816611e-18	8.203344485970407e-17	1.631020900907908e-21
71000000	0.00022311758872244772	-4.551489641057358e-21	-9.675796302705846e-45	2.5478933096949638e-14	1.0561278842644336e-14	0.009553764822485697	-2.939074297373478e-20	7.802070763642183e-15	4.404996146816611e-18	8.203344485970407e-17	1.631020900907908e-21
71100000	0.00022311758872244772	-4.551489641057358e-21	-9.689437571990468e-45	2.5478933096949638e-14	1.0561278842644336e-14	0.009553764822485697	-2.9390413728491e-20	7.802070763642183e-15	4.404996146816611e-18	8.203344485970407e-17	1.631020900907908e-21
71200000	0.00022311758872244772	-4.551489641057358e-21	-9.703078840727077e-45	2.5478933096949638e-14	1.0561278842644336e-14	0.009553764822485697	-2.939008448324722e-20	7.802070763642183e-15	4.404996146816611e-18	8.203344485970407e-17	1.631020900907908e-21
71300000	0.00022311758872244772	-4.551489641057358e-21	-9.716720108925012e-45	2.5478933096949638e-14	1.0561278842644336e-14	0.009553764822485697	-2.938975523800344e-20	7.802070763642183e-15	4.404996146816611e-18	8.203344485970407e-17	1.631020900907908e-21
71400000	0.00022311758872244772	-4.551489641057358e-21	-9.730361376593611e-45	2.5478933096949638e-14	1.0561278842644336e-14	0.009553764822485697	-2.938942599275966e-20	7.802070763642183e-15	4.404996146816611e-18	8.203344485970407e-17	1.631020900907908e-21
71500000	0.00022311758872244772	-4.551489641057358e-21	-9.744002643742214e-45	2.5478933096949638e-14	1.0561278842644336e-14	0.009553764822485697	-2.9389096747515884e-20	7.802070763642183e-15	4.404996146816611e-18	8.203344485970407e-17	1.631020900907908e-21
71600000	0.00022311758872244772	-4.551489641057358e-21	-9.75764391038016e-45	2.5478933096949638e-14	1.0561278842644336e-14	0.009553764822485697	-2.9388767502272103e-20	7.802070763642183e-15	4.404996146816611e-18	8.203344485970407e-17	1.631020900907908e-21
71700000	0.00022311758872244772	-4.551489641057358e-21	-9.771285176516788e-45	2.5478933096949638e-14	1.0561278842644336e-14	0.009553764822485697	-2.938843825702832e-20	7.802070763642183e-15	4.404996146816611e-18	8.203344485970407e-17	1.631020900907908e-21
71800000	0.00022311758872244772	-4.551489641057358e-21	-9.784926442161437e-45	2.5478933096949638e-14	1.0561278842644336e-14	0.009553764822485697	-2.938810901178454e-20	7.802070763642183e-15	4.404996146816611e-18	8.203344485970407e-17	1.631020900907908e-21
71900000	0.00022311758872244772	-4.551489641057358e-21	-9.798567707323446e-45	2.5478933096949638e-14	1.0561278842644336e-14	0.009553764822485697	-2.938777976654076e-20	7.802070763642183e-15	4.404996146816611e-18	8.203344485970407e-17	1.631020900907908e-21
72000000	0.00022311758872244772	-4.551489641057358e-21	-9.812208972012153e-45	2.5478933096949638e-14	1.0561278842644336e-14	0.009553764822485697	-2.938745052129698e-20	7.802070763642183e-15	4.404996146816611e-18	8.203344485970407e-17	1.631020900907908e-21
72100000	0.00022311758872244772	-4.551489641057358e-21	-9.825850236236898e-45	2.5478933096949638e-14	1.0561278842644336e-14	0.009553764822485697	-2.93871212760532e-20	7.802070763642183e-15	4.404996146816611e-18	8.203344485970407e-17	1.631020900907908e-21
72200000	0.00022311758872244772	-4.551489641057358e-21	-9.83949150000702e-45	2.5478933096949638e-14	1.0561278842644336e-14	0.009553764822485697	-2.938679203080942e-20	7.802070763642183e-15	4.404996146816611e-18	8.203344485970407e-17	1.631020900907908e-21
72300000	0.00022311758872244772	-4.551489641057358e-21	-9.853132763331859e-45	2.5478933096949638e-14	1.0561278842644336e-14	0.009553764822485697	-2.938646278556564e-20	7.802070763642183e-15	4.404996146816611e-18	8.203344485970407e-17	1.631020900907908e-21
72400000	0.00022311758872244772	-4.551489641057358e-21	-9.866774026220752e-45	2.5478933096949638e-14	1.0561278842644336e-14	0.009553764822485697	-2.938613354032186e-20	7.802070763642183e-15	4.404996146816611e-18	8.203344485970407e-17	1.631020900907908e-21
72500000	0.00022311758872244772	-4.551489641057358e-21	-9.880415288683039e-45	2.5478933096949638e-14	1.0561278842644336e-14	0.009553764822485697	-2.938580429507808e-20	7.802070763642183e-15	4.404996146816611e-18	8.203344485970407e-17	1.631020900907908e-21
72600000	0.00022311758872244772	-4.551489641057358e-21	-9.89405655072806e-45	2.5478933096949638e-14	1.0561278842644336e-14	0.009553764822485697	-2.93854750498343e-20	7.802070763642183e-15	4.404996146816611e-18	8.203344485970407e-17	1.631020900907908e-21
72700000	0.00022311758872244772	-4.551489641057358e-21	-9.907697812365153e-45	2.5478933096949638e-14	1.0561278842644336e-14	0.009553764822485697	-2.938514580459052e-20	7.802070763642183e-15	4.404996146816611e-18	8.203344485970407e-17	1.631020900907908e-21
72800000	0.00022311758872244772	-4.551489641057358e-21	-9.921339073603658e-45	2.5478933096949638e-14	1.0561278842644336e-14	0.009553764822485697	-2.938481655934674e-20	7.802070763642183e-15	4.404996146816611e-18	8.203344485970407e-17	1.631020900907908e-21
72900000	0.00022311758872244772	-4.551489641057358e-21	-9.934980334452911e-45	2.5478933096949638e-14	1.0561278842644336e-14	0.009553764822485697	-2.938448731410296e-20	7.802070763642183e-15	4.404996146816611e-18	8.203344485970407e-17	1.631020900907908e-21
73000000	0.00022311758872244772	-4.551489641057358e-21	-9.948621594922254e-45	2.5478933096949638e-14	1.0561278842644336e-14	0.009553764822485697	-2.938415806885918e-20	7.802070763642183e-15	4.404996146816611e-18	8.203344485970407e-17	1.631020900907908e-21
73100000	0.00022311758872244772	-4.551489641057358e-21	-9.962262855021026e-45	2.5478933096949638e-14	1.0561278842644336e-14	0.009553764822485697	-2.9383828823615397e-20	7.802070763642183e-15	4.404996146816611e-18	8.203344485970407e-17	1.631020900907908e-21
73200000	0.00022311758872244772	-4.551489641057358e-21	-9.975904114758565e-45	2.5478933096949638e-14	1.0561278842644336e-14	0.009553764822485697	-2.9383499578371616e-20	7.802070763642183e-15	4.404996146816611e-18	8.203344485970407e-17	1.631020900907908e-21
73300000	0.00022311758872244772	-4.551489641057358e-21	-9.989545374144211e-45	2.5478933096949638e-14	1.0561278842644336e-14	0.009553764822485697	-2.9383170333127836e-20	7.802070763642183e-15	4.404996146816611e-18	8.203344485970407e-17	1.631020900907908e-21
73400000	0.00022311758872244772	-4.551489641057358e-21	-1.0003186633187302e-44	2.5478933096949638e-14	1.0561278842644336e-14	0.009553764822485697	-2.9382841087884055e-20	7.802070763642183e-15	4.404996146816611e-18	8.203344485970407e-17	1.631020900907908e-21
73500000	0.00022311758872244772	-4.551489641057358e-21	-1.0016827891897177e-44	2.5478933096949638e-14	1.0561278842644336e-14	0.009553764822485697	-2.938251184264028e-20	7.802070763642183e-15	4.404996146816611e-18	8.203344485970407e-17	1.631020900907908e-21
73600000	0.00022311758872244772	-4.551489641057358e-21	-1.0030469150283175e-44	2.5478933096949638e-14	1.0561278842644336e-14	0.009553764822485697	-2.93821825973965e-20	7.802070763642183e-15	4.404996146816611e-18	8.203344485970407e-17	1.631020900907908e-21
73700000	0.00022311758872244772	-4.551489641057358e-21	-1.0044110408354637e-44	2.5478933096949638e-14	1.0561278842644336e-14	0.009553764822485697	-2.938185335215272e-20	7.802070763642183e-15	4.404996146816611e-18	8.203344485970407e-17	1.631020900907908e-21
73800000	0.00022311758872244772	-4.551489641057358e-21	-1.0057751666120899e-44	2.5478933096949638e-14	1.0561278842644336e-14	0.009553764822485697	-2.938152410690894e-20	7.802070763642183e-15	4.404996146816611e-18	8.203344485970407e-17	1.631020900907908e-21
73900000	0.00022311758872244772	-4.551489641057358e-21	-1.0071392923591301e-44	2.5478933096949638e-14	1.0561278842644336e-14	0.009553764822485697	-2.938119486166516e-20	7.802070763642183e-15	4.404996146816611e-18	8.203344485970407e-17	1.631020900907908e-21
74000000	0.00022311758872244772	-4.551489641057358e-21	-1.0085034180775184e-44	2.5478933096949638e-14	1.0561278842644336e-14	0.009553764822485697	-2.938086561642138e-20	7.802070763642183e-15	4.404996146816611e-18	8.203344485970407e-17	1.631020900907908e-21
74100000	0.00022311758872244772	-4.551489641057358e-21	-1.0098675437681886e-44	2.5478933096949638e-14	1.0561278842644336e-14	0.009553764822485697	-2.93805363711776e-20	7.802070763642183e-15	4.404996146816611e-18	8.203344485970407e-17	1.631020900907908e-21
74200000	0.00022311758872244772	-4.551489641057358e-21	-1.0112316694320744e-44	2.5478933096949638e-14	1.0561278842644336e-14	0.009553764822485697	-2.938020712593382e-20	7.802070763642183e-15	4.404996146816611e-18	8.203344485970407e-17	1.631020900907908e-21
74300000	0.00022311758872244772	-4.551489641057358e-21	-1.01259579507011e-44	2.5478933096949638e-14	1.0561278842644336e-14	0.009553764822485697	-2.937987788069004e-20	7.802070763642183e-15	4.404996146816611e-18	8.203344485970407e-17	1.631020900907908e-21
74400000	0.00022311758872244772	-4.551489641057358e-21	-1.013959920683229e-44	2.5478933096949638e-14	1.0561278842644336e-14	0.009553764822485697	-2.9379548635446257e-20	7.802070763642183e-15	4.404996146816611e-18	8.203344485970407e-17	1.631020900907908e-21
74500000	0.00022311758872244772	-4.551489641057358e-21	-1.0153240462723656e-44	2.5478933096949638e-14	1.0561278842644336e-14	0.009553764822485697	-2.9379219390202476e-20	7.802070763642183e-15	4.404996146816611e-18	8.203344485970407e-17	1.631020900907908e-21
74600000	0.00022311758872244772	-4.551489641057358e-21	-1.0166881718384536e-44	2.5478933096949638e-14	1.0561278842644336e-14	0.009553764822485697	-2.9378890144958696e-20	7.802070763642183e-15	4.404996146816611e-18	8.203344485970407e-17	1.631020900907908e-21
74700000	0.00022311758872244772	-4.551489641057358e-21	-1.0180522973824269e-44	2.5478933096949638e-14	1.0561278842644336e-14	0.009553764822485697	-2.9378560899714916e-20	7.802070763642183e-15	4.404996146816611e-18	8.203344485970407e-17	1.631020900907908e-21
74800000	0.00022311758872244772	-4.551489641057358e-21	-1.0194164229052193e-44	2.5478933096949638e-14	1.0561278842644336e-14	0.009553764822485697	-2.9378231654471135e-20	7.802070763642183e-15	4.404996146816611e-18	8.203344485970407e-17	1.631020900907908e-21
74900000	0.00022311758872244772	-4.551489641057358e-21	-1.0207805484077647e-44	2.5478933096949638e-14	1.0561278842644336e-14	0.009553764822485697	-2.9377902409227355e-20	7.802070763642183e-15	4.404996146816611e-18	8.203344485970407e-17	1.631020900907908e-21
75000000	0.00022311758872244772	-4.551489641057358e-21	-1.0221446738909973e-44	2.5478933096949638e-14	1.0561278842644336e-14	0.009553764822485697	-2.9377573163983574e-20	7.802070763642183e-15	4.404996146816611e-18	8.203344485970407e-17	1.631020900907908e-21
75100000	0.00022311758872244772	-4.551489641057358e-21	-1.0235087993558507e-44	2.5478933096949638e-14	1.0561278842644336e-14	0.009553764822485697	-2.9377243918739794e-20	7.802070763642183e-15	4.404996146816611e-18	8.203344485970407e-17	1.631020900907908e-21
75200000	0.00022311758872244772	-4.551489641057358e-21	-1.0248729248032589e-44	2.5478933096949638e-14	1.0561278842644336e-14	0.009553764822485697	-2.9376914673496013e-20	7.802070763642183e-15	4.404996146816611e-18	8.203344485970407e-17	1.631020900907908e-21
75300000	0.00022311758872244772	-4.551489641057358e-21	-1.0262370502341558e-44	2.5478933096949638e-14	1.0561278842644336e-14	0.009553764822485697	-2.937658542825223e-20	7.802070763642183e-15	4.404996146816611e-18	8.203344485970407e-17	1.631020900907908e-21
75400000	0.00022311758872244772	-4.551489641057358e-21	-1.0276011756494752e-44	2.5478933096949638e-14	1.0561278842644336e-14	0.009553764822485697	-2.937625618300845e-20	7.802070763642183e-15	4.404996146816611e-18	8.203344485970407e-17	1.631020900907908e-21
75500000	0.00022311758872244772	-4.551489641057358e-21	-1.0289653010501511e-44	2.5478933096949638e-14	1.0561278842644336e-14	0.009553764822485697	-2.937592693776468e-20	7.802070763642183e-15	4.40499614681661e-18	8.203344485970407e-17	1.631020900907908e-21
75600000	0.00022311758872244772	-4.551489641057358e-21	-1.0303294264371175e-44	2.5478933096949638e-14	1.0561278842644336e-14	0.009553764822485697	-2.93755976925209e-20	7.802070763642183e-15	4.40499614681661e-18	8.203344485970407e-17	1.631020900907908e-21
75700000	0.00022311758872244772	-4.551489641057358e-21	-1.0316935518113082e-44	2.5478933096949638e-14	1.0561278842644336e-14	0.009553764822485697	-2.937526844727712e-20	7.802070763642183e-15	4.40499614681661e-18	8.203344485970407e-17	1.631020900907908e-21
75800000	0.00022311758872244772	-4.551489641057358e-21	-1.0330576771736572e-44	2.5478933096949638e-14	1.0561278842644336e-14	0.009553764822485699	-2.9374939202033337e-20	7.802070763642183e-15	4.40499614681661e-18	8.203344485970407e-17	1.631020900907908e-21
75900000	0.00022311758872244772	-4.551489641057358e-21	-1.0344218025250982e-44	2.5478933096949638e-14	1.0561278842644336e-14	0.009553764822485699	-2.9374609956789556e-20	7.802070763642183e-15	4.40499614681661e-18	8.203344485970407e-17	1.631020900907908e-21
76000000	0.00022311758872244772	-4.551489641057358e-21	-1.0357859278665652e-44	2.5478933096949638e-14	1.0561278842644336e-14	0.009553764822485699	-2.9374280711545776e-20	7.802070763642182e-15	4.40499614681661e-18	8.203344485970407e-17	1.631020900907908e-21
76100000	0.00022311758872244772	-4.551489641057358e-21	-1.0371500531989922e-44	2.5478933096949638e-14	1.0561278842644336e-14	0.009553764822485699	-2.9373951466301995e-20	7.802070763642182e-15	4.40499614681661e-18	8.203344485970407e-17	1.631020900907908e-21
76200000	0.00022311758872244772	-4.551489641057358e-21	-1.038514178523313e-44	2.5478933096949638e-14	1.0561278842644336e-14	0.009553764822485699	-2.9373622221058215e-20	7.802070763642182e-15	4.40499614681661e-18	8.203344485970407e-17	1.631020900907908e-21
76300000	0.00022311758872244772	-4.551489641057358e-21	-1.0398783038404615e-44	2.5478933096949638e-14	1.0561278842644336e-14	0.009553764822485699	-2.9373292975814434e-20	7.802070763642182e-15	4.40499614681661e-18	8.203344485970407e-17	1.631020900907908e-21
76400000	0.00022311758872244772	-4.551489641057358e-21	-1.0412424291513716e-44	2.5478933096949638e-14	1.0561278842644336e-14	0.009553764822485699	-2.9372963730570654e-20	7.802070763642182e-15	4.40499614681661e-18	8.203344485970407e-17	1.631020900907908e-21
76500000	0.00022311758872244772	-4.551489641057358e-21	-1.0426065544569773e-44	2.5478933096949638e-14	1.0561278842644336e-14	0.009553764822485699	-2.9372634485326873e-20	7.802070763642182e-15	4.40499614681661e-18	8.203344485970407e-17	1.6310209009079082e-21
76600000	0.00022311758872244772	-4.551489641057358e-21	-1.0439706797582125e-44	2.5478933096949638e-14	1.0561278842644336e-14	0.009553764822485699	-2.9372305240083093e-20	7.802070763642182e-15	4.40499614681661e-18	8.203344485970407e-17	1.6310209009079082e-21
76700000	0.00022311758872244772	-4.551489641057358e-21	-1.0453348050560109e-44	2.5478933096949638e-14	1.0561278842644336e-14	0.009553764822485699	-2.937197599483931e-20	7.802070763642182e-15	4.40499614681661e-18	8.203344485970407e-17	1.6310209009079082e-21
76800000	0.00022311758872244772	-4.551489641057358e-21	-1.0466989303513067e-44	2.5478933096949638e-14	1.0561278842644336e-14	0.009553764822485699	-2.937164674959553e-20	7.802070763642182e-15	4.40499614681661e-18	8.203344485970407e-17	1.6310209009079082e-21
76900000	0.00022311758872244772	-4.551489641057358e-21	-1.0480630556450335e-44	2.5478933096949638e-14	1.0561278842644336e-14	0.009553764822485699	-2.937131750435175e-20	7.802070763642182e-15	4.40499614681661e-18	8.203344485970407e-17	1.6310209009079082e-21
77000000	0.00022311758872244772	-4.551489641057358e-21	-1.0494271809381254e-44	2.5478933096949638e-14	1.0561278842644336e-14	0.009553764822485699	-2.937098825910797e-20	7.802070763642182e-15	4.40499614681661e-18	8.203344485970407e-17	1.6310209009079082e-21
77100000	0.00022311758872244772	-4.551489641057358e-21	-1.0507913062315162e-44	2.5478933096949638e-14	1.0561278842644336e-14	0.009553764822485699	-2.937065901386419e-20	7.802070763642182e-15	4.40499614681661e-18	8.203344485970407e-17	1.6310209009079082e-21
77200000	0.00022311758872244772	-4.551489641057358e-21	-1.05215543152614e-44	2.5478933096949638e-14	1.0561278842644336e-14	0.009553764822485699	-2.937032976862041e-20	7.802070763642182e-15	4.40499614681661e-18	8.203344485970407e-17	1.6310209009079082e-21
77300000	0.00022311758872244772	-4.551489641057358e-21	-1.0535195568229304e-44	2.5478933096949638e-14	1.0561278842644336e-14	0.009553764822485699	-2.937000052337663e-20	7.802070763642182e-15	4.40499614681661e-18	8.203344485970407e-17	1.6310209009079082e-21
77400000	0.00022311758872244772	-4.551489641057358e-21	-1.0548836821228216e-44	2.5478933096949638e-14	1.0561278842644336e-14	0.009553764822485699	-2.936967127813285e-20	7.802070763642182e-15	4.40499614681661e-18	8.203344485970407e-17	1.6310209009079082e-21
77500000	0.00022311758872244772	-4.551489641057358e-21	-1.0562478074267474e-44	2.5478933096949638e-14	1.0561278842644336e-14	0.009553764822485699	-2.936934203288907e-20	7.802070763642182e-15	4.40499614681661e-18	8.203344485970407e-17	1.6310209009079082e-21
77600000	0.00022311758872244772	-4.551489641057358e-21	-1.0576119327356415e-44	2.5478933096949638e-14	1.0561278842644336e-14	0.009553764822485699	-2.9369012787645295e-20	7.802070763642182e-15	4.40499614681661e-18	8.203344485970407e-17	1.6310209009079082e-21
77700000	0.00022311758872244772	-4.551489641057358e-21	-1.0589760580504381e-44	2.5478933096949638e-14	1.0561278842644336e-14	0.009553764822485699	-2.9368683542401514e-20	7.802070763642182e-15	4.40499614681661e-18	8.203344485970407e-17	1.6310209009079082e-21
77800000	0.00022311758872244772	-4.551489641057358e-21	-1.060340183372071e-44	2.5478933096949638e-14	1.0561278842644336e-14	0.009553764822485699	-2.9368354297157734e-20	7.802070763642182e-15	4.40499614681661e-18	8.203344485970407e-17	1.6310209009079082e-21
77900000	0.00022311758872244772	-4.551489641057358e-21	-1.0617043087014739e-44	2.5478933096949638e-14	1.0561278842644336e-14	0.009553764822485699	-2.9368025051913953e-20	7.802070763642182e-15	4.40499614681661e-18	8.203344485970407e-17	1.6310209009079082e-21
78000000	0.00022311758872244772	-4.551489641057358e-21	-1.0630684340395811e-44	2.5478933096949638e-14	1.0561278842644336e-14	0.009553764822485699	-2.936769580667017e-20	7.802070763642182e-15	4.40499614681661e-18	8.203344485970407e-17	1.6310209009079082e-21
78100000	0.00022311758872244772	-4.551489641057358e-21	-1.0644325593873261e-44	2.5478933096949638e-14	1.0561278842644336e-14	0.009553764822485699	-2.936736656142639e-20	7.802070763642182e-15	4.40499614681661e-18	8.203344485970407e-17	1.6310209009079082e-21
78200000	0.00022311758872244772	-4.551489641057358e-21	-1.0657966847456431e-44	2.5478933096949638e-14	1.0561278842644336e-14	0.009553764822485699	-2.936703731618261e-20	7.802070763642182e-15	4.40499614681661e-18	8.203344485970407e-17	1.6310209009079082e-21
78300000	0.00022311758872244772	-4.551489641057358e-21	-1.0671608101154659e-44	2.5478933096949638e-14	1.0561278842644336e-14	0.009553764822485699	-2.936670807093883e-20	7.802070763642182e-15	4.40499614681661e-18	8.203344485970407e-17	1.6310209009079082e-21
78400000	0.00022311758872244772	-4.551489641057358e-21	-1.0685249354977283e-44	2.5478933096949638e-14	1.0561278842644336e-14	0.009553764822485699	-2.936637882569505e-20	7.802070763642182e-15	4.40499614681661e-18	8.203344485970407e-17	1.6310209009079082e-21
78500000	0.00022311758872244772	-4.551489641057358e-21	-1.0698890608933644e-44	2.5478933096949638e-14	1.0561278842644336e-14	0.009553764822485699	-2.936604958045127e-20	7.802070763642182e-15	4.40499614681661e-18	8.203344485970407e-17	1.6310209009079082e-21
78600000	0.00022311758872244772	-4.551489641057358e-21	-1.0712531863033079e-44	2.5478933096949638e-14	1.0561278842644336e-14	0.009553764822485699	-2.936572033520749e-20	7.802070763642182e-15	4.40499614681661e-18	8.203344485970407e-17	1.6310209009079082e-21
78700000	0.00022311758872244772	-4.551489641057358e-21	-1.072617311728493e-44	2.5478933096949638e-14	1.0561278842644336e-14	0.009553764822485699	-2.936539108996371e-20	7.802070763642182e-15	4.404996146816609e-18	8.203344485970407e-17	1.6310209009079082e-21
78800000	0.00022311758872244772	-4.551489641057358e-21	-1.0739814371698532e-44	2.5478933096949638e-14	1.0561278842644336e-14	0.009553764822485699	-2.936506184471993e-20	7.802070763642182e-15	4.404996146816609e-18	8.203344485970407e-17	1.6310209009079082e-21
78900000	0.00022311758872244772	-4.551489641057358e-21	-1.0753455626283227e-44	2.5478933096949638e-14	1.0561278842644336e-14	0.009553764822485699	-2.936473259947615e-20	7.802070763642182e-15	4.404996146816609e-18	8.203344485970407e-17	1.6310209009079082e-21
79000000	0.00022311758872244772	-4.551489641057358e-21	-1.0767096881048353e-44	2.5478933096949638e-14	1.0561278842644336e-14	0.009553764822485699	-2.936440335423237e-20	7.802070763642182e-15	4.404996146816609e-18	8.203344485970407e-17	1.6310209009079082e-21
79100000	0.00022311758872244772	-4.551489641057358e-21	-1.078073813600325e-44	2.5478933096949638e-14	1.0561278842644336e-14	0.009553764822485699	-2.936407410898859e-20	7.802070763642182e-15	4.404996146816609e-18	8.203344485970407e-17	1.6310209009079082e-21
79200000	0.00022311758872244772	-4.551489641057358e-21	-1.0794379391157254e-44	2.5478933096949638e-14	1.0561278842644336e-14	0.009553764822485699	-2.936374486374481e-20	7.802070763642182e-15	4.404996146816609e-18	8.203344485970407e-17	1.6310209009079082e-21
79300000	0.00022311758872244772	-4.551489641057358e-21	-1.0808020646519708e-44	2.5478933096949638e-14	1.0561278842644336e-14	0.009553764822485699	-2.9363415618501027e-20	7.802070763642182e-15	4.404996146816609e-18	8.203344485970407e-17	1.6310209009079082e-21
79400000	0.00022311758872244772	-4.551489641057358e-21	-1.0821661902099949e-44	2.5478933096949638e-14	1.0561278842644336e-14	0.009553764822485699	-2.9363086373257247e-20	7.802070763642182e-15	4.404996146816609e-18	8.203344485970407e-17	1.6310209009079082e-21
79500000	0.00022311758872244772	-4.551489641057358e-21	-1.0835303157907316e-44	2.5478933096949638e-14	1.0561278842644336e-14	0.009553764822485699	-2.9362757128013466e-20	7.802070763642182e-15	4.404996146816609e-18	8.203344485970407e-17	1.6310209009079082e-21
79600000	0.00022311758872244772	-4.551489641057358e-21	-1.0848944413951149e-44	2.5478933096949638e-14	1.0561278842644336e-14	0.009553764822485699	-2.936242788276969e-20	7.802070763642182e-15	4.404996146816609e-18	8.203344485970407e-17	1.6310209009079082e-21
79700000	0.00022311758872244772	-4.551489641057358e-21	-1.0862585670240786e-44	2.5478933096949638e-14	1.0561278842644336e-14	0.009553764822485699	-2.936209863752591e-20	7.802070763642182e-15	4.404996146816609e-18	8.203344485970407e-17	1.6310209009079082e-21
79800000	0.00022311758872244772	-4.551489641057358e-21	-1.0876226926785566e-44	2.5478933096949638e-14	1.0561278842644336e-14	0.009553764822485699	-2.936176939228213e-20	7.802070763642182e-15	4.404996146816609e-18	8.203344485970407e-17	1.6310209009079082e-21
79900000	0.00022311758872244772	-4.551489641057358e-21	-1.088986818359483e-44	2.5478933096949638e-14	1.0561278842644336e-14	0.009553764822485699	-2.936144014703835e-20	7.802070763642182e-15	4.404996146816609e-18	8.203344485970407e-17	1.6310209009079082e-21
80000000	0.00022311758872244772	-4.551489641057358e-21	-1.0903509440677913e-44	2.5478933096949638e-14	1.0561278842644336e-14	0.009553764822485699	-2.936111090179457e-20	7.802070763642182e-15	4.404996146816609e-18	8.203344485970407e-17	1.6310209009079082e-21
80100000	0.00022311758872244772	-4.551489641057358e-21	-1.0917150698044158e-44	2.5478933096949638e-14	1.0561278842644336e-14	0.009553764822485699	-2.936078165655079e-20	7.802070763642182e-15	4.404996146816609e-18	8.203344485970407e-17	1.6310209009079082e-21
80200000	0.00022311758872244772	-4.551489641057358e-21	-1.0930791955702901e-44	2.5478933096949638e-14	1.0561278842644336e-14	0.009553764822485699	-2.936045241130701e-20	7.802070763642182e-15	4.404996146816609e-18	8.203344485970407e-17	1.6310209009079082e-21
80300000	0.00022311758872244772	-4.551489641057358e-21	-1.0944433213663485e-44	2.5478933096949638e-14	1.0561278842644336e-14	0.009553764822485699	-2.936012316606323e-20	7.802070763642182e-15	4.404996146816609e-18	8.203344485970407e-17	1.6310209009079082e-21
80400000	0.00022311758872244772	-4.551489641057358e-21	-1.0958074471475969e-44	2.5478933096949638e-14	1.0561278842644336e-14	0.009553764822485699	-2.935979392081945e-20	7.802070763642182e-15	4.404996146816609e-18	8.203344485970407e-17	1.6310209009079082e-21
80500000	0.00022311758872244772	-4.551489641057358e-21	-1.0971715728665909e-44	2.5478933096949638e-14	1.0561278842644336e-14	0.009553764822485699	-2.935946467557567e-20	7.802070763642182e-15	4.404996146816609e-18	8.203344485970407e-17	1.6310209009079082e-21
80600000	0.00022311758872244772	-4.551489641057358e-21	-1.0985356985242851e-44	2.5478933096949638e-14	1.0561278842644336e-14	0.009553764822485699	-2.935913543033189e-20	7.802070763642182e-15	4.404996146816609e-18	8.203344485970407e-17	1.6310209009079082e-21
80700000	0.00022311758872244772	-4.551489641057358e-21	-1.0998998241216421e-44	2.5478933096949638e-14	1.0561278842644336e-14	0.009553764822485699	-2.9358806185088107e-20	7.802070763642182e-15	4.404996146816609e-18	8.203344485970407e-17	1.6310209009079082e-21
80800000	0.00022311758872244772	-4.551489641057358e-21	-1.1012639496596248e-44	2.5478933096949638e-14	1.0561278842644336e-14	0.009553764822485699	-2.9358476939844326e-20	7.802070763642182e-15	4.404996146816609e-18	8.203344485970407e-17	1.6310209009079082e-21
80900000	0.00022311758872244772	-4.551489641057358e-21	-1.1026280751391956e-44	2.5478933096949638e-14	1.0561278842644336e-14	0.009553764822485699	-2.9358147694600546e-20	7.802070763642182e-15	4.404996146816609e-18	8.203344485970407e-17	1.6310209009079082e-21
81000000	0.00022311758872244772	-4.551489641057358e-21	-1.1039922005613173e-44	2.5478933096949638e-14	1.0561278842644336e-14	0.009553764822485699	-2.9357818449356765e-20	7.802070763642182e-15	4.404996146816609e-18	8.203344485970407e-17	1.6310209009079082e-21
81100000	0.00022311758872244772	-4.551489641057358e-21	-1.1053563259269526e-44	2.5478933096949638e-14	1.0561278842644336e-14	0.009553764822485699	-2.9357489204112985e-20	7.802070763642182e-15	4.404996146816609e-18	8.203344485970407e-17	1.6310209009079082e-21
81200000	0.00022311758872244772	-4.551489641057358e-21	-1.1067204512370642e-44	2.5478933096949638e-14	1.0561278842644336e-14	0.009553764822485699	-2.9357159958869205e-20	7.802070763642182e-15	4.404996146816609e-18	8.203344485970407e-17	1.6310209009079082e-21
81300000	0.00022311758872244772	-4.551489641057358e-21	-1.1080845764926148e-44	2.5478933096949638e-14	1.0561278842644336e-14	0.009553764822485699	-2.9356830713625424e-20	7.802070763642182e-15	4.404996146816609e-18	8.203344485970407e-17	1.6310209009079082e-21
81400000	0.00022311758872244772	-4.551489641057358e-21	-1.1094487016945671e-44	2.5478933096949638e-14	1.0561278842644336e-14	0.009553764822485699	-2.9356501468381644e-20	7.802070763642182e-15	4.404996146816609e-18	8.203344485970407e-17	1.6310209009079082e-21
81500000	0.00022311758872244772	-4.551489641057358e-21	-1.1108128268438839e-44	2.5478933096949638e-14	1.0561278842644336e-14	0.009553764822485699	-2.935617222313787e-20	7.802070763642182e-15	4.404996146816609e-18	8.203344485970407e-17	1.6310209009079082e-21
81600000	0.00022311758872244772	-4.551489641057358e-21	-1.1121769519415276e-44	2.5478933096949638e-14	1.0561278842644336e-14	0.009553764822485699	-2.935584297789409e-20	7.802070763642182e-15	4.404996146816609e-18	8.203344485970407e-17	1.6310209009079082e-21
81700000	0.00022311758872244772	-4.551489641057358e-21	-1.1135410769884611e-44	2.5478933096949638e-14	1.0561278842644336e-14	0.009553764822485699	-2.935551373265031e-20	7.802070763642182e-15	4.404996146816609e-18	8.203344485970407e-17	1.6310209009079082e-21
81800000	0.00022311758872244772	-4.551489641057358e-21	-1.114905201985647e-44	2.5478933096949638e-14	1.0561278842644336e-14	0.009553764822485699	-2.935518448740653e-20	7.802070763642182e-15	4.404996146816609e-18	8.203344485970407e-17	1.6310209009079082e-21
81900000	0.00022311758872244772	-4.551489641057358e-21	-1.1162693269340482e-44	2.5478933096949638e-14	1.0561278842644336e-14	0.009553764822485699	-2.935485524216275e-20	7.802070763642182e-15	4.404996146816609e-18	8.203344485970407e-17	1.6310209009079082e-21
82000000	0.00022311758872244772	-4.551489641057358e-21	-1.117633451834627e-44	2.5478933096949638e-14	1.0561278842644336e-14	0.009553764822485699	-2.9354525996918967e-20	7.802070763642182e-15	4.404996146816609e-18	8.203344485970407e-17	1.6310209009079082e-21
82100000	0.00022311758872244772	-4.551489641057358e-21	-1.1189975766883465e-44	2.5478933096949638e-14	1.0561278842644336e-14	0.009553764822485699	-2.9354196751675186e-20	7.802070763642182e-15	4.404996146816609e-18	8.203344485970407e-17	1.6310209009079082e-21
82200000	0.00022311758872244772	-4.551489641057358e-21	-1.1203617014961692e-44	2.5478933096949638e-14	1.0561278842644336e-14	0.009553764822485699	-2.9353867506431406e-20	7.802070763642182e-15	4.404996146816609e-18	8.203344485970407e-17	1.6310209009079082e-21
82300000	0.00022311758872244772	-4.551489641057358e-21	-1.1217258262590576e-44	2.5478933096949638e-14	1.0561278842644336e-14	0.009553764822485699	-2.9353538261187626e-20	7.802070763642182e-15	4.404996146816609e-18	8.203344485970407e-17	1.6310209009079082e-21
82400000	0.00022311758872244772	-4.551489641057358e-21	-1.123089950977975e-44	2.5478933096949638e-14	1.0561278842644336e-14	0.009553764822485699	-2.9353209015943845e-20	7.802070763642182e-15	4.404996146816609e-18	8.203344485970407e-17	1.6310209009079082e-21
82500000	0.00022311758872244772	-4.551489641057358e-21	-1.1244540756538833e-44	2.5478933096949638e-14	1.0561278842644336e-14	0.009553764822485699	-2.9352879770700065e-20	7.802070763642182e-15	4.404996146816609e-18	8.203344485970407e-17	1.6310209009079082e-21
82600000	0.00022311758872244772	-4.551489641057358e-21	-1.1258182002877458e-44	2.5478933096949638e-14	1.0561278842644336e-14	0.009553764822485699	-2.9352550525456284e-20	7.802070763642182e-15	4.404996146816609e-18	8.203344485970407e-17	1.6310209009079082e-21
82700000	0.00022311758872244772	-4.551489641057358e-21	-1.1271823248805249e-44	2.5478933096949638e-14	1.0561278842644336e-14	0.009553764822485699	-2.9352221280212504e-20	7.802070763642182e-15	4.404996146816609e-18	8.203344485970407e-17	1.6310209009079082e-21
82800000	0.00022311758872244772	-4.551489641057358e-21	-1.1285464494331834e-44	2.5478933096949638e-14	1.0561278842644336e-14	0.009553764822485699	-2.9351892034968723e-20	7.802070763642182e-15	4.404996146816609e-18	8.203344485970407e-17	1.6310209009079082e-21
82900000	0.00022311758872244772	-4.551489641057358e-21	-1.129910573946684e-44	2.5478933096949638e-14	1.0561278842644336e-14	0.009553764822485699	-2.935156278972494e-20	7.802070763642182e-15	4.404996146816609e-18	8.203344485970407e-17	1.6310209009079082e-21
83000000	0.00022311758872244772	-4.551489641057358e-21	-1.1312746984219892e-44	2.5478933096949638e-14	1.0561278842644336e-14	0.009553764822485699	-2.935123354448116e-20	7.802070763642182e-15	4.404996146816609e-18	8.203344485970407e-17	1.6310209009079082e-21
83100000	0.00022311758872244772	-4.551489641057358e-21	-1.132638822860062e-44	2.5478933096949638e-14	1.0561278842644336e-14	0.009553764822485699	-2.935090429923738e-20	7.802070763642182e-15	4.404996146816609e-18	8.203344485970407e-17	1.6310209009079082e-21
83200000	0.00022311758872244772	-4.551489641057358e-21	-1.1340029472618646e-44	2.5478933096949638e-14	1.0561278842644336e-14	0.009553764822485699	-2.93505750539936e-20	7.802070763642182e-15	4.404996146816609e-18	8.203344485970407e-17	1.6310209009079082e-21
83300000	0.00022311758872244772	-4.551489641057358e-21	-1.1353670716283604e-44	2.5478933096949638e-14	1.0561278842644336e-14	0.009553764822485699	-2.935024580874982e-20	7.802070763642182e-15	4.404996146816609e-18	8.203344485970407e-17	1.6310209009079082e-21
83400000	0.00022311758872244772	-4.551489641057358e-21	-1.1367311959605116e-44	2.5478933096949638e-14	1.0561278842644336e-14	0.009553764822485699	-2.9349916563506047e-20	7.802070763642182e-15	4.404996146816609e-18	8.203344485970407e-17	1.6310209009079082e-21
83500000	0.00022311758872244772	-4.551489641057358e-21	-1.1380953202592809e-44	2.5478933096949638e-14	1.0561278842644336e-14	0.009553764822485699	-2.9349587318262266e-20	7.802070763642182e-15	4.404996146816609e-18	8.203344485970407e-17	1.6310209009079082e-21
83600000	0.00022311758872244772	-4.551489641057358e-21	-1.1394594445256312e-44	2.5478933096949638e-14	1.0561278842644336e-14	0.009553764822485699	-2.9349258073018486e-20	7.802070763642182e-15	4.404996146816609e-18	8.203344485970407e-17	1.6310209009079082e-21
83700000	0.00022311758872244772	-4.551489641057358e-21	-1.1408235687605252e-44	2.5478933096949638e-14	1.0561278842644336e-14	0.009553764822485699	-2.9348928827774705e-20	7.802070763642182e-15	4.404996146816609e-18	8.203344485970407e-17	1.6310209009079082e-21
83800000	0.00022311758872244772	-4.551489641057358e-21	-1.1421876929649253e-44	2.5478933096949638e-14	1.0561278842644336e-14	0.009553764822485699	-2.9348599582530925e-20	7.802070763642182e-15	4.404996146816609e-18	8.203344485970407e-17	1.6310209009079082e-21
83900000	0.00022311758872244772	-4.551489641057358e-21	-1.1435518171397943e-44	2.5478933096949638e-14	1.0561278842644336e-14	0.009553764822485699	-2.9348270337287144e-20	7.802070763642182e-15	4.404996146816609e-18	8.203344485970407e-17	1.6310209009079082e-21
84000000	0.00022311758872244772	-4.551489641057358e-21	-1.1449159412860952e-44	2.5478933096949638e-14	1.0561278842644336e-14	0.009553764822485699	-2.9347941092043364e-20	7.802070763642182e-15	4.404996146816609e-18	8.203344485970407e-17	1.6310209009079082e-21
84100000	0.00022311758872244772	-4.551489641057358e-21	-1.1462800654047903e-44	2.5478933096949638e-14	1.0561278842644336e-14	0.009553764822485699	-2.9347611846799584e-20	7.802070763642182e-15	4.404996146816609e-18	8.203344485970407e-17	1.6310209009079082e-21
84200000	0.00022311758872244772	-4.551489641057358e-21	-1.1476441894968424e-44	2.5478933096949638e-14	1.0561278842644336e-14	0.009553764822485699	-2.9347282601555803e-20	7.802070763642182e-15	4.404996146816609e-18	8.203344485970407e-17	1.6310209009079082e-21
84300000	0.00022311758872244772	-4.551489641057358e-21	-1.1490083135632144e-44	2.5478933096949638e-14	1.0561278842644336e-14	0.009553764822485699	-2.934695335631202e-20	7.802070763642182e-15	4.404996146816609e-18	8.203344485970407e-17	1.6310209009079082e-21
84400000	0.00022311758872244772	-4.551489641057358e-21	-1.1503724376048688e-44	2.5478933096949638e-14	1.0561278842644336e-14	0.009553764822485699	-2.934662411106824e-20	7.802070763642182e-15	4.404996146816609e-18	8.203344485970407e-17	1.6310209009079082e-21
84500000	0.00022311758872244772	-4.551489641057358e-21	-1.1517365616227682e-44	2.5478933096949638e-14	1.0561278842644336e-14	0.009553764822485699	-2.934629486582446e-20	7.802070763642182e-15	4.404996146816609e-18	8.203344485970407e-17	1.6310209009079082e-21
84600000	0.00022311758872244772	-4.551489641057358e-21	-1.1531006856178757e-44	2.5478933096949638e-14	1.0561278842644336e-14	0.009553764822485699	-2.934596562058068e-20	7.802070763642182e-15	4.404996146816609e-18	8.203344485970407e-17	1.6310209009079082e-21
84700000	0.00022311758872244772	-4.551489641057358e-21	-1.1544648095911534e-44	2.5478933096949638e-14	1.0561278842644336e-14	0.009553764822485699	-2.93456363753369e-20	7.802070763642182e-15	4.404996146816609e-18	8.203344485970407e-17	1.6310209009079082e-21
84800000	0.00022311758872244772	-4.551489641057358e-21	-1.1558289335435645e-44	2.5478933096949638e-14	1.0561278842644336e-14	0.009553764822485699	-2.934530713009312e-20	7.802070763642182e-15	4.404996146816609e-18	8.203344485970407e-17	1.6310209009079082e-21
84900000	0.00022311758872244772	-4.551489641057358e-21	-1.1571930574760712e-44	2.5478933096949638e-14	1.0561278842644336e-14	0.009553764822485699	-2.934497788484934e-20	7.802070763642182e-15	4.404996146816609e-18	8.203344485970407e-17	1.6310209009079082e-21
85000000	0.00022311758872244772	-4.551489641057358e-21	-1.1585571813896368e-44	2.5478933096949638e-14	1.0561278842644336e-14	0.009553764822485699	-2.934464863960556e-20	7.802070763642182e-15	4.404996146816609e-18	8.203344485970407e-17	1.6310209009079082e-21
85100000	0.00022311758872244772	-4.551489641057358e-21	-1.1599213052852236e-44	2.5478933096949638e-14	1.0561278842644336e-14	0.009553764822485699	-2.934431939436178e-20	7.802070763642182e-15	4.404996146816609e-18	8.203344485970407e-17	1.6310209009079082e-21
85200000	0.00022311758872244772	-4.551489641057358e-21	-1.1612854291637942e-44	2.5478933096949638e-14	1.0561278842644336e-14	0.009553764822485699	-2.9343990149118e-20	7.802070763642182e-15	4.404996146816609e-18	8.203344485970407e-17	1.6310209009079082e-21
85300000	0.00022311758872244774	-4.551489641057358e-21	-1.1626495530263116e-44	2.5478933096949638e-14	1.0561278842644336e-14	0.009553764822485699	-2.934366090387422e-20	7.802070763642182e-15	4.404996146816609e-18	8.203344485970407e-17	1.6310209009079082e-21
85400000	0.00022311758872244774	-4.551489641057358e-21	-1.1640136768737382e-44	2.5478933096949638e-14	1.0561278842644336e-14	0.009553764822485699	-2.9343331658630444e-20	7.802070763642182e-15	4.404996146816609e-18	8.203344485970407e-17	1.6310209009079082e-21
85500000	0.00022311758872244774	-4.551489641057358e-21	-1.1653778007070371e-44	2.5478933096949638e-14	1.0561278842644336e-14	0.009553764822485699	-2.9343002413386663e-20	7.802070763642182e-15	4.404996146816609e-18	8.203344485970407e-17	1.6310209009079082e-21
85600000	0.00022311758872244774	-4.551489641057358e-21	-1.1667419245271706e-44	2.5478933096949638e-14	1.0561278842644336e-14	0.009553764822485699	-2.934267316814288e-20	7.802070763642182e-15	4.404996146816609e-18	8.203344485970407e-17	1.6310209009079082e-21
85700000	0.00022311758872244774	-4.551489641057358e-21	-1.1681060483351015e-44	2.5478933096949638e-14	1.0561278842644337e-14	0.009553764822485699	-2.93423439228991e-20	7.802070763642182e-15	4.404996146816609e-18	8.203344485970407e-17	1.6310209009079082e-21
85800000	0.00022311758872244774	-4.551489641057358e-21	-1.1694701721317924e-44	2.5478933096949638e-14	1.0561278842644337e-14	0.009553764822485699	-2.934201467765532e-20	7.802070763642182e-15	4.404996146816609e-18	8.203344485970408e-17	1.6310209009079082e-21
85900000	0.00022311758872244774	-4.551489641057358e-21	-1.1708342959182064e-44	2.5478933096949638e-14	1.0561278842644337e-14	0.009553764822485699	-2.934168543241154e-20	7.802070763642182e-15	4.404996146816609e-18	8.203344485970408e-17	1.6310209009079082e-21
86000000	0.00022311758872244774	-4.551489641057358e-21	-1.1721984196953057e-44	2.5478933096949638e-14	1.0561278842644337e-14	0.009553764822485699	-2.934135618716776e-20	7.802070763642182e-15	4.404996146816609e-18	8.203344485970408e-17	1.6310209009079082e-21
86100000	0.00022311758872244774	-4.551489641057358e-21	-1.173562543464053e-44	2.5478933096949638e-14	1.0561278842644337e-14	0.009553764822485699	-2.934102694192398e-20	7.802070763642182e-15	4.404996146816609e-18	8.203344485970408e-17	1.6310209009079082e-21
86200000	0.00022311758872244774	-4.551489641057358e-21	-1.1749266672254113e-44	2.5478933096949638e-14	1.0561278842644337e-14	0.009553764822485699	-2.93406976966802e-20	7.802070763642182e-15	4.404996146816609e-18	8.203344485970408e-17	1.6310209009079082e-21
86300000	0.00022311758872244774	-4.551489641057358e-21	-1.1762907909803433e-44	2.5478933096949638e-14	1.0561278842644337e-14	0.009553764822485699	-2.934036845143642e-20	7.802070763642182e-15	4.404996146816609e-18	8.203344485970408e-17	1.6310209009079082e-21
86400000	0.00022311758872244774	-4.551489641057358e-21	-1.1776549147298117e-44	2.547893309694964e-14	1.0561278842644337e-14	0.009553764822485699	-2.934003920619264e-20	7.802070763642182e-15	4.404996146816609e-18	8.203344485970408e-17	1.6310209009079082e-21
86500000	0.00022311758872244774	-4.551489641057358e-21	-1.179019038474779e-44	2.547893309694964e-14	1.0561278842644337e-14	0.009553764822485699	-2.933970996094886e-20	7.802070763642182e-15	4.404996146816609e-18	8.203344485970408e-17	1.6310209009079082e-21
86600000	0.00022311758872244774	-4.551489641057358e-21	-1.1803831622162077e-44	2.547893309694964e-14	1.0561278842644337e-14	0.009553764822485699	-2.933938071570508e-20	7.802070763642182e-15	4.404996146816609e-18	8.203344485970408e-17	1.6310209009079082e-21
86700000	0.00022311758872244774	-4.551489641057358e-21	-1.1817472859550608e-44	2.547893309694964e-14	1.0561278842644337e-14	0.009553764822485699	-2.93390514704613e-20	7.802070763642182e-15	4.404996146816609e-18	8.203344485970408e-17	1.6310209009079082e-21
86800000	0.00022311758872244774	-4.551489641057358e-21	-1.183111409692301e-44	2.547893309694964e-14	1.0561278842644337e-14	0.009553764822485699	-2.933872222521752e-20	7.802070763642182e-15	4.404996146816609e-18	8.203344485970408e-17	1.6310209009079082e-21
86900000	0.00022311758872244774	-4.551489641057358e-21	-1.1844755334288908e-44	2.547893309694964e-14	1.0561278842644337e-14	0.009553764822485699	-2.933839297997374e-20	7.802070763642182e-15	4.404996146816609e-18	8.203344485970408e-17	1.6310209009079082e-21
87000000	0.00022311758872244774	-4.551489641057358e-21	-1.1858396571657932e-44	2.547893309694964e-14	1.0561278842644337e-14	0.009553764822485699	-2.9338063734729957e-20	7.802070763642182e-15	4.404996146816609e-18	8.203344485970408e-17	1.6310209009079082e-21
87100000	0.00022311758872244774	-4.551489641057358e-21	-1.1872037809039705e-44	2.547893309694964e-14	1.0561278842644337e-14	0.009553764822485699	-2.9337734489486176e-20	7.802070763642182e-15	4.404996146816609e-18	8.203344485970408e-17	1.6310209009079082e-21
87200000	0.00022311758872244774	-4.551489641057358e-21	-1.1885679046443857e-44	2.547893309694964e-14	1.0561278842644337e-14	0.009553764822485699	-2.9337405244242396e-20	7.802070763642182e-15	4.404996146816609e-18	8.203344485970408e-17	1.6310209009079082e-21
87300000	0.00022311758872244774	-4.551489641057358e-21	-1.1899320283880015e-44	2.547893309694964e-14	1.0561278842644337e-14	0.009553764822485699	-2.9337075998998615e-20	7.802070763642182e-15	4.404996146816609e-18	8.203344485970408e-17	1.6310209009079082e-21
87400000	0.00022311758872244774	-4.551489641057358e-21	-1.1912961521357802e-44	2.547893309694964e-14	1.0561278842644337e-14	0.009553764822485699	-2.933674675375484e-20	7.802070763642182e-15	4.404996146816609e-18	8.203344485970408e-17	1.6310209009079082e-21
87500000	0.00022311758872244774	-4.551489641057358e-21	-1.192660275888685e-44	2.547893309694964e-14	1.0561278842644337e-14	0.009553764822485699	-2.933641750851106e-20	7.802070763642182e-15	4.404996146816609e-18	8.203344485970408e-17	1.6310209009079082e-21
87600000	0.00022311758872244774	-4.551489641057358e-21	-1.1940243996476783e-44	2.547893309694964e-14	1.0561278842644337e-14	0.009553764822485699	-2.933608826326728e-20	7.802070763642182e-15	4.404996146816609e-18	8.203344485970408e-17	1.6310209009079082e-21
87700000	0.00022311758872244774	-4.551489641057358e-21	-1.1953885234137228e-44	2.547893309694964e-14	1.0561278842644337e-14	0.009553764822485699	-2.93357590180235e-20	7.802070763642182e-15	4.404996146816609e-18	8.203344485970408e-17	1.6310209009079082e-21
87800000	0.00022311758872244774	-4.551489641057358e-21	-1.1967526471877814e-44	2.547893309694964e-14	1.0561278842644337e-14	0.009553764822485699	-2.933542977277972e-20	7.802070763642182e-15	4.404996146816609e-18	8.203344485970408e-17	1.6310209009079082e-21
87900000	0.00022311758872244774	-4.551489641057358e-21	-1.1981167709708167e-44	2.547893309694964e-14	1.0561278842644337e-14	0.009553764822485699	-2.933510052753594e-20	7.802070763642182e-15	4.404996146816609e-18	8.203344485970408e-17	1.6310209009079082e-21
88000000	0.00022311758872244774	-4.551489641057358e-21	-1.199480894763791e-44	2.547893309694964e-14	1.0561278842644337e-14	0.009553764822485699	-2.933477128229216e-20	7.802070763642182e-15	4.404996146816609e-18	8.203344485970408e-17	1.6310209009079082e-21
88100000	0.00022311758872244774	-4.551489641057358e-21	-1.2008450185676675e-44	2.547893309694964e-14	1.0561278842644337e-14	0.009553764822485699	-2.933444203704838e-20	7.802070763642182e-15	4.404996146816609e-18	8.203344485970408e-17	1.6310209009079082e-21
88200000	0.00022311758872244774	-4.551489641057358e-21	-1.2022091423834087e-44	2.547893309694964e-14	1.0561278842644337e-14	0.009553764822485699	-2.93341127918046e-20	7.802070763642182e-15	4.404996146816609e-18	8.203344485970408e-17	1.6310209009079082e-21
88300000	0.00022311758872244774	-4.551489641057358e-21	-1.2035732662119774e-44	2.547893309694964e-14	1.0561278842644337e-14	0.009553764822485699	-2.9333783546560817e-20	7.802070763642182e-15	4.404996146816609e-18	8.203344485970408e-17	1.6310209009079082e-21
88400000	0.00022311758872244774	-4.551489641057358e-21	-1.204937390054336e-44	2.547893309694964e-14	1.0561278842644337e-14	0.009553764822485699	-2.9333454301317036e-20	7.802070763642182e-15	4.404996146816609e-18	8.203344485970408e-17	1.6310209009079082e-21
88500000	0.00022311758872244774	-4.551489641057358e-21	-1.2063015139114476e-44	2.547893309694964e-14	1.0561278842644337e-14	0.009553764822485699	-2.9333125056073256e-20	7.802070763642182e-15	4.404996146816609e-18	8.203344485970408e-17	1.6310209009079082e-21
88600000	0.00022311758872244774	-4.551489641057358e-21	-1.2076656377842746e-44	2.547893309694964e-14	1.0561278842644337e-14	0.009553764822485699	-2.9332795810829475e-20	7.802070763642182e-15	4.404996146816609e-18	8.203344485970408e-17	1.6310209009079082e-21
88700000	0.00022311758872244774	-4.551489641057358e-21	-1.2090297616737798e-44	2.547893309694964e-14	1.0561278842644337e-14	0.009553764822485699	-2.9332466565585695e-20	7.802070763642182e-15	4.404996146816609e-18	8.203344485970408e-17	1.6310209009079082e-21
88800000	0.00022311758872244774	-4.551489641057358e-21	-1.2103938855809257e-44	2.547893309694964e-14	1.0561278842644337e-14	0.009553764822485699	-2.9332137320341915e-20	7.802070763642182e-15	4.404996146816609e-18	8.203344485970408e-17	1.6310209009079082e-21
88900000	0.00022311758872244774	-4.551489641057358e-21	-1.2117580095066752e-44	2.547893309694964e-14	1.0561278842644337e-14	0.009553764822485699	-2.9331808075098134e-20	7.802070763642182e-15	4.404996146816609e-18	8.203344485970408e-17	1.6310209009079082e-21
89000000	0.00022311758872244774	-4.551489641057358e-21	-1.213122133451991e-44	2.547893309694964e-14	1.0561278842644337e-14	0.009553764822485699	-2.9331478829854354e-20	7.802070763642182e-15	4.404996146816609e-18	8.203344485970408e-17	1.6310209009079082e-21
89100000	0.00022311758872244774	-4.551489641057358e-21	-1.2144862574178357e-44	2.547893309694964e-14	1.0561278842644337e-14	0.009553764822485699	-2.9331149584610573e-20	7.802070763642182e-15	4.404996146816609e-18	8.203344485970408e-17	1.6310209009079082e-21
89200000	0.00022311758872244774	-4.551489641057358e-21	-1.2158503814051722e-44	2.547893309694964e-14	1.0561278842644337e-14	0.009553764822485699	-2.933082033936679e-20	7.802070763642182e-15	4.404996146816609e-18	8.203344485970408e-17	1.6310209009079082e-21
89300000	0.00022311758872244774	-4.551489641057358e-21	-1.2172145054149628e-44	2.547893309694964e-14	1.0561278842644337e-14	0.009553764822485699	-2.933049109412302e-20	7.802070763642182e-15	4.404996146816609e-18	8.203344485970408e-17	1.6310209009079082e-21
89400000	0.00022311758872244774	-4.551489641057358e-21	-1.2185786294481706e-44	2.547893309694964e-14	1.0561278842644337e-14	0.009553764822485699	-2.933016184887924e-20	7.802070763642182e-15	4.404996146816609e-18	8.203344485970408e-17	1.6310209009079082e-21
89500000	0.00022311758872244774	-4.551489641057358e-21	-1.2199427535057579e-44	2.547893309694964e-14	1.0561278842644337e-14	0.009553764822485699	-2.932983260363546e-20	7.802070763642182e-15	4.404996146816609e-18	8.203344485970408e-17	1.6310209009079082e-21
89600000	0.00022311758872244774	-4.551489641057358e-21	-1.2213068775886878e-44	2.547893309694964e-14	1.0561278842644337e-14	0.009553764822485699	-2.932950335839168e-20	7.802070763642182e-15	4.404996146816609e-18	8.203344485970408e-17	1.6310209009079082e-21
89700000	0.00022311758872244774	-4.551489641057358e-21	-1.2226710016979226e-44	2.547893309694964e-14	1.0561278842644337e-14	0.009553764822485699	-2.9329174113147897e-20	7.802070763642182e-15	4.404996146816609e-18	8.203344485970408e-17	1.6310209009079082e-21
89800000	0.00022311758872244774	-4.551489641057358e-21	-1.2240351258344253e-44	2.547893309694964e-14	1.0561278842644337e-14	0.009553764822485699	-2.9328844867904116e-20	7.802070763642182e-15	4.404996146816609e-18	8.203344485970408e-17	1.6310209009079082e-21
89900000	0.00022311758872244774	-4.551489641057358e-21	-1.2253992499991582e-44	2.547893309694964e-14	1.0561278842644337e-14	0.009553764822485699	-2.9328515622660336e-20	7.802070763642182e-15	4.404996146816609e-18	8.203344485970408e-17	1.6310209009079082e-21
90000000	0.00022311758872244774	-4.551489641057358e-21	-1.2267633741930846e-44	2.547893309694964e-14	1.0561278842644337e-14	0.009553764822485699	-2.9328186377416555e-20	7.802070763642182e-15	4.404996146816609e-18	8.203344485970408e-17	1.6310209009079082e-21
90100000	0.00022311758872244774	-4.551489641057358e-21	-1.2281274984171667e-44	2.547893309694964e-14	1.0561278842644337e-14	0.009553764822485699	-2.9327857132172775e-20	7.802070763642182e-15	4.404996146816609e-18	8.203344485970408e-17	1.6310209009079082e-21
90200000	0.00022311758872244774	-4.551489641057358e-21	-1.2294916226608264e-44	2.547893309694964e-14	1.0561278842644337e-14	0.009553764822485699	-2.9327527886928994e-20	7.802070763642182e-15	4.404996146816609e-18	8.203344485970408e-17	1.6310209009079082e-21
90300000	0.00022311758872244774	-4.551489641057358e-21	-1.2308557468539164e-44	2.547893309694964e-14	1.0561278842644337e-14	0.009553764822485699	-2.9327198641685214e-20	7.802070763642182e-15	4.404996146816609e-18	8.203344485970408e-17	1.6310209009079082e-21
90400000	0.00022311758872244774	-4.551489641057358e-21	-1.2322198709852317e-44	2.547893309694964e-14	1.0561278842644337e-14	0.009553764822485699	-2.9326869396441433e-20	7.802070763642182e-15	4.404996146816609e-18	8.203344485970408e-17	1.6310209009079082e-21
90500000	0.00022311758872244774	-4.551489641057358e-21	-1.2335839950557348e-44	2.547893309694964e-14	1.0561278842644337e-14	0.009553764822485699	-2.932654015119765e-20	7.802070763642182e-15	4.404996146816609e-18	8.203344485970408e-17	1.6310209009079082e-21
90600000	0.00022311758872244774	-4.551489641057358e-21	-1.2349481190663886e-44	2.547893309694964e-14	1.0561278842644337e-14	0.009553764822485699	-2.932621090595387e-20	7.802070763642182e-15	4.404996146816609e-18	8.203344485970408e-17	1.6310209009079082e-21
90700000	0.00022311758872244774	-4.551489641057358e-21	-1.2363122430181558e-44	2.547893309694964e-14	1.0561278842644337e-14	0.009553764822485699	-2.932588166071009e-20	7.802070763642182e-15	4.404996146816609e-18	8.203344485970408e-17	1.6310209009079082e-21
90800000	0.00022311758872244774	-4.551489641057358e-21	-1.237676366911999e-44	2.547893309694964e-14	1.0561278842644337e-14	0.009553764822485699	-2.932555241546631e-20	7.802070763642182e-15	4.404996146816609e-18	8.203344485970408e-17	1.6310209009079082e-21
90900000	0.00022311758872244774	-4.551489641057358e-21	-1.2390404907488805e-44	2.547893309694964e-14	1.0561278842644337e-14	0.009553764822485699	-2.932522317022253e-20	7.802070763642182e-15	4.404996146816609e-18	8.203344485970408e-17	1.6310209009079082e-21
91000000	0.00022311758872244774	-4.551489641057358e-21	-1.2404046145297637e-44	2.547893309694964e-14	1.0561278842644337e-14	0.009553764822485699	-2.932489392497875e-20	7.802070763642182e-15	4.404996146816609e-18	8.203344485970408e-17	1.6310209009079082e-21
91100000	0.00022311758872244774	-4.551489641057358e-21	-1.241768738255611e-44	2.547893309694964e-14	1.0561278842644337e-14	0.009553764822485699	-2.932456467973497e-20	7.802070763642182e-15	4.404996146816609e-18	8.203344485970408e-17	1.6310209009079082e-21
91200000	0.00022311758872244774	-4.551489641057358e-21	-1.2431328619273848e-44	2.547893309694964e-14	1.0561278842644337e-14	0.009553764822485699	-2.9324235434491196e-20	7.802070763642182e-15	4.404996146816609e-18	8.203344485970408e-17	1.6310209009079082e-21
91300000	0.00022311758872244774	-4.551489641057358e-21	-1.2444969855460485e-44	2.547893309694964e-14	1.0561278842644337e-14	0.009553764822485699	-2.9323906189247415e-20	7.802070763642182e-15	4.404996146816609e-18	8.203344485970408e-17	1.6310209009079082e-21
91400000	0.00022311758872244774	-4.551489641057358e-21	-1.245861109112564e-44	2.547893309694964e-14	1.0561278842644337e-14	0.009553764822485699	-2.9323576944003635e-20	7.802070763642182e-15	4.404996146816609e-18	8.203344485970408e-17	1.6310209009079082e-21
91500000	0.00022311758872244774	-4.551489641057358e-21	-1.2472252326278944e-44	2.547893309694964e-14	1.0561278842644337e-14	0.009553764822485699	-2.9323247698759855e-20	7.802070763642182e-15	4.404996146816609e-18	8.203344485970408e-17	1.6310209009079082e-21
91600000	0.00022311758872244774	-4.551489641057358e-21	-1.2485893560930024e-44	2.547893309694964e-14	1.0561278842644337e-14	0.009553764822485699	-2.9322918453516074e-20	7.802070763642182e-15	4.404996146816609e-18	8.203344485970408e-17	1.6310209009079082e-21
91700000	0.00022311758872244774	-4.551489641057358e-21	-1.2499534795088504e-44	2.547893309694964e-14	1.0561278842644337e-14	0.009553764822485699	-2.9322589208272294e-20	7.802070763642182e-15	4.404996146816609e-18	8.203344485970408e-17	1.6310209009079082e-21
91800000	0.00022311758872244774	-4.551489641057358e-21	-1.2513176028764017e-44	2.547893309694964e-14	1.0561278842644337e-14	0.009553764822485699	-2.9322259963028513e-20	7.802070763642182e-15	4.404996146816609e-18	8.203344485970408e-17	1.6310209009079082e-21
91900000	0.00022311758872244774	-4.551489641057358e-21	-1.2526817261966182e-44	2.547893309694964e-14	1.0561278842644337e-14	0.009553764822485699	-2.932193071778473e-20	7.802070763642182e-15	4.404996146816609e-18	8.203344485970408e-17	1.6310209009079082e-21
92000000	0.00022311758872244774	-4.551489641057358e-21	-1.2540458494704633e-44	2.547893309694964e-14	1.0561278842644337e-14	0.009553764822485699	-2.932160147254095e-20	7.802070763642182e-15	4.404996146816609e-18	8.203344485970408e-17	1.6310209009079082e-21
92100000	0.00022311758872244774	-4.551489641057358e-21	-1.255409972698899e-44	2.547893309694964e-14	1.0561278842644337e-14	0.009553764822485699	-2.932127222729717e-20	7.802070763642182e-15	4.404996146816609e-18	8.203344485970408e-17	1.6310209009079082e-21
92200000	0.00022311758872244774	-4.551489641057358e-21	-1.2567740958828888e-44	2.547893309694964e-14	1.0561278842644337e-14	0.009553764822485699	-2.932094298205339e-20	7.802070763642182e-15	4.404996146816609e-18	8.203344485970408e-17	1.6310209009079082e-21
92300000	0.00022311758872244774	-4.551489641057358e-21	-1.2581382190233946e-44	2.547893309694964e-14	1.0561278842644337e-14	0.009553764822485699	-2.932061373680961e-20	7.802070763642182e-15	4.404996146816609e-18	8.203344485970408e-17	1.6310209009079082e-21
92400000	0.00022311758872244774	-4.551489641057358e-21	-1.2595023421213797e-44	2.547893309694964e-14	1.0561278842644337e-14	0.009553764822485699	-2.932028449156583e-20	7.802070763642182e-15	4.404996146816609e-18	8.203344485970408e-17	1.6310209009079082e-21
92500000	0.00022311758872244774	-4.551489641057358e-21	-1.2608664651778063e-44	2.547893309694964e-14	1.0561278842644337e-14	0.009553764822485699	-2.931995524632205e-20	7.802070763642182e-15	4.404996146816609e-18	8.203344485970408e-17	1.6310209009079082e-21
92600000	0.00022311758872244774	-4.551489641057358e-21	-1.2622305881936375e-44	2.547893309694964e-14	1.0561278842644337e-14	0.009553764822485699	-2.931962600107827e-20	7.802070763642182e-15	4.404996146816609e-18	8.203344485970408e-17	1.6310209009079082e-21
92700000	0.00022311758872244774	-4.551489641057358e-21	-1.2635947111698358e-44	2.547893309694964e-14	1.0561278842644337e-14	0.009553764822485699	-2.931929675583449e-20	7.802070763642182e-15	4.404996146816609e-18	8.203344485970408e-17	1.6310209009079082e-21
92800000	0.00022311758872244774	-4.551489641057358e-21	-1.264958834107364e-44	2.547893309694964e-14	1.0561278842644337e-14	0.009553764822485699	-2.931896751059071e-20	7.802070763642182e-15	4.404996146816609e-18	8.203344485970408e-17	1.6310209009079082e-21
92900000	0.00022311758872244774	-4.551489641057358e-21	-1.2663229570071844e-44	2.547893309694964e-14	1.0561278842644337e-14	0.009553764822485699	-2.931863826534693e-20	7.802070763642182e-15	4.404996146816609e-18	8.203344485970408e-17	1.6310209009079082e-21
93000000	0.00022311758872244774	-4.551489641057358e-21	-1.2676870798702602e-44	2.547893309694964e-14	1.0561278842644337e-14	0.009553764822485699	-2.931830902010315e-20	7.802070763642182e-15	4.404996146816609e-18	8.203344485970408e-17	1.6310209009079082e-21
93100000	0.00022311758872244774	-4.551489641057358e-21	-1.269051202697554e-44	2.547893309694964e-14	1.0561278842644337e-14	0.009553764822485699	-2.931797977485937e-20	7.802070763642182e-15	4.404996146816609e-18	8.203344485970408e-17	1.6310209009079082e-21
93200000	0.00022311758872244774	-4.551489641057358e-21	-1.2704153254900282e-44	2.547893309694964e-14	1.0561278842644337e-14	0.009553764822485699	-2.931765052961559e-20	7.802070763642182e-15	4.404996146816609e-18	8.203344485970408e-17	1.6310209009079082e-21
93300000	0.00022311758872244774	-4.551489641057358e-21	-1.2717794482486457e-44	2.547893309694964e-14	1.0561278842644337e-14	0.009553764822485699	-2.931732128437181e-20	7.802070763642182e-15	4.404996146816609e-18	8.203344485970408e-17	1.6310209009079082e-21
93400000	0.00022311758872244774	-4.551489641057358e-21	-1.273143570974369e-44	2.547893309694964e-14	1.0561278842644337e-14	0.009553764822485699	-2.931699203912803e-20	7.802070763642182e-15	4.404996146816609e-18	8.203344485970408e-17	1.6310209009079082e-21
93500000	0.00022311758872244774	-4.551489641057358e-21	-1.2745076936681612e-44	2.547893309694964e-14	1.0561278842644337e-14	0.009553764822485699	-2.931666279388425e-20	7.802070763642182e-15	4.404996146816609e-18	8.203344485970408e-17	1.6310209009079082e-21
93600000	0.00022311758872244774	-4.551489641057358e-21	-1.2758718163309846e-44	2.547893309694964e-14	1.0561278842644337e-14	0.009553764822485699	-2.931633354864047e-20	7.802070763642182e-15	4.404996146816609e-18	8.203344485970408e-17	1.6310209009079082e-21
93700000	0.00022311758872244774	-4.551489641057358e-21	-1.277235938963802e-44	2.547893309694964e-14	1.0561278842644337e-14	0.009553764822485699	-2.931600430339669e-20	7.802070763642182e-15	4.404996146816609e-18	8.203344485970408e-17	1.6310209009079082e-21
93800000	0.00022311758872244774	-4.551489641057358e-21	-1.2786000615675763e-44	2.547893309694964e-14	1.0561278842644337e-14	0.009553764822485699	-2.931567505815291e-20	7.802070763642182e-15	4.404996146816609e-18	8.203344485970408e-17	1.6310209009079082e-21
93900000	0.00022311758872244774	-4.551489641057358e-21	-1.2799641841432698e-44	2.547893309694964e-14	1.0561278842644337e-14	0.009553764822485699	-2.931534581290913e-20	7.802070763642182e-15	4.404996146816609e-18	8.203344485970408e-17	1.6310209009079082e-21
94000000	0.00022311758872244774	-4.551489641057358e-21	-1.2813283066918456e-44	2.547893309694964e-14	1.0561278842644337e-14	0.009553764822485699	-2.931501656766535e-20	7.802070763642182e-15	4.404996146816609e-18	8.203344485970408e-17	1.6310209009079082e-21
94100000	0.00022311758872244774	-4.551489641057358e-21	-1.282692429214266e-44	2.547893309694964e-14	1.0561278842644337e-14	0.009553764822485699	-2.931468732242157e-20	7.802070763642182e-15	4.404996146816609e-18	8.203344485970408e-17	1.6310209009079082e-21
94200000	0.00022311758872244774	-4.551489641057358e-21	-1.2840565517114938e-44	2.547893309694964e-14	1.0561278842644337e-14	0.009553764822485699	-2.931435807717779e-20	7.802070763642182e-15	4.404996146816609e-18	8.203344485970408e-17	1.6310209009079082e-21
94300000	0.00022311758872244774	-4.551489641057358e-21	-1.285420674184492e-44	2.547893309694964e-14	1.0561278842644337e-14	0.009553764822485699	-2.931402883193401e-20	7.802070763642182e-15	4.404996146816609e-18	8.203344485970408e-17	1.6310209009079082e-21
94400000	0.00022311758872244774	-4.551489641057358e-21	-1.286784796634223e-44	2.547893309694964e-14	1.0561278842644337e-14	0.009553764822485699	-2.931369958669023e-20	7.802070763642182e-15	4.404996146816609e-18	8.203344485970408e-17	1.6310209009079082e-21
94500000	0.00022311758872244774	-4.551489641057358e-21	-1.2881489190616494e-44	2.5478933096949644e-14	1.0561278842644337e-14	0.009553764822485699	-2.931337034144645e-20	7.802070763642182e-15	4.404996146816609e-18	8.203344485970408e-17	1.6310209009079082e-21
94600000	0.00022311758872244774	-4.551489641057358e-21	-1.289513041467734e-44	2.5478933096949644e-14	1.0561278842644337e-14	0.009553764822485699	-2.9313041096202667e-20	7.802070763642182e-15	4.404996146816609e-18	8.203344485970408e-17	1.6310209009079082e-21
94700000	0.00022311758872244774	-4.551489641057358e-21	-1.2908771638534399e-44	2.5478933096949644e-14	1.0561278842644337e-14	0.009553764822485699	-2.9312711850958886e-20	7.802070763642182e-15	4.40499614681661e-18	8.203344485970408e-17	1.6310209009079082e-21
94800000	0.00022311758872244774	-4.551489641057358e-21	-1.292241286219729e-44	2.5478933096949644e-14	1.0561278842644337e-14	0.009553764822485699	-2.9312382605715106e-20	7.802070763642182e-15	4.40499614681661e-18	8.203344485970408e-17	1.6310209009079082e-21
94900000	0.00022311758872244774	-4.551489641057358e-21	-1.2936054085675646e-44	2.5478933096949644e-14	1.0561278842644337e-14	0.009553764822485699	-2.9312053360471325e-20	7.802070763642182e-15	4.40499614681661e-18	8.203344485970408e-17	1.6310209009079082e-21
95000000	0.00022311758872244774	-4.551489641057358e-21	-1.2949695308979093e-44	2.5478933096949644e-14	1.0561278842644337e-14	0.009553764822485699	-2.9311724115227545e-20	7.802070763642182e-15	4.40499614681661e-18	8.203344485970408e-17	1.6310209009079082e-21
95100000	0.00022311758872244774	-4.551489641057358e-21	-1.2963336532117256e-44	2.5478933096949644e-14	1.0561278842644337e-14	0.009553764822485699	-2.9311394869983764e-20	7.802070763642182e-15	4.40499614681661e-18	8.203344485970408e-17	1.6310209009079082e-21
95200000	0.00022311758872244774	-4.551489641057358e-21	-1.2976977755099763e-44	2.5478933096949644e-14	1.0561278842644337e-14	0.009553764822485699	-2.931106562473999e-20	7.802070763642182e-15	4.40499614681661e-18	8.203344485970408e-17	1.6310209009079082e-21
95300000	0.00022311758872244774	-4.551489641057358e-21	-1.299061897793624e-44	2.5478933096949644e-14	1.0561278842644337e-14	0.009553764822485699	-2.931073637949621e-20	7.802070763642182e-15	4.40499614681661e-18	8.203344485970408e-17	1.6310209009079082e-21
95400000	0.00022311758872244774	-4.551489641057358e-21	-1.3004260200636315e-44	2.5478933096949644e-14	1.0561278842644337e-14	0.009553764822485699	-2.931040713425243e-20	7.802070763642182e-15	4.40499614681661e-18	8.203344485970408e-17	1.6310209009079082e-21
95500000	0.00022311758872244774	-4.551489641057358e-21	-1.3017901423209614e-44	2.5478933096949644e-14	1.0561278842644337e-14	0.009553764822485699	-2.931007788900865e-20	7.802070763642182e-15	4.40499614681661e-18	8.203344485970408e-17	1.6310209009079082e-21
95600000	0.00022311758872244774	-4.551489641057358e-21	-1.3031542645665767e-44	2.5478933096949644e-14	1.0561278842644337e-14	0.009553764822485699	-2.930974864376487e-20	7.802070763642182e-15	4.40499614681661e-18	8.203344485970408e-17	1.6310209009079082e-21
95700000	0.00022311758872244774	-4.551489641057358e-21	-1.3045183868014396e-44	2.5478933096949644e-14	1.0561278842644337e-14	0.009553764822485699	-2.930941939852109e-20	7.802070763642182e-15	4.40499614681661e-18	8.203344485970408e-17	1.6310209009079082e-21
95800000	0.00022311758872244774	-4.551489641057358e-21	-1.305882509026513e-44	2.5478933096949644e-14	1.0561278842644337e-14	0.009553764822485699	-2.930909015327731e-20	7.802070763642182e-15	4.40499614681661e-18	8.203344485970408e-17	1.6310209009079082e-21
95900000	0.00022311758872244774	-4.551489641057358e-21	-1.3072466312427599e-44	2.5478933096949644e-14	1.0561278842644337e-14	0.009553764822485699	-2.9308760908033527e-20	7.802070763642182e-15	4.40499614681661e-18	8.203344485970408e-17	1.6310209009079082e-21
96000000	0.00022311758872244774	-4.551489641057358e-21	-1.3086107534511424e-44	2.5478933096949644e-14	1.0561278842644337e-14	0.009553764822485699	-2.9308431662789746e-20	7.802070763642182e-15	4.40499614681661e-18	8.203344485970408e-17	1.6310209009079082e-21
96100000	0.00022311758872244774	-4.551489641057358e-21	-1.3099748756526235e-44	2.5478933096949644e-14	1.0561278842644337e-14	0.009553764822485699	-2.9308102417545966e-20	7.802070763642182e-15	4.40499614681661e-18	8.203344485970408e-17	1.6310209009079082e-21
96200000	0.00022311758872244774	-4.551489641057358e-21	-1.311338997848166e-44	2.5478933096949644e-14	1.0561278842644337e-14	0.009553764822485699	-2.9307773172302186e-20	7.802070763642182e-15	4.40499614681661e-18	8.203344485970408e-17	1.6310209009079082e-21
96300000	0.00022311758872244774	-4.551489641057358e-21	-1.3127031200387324e-44	2.5478933096949644e-14	1.0561278842644337e-14	0.009553764822485699	-2.9307443927058405e-20	7.802070763642182e-15	4.40499614681661e-18	8.203344485970408e-17	1.6310209009079082e-21
96400000	0.00022311758872244774	-4.551489641057358e-21	-1.3140672422252855e-44	2.5478933096949644e-14	1.0561278842644337e-14	0.009553764822485699	-2.9307114681814625e-20	7.802070763642182e-15	4.40499614681661e-18	8.203344485970407e-17	1.6310209009079082e-21
96500000	0.00022311758872244774	-4.551489641057358e-21	-1.3154313644087882e-44	2.5478933096949644e-14	1.0561278842644337e-14	0.009553764822485699	-2.9306785436570844e-20	7.802070763642182e-15	4.40499614681661e-18	8.203344485970407e-17	1.6310209009079082e-21
96600000	0.00022311758872244774	-4.551489641057358e-21	-1.3167954865902026e-44	2.5478933096949644e-14	1.0561278842644337e-14	0.009553764822485699	-2.9306456191327064e-20	7.802070763642182e-15	4.40499614681661e-18	8.203344485970407e-17	1.6310209009079082e-21
96700000	0.00022311758872244774	-4.551489641057358e-21	-1.318159608770492e-44	2.5478933096949644e-14	1.0561278842644337e-14	0.009553764822485699	-2.9306126946083283e-20	7.802070763642182e-15	4.40499614681661e-18	8.203344485970407e-17	1.6310209009079082e-21
96800000	0.00022311758872244774	-4.551489641057358e-21	-1.3195237309506186e-44	2.5478933096949644e-14	1.0561278842644337e-14	0.009553764822485699	-2.93057977008395e-20	7.802070763642182e-15	4.40499614681661e-18	8.203344485970407e-17	1.6310209009079082e-21
96900000	0.00022311758872244774	-4.551489641057358e-21	-1.3208878531315454e-44	2.5478933096949644e-14	1.0561278842644337e-14	0.009553764822485699	-2.930546845559572e-20	7.802070763642182e-15	4.40499614681661e-18	8.203344485970407e-17	1.6310209009079082e-21
97000000	0.00022311758872244774	-4.551489641057358e-21	-1.322251975314235e-44	2.5478933096949644e-14	1.0561278842644337e-14	0.009553764822485699	-2.930513921035194e-20	7.802070763642182e-15	4.40499614681661e-18	8.203344485970407e-17	1.6310209009079082e-21
97100000	0.00022311758872244774	-4.551489641057358e-21	-1.3236160974996501e-44	2.5478933096949644e-14	1.0561278842644337e-14	0.009553764822485699	-2.930480996510816e-20	7.802070763642182e-15	4.40499614681661e-18	8.203344485970407e-17	1.6310209009079082e-21
97200000	0.00022311758872244774	-4.551489641057358e-21	-1.3249802196887535e-44	2.5478933096949644e-14	1.0561278842644337e-14	0.009553764822485699	-2.930448071986439e-20	7.802070763642182e-15	4.40499614681661e-18	8.203344485970407e-17	1.6310209009079082e-21
97300000	0.00022311758872244774	-4.551489641057358e-21	-1.3263443418825076e-44	2.5478933096949644e-14	1.0561278842644337e-14	0.009553764822485699	-2.9304151474620607e-20	7.802070763642182e-15	4.40499614681661e-18	8.203344485970407e-17	1.6310209009079082e-21
97400000	0.00022311758872244774	-4.551489641057358e-21	-1.3277084640818755e-44	2.5478933096949644e-14	1.0561278842644337e-14	0.009553764822485699	-2.9303822229376826e-20	7.802070763642182e-15	4.40499614681661e-18	8.203344485970407e-17	1.6310209009079082e-21
97500000	0.00022311758872244774	-4.551489641057358e-21	-1.3290725862878195e-44	2.5478933096949644e-14	1.0561278842644337e-14	0.009553764822485699	-2.9303492984133046e-20	7.802070763642182e-15	4.40499614681661e-18	8.203344485970407e-17	1.6310209009079082e-21
97600000	0.00022311758872244774	-4.551489641057358e-21	-1.3304367085013026e-44	2.5478933096949644e-14	1.0561278842644337e-14	0.009553764822485699	-2.9303163738889265e-20	7.802070763642182e-15	4.40499614681661e-18	8.203344485970407e-17	1.6310209009079082e-21
97700000	0.00022311758872244774	-4.551489641057358e-21	-1.3318008307232871e-44	2.5478933096949644e-14	1.0561278842644337e-14	0.009553764822485699	-2.9302834493645485e-20	7.802070763642182e-15	4.40499614681661e-18	8.203344485970407e-17	1.6310209009079082e-21
97800000	0.00022311758872244774	-4.551489641057358e-21	-1.333164952954736e-44	2.5478933096949644e-14	1.0561278842644337e-14	0.009553764822485699	-2.9302505248401704e-20	7.802070763642182e-15	4.40499614681661e-18	8.203344485970407e-17	1.6310209009079082e-21
97900000	0.00022311758872244774	-4.551489641057358e-21	-1.3345290751966123e-44	2.5478933096949644e-14	1.0561278842644337e-14	0.009553764822485699	-2.9302176003157924e-20	7.802070763642182e-15	4.40499614681661e-18	8.203344485970407e-17	1.6310209009079082e-21
98000000	0.00022311758872244774	-4.551489641057358e-21	-1.335893197449878e-44	2.5478933096949644e-14	1.0561278842644337e-14	0.009553764822485699	-2.9301846757914144e-20	7.802070763642182e-15	4.40499614681661e-18	8.203344485970407e-17	1.6310209009079082e-21
98100000	0.00022311758872244774	-4.551489641057358e-21	-1.337257319715496e-44	2.5478933096949644e-14	1.0561278842644337e-14	0.009553764822485699	-2.9301517512670363e-20	7.802070763642182e-15	4.40499614681661e-18	8.203344485970407e-17	1.6310209009079082e-21
98200000	0.00022311758872244774	-4.551489641057358e-21	-1.3386214419944293e-44	2.5478933096949644e-14	1.0561278842644337e-14	0.009553764822485699	-2.930118826742658e-20	7.802070763642182e-15	4.40499614681661e-18	8.203344485970407e-17	1.6310209009079082e-21
98300000	0.00022311758872244774	-4.551489641057358e-21	-1.3399855642876404e-44	2.5478933096949644e-14	1.0561278842644337e-14	0.009553764822485699	-2.93008590221828e-20	7.802070763642182e-15	4.40499614681661e-18	8.203344485970407e-17	1.6310209009079082e-21
98400000	0.00022311758872244774	-4.551489641057358e-21	-1.3413496865960917e-44	2.5478933096949644e-14	1.0561278842644337e-14	0.009553764822485699	-2.930052977693902e-20	7.802070763642182e-15	4.40499614681661e-18	8.203344485970407e-17	1.6310209009079082e-21
98500000	0.00022311758872244774	-4.551489641057358e-21	-1.3427138089207465e-44	2.5478933096949644e-14	1.0561278842644337e-14	0.009553764822485699	-2.930020053169524e-20	7.802070763642182e-15	4.40499614681661e-18	8.203344485970407e-17	1.6310209009079082e-21
98600000	0.00022311758872244774	-4.551489641057358e-21	-1.3440779312625671e-44	2.5478933096949644e-14	1.0561278842644337e-14	0.009553764822485699	-2.929987128645146e-20	7.802070763642182e-15	4.40499614681661e-18	8.203344485970407e-17	1.6310209009079082e-21
98700000	0.00022311758872244774	-4.551489641057358e-21	-1.3454420536225161e-44	2.5478933096949644e-14	1.0561278842644337e-14	0.009553764822485699	-2.929954204120768e-20	7.802070763642182e-15	4.40499614681661e-18	8.203344485970407e-17	1.6310209009079082e-21
98800000	0.00022311758872244774	-4.551489641057358e-21	-1.3468061760015563e-44	2.5478933096949644e-14	1.0561278842644337e-14	0.009553764822485699	-2.92992127959639e-20	7.802070763642182e-15	4.40499614681661e-18	8.203344485970407e-17	1.6310209009079082e-21
98900000	0.00022311758872244774	-4.551489641057358e-21	-1.3481702984006506e-44	2.5478933096949644e-14	1.0561278842644337e-14	0.009553764822485699	-2.929888355072012e-20	7.802070763642182e-15	4.40499614681661e-18	8.203344485970407e-17	1.6310209009079082e-21
99000000	0.00022311758872244774	-4.551489641057358e-21	-1.3495344208207615e-44	2.5478933096949644e-14	1.0561278842644337e-14	0.009553764822485699	-2.929855430547634e-20	7.802070763642182e-15	4.40499614681661e-18	8.203344485970407e-17	1.6310209009079082e-21
99100000	0.00022311758872244774	-4.551489641057358e-21	-1.3508985432628518e-44	2.5478933096949644e-14	1.0561278842644337e-14	0.009553764822485699	-2.9298225060232565e-20	7.802070763642182e-15	4.40499614681661e-18	8.203344485970407e-17	1.6310209009079082e-21
99200000	0.00022311758872244774	-4.551489641057358e-21	-1.3522626657278839e-44	2.5478933096949644e-14	1.0561278842644337e-14	0.009553764822485699	-2.9297895814988784e-20	7.802070763642182e-15	4.40499614681661e-18	8.203344485970407e-17	1.6310209009079082e-21
99300000	0.00022311758872244774	-4.551489641057358e-21	-1.3536267882168208e-44	2.5478933096949644e-14	1.0561278842644337e-14	0.009553764822485699	-2.9297566569745004e-20	7.802070763642182e-15	4.40499614681661e-18	8.203344485970407e-17	1.6310209009079082e-21
99400000	0.00022311758872244774	-4.551489641057358e-21	-1.354990910730625e-44	2.5478933096949644e-14	1.0561278842644337e-14	0.009553764822485699	-2.9297237324501223e-20	7.802070763642182e-15	4.40499614681661e-18	8.203344485970407e-17	1.6310209009079082e-21
99500000	0.00022311758872244774	-4.551489641057358e-21	-1.3563550332702594e-44	2.5478933096949644e-14	1.0561278842644337e-14	0.009553764822485699	-2.929690807925744e-20	7.802070763642182e-15	4.40499614681661e-18	8.203344485970407e-17	1.6310209009079082e-21
99600000	0.00022311758872244774	-4.551489641057358e-21	-1.3577191558366866e-44	2.5478933096949644e-14	1.0561278842644337e-14	0.009553764822485699	-2.929657883401366e-20	7.802070763642182e-15	4.40499614681661e-18	8.203344485970407e-17	1.6310209009079082e-21
99700000	0.00022311758872244774	-4.551489641057358e-21	-1.3590832784308691e-44	2.5478933096949644e-14	1.0561278842644337e-14	0.009553764822485699	-2.929624958876988e-20	7.802070763642182e-15	4.40499614681661e-18	8.203344485970407e-17	1.6310209009079082e-21
99800000	0.00022311758872244774	-4.551489641057358e-21	-1.36044740105377e-44	2.5478933096949644e-14	1.0561278842644337e-14	0.009553764822485699	-2.92959203435261e-20	7.802070763642182e-15	4.40499614681661e-18	8.203344485970407e-17	1.6310209009079082e-21
99900000	0.00022311758872244774	-4.551489641057358e-21	-1.3618115237063512e-44	2.5478933096949644e-14	1.0561278842644337e-14	0.009553764822485699	-2.929559109828232e-20	7.802070763642182e-15	4.40499614681661e-18	8.203344485970407e-17	1.6310209009079082e-21
100000000	0.00022311758872244774	-4.551489641057358e-21	-1.3631756463895764e-44	2.5478933096949644e-14	1.0561278842644337e-14	0.009553764822485699	-2.929526185303854e-20	7.802070763642182e-15	4.40499614681661e-18	8.203344485970407e-17	1.6310209009079082e-21
