# Supplementary material for: Thermodynamics Underpinning the Microbial Community‐Level Nitrogen Energy Metabolism
Source: Environ Microbiol. 2025 Feb 16;27(2):e70055. doi: 10.1111/1462-2920.70055 (PMC11830459; doi:10.1111/1462-2920.70055)
Supplement: Supplementary file 1 — Data S1. [file EMI-27-e70055-s001.zip › SI/Nnetwork/Results/kdef_-10/Iin_-5/p_0.2/O2_-6._H_-5..csv]

time	N2	N2H4	N2H5	N2O	NH2OH	NH3	NH3OH	NH4	NO	NO2	NO3
0	0.00001	0.00001	0.00001	0.00001	0.00001	0.00001	0.00001	0.00001	0.00001	0.00001	0.00001
100000	0.00499715274659231	1.7554197208663746e-49	5.371470769945923e-62	1.2236169831040545e-9	2.506605165367686e-15	5.692051459000288e-6	-4.06442003496816e-21	4.64839472199049e-16	6.724562434213668e-13	3.160513471609577e-12	4.286471478412625e-12
200000	0.00499715274659231	1.755419720866373e-49	5.371470769945063e-62	1.2236169831040545e-9	2.5066051653592248e-15	5.692051459000288e-6	-4.054598595544976e-21	4.648394708911114e-16	6.724562434213666e-13	3.1605134716081582e-12	4.286471478412622e-12
300000	0.00499715274659231	1.7554197208663727e-49	5.371470769945075e-62	1.2236169831040545e-9	2.506605165359318e-15	5.692051459000288e-6	-4.044777156121892e-21	4.648394709056e-16	6.724562434213665e-13	3.1605134716081744e-12	4.286471478412622e-12
400000	0.00499715274659231	1.7554197208663727e-49	5.371470769945075e-62	1.2236169831040545e-9	2.5066051653593175e-15	5.692051459000288e-6	-4.0349557166988055e-21	4.648394709055607e-16	6.724562434213665e-13	3.1605134716081744e-12	4.286471478412622e-12
500000	0.00499715274659231	1.755419720866373e-49	5.3714707699450685e-62	1.2236169831040545e-9	2.506605165359265e-15	5.6920514590002875e-6	-4.025134277275719e-21	4.6483947089734365e-16	6.724562434213666e-13	3.1605134716081655e-12	4.286471478412622e-12
600000	0.00499715274659231	1.7554197208663738e-49	5.37147076994506e-62	1.2236169831040545e-9	2.5066051653592007e-15	5.6920514590002875e-6	-4.015312837852633e-21	4.648394708872987e-16	6.724562434213667e-13	3.1605134716081546e-12	4.2864714784126225e-12
700000	0.00499715274659231	1.755419720866374e-49	5.371470769945055e-62	1.2236169831040545e-9	2.5066051653591652e-15	5.6920514590002875e-6	-4.0054913984295465e-21	4.64839470881776e-16	6.724562434213667e-13	3.1605134716081485e-12	4.2864714784126225e-12
800000	0.00499715274659231	1.755419720866374e-49	5.371470769945055e-62	1.2236169831040545e-9	2.5066051653591652e-15	5.6920514590002875e-6	-3.995669959006461e-21	4.648394708817531e-16	6.724562434213667e-13	3.1605134716081485e-12	4.2864714784126225e-12
900000	0.00499715274659231	1.755419720866374e-49	5.371470769945055e-62	1.2236169831040545e-9	2.5066051653591652e-15	5.6920514590002875e-6	-3.985848519583375e-21	4.648394708817637e-16	6.724562434213667e-13	3.1605134716081485e-12	4.2864714784126225e-12
1000000	0.00499715274659231	1.755419720866374e-49	5.3714707699450555e-62	1.2236169831040545e-9	2.5066051653591652e-15	5.6920514590002875e-6	-3.976027080160289e-21	4.648394708817542e-16	6.724562434213667e-13	3.1605134716081485e-12	4.2864714784126225e-12
1100000	0.004997152746592311	1.755419720866374e-49	5.3714707699450555e-62	1.2236169831040548e-9	2.506605165359165e-15	5.692051459000288e-6	-3.9662056407372034e-21	4.648394708817358e-16	6.724562434213667e-13	3.160513471608148e-12	4.2864714784126225e-12
1200000	0.004997152746592311	1.755419720866374e-49	5.371470769945056e-62	1.2236169831040548e-9	2.506605165359165e-15	5.692051459000288e-6	-3.956384201314118e-21	4.648394708817206e-16	6.724562434213667e-13	3.160513471608148e-12	4.2864714784126225e-12
1300000	0.004997152746592311	1.755419720866374e-49	5.371470769945056e-62	1.2236169831040548e-9	2.506605165359165e-15	5.692051459000288e-6	-3.9465627618910315e-21	4.648394708817176e-16	6.724562434213667e-13	3.160513471608148e-12	4.2864714784126225e-12
1400000	0.004997152746592311	1.755419720866374e-49	5.371470769945056e-62	1.2236169831040548e-9	2.506605165359165e-15	5.692051459000288e-6	-3.936741322467946e-21	4.648394708817178e-16	6.724562434213667e-13	3.160513471608148e-12	4.2864714784126225e-12
1500000	0.004997152746592311	1.755419720866374e-49	5.371470769945057e-62	1.2236169831040548e-9	2.506605165359165e-15	5.692051459000288e-6	-3.92691988304486e-21	4.648394708817179e-16	6.724562434213667e-13	3.160513471608148e-12	4.2864714784126225e-12
1600000	0.004997152746592312	1.755419720866374e-49	5.371470769945057e-62	1.2236169831040548e-9	2.506605165359165e-15	5.692051459000289e-6	-3.917098443621775e-21	4.648394708817179e-16	6.724562434213667e-13	3.1605134716081477e-12	4.2864714784126225e-12
1700000	0.004997152746592312	1.755419720866374e-49	5.371470769945057e-62	1.2236169831040548e-9	2.506605165359165e-15	5.692051459000289e-6	-3.9072770041986885e-21	4.64839470881718e-16	6.724562434213667e-13	3.1605134716081477e-12	4.2864714784126225e-12
1800000	0.004997152746592312	1.755419720866374e-49	5.371470769945058e-62	1.2236169831040548e-9	2.5066051653591652e-15	5.692051459000289e-6	-3.897455564775603e-21	4.648394708817181e-16	6.724562434213667e-13	3.1605134716081477e-12	4.2864714784126225e-12
1900000	0.004997152746592312	1.755419720866374e-49	5.371470769945058e-62	1.2236169831040548e-9	2.5066051653591652e-15	5.692051459000289e-6	-3.8876341253525166e-21	4.648394708817182e-16	6.724562434213667e-13	3.1605134716081477e-12	4.2864714784126225e-12
2000000	0.004997152746592312	1.755419720866374e-49	5.371470769945058e-62	1.2236169831040548e-9	2.5066051653591652e-15	5.692051459000289e-6	-3.877812685929431e-21	4.648394708817182e-16	6.724562434213667e-13	3.1605134716081477e-12	4.2864714784126225e-12
2100000	0.004997152746592312	1.7554197208663746e-49	5.371470769945058e-62	1.2236169831040548e-9	2.5066051653591652e-15	5.692051459000289e-6	-3.8679912465063454e-21	4.648394708817183e-16	6.724562434213667e-13	3.1605134716081477e-12	4.286471478412622e-12
2200000	0.004997152746592312	1.7554197208663746e-49	5.371470769945058e-62	1.2236169831040548e-9	2.5066051653591652e-15	5.692051459000289e-6	-3.858169807083259e-21	4.648394708817183e-16	6.724562434213667e-13	3.1605134716081477e-12	4.286471478412622e-12
2300000	0.004997152746592312	1.7554197208663746e-49	5.371470769945058e-62	1.2236169831040548e-9	2.5066051653591652e-15	5.692051459000289e-6	-3.8483483676601735e-21	4.648394708817184e-16	6.724562434213667e-13	3.1605134716081477e-12	4.286471478412622e-12
2400000	0.004997152746592312	1.7554197208663746e-49	5.371470769945058e-62	1.2236169831040548e-9	2.5066051653591652e-15	5.692051459000289e-6	-3.838526928237088e-21	4.648394708817184e-16	6.724562434213667e-13	3.1605134716081477e-12	4.286471478412622e-12
2500000	0.004997152746592313	1.7554197208663746e-49	5.371470769945059e-62	1.2236169831040548e-9	2.5066051653591652e-15	5.692051459000289e-6	-3.828705488814002e-21	4.648394708817184e-16	6.724562434213667e-13	3.1605134716081477e-12	4.286471478412622e-12
2600000	0.004997152746592313	1.7554197208663746e-49	5.371470769945059e-62	1.2236169831040548e-9	2.5066051653591652e-15	5.692051459000289e-6	-3.818884049390916e-21	4.648394708817185e-16	6.724562434213667e-13	3.1605134716081477e-12	4.286471478412622e-12
2700000	0.004997152746592313	1.7554197208663746e-49	5.371470769945059e-62	1.2236169831040548e-9	2.5066051653591652e-15	5.692051459000289e-6	-3.8090626099678305e-21	4.648394708817185e-16	6.724562434213667e-13	3.1605134716081477e-12	4.286471478412622e-12
2800000	0.004997152746592313	1.7554197208663746e-49	5.371470769945059e-62	1.2236169831040548e-9	2.5066051653591652e-15	5.692051459000289e-6	-3.799241170544745e-21	4.648394708817185e-16	6.724562434213667e-13	3.1605134716081477e-12	4.286471478412622e-12
2900000	0.004997152746592313	1.7554197208663746e-49	5.371470769945059e-62	1.2236169831040548e-9	2.5066051653591652e-15	5.692051459000289e-6	-3.7894197311216586e-21	4.648394708817185e-16	6.724562434213667e-13	3.1605134716081477e-12	4.286471478412622e-12
3000000	0.004997152746592313	1.7554197208663746e-49	5.371470769945059e-62	1.2236169831040548e-9	2.5066051653591652e-15	5.692051459000289e-6	-3.779598291698573e-21	4.648394708817185e-16	6.724562434213667e-13	3.1605134716081477e-12	4.286471478412622e-12
3100000	0.004997152746592313	1.7554197208663746e-49	5.371470769945059e-62	1.2236169831040548e-9	2.5066051653591652e-15	5.692051459000289e-6	-3.7697768522754874e-21	4.648394708817185e-16	6.724562434213667e-13	3.1605134716081477e-12	4.286471478412622e-12
3200000	0.004997152746592313	1.7554197208663746e-49	5.371470769945059e-62	1.2236169831040548e-9	2.5066051653591652e-15	5.692051459000289e-6	-3.759955412852401e-21	4.648394708817185e-16	6.724562434213667e-13	3.1605134716081477e-12	4.286471478412622e-12
3300000	0.004997152746592313	1.7554197208663746e-49	5.371470769945059e-62	1.2236169831040548e-9	2.5066051653591652e-15	5.692051459000289e-6	-3.7501339734293155e-21	4.648394708817185e-16	6.724562434213667e-13	3.1605134716081477e-12	4.286471478412622e-12
3400000	0.004997152746592313	1.7554197208663746e-49	5.371470769945059e-62	1.2236169831040548e-9	2.5066051653591652e-15	5.692051459000289e-6	-3.74031253400623e-21	4.648394708817185e-16	6.724562434213667e-13	3.1605134716081477e-12	4.286471478412622e-12
3500000	0.004997152746592313	1.7554197208663746e-49	5.371470769945059e-62	1.2236169831040548e-9	2.5066051653591652e-15	5.692051459000289e-6	-3.7304910945831436e-21	4.648394708817185e-16	6.724562434213667e-13	3.1605134716081477e-12	4.286471478412622e-12
3600000	0.004997152746592313	1.7554197208663746e-49	5.371470769945059e-62	1.2236169831040548e-9	2.5066051653591652e-15	5.692051459000289e-6	-3.720669655160058e-21	4.648394708817185e-16	6.724562434213667e-13	3.1605134716081477e-12	4.286471478412622e-12
3700000	0.004997152746592313	1.7554197208663746e-49	5.371470769945059e-62	1.2236169831040548e-9	2.5066051653591652e-15	5.692051459000289e-6	-3.7108482157369724e-21	4.648394708817184e-16	6.724562434213667e-13	3.1605134716081477e-12	4.286471478412622e-12
3800000	0.004997152746592313	1.7554197208663746e-49	5.371470769945059e-62	1.2236169831040548e-9	2.5066051653591652e-15	5.692051459000289e-6	-3.701026776313886e-21	4.648394708817184e-16	6.724562434213667e-13	3.1605134716081477e-12	4.286471478412622e-12
3900000	0.004997152746592312	1.7554197208663746e-49	5.371470769945058e-62	1.2236169831040548e-9	2.5066051653591652e-15	5.692051459000289e-6	-3.6912053368908005e-21	4.648394708817184e-16	6.724562434213667e-13	3.1605134716081477e-12	4.286471478412622e-12
4000000	0.004997152746592312	1.7554197208663746e-49	5.371470769945058e-62	1.2236169831040548e-9	2.5066051653591652e-15	5.692051459000289e-6	-3.681383897467715e-21	4.648394708817184e-16	6.724562434213667e-13	3.1605134716081477e-12	4.286471478412622e-12
4100000	0.004997152746592312	1.7554197208663746e-49	5.371470769945058e-62	1.2236169831040548e-9	2.5066051653591652e-15	5.692051459000289e-6	-3.671562458044629e-21	4.648394708817183e-16	6.724562434213667e-13	3.1605134716081477e-12	4.286471478412622e-12
4200000	0.004997152746592312	1.7554197208663746e-49	5.371470769945058e-62	1.2236169831040548e-9	2.5066051653591652e-15	5.692051459000289e-6	-3.661741018621543e-21	4.648394708817183e-16	6.724562434213667e-13	3.1605134716081477e-12	4.286471478412622e-12
4300000	0.004997152746592312	1.7554197208663746e-49	5.371470769945058e-62	1.2236169831040548e-9	2.5066051653591652e-15	5.692051459000289e-6	-3.6519195791984575e-21	4.648394708817183e-16	6.724562434213667e-13	3.1605134716081477e-12	4.286471478412622e-12
4400000	0.004997152746592312	1.7554197208663746e-49	5.371470769945058e-62	1.2236169831040548e-9	2.5066051653591652e-15	5.692051459000289e-6	-3.642098139775371e-21	4.648394708817182e-16	6.724562434213667e-13	3.1605134716081477e-12	4.286471478412622e-12
4500000	0.004997152746592312	1.7554197208663746e-49	5.371470769945058e-62	1.2236169831040548e-9	2.5066051653591652e-15	5.692051459000289e-6	-3.6322767003522856e-21	4.648394708817182e-16	6.724562434213667e-13	3.1605134716081477e-12	4.286471478412622e-12
4600000	0.004997152746592312	1.7554197208663746e-49	5.371470769945058e-62	1.2236169831040548e-9	2.5066051653591652e-15	5.692051459000288e-6	-3.6224552609292e-21	4.648394708817182e-16	6.724562434213667e-13	3.1605134716081477e-12	4.286471478412622e-12
4700000	0.004997152746592312	1.7554197208663746e-49	5.371470769945058e-62	1.2236169831040548e-9	2.506605165359165e-15	5.692051459000288e-6	-3.612633821506114e-21	4.648394708817181e-16	6.724562434213667e-13	3.1605134716081477e-12	4.286471478412622e-12
4800000	0.004997152746592312	1.755419720866374e-49	5.371470769945058e-62	1.2236169831040545e-9	2.506605165359165e-15	5.692051459000288e-6	-3.602812382083028e-21	4.648394708817181e-16	6.724562434213667e-13	3.1605134716081477e-12	4.286471478412622e-12
4900000	0.004997152746592312	1.755419720866374e-49	5.371470769945057e-62	1.2236169831040545e-9	2.506605165359165e-15	5.692051459000288e-6	-3.5929909426599425e-21	4.648394708817181e-16	6.724562434213667e-13	3.1605134716081477e-12	4.286471478412622e-12
5000000	0.004997152746592312	1.755419720866374e-49	5.371470769945057e-62	1.2236169831040545e-9	2.506605165359165e-15	5.692051459000288e-6	-3.583169503236856e-21	4.64839470881718e-16	6.724562434213667e-13	3.1605134716081477e-12	4.286471478412622e-12
5100000	0.004997152746592312	1.755419720866374e-49	5.371470769945057e-62	1.2236169831040545e-9	2.506605165359165e-15	5.692051459000288e-6	-3.573348063813771e-21	4.64839470881718e-16	6.724562434213667e-13	3.1605134716081477e-12	4.286471478412622e-12
5200000	0.004997152746592312	1.755419720866374e-49	5.371470769945057e-62	1.2236169831040545e-9	2.506605165359165e-15	5.692051459000288e-6	-3.563526624390685e-21	4.648394708817179e-16	6.724562434213667e-13	3.1605134716081477e-12	4.286471478412622e-12
5300000	0.004997152746592312	1.755419720866374e-49	5.371470769945057e-62	1.2236169831040545e-9	2.506605165359165e-15	5.692051459000288e-6	-3.553705184967599e-21	4.648394708817179e-16	6.724562434213667e-13	3.160513471608148e-12	4.286471478412622e-12
5400000	0.004997152746592312	1.755419720866374e-49	5.371470769945057e-62	1.2236169831040545e-9	2.506605165359165e-15	5.692051459000288e-6	-3.543883745544513e-21	4.648394708817179e-16	6.724562434213667e-13	3.160513471608148e-12	4.286471478412622e-12
5500000	0.004997152746592311	1.755419720866374e-49	5.371470769945057e-62	1.2236169831040545e-9	2.506605165359165e-15	5.692051459000288e-6	-3.5340623061214276e-21	4.648394708817178e-16	6.724562434213667e-13	3.160513471608148e-12	4.286471478412622e-12
5600000	0.004997152746592311	1.755419720866374e-49	5.371470769945057e-62	1.2236169831040545e-9	2.506605165359165e-15	5.692051459000288e-6	-3.524240866698341e-21	4.648394708817178e-16	6.724562434213667e-13	3.160513471608148e-12	4.286471478412622e-12
5700000	0.004997152746592311	1.755419720866374e-49	5.371470769945057e-62	1.2236169831040545e-9	2.506605165359165e-15	5.692051459000288e-6	-3.514419427275256e-21	4.648394708817178e-16	6.724562434213667e-13	3.160513471608148e-12	4.286471478412622e-12
5800000	0.004997152746592311	1.755419720866374e-49	5.371470769945057e-62	1.2236169831040545e-9	2.506605165359165e-15	5.6920514590002875e-6	-3.50459798785217e-21	4.648394708817177e-16	6.724562434213667e-13	3.160513471608148e-12	4.286471478412622e-12
5900000	0.004997152746592311	1.755419720866374e-49	5.371470769945056e-62	1.2236169831040545e-9	2.506605165359165e-15	5.6920514590002875e-6	-3.494776548429084e-21	4.648394708817177e-16	6.724562434213667e-13	3.160513471608148e-12	4.286471478412622e-12
6000000	0.004997152746592311	1.755419720866374e-49	5.371470769945056e-62	1.2236169831040545e-9	2.506605165359165e-15	5.6920514590002875e-6	-3.484955109005998e-21	4.648394708817177e-16	6.724562434213667e-13	3.160513471608148e-12	4.286471478412622e-12
6100000	0.004997152746592311	1.755419720866374e-49	5.371470769945056e-62	1.2236169831040545e-9	2.506605165359165e-15	5.6920514590002875e-6	-3.4751336695829126e-21	4.648394708817177e-16	6.724562434213667e-13	3.160513471608148e-12	4.286471478412622e-12
6200000	0.004997152746592311	1.755419720866374e-49	5.371470769945056e-62	1.2236169831040545e-9	2.506605165359165e-15	5.6920514590002875e-6	-3.465312230159826e-21	4.648394708817176e-16	6.724562434213667e-13	3.160513471608148e-12	4.286471478412622e-12
6300000	0.004997152746592311	1.755419720866374e-49	5.371470769945056e-62	1.2236169831040545e-9	2.506605165359165e-15	5.6920514590002875e-6	-3.455490790736741e-21	4.648394708817176e-16	6.724562434213667e-13	3.160513471608148e-12	4.286471478412622e-12
6400000	0.004997152746592311	1.755419720866374e-49	5.371470769945056e-62	1.2236169831040545e-9	2.506605165359165e-15	5.6920514590002875e-6	-3.445669351313655e-21	4.648394708817176e-16	6.724562434213667e-13	3.160513471608148e-12	4.286471478412622e-12
6500000	0.004997152746592311	1.755419720866374e-49	5.371470769945056e-62	1.2236169831040545e-9	2.506605165359165e-15	5.6920514590002875e-6	-3.435847911890569e-21	4.648394708817176e-16	6.724562434213667e-13	3.160513471608148e-12	4.286471478412622e-12
6600000	0.004997152746592311	1.755419720866374e-49	5.371470769945056e-62	1.2236169831040545e-9	2.506605165359165e-15	5.6920514590002875e-6	-3.426026472467483e-21	4.648394708817176e-16	6.724562434213667e-13	3.160513471608148e-12	4.286471478412622e-12
6700000	0.004997152746592311	1.755419720866374e-49	5.371470769945056e-62	1.2236169831040545e-9	2.506605165359165e-15	5.6920514590002875e-6	-3.416205033044398e-21	4.648394708817176e-16	6.724562434213667e-13	3.160513471608148e-12	4.286471478412622e-12
6800000	0.004997152746592311	1.755419720866374e-49	5.371470769945056e-62	1.2236169831040545e-9	2.506605165359165e-15	5.6920514590002875e-6	-3.406383593621312e-21	4.648394708817176e-16	6.724562434213667e-13	3.160513471608148e-12	4.286471478412622e-12
6900000	0.004997152746592311	1.755419720866374e-49	5.371470769945056e-62	1.2236169831040545e-9	2.506605165359165e-15	5.6920514590002875e-6	-3.396562154198226e-21	4.648394708817176e-16	6.724562434213667e-13	3.160513471608148e-12	4.286471478412622e-12
7000000	0.004997152746592311	1.755419720866374e-49	5.371470769945056e-62	1.2236169831040545e-9	2.506605165359165e-15	5.6920514590002875e-6	-3.38674071477514e-21	4.648394708817176e-16	6.724562434213667e-13	3.160513471608148e-12	4.286471478412622e-12
7100000	0.004997152746592311	1.755419720866374e-49	5.371470769945056e-62	1.2236169831040545e-9	2.506605165359165e-15	5.6920514590002875e-6	-3.3769192753520542e-21	4.648394708817176e-16	6.724562434213667e-13	3.160513471608148e-12	4.286471478412622e-12
7200000	0.004997152746592311	1.755419720866374e-49	5.371470769945056e-62	1.2236169831040545e-9	2.506605165359165e-15	5.6920514590002875e-6	-3.3670978359289683e-21	4.648394708817176e-16	6.724562434213667e-13	3.160513471608148e-12	4.286471478412622e-12
7300000	0.004997152746592311	1.755419720866374e-49	5.371470769945056e-62	1.2236169831040545e-9	2.506605165359165e-15	5.6920514590002875e-6	-3.3572763965058827e-21	4.648394708817176e-16	6.724562434213667e-13	3.160513471608148e-12	4.286471478412622e-12
7400000	0.004997152746592311	1.755419720866374e-49	5.371470769945056e-62	1.2236169831040545e-9	2.506605165359165e-15	5.6920514590002875e-6	-3.3474549570827967e-21	4.648394708817176e-16	6.724562434213667e-13	3.160513471608148e-12	4.286471478412622e-12
7500000	0.004997152746592311	1.755419720866374e-49	5.371470769945056e-62	1.2236169831040545e-9	2.506605165359165e-15	5.6920514590002875e-6	-3.3376335176597108e-21	4.648394708817176e-16	6.724562434213667e-13	3.160513471608148e-12	4.286471478412622e-12
7600000	0.004997152746592311	1.755419720866374e-49	5.371470769945056e-62	1.2236169831040545e-9	2.506605165359165e-15	5.6920514590002875e-6	-3.3278120782366252e-21	4.648394708817176e-16	6.724562434213667e-13	3.160513471608148e-12	4.286471478412622e-12
7700000	0.004997152746592311	1.755419720866374e-49	5.371470769945056e-62	1.2236169831040545e-9	2.506605165359165e-15	5.6920514590002875e-6	-3.3179906388135393e-21	4.648394708817176e-16	6.724562434213667e-13	3.160513471608148e-12	4.286471478412622e-12
7800000	0.004997152746592311	1.755419720866374e-49	5.371470769945056e-62	1.2236169831040545e-9	2.506605165359165e-15	5.6920514590002875e-6	-3.3081691993904533e-21	4.648394708817176e-16	6.724562434213667e-13	3.160513471608148e-12	4.286471478412622e-12
7900000	0.004997152746592311	1.755419720866374e-49	5.371470769945056e-62	1.2236169831040545e-9	2.506605165359165e-15	5.6920514590002875e-6	-3.2983477599673677e-21	4.648394708817176e-16	6.724562434213667e-13	3.160513471608148e-12	4.286471478412622e-12
8000000	0.004997152746592311	1.755419720866374e-49	5.371470769945056e-62	1.2236169831040545e-9	2.506605165359165e-15	5.6920514590002875e-6	-3.2885263205442818e-21	4.648394708817176e-16	6.724562434213667e-13	3.160513471608148e-12	4.286471478412622e-12
8100000	0.004997152746592311	1.755419720866374e-49	5.371470769945056e-62	1.2236169831040545e-9	2.506605165359165e-15	5.6920514590002875e-6	-3.278704881121196e-21	4.648394708817176e-16	6.724562434213667e-13	3.160513471608148e-12	4.286471478412622e-12
8200000	0.004997152746592311	1.755419720866374e-49	5.371470769945056e-62	1.2236169831040545e-9	2.506605165359165e-15	5.6920514590002875e-6	-3.26888344169811e-21	4.648394708817176e-16	6.724562434213667e-13	3.160513471608148e-12	4.286471478412622e-12
8300000	0.004997152746592311	1.7554197208663738e-49	5.371470769945056e-62	1.2236169831040545e-9	2.506605165359165e-15	5.6920514590002875e-6	-3.2590620022750243e-21	4.648394708817176e-16	6.724562434213667e-13	3.160513471608148e-12	4.286471478412622e-12
8400000	0.004997152746592311	1.7554197208663738e-49	5.371470769945056e-62	1.2236169831040545e-9	2.506605165359165e-15	5.6920514590002875e-6	-3.2492405628519384e-21	4.648394708817176e-16	6.724562434213667e-13	3.160513471608148e-12	4.286471478412622e-12
8500000	0.004997152746592311	1.7554197208663738e-49	5.371470769945056e-62	1.2236169831040545e-9	2.506605165359165e-15	5.6920514590002875e-6	-3.2394191234288524e-21	4.648394708817176e-16	6.724562434213667e-13	3.160513471608148e-12	4.286471478412622e-12
8600000	0.004997152746592311	1.7554197208663738e-49	5.371470769945056e-62	1.2236169831040545e-9	2.506605165359165e-15	5.6920514590002875e-6	-3.229597684005767e-21	4.648394708817176e-16	6.724562434213667e-13	3.160513471608148e-12	4.286471478412622e-12
8700000	0.004997152746592311	1.7554197208663738e-49	5.371470769945056e-62	1.2236169831040545e-9	2.506605165359165e-15	5.6920514590002875e-6	-3.219776244582681e-21	4.648394708817176e-16	6.724562434213667e-13	3.160513471608148e-12	4.286471478412622e-12
8800000	0.004997152746592311	1.7554197208663738e-49	5.371470769945056e-62	1.2236169831040545e-9	2.506605165359165e-15	5.6920514590002875e-6	-3.209954805159595e-21	4.648394708817176e-16	6.724562434213667e-13	3.160513471608148e-12	4.286471478412622e-12
8900000	0.004997152746592311	1.7554197208663738e-49	5.371470769945056e-62	1.2236169831040545e-9	2.506605165359165e-15	5.6920514590002875e-6	-3.2001333657365094e-21	4.648394708817176e-16	6.724562434213667e-13	3.160513471608148e-12	4.286471478412622e-12
9000000	0.004997152746592311	1.7554197208663738e-49	5.371470769945056e-62	1.2236169831040545e-9	2.506605165359165e-15	5.6920514590002875e-6	-3.1903119263134234e-21	4.648394708817176e-16	6.724562434213667e-13	3.160513471608148e-12	4.286471478412622e-12
9100000	0.004997152746592311	1.7554197208663738e-49	5.371470769945056e-62	1.2236169831040545e-9	2.506605165359165e-15	5.6920514590002875e-6	-3.1804904868903374e-21	4.648394708817176e-16	6.724562434213667e-13	3.160513471608148e-12	4.286471478412622e-12
9200000	0.004997152746592311	1.7554197208663738e-49	5.371470769945056e-62	1.2236169831040545e-9	2.506605165359165e-15	5.6920514590002875e-6	-3.170669047467252e-21	4.648394708817176e-16	6.724562434213667e-13	3.160513471608148e-12	4.286471478412622e-12
9300000	0.004997152746592311	1.7554197208663738e-49	5.371470769945056e-62	1.2236169831040545e-9	2.506605165359165e-15	5.6920514590002875e-6	-3.160847608044166e-21	4.648394708817176e-16	6.724562434213667e-13	3.160513471608148e-12	4.286471478412622e-12
9400000	0.004997152746592311	1.7554197208663738e-49	5.3714707699450555e-62	1.2236169831040545e-9	2.506605165359165e-15	5.6920514590002875e-6	-3.15102616862108e-21	4.648394708817176e-16	6.724562434213667e-13	3.160513471608148e-12	4.286471478412622e-12
9500000	0.004997152746592311	1.7554197208663738e-49	5.3714707699450555e-62	1.2236169831040545e-9	2.506605165359165e-15	5.6920514590002875e-6	-3.1412047291979944e-21	4.648394708817176e-16	6.724562434213667e-13	3.160513471608148e-12	4.286471478412622e-12
9600000	0.004997152746592311	1.7554197208663738e-49	5.3714707699450555e-62	1.2236169831040545e-9	2.506605165359165e-15	5.6920514590002875e-6	-3.1313832897749084e-21	4.648394708817176e-16	6.724562434213667e-13	3.160513471608148e-12	4.286471478412622e-12
9700000	0.004997152746592311	1.7554197208663738e-49	5.3714707699450555e-62	1.2236169831040545e-9	2.506605165359165e-15	5.6920514590002875e-6	-3.1215618503518225e-21	4.648394708817176e-16	6.724562434213667e-13	3.160513471608148e-12	4.286471478412622e-12
9800000	0.004997152746592311	1.7554197208663738e-49	5.3714707699450555e-62	1.2236169831040545e-9	2.506605165359165e-15	5.6920514590002875e-6	-3.111740410928737e-21	4.648394708817176e-16	6.724562434213667e-13	3.160513471608148e-12	4.286471478412622e-12
9900000	0.004997152746592311	1.7554197208663738e-49	5.3714707699450555e-62	1.2236169831040545e-9	2.506605165359165e-15	5.6920514590002875e-6	-3.101918971505651e-21	4.648394708817176e-16	6.724562434213667e-13	3.160513471608148e-12	4.286471478412622e-12
10000000	0.004997152746592311	1.7554197208663734e-49	5.3714707699450555e-62	1.2236169831040545e-9	2.506605165359165e-15	5.6920514590002875e-6	-3.092097532082565e-21	4.648394708817176e-16	6.724562434213667e-13	3.160513471608148e-12	4.286471478412622e-12
10100000	0.004997152746592311	1.7554197208663734e-49	5.3714707699450555e-62	1.2236169831040545e-9	2.506605165359165e-15	5.6920514590002875e-6	-3.0822760926594794e-21	4.648394708817176e-16	6.724562434213666e-13	3.160513471608148e-12	4.286471478412622e-12
10200000	0.004997152746592311	1.7554197208663734e-49	5.3714707699450555e-62	1.2236169831040548e-9	2.506605165359165e-15	5.692051459000288e-6	-3.0724546532363935e-21	4.648394708817176e-16	6.724562434213666e-13	3.160513471608148e-12	4.286471478412622e-12
10300000	0.004997152746592311	1.7554197208663734e-49	5.3714707699450555e-62	1.2236169831040548e-9	2.506605165359165e-15	5.692051459000288e-6	-3.0626332138133075e-21	4.648394708817176e-16	6.724562434213666e-13	3.160513471608148e-12	4.2864714784126225e-12
10400000	0.004997152746592311	1.7554197208663734e-49	5.3714707699450555e-62	1.2236169831040548e-9	2.506605165359165e-15	5.692051459000288e-6	-3.0528117743902216e-21	4.648394708817176e-16	6.724562434213666e-13	3.160513471608148e-12	4.2864714784126225e-12
10500000	0.004997152746592311	1.7554197208663734e-49	5.3714707699450555e-62	1.2236169831040548e-9	2.506605165359165e-15	5.692051459000288e-6	-3.042990334967136e-21	4.648394708817176e-16	6.724562434213666e-13	3.160513471608148e-12	4.2864714784126225e-12
10600000	0.004997152746592311	1.7554197208663734e-49	5.3714707699450555e-62	1.2236169831040548e-9	2.506605165359165e-15	5.692051459000288e-6	-3.03316889554405e-21	4.648394708817176e-16	6.724562434213666e-13	3.160513471608148e-12	4.2864714784126225e-12
10700000	0.004997152746592311	1.7554197208663734e-49	5.3714707699450555e-62	1.2236169831040548e-9	2.506605165359165e-15	5.692051459000288e-6	-3.023347456120964e-21	4.648394708817176e-16	6.724562434213666e-13	3.160513471608148e-12	4.2864714784126225e-12
10800000	0.004997152746592311	1.7554197208663734e-49	5.3714707699450555e-62	1.2236169831040548e-9	2.506605165359165e-15	5.692051459000288e-6	-3.0135260166978785e-21	4.648394708817176e-16	6.724562434213666e-13	3.160513471608148e-12	4.2864714784126225e-12
10900000	0.004997152746592311	1.7554197208663734e-49	5.3714707699450555e-62	1.2236169831040548e-9	2.506605165359165e-15	5.692051459000288e-6	-3.0037045772747926e-21	4.648394708817176e-16	6.724562434213666e-13	3.160513471608148e-12	4.2864714784126225e-12
11000000	0.004997152746592311	1.7554197208663734e-49	5.3714707699450555e-62	1.2236169831040548e-9	2.506605165359165e-15	5.692051459000288e-6	-2.9938831378517066e-21	4.648394708817176e-16	6.724562434213666e-13	3.160513471608148e-12	4.2864714784126225e-12
11100000	0.004997152746592311	1.7554197208663734e-49	5.3714707699450555e-62	1.2236169831040548e-9	2.506605165359165e-15	5.692051459000288e-6	-2.984061698428621e-21	4.648394708817176e-16	6.724562434213666e-13	3.160513471608148e-12	4.2864714784126225e-12
11200000	0.004997152746592311	1.7554197208663734e-49	5.3714707699450555e-62	1.2236169831040548e-9	2.506605165359165e-15	5.692051459000288e-6	-2.974240259005535e-21	4.648394708817176e-16	6.724562434213666e-13	3.160513471608148e-12	4.2864714784126225e-12
11300000	0.004997152746592311	1.7554197208663734e-49	5.3714707699450555e-62	1.2236169831040548e-9	2.506605165359165e-15	5.692051459000288e-6	-2.964418819582449e-21	4.648394708817176e-16	6.724562434213666e-13	3.160513471608148e-12	4.2864714784126225e-12
11400000	0.004997152746592311	1.755419720866373e-49	5.3714707699450555e-62	1.2236169831040548e-9	2.506605165359165e-15	5.692051459000288e-6	-2.9545973801593636e-21	4.648394708817176e-16	6.724562434213666e-13	3.160513471608148e-12	4.2864714784126225e-12
11500000	0.004997152746592311	1.755419720866373e-49	5.3714707699450555e-62	1.2236169831040548e-9	2.506605165359165e-15	5.692051459000288e-6	-2.9447759407362776e-21	4.648394708817176e-16	6.724562434213666e-13	3.160513471608148e-12	4.2864714784126225e-12
11600000	0.004997152746592311	1.755419720866373e-49	5.3714707699450555e-62	1.2236169831040548e-9	2.506605165359165e-15	5.692051459000288e-6	-2.9349545013131917e-21	4.648394708817176e-16	6.724562434213666e-13	3.160513471608148e-12	4.2864714784126225e-12
11700000	0.004997152746592311	1.755419720866373e-49	5.3714707699450555e-62	1.2236169831040548e-9	2.506605165359165e-15	5.692051459000288e-6	-2.925133061890106e-21	4.648394708817176e-16	6.724562434213666e-13	3.160513471608148e-12	4.2864714784126225e-12
11800000	0.004997152746592311	1.755419720866373e-49	5.3714707699450555e-62	1.2236169831040548e-9	2.506605165359165e-15	5.692051459000288e-6	-2.91531162246702e-21	4.648394708817176e-16	6.724562434213666e-13	3.160513471608148e-12	4.2864714784126225e-12
11900000	0.004997152746592311	1.755419720866373e-49	5.3714707699450555e-62	1.2236169831040548e-9	2.506605165359165e-15	5.692051459000288e-6	-2.905490183043934e-21	4.648394708817176e-16	6.724562434213666e-13	3.160513471608148e-12	4.2864714784126225e-12
12000000	0.004997152746592311	1.755419720866373e-49	5.3714707699450555e-62	1.2236169831040548e-9	2.506605165359165e-15	5.692051459000288e-6	-2.8956687436208486e-21	4.648394708817176e-16	6.724562434213666e-13	3.160513471608148e-12	4.2864714784126225e-12
12100000	0.004997152746592311	1.755419720866373e-49	5.3714707699450555e-62	1.2236169831040548e-9	2.506605165359165e-15	5.692051459000288e-6	-2.8858473041977627e-21	4.648394708817176e-16	6.724562434213666e-13	3.160513471608148e-12	4.2864714784126225e-12
12200000	0.004997152746592311	1.755419720866373e-49	5.3714707699450555e-62	1.2236169831040548e-9	2.506605165359165e-15	5.692051459000288e-6	-2.8760258647746767e-21	4.648394708817176e-16	6.724562434213666e-13	3.160513471608148e-12	4.2864714784126225e-12
12300000	0.004997152746592311	1.755419720866373e-49	5.3714707699450555e-62	1.2236169831040548e-9	2.506605165359165e-15	5.692051459000288e-6	-2.866204425351591e-21	4.648394708817176e-16	6.724562434213666e-13	3.160513471608148e-12	4.2864714784126225e-12
12400000	0.004997152746592311	1.755419720866373e-49	5.3714707699450555e-62	1.2236169831040548e-9	2.506605165359165e-15	5.692051459000288e-6	-2.856382985928505e-21	4.648394708817176e-16	6.724562434213666e-13	3.160513471608148e-12	4.2864714784126225e-12
12500000	0.004997152746592311	1.755419720866373e-49	5.3714707699450555e-62	1.2236169831040548e-9	2.506605165359165e-15	5.692051459000288e-6	-2.8465615465054192e-21	4.648394708817176e-16	6.724562434213666e-13	3.160513471608148e-12	4.2864714784126225e-12
12600000	0.004997152746592311	1.755419720866373e-49	5.3714707699450555e-62	1.2236169831040548e-9	2.506605165359165e-15	5.692051459000288e-6	-2.8367401070823337e-21	4.648394708817176e-16	6.724562434213666e-13	3.160513471608148e-12	4.2864714784126225e-12
12700000	0.004997152746592311	1.755419720866373e-49	5.3714707699450555e-62	1.2236169831040548e-9	2.506605165359165e-15	5.692051459000288e-6	-2.8269186676592477e-21	4.648394708817176e-16	6.724562434213666e-13	3.160513471608148e-12	4.2864714784126225e-12
12800000	0.004997152746592311	1.755419720866373e-49	5.3714707699450555e-62	1.2236169831040548e-9	2.506605165359165e-15	5.692051459000288e-6	-2.8170972282361618e-21	4.648394708817176e-16	6.724562434213666e-13	3.160513471608148e-12	4.2864714784126225e-12
12900000	0.004997152746592311	1.755419720866373e-49	5.3714707699450555e-62	1.2236169831040548e-9	2.506605165359165e-15	5.692051459000288e-6	-2.807275788813076e-21	4.648394708817176e-16	6.724562434213666e-13	3.160513471608148e-12	4.2864714784126225e-12
13000000	0.004997152746592311	1.755419720866373e-49	5.3714707699450555e-62	1.2236169831040548e-9	2.506605165359165e-15	5.692051459000288e-6	-2.7974543493899902e-21	4.648394708817176e-16	6.724562434213666e-13	3.160513471608148e-12	4.2864714784126225e-12
13100000	0.004997152746592311	1.755419720866373e-49	5.3714707699450555e-62	1.2236169831040548e-9	2.506605165359165e-15	5.692051459000288e-6	-2.7876329099669043e-21	4.648394708817176e-16	6.724562434213666e-13	3.160513471608148e-12	4.2864714784126225e-12
13200000	0.004997152746592311	1.755419720866373e-49	5.3714707699450555e-62	1.2236169831040548e-9	2.506605165359165e-15	5.692051459000288e-6	-2.7778114705438187e-21	4.648394708817176e-16	6.724562434213666e-13	3.160513471608148e-12	4.2864714784126225e-12
13300000	0.004997152746592311	1.755419720866373e-49	5.3714707699450555e-62	1.2236169831040548e-9	2.506605165359165e-15	5.692051459000288e-6	-2.7679900311207327e-21	4.648394708817176e-16	6.724562434213666e-13	3.160513471608148e-12	4.2864714784126225e-12
13400000	0.004997152746592311	1.755419720866373e-49	5.3714707699450555e-62	1.2236169831040548e-9	2.506605165359165e-15	5.692051459000288e-6	-2.7581685916976468e-21	4.648394708817176e-16	6.724562434213666e-13	3.160513471608148e-12	4.2864714784126225e-12
13500000	0.004997152746592311	1.7554197208663727e-49	5.3714707699450555e-62	1.2236169831040548e-9	2.506605165359165e-15	5.692051459000288e-6	-2.7483471522745612e-21	4.648394708817176e-16	6.724562434213666e-13	3.160513471608148e-12	4.2864714784126225e-12
13600000	0.004997152746592311	1.7554197208663727e-49	5.3714707699450555e-62	1.2236169831040548e-9	2.506605165359165e-15	5.692051459000288e-6	-2.7385257128514753e-21	4.648394708817176e-16	6.724562434213666e-13	3.160513471608148e-12	4.2864714784126225e-12
13700000	0.004997152746592311	1.7554197208663727e-49	5.3714707699450555e-62	1.2236169831040548e-9	2.506605165359165e-15	5.692051459000288e-6	-2.7287042734283893e-21	4.648394708817176e-16	6.724562434213666e-13	3.160513471608148e-12	4.2864714784126225e-12
13800000	0.004997152746592311	1.7554197208663727e-49	5.3714707699450555e-62	1.2236169831040548e-9	2.506605165359165e-15	5.692051459000288e-6	-2.7188828340053037e-21	4.648394708817176e-16	6.724562434213666e-13	3.160513471608148e-12	4.2864714784126225e-12
13900000	0.004997152746592311	1.7554197208663727e-49	5.3714707699450555e-62	1.2236169831040548e-9	2.506605165359165e-15	5.692051459000288e-6	-2.7090613945822178e-21	4.648394708817176e-16	6.724562434213666e-13	3.160513471608148e-12	4.2864714784126225e-12
14000000	0.004997152746592311	1.7554197208663727e-49	5.3714707699450555e-62	1.2236169831040548e-9	2.506605165359165e-15	5.692051459000288e-6	-2.699239955159132e-21	4.648394708817176e-16	6.724562434213666e-13	3.160513471608148e-12	4.2864714784126225e-12
14100000	0.004997152746592311	1.7554197208663727e-49	5.3714707699450555e-62	1.2236169831040548e-9	2.506605165359165e-15	5.692051459000288e-6	-2.6894185157360463e-21	4.648394708817176e-16	6.724562434213666e-13	3.160513471608148e-12	4.2864714784126225e-12
14200000	0.004997152746592311	1.7554197208663727e-49	5.3714707699450555e-62	1.2236169831040548e-9	2.506605165359165e-15	5.692051459000288e-6	-2.6795970763129603e-21	4.648394708817176e-16	6.724562434213666e-13	3.160513471608148e-12	4.2864714784126225e-12
14300000	0.004997152746592311	1.7554197208663727e-49	5.3714707699450555e-62	1.2236169831040548e-9	2.506605165359165e-15	5.692051459000288e-6	-2.6697756368898744e-21	4.648394708817176e-16	6.724562434213666e-13	3.160513471608148e-12	4.2864714784126225e-12
14400000	0.004997152746592311	1.7554197208663727e-49	5.3714707699450555e-62	1.2236169831040548e-9	2.506605165359165e-15	5.692051459000288e-6	-2.6599541974667888e-21	4.648394708817176e-16	6.724562434213666e-13	3.160513471608148e-12	4.2864714784126225e-12
14500000	0.004997152746592311	1.7554197208663727e-49	5.3714707699450555e-62	1.2236169831040548e-9	2.506605165359165e-15	5.692051459000288e-6	-2.650132758043703e-21	4.648394708817176e-16	6.724562434213666e-13	3.160513471608148e-12	4.2864714784126225e-12
14600000	0.004997152746592311	1.7554197208663727e-49	5.3714707699450555e-62	1.2236169831040548e-9	2.506605165359165e-15	5.692051459000288e-6	-2.640311318620617e-21	4.648394708817176e-16	6.724562434213666e-13	3.160513471608148e-12	4.2864714784126225e-12
14700000	0.004997152746592311	1.7554197208663727e-49	5.3714707699450555e-62	1.2236169831040548e-9	2.506605165359165e-15	5.692051459000288e-6	-2.630489879197531e-21	4.648394708817176e-16	6.724562434213666e-13	3.160513471608148e-12	4.2864714784126225e-12
14800000	0.004997152746592311	1.755419720866373e-49	5.3714707699450555e-62	1.2236169831040548e-9	2.506605165359165e-15	5.692051459000288e-6	-2.6206684397744453e-21	4.648394708817176e-16	6.724562434213666e-13	3.160513471608148e-12	4.2864714784126225e-12
14900000	0.004997152746592311	1.755419720866373e-49	5.3714707699450555e-62	1.2236169831040548e-9	2.506605165359165e-15	5.692051459000288e-6	-2.6108470003513594e-21	4.648394708817176e-16	6.724562434213666e-13	3.160513471608148e-12	4.2864714784126225e-12
15000000	0.004997152746592311	1.755419720866373e-49	5.3714707699450555e-62	1.2236169831040548e-9	2.506605165359165e-15	5.692051459000288e-6	-2.6010255609282734e-21	4.648394708817176e-16	6.724562434213666e-13	3.160513471608148e-12	4.2864714784126225e-12
15100000	0.004997152746592311	1.755419720866373e-49	5.3714707699450555e-62	1.2236169831040548e-9	2.506605165359165e-15	5.692051459000288e-6	-2.591204121505188e-21	4.648394708817176e-16	6.724562434213666e-13	3.160513471608148e-12	4.2864714784126225e-12
15200000	0.004997152746592311	1.755419720866373e-49	5.3714707699450555e-62	1.2236169831040548e-9	2.506605165359165e-15	5.692051459000288e-6	-2.581382682082102e-21	4.648394708817176e-16	6.724562434213666e-13	3.160513471608148e-12	4.2864714784126225e-12
15300000	0.004997152746592311	1.755419720866373e-49	5.3714707699450555e-62	1.2236169831040548e-9	2.506605165359165e-15	5.692051459000288e-6	-2.571561242659016e-21	4.648394708817176e-16	6.724562434213666e-13	3.160513471608148e-12	4.2864714784126225e-12
15400000	0.004997152746592311	1.755419720866373e-49	5.3714707699450555e-62	1.2236169831040548e-9	2.506605165359165e-15	5.692051459000288e-6	-2.5617398032359304e-21	4.648394708817176e-16	6.724562434213666e-13	3.160513471608148e-12	4.2864714784126225e-12
15500000	0.004997152746592311	1.755419720866373e-49	5.3714707699450555e-62	1.2236169831040548e-9	2.506605165359165e-15	5.692051459000288e-6	-2.5519183638128444e-21	4.648394708817176e-16	6.724562434213666e-13	3.160513471608148e-12	4.2864714784126225e-12
15600000	0.004997152746592311	1.755419720866373e-49	5.3714707699450555e-62	1.2236169831040548e-9	2.506605165359165e-15	5.692051459000288e-6	-2.5420969243897585e-21	4.648394708817176e-16	6.724562434213666e-13	3.160513471608148e-12	4.2864714784126225e-12
15700000	0.004997152746592311	1.755419720866373e-49	5.3714707699450555e-62	1.2236169831040548e-9	2.506605165359165e-15	5.692051459000288e-6	-2.532275484966673e-21	4.648394708817176e-16	6.724562434213666e-13	3.160513471608148e-12	4.2864714784126225e-12
15800000	0.004997152746592311	1.755419720866373e-49	5.3714707699450555e-62	1.2236169831040548e-9	2.506605165359165e-15	5.692051459000288e-6	-2.522454045543587e-21	4.648394708817176e-16	6.724562434213666e-13	3.160513471608148e-12	4.2864714784126225e-12
15900000	0.004997152746592311	1.755419720866373e-49	5.3714707699450555e-62	1.2236169831040548e-9	2.506605165359165e-15	5.692051459000288e-6	-2.512632606120501e-21	4.648394708817176e-16	6.724562434213666e-13	3.160513471608148e-12	4.2864714784126225e-12
16000000	0.004997152746592311	1.755419720866373e-49	5.3714707699450555e-62	1.2236169831040548e-9	2.506605165359165e-15	5.692051459000288e-6	-2.502811166697415e-21	4.648394708817176e-16	6.724562434213666e-13	3.160513471608148e-12	4.2864714784126225e-12
16100000	0.004997152746592311	1.755419720866373e-49	5.3714707699450555e-62	1.2236169831040548e-9	2.506605165359165e-15	5.692051459000288e-6	-2.4929897272743295e-21	4.648394708817176e-16	6.724562434213666e-13	3.160513471608148e-12	4.2864714784126225e-12
16200000	0.004997152746592311	1.755419720866373e-49	5.3714707699450555e-62	1.2236169831040548e-9	2.506605165359165e-15	5.692051459000288e-6	-2.4831682878512435e-21	4.648394708817176e-16	6.724562434213666e-13	3.160513471608148e-12	4.2864714784126225e-12
16300000	0.004997152746592311	1.755419720866373e-49	5.3714707699450555e-62	1.2236169831040548e-9	2.506605165359165e-15	5.692051459000288e-6	-2.4733468484281576e-21	4.648394708817176e-16	6.724562434213666e-13	3.160513471608148e-12	4.2864714784126225e-12
16400000	0.004997152746592311	1.755419720866373e-49	5.3714707699450555e-62	1.2236169831040548e-9	2.506605165359165e-15	5.692051459000288e-6	-2.463525409005072e-21	4.648394708817176e-16	6.724562434213666e-13	3.160513471608148e-12	4.2864714784126225e-12
16500000	0.004997152746592311	1.755419720866373e-49	5.3714707699450555e-62	1.2236169831040548e-9	2.506605165359165e-15	5.692051459000288e-6	-2.453703969581986e-21	4.648394708817176e-16	6.724562434213666e-13	3.160513471608148e-12	4.2864714784126225e-12
16600000	0.004997152746592311	1.755419720866373e-49	5.3714707699450555e-62	1.2236169831040548e-9	2.506605165359165e-15	5.692051459000288e-6	-2.4438825301589e-21	4.648394708817176e-16	6.724562434213666e-13	3.160513471608148e-12	4.2864714784126225e-12
16700000	0.004997152746592311	1.755419720866373e-49	5.3714707699450555e-62	1.2236169831040548e-9	2.506605165359165e-15	5.692051459000288e-6	-2.4340610907358145e-21	4.648394708817176e-16	6.724562434213666e-13	3.160513471608148e-12	4.2864714784126225e-12
16800000	0.004997152746592311	1.755419720866373e-49	5.3714707699450555e-62	1.2236169831040548e-9	2.506605165359165e-15	5.692051459000288e-6	-2.4242396513127286e-21	4.648394708817176e-16	6.724562434213666e-13	3.160513471608148e-12	4.2864714784126225e-12
16900000	0.004997152746592311	1.755419720866373e-49	5.3714707699450555e-62	1.2236169831040548e-9	2.506605165359165e-15	5.692051459000288e-6	-2.4144182118896426e-21	4.648394708817176e-16	6.724562434213666e-13	3.160513471608148e-12	4.2864714784126225e-12
17000000	0.004997152746592311	1.755419720866373e-49	5.3714707699450555e-62	1.2236169831040548e-9	2.506605165359165e-15	5.692051459000288e-6	-2.404596772466557e-21	4.648394708817176e-16	6.724562434213666e-13	3.160513471608148e-12	4.2864714784126225e-12
17100000	0.004997152746592311	1.755419720866373e-49	5.3714707699450555e-62	1.2236169831040548e-9	2.506605165359165e-15	5.692051459000288e-6	-2.394775333043471e-21	4.648394708817176e-16	6.724562434213666e-13	3.160513471608148e-12	4.2864714784126225e-12
17200000	0.004997152746592311	1.755419720866373e-49	5.371470769945055e-62	1.2236169831040548e-9	2.506605165359165e-15	5.692051459000288e-6	-2.384953893620385e-21	4.648394708817176e-16	6.724562434213666e-13	3.160513471608148e-12	4.2864714784126225e-12
17300000	0.004997152746592311	1.7554197208663734e-49	5.371470769945055e-62	1.2236169831040548e-9	2.506605165359165e-15	5.692051459000288e-6	-2.3751324541972996e-21	4.648394708817176e-16	6.724562434213666e-13	3.160513471608148e-12	4.2864714784126225e-12
17400000	0.004997152746592311	1.7554197208663734e-49	5.371470769945055e-62	1.2236169831040548e-9	2.506605165359165e-15	5.692051459000288e-6	-2.3653110147742136e-21	4.648394708817176e-16	6.724562434213666e-13	3.160513471608148e-12	4.2864714784126225e-12
17500000	0.004997152746592311	1.7554197208663734e-49	5.371470769945055e-62	1.2236169831040548e-9	2.506605165359165e-15	5.692051459000288e-6	-2.3554895753511277e-21	4.648394708817176e-16	6.724562434213666e-13	3.160513471608148e-12	4.2864714784126225e-12
17600000	0.004997152746592311	1.7554197208663734e-49	5.371470769945055e-62	1.2236169831040548e-9	2.506605165359165e-15	5.692051459000288e-6	-2.345668135928042e-21	4.648394708817176e-16	6.724562434213666e-13	3.160513471608148e-12	4.2864714784126225e-12
17700000	0.004997152746592311	1.7554197208663734e-49	5.371470769945055e-62	1.2236169831040548e-9	2.506605165359165e-15	5.692051459000288e-6	-2.335846696504956e-21	4.648394708817176e-16	6.724562434213666e-13	3.160513471608148e-12	4.2864714784126225e-12
17800000	0.004997152746592311	1.7554197208663734e-49	5.371470769945055e-62	1.2236169831040548e-9	2.506605165359165e-15	5.692051459000288e-6	-2.32602525708187e-21	4.648394708817176e-16	6.724562434213666e-13	3.160513471608148e-12	4.2864714784126225e-12
17900000	0.00499715274659231	1.7554197208663734e-49	5.371470769945055e-62	1.2236169831040548e-9	2.506605165359165e-15	5.692051459000288e-6	-2.3162038176587846e-21	4.648394708817176e-16	6.724562434213666e-13	3.160513471608148e-12	4.2864714784126225e-12
18000000	0.00499715274659231	1.7554197208663734e-49	5.371470769945055e-62	1.2236169831040548e-9	2.506605165359165e-15	5.692051459000288e-6	-2.3063823782356987e-21	4.648394708817176e-16	6.724562434213666e-13	3.160513471608148e-12	4.2864714784126225e-12
18100000	0.00499715274659231	1.7554197208663734e-49	5.371470769945055e-62	1.2236169831040548e-9	2.506605165359165e-15	5.692051459000288e-6	-2.2965609388126127e-21	4.648394708817176e-16	6.724562434213666e-13	3.160513471608148e-12	4.2864714784126225e-12
18200000	0.00499715274659231	1.7554197208663734e-49	5.371470769945055e-62	1.2236169831040548e-9	2.506605165359165e-15	5.692051459000288e-6	-2.286739499389527e-21	4.648394708817176e-16	6.724562434213666e-13	3.160513471608148e-12	4.2864714784126225e-12
18300000	0.00499715274659231	1.7554197208663734e-49	5.371470769945055e-62	1.2236169831040548e-9	2.506605165359165e-15	5.6920514590002875e-6	-2.276918059966441e-21	4.648394708817176e-16	6.724562434213666e-13	3.160513471608148e-12	4.2864714784126225e-12
18400000	0.00499715274659231	1.7554197208663734e-49	5.371470769945055e-62	1.2236169831040548e-9	2.506605165359165e-15	5.6920514590002875e-6	-2.2670966205433552e-21	4.648394708817176e-16	6.724562434213666e-13	3.160513471608148e-12	4.2864714784126225e-12
18500000	0.00499715274659231	1.7554197208663734e-49	5.371470769945055e-62	1.2236169831040548e-9	2.506605165359165e-15	5.6920514590002875e-6	-2.2572751811202697e-21	4.648394708817176e-16	6.724562434213666e-13	3.160513471608148e-12	4.286471478412622e-12
18600000	0.00499715274659231	1.7554197208663734e-49	5.371470769945055e-62	1.2236169831040548e-9	2.506605165359165e-15	5.6920514590002875e-6	-2.2474537416971837e-21	4.648394708817176e-16	6.724562434213666e-13	3.160513471608148e-12	4.286471478412622e-12
18700000	0.00499715274659231	1.7554197208663734e-49	5.371470769945055e-62	1.2236169831040548e-9	2.506605165359165e-15	5.6920514590002875e-6	-2.2376323022740977e-21	4.648394708817176e-16	6.724562434213666e-13	3.160513471608148e-12	4.286471478412622e-12
18800000	0.00499715274659231	1.7554197208663734e-49	5.371470769945055e-62	1.2236169831040548e-9	2.506605165359165e-15	5.6920514590002875e-6	-2.227810862851012e-21	4.648394708817176e-16	6.724562434213666e-13	3.160513471608148e-12	4.286471478412622e-12
18900000	0.00499715274659231	1.7554197208663734e-49	5.371470769945055e-62	1.2236169831040548e-9	2.506605165359165e-15	5.6920514590002875e-6	-2.2179894234279262e-21	4.648394708817176e-16	6.724562434213666e-13	3.160513471608148e-12	4.286471478412622e-12
19000000	0.00499715274659231	1.7554197208663738e-49	5.371470769945055e-62	1.2236169831040548e-9	2.506605165359165e-15	5.6920514590002875e-6	-2.2081679840048403e-21	4.648394708817176e-16	6.724562434213666e-13	3.160513471608148e-12	4.286471478412622e-12
19100000	0.00499715274659231	1.7554197208663738e-49	5.371470769945055e-62	1.2236169831040548e-9	2.506605165359165e-15	5.6920514590002875e-6	-2.1983465445817547e-21	4.648394708817176e-16	6.724562434213666e-13	3.160513471608148e-12	4.286471478412622e-12
19200000	0.00499715274659231	1.7554197208663738e-49	5.371470769945055e-62	1.2236169831040545e-9	2.506605165359165e-15	5.6920514590002875e-6	-2.1885251051586687e-21	4.648394708817176e-16	6.724562434213666e-13	3.160513471608148e-12	4.286471478412622e-12
19300000	0.00499715274659231	1.7554197208663738e-49	5.371470769945055e-62	1.2236169831040545e-9	2.506605165359165e-15	5.6920514590002875e-6	-2.1787036657355828e-21	4.648394708817176e-16	6.724562434213666e-13	3.160513471608148e-12	4.286471478412622e-12
19400000	0.00499715274659231	1.7554197208663738e-49	5.371470769945055e-62	1.2236169831040545e-9	2.506605165359165e-15	5.6920514590002875e-6	-2.1688822263124972e-21	4.648394708817176e-16	6.724562434213666e-13	3.160513471608148e-12	4.286471478412622e-12
19500000	0.00499715274659231	1.7554197208663738e-49	5.371470769945055e-62	1.2236169831040545e-9	2.506605165359165e-15	5.6920514590002875e-6	-2.1590607868894113e-21	4.648394708817176e-16	6.724562434213666e-13	3.160513471608148e-12	4.286471478412622e-12
19600000	0.00499715274659231	1.7554197208663738e-49	5.371470769945055e-62	1.2236169831040545e-9	2.506605165359165e-15	5.6920514590002875e-6	-2.1492393474663253e-21	4.648394708817176e-16	6.724562434213666e-13	3.160513471608148e-12	4.286471478412622e-12
19700000	0.00499715274659231	1.7554197208663738e-49	5.371470769945055e-62	1.2236169831040545e-9	2.506605165359165e-15	5.6920514590002875e-6	-2.1394179080432397e-21	4.648394708817176e-16	6.724562434213666e-13	3.160513471608148e-12	4.286471478412622e-12
19800000	0.00499715274659231	1.7554197208663738e-49	5.371470769945055e-62	1.2236169831040545e-9	2.506605165359165e-15	5.6920514590002875e-6	-2.1295964686201538e-21	4.648394708817176e-16	6.724562434213666e-13	3.160513471608148e-12	4.286471478412622e-12
19900000	0.00499715274659231	1.7554197208663738e-49	5.371470769945055e-62	1.2236169831040545e-9	2.506605165359165e-15	5.6920514590002875e-6	-2.119775029197068e-21	4.648394708817176e-16	6.724562434213666e-13	3.160513471608148e-12	4.286471478412622e-12
20000000	0.00499715274659231	1.7554197208663738e-49	5.371470769945055e-62	1.2236169831040545e-9	2.506605165359165e-15	5.6920514590002875e-6	-2.1099535897739823e-21	4.648394708817176e-16	6.724562434213666e-13	3.160513471608148e-12	4.286471478412622e-12
20100000	0.00499715274659231	1.7554197208663738e-49	5.371470769945055e-62	1.2236169831040545e-9	2.506605165359165e-15	5.6920514590002875e-6	-2.1001321503508963e-21	4.648394708817176e-16	6.724562434213666e-13	3.160513471608148e-12	4.286471478412622e-12
20200000	0.00499715274659231	1.7554197208663738e-49	5.371470769945055e-62	1.2236169831040545e-9	2.506605165359165e-15	5.6920514590002875e-6	-2.0903107109278104e-21	4.648394708817176e-16	6.724562434213666e-13	3.160513471608148e-12	4.286471478412622e-12
20300000	0.00499715274659231	1.7554197208663738e-49	5.371470769945055e-62	1.2236169831040545e-9	2.506605165359165e-15	5.6920514590002875e-6	-2.0804892715047248e-21	4.648394708817176e-16	6.724562434213666e-13	3.160513471608148e-12	4.286471478412622e-12
20400000	0.00499715274659231	1.7554197208663738e-49	5.371470769945055e-62	1.2236169831040545e-9	2.506605165359165e-15	5.6920514590002875e-6	-2.070667832081639e-21	4.648394708817176e-16	6.724562434213666e-13	3.160513471608148e-12	4.286471478412622e-12
20500000	0.00499715274659231	1.7554197208663738e-49	5.371470769945055e-62	1.2236169831040545e-9	2.506605165359165e-15	5.6920514590002875e-6	-2.060846392658553e-21	4.648394708817176e-16	6.724562434213666e-13	3.160513471608148e-12	4.286471478412622e-12
20600000	0.00499715274659231	1.7554197208663738e-49	5.371470769945055e-62	1.2236169831040545e-9	2.506605165359165e-15	5.6920514590002875e-6	-2.0510249532354673e-21	4.648394708817176e-16	6.724562434213666e-13	3.160513471608148e-12	4.286471478412622e-12
20700000	0.00499715274659231	1.7554197208663738e-49	5.371470769945055e-62	1.2236169831040545e-9	2.506605165359165e-15	5.6920514590002875e-6	-2.0412035138123813e-21	4.648394708817176e-16	6.724562434213666e-13	3.160513471608148e-12	4.286471478412622e-12
20800000	0.00499715274659231	1.7554197208663738e-49	5.371470769945055e-62	1.2236169831040545e-9	2.506605165359165e-15	5.6920514590002875e-6	-2.0313820743892954e-21	4.648394708817176e-16	6.724562434213666e-13	3.160513471608148e-12	4.286471478412622e-12
20900000	0.00499715274659231	1.755419720866374e-49	5.371470769945055e-62	1.2236169831040545e-9	2.506605165359165e-15	5.6920514590002875e-6	-2.02156063496621e-21	4.648394708817176e-16	6.724562434213666e-13	3.160513471608148e-12	4.286471478412622e-12
21000000	0.00499715274659231	1.755419720866374e-49	5.371470769945055e-62	1.2236169831040545e-9	2.506605165359165e-15	5.6920514590002875e-6	-2.011739195543124e-21	4.648394708817176e-16	6.724562434213666e-13	3.160513471608148e-12	4.286471478412622e-12
21100000	0.00499715274659231	1.755419720866374e-49	5.371470769945055e-62	1.2236169831040545e-9	2.506605165359165e-15	5.6920514590002875e-6	-2.001917756120038e-21	4.648394708817176e-16	6.724562434213666e-13	3.160513471608148e-12	4.286471478412622e-12
21200000	0.00499715274659231	1.755419720866374e-49	5.371470769945055e-62	1.2236169831040545e-9	2.506605165359165e-15	5.6920514590002875e-6	-1.9920963166969523e-21	4.648394708817176e-16	6.724562434213666e-13	3.160513471608148e-12	4.286471478412622e-12
21300000	0.00499715274659231	1.755419720866374e-49	5.371470769945055e-62	1.2236169831040545e-9	2.506605165359165e-15	5.6920514590002875e-6	-1.9822748772738664e-21	4.648394708817176e-16	6.724562434213666e-13	3.160513471608148e-12	4.286471478412622e-12
21400000	0.00499715274659231	1.755419720866374e-49	5.371470769945055e-62	1.2236169831040545e-9	2.506605165359165e-15	5.6920514590002875e-6	-1.9724534378507804e-21	4.648394708817176e-16	6.724562434213666e-13	3.160513471608148e-12	4.286471478412622e-12
21500000	0.00499715274659231	1.755419720866374e-49	5.371470769945055e-62	1.2236169831040545e-9	2.506605165359165e-15	5.6920514590002875e-6	-1.962631998427695e-21	4.648394708817176e-16	6.724562434213666e-13	3.160513471608148e-12	4.286471478412622e-12
21600000	0.00499715274659231	1.755419720866374e-49	5.371470769945055e-62	1.2236169831040545e-9	2.506605165359165e-15	5.6920514590002875e-6	-1.952810559004609e-21	4.648394708817176e-16	6.724562434213666e-13	3.160513471608148e-12	4.286471478412622e-12
21700000	0.00499715274659231	1.755419720866374e-49	5.371470769945055e-62	1.2236169831040545e-9	2.506605165359165e-15	5.6920514590002875e-6	-1.942989119581523e-21	4.648394708817176e-16	6.724562434213666e-13	3.160513471608148e-12	4.286471478412622e-12
21800000	0.00499715274659231	1.755419720866374e-49	5.371470769945055e-62	1.2236169831040545e-9	2.506605165359165e-15	5.6920514590002875e-6	-1.9331676801584374e-21	4.648394708817176e-16	6.724562434213666e-13	3.160513471608148e-12	4.286471478412622e-12
21900000	0.00499715274659231	1.755419720866374e-49	5.371470769945055e-62	1.2236169831040545e-9	2.506605165359165e-15	5.6920514590002875e-6	-1.9233462407353514e-21	4.648394708817176e-16	6.724562434213666e-13	3.160513471608148e-12	4.286471478412622e-12
22000000	0.00499715274659231	1.755419720866374e-49	5.371470769945055e-62	1.2236169831040545e-9	2.506605165359165e-15	5.6920514590002875e-6	-1.9135248013122655e-21	4.648394708817176e-16	6.724562434213666e-13	3.160513471608148e-12	4.286471478412622e-12
22100000	0.00499715274659231	1.755419720866374e-49	5.371470769945055e-62	1.2236169831040545e-9	2.506605165359165e-15	5.6920514590002875e-6	-1.90370336188918e-21	4.648394708817176e-16	6.724562434213666e-13	3.160513471608148e-12	4.286471478412622e-12
22200000	0.00499715274659231	1.755419720866374e-49	5.371470769945055e-62	1.2236169831040545e-9	2.506605165359165e-15	5.6920514590002875e-6	-1.8938819224660936e-21	4.648394708817176e-16	6.724562434213666e-13	3.160513471608148e-12	4.286471478412622e-12
22300000	0.00499715274659231	1.755419720866374e-49	5.371470769945055e-62	1.2236169831040545e-9	2.506605165359165e-15	5.6920514590002875e-6	-1.884060483043008e-21	4.648394708817176e-16	6.724562434213666e-13	3.160513471608148e-12	4.286471478412622e-12
22400000	0.00499715274659231	1.755419720866374e-49	5.371470769945055e-62	1.2236169831040545e-9	2.506605165359165e-15	5.6920514590002875e-6	-1.8742390436199224e-21	4.648394708817176e-16	6.724562434213666e-13	3.160513471608148e-12	4.286471478412622e-12
22500000	0.00499715274659231	1.755419720866374e-49	5.371470769945055e-62	1.2236169831040545e-9	2.506605165359165e-15	5.6920514590002875e-6	-1.864417604196836e-21	4.648394708817176e-16	6.724562434213666e-13	3.160513471608148e-12	4.286471478412622e-12
22600000	0.00499715274659231	1.755419720866374e-49	5.371470769945055e-62	1.2236169831040545e-9	2.506605165359165e-15	5.6920514590002875e-6	-1.8545961647737505e-21	4.648394708817176e-16	6.724562434213666e-13	3.160513471608148e-12	4.286471478412622e-12
22700000	0.00499715274659231	1.755419720866374e-49	5.371470769945055e-62	1.2236169831040545e-9	2.506605165359165e-15	5.6920514590002875e-6	-1.844774725350665e-21	4.648394708817176e-16	6.724562434213666e-13	3.160513471608148e-12	4.286471478412622e-12
22800000	0.00499715274659231	1.755419720866374e-49	5.371470769945055e-62	1.2236169831040545e-9	2.506605165359165e-15	5.6920514590002875e-6	-1.8349532859275786e-21	4.648394708817176e-16	6.724562434213666e-13	3.160513471608148e-12	4.286471478412622e-12
22900000	0.00499715274659231	1.755419720866374e-49	5.371470769945055e-62	1.2236169831040545e-9	2.506605165359165e-15	5.6920514590002875e-6	-1.825131846504493e-21	4.648394708817176e-16	6.724562434213666e-13	3.160513471608148e-12	4.286471478412622e-12
23000000	0.00499715274659231	1.755419720866374e-49	5.371470769945055e-62	1.2236169831040545e-9	2.506605165359165e-15	5.6920514590002875e-6	-1.8153104070814075e-21	4.648394708817176e-16	6.724562434213666e-13	3.160513471608148e-12	4.286471478412622e-12
23100000	0.00499715274659231	1.755419720866374e-49	5.371470769945055e-62	1.2236169831040545e-9	2.506605165359165e-15	5.6920514590002875e-6	-1.805488967658321e-21	4.648394708817176e-16	6.724562434213666e-13	3.160513471608148e-12	4.286471478412622e-12
23200000	0.00499715274659231	1.755419720866374e-49	5.371470769945055e-62	1.2236169831040545e-9	2.506605165359165e-15	5.6920514590002875e-6	-1.7956675282352356e-21	4.648394708817176e-16	6.724562434213666e-13	3.160513471608148e-12	4.286471478412622e-12
23300000	0.00499715274659231	1.755419720866374e-49	5.371470769945055e-62	1.2236169831040545e-9	2.506605165359165e-15	5.6920514590002875e-6	-1.78584608881215e-21	4.648394708817176e-16	6.724562434213666e-13	3.160513471608148e-12	4.286471478412622e-12
23400000	0.00499715274659231	1.755419720866374e-49	5.371470769945055e-62	1.2236169831040545e-9	2.506605165359165e-15	5.6920514590002875e-6	-1.7760246493890637e-21	4.648394708817176e-16	6.724562434213666e-13	3.160513471608148e-12	4.286471478412622e-12
23500000	0.00499715274659231	1.755419720866374e-49	5.371470769945055e-62	1.2236169831040545e-9	2.506605165359165e-15	5.6920514590002875e-6	-1.766203209965978e-21	4.648394708817176e-16	6.724562434213666e-13	3.160513471608148e-12	4.286471478412622e-12
23600000	0.00499715274659231	1.755419720866374e-49	5.371470769945055e-62	1.2236169831040545e-9	2.506605165359165e-15	5.6920514590002875e-6	-1.756381770542892e-21	4.648394708817176e-16	6.724562434213666e-13	3.160513471608148e-12	4.286471478412622e-12
23700000	0.00499715274659231	1.755419720866374e-49	5.371470769945055e-62	1.2236169831040545e-9	2.506605165359165e-15	5.6920514590002875e-6	-1.746560331119806e-21	4.648394708817176e-16	6.724562434213666e-13	3.160513471608148e-12	4.286471478412622e-12
23800000	0.00499715274659231	1.755419720866374e-49	5.371470769945055e-62	1.2236169831040545e-9	2.506605165359165e-15	5.6920514590002875e-6	-1.7367388916967206e-21	4.648394708817176e-16	6.724562434213666e-13	3.160513471608148e-12	4.286471478412622e-12
23900000	0.00499715274659231	1.755419720866374e-49	5.371470769945055e-62	1.2236169831040545e-9	2.506605165359165e-15	5.6920514590002875e-6	-1.7269174522736347e-21	4.648394708817176e-16	6.724562434213666e-13	3.160513471608148e-12	4.286471478412622e-12
24000000	0.00499715274659231	1.755419720866374e-49	5.371470769945055e-62	1.2236169831040545e-9	2.506605165359165e-15	5.6920514590002875e-6	-1.7170960128505487e-21	4.648394708817176e-16	6.724562434213666e-13	3.160513471608148e-12	4.286471478412622e-12
24100000	0.00499715274659231	1.755419720866374e-49	5.371470769945055e-62	1.2236169831040545e-9	2.506605165359165e-15	5.6920514590002875e-6	-1.707274573427463e-21	4.648394708817176e-16	6.724562434213666e-13	3.160513471608148e-12	4.286471478412622e-12
24200000	0.00499715274659231	1.755419720866374e-49	5.371470769945055e-62	1.2236169831040545e-9	2.506605165359165e-15	5.6920514590002875e-6	-1.697453134004377e-21	4.648394708817176e-16	6.724562434213666e-13	3.160513471608148e-12	4.286471478412622e-12
24300000	0.00499715274659231	1.755419720866374e-49	5.371470769945055e-62	1.2236169831040545e-9	2.506605165359165e-15	5.6920514590002875e-6	-1.6876316945812914e-21	4.648394708817176e-16	6.724562434213666e-13	3.160513471608148e-12	4.286471478412622e-12
24400000	0.00499715274659231	1.755419720866374e-49	5.371470769945055e-62	1.2236169831040545e-9	2.506605165359165e-15	5.6920514590002875e-6	-1.6778102551582056e-21	4.648394708817176e-16	6.724562434213666e-13	3.160513471608148e-12	4.286471478412622e-12
24500000	0.00499715274659231	1.755419720866374e-49	5.371470769945055e-62	1.2236169831040545e-9	2.506605165359165e-15	5.6920514590002875e-6	-1.6679888157351197e-21	4.648394708817176e-16	6.724562434213666e-13	3.160513471608148e-12	4.286471478412622e-12
24600000	0.00499715274659231	1.755419720866374e-49	5.371470769945055e-62	1.2236169831040545e-9	2.506605165359165e-15	5.6920514590002875e-6	-1.658167376312034e-21	4.648394708817176e-16	6.724562434213666e-13	3.160513471608148e-12	4.286471478412622e-12
24700000	0.00499715274659231	1.755419720866374e-49	5.371470769945055e-62	1.2236169831040545e-9	2.506605165359165e-15	5.6920514590002875e-6	-1.6483459368889482e-21	4.648394708817176e-16	6.724562434213666e-13	3.160513471608148e-12	4.286471478412622e-12
24800000	0.00499715274659231	1.755419720866374e-49	5.371470769945055e-62	1.2236169831040545e-9	2.506605165359165e-15	5.6920514590002875e-6	-1.6385244974658622e-21	4.648394708817176e-16	6.724562434213666e-13	3.160513471608148e-12	4.286471478412622e-12
24900000	0.00499715274659231	1.755419720866374e-49	5.371470769945055e-62	1.2236169831040545e-9	2.506605165359165e-15	5.6920514590002875e-6	-1.6287030580427765e-21	4.648394708817176e-16	6.724562434213666e-13	3.160513471608148e-12	4.286471478412622e-12
25000000	0.00499715274659231	1.755419720866374e-49	5.371470769945055e-62	1.2236169831040545e-9	2.506605165359165e-15	5.6920514590002875e-6	-1.6188816186196907e-21	4.648394708817176e-16	6.724562434213666e-13	3.160513471608148e-12	4.286471478412622e-12
25100000	0.00499715274659231	1.755419720866374e-49	5.371470769945055e-62	1.2236169831040545e-9	2.506605165359165e-15	5.6920514590002875e-6	-1.6090601791966047e-21	4.648394708817176e-16	6.724562434213666e-13	3.160513471608148e-12	4.286471478412622e-12
25200000	0.00499715274659231	1.755419720866374e-49	5.371470769945055e-62	1.2236169831040545e-9	2.506605165359165e-15	5.6920514590002875e-6	-1.599238739773519e-21	4.648394708817176e-16	6.724562434213666e-13	3.160513471608148e-12	4.286471478412622e-12
25300000	0.00499715274659231	1.7554197208663746e-49	5.371470769945055e-62	1.2236169831040545e-9	2.506605165359165e-15	5.6920514590002875e-6	-1.5894173003504332e-21	4.648394708817176e-16	6.724562434213666e-13	3.160513471608148e-12	4.286471478412622e-12
25400000	0.00499715274659231	1.7554197208663746e-49	5.371470769945055e-62	1.2236169831040545e-9	2.506605165359165e-15	5.6920514590002875e-6	-1.5795958609273473e-21	4.648394708817176e-16	6.724562434213666e-13	3.160513471608148e-12	4.286471478412622e-12
25500000	0.00499715274659231	1.7554197208663746e-49	5.371470769945055e-62	1.2236169831040545e-9	2.506605165359165e-15	5.6920514590002875e-6	-1.5697744215042615e-21	4.648394708817176e-16	6.724562434213666e-13	3.160513471608148e-12	4.286471478412622e-12
25600000	0.00499715274659231	1.7554197208663746e-49	5.371470769945055e-62	1.2236169831040545e-9	2.506605165359165e-15	5.6920514590002875e-6	-1.5599529820811757e-21	4.648394708817176e-16	6.724562434213666e-13	3.160513471608148e-12	4.286471478412622e-12
25700000	0.00499715274659231	1.7554197208663746e-49	5.371470769945055e-62	1.2236169831040545e-9	2.506605165359165e-15	5.6920514590002875e-6	-1.5501315426580898e-21	4.648394708817176e-16	6.724562434213666e-13	3.160513471608148e-12	4.286471478412622e-12
25800000	0.00499715274659231	1.7554197208663746e-49	5.371470769945055e-62	1.2236169831040545e-9	2.506605165359165e-15	5.6920514590002875e-6	-1.540310103235004e-21	4.648394708817176e-16	6.724562434213666e-13	3.160513471608148e-12	4.286471478412622e-12
25900000	0.00499715274659231	1.7554197208663746e-49	5.371470769945055e-62	1.2236169831040545e-9	2.506605165359165e-15	5.6920514590002875e-6	-1.5304886638119183e-21	4.648394708817176e-16	6.724562434213666e-13	3.160513471608148e-12	4.286471478412622e-12
26000000	0.00499715274659231	1.7554197208663746e-49	5.371470769945055e-62	1.2236169831040545e-9	2.506605165359165e-15	5.6920514590002875e-6	-1.5206672243888323e-21	4.648394708817176e-16	6.724562434213666e-13	3.160513471608148e-12	4.286471478412622e-12
26100000	0.00499715274659231	1.7554197208663746e-49	5.371470769945055e-62	1.2236169831040545e-9	2.506605165359165e-15	5.6920514590002875e-6	-1.5108457849657465e-21	4.648394708817176e-16	6.724562434213666e-13	3.160513471608148e-12	4.286471478412622e-12
26200000	0.00499715274659231	1.7554197208663746e-49	5.371470769945055e-62	1.2236169831040545e-9	2.506605165359165e-15	5.6920514590002875e-6	-1.5010243455426608e-21	4.648394708817176e-16	6.724562434213666e-13	3.160513471608148e-12	4.286471478412622e-12
26300000	0.00499715274659231	1.7554197208663746e-49	5.371470769945055e-62	1.2236169831040545e-9	2.506605165359165e-15	5.6920514590002875e-6	-1.4912029061195748e-21	4.648394708817176e-16	6.724562434213666e-13	3.160513471608148e-12	4.286471478412622e-12
26400000	0.00499715274659231	1.7554197208663746e-49	5.371470769945055e-62	1.2236169831040545e-9	2.506605165359165e-15	5.6920514590002875e-6	-1.481381466696489e-21	4.648394708817176e-16	6.724562434213666e-13	3.160513471608148e-12	4.286471478412622e-12
26500000	0.00499715274659231	1.7554197208663746e-49	5.371470769945055e-62	1.2236169831040545e-9	2.506605165359165e-15	5.6920514590002875e-6	-1.4715600272734033e-21	4.648394708817176e-16	6.724562434213666e-13	3.160513471608148e-12	4.286471478412622e-12
26600000	0.00499715274659231	1.7554197208663746e-49	5.371470769945055e-62	1.2236169831040545e-9	2.506605165359165e-15	5.6920514590002875e-6	-1.4617385878503173e-21	4.648394708817176e-16	6.724562434213666e-13	3.160513471608148e-12	4.286471478412622e-12
26700000	0.00499715274659231	1.7554197208663746e-49	5.371470769945055e-62	1.2236169831040545e-9	2.506605165359165e-15	5.6920514590002875e-6	-1.4519171484272316e-21	4.648394708817176e-16	6.724562434213666e-13	3.160513471608148e-12	4.286471478412622e-12
26800000	0.00499715274659231	1.7554197208663746e-49	5.371470769945055e-62	1.2236169831040545e-9	2.506605165359165e-15	5.6920514590002875e-6	-1.4420957090041458e-21	4.648394708817176e-16	6.724562434213666e-13	3.160513471608148e-12	4.286471478412622e-12
26900000	0.00499715274659231	1.7554197208663746e-49	5.371470769945055e-62	1.2236169831040545e-9	2.506605165359165e-15	5.6920514590002875e-6	-1.4322742695810599e-21	4.648394708817176e-16	6.724562434213666e-13	3.160513471608148e-12	4.286471478412622e-12
27000000	0.00499715274659231	1.7554197208663746e-49	5.371470769945055e-62	1.2236169831040545e-9	2.506605165359165e-15	5.6920514590002875e-6	-1.422452830157974e-21	4.648394708817176e-16	6.724562434213666e-13	3.160513471608148e-12	4.286471478412622e-12
27100000	0.00499715274659231	1.7554197208663746e-49	5.371470769945055e-62	1.2236169831040545e-9	2.506605165359165e-15	5.6920514590002875e-6	-1.4126313907348883e-21	4.648394708817176e-16	6.724562434213666e-13	3.160513471608148e-12	4.286471478412622e-12
27200000	0.00499715274659231	1.7554197208663746e-49	5.371470769945055e-62	1.2236169831040545e-9	2.506605165359165e-15	5.6920514590002875e-6	-1.4028099513118024e-21	4.648394708817176e-16	6.724562434213666e-13	3.160513471608148e-12	4.286471478412622e-12
27300000	0.00499715274659231	1.7554197208663746e-49	5.371470769945055e-62	1.2236169831040545e-9	2.506605165359165e-15	5.6920514590002875e-6	-1.3929885118887164e-21	4.648394708817176e-16	6.724562434213666e-13	3.160513471608148e-12	4.286471478412622e-12
27400000	0.00499715274659231	1.7554197208663746e-49	5.371470769945055e-62	1.2236169831040545e-9	2.506605165359165e-15	5.6920514590002875e-6	-1.3831670724656309e-21	4.648394708817176e-16	6.724562434213666e-13	3.160513471608148e-12	4.286471478412622e-12
27500000	0.00499715274659231	1.7554197208663746e-49	5.371470769945055e-62	1.2236169831040545e-9	2.506605165359165e-15	5.6920514590002875e-6	-1.3733456330425449e-21	4.648394708817176e-16	6.724562434213666e-13	3.160513471608148e-12	4.286471478412622e-12
27600000	0.00499715274659231	1.7554197208663746e-49	5.371470769945055e-62	1.2236169831040545e-9	2.506605165359165e-15	5.6920514590002875e-6	-1.363524193619459e-21	4.648394708817176e-16	6.724562434213666e-13	3.160513471608148e-12	4.286471478412622e-12
27700000	0.00499715274659231	1.7554197208663746e-49	5.371470769945055e-62	1.2236169831040545e-9	2.506605165359165e-15	5.6920514590002875e-6	-1.3537027541963734e-21	4.648394708817176e-16	6.724562434213666e-13	3.160513471608148e-12	4.286471478412622e-12
27800000	0.00499715274659231	1.7554197208663746e-49	5.371470769945055e-62	1.2236169831040545e-9	2.5066051653591644e-15	5.6920514590002875e-6	-1.3438813147732874e-21	4.648394708817176e-16	6.724562434213666e-13	3.160513471608148e-12	4.286471478412622e-12
27900000	0.00499715274659231	1.7554197208663746e-49	5.371470769945055e-62	1.2236169831040545e-9	2.5066051653591644e-15	5.6920514590002875e-6	-1.3340598753502015e-21	4.648394708817176e-16	6.724562434213666e-13	3.160513471608148e-12	4.286471478412622e-12
28000000	0.00499715274659231	1.7554197208663746e-49	5.371470769945055e-62	1.2236169831040545e-9	2.5066051653591644e-15	5.6920514590002875e-6	-1.3242384359271157e-21	4.648394708817175e-16	6.724562434213666e-13	3.160513471608148e-12	4.286471478412622e-12
28100000	0.00499715274659231	1.7554197208663746e-49	5.371470769945055e-62	1.2236169831040545e-9	2.5066051653591644e-15	5.6920514590002875e-6	-1.31441699650403e-21	4.648394708817175e-16	6.724562434213666e-13	3.160513471608148e-12	4.286471478412622e-12
28200000	0.00499715274659231	1.7554197208663746e-49	5.371470769945055e-62	1.2236169831040545e-9	2.5066051653591644e-15	5.6920514590002875e-6	-1.304595557080944e-21	4.648394708817175e-16	6.724562434213666e-13	3.160513471608148e-12	4.286471478412622e-12
28300000	0.00499715274659231	1.7554197208663746e-49	5.371470769945055e-62	1.2236169831040545e-9	2.5066051653591644e-15	5.6920514590002875e-6	-1.2947741176578582e-21	4.648394708817175e-16	6.724562434213666e-13	3.160513471608148e-12	4.286471478412622e-12
28400000	0.00499715274659231	1.7554197208663746e-49	5.371470769945055e-62	1.2236169831040545e-9	2.5066051653591644e-15	5.6920514590002875e-6	-1.2849526782347725e-21	4.648394708817175e-16	6.724562434213667e-13	3.160513471608148e-12	4.286471478412622e-12
28500000	0.00499715274659231	1.7554197208663746e-49	5.371470769945055e-62	1.2236169831040545e-9	2.5066051653591644e-15	5.6920514590002875e-6	-1.2751312388116865e-21	4.648394708817175e-16	6.724562434213667e-13	3.160513471608148e-12	4.286471478412622e-12
28600000	0.00499715274659231	1.7554197208663746e-49	5.371470769945055e-62	1.2236169831040545e-9	2.5066051653591644e-15	5.6920514590002875e-6	-1.2653097993886008e-21	4.648394708817175e-16	6.724562434213667e-13	3.160513471608148e-12	4.2864714784126225e-12
28700000	0.00499715274659231	1.7554197208663746e-49	5.371470769945055e-62	1.2236169831040545e-9	2.5066051653591644e-15	5.6920514590002875e-6	-1.255488359965515e-21	4.648394708817175e-16	6.724562434213667e-13	3.160513471608148e-12	4.2864714784126225e-12
28800000	0.00499715274659231	1.7554197208663746e-49	5.3714707699450555e-62	1.2236169831040545e-9	2.5066051653591644e-15	5.6920514590002875e-6	-1.245666920542429e-21	4.648394708817175e-16	6.724562434213667e-13	3.160513471608148e-12	4.2864714784126225e-12
28900000	0.00499715274659231	1.7554197208663746e-49	5.3714707699450555e-62	1.2236169831040545e-9	2.5066051653591644e-15	5.6920514590002875e-6	-1.2358454811193433e-21	4.648394708817175e-16	6.724562434213667e-13	3.160513471608148e-12	4.2864714784126225e-12
29000000	0.00499715274659231	1.7554197208663746e-49	5.3714707699450555e-62	1.2236169831040545e-9	2.5066051653591644e-15	5.6920514590002875e-6	-1.2260240416962575e-21	4.648394708817175e-16	6.724562434213667e-13	3.160513471608148e-12	4.2864714784126225e-12
29100000	0.00499715274659231	1.7554197208663746e-49	5.3714707699450555e-62	1.2236169831040545e-9	2.5066051653591644e-15	5.6920514590002875e-6	-1.2162026022731716e-21	4.648394708817175e-16	6.724562434213667e-13	3.160513471608148e-12	4.2864714784126225e-12
29200000	0.00499715274659231	1.7554197208663746e-49	5.3714707699450555e-62	1.2236169831040545e-9	2.5066051653591644e-15	5.6920514590002875e-6	-1.2063811628500858e-21	4.648394708817175e-16	6.724562434213667e-13	3.160513471608148e-12	4.2864714784126225e-12
29300000	0.00499715274659231	1.7554197208663746e-49	5.3714707699450555e-62	1.2236169831040545e-9	2.5066051653591644e-15	5.6920514590002875e-6	-1.196559723427e-21	4.648394708817175e-16	6.724562434213667e-13	3.160513471608148e-12	4.2864714784126225e-12
29400000	0.00499715274659231	1.7554197208663746e-49	5.3714707699450555e-62	1.2236169831040545e-9	2.5066051653591644e-15	5.6920514590002875e-6	-1.186738284003914e-21	4.648394708817175e-16	6.724562434213667e-13	3.160513471608148e-12	4.2864714784126225e-12
29500000	0.00499715274659231	1.7554197208663746e-49	5.3714707699450555e-62	1.2236169831040545e-9	2.5066051653591644e-15	5.6920514590002875e-6	-1.1769168445808283e-21	4.648394708817175e-16	6.724562434213667e-13	3.160513471608148e-12	4.2864714784126225e-12
29600000	0.00499715274659231	1.7554197208663746e-49	5.3714707699450555e-62	1.2236169831040545e-9	2.5066051653591644e-15	5.6920514590002875e-6	-1.1670954051577426e-21	4.648394708817175e-16	6.724562434213667e-13	3.160513471608148e-12	4.2864714784126225e-12
29700000	0.00499715274659231	1.7554197208663746e-49	5.3714707699450555e-62	1.2236169831040545e-9	2.5066051653591644e-15	5.6920514590002875e-6	-1.1572739657346566e-21	4.648394708817175e-16	6.724562434213667e-13	3.160513471608148e-12	4.2864714784126225e-12
29800000	0.00499715274659231	1.7554197208663746e-49	5.3714707699450555e-62	1.2236169831040545e-9	2.5066051653591644e-15	5.6920514590002875e-6	-1.1474525263115708e-21	4.648394708817175e-16	6.724562434213667e-13	3.160513471608148e-12	4.2864714784126225e-12
29900000	0.00499715274659231	1.7554197208663746e-49	5.3714707699450555e-62	1.2236169831040545e-9	2.5066051653591644e-15	5.6920514590002875e-6	-1.137631086888485e-21	4.648394708817175e-16	6.724562434213667e-13	3.160513471608148e-12	4.2864714784126225e-12
30000000	0.00499715274659231	1.7554197208663746e-49	5.3714707699450555e-62	1.2236169831040545e-9	2.5066051653591644e-15	5.6920514590002875e-6	-1.1278096474653991e-21	4.648394708817175e-16	6.724562434213667e-13	3.160513471608148e-12	4.2864714784126225e-12
30100000	0.00499715274659231	1.7554197208663746e-49	5.3714707699450555e-62	1.2236169831040545e-9	2.5066051653591644e-15	5.6920514590002875e-6	-1.1179882080423134e-21	4.648394708817175e-16	6.724562434213667e-13	3.160513471608148e-12	4.2864714784126225e-12
30200000	0.00499715274659231	1.7554197208663746e-49	5.3714707699450555e-62	1.2236169831040545e-9	2.5066051653591644e-15	5.6920514590002875e-6	-1.1081667686192276e-21	4.648394708817175e-16	6.724562434213667e-13	3.160513471608148e-12	4.2864714784126225e-12
30300000	0.00499715274659231	1.7554197208663746e-49	5.3714707699450555e-62	1.2236169831040545e-9	2.5066051653591644e-15	5.6920514590002875e-6	-1.0983453291961416e-21	4.648394708817175e-16	6.724562434213667e-13	3.160513471608148e-12	4.2864714784126225e-12
30400000	0.00499715274659231	1.7554197208663746e-49	5.3714707699450555e-62	1.2236169831040545e-9	2.5066051653591644e-15	5.6920514590002875e-6	-1.0885238897730559e-21	4.648394708817175e-16	6.724562434213667e-13	3.160513471608148e-12	4.2864714784126225e-12
30500000	0.00499715274659231	1.7554197208663746e-49	5.3714707699450555e-62	1.2236169831040545e-9	2.5066051653591644e-15	5.6920514590002875e-6	-1.0787024503499701e-21	4.648394708817175e-16	6.724562434213667e-13	3.160513471608148e-12	4.2864714784126225e-12
30600000	0.00499715274659231	1.7554197208663746e-49	5.3714707699450555e-62	1.2236169831040545e-9	2.5066051653591644e-15	5.6920514590002875e-6	-1.0688810109268842e-21	4.648394708817175e-16	6.724562434213667e-13	3.160513471608148e-12	4.2864714784126225e-12
30700000	0.00499715274659231	1.7554197208663746e-49	5.3714707699450555e-62	1.2236169831040545e-9	2.5066051653591644e-15	5.6920514590002875e-6	-1.0590595715037984e-21	4.648394708817175e-16	6.724562434213667e-13	3.160513471608148e-12	4.2864714784126225e-12
30800000	0.00499715274659231	1.7554197208663746e-49	5.3714707699450555e-62	1.2236169831040545e-9	2.5066051653591644e-15	5.6920514590002875e-6	-1.0492381320807126e-21	4.648394708817175e-16	6.724562434213667e-13	3.160513471608148e-12	4.2864714784126225e-12
30900000	0.00499715274659231	1.7554197208663746e-49	5.3714707699450555e-62	1.2236169831040545e-9	2.5066051653591644e-15	5.6920514590002875e-6	-1.0394166926576267e-21	4.648394708817175e-16	6.724562434213667e-13	3.160513471608148e-12	4.2864714784126225e-12
31000000	0.00499715274659231	1.7554197208663746e-49	5.3714707699450555e-62	1.2236169831040545e-9	2.5066051653591644e-15	5.6920514590002875e-6	-1.029595253234541e-21	4.648394708817175e-16	6.724562434213667e-13	3.160513471608148e-12	4.2864714784126225e-12
31100000	0.00499715274659231	1.7554197208663746e-49	5.3714707699450555e-62	1.2236169831040545e-9	2.5066051653591644e-15	5.6920514590002875e-6	-1.0197738138114552e-21	4.648394708817175e-16	6.724562434213667e-13	3.160513471608148e-12	4.2864714784126225e-12
31200000	0.00499715274659231	1.7554197208663746e-49	5.3714707699450555e-62	1.2236169831040545e-9	2.5066051653591644e-15	5.6920514590002875e-6	-1.0099523743883692e-21	4.648394708817175e-16	6.724562434213667e-13	3.160513471608148e-12	4.2864714784126225e-12
31300000	0.00499715274659231	1.7554197208663746e-49	5.3714707699450555e-62	1.2236169831040545e-9	2.5066051653591644e-15	5.6920514590002875e-6	-1.0001309349652834e-21	4.648394708817175e-16	6.724562434213667e-13	3.160513471608148e-12	4.2864714784126225e-12
31400000	0.00499715274659231	1.7554197208663746e-49	5.3714707699450555e-62	1.2236169831040545e-9	2.5066051653591644e-15	5.6920514590002875e-6	-9.903094955421975e-22	4.648394708817175e-16	6.724562434213667e-13	3.160513471608148e-12	4.2864714784126225e-12
31500000	0.00499715274659231	1.7554197208663746e-49	5.3714707699450555e-62	1.2236169831040545e-9	2.5066051653591644e-15	5.6920514590002875e-6	-9.804880561191117e-22	4.648394708817175e-16	6.724562434213667e-13	3.160513471608148e-12	4.2864714784126225e-12
31600000	0.00499715274659231	1.7554197208663746e-49	5.3714707699450555e-62	1.2236169831040545e-9	2.5066051653591644e-15	5.6920514590002875e-6	-9.70666616696026e-22	4.648394708817175e-16	6.724562434213667e-13	3.160513471608148e-12	4.2864714784126225e-12
31700000	0.00499715274659231	1.7554197208663746e-49	5.3714707699450555e-62	1.2236169831040545e-9	2.5066051653591644e-15	5.6920514590002875e-6	-9.6084517727294e-22	4.648394708817175e-16	6.724562434213667e-13	3.160513471608148e-12	4.2864714784126225e-12
31800000	0.00499715274659231	1.7554197208663746e-49	5.3714707699450555e-62	1.2236169831040545e-9	2.5066051653591644e-15	5.6920514590002875e-6	-9.510237378498542e-22	4.648394708817175e-16	6.724562434213667e-13	3.160513471608148e-12	4.2864714784126225e-12
31900000	0.00499715274659231	1.7554197208663746e-49	5.3714707699450555e-62	1.2236169831040545e-9	2.5066051653591644e-15	5.6920514590002875e-6	-9.412022984267685e-22	4.648394708817175e-16	6.724562434213667e-13	3.160513471608148e-12	4.2864714784126225e-12
32000000	0.00499715274659231	1.7554197208663746e-49	5.3714707699450555e-62	1.2236169831040545e-9	2.5066051653591644e-15	5.6920514590002875e-6	-9.313808590036825e-22	4.648394708817175e-16	6.724562434213667e-13	3.160513471608148e-12	4.2864714784126225e-12
32100000	0.00499715274659231	1.7554197208663746e-49	5.3714707699450555e-62	1.2236169831040545e-9	2.5066051653591644e-15	5.6920514590002875e-6	-9.215594195805968e-22	4.648394708817175e-16	6.724562434213667e-13	3.160513471608148e-12	4.2864714784126225e-12
32200000	0.00499715274659231	1.7554197208663746e-49	5.3714707699450555e-62	1.2236169831040545e-9	2.5066051653591644e-15	5.6920514590002875e-6	-9.117389621223428e-22	4.648394708817175e-16	6.724562434213667e-13	3.160513471608148e-12	4.2864714784126225e-12
32300000	0.00499715274659231	1.7554197208663746e-49	5.3714707699450555e-62	1.2236169831040545e-9	2.5066051653591644e-15	5.6920514590002875e-6	-9.019382366298182e-22	4.648394708817175e-16	6.724562434213667e-13	3.160513471608148e-12	4.2864714784126225e-12
32400000	0.00499715274659231	1.7554197208663746e-49	5.3714707699450555e-62	1.2236169831040545e-9	2.5066051653591644e-15	5.6920514590002875e-6	-8.921640965178579e-22	4.648394708817175e-16	6.724562434213667e-13	3.160513471608148e-12	4.2864714784126225e-12
32500000	0.00499715274659231	1.7554197208663746e-49	5.3714707699450555e-62	1.2236169831040545e-9	2.5066051653591644e-15	5.6920514590002875e-6	-8.824161352653275e-22	4.648394708817175e-16	6.724562434213667e-13	3.160513471608148e-12	4.2864714784126225e-12
32600000	0.00499715274659231	1.7554197208663746e-49	5.3714707699450555e-62	1.2236169831040545e-9	2.5066051653591644e-15	5.6920514590002875e-6	-8.726939463510932e-22	4.648394708817175e-16	6.724562434213667e-13	3.160513471608148e-12	4.2864714784126225e-12
32700000	0.00499715274659231	1.7554197208663746e-49	5.3714707699450555e-62	1.2236169831040545e-9	2.5066051653591644e-15	5.6920514590002875e-6	-8.62997123254021e-22	4.648394708817175e-16	6.724562434213667e-13	3.160513471608148e-12	4.2864714784126225e-12
32800000	0.00499715274659231	1.7554197208663746e-49	5.3714707699450555e-62	1.2236169831040545e-9	2.5066051653591644e-15	5.6920514590002875e-6	-8.533252594529765e-22	4.648394708817175e-16	6.724562434213667e-13	3.160513471608148e-12	4.2864714784126225e-12
32900000	0.00499715274659231	1.7554197208663746e-49	5.3714707699450555e-62	1.2236169831040545e-9	2.5066051653591644e-15	5.6920514590002875e-6	-8.43677948426826e-22	4.648394708817175e-16	6.724562434213667e-13	3.160513471608148e-12	4.2864714784126225e-12
33000000	0.00499715274659231	1.7554197208663746e-49	5.3714707699450555e-62	1.2236169831040545e-9	2.5066051653591644e-15	5.6920514590002875e-6	-8.340547836544352e-22	4.648394708817175e-16	6.724562434213667e-13	3.160513471608148e-12	4.2864714784126225e-12
33100000	0.00499715274659231	1.7554197208663746e-49	5.3714707699450555e-62	1.2236169831040545e-9	2.5066051653591644e-15	5.6920514590002875e-6	-8.244553586146702e-22	4.648394708817175e-16	6.724562434213667e-13	3.160513471608148e-12	4.2864714784126225e-12
33200000	0.00499715274659231	1.7554197208663746e-49	5.3714707699450555e-62	1.2236169831040545e-9	2.5066051653591644e-15	5.6920514590002875e-6	-8.14879266786397e-22	4.648394708817175e-16	6.724562434213667e-13	3.160513471608148e-12	4.2864714784126225e-12
33300000	0.00499715274659231	1.7554197208663746e-49	5.3714707699450555e-62	1.2236169831040545e-9	2.5066051653591644e-15	5.6920514590002875e-6	-8.053261016484813e-22	4.648394708817175e-16	6.724562434213667e-13	3.160513471608148e-12	4.2864714784126225e-12
33400000	0.00499715274659231	1.7554197208663746e-49	5.3714707699450555e-62	1.2236169831040545e-9	2.5066051653591644e-15	5.6920514590002875e-6	-7.957954566797893e-22	4.648394708817175e-16	6.724562434213667e-13	3.160513471608148e-12	4.2864714784126225e-12
33500000	0.00499715274659231	1.7554197208663746e-49	5.3714707699450555e-62	1.2236169831040545e-9	2.5066051653591644e-15	5.6920514590002875e-6	-7.862869253591868e-22	4.648394708817175e-16	6.724562434213667e-13	3.160513471608148e-12	4.2864714784126225e-12
33600000	0.00499715274659231	1.7554197208663746e-49	5.3714707699450555e-62	1.2236169831040545e-9	2.5066051653591644e-15	5.6920514590002875e-6	-7.768001011655398e-22	4.648394708817175e-16	6.724562434213667e-13	3.160513471608148e-12	4.2864714784126225e-12
33700000	0.00499715274659231	1.7554197208663746e-49	5.3714707699450555e-62	1.2236169831040545e-9	2.5066051653591644e-15	5.6920514590002875e-6	-7.673345775777143e-22	4.648394708817175e-16	6.724562434213667e-13	3.160513471608148e-12	4.2864714784126225e-12
33800000	0.00499715274659231	1.7554197208663746e-49	5.3714707699450555e-62	1.2236169831040545e-9	2.5066051653591644e-15	5.6920514590002875e-6	-7.578899480745762e-22	4.648394708817175e-16	6.724562434213667e-13	3.160513471608148e-12	4.2864714784126225e-12
33900000	0.00499715274659231	1.7554197208663746e-49	5.3714707699450555e-62	1.2236169831040545e-9	2.5066051653591644e-15	5.6920514590002875e-6	-7.484658061349914e-22	4.648394708817175e-16	6.724562434213667e-13	3.160513471608148e-12	4.2864714784126225e-12
34000000	0.00499715274659231	1.7554197208663746e-49	5.3714707699450555e-62	1.2236169831040545e-9	2.5066051653591644e-15	5.6920514590002875e-6	-7.390617452378259e-22	4.648394708817175e-16	6.724562434213667e-13	3.160513471608148e-12	4.2864714784126225e-12
34100000	0.00499715274659231	1.7554197208663746e-49	5.3714707699450555e-62	1.2236169831040545e-9	2.5066051653591644e-15	5.6920514590002875e-6	-7.296773588619457e-22	4.648394708817175e-16	6.724562434213667e-13	3.160513471608148e-12	4.2864714784126225e-12
34200000	0.00499715274659231	1.7554197208663746e-49	5.3714707699450555e-62	1.2236169831040545e-9	2.5066051653591644e-15	5.6920514590002875e-6	-7.203122404862167e-22	4.648394708817175e-16	6.724562434213667e-13	3.160513471608148e-12	4.2864714784126225e-12
34300000	0.00499715274659231	1.7554197208663746e-49	5.3714707699450555e-62	1.2236169831040545e-9	2.5066051653591644e-15	5.6920514590002875e-6	-7.109659835895047e-22	4.648394708817175e-16	6.724562434213667e-13	3.160513471608148e-12	4.2864714784126225e-12
34400000	0.00499715274659231	1.7554197208663746e-49	5.3714707699450555e-62	1.2236169831040545e-9	2.5066051653591644e-15	5.6920514590002875e-6	-7.01638181650676e-22	4.648394708817175e-16	6.724562434213667e-13	3.160513471608148e-12	4.2864714784126225e-12
34500000	0.00499715274659231	1.7554197208663746e-49	5.3714707699450555e-62	1.2236169831040545e-9	2.5066051653591644e-15	5.6920514590002875e-6	-6.923284281485962e-22	4.648394708817175e-16	6.724562434213667e-13	3.160513471608148e-12	4.2864714784126225e-12
34600000	0.00499715274659231	1.7554197208663746e-49	5.3714707699450555e-62	1.2236169831040545e-9	2.5066051653591644e-15	5.6920514590002875e-6	-6.830363165621313e-22	4.648394708817175e-16	6.724562434213667e-13	3.160513471608148e-12	4.2864714784126225e-12
34700000	0.00499715274659231	1.755419720866375e-49	5.3714707699450555e-62	1.2236169831040545e-9	2.5066051653591644e-15	5.6920514590002875e-6	-6.737614403701475e-22	4.648394708817175e-16	6.724562434213667e-13	3.160513471608148e-12	4.2864714784126225e-12
34800000	0.00499715274659231	1.755419720866375e-49	5.3714707699450555e-62	1.2236169831040545e-9	2.5066051653591644e-15	5.6920514590002875e-6	-6.645033930515105e-22	4.648394708817175e-16	6.724562434213667e-13	3.160513471608148e-12	4.2864714784126225e-12
34900000	0.00499715274659231	1.755419720866375e-49	5.3714707699450555e-62	1.2236169831040545e-9	2.5066051653591644e-15	5.6920514590002875e-6	-6.552617680850864e-22	4.648394708817175e-16	6.724562434213667e-13	3.160513471608148e-12	4.2864714784126225e-12
35000000	0.00499715274659231	1.755419720866375e-49	5.3714707699450555e-62	1.2236169831040545e-9	2.5066051653591644e-15	5.6920514590002875e-6	-6.46036158949741e-22	4.648394708817175e-16	6.724562434213667e-13	3.160513471608148e-12	4.2864714784126225e-12
35100000	0.00499715274659231	1.755419720866375e-49	5.3714707699450555e-62	1.2236169831040545e-9	2.5066051653591644e-15	5.6920514590002875e-6	-6.368261591243404e-22	4.648394708817175e-16	6.724562434213667e-13	3.160513471608148e-12	4.2864714784126225e-12
35200000	0.00499715274659231	1.755419720866375e-49	5.3714707699450555e-62	1.2236169831040545e-9	2.5066051653591644e-15	5.6920514590002875e-6	-6.276313620877505e-22	4.648394708817175e-16	6.724562434213667e-13	3.160513471608148e-12	4.2864714784126225e-12
35300000	0.00499715274659231	1.755419720866375e-49	5.3714707699450555e-62	1.2236169831040545e-9	2.5066051653591644e-15	5.6920514590002875e-6	-6.1845136131883715e-22	4.648394708817175e-16	6.724562434213667e-13	3.160513471608148e-12	4.2864714784126225e-12
35400000	0.00499715274659231	1.755419720866375e-49	5.3714707699450555e-62	1.2236169831040545e-9	2.5066051653591644e-15	5.6920514590002875e-6	-6.092857502964664e-22	4.648394708817175e-16	6.724562434213667e-13	3.160513471608148e-12	4.2864714784126225e-12
35500000	0.00499715274659231	1.755419720866375e-49	5.3714707699450555e-62	1.2236169831040545e-9	2.5066051653591644e-15	5.6920514590002875e-6	-6.001341224995042e-22	4.648394708817175e-16	6.724562434213667e-13	3.1605134716081485e-12	4.2864714784126225e-12
35600000	0.00499715274659231	1.755419720866375e-49	5.3714707699450555e-62	1.2236169831040545e-9	2.5066051653591644e-15	5.6920514590002875e-6	-5.909960714068164e-22	4.648394708817175e-16	6.724562434213667e-13	3.1605134716081485e-12	4.2864714784126225e-12
35700000	0.00499715274659231	1.755419720866375e-49	5.3714707699450555e-62	1.2236169831040545e-9	2.5066051653591644e-15	5.6920514590002875e-6	-5.818711904972691e-22	4.648394708817175e-16	6.724562434213667e-13	3.1605134716081485e-12	4.2864714784126225e-12
35800000	0.00499715274659231	1.755419720866375e-49	5.3714707699450555e-62	1.2236169831040545e-9	2.5066051653591644e-15	5.6920514590002875e-6	-5.727590732497282e-22	4.648394708817175e-16	6.724562434213667e-13	3.1605134716081485e-12	4.2864714784126225e-12
35900000	0.00499715274659231	1.755419720866375e-49	5.3714707699450555e-62	1.2236169831040545e-9	2.5066051653591644e-15	5.6920514590002875e-6	-5.636593131430595e-22	4.648394708817175e-16	6.724562434213667e-13	3.1605134716081485e-12	4.2864714784126225e-12
36000000	0.00499715274659231	1.755419720866375e-49	5.3714707699450555e-62	1.2236169831040545e-9	2.5066051653591644e-15	5.6920514590002875e-6	-5.545715036561291e-22	4.648394708817175e-16	6.724562434213667e-13	3.1605134716081485e-12	4.2864714784126225e-12
36100000	0.00499715274659231	1.755419720866375e-49	5.3714707699450555e-62	1.2236169831040545e-9	2.5066051653591644e-15	5.6920514590002875e-6	-5.45495238267803e-22	4.648394708817175e-16	6.724562434213667e-13	3.1605134716081485e-12	4.2864714784126225e-12
36200000	0.00499715274659231	1.755419720866375e-49	5.3714707699450555e-62	1.2236169831040545e-9	2.5066051653591644e-15	5.6920514590002875e-6	-5.36430110456947e-22	4.648394708817175e-16	6.724562434213667e-13	3.1605134716081485e-12	4.2864714784126225e-12
36300000	0.00499715274659231	1.755419720866375e-49	5.3714707699450555e-62	1.2236169831040545e-9	2.5066051653591644e-15	5.6920514590002875e-6	-5.273757137024271e-22	4.648394708817175e-16	6.724562434213667e-13	3.1605134716081485e-12	4.2864714784126225e-12
36400000	0.00499715274659231	1.755419720866375e-49	5.3714707699450555e-62	1.2236169831040545e-9	2.5066051653591644e-15	5.6920514590002875e-6	-5.1833164148310935e-22	4.648394708817175e-16	6.724562434213667e-13	3.1605134716081485e-12	4.2864714784126225e-12
36500000	0.00499715274659231	1.755419720866375e-49	5.3714707699450555e-62	1.2236169831040545e-9	2.5066051653591644e-15	5.6920514590002875e-6	-5.092974872778595e-22	4.648394708817175e-16	6.724562434213667e-13	3.1605134716081485e-12	4.2864714784126225e-12
36600000	0.00499715274659231	1.755419720866375e-49	5.3714707699450555e-62	1.2236169831040545e-9	2.5066051653591644e-15	5.6920514590002875e-6	-5.002728445655437e-22	4.648394708817175e-16	6.724562434213667e-13	3.1605134716081485e-12	4.2864714784126225e-12
36700000	0.00499715274659231	1.755419720866375e-49	5.3714707699450555e-62	1.2236169831040545e-9	2.5066051653591644e-15	5.6920514590002875e-6	-4.912573068250278e-22	4.648394708817175e-16	6.724562434213667e-13	3.1605134716081485e-12	4.2864714784126225e-12
36800000	0.00499715274659231	1.755419720866375e-49	5.3714707699450555e-62	1.2236169831040545e-9	2.5066051653591644e-15	5.6920514590002875e-6	-4.822504675351776e-22	4.648394708817175e-16	6.724562434213667e-13	3.1605134716081485e-12	4.2864714784126225e-12
36900000	0.00499715274659231	1.755419720866375e-49	5.3714707699450555e-62	1.2236169831040545e-9	2.5066051653591644e-15	5.6920514590002875e-6	-4.732519201748593e-22	4.648394708817175e-16	6.724562434213667e-13	3.1605134716081485e-12	4.2864714784126225e-12
37000000	0.00499715274659231	1.755419720866375e-49	5.3714707699450555e-62	1.2236169831040545e-9	2.5066051653591644e-15	5.6920514590002875e-6	-4.642612582229388e-22	4.648394708817175e-16	6.724562434213667e-13	3.1605134716081485e-12	4.2864714784126225e-12
37100000	0.00499715274659231	1.755419720866375e-49	5.3714707699450555e-62	1.2236169831040545e-9	2.5066051653591644e-15	5.6920514590002875e-6	-4.552780751582821e-22	4.648394708817175e-16	6.724562434213667e-13	3.1605134716081485e-12	4.2864714784126225e-12
37200000	0.00499715274659231	1.755419720866375e-49	5.3714707699450555e-62	1.2236169831040545e-9	2.5066051653591644e-15	5.6920514590002875e-6	-4.463019644597549e-22	4.648394708817175e-16	6.724562434213667e-13	3.1605134716081485e-12	4.2864714784126225e-12
37300000	0.00499715274659231	1.755419720866375e-49	5.3714707699450555e-62	1.2236169831040545e-9	2.5066051653591644e-15	5.6920514590002875e-6	-4.373325196062233e-22	4.648394708817175e-16	6.724562434213668e-13	3.1605134716081485e-12	4.2864714784126225e-12
37400000	0.00499715274659231	1.755419720866375e-49	5.3714707699450555e-62	1.2236169831040545e-9	2.5066051653591644e-15	5.6920514590002875e-6	-4.283693340765533e-22	4.648394708817175e-16	6.724562434213668e-13	3.1605134716081485e-12	4.2864714784126225e-12
37500000	0.00499715274659231	1.755419720866375e-49	5.3714707699450555e-62	1.2236169831040545e-9	2.5066051653591644e-15	5.6920514590002875e-6	-4.1941200134961073e-22	4.648394708817175e-16	6.724562434213668e-13	3.1605134716081485e-12	4.2864714784126225e-12
37600000	0.00499715274659231	1.755419720866375e-49	5.3714707699450555e-62	1.2236169831040545e-9	2.5066051653591644e-15	5.6920514590002875e-6	-4.1046011490426166e-22	4.648394708817175e-16	6.724562434213668e-13	3.1605134716081485e-12	4.2864714784126225e-12
37700000	0.00499715274659231	1.755419720866375e-49	5.3714707699450555e-62	1.2236169831040545e-9	2.5066051653591644e-15	5.6920514590002875e-6	-4.0151326821937204e-22	4.648394708817175e-16	6.724562434213668e-13	3.1605134716081485e-12	4.2864714784126225e-12
37800000	0.00499715274659231	1.7554197208663753e-49	5.3714707699450555e-62	1.2236169831040545e-9	2.5066051653591644e-15	5.6920514590002875e-6	-3.9257105477380763e-22	4.648394708817175e-16	6.724562434213668e-13	3.1605134716081485e-12	4.2864714784126225e-12
37900000	0.00499715274659231	1.7554197208663753e-49	5.3714707699450555e-62	1.2236169831040545e-9	2.5066051653591644e-15	5.6920514590002875e-6	-3.836330680464346e-22	4.648394708817175e-16	6.724562434213668e-13	3.1605134716081485e-12	4.2864714784126225e-12
38000000	0.00499715274659231	1.7554197208663753e-49	5.3714707699450555e-62	1.2236169831040545e-9	2.5066051653591644e-15	5.6920514590002875e-6	-3.7469890151611886e-22	4.648394708817175e-16	6.724562434213668e-13	3.1605134716081485e-12	4.2864714784126225e-12
38100000	0.00499715274659231	1.7554197208663753e-49	5.3714707699450555e-62	1.2236169831040545e-9	2.5066051653591644e-15	5.6920514590002875e-6	-3.657681486617262e-22	4.648394708817175e-16	6.724562434213668e-13	3.1605134716081485e-12	4.2864714784126225e-12
38200000	0.00499715274659231	1.7554197208663753e-49	5.3714707699450555e-62	1.2236169831040545e-9	2.5066051653591644e-15	5.6920514590002875e-6	-3.568404029621227e-22	4.648394708817175e-16	6.724562434213668e-13	3.1605134716081485e-12	4.2864714784126225e-12
38300000	0.00499715274659231	1.7554197208663753e-49	5.3714707699450555e-62	1.2236169831040545e-9	2.5066051653591644e-15	5.6920514590002875e-6	-3.479152578961743e-22	4.648394708817175e-16	6.724562434213668e-13	3.1605134716081485e-12	4.2864714784126225e-12
38400000	0.00499715274659231	1.7554197208663753e-49	5.3714707699450555e-62	1.2236169831040545e-9	2.5066051653591644e-15	5.6920514590002875e-6	-3.38992306942747e-22	4.648394708817175e-16	6.724562434213668e-13	3.1605134716081485e-12	4.2864714784126225e-12
38500000	0.00499715274659231	1.7554197208663753e-49	5.3714707699450555e-62	1.2236169831040545e-9	2.5066051653591644e-15	5.6920514590002875e-6	-3.3007114358070654e-22	4.648394708817175e-16	6.724562434213668e-13	3.1605134716081485e-12	4.2864714784126225e-12
38600000	0.00499715274659231	1.7554197208663753e-49	5.3714707699450555e-62	1.2236169831040545e-9	2.5066051653591644e-15	5.6920514590002875e-6	-3.211513612889191e-22	4.648394708817175e-16	6.724562434213668e-13	3.1605134716081485e-12	4.2864714784126225e-12
38700000	0.00499715274659231	1.7554197208663753e-49	5.3714707699450555e-62	1.2236169831040545e-9	2.5066051653591644e-15	5.6920514590002875e-6	-3.122325535462505e-22	4.648394708817175e-16	6.724562434213668e-13	3.1605134716081485e-12	4.2864714784126225e-12
38800000	0.00499715274659231	1.7554197208663753e-49	5.3714707699450555e-62	1.2236169831040545e-9	2.5066051653591644e-15	5.6920514590002875e-6	-3.033143138315668e-22	4.648394708817175e-16	6.724562434213668e-13	3.1605134716081485e-12	4.2864714784126225e-12
38900000	0.00499715274659231	1.7554197208663753e-49	5.3714707699450555e-62	1.2236169831040545e-9	2.5066051653591644e-15	5.6920514590002875e-6	-2.9439623562373378e-22	4.648394708817175e-16	6.724562434213668e-13	3.1605134716081485e-12	4.2864714784126225e-12
39000000	0.00499715274659231	1.7554197208663753e-49	5.3714707699450555e-62	1.2236169831040545e-9	2.5066051653591644e-15	5.6920514590002875e-6	-2.8547791240161755e-22	4.648394708817175e-16	6.724562434213668e-13	3.1605134716081485e-12	4.2864714784126225e-12
39100000	0.00499715274659231	1.7554197208663753e-49	5.3714707699450555e-62	1.2236169831040545e-9	2.5066051653591644e-15	5.6920514590002875e-6	-2.7655893764408396e-22	4.648394708817175e-16	6.724562434213668e-13	3.1605134716081485e-12	4.2864714784126225e-12
39200000	0.00499715274659231	1.7554197208663753e-49	5.3714707699450555e-62	1.2236169831040545e-9	2.5066051653591644e-15	5.6920514590002875e-6	-2.6763890482999907e-22	4.648394708817175e-16	6.724562434213668e-13	3.1605134716081485e-12	4.2864714784126225e-12
39300000	0.00499715274659231	1.7554197208663753e-49	5.3714707699450555e-62	1.2236169831040545e-9	2.5066051653591644e-15	5.6920514590002875e-6	-2.587174074382287e-22	4.648394708817175e-16	6.724562434213668e-13	3.1605134716081485e-12	4.2864714784126225e-12
39400000	0.00499715274659231	1.7554197208663753e-49	5.3714707699450555e-62	1.2236169831040545e-9	2.5066051653591644e-15	5.6920514590002875e-6	-2.497940389476389e-22	4.648394708817175e-16	6.724562434213668e-13	3.1605134716081485e-12	4.2864714784126225e-12
39500000	0.00499715274659231	1.7554197208663753e-49	5.3714707699450555e-62	1.2236169831040545e-9	2.5066051653591644e-15	5.6920514590002875e-6	-2.408683928370954e-22	4.648394708817175e-16	6.724562434213668e-13	3.160513471608149e-12	4.2864714784126225e-12
39600000	0.00499715274659231	1.7554197208663753e-49	5.3714707699450555e-62	1.2236169831040545e-9	2.5066051653591644e-15	5.6920514590002875e-6	-2.3194006258546446e-22	4.648394708817175e-16	6.724562434213668e-13	3.160513471608149e-12	4.2864714784126225e-12
39700000	0.00499715274659231	1.7554197208663753e-49	5.3714707699450555e-62	1.2236169831040545e-9	2.5066051653591644e-15	5.6920514590002875e-6	-2.2300864167161188e-22	4.648394708817175e-16	6.724562434213668e-13	3.160513471608149e-12	4.2864714784126225e-12
39800000	0.00499715274659231	1.7554197208663753e-49	5.3714707699450555e-62	1.2236169831040545e-9	2.5066051653591644e-15	5.6920514590002875e-6	-2.140737235744036e-22	4.648394708817175e-16	6.724562434213668e-13	3.160513471608149e-12	4.2864714784126225e-12
39900000	0.00499715274659231	1.7554197208663753e-49	5.3714707699450555e-62	1.2236169831040545e-9	2.5066051653591644e-15	5.6920514590002875e-6	-2.0513490177270559e-22	4.648394708817175e-16	6.724562434213668e-13	3.160513471608149e-12	4.2864714784126225e-12
40000000	0.00499715274659231	1.7554197208663753e-49	5.3714707699450555e-62	1.2236169831040545e-9	2.5066051653591644e-15	5.6920514590002875e-6	-1.9619176974538376e-22	4.648394708817175e-16	6.724562434213668e-13	3.160513471608149e-12	4.2864714784126225e-12
40100000	0.00499715274659231	1.7554197208663753e-49	5.3714707699450555e-62	1.2236169831040545e-9	2.5066051653591644e-15	5.6920514590002875e-6	-1.8724392097130412e-22	4.648394708817175e-16	6.724562434213668e-13	3.160513471608149e-12	4.2864714784126225e-12
40200000	0.00499715274659231	1.7554197208663753e-49	5.3714707699450555e-62	1.2236169831040545e-9	2.5066051653591644e-15	5.6920514590002875e-6	-1.7829094892933258e-22	4.648394708817175e-16	6.724562434213668e-13	3.160513471608149e-12	4.2864714784126225e-12
40300000	0.00499715274659231	1.7554197208663753e-49	5.3714707699450555e-62	1.2236169831040545e-9	2.5066051653591644e-15	5.6920514590002875e-6	-1.6933244709833512e-22	4.648394708817175e-16	6.724562434213668e-13	3.160513471608149e-12	4.2864714784126225e-12
40400000	0.00499715274659231	1.7554197208663753e-49	5.3714707699450555e-62	1.2236169831040545e-9	2.5066051653591644e-15	5.6920514590002875e-6	-1.6036800895717763e-22	4.648394708817175e-16	6.724562434213668e-13	3.160513471608149e-12	4.2864714784126225e-12
40500000	0.00499715274659231	1.7554197208663753e-49	5.3714707699450555e-62	1.2236169831040545e-9	2.5066051653591644e-15	5.6920514590002875e-6	-1.5139722798472611e-22	4.648394708817175e-16	6.724562434213668e-13	3.160513471608149e-12	4.2864714784126225e-12
40600000	0.00499715274659231	1.7554197208663753e-49	5.3714707699450555e-62	1.2236169831040545e-9	2.5066051653591644e-15	5.6920514590002875e-6	-1.4241969765984648e-22	4.648394708817175e-16	6.724562434213668e-13	3.160513471608149e-12	4.2864714784126225e-12
40700000	0.00499715274659231	1.7554197208663757e-49	5.3714707699450555e-62	1.2236169831040545e-9	2.5066051653591644e-15	5.6920514590002875e-6	-1.3343501146140473e-22	4.648394708817175e-16	6.724562434213668e-13	3.160513471608149e-12	4.2864714784126225e-12
40800000	0.00499715274659231	1.7554197208663757e-49	5.3714707699450555e-62	1.2236169831040545e-9	2.5066051653591644e-15	5.6920514590002875e-6	-1.2444276286826677e-22	4.648394708817175e-16	6.724562434213668e-13	3.160513471608149e-12	4.2864714784126225e-12
40900000	0.00499715274659231	1.7554197208663757e-49	5.3714707699450555e-62	1.2236169831040545e-9	2.5066051653591644e-15	5.6920514590002875e-6	-1.1544254535929853e-22	4.648394708817175e-16	6.724562434213668e-13	3.160513471608149e-12	4.2864714784126225e-12
41000000	0.00499715274659231	1.7554197208663757e-49	5.3714707699450555e-62	1.2236169831040545e-9	2.5066051653591644e-15	5.6920514590002875e-6	-1.0643395241336602e-22	4.648394708817175e-16	6.724562434213668e-13	3.160513471608149e-12	4.2864714784126225e-12
41100000	0.00499715274659231	1.7554197208663757e-49	5.3714707699450555e-62	1.2236169831040545e-9	2.5066051653591644e-15	5.6920514590002875e-6	-9.741657750933513e-23	4.648394708817175e-16	6.724562434213668e-13	3.160513471608149e-12	4.2864714784126225e-12
41200000	0.00499715274659231	1.7554197208663757e-49	5.3714707699450555e-62	1.2236169831040545e-9	2.5066051653591644e-15	5.6920514590002875e-6	-8.839001412607186e-23	4.648394708817175e-16	6.724562434213668e-13	3.160513471608149e-12	4.2864714784126225e-12
41300000	0.00499715274659231	1.7554197208663757e-49	5.3714707699450555e-62	1.2236169831040545e-9	2.5066051653591644e-15	5.6920514590002875e-6	-7.935385574244213e-23	4.648394708817175e-16	6.724562434213668e-13	3.160513471608149e-12	4.2864714784126225e-12
41400000	0.00499715274659231	1.7554197208663757e-49	5.3714707699450555e-62	1.2236169831040545e-9	2.5066051653591644e-15	5.6920514590002875e-6	-7.03076958373119e-23	4.648394708817175e-16	6.724562434213668e-13	3.160513471608149e-12	4.2864714784126225e-12
41500000	0.00499715274659231	1.7554197208663757e-49	5.3714707699450555e-62	1.2236169831040545e-9	2.5066051653591644e-15	5.6920514590002875e-6	-6.125112788954708e-23	4.648394708817175e-16	6.724562434213668e-13	3.160513471608149e-12	4.2864714784126225e-12
41600000	0.00499715274659231	1.7554197208663757e-49	5.3714707699450555e-62	1.2236169831040545e-9	2.5066051653591644e-15	5.6920514590002875e-6	-5.218374537801368e-23	4.648394708817175e-16	6.724562434213668e-13	3.160513471608149e-12	4.2864714784126225e-12
41700000	0.00499715274659231	1.7554197208663757e-49	5.3714707699450555e-62	1.2236169831040545e-9	2.5066051653591644e-15	5.6920514590002875e-6	-4.310514178157761e-23	4.648394708817175e-16	6.724562434213668e-13	3.160513471608149e-12	4.2864714784126225e-12
41800000	0.00499715274659231	1.7554197208663757e-49	5.3714707699450555e-62	1.2236169831040545e-9	2.5066051653591644e-15	5.6920514590002875e-6	-3.4014910579104826e-23	4.648394708817175e-16	6.724562434213668e-13	3.160513471608149e-12	4.2864714784126225e-12
41900000	0.00499715274659231	1.7554197208663757e-49	5.3714707699450555e-62	1.2236169831040545e-9	2.5066051653591644e-15	5.6920514590002875e-6	-2.4912645249461275e-23	4.648394708817175e-16	6.724562434213668e-13	3.160513471608149e-12	4.2864714784126225e-12
42000000	0.00499715274659231	1.7554197208663757e-49	5.3714707699450555e-62	1.2236169831040545e-9	2.5066051653591644e-15	5.6920514590002875e-6	-1.5797939271512912e-23	4.648394708817175e-16	6.724562434213668e-13	3.160513471608149e-12	4.2864714784126225e-12
42100000	0.00499715274659231	1.7554197208663757e-49	5.3714707699450555e-62	1.2236169831040545e-9	2.5066051653591644e-15	5.6920514590002875e-6	-6.670386124125676e-24	4.648394708817175e-16	6.724562434213668e-13	3.160513471608149e-12	4.2864714784126225e-12
42200000	0.00499715274659231	1.7554197208663757e-49	5.3714707699450555e-62	1.2236169831040545e-9	2.5066051653591644e-15	5.6920514590002875e-6	2.4566766336331284e-24	4.648394708817175e-16	6.724562434213668e-13	3.160513471608149e-12	4.2864714784126225e-12
42300000	0.00499715274659231	1.7554197208663757e-49	5.3714707699450555e-62	1.2236169831040545e-9	2.5066051653591644e-15	5.6920514590002875e-6	1.1321056975785626e-23	4.648394708817175e-16	6.724562434213668e-13	3.160513471608149e-12	4.2864714784126225e-12
42400000	0.00499715274659231	1.7554197208663757e-49	5.3714707699450555e-62	1.2236169831040545e-9	2.5066051653591644e-15	5.6920514590002875e-6	1.9826681257287845e-23	4.648394708817175e-16	6.724562434213668e-13	3.160513471608149e-12	4.2864714784126225e-12
42500000	0.00499715274659231	1.7554197208663757e-49	5.3714707699450555e-62	1.2236169831040545e-9	2.5066051653591644e-15	5.6920514590002875e-6	2.79790352721186e-23	4.648394708817175e-16	6.724562434213668e-13	3.160513471608149e-12	4.2864714784126225e-12
42600000	0.00499715274659231	1.7554197208663757e-49	5.3714707699450555e-62	1.2236169831040545e-9	2.5066051653591644e-15	5.6920514590002875e-6	3.578360481425671e-23	4.648394708817175e-16	6.724562434213668e-13	3.160513471608149e-12	4.2864714784126225e-12
42700000	0.00499715274659231	1.7554197208663757e-49	5.3714707699450555e-62	1.2236169831040545e-9	2.5066051653591644e-15	5.6920514590002875e-6	4.3245875677681005e-23	4.648394708817175e-16	6.724562434213668e-13	3.160513471608149e-12	4.2864714784126225e-12
42800000	0.00499715274659231	1.7554197208663757e-49	5.3714707699450555e-62	1.2236169831040545e-9	2.5066051653591644e-15	5.6920514590002875e-6	5.0371333656370314e-23	4.648394708817175e-16	6.724562434213668e-13	3.160513471608149e-12	4.2864714784126225e-12
42900000	0.00499715274659231	1.755419720866376e-49	5.3714707699450555e-62	1.2236169831040545e-9	2.5066051653591644e-15	5.6920514590002875e-6	5.716546454430346e-23	4.648394708817175e-16	6.724562434213668e-13	3.160513471608149e-12	4.2864714784126225e-12
43000000	0.00499715274659231	1.755419720866376e-49	5.3714707699450555e-62	1.2236169831040545e-9	2.5066051653591644e-15	5.6920514590002875e-6	6.363375413545926e-23	4.648394708817175e-16	6.724562434213668e-13	3.160513471608149e-12	4.2864714784126225e-12
43100000	0.00499715274659231	1.755419720866376e-49	5.3714707699450555e-62	1.2236169831040545e-9	2.5066051653591644e-15	5.6920514590002875e-6	6.978168822381653e-23	4.648394708817175e-16	6.724562434213668e-13	3.160513471608149e-12	4.2864714784126225e-12
43200000	0.00499715274659231	1.755419720866376e-49	5.3714707699450555e-62	1.2236169831040545e-9	2.5066051653591644e-15	5.6920514590002875e-6	7.561475260335412e-23	4.648394708817175e-16	6.724562434213668e-13	3.160513471608149e-12	4.2864714784126225e-12
43300000	0.00499715274659231	1.755419720866376e-49	5.371470769945056e-62	1.2236169831040545e-9	2.5066051653591644e-15	5.6920514590002875e-6	8.11384330680508e-23	4.648394708817175e-16	6.724562434213668e-13	3.160513471608149e-12	4.2864714784126225e-12
43400000	0.00499715274659231	1.755419720866376e-49	5.371470769945056e-62	1.2236169831040545e-9	2.5066051653591644e-15	5.6920514590002875e-6	8.635821541188545e-23	4.648394708817175e-16	6.724562434213668e-13	3.1605134716081493e-12	4.2864714784126225e-12
43500000	0.00499715274659231	1.755419720866376e-49	5.371470769945056e-62	1.2236169831040545e-9	2.5066051653591644e-15	5.6920514590002875e-6	9.127958542883687e-23	4.648394708817175e-16	6.724562434213669e-13	3.1605134716081493e-12	4.2864714784126225e-12
43600000	0.00499715274659231	1.7554197208663765e-49	5.371470769945056e-62	1.2236169831040545e-9	2.5066051653591644e-15	5.6920514590002875e-6	9.590802891288388e-23	4.648394708817175e-16	6.724562434213669e-13	3.1605134716081493e-12	4.2864714784126225e-12
43700000	0.00499715274659231	1.7554197208663765e-49	5.371470769945056e-62	1.2236169831040545e-9	2.5066051653591644e-15	5.6920514590002875e-6	1.0024903165800531e-22	4.648394708817175e-16	6.724562434213669e-13	3.1605134716081493e-12	4.286471478412623e-12
43800000	0.00499715274659231	1.7554197208663765e-49	5.371470769945056e-62	1.2236169831040545e-9	2.5066051653591644e-15	5.6920514590002875e-6	1.0430807945817999e-22	4.648394708817175e-16	6.724562434213669e-13	3.1605134716081493e-12	4.286471478412623e-12
43900000	0.00499715274659231	1.7554197208663765e-49	5.371470769945056e-62	1.2236169831040545e-9	2.5066051653591644e-15	5.6920514590002875e-6	1.0809065810738672e-22	4.648394708817175e-16	6.724562434213669e-13	3.1605134716081493e-12	4.286471478412623e-12
44000000	0.00499715274659231	1.755419720866377e-49	5.371470769945056e-62	1.2236169831040545e-9	2.5066051653591644e-15	5.6920514590002875e-6	1.1160225339960433e-22	4.648394708817175e-16	6.724562434213669e-13	3.1605134716081493e-12	4.286471478412623e-12
44100000	0.00499715274659231	1.755419720866377e-49	5.371470769945056e-62	1.2236169831040545e-9	2.5066051653591644e-15	5.6920514590002875e-6	1.1484835112881168e-22	4.648394708817175e-16	6.724562434213669e-13	3.1605134716081493e-12	4.286471478412623e-12
44200000	0.00499715274659231	1.755419720866377e-49	5.371470769945057e-62	1.2236169831040545e-9	2.5066051653591644e-15	5.6920514590002875e-6	1.1783443708898756e-22	4.648394708817175e-16	6.724562434213669e-13	3.1605134716081493e-12	4.286471478412623e-12
44300000	0.00499715274659231	1.755419720866377e-49	5.371470769945057e-62	1.2236169831040545e-9	2.5066051653591644e-15	5.6920514590002875e-6	1.2056599707411079e-22	4.648394708817175e-16	6.724562434213669e-13	3.1605134716081493e-12	4.286471478412623e-12
44400000	0.00499715274659231	1.7554197208663772e-49	5.371470769945057e-62	1.2236169831040545e-9	2.5066051653591644e-15	5.6920514590002875e-6	1.2304851687816018e-22	4.648394708817175e-16	6.724562434213669e-13	3.1605134716081493e-12	4.286471478412623e-12
44500000	0.00499715274659231	1.7554197208663772e-49	5.371470769945057e-62	1.2236169831040545e-9	2.5066051653591644e-15	5.6920514590002875e-6	1.2528748229511462e-22	4.648394708817175e-16	6.724562434213669e-13	3.1605134716081498e-12	4.286471478412623e-12
44600000	0.00499715274659231	1.7554197208663772e-49	5.371470769945057e-62	1.2236169831040545e-9	2.5066051653591644e-15	5.6920514590002875e-6	1.2728837911895286e-22	4.648394708817175e-16	6.724562434213669e-13	3.1605134716081498e-12	4.286471478412623e-12
44700000	0.00499715274659231	1.7554197208663772e-49	5.371470769945057e-62	1.2236169831040545e-9	2.5066051653591644e-15	5.6920514590002875e-6	1.2905669314365376e-22	4.648394708817175e-16	6.72456243421367e-13	3.1605134716081498e-12	4.286471478412623e-12
44800000	0.00499715274659231	1.7554197208663776e-49	5.371470769945057e-62	1.2236169831040545e-9	2.5066051653591644e-15	5.6920514590002875e-6	1.3059791016319613e-22	4.648394708817175e-16	6.72456243421367e-13	3.1605134716081498e-12	4.286471478412623e-12
44900000	0.00499715274659231	1.7554197208663776e-49	5.371470769945058e-62	1.2236169831040545e-9	2.5066051653591644e-15	5.6920514590002875e-6	1.3191751597155881e-22	4.648394708817175e-16	6.72456243421367e-13	3.1605134716081498e-12	4.286471478412623e-12
45000000	0.00499715274659231	1.7554197208663776e-49	5.371470769945058e-62	1.2236169831040545e-9	2.5066051653591644e-15	5.6920514590002875e-6	1.330209963627206e-22	4.648394708817175e-16	6.72456243421367e-13	3.1605134716081498e-12	4.286471478412624e-12
45100000	0.00499715274659231	1.755419720866378e-49	5.371470769945058e-62	1.2236169831040545e-9	2.5066051653591644e-15	5.6920514590002875e-6	1.3391383713066035e-22	4.648394708817175e-16	6.72456243421367e-13	3.1605134716081498e-12	4.286471478412624e-12
45200000	0.00499715274659231	1.755419720866378e-49	5.371470769945058e-62	1.2236169831040545e-9	2.5066051653591644e-15	5.6920514590002875e-6	1.3460152406935687e-22	4.648394708817175e-16	6.72456243421367e-13	3.1605134716081498e-12	4.286471478412624e-12
45300000	0.00499715274659231	1.755419720866378e-49	5.371470769945058e-62	1.2236169831040545e-9	2.5066051653591644e-15	5.6920514590002875e-6	1.3508954297278896e-22	4.648394708817175e-16	6.72456243421367e-13	3.16051347160815e-12	4.286471478412624e-12
45400000	0.00499715274659231	1.7554197208663784e-49	5.371470769945058e-62	1.2236169831040545e-9	2.5066051653591644e-15	5.6920514590002875e-6	1.3538337963493548e-22	4.648394708817175e-16	6.72456243421367e-13	3.16051347160815e-12	4.286471478412624e-12
45500000	0.00499715274659231	1.7554197208663784e-49	5.371470769945059e-62	1.2236169831040545e-9	2.5066051653591644e-15	5.6920514590002875e-6	1.3548851984977524e-22	4.648394708817175e-16	6.724562434213671e-13	3.16051347160815e-12	4.286471478412624e-12
45600000	0.00499715274659231	1.7554197208663784e-49	5.371470769945059e-62	1.2236169831040545e-9	2.5066051653591644e-15	5.6920514590002875e-6	1.3541044941128709e-22	4.648394708817175e-16	6.724562434213671e-13	3.16051347160815e-12	4.286471478412624e-12
45700000	0.00499715274659231	1.7554197208663787e-49	5.371470769945059e-62	1.2236169831040545e-9	2.5066051653591644e-15	5.6920514590002875e-6	1.3515465411344977e-22	4.648394708817175e-16	6.724562434213671e-13	3.16051347160815e-12	4.286471478412624e-12
45800000	0.00499715274659231	1.7554197208663787e-49	5.371470769945059e-62	1.2236169831040545e-9	2.5066051653591644e-15	5.6920514590002875e-6	1.347266197502422e-22	4.648394708817175e-16	6.724562434213671e-13	3.16051347160815e-12	4.286471478412624e-12
45900000	0.00499715274659231	1.755419720866379e-49	5.371470769945059e-62	1.2236169831040545e-9	2.5066051653591644e-15	5.6920514590002875e-6	1.3413183211564315e-22	4.648394708817175e-16	6.724562434213671e-13	3.1605134716081506e-12	4.286471478412625e-12
46000000	0.00499715274659231	1.755419720866379e-49	5.37147076994506e-62	1.2236169831040545e-9	2.5066051653591644e-15	5.6920514590002875e-6	1.3337577700363143e-22	4.648394708817175e-16	6.724562434213671e-13	3.1605134716081506e-12	4.286471478412625e-12
46100000	0.00499715274659231	1.755419720866379e-49	5.37147076994506e-62	1.2236169831040545e-9	2.5066051653591644e-15	5.6920514590002875e-6	1.3246394020818592e-22	4.648394708817175e-16	6.724562434213671e-13	3.1605134716081506e-12	4.286471478412625e-12
46200000	0.00499715274659231	1.7554197208663795e-49	5.37147076994506e-62	1.2236169831040545e-9	2.5066051653591644e-15	5.6920514590002875e-6	1.314018075232854e-22	4.648394708817175e-16	6.724562434213671e-13	3.1605134716081506e-12	4.286471478412625e-12
46300000	0.00499715274659231	1.7554197208663795e-49	5.37147076994506e-62	1.2236169831040545e-9	2.5066051653591644e-15	5.6920514590002875e-6	1.301948647429087e-22	4.648394708817175e-16	6.724562434213672e-13	3.1605134716081506e-12	4.286471478412625e-12
46400000	0.00499715274659231	1.75541972086638e-49	5.371470769945061e-62	1.2236169831040545e-9	2.5066051653591644e-15	5.6920514590002875e-6	1.2884859766103468e-22	4.648394708817175e-16	6.724562434213672e-13	3.1605134716081506e-12	4.286471478412625e-12
46500000	0.00499715274659231	1.75541972086638e-49	5.371470769945061e-62	1.2236169831040545e-9	2.5066051653591644e-15	5.6920514590002875e-6	1.2736849207164208e-22	4.648394708817175e-16	6.724562434213672e-13	3.160513471608151e-12	4.286471478412625e-12
46600000	0.00499715274659231	1.75541972086638e-49	5.371470769945061e-62	1.2236169831040545e-9	2.5066051653591644e-15	5.6920514590002875e-6	1.2576003376870982e-22	4.648394708817175e-16	6.724562434213672e-13	3.160513471608151e-12	4.286471478412625e-12
46700000	0.00499715274659231	1.7554197208663803e-49	5.371470769945061e-62	1.2236169831040545e-9	2.5066051653591644e-15	5.6920514590002875e-6	1.2402870854621666e-22	4.648394708817175e-16	6.724562434213672e-13	3.160513471608151e-12	4.286471478412626e-12
46800000	0.00499715274659231	1.7554197208663803e-49	5.371470769945061e-62	1.2236169831040545e-9	2.5066051653591644e-15	5.6920514590002875e-6	1.2218000219814144e-22	4.648394708817175e-16	6.724562434213672e-13	3.160513471608151e-12	4.286471478412626e-12
46900000	0.00499715274659231	1.7554197208663806e-49	5.3714707699450616e-62	1.2236169831040545e-9	2.5066051653591644e-15	5.6920514590002875e-6	1.20219400518463e-22	4.648394708817175e-16	6.724562434213673e-13	3.160513471608151e-12	4.286471478412626e-12
47000000	0.00499715274659231	1.7554197208663806e-49	5.3714707699450616e-62	1.2236169831040545e-9	2.5066051653591644e-15	5.6920514590002875e-6	1.1815238930116013e-22	4.648394708817175e-16	6.724562434213673e-13	3.160513471608151e-12	4.286471478412626e-12
47100000	0.00499715274659231	1.755419720866381e-49	5.3714707699450616e-62	1.2236169831040545e-9	2.5066051653591644e-15	5.6920514590002875e-6	1.159844543402117e-22	4.648394708817175e-16	6.724562434213673e-13	3.1605134716081514e-12	4.286471478412626e-12
47200000	0.00499715274659231	1.755419720866381e-49	5.3714707699450616e-62	1.2236169831040545e-9	2.5066051653591644e-15	5.6920514590002875e-6	1.1372108142959648e-22	4.648394708817175e-16	6.724562434213673e-13	3.1605134716081514e-12	4.286471478412626e-12
47300000	0.00499715274659231	1.755419720866381e-49	5.371470769945062e-62	1.2236169831040545e-9	2.5066051653591644e-15	5.6920514590002875e-6	1.1136775636329334e-22	4.648394708817175e-16	6.724562434213673e-13	3.1605134716081514e-12	4.286471478412626e-12
47400000	0.00499715274659231	1.7554197208663814e-49	5.371470769945062e-62	1.2236169831040545e-9	2.5066051653591644e-15	5.6920514590002875e-6	1.0892996493528106e-22	4.648394708817175e-16	6.724562434213673e-13	3.1605134716081514e-12	4.286471478412626e-12
47500000	0.00499715274659231	1.7554197208663814e-49	5.371470769945062e-62	1.2236169831040545e-9	2.5066051653591644e-15	5.6920514590002875e-6	1.064131929395385e-22	4.648394708817175e-16	6.724562434213673e-13	3.1605134716081514e-12	4.2864714784126266e-12
47600000	0.00499715274659231	1.7554197208663818e-49	5.371470769945062e-62	1.2236169831040545e-9	2.5066051653591644e-15	5.6920514590002875e-6	1.0382292617004447e-22	4.648394708817175e-16	6.724562434213674e-13	3.1605134716081518e-12	4.2864714784126266e-12
47700000	0.00499715274659231	1.7554197208663818e-49	5.371470769945063e-62	1.2236169831040545e-9	2.5066051653591644e-15	5.6920514590002875e-6	1.0116465042077778e-22	4.648394708817175e-16	6.724562434213674e-13	3.1605134716081518e-12	4.2864714784126266e-12
47800000	0.00499715274659231	1.755419720866382e-49	5.371470769945063e-62	1.2236169831040545e-9	2.5066051653591644e-15	5.6920514590002875e-6	9.844385148571728e-23	4.648394708817175e-16	6.724562434213674e-13	3.1605134716081518e-12	4.2864714784126266e-12
47900000	0.00499715274659231	1.755419720866382e-49	5.371470769945063e-62	1.2236169831040545e-9	2.5066051653591644e-15	5.6920514590002875e-6	9.566601515884178e-23	4.648394708817175e-16	6.724562434213674e-13	3.1605134716081518e-12	4.2864714784126266e-12
48000000	0.00499715274659231	1.7554197208663825e-49	5.371470769945063e-62	1.2236169831040545e-9	2.5066051653591644e-15	5.6920514590002875e-6	9.28366272341301e-23	4.648394708817175e-16	6.724562434213674e-13	3.1605134716081518e-12	4.2864714784126266e-12
48100000	0.00499715274659231	1.7554197208663825e-49	5.371470769945064e-62	1.2236169831040545e-9	2.5066051653591644e-15	5.6920514590002875e-6	8.996117350556105e-23	4.648394708817175e-16	6.724562434213674e-13	3.160513471608152e-12	4.2864714784126266e-12
48200000	0.00499715274659231	1.755419720866383e-49	5.371470769945064e-62	1.2236169831040545e-9	2.5066051653591644e-15	5.6920514590002875e-6	8.70451397671135e-23	4.648394708817175e-16	6.724562434213675e-13	3.160513471608152e-12	4.286471478412627e-12
48300000	0.00499715274659231	1.755419720866383e-49	5.371470769945064e-62	1.2236169831040545e-9	2.5066051653591644e-15	5.6920514590002875e-6	8.409401181276623e-23	4.648394708817175e-16	6.724562434213675e-13	3.160513471608152e-12	4.286471478412627e-12
48400000	0.00499715274659231	1.7554197208663833e-49	5.371470769945064e-62	1.2236169831040545e-9	2.5066051653591644e-15	5.6920514590002875e-6	8.111327543649805e-23	4.648394708817175e-16	6.724562434213675e-13	3.160513471608152e-12	4.286471478412627e-12
48500000	0.00499715274659231	1.7554197208663833e-49	5.371470769945065e-62	1.2236169831040545e-9	2.5066051653591644e-15	5.6920514590002875e-6	7.810841643228785e-23	4.648394708817175e-16	6.724562434213675e-13	3.160513471608152e-12	4.286471478412627e-12
48600000	0.00499715274659231	1.7554197208663833e-49	5.371470769945065e-62	1.2236169831040545e-9	2.5066051653591644e-15	5.6920514590002875e-6	7.508492059411438e-23	4.648394708817175e-16	6.724562434213675e-13	3.160513471608152e-12	4.286471478412627e-12
48700000	0.00499715274659231	1.7554197208663837e-49	5.371470769945065e-62	1.2236169831040545e-9	2.5066051653591644e-15	5.6920514590002875e-6	7.204827371595652e-23	4.648394708817175e-16	6.724562434213675e-13	3.1605134716081526e-12	4.286471478412627e-12
48800000	0.00499715274659231	1.7554197208663837e-49	5.371470769945065e-62	1.2236169831040545e-9	2.5066051653591644e-15	5.6920514590002875e-6	6.900396159179305e-23	4.648394708817175e-16	6.724562434213676e-13	3.1605134716081526e-12	4.286471478412627e-12
48900000	0.00499715274659231	1.755419720866384e-49	5.371470769945066e-62	1.2236169831040545e-9	2.5066051653591644e-15	5.6920514590002875e-6	6.595747001560284e-23	4.648394708817175e-16	6.724562434213676e-13	3.1605134716081526e-12	4.286471478412628e-12
49000000	0.00499715274659231	1.755419720866384e-49	5.371470769945066e-62	1.2236169831040545e-9	2.5066051653591644e-15	5.6920514590002875e-6	6.291428478136467e-23	4.648394708817175e-16	6.724562434213676e-13	3.1605134716081526e-12	4.286471478412628e-12
49100000	0.00499715274659231	1.7554197208663844e-49	5.371470769945066e-62	1.2236169831040545e-9	2.5066051653591644e-15	5.6920514590002875e-6	5.987989168305737e-23	4.648394708817175e-16	6.724562434213676e-13	3.1605134716081526e-12	4.286471478412628e-12
49200000	0.00499715274659231	1.7554197208663844e-49	5.371470769945066e-62	1.2236169831040545e-9	2.5066051653591644e-15	5.6920514590002875e-6	5.685977651465978e-23	4.648394708817175e-16	6.724562434213676e-13	3.160513471608153e-12	4.286471478412628e-12
49300000	0.00499715274659231	1.755419720866385e-49	5.371470769945067e-62	1.2236169831040545e-9	2.5066051653591644e-15	5.6920514590002875e-6	5.385942507015073e-23	4.648394708817175e-16	6.724562434213676e-13	3.160513471608153e-12	4.286471478412628e-12
49400000	0.00499715274659231	1.755419720866385e-49	5.371470769945067e-62	1.2236169831040545e-9	2.5066051653591644e-15	5.6920514590002875e-6	5.0884323143509016e-23	4.648394708817175e-16	6.724562434213677e-13	3.160513471608153e-12	4.286471478412628e-12
49500000	0.00499715274659231	1.7554197208663852e-49	5.371470769945067e-62	1.2236169831040545e-9	2.5066051653591644e-15	5.6920514590002875e-6	4.793995652871348e-23	4.648394708817175e-16	6.724562434213677e-13	3.160513471608153e-12	4.286471478412628e-12
49600000	0.00499715274659231	1.7554197208663852e-49	5.371470769945067e-62	1.2236169831040545e-9	2.5066051653591644e-15	5.6920514590002875e-6	4.503181101974294e-23	4.648394708817175e-16	6.724562434213677e-13	3.160513471608153e-12	4.286471478412629e-12
49700000	0.00499715274659231	1.7554197208663856e-49	5.371470769945068e-62	1.2236169831040545e-9	2.5066051653591644e-15	5.6920514590002875e-6	4.216537241057622e-23	4.648394708817175e-16	6.724562434213677e-13	3.1605134716081534e-12	4.286471478412629e-12
49800000	0.00499715274659231	1.7554197208663856e-49	5.371470769945068e-62	1.2236169831040545e-9	2.5066051653591644e-15	5.6920514590002875e-6	3.9346126495192133e-23	4.648394708817175e-16	6.724562434213677e-13	3.1605134716081534e-12	4.286471478412629e-12
49900000	0.00499715274659231	1.755419720866386e-49	5.371470769945068e-62	1.2236169831040545e-9	2.5066051653591644e-15	5.6920514590002875e-6	3.657955906756952e-23	4.648394708817175e-16	6.724562434213677e-13	3.1605134716081534e-12	4.286471478412629e-12
50000000	0.00499715274659231	1.755419720866386e-49	5.371470769945068e-62	1.2236169831040545e-9	2.5066051653591644e-15	5.6920514590002875e-6	3.38711559216872e-23	4.648394708817175e-16	6.724562434213678e-13	3.1605134716081534e-12	4.286471478412629e-12
50100000	0.00499715274659231	1.755419720866386e-49	5.3714707699450685e-62	1.2236169831040545e-9	2.5066051653591644e-15	5.6920514590002875e-6	3.122640285152399e-23	4.648394708817175e-16	6.724562434213678e-13	3.1605134716081534e-12	4.286471478412629e-12
50200000	0.00499715274659231	1.7554197208663863e-49	5.3714707699450685e-62	1.2236169831040545e-9	2.5066051653591644e-15	5.6920514590002875e-6	2.865078565105872e-23	4.648394708817175e-16	6.724562434213678e-13	3.1605134716081538e-12	4.286471478412629e-12
50300000	0.00499715274659231	1.7554197208663863e-49	5.3714707699450685e-62	1.2236169831040545e-9	2.5066051653591644e-15	5.6920514590002875e-6	2.6149790114270216e-23	4.648394708817175e-16	6.724562434213678e-13	3.1605134716081538e-12	4.28647147841263e-12
50400000	0.00499715274659231	1.7554197208663867e-49	5.3714707699450685e-62	1.2236169831040545e-9	2.5066051653591644e-15	5.6920514590002875e-6	2.3728902035137285e-23	4.648394708817175e-16	6.724562434213678e-13	3.1605134716081538e-12	4.28647147841263e-12
50500000	0.00499715274659231	1.7554197208663867e-49	5.3714707699450685e-62	1.2236169831040545e-9	2.5066051653591644e-15	5.6920514590002875e-6	2.1393607207638762e-23	4.648394708817175e-16	6.724562434213678e-13	3.1605134716081538e-12	4.28647147841263e-12
50600000	0.00499715274659231	1.755419720866387e-49	5.371470769945069e-62	1.2236169831040545e-9	2.5066051653591644e-15	5.6920514590002875e-6	1.914939142575347e-23	4.648394708817175e-16	6.724562434213679e-13	3.1605134716081538e-12	4.28647147841263e-12
50700000	0.00499715274659231	1.755419720866387e-49	5.371470769945069e-62	1.2236169831040545e-9	2.5066051653591644e-15	5.6920514590002875e-6	1.7001740483460234e-23	4.648394708817175e-16	6.724562434213679e-13	3.160513471608154e-12	4.28647147841263e-12
50800000	0.00499715274659231	1.7554197208663875e-49	5.371470769945069e-62	1.2236169831040545e-9	2.5066051653591644e-15	5.6920514590002875e-6	1.4956140174737868e-23	4.648394708817175e-16	6.724562434213679e-13	3.160513471608154e-12	4.28647147841263e-12
50900000	0.00499715274659231	1.7554197208663875e-49	5.371470769945069e-62	1.2236169831040545e-9	2.5066051653591644e-15	5.6920514590002875e-6	1.3018076293565207e-23	4.648394708817175e-16	6.724562434213679e-13	3.160513471608154e-12	4.28647147841263e-12
51000000	0.00499715274659231	1.7554197208663875e-49	5.37147076994507e-62	1.2236169831040545e-9	2.5066051653591644e-15	5.6920514590002875e-6	1.1193034633921071e-23	4.648394708817175e-16	6.724562434213679e-13	3.160513471608154e-12	4.286471478412631e-12
51100000	0.00499715274659231	1.755419720866388e-49	5.37147076994507e-62	1.2236169831040545e-9	2.5066051653591644e-15	5.6920514590002875e-6	9.486500989784279e-24	4.648394708817175e-16	6.724562434213679e-13	3.160513471608154e-12	4.286471478412631e-12
51200000	0.00499715274659231	1.755419720866388e-49	5.37147076994507e-62	1.2236169831040545e-9	2.5066051653591644e-15	5.6920514590002875e-6	7.903961155133658e-24	4.648394708817175e-16	6.72456243421368e-13	3.160513471608154e-12	4.286471478412631e-12
51300000	0.00499715274659231	1.7554197208663882e-49	5.37147076994507e-62	1.2236169831040545e-9	2.5066051653591644e-15	5.6920514590002875e-6	6.4509009239480315e-24	4.648394708817175e-16	6.72456243421368e-13	3.1605134716081546e-12	4.286471478412631e-12
51400000	0.00499715274659231	1.7554197208663882e-49	5.37147076994507e-62	1.2236169831040545e-9	2.5066051653591644e-15	5.6920514590002875e-6	5.13280609020622e-24	4.648394708817175e-16	6.72456243421368e-13	3.1605134716081546e-12	4.286471478412631e-12
51500000	0.00499715274659231	1.7554197208663882e-49	5.371470769945071e-62	1.2236169831040545e-9	2.5066051653591644e-15	5.6920514590002875e-6	3.955162447887049e-24	4.648394708817175e-16	6.72456243421368e-13	3.1605134716081546e-12	4.286471478412631e-12
51600000	0.00499715274659231	1.7554197208663886e-49	5.371470769945071e-62	1.2236169831040545e-9	2.5066051653591644e-15	5.6920514590002875e-6	2.923455790969342e-24	4.648394708817175e-16	6.72456243421368e-13	3.1605134716081546e-12	4.286471478412631e-12
51700000	0.00499715274659231	1.7554197208663886e-49	5.371470769945071e-62	1.2236169831040545e-9	2.5066051653591644e-15	5.6920514590002875e-6	2.043171913431923e-24	4.648394708817175e-16	6.72456243421368e-13	3.1605134716081546e-12	4.286471478412631e-12
51800000	0.00499715274659231	1.755419720866389e-49	5.371470769945071e-62	1.2236169831040545e-9	2.5066051653591644e-15	5.6920514590002875e-6	1.3197966092536137e-24	4.648394708817175e-16	6.72456243421368e-13	3.1605134716081546e-12	4.2864714784126314e-12
51900000	0.00499715274659231	1.755419720866389e-49	5.371470769945071e-62	1.2236169831040545e-9	2.5066051653591644e-15	5.6920514590002875e-6	7.588156724132382e-25	4.648394708817175e-16	6.724562434213681e-13	3.160513471608155e-12	4.2864714784126314e-12
52000000	0.00499715274659231	1.755419720866389e-49	5.371470769945072e-62	1.2236169831040545e-9	2.5066051653591644e-15	5.6920514590002875e-6	3.6571489688961975e-25	4.648394708817175e-16	6.724562434213681e-13	3.160513471608155e-12	4.2864714784126314e-12
52100000	0.00499715274659231	1.7554197208663894e-49	5.371470769945072e-62	1.2236169831040545e-9	2.5066051653591644e-15	5.6920514590002875e-6	1.4598007666158177e-25	4.648394708817175e-16	6.724562434213681e-13	3.160513471608155e-12	4.2864714784126314e-12
52200000	0.00499715274659231	1.7554197208663894e-49	5.371470769945072e-62	1.2236169831040545e-9	2.5066051653591644e-15	5.6920514590002875e-6	9.844331758222371e-26	4.648394708817175e-16	6.724562434213681e-13	3.160513471608155e-12	4.2864714784126314e-12
52300000	0.00499715274659231	1.7554197208663894e-49	5.371470769945072e-62	1.2236169831040545e-9	2.5066051653591644e-15	5.6920514590002875e-6	9.932960517637038e-26	4.648394708817175e-16	6.724562434213681e-13	3.160513471608155e-12	4.2864714784126314e-12
52400000	0.00499715274659231	1.7554197208663898e-49	5.371470769945072e-62	1.2236169831040545e-9	2.5066051653591644e-15	5.6920514590002875e-6	1.0018002360566056e-25	4.648394708817175e-16	6.724562434213681e-13	3.160513471608155e-12	4.2864714784126314e-12
52500000	0.00499715274659231	1.7554197208663898e-49	5.371470769945073e-62	1.2236169831040545e-9	2.5066051653591644e-15	5.6920514590002875e-6	1.0099512135099863e-25	4.648394708817175e-16	6.724562434213681e-13	3.160513471608155e-12	4.2864714784126314e-12
52600000	0.00499715274659231	1.7554197208663898e-49	5.371470769945073e-62	1.2236169831040545e-9	2.5066051653591644e-15	5.6920514590002875e-6	1.0177544689328897e-25	4.648394708817175e-16	6.724562434213681e-13	3.1605134716081554e-12	4.2864714784126314e-12
52700000	0.00499715274659231	1.7554197208663898e-49	5.371470769945073e-62	1.2236169831040545e-9	2.5066051653591644e-15	5.6920514590002875e-6	1.0252154871343593e-25	4.648394708817175e-16	6.724562434213682e-13	3.1605134716081554e-12	4.2864714784126314e-12
52800000	0.00499715274659231	1.75541972086639e-49	5.371470769945073e-62	1.2236169831040545e-9	2.5066051653591644e-15	5.6920514590002875e-6	1.0323397529234392e-25	4.648394708817175e-16	6.724562434213682e-13	3.1605134716081554e-12	4.286471478412632e-12
52900000	0.00499715274659231	1.75541972086639e-49	5.371470769945073e-62	1.2236169831040545e-9	2.5066051653591644e-15	5.6920514590002875e-6	1.0391327511091729e-25	4.648394708817175e-16	6.724562434213682e-13	3.1605134716081554e-12	4.286471478412632e-12
53000000	0.00499715274659231	1.75541972086639e-49	5.371470769945073e-62	1.2236169831040545e-9	2.5066051653591644e-15	5.6920514590002875e-6	1.045599966500604e-25	4.648394708817175e-16	6.724562434213682e-13	3.1605134716081554e-12	4.286471478412632e-12
53100000	0.00499715274659231	1.75541972086639e-49	5.371470769945073e-62	1.2236169831040545e-9	2.5066051653591644e-15	5.6920514590002875e-6	1.0517468839067767e-25	4.648394708817175e-16	6.724562434213682e-13	3.1605134716081554e-12	4.286471478412632e-12
53200000	0.00499715274659231	1.75541972086639e-49	5.371470769945073e-62	1.2236169831040545e-9	2.5066051653591644e-15	5.6920514590002875e-6	1.0575789881367343e-25	4.648394708817175e-16	6.724562434213682e-13	3.1605134716081554e-12	4.286471478412632e-12
53300000	0.00499715274659231	1.75541972086639e-49	5.371470769945073e-62	1.2236169831040545e-9	2.5066051653591644e-15	5.6920514590002875e-6	1.0631017639995206e-25	4.648394708817175e-16	6.724562434213682e-13	3.1605134716081554e-12	4.286471478412632e-12
53400000	0.00499715274659231	1.75541972086639e-49	5.371470769945073e-62	1.2236169831040545e-9	2.5066051653591644e-15	5.6920514590002875e-6	1.0683206963041797e-25	4.648394708817175e-16	6.724562434213682e-13	3.1605134716081554e-12	4.286471478412632e-12
53500000	0.00499715274659231	1.75541972086639e-49	5.371470769945073e-62	1.2236169831040545e-9	2.5066051653591644e-15	5.6920514590002875e-6	1.073241269859755e-25	4.648394708817175e-16	6.724562434213682e-13	3.1605134716081554e-12	4.286471478412632e-12
53600000	0.00499715274659231	1.75541972086639e-49	5.371470769945073e-62	1.2236169831040545e-9	2.5066051653591644e-15	5.6920514590002875e-6	1.0778689694752902e-25	4.648394708817175e-16	6.724562434213682e-13	3.1605134716081554e-12	4.286471478412632e-12
53700000	0.00499715274659231	1.75541972086639e-49	5.371470769945073e-62	1.2236169831040545e-9	2.5066051653591644e-15	5.6920514590002875e-6	1.0822092799598293e-25	4.648394708817175e-16	6.724562434213682e-13	3.1605134716081554e-12	4.286471478412632e-12
53800000	0.00499715274659231	1.75541972086639e-49	5.371470769945073e-62	1.2236169831040545e-9	2.5066051653591644e-15	5.6920514590002875e-6	1.0862676861224158e-25	4.648394708817175e-16	6.724562434213682e-13	3.1605134716081554e-12	4.286471478412632e-12
53900000	0.00499715274659231	1.75541972086639e-49	5.371470769945073e-62	1.2236169831040545e-9	2.5066051653591644e-15	5.6920514590002875e-6	1.0900496727720937e-25	4.648394708817175e-16	6.724562434213682e-13	3.1605134716081554e-12	4.286471478412632e-12
54000000	0.00499715274659231	1.75541972086639e-49	5.371470769945073e-62	1.2236169831040545e-9	2.5066051653591644e-15	5.6920514590002875e-6	1.0935607247179064e-25	4.648394708817175e-16	6.724562434213682e-13	3.1605134716081554e-12	4.286471478412632e-12
54100000	0.00499715274659231	1.75541972086639e-49	5.371470769945073e-62	1.2236169831040545e-9	2.5066051653591644e-15	5.6920514590002875e-6	1.096806326768898e-25	4.648394708817175e-16	6.724562434213682e-13	3.1605134716081554e-12	4.286471478412632e-12
54200000	0.00499715274659231	1.75541972086639e-49	5.371470769945073e-62	1.2236169831040545e-9	2.5066051653591644e-15	5.6920514590002875e-6	1.099791963734112e-25	4.648394708817175e-16	6.724562434213682e-13	3.1605134716081554e-12	4.286471478412632e-12
54300000	0.00499715274659231	1.7554197208663898e-49	5.371470769945073e-62	1.2236169831040545e-9	2.5066051653591644e-15	5.6920514590002875e-6	1.1025231204225921e-25	4.648394708817175e-16	6.724562434213682e-13	3.1605134716081554e-12	4.286471478412632e-12
54400000	0.00499715274659231	1.7554197208663898e-49	5.371470769945073e-62	1.2236169831040545e-9	2.5066051653591644e-15	5.6920514590002875e-6	1.1050052816433823e-25	4.648394708817175e-16	6.724562434213682e-13	3.1605134716081554e-12	4.286471478412632e-12
54500000	0.00499715274659231	1.7554197208663898e-49	5.371470769945072e-62	1.2236169831040545e-9	2.5066051653591644e-15	5.6920514590002875e-6	1.1072439322055262e-25	4.648394708817175e-16	6.724562434213682e-13	3.160513471608155e-12	4.2864714784126314e-12
54600000	0.00499715274659231	1.7554197208663898e-49	5.371470769945072e-62	1.2236169831040545e-9	2.5066051653591644e-15	5.6920514590002875e-6	1.1092445569180675e-25	4.648394708817175e-16	6.724562434213681e-13	3.160513471608155e-12	4.2864714784126314e-12
54700000	0.00499715274659231	1.7554197208663898e-49	5.371470769945072e-62	1.2236169831040545e-9	2.5066051653591644e-15	5.6920514590002875e-6	1.1110126405900498e-25	4.648394708817175e-16	6.724562434213681e-13	3.160513471608155e-12	4.2864714784126314e-12
54800000	0.00499715274659231	1.7554197208663894e-49	5.371470769945072e-62	1.2236169831040545e-9	2.5066051653591644e-15	5.6920514590002875e-6	1.1125536680305172e-25	4.648394708817175e-16	6.724562434213681e-13	3.160513471608155e-12	4.2864714784126314e-12
54900000	0.00499715274659231	1.7554197208663894e-49	5.371470769945072e-62	1.2236169831040545e-9	2.5066051653591644e-15	5.6920514590002875e-6	1.1138731240485133e-25	4.648394708817175e-16	6.724562434213681e-13	3.160513471608155e-12	4.2864714784126314e-12
55000000	0.00499715274659231	1.7554197208663894e-49	5.371470769945072e-62	1.2236169831040545e-9	2.5066051653591644e-15	5.6920514590002875e-6	1.1149764934530817e-25	4.648394708817175e-16	6.724562434213681e-13	3.160513471608155e-12	4.2864714784126314e-12
55100000	0.00499715274659231	1.755419720866389e-49	5.371470769945072e-62	1.2236169831040545e-9	2.5066051653591644e-15	5.6920514590002875e-6	1.1158692610532662e-25	4.648394708817175e-16	6.724562434213681e-13	3.160513471608155e-12	4.2864714784126314e-12
55200000	0.00499715274659231	1.755419720866389e-49	5.371470769945071e-62	1.2236169831040545e-9	2.5066051653591644e-15	5.6920514590002875e-6	1.1165569116581104e-25	4.648394708817175e-16	6.724562434213681e-13	3.160513471608155e-12	4.2864714784126314e-12
55300000	0.00499715274659231	1.755419720866389e-49	5.371470769945071e-62	1.2236169831040545e-9	2.5066051653591644e-15	5.6920514590002875e-6	1.1170449300766584e-25	4.648394708817175e-16	6.724562434213681e-13	3.1605134716081546e-12	4.2864714784126314e-12
55400000	0.00499715274659231	1.7554197208663886e-49	5.371470769945071e-62	1.2236169831040545e-9	2.5066051653591644e-15	5.6920514590002875e-6	1.117338801117954e-25	4.648394708817175e-16	6.724562434213681e-13	3.1605134716081546e-12	4.2864714784126314e-12
55500000	0.00499715274659231	1.7554197208663886e-49	5.371470769945071e-62	1.2236169831040545e-9	2.5066051653591644e-15	5.6920514590002875e-6	1.1174440095910403e-25	4.648394708817175e-16	6.72456243421368e-13	3.1605134716081546e-12	4.2864714784126314e-12
55600000	0.00499715274659231	1.7554197208663886e-49	5.371470769945071e-62	1.2236169831040545e-9	2.5066051653591644e-15	5.6920514590002875e-6	1.1173660403049616e-25	4.648394708817175e-16	6.72456243421368e-13	3.1605134716081546e-12	4.286471478412631e-12
55700000	0.00499715274659231	1.7554197208663882e-49	5.37147076994507e-62	1.2236169831040545e-9	2.5066051653591644e-15	5.6920514590002875e-6	1.1171103780687615e-25	4.648394708817175e-16	6.72456243421368e-13	3.1605134716081546e-12	4.286471478412631e-12
55800000	0.00499715274659231	1.7554197208663882e-49	5.37147076994507e-62	1.2236169831040545e-9	2.5066051653591644e-15	5.6920514590002875e-6	1.1166825076914836e-25	4.648394708817175e-16	6.72456243421368e-13	3.1605134716081546e-12	4.286471478412631e-12
55900000	0.00499715274659231	1.755419720866388e-49	5.37147076994507e-62	1.2236169831040545e-9	2.5066051653591644e-15	5.6920514590002875e-6	1.1160879139821717e-25	4.648394708817175e-16	6.72456243421368e-13	3.160513471608154e-12	4.286471478412631e-12
56000000	0.00499715274659231	1.755419720866388e-49	5.37147076994507e-62	1.2236169831040545e-9	2.5066051653591644e-15	5.6920514590002875e-6	1.11533208174987e-25	4.648394708817175e-16	6.72456243421368e-13	3.160513471608154e-12	4.286471478412631e-12
56100000	0.00499715274659231	1.7554197208663875e-49	5.371470769945069e-62	1.2236169831040545e-9	2.5066051653591644e-15	5.6920514590002875e-6	1.1144204958036213e-25	4.648394708817175e-16	6.72456243421368e-13	3.160513471608154e-12	4.286471478412631e-12
56200000	0.00499715274659231	1.7554197208663875e-49	5.371470769945069e-62	1.2236169831040545e-9	2.5066051653591644e-15	5.6920514590002875e-6	1.1133586409524702e-25	4.648394708817175e-16	6.724562434213679e-13	3.160513471608154e-12	4.286471478412631e-12
56300000	0.00499715274659231	1.755419720866387e-49	5.371470769945069e-62	1.2236169831040545e-9	2.5066051653591644e-15	5.6920514590002875e-6	1.1121520020054602e-25	4.648394708817175e-16	6.724562434213679e-13	3.160513471608154e-12	4.286471478412631e-12
56400000	0.00499715274659231	1.755419720866387e-49	5.371470769945069e-62	1.2236169831040545e-9	2.5066051653591644e-15	5.6920514590002875e-6	1.1108060637716346e-25	4.648394708817175e-16	6.724562434213679e-13	3.1605134716081538e-12	4.28647147841263e-12
56500000	0.00499715274659231	1.7554197208663867e-49	5.3714707699450685e-62	1.2236169831040545e-9	2.5066051653591644e-15	5.6920514590002875e-6	1.1093263110600375e-25	4.648394708817175e-16	6.724562434213679e-13	3.1605134716081538e-12	4.28647147841263e-12
56600000	0.00499715274659231	1.7554197208663867e-49	5.3714707699450685e-62	1.2236169831040545e-9	2.5066051653591644e-15	5.6920514590002875e-6	1.107718228679713e-25	4.648394708817175e-16	6.724562434213679e-13	3.1605134716081538e-12	4.28647147841263e-12
56700000	0.00499715274659231	1.7554197208663863e-49	5.3714707699450685e-62	1.2236169831040545e-9	2.5066051653591644e-15	5.6920514590002875e-6	1.1059873014397042e-25	4.648394708817175e-16	6.724562434213678e-13	3.1605134716081538e-12	4.28647147841263e-12
56800000	0.00499715274659231	1.7554197208663863e-49	5.371470769945068e-62	1.2236169831040545e-9	2.5066051653591644e-15	5.6920514590002875e-6	1.1041390141490553e-25	4.648394708817175e-16	6.724562434213678e-13	3.1605134716081534e-12	4.28647147841263e-12
56900000	0.00499715274659231	1.755419720866386e-49	5.371470769945068e-62	1.2236169831040545e-9	2.5066051653591644e-15	5.6920514590002875e-6	1.1021788516168097e-25	4.648394708817175e-16	6.724562434213678e-13	3.1605134716081534e-12	4.28647147841263e-12
57000000	0.00499715274659231	1.7554197208663856e-49	5.371470769945068e-62	1.2236169831040545e-9	2.5066051653591644e-15	5.6920514590002875e-6	1.1001122986520114e-25	4.648394708817175e-16	6.724562434213678e-13	3.1605134716081534e-12	4.28647147841263e-12
57100000	0.00499715274659231	1.7554197208663856e-49	5.371470769945068e-62	1.2236169831040545e-9	2.5066051653591644e-15	5.6920514590002875e-6	1.097944840063704e-25	4.648394708817175e-16	6.724562434213678e-13	3.1605134716081534e-12	4.286471478412629e-12
57200000	0.00499715274659231	1.7554197208663852e-49	5.371470769945067e-62	1.2236169831040545e-9	2.5066051653591644e-15	5.6920514590002875e-6	1.0956819606609312e-25	4.648394708817175e-16	6.724562434213677e-13	3.160513471608153e-12	4.286471478412629e-12
57300000	0.00499715274659231	1.7554197208663852e-49	5.371470769945067e-62	1.2236169831040545e-9	2.5066051653591644e-15	5.6920514590002875e-6	1.0933291452527368e-25	4.648394708817175e-16	6.724562434213677e-13	3.160513471608153e-12	4.286471478412629e-12
57400000	0.00499715274659231	1.755419720866385e-49	5.371470769945067e-62	1.2236169831040545e-9	2.5066051653591644e-15	5.6920514590002875e-6	1.0908918786481647e-25	4.648394708817175e-16	6.724562434213677e-13	3.160513471608153e-12	4.286471478412629e-12
57500000	0.00499715274659231	1.755419720866385e-49	5.371470769945066e-62	1.2236169831040545e-9	2.5066051653591644e-15	5.6920514590002875e-6	1.0883756456562585e-25	4.648394708817175e-16	6.724562434213677e-13	3.160513471608153e-12	4.286471478412629e-12
57600000	0.00499715274659231	1.7554197208663844e-49	5.371470769945066e-62	1.2236169831040545e-9	2.5066051653591644e-15	5.6920514590002875e-6	1.0857859310860618e-25	4.648394708817175e-16	6.724562434213677e-13	3.1605134716081526e-12	4.286471478412629e-12
57700000	0.00499715274659231	1.755419720866384e-49	5.371470769945066e-62	1.2236169831040545e-9	2.5066051653591644e-15	5.6920514590002875e-6	1.0831282197466185e-25	4.648394708817175e-16	6.724562434213676e-13	3.1605134716081526e-12	4.286471478412628e-12
57800000	0.00499715274659231	1.755419720866384e-49	5.371470769945065e-62	1.2236169831040545e-9	2.5066051653591644e-15	5.6920514590002875e-6	1.0804079964469725e-25	4.648394708817175e-16	6.724562434213676e-13	3.1605134716081526e-12	4.286471478412628e-12
57900000	0.00499715274659231	1.7554197208663837e-49	5.371470769945065e-62	1.2236169831040545e-9	2.5066051653591644e-15	5.6920514590002875e-6	1.0776307459961672e-25	4.648394708817175e-16	6.724562434213676e-13	3.1605134716081526e-12	4.286471478412628e-12
58000000	0.00499715274659231	1.7554197208663833e-49	5.371470769945065e-62	1.2236169831040545e-9	2.5066051653591644e-15	5.6920514590002875e-6	1.0748019532032464e-25	4.648394708817175e-16	6.724562434213676e-13	3.160513471608152e-12	4.286471478412628e-12
58100000	0.00499715274659231	1.7554197208663833e-49	5.371470769945064e-62	1.2236169831040545e-9	2.5066051653591644e-15	5.6920514590002875e-6	1.071927102877254e-25	4.648394708817175e-16	6.724562434213675e-13	3.160513471608152e-12	4.286471478412628e-12
58200000	0.00499715274659231	1.755419720866383e-49	5.371470769945064e-62	1.2236169831040545e-9	2.5066051653591644e-15	5.6920514590002875e-6	1.069011679827234e-25	4.648394708817175e-16	6.724562434213675e-13	3.160513471608152e-12	4.286471478412627e-12
58300000	0.00499715274659231	1.7554197208663825e-49	5.371470769945064e-62	1.2236169831040545e-9	2.5066051653591644e-15	5.6920514590002875e-6	1.0660611688622295e-25	4.648394708817175e-16	6.724562434213675e-13	3.160513471608152e-12	4.286471478412627e-12
58400000	0.00499715274659231	1.7554197208663825e-49	5.371470769945063e-62	1.2236169831040545e-9	2.5066051653591644e-15	5.6920514590002875e-6	1.0630810547912845e-25	4.648394708817175e-16	6.724562434213675e-13	3.1605134716081518e-12	4.286471478412627e-12
58500000	0.00499715274659231	1.755419720866382e-49	5.371470769945063e-62	1.2236169831040545e-9	2.5066051653591644e-15	5.6920514590002875e-6	1.060076822423443e-25	4.648394708817175e-16	6.724562434213675e-13	3.1605134716081518e-12	4.286471478412627e-12
58600000	0.00499715274659231	1.755419720866382e-49	5.371470769945063e-62	1.2236169831040545e-9	2.5066051653591644e-15	5.6920514590002875e-6	1.0570539565677484e-25	4.648394708817175e-16	6.724562434213674e-13	3.1605134716081518e-12	4.286471478412627e-12
58700000	0.00499715274659231	1.7554197208663818e-49	5.371470769945062e-62	1.2236169831040545e-9	2.5066051653591644e-15	5.6920514590002875e-6	1.0540179420332446e-25	4.648394708817175e-16	6.724562434213674e-13	3.1605134716081514e-12	4.286471478412627e-12
58800000	0.00499715274659231	1.7554197208663814e-49	5.371470769945062e-62	1.2236169831040545e-9	2.5066051653591644e-15	5.6920514590002875e-6	1.0509742636289754e-25	4.648394708817175e-16	6.724562434213674e-13	3.1605134716081514e-12	4.2864714784126266e-12
58900000	0.00499715274659231	1.7554197208663814e-49	5.371470769945062e-62	1.2236169831040545e-9	2.5066051653591644e-15	5.6920514590002875e-6	1.0479284061639844e-25	4.648394708817175e-16	6.724562434213674e-13	3.1605134716081514e-12	4.2864714784126266e-12
59000000	0.00499715274659231	1.755419720866381e-49	5.3714707699450616e-62	1.2236169831040545e-9	2.5066051653591644e-15	5.6920514590002875e-6	1.0448858544473154e-25	4.648394708817175e-16	6.724562434213673e-13	3.1605134716081514e-12	4.2864714784126266e-12
59100000	0.00499715274659231	1.7554197208663806e-49	5.3714707699450616e-62	1.2236169831040545e-9	2.5066051653591644e-15	5.6920514590002875e-6	1.041852093288012e-25	4.648394708817175e-16	6.724562434213673e-13	3.160513471608151e-12	4.2864714784126266e-12
59200000	0.00499715274659231	1.7554197208663806e-49	5.3714707699450616e-62	1.2236169831040545e-9	2.5066051653591644e-15	5.6920514590002875e-6	1.0388326074951184e-25	4.648394708817175e-16	6.724562434213673e-13	3.160513471608151e-12	4.2864714784126266e-12
59300000	0.00499715274659231	1.7554197208663803e-49	5.371470769945061e-62	1.2236169831040545e-9	2.5066051653591644e-15	5.6920514590002875e-6	1.035832881877678e-25	4.648394708817175e-16	6.724562434213673e-13	3.160513471608151e-12	4.286471478412626e-12
59400000	0.00499715274659231	1.75541972086638e-49	5.371470769945061e-62	1.2236169831040545e-9	2.5066051653591644e-15	5.6920514590002875e-6	1.0328584012447343e-25	4.648394708817175e-16	6.724562434213672e-13	3.1605134716081506e-12	4.286471478412626e-12
59500000	0.00499715274659231	1.75541972086638e-49	5.371470769945061e-62	1.2236169831040545e-9	2.5066051653591644e-15	5.6920514590002875e-6	1.0299146504053314e-25	4.648394708817175e-16	6.724562434213672e-13	3.1605134716081506e-12	4.286471478412626e-12
59600000	0.00499715274659231	1.7554197208663795e-49	5.37147076994506e-62	1.2236169831040545e-9	2.5066051653591644e-15	5.6920514590002875e-6	1.027007114168513e-25	4.648394708817175e-16	6.724562434213672e-13	3.1605134716081506e-12	4.286471478412626e-12
59700000	0.00499715274659231	1.755419720866379e-49	5.37147076994506e-62	1.2236169831040545e-9	2.5066051653591644e-15	5.6920514590002875e-6	1.0241412773433227e-25	4.648394708817175e-16	6.724562434213672e-13	3.1605134716081506e-12	4.286471478412626e-12
59800000	0.00499715274659231	1.755419720866379e-49	5.37147076994506e-62	1.2236169831040545e-9	2.5066051653591644e-15	5.6920514590002875e-6	1.0213226247388044e-25	4.648394708817175e-16	6.724562434213672e-13	3.16051347160815e-12	4.286471478412626e-12
59900000	0.00499715274659231	1.7554197208663787e-49	5.371470769945059e-62	1.2236169831040545e-9	2.5066051653591644e-15	5.6920514590002875e-6	1.0185566411640018e-25	4.648394708817175e-16	6.724562434213671e-13	3.16051347160815e-12	4.286471478412625e-12
60000000	0.00499715274659231	1.7554197208663787e-49	5.371470769945059e-62	1.2236169831040545e-9	2.5066051653591644e-15	5.6920514590002875e-6	1.0158488114279584e-25	4.648394708817175e-16	6.724562434213671e-13	3.16051347160815e-12	4.286471478412625e-12
60100000	0.00499715274659231	1.7554197208663784e-49	5.371470769945059e-62	1.2236169831040545e-9	2.5066051653591644e-15	5.6920514590002875e-6	1.0132046203397184e-25	4.648394708817175e-16	6.724562434213671e-13	3.16051347160815e-12	4.286471478412625e-12
60200000	0.00499715274659231	1.755419720866378e-49	5.371470769945058e-62	1.2236169831040545e-9	2.5066051653591644e-15	5.6920514590002875e-6	1.0106295527083251e-25	4.648394708817175e-16	6.724562434213671e-13	3.1605134716081498e-12	4.286471478412625e-12
60300000	0.00499715274659231	1.755419720866378e-49	5.371470769945058e-62	1.2236169831040545e-9	2.5066051653591644e-15	5.6920514590002875e-6	1.0081290933428225e-25	4.648394708817175e-16	6.72456243421367e-13	3.1605134716081498e-12	4.286471478412625e-12
60400000	0.00499715274659231	1.7554197208663776e-49	5.371470769945058e-62	1.2236169831040545e-9	2.5066051653591644e-15	5.6920514590002875e-6	1.0057087270522542e-25	4.648394708817175e-16	6.72456243421367e-13	3.1605134716081498e-12	4.286471478412624e-12
60500000	0.00499715274659231	1.7554197208663772e-49	5.371470769945057e-62	1.2236169831040545e-9	2.5066051653591644e-15	5.6920514590002875e-6	1.0033739386456641e-25	4.648394708817175e-16	6.72456243421367e-13	3.1605134716081498e-12	4.286471478412624e-12
60600000	0.00499715274659231	1.7554197208663772e-49	5.371470769945057e-62	1.2236169831040545e-9	2.5066051653591644e-15	5.6920514590002875e-6	1.0011302129320958e-25	4.648394708817175e-16	6.72456243421367e-13	3.1605134716081493e-12	4.286471478412624e-12
60700000	0.00499715274659231	1.755419720866377e-49	5.371470769945057e-62	1.2236169831040545e-9	2.5066051653591644e-15	5.6920514590002875e-6	9.989830347205931e-26	4.648394708817175e-16	6.72456243421367e-13	3.1605134716081493e-12	4.286471478412624e-12
60800000	0.00499715274659231	1.755419720866377e-49	5.371470769945056e-62	1.2236169831040545e-9	2.5066051653591644e-15	5.6920514590002875e-6	9.969378888201997e-26	4.648394708817175e-16	6.724562434213669e-13	3.1605134716081493e-12	4.286471478412624e-12
60900000	0.00499715274659231	1.7554197208663765e-49	5.371470769945056e-62	1.2236169831040545e-9	2.5066051653591644e-15	5.6920514590002875e-6	9.950002600399594e-26	4.648394708817175e-16	6.724562434213669e-13	3.1605134716081493e-12	4.286471478412624e-12
61000000	0.00499715274659231	1.7554197208663765e-49	5.371470769945056e-62	1.2236169831040545e-9	2.5066051653591644e-15	5.6920514590002875e-6	9.931756331889159e-26	4.648394708817175e-16	6.724562434213669e-13	3.160513471608149e-12	4.286471478412624e-12
61100000	0.00499715274659231	1.755419720866376e-49	5.371470769945056e-62	1.2236169831040545e-9	2.5066051653591644e-15	5.6920514590002875e-6	9.914694930761129e-26	4.648394708817175e-16	6.724562434213669e-13	3.160513471608149e-12	4.286471478412623e-12
61200000	0.00499715274659231	1.755419720866376e-49	5.3714707699450555e-62	1.2236169831040545e-9	2.5066051653591644e-15	5.6920514590002875e-6	9.898873245105941e-26	4.648394708817175e-16	6.724562434213669e-13	3.160513471608149e-12	4.286471478412623e-12
61300000	0.00499715274659231	1.7554197208663757e-49	5.3714707699450555e-62	1.2236169831040545e-9	2.5066051653591644e-15	5.6920514590002875e-6	9.884346123014034e-26	4.648394708817175e-16	6.724562434213668e-13	3.160513471608149e-12	4.286471478412623e-12
61400000	0.00499715274659231	1.7554197208663757e-49	5.3714707699450555e-62	1.2236169831040545e-9	2.5066051653591644e-15	5.6920514590002875e-6	9.871168412575846e-26	4.648394708817175e-16	6.724562434213668e-13	3.1605134716081485e-12	4.286471478412623e-12
61500000	0.00499715274659231	1.7554197208663753e-49	5.3714707699450555e-62	1.2236169831040545e-9	2.5066051653591644e-15	5.6920514590002875e-6	9.859394961881812e-26	4.648394708817175e-16	6.724562434213668e-13	3.1605134716081485e-12	4.286471478412623e-12
61600000	0.00499715274659231	1.7554197208663753e-49	5.371470769945055e-62	1.2236169831040545e-9	2.5066051653591644e-15	5.6920514590002875e-6	9.849080619022371e-26	4.648394708817175e-16	6.724562434213668e-13	3.1605134716081485e-12	4.286471478412623e-12
61700000	0.00499715274659231	1.755419720866375e-49	5.371470769945055e-62	1.2236169831040545e-9	2.5066051653591644e-15	5.6920514590002875e-6	9.840280232087959e-26	4.648394708817175e-16	6.724562434213668e-13	3.1605134716081485e-12	4.286471478412623e-12
61800000	0.00499715274659231	1.755419720866375e-49	5.371470769945055e-62	1.2236169831040545e-9	2.5066051653591644e-15	5.6920514590002875e-6	9.833048649169015e-26	4.648394708817175e-16	6.724562434213668e-13	3.1605134716081485e-12	4.2864714784126225e-12
61900000	0.00499715274659231	1.7554197208663746e-49	5.371470769945055e-62	1.2236169831040545e-9	2.5066051653591644e-15	5.6920514590002875e-6	9.827440718355975e-26	4.648394708817175e-16	6.724562434213667e-13	3.160513471608148e-12	4.2864714784126225e-12
62000000	0.00499715274659231	1.7554197208663746e-49	5.371470769945054e-62	1.2236169831040545e-9	2.5066051653591644e-15	5.6920514590002875e-6	9.823511287739278e-26	4.648394708817175e-16	6.724562434213667e-13	3.160513471608148e-12	4.2864714784126225e-12
62100000	0.00499715274659231	1.755419720866374e-49	5.371470769945054e-62	1.2236169831040545e-9	2.5066051653591644e-15	5.6920514590002875e-6	9.82131520540936e-26	4.648394708817175e-16	6.724562434213667e-13	3.160513471608148e-12	4.2864714784126225e-12
62200000	0.00499715274659231	1.755419720866374e-49	5.371470769945054e-62	1.2236169831040545e-9	2.5066051653591644e-15	5.6920514590002875e-6	9.820840793258879e-26	4.648394708817175e-16	6.724562434213667e-13	3.160513471608148e-12	4.2864714784126225e-12
62300000	0.00499715274659231	1.755419720866374e-49	5.371470769945054e-62	1.2236169831040545e-9	2.5066051653591644e-15	5.6920514590002875e-6	9.820850499260966e-26	4.648394708817175e-16	6.724562434213667e-13	3.160513471608148e-12	4.2864714784126225e-12
62400000	0.00499715274659231	1.7554197208663738e-49	5.371470769945054e-62	1.2236169831040545e-9	2.5066051653591644e-15	5.6920514590002875e-6	9.8208598124487e-26	4.648394708817175e-16	6.724562434213667e-13	3.160513471608148e-12	4.2864714784126225e-12
62500000	0.00499715274659231	1.7554197208663738e-49	5.371470769945053e-62	1.2236169831040545e-9	2.5066051653591644e-15	5.6920514590002875e-6	9.820868738828667e-26	4.648394708817175e-16	6.724562434213667e-13	3.1605134716081477e-12	4.2864714784126225e-12
62600000	0.00499715274659231	1.7554197208663734e-49	5.371470769945053e-62	1.2236169831040545e-9	2.5066051653591644e-15	5.6920514590002875e-6	9.820877284407453e-26	4.648394708817175e-16	6.724562434213666e-13	3.1605134716081477e-12	4.2864714784126225e-12
62700000	0.00499715274659231	1.7554197208663734e-49	5.371470769945053e-62	1.2236169831040545e-9	2.5066051653591644e-15	5.6920514590002875e-6	9.820885455191639e-26	4.648394708817175e-16	6.724562434213666e-13	3.1605134716081477e-12	4.286471478412622e-12
62800000	0.00499715274659231	1.7554197208663734e-49	5.371470769945053e-62	1.2236169831040545e-9	2.5066051653591644e-15	5.6920514590002875e-6	9.820893257187811e-26	4.648394708817175e-16	6.724562434213666e-13	3.1605134716081477e-12	4.286471478412622e-12
62900000	0.00499715274659231	1.755419720866373e-49	5.371470769945053e-62	1.2236169831040545e-9	2.5066051653591644e-15	5.6920514590002875e-6	9.820900696402555e-26	4.648394708817175e-16	6.724562434213666e-13	3.1605134716081477e-12	4.286471478412622e-12
63000000	0.00499715274659231	1.755419720866373e-49	5.371470769945053e-62	1.2236169831040545e-9	2.5066051653591644e-15	5.6920514590002875e-6	9.820907778842454e-26	4.648394708817175e-16	6.724562434213666e-13	3.1605134716081477e-12	4.286471478412622e-12
63100000	0.00499715274659231	1.755419720866373e-49	5.371470769945052e-62	1.2236169831040545e-9	2.5066051653591644e-15	5.6920514590002875e-6	9.820914510514093e-26	4.648394708817175e-16	6.724562434213666e-13	3.1605134716081477e-12	4.286471478412622e-12
63200000	0.00499715274659231	1.755419720866373e-49	5.371470769945052e-62	1.2236169831040545e-9	2.5066051653591644e-15	5.6920514590002875e-6	9.820920897424056e-26	4.648394708817175e-16	6.724562434213666e-13	3.1605134716081477e-12	4.286471478412622e-12
63300000	0.00499715274659231	1.7554197208663727e-49	5.371470769945052e-62	1.2236169831040545e-9	2.5066051653591644e-15	5.6920514590002875e-6	9.820926945578928e-26	4.648394708817175e-16	6.724562434213666e-13	3.1605134716081477e-12	4.286471478412622e-12
63400000	0.00499715274659231	1.7554197208663727e-49	5.371470769945052e-62	1.2236169831040545e-9	2.5066051653591644e-15	5.6920514590002875e-6	9.820932660985295e-26	4.648394708817175e-16	6.724562434213666e-13	3.1605134716081473e-12	4.286471478412622e-12
63500000	0.00499715274659231	1.7554197208663727e-49	5.371470769945052e-62	1.2236169831040545e-9	2.5066051653591644e-15	5.6920514590002875e-6	9.820938049649738e-26	4.648394708817175e-16	6.724562434213666e-13	3.1605134716081473e-12	4.286471478412622e-12
63600000	0.00499715274659231	1.7554197208663727e-49	5.371470769945052e-62	1.2236169831040545e-9	2.5066051653591644e-15	5.6920514590002875e-6	9.820943117578845e-26	4.648394708817175e-16	6.724562434213665e-13	3.1605134716081473e-12	4.286471478412622e-12
63700000	0.00499715274659231	1.7554197208663727e-49	5.371470769945052e-62	1.2236169831040545e-9	2.5066051653591644e-15	5.6920514590002875e-6	9.820947870779198e-26	4.648394708817175e-16	6.724562434213665e-13	3.1605134716081473e-12	4.286471478412622e-12
63800000	0.00499715274659231	1.7554197208663723e-49	5.371470769945052e-62	1.2236169831040545e-9	2.5066051653591644e-15	5.6920514590002875e-6	9.820952315257384e-26	4.648394708817175e-16	6.724562434213665e-13	3.1605134716081473e-12	4.286471478412622e-12
63900000	0.00499715274659231	1.7554197208663723e-49	5.371470769945052e-62	1.2236169831040545e-9	2.5066051653591644e-15	5.6920514590002875e-6	9.820956457019985e-26	4.648394708817175e-16	6.724562434213665e-13	3.1605134716081473e-12	4.286471478412622e-12
64000000	0.00499715274659231	1.7554197208663723e-49	5.371470769945051e-62	1.2236169831040545e-9	2.5066051653591644e-15	5.6920514590002875e-6	9.820960302073587e-26	4.648394708817175e-16	6.724562434213665e-13	3.1605134716081473e-12	4.286471478412622e-12
64100000	0.00499715274659231	1.7554197208663723e-49	5.371470769945051e-62	1.2236169831040545e-9	2.5066051653591644e-15	5.6920514590002875e-6	9.820963856424775e-26	4.648394708817175e-16	6.724562434213665e-13	3.1605134716081473e-12	4.286471478412622e-12
64200000	0.00499715274659231	1.7554197208663723e-49	5.371470769945051e-62	1.2236169831040545e-9	2.5066051653591644e-15	5.6920514590002875e-6	9.820967126080133e-26	4.648394708817175e-16	6.724562434213665e-13	3.1605134716081473e-12	4.286471478412622e-12
64300000	0.00499715274659231	1.7554197208663723e-49	5.371470769945051e-62	1.2236169831040545e-9	2.5066051653591644e-15	5.6920514590002875e-6	9.820970117046244e-26	4.648394708817175e-16	6.724562434213665e-13	3.1605134716081473e-12	4.286471478412621e-12
64400000	0.00499715274659231	1.7554197208663723e-49	5.371470769945051e-62	1.2236169831040545e-9	2.5066051653591644e-15	5.6920514590002875e-6	9.820972835329695e-26	4.648394708817175e-16	6.724562434213665e-13	3.1605134716081473e-12	4.286471478412621e-12
64500000	0.00499715274659231	1.755419720866372e-49	5.371470769945051e-62	1.2236169831040545e-9	2.5066051653591644e-15	5.6920514590002875e-6	9.820975286937068e-26	4.648394708817175e-16	6.724562434213665e-13	3.1605134716081473e-12	4.286471478412621e-12
64600000	0.00499715274659231	1.755419720866372e-49	5.371470769945051e-62	1.2236169831040545e-9	2.5066051653591644e-15	5.6920514590002875e-6	9.820977477874951e-26	4.648394708817175e-16	6.724562434213665e-13	3.1605134716081473e-12	4.286471478412621e-12
64700000	0.00499715274659231	1.755419720866372e-49	5.371470769945051e-62	1.2236169831040545e-9	2.5066051653591644e-15	5.6920514590002875e-6	9.820979414149925e-26	4.648394708817175e-16	6.724562434213665e-13	3.1605134716081473e-12	4.286471478412621e-12
64800000	0.00499715274659231	1.755419720866372e-49	5.371470769945051e-62	1.2236169831040545e-9	2.5066051653591644e-15	5.6920514590002875e-6	9.820981101768576e-26	4.648394708817175e-16	6.724562434213665e-13	3.1605134716081473e-12	4.286471478412621e-12
64900000	0.00499715274659231	1.755419720866372e-49	5.371470769945051e-62	1.2236169831040545e-9	2.5066051653591644e-15	5.6920514590002875e-6	9.820982546737489e-26	4.648394708817175e-16	6.724562434213665e-13	3.1605134716081473e-12	4.286471478412621e-12
65000000	0.00499715274659231	1.755419720866372e-49	5.371470769945051e-62	1.2236169831040545e-9	2.5066051653591644e-15	5.6920514590002875e-6	9.820983755063249e-26	4.648394708817175e-16	6.724562434213665e-13	3.1605134716081473e-12	4.286471478412621e-12
65100000	0.00499715274659231	1.755419720866372e-49	5.371470769945051e-62	1.2236169831040545e-9	2.5066051653591644e-15	5.6920514590002875e-6	9.820984732752438e-26	4.648394708817175e-16	6.724562434213665e-13	3.1605134716081473e-12	4.286471478412621e-12
65200000	0.00499715274659231	1.755419720866372e-49	5.371470769945051e-62	1.2236169831040545e-9	2.5066051653591644e-15	5.6920514590002875e-6	9.820985485811643e-26	4.648394708817175e-16	6.724562434213665e-13	3.1605134716081473e-12	4.286471478412621e-12
65300000	0.00499715274659231	1.755419720866372e-49	5.371470769945051e-62	1.2236169831040545e-9	2.5066051653591644e-15	5.6920514590002875e-6	9.820986020247448e-26	4.648394708817175e-16	6.724562434213665e-13	3.1605134716081473e-12	4.286471478412621e-12
65400000	0.00499715274659231	1.755419720866372e-49	5.371470769945051e-62	1.2236169831040545e-9	2.5066051653591644e-15	5.6920514590002875e-6	9.820986342066437e-26	4.648394708817175e-16	6.724562434213665e-13	3.1605134716081473e-12	4.286471478412621e-12
65500000	0.00499715274659231	1.755419720866372e-49	5.371470769945051e-62	1.2236169831040545e-9	2.5066051653591644e-15	5.6920514590002875e-6	9.820986457275194e-26	4.648394708817175e-16	6.724562434213665e-13	3.1605134716081473e-12	4.286471478412621e-12
65600000	0.00499715274659231	1.755419720866372e-49	5.371470769945051e-62	1.2236169831040545e-9	2.5066051653591644e-15	5.6920514590002875e-6	9.820986371880306e-26	4.648394708817175e-16	6.724562434213665e-13	3.1605134716081473e-12	4.286471478412621e-12
65700000	0.00499715274659231	1.755419720866372e-49	5.371470769945051e-62	1.2236169831040545e-9	2.5066051653591644e-15	5.6920514590002875e-6	9.820986091888354e-26	4.648394708817175e-16	6.724562434213665e-13	3.1605134716081473e-12	4.286471478412621e-12
65800000	0.00499715274659231	1.755419720866372e-49	5.371470769945051e-62	1.2236169831040545e-9	2.5066051653591644e-15	5.6920514590002875e-6	9.820985623305925e-26	4.648394708817175e-16	6.724562434213665e-13	3.1605134716081473e-12	4.286471478412621e-12
65900000	0.00499715274659231	1.755419720866372e-49	5.371470769945051e-62	1.2236169831040545e-9	2.5066051653591644e-15	5.6920514590002875e-6	9.820984972139604e-26	4.648394708817175e-16	6.724562434213665e-13	3.1605134716081473e-12	4.286471478412621e-12
66000000	0.00499715274659231	1.755419720866372e-49	5.371470769945051e-62	1.2236169831040545e-9	2.5066051653591644e-15	5.6920514590002875e-6	9.820984144395973e-26	4.648394708817175e-16	6.724562434213665e-13	3.1605134716081473e-12	4.286471478412621e-12
66100000	0.00499715274659231	1.755419720866372e-49	5.371470769945051e-62	1.2236169831040545e-9	2.5066051653591644e-15	5.6920514590002875e-6	9.820983146081619e-26	4.648394708817175e-16	6.724562434213665e-13	3.1605134716081473e-12	4.286471478412621e-12
66200000	0.00499715274659231	1.755419720866372e-49	5.371470769945051e-62	1.2236169831040545e-9	2.5066051653591644e-15	5.6920514590002875e-6	9.820981983203126e-26	4.648394708817175e-16	6.724562434213665e-13	3.1605134716081473e-12	4.286471478412621e-12
66300000	0.00499715274659231	1.755419720866372e-49	5.371470769945051e-62	1.2236169831040545e-9	2.5066051653591644e-15	5.6920514590002875e-6	9.820980661767076e-26	4.648394708817175e-16	6.724562434213665e-13	3.1605134716081473e-12	4.286471478412621e-12
66400000	0.00499715274659231	1.755419720866372e-49	5.371470769945051e-62	1.2236169831040545e-9	2.5066051653591644e-15	5.6920514590002875e-6	9.820979187780058e-26	4.648394708817175e-16	6.724562434213665e-13	3.1605134716081473e-12	4.286471478412621e-12
66500000	0.00499715274659231	1.755419720866372e-49	5.371470769945051e-62	1.2236169831040545e-9	2.5066051653591644e-15	5.6920514590002875e-6	9.820977567248653e-26	4.648394708817175e-16	6.724562434213665e-13	3.1605134716081473e-12	4.286471478412621e-12
66600000	0.00499715274659231	1.755419720866372e-49	5.371470769945051e-62	1.2236169831040545e-9	2.5066051653591644e-15	5.6920514590002875e-6	9.820975806179446e-26	4.648394708817175e-16	6.724562434213665e-13	3.1605134716081473e-12	4.286471478412621e-12
66700000	0.00499715274659231	1.755419720866372e-49	5.371470769945051e-62	1.2236169831040545e-9	2.5066051653591644e-15	5.6920514590002875e-6	9.820973910579023e-26	4.648394708817175e-16	6.724562434213665e-13	3.1605134716081473e-12	4.286471478412621e-12
66800000	0.00499715274659231	1.755419720866372e-49	5.371470769945051e-62	1.2236169831040545e-9	2.5066051653591644e-15	5.6920514590002875e-6	9.820971886453967e-26	4.648394708817175e-16	6.724562434213665e-13	3.1605134716081473e-12	4.286471478412621e-12
66900000	0.00499715274659231	1.755419720866372e-49	5.371470769945051e-62	1.2236169831040545e-9	2.5066051653591644e-15	5.6920514590002875e-6	9.820969739810865e-26	4.648394708817175e-16	6.724562434213665e-13	3.1605134716081473e-12	4.286471478412621e-12
67000000	0.00499715274659231	1.755419720866372e-49	5.371470769945051e-62	1.2236169831040545e-9	2.5066051653591644e-15	5.6920514590002875e-6	9.820967476656298e-26	4.648394708817175e-16	6.724562434213665e-13	3.1605134716081473e-12	4.286471478412621e-12
67100000	0.00499715274659231	1.7554197208663723e-49	5.371470769945051e-62	1.2236169831040545e-9	2.5066051653591644e-15	5.6920514590002875e-6	9.820965102996853e-26	4.648394708817175e-16	6.724562434213665e-13	3.1605134716081473e-12	4.286471478412621e-12
67200000	0.00499715274659231	1.7554197208663723e-49	5.371470769945051e-62	1.2236169831040545e-9	2.5066051653591644e-15	5.6920514590002875e-6	9.820962624839115e-26	4.648394708817175e-16	6.724562434213665e-13	3.1605134716081473e-12	4.286471478412621e-12
67300000	0.00499715274659231	1.7554197208663723e-49	5.371470769945051e-62	1.2236169831040545e-9	2.5066051653591644e-15	5.6920514590002875e-6	9.820960048189665e-26	4.648394708817175e-16	6.724562434213665e-13	3.1605134716081473e-12	4.286471478412621e-12
67400000	0.00499715274659231	1.7554197208663723e-49	5.371470769945052e-62	1.2236169831040545e-9	2.5066051653591644e-15	5.6920514590002875e-6	9.820957379055092e-26	4.648394708817175e-16	6.724562434213665e-13	3.1605134716081473e-12	4.286471478412621e-12
67500000	0.00499715274659231	1.7554197208663723e-49	5.371470769945052e-62	1.2236169831040545e-9	2.5066051653591644e-15	5.6920514590002875e-6	9.820954623441978e-26	4.648394708817175e-16	6.724562434213665e-13	3.1605134716081473e-12	4.286471478412621e-12
67600000	0.00499715274659231	1.7554197208663723e-49	5.371470769945052e-62	1.2236169831040545e-9	2.5066051653591644e-15	5.6920514590002875e-6	9.820951787356908e-26	4.648394708817175e-16	6.724562434213665e-13	3.1605134716081473e-12	4.286471478412621e-12
67700000	0.00499715274659231	1.7554197208663723e-49	5.371470769945052e-62	1.2236169831040545e-9	2.5066051653591644e-15	5.6920514590002875e-6	9.820948876806466e-26	4.648394708817175e-16	6.724562434213665e-13	3.1605134716081473e-12	4.286471478412621e-12
67800000	0.00499715274659231	1.7554197208663723e-49	5.371470769945052e-62	1.2236169831040545e-9	2.5066051653591644e-15	5.6920514590002875e-6	9.820945897797238e-26	4.648394708817175e-16	6.724562434213665e-13	3.1605134716081473e-12	4.286471478412621e-12
67900000	0.00499715274659231	1.7554197208663723e-49	5.371470769945052e-62	1.2236169831040545e-9	2.5066051653591644e-15	5.6920514590002875e-6	9.820942856335807e-26	4.648394708817175e-16	6.724562434213665e-13	3.1605134716081473e-12	4.286471478412621e-12
68000000	0.00499715274659231	1.7554197208663723e-49	5.371470769945052e-62	1.2236169831040545e-9	2.5066051653591644e-15	5.6920514590002875e-6	9.820939758428758e-26	4.648394708817175e-16	6.724562434213666e-13	3.1605134716081473e-12	4.286471478412621e-12
68100000	0.00499715274659231	1.7554197208663727e-49	5.371470769945052e-62	1.2236169831040545e-9	2.5066051653591644e-15	5.6920514590002875e-6	9.820936610082676e-26	4.648394708817175e-16	6.724562434213666e-13	3.1605134716081473e-12	4.286471478412621e-12
68200000	0.00499715274659231	1.7554197208663727e-49	5.371470769945052e-62	1.2236169831040545e-9	2.5066051653591644e-15	5.6920514590002875e-6	9.820933417304146e-26	4.648394708817175e-16	6.724562434213666e-13	3.1605134716081473e-12	4.286471478412621e-12
68300000	0.00499715274659231	1.7554197208663727e-49	5.371470769945052e-62	1.2236169831040545e-9	2.5066051653591644e-15	5.6920514590002875e-6	9.820930186099751e-26	4.648394708817175e-16	6.724562434213666e-13	3.1605134716081473e-12	4.286471478412621e-12
68400000	0.00499715274659231	1.7554197208663727e-49	5.371470769945052e-62	1.2236169831040545e-9	2.5066051653591644e-15	5.6920514590002875e-6	9.820926922476077e-26	4.648394708817175e-16	6.724562434213666e-13	3.1605134716081473e-12	4.286471478412621e-12
68500000	0.00499715274659231	1.7554197208663727e-49	5.371470769945052e-62	1.2236169831040545e-9	2.5066051653591644e-15	5.6920514590002875e-6	9.820923632439707e-26	4.648394708817175e-16	6.724562434213666e-13	3.1605134716081477e-12	4.286471478412621e-12
68600000	0.00499715274659231	1.7554197208663727e-49	5.371470769945052e-62	1.2236169831040545e-9	2.5066051653591644e-15	5.6920514590002875e-6	9.820920321997226e-26	4.648394708817175e-16	6.724562434213666e-13	3.1605134716081477e-12	4.286471478412621e-12
68700000	0.00499715274659231	1.7554197208663727e-49	5.371470769945052e-62	1.2236169831040545e-9	2.5066051653591644e-15	5.6920514590002875e-6	9.82091699715522e-26	4.648394708817175e-16	6.724562434213666e-13	3.1605134716081477e-12	4.286471478412621e-12
68800000	0.00499715274659231	1.7554197208663727e-49	5.371470769945052e-62	1.2236169831040545e-9	2.5066051653591644e-15	5.6920514590002875e-6	9.820913663920272e-26	4.648394708817175e-16	6.724562434213666e-13	3.1605134716081477e-12	4.286471478412621e-12
68900000	0.00499715274659231	1.755419720866373e-49	5.371470769945052e-62	1.2236169831040545e-9	2.5066051653591644e-15	5.6920514590002875e-6	9.820910328298968e-26	4.648394708817175e-16	6.724562434213666e-13	3.1605134716081477e-12	4.286471478412622e-12
69000000	0.00499715274659231	1.755419720866373e-49	5.371470769945053e-62	1.2236169831040545e-9	2.5066051653591644e-15	5.6920514590002875e-6	9.82090699629789e-26	4.648394708817175e-16	6.724562434213666e-13	3.1605134716081477e-12	4.286471478412622e-12
69100000	0.00499715274659231	1.755419720866373e-49	5.371470769945053e-62	1.2236169831040545e-9	2.5066051653591644e-15	5.6920514590002875e-6	9.820903673923625e-26	4.648394708817175e-16	6.724562434213666e-13	3.1605134716081477e-12	4.286471478412622e-12
69200000	0.00499715274659231	1.755419720866373e-49	5.371470769945053e-62	1.2236169831040545e-9	2.5066051653591644e-15	5.6920514590002875e-6	9.820900367182757e-26	4.648394708817175e-16	6.724562434213666e-13	3.1605134716081477e-12	4.286471478412622e-12
69300000	0.00499715274659231	1.755419720866373e-49	5.371470769945053e-62	1.2236169831040545e-9	2.5066051653591644e-15	5.6920514590002875e-6	9.82089708208187e-26	4.648394708817175e-16	6.724562434213666e-13	3.1605134716081477e-12	4.286471478412622e-12
69400000	0.00499715274659231	1.755419720866373e-49	5.371470769945053e-62	1.2236169831040545e-9	2.5066051653591644e-15	5.6920514590002875e-6	9.820893824627548e-26	4.648394708817175e-16	6.724562434213666e-13	3.1605134716081477e-12	4.286471478412622e-12
69500000	0.00499715274659231	1.755419720866373e-49	5.371470769945053e-62	1.2236169831040545e-9	2.5066051653591644e-15	5.6920514590002875e-6	9.820890600826375e-26	4.648394708817175e-16	6.724562434213666e-13	3.1605134716081477e-12	4.286471478412622e-12
69600000	0.00499715274659231	1.755419720866373e-49	5.371470769945053e-62	1.2236169831040545e-9	2.5066051653591644e-15	5.6920514590002875e-6	9.820887416684939e-26	4.648394708817175e-16	6.724562434213666e-13	3.1605134716081477e-12	4.286471478412622e-12
69700000	0.00499715274659231	1.755419720866373e-49	5.371470769945053e-62	1.2236169831040545e-9	2.5066051653591644e-15	5.6920514590002875e-6	9.820884278209821e-26	4.648394708817175e-16	6.724562434213666e-13	3.1605134716081477e-12	4.286471478412622e-12
69800000	0.00499715274659231	1.7554197208663734e-49	5.371470769945053e-62	1.2236169831040545e-9	2.5066051653591644e-15	5.6920514590002875e-6	9.820881191407607e-26	4.648394708817175e-16	6.724562434213666e-13	3.1605134716081477e-12	4.286471478412622e-12
69900000	0.00499715274659231	1.7554197208663734e-49	5.371470769945053e-62	1.2236169831040545e-9	2.5066051653591644e-15	5.6920514590002875e-6	9.820878162284883e-26	4.648394708817175e-16	6.724562434213666e-13	3.1605134716081477e-12	4.286471478412622e-12
70000000	0.00499715274659231	1.7554197208663734e-49	5.371470769945053e-62	1.2236169831040545e-9	2.5066051653591644e-15	5.6920514590002875e-6	9.82087519684823e-26	4.648394708817175e-16	6.724562434213666e-13	3.1605134716081477e-12	4.286471478412622e-12
70100000	0.00499715274659231	1.7554197208663734e-49	5.371470769945053e-62	1.2236169831040545e-9	2.5066051653591644e-15	5.6920514590002875e-6	9.820872301104235e-26	4.648394708817175e-16	6.724562434213666e-13	3.1605134716081477e-12	4.286471478412622e-12
70200000	0.00499715274659231	1.7554197208663734e-49	5.371470769945053e-62	1.2236169831040545e-9	2.5066051653591644e-15	5.6920514590002875e-6	9.820869481059481e-26	4.648394708817175e-16	6.724562434213667e-13	3.1605134716081477e-12	4.286471478412622e-12
70300000	0.00499715274659231	1.7554197208663734e-49	5.371470769945053e-62	1.2236169831040545e-9	2.5066051653591644e-15	5.6920514590002875e-6	9.820866742720555e-26	4.648394708817175e-16	6.724562434213667e-13	3.160513471608148e-12	4.286471478412622e-12
70400000	0.00499715274659231	1.7554197208663734e-49	5.371470769945053e-62	1.2236169831040545e-9	2.5066051653591644e-15	5.6920514590002875e-6	9.82086409209404e-26	4.648394708817175e-16	6.724562434213667e-13	3.160513471608148e-12	4.286471478412622e-12
70500000	0.00499715274659231	1.7554197208663734e-49	5.371470769945053e-62	1.2236169831040545e-9	2.5066051653591644e-15	5.6920514590002875e-6	9.82086153518652e-26	4.648394708817175e-16	6.724562434213667e-13	3.160513471608148e-12	4.286471478412622e-12
70600000	0.00499715274659231	1.7554197208663734e-49	5.371470769945054e-62	1.2236169831040545e-9	2.5066051653591644e-15	5.6920514590002875e-6	9.82085907800458e-26	4.648394708817175e-16	6.724562434213667e-13	3.160513471608148e-12	4.286471478412622e-12
70700000	0.00499715274659231	1.7554197208663734e-49	5.371470769945054e-62	1.2236169831040545e-9	2.5066051653591644e-15	5.6920514590002875e-6	9.820856726554805e-26	4.648394708817175e-16	6.724562434213667e-13	3.160513471608148e-12	4.286471478412622e-12
70800000	0.00499715274659231	1.7554197208663734e-49	5.371470769945054e-62	1.2236169831040545e-9	2.5066051653591644e-15	5.6920514590002875e-6	9.820854486843779e-26	4.648394708817175e-16	6.724562434213667e-13	3.160513471608148e-12	4.286471478412622e-12
70900000	0.00499715274659231	1.7554197208663738e-49	5.371470769945054e-62	1.2236169831040545e-9	2.5066051653591644e-15	5.6920514590002875e-6	9.820852364878087e-26	4.648394708817175e-16	6.724562434213667e-13	3.160513471608148e-12	4.286471478412622e-12
71000000	0.00499715274659231	1.7554197208663738e-49	5.371470769945054e-62	1.2236169831040545e-9	2.5066051653591644e-15	5.6920514590002875e-6	9.820850366664313e-26	4.648394708817175e-16	6.724562434213667e-13	3.160513471608148e-12	4.286471478412622e-12
71100000	0.00499715274659231	1.7554197208663738e-49	5.371470769945054e-62	1.2236169831040545e-9	2.5066051653591644e-15	5.6920514590002875e-6	9.820848498209041e-26	4.648394708817175e-16	6.724562434213667e-13	3.160513471608148e-12	4.286471478412622e-12
71200000	0.00499715274659231	1.7554197208663738e-49	5.371470769945054e-62	1.2236169831040545e-9	2.5066051653591644e-15	5.6920514590002875e-6	9.820846765518858e-26	4.648394708817175e-16	6.724562434213667e-13	3.160513471608148e-12	4.286471478412622e-12
71300000	0.00499715274659231	1.7554197208663738e-49	5.371470769945054e-62	1.2236169831040545e-9	2.5066051653591644e-15	5.6920514590002875e-6	9.820845174600346e-26	4.648394708817175e-16	6.724562434213667e-13	3.160513471608148e-12	4.286471478412622e-12
71400000	0.00499715274659231	1.7554197208663738e-49	5.371470769945054e-62	1.2236169831040545e-9	2.5066051653591644e-15	5.6920514590002875e-6	9.82084373146009e-26	4.648394708817175e-16	6.724562434213667e-13	3.160513471608148e-12	4.286471478412622e-12
71500000	0.00499715274659231	1.7554197208663738e-49	5.371470769945054e-62	1.2236169831040545e-9	2.5066051653591644e-15	5.6920514590002875e-6	9.820842442104676e-26	4.648394708817175e-16	6.724562434213667e-13	3.160513471608148e-12	4.286471478412622e-12
71600000	0.00499715274659231	1.7554197208663738e-49	5.371470769945054e-62	1.2236169831040545e-9	2.5066051653591644e-15	5.6920514590002875e-6	9.820841312540687e-26	4.648394708817175e-16	6.724562434213667e-13	3.160513471608148e-12	4.286471478412622e-12
71700000	0.00499715274659231	1.7554197208663738e-49	5.371470769945054e-62	1.2236169831040545e-9	2.5066051653591644e-15	5.6920514590002875e-6	9.820840348774707e-26	4.648394708817175e-16	6.724562434213667e-13	3.160513471608148e-12	4.286471478412622e-12
71800000	0.00499715274659231	1.7554197208663738e-49	5.371470769945054e-62	1.2236169831040545e-9	2.5066051653591644e-15	5.6920514590002875e-6	9.820839556813322e-26	4.648394708817175e-16	6.724562434213667e-13	3.160513471608148e-12	4.286471478412622e-12
71900000	0.00499715274659231	1.7554197208663738e-49	5.371470769945054e-62	1.2236169831040545e-9	2.5066051653591644e-15	5.6920514590002875e-6	9.820838942663117e-26	4.648394708817175e-16	6.724562434213667e-13	3.160513471608148e-12	4.286471478412622e-12
72000000	0.00499715274659231	1.7554197208663738e-49	5.371470769945054e-62	1.2236169831040545e-9	2.5066051653591644e-15	5.6920514590002875e-6	9.820838512330675e-26	4.648394708817175e-16	6.724562434213667e-13	3.160513471608148e-12	4.286471478412622e-12
72100000	0.00499715274659231	1.7554197208663738e-49	5.371470769945054e-62	1.2236169831040545e-9	2.5066051653591644e-15	5.6920514590002875e-6	9.820838271822582e-26	4.648394708817175e-16	6.724562434213667e-13	3.160513471608148e-12	4.286471478412622e-12
72200000	0.00499715274659231	1.7554197208663738e-49	5.371470769945054e-62	1.2236169831040545e-9	2.5066051653591644e-15	5.6920514590002875e-6	9.820838219859942e-26	4.648394708817175e-16	6.724562434213667e-13	3.160513471608148e-12	4.286471478412622e-12
72300000	0.00499715274659231	1.7554197208663738e-49	5.371470769945054e-62	1.2236169831040545e-9	2.5066051653591644e-15	5.6920514590002875e-6	9.820838220914826e-26	4.648394708817175e-16	6.724562434213667e-13	3.160513471608148e-12	4.286471478412622e-12
72400000	0.00499715274659231	1.7554197208663738e-49	5.371470769945054e-62	1.2236169831040545e-9	2.5066051653591644e-15	5.6920514590002875e-6	9.820838221927016e-26	4.648394708817175e-16	6.724562434213667e-13	3.160513471608148e-12	4.286471478412622e-12
72500000	0.00499715274659231	1.7554197208663738e-49	5.371470769945054e-62	1.2236169831040545e-9	2.5066051653591644e-15	5.6920514590002875e-6	9.820838222897167e-26	4.648394708817175e-16	6.724562434213667e-13	3.160513471608148e-12	4.286471478412622e-12
72600000	0.00499715274659231	1.7554197208663738e-49	5.371470769945054e-62	1.2236169831040545e-9	2.5066051653591644e-15	5.6920514590002875e-6	9.820838223825932e-26	4.648394708817175e-16	6.724562434213667e-13	3.160513471608148e-12	4.286471478412622e-12
72700000	0.00499715274659231	1.7554197208663738e-49	5.371470769945054e-62	1.2236169831040545e-9	2.5066051653591644e-15	5.6920514590002875e-6	9.820838224713963e-26	4.648394708817175e-16	6.724562434213667e-13	3.160513471608148e-12	4.286471478412622e-12
72800000	0.00499715274659231	1.7554197208663738e-49	5.371470769945054e-62	1.2236169831040545e-9	2.5066051653591644e-15	5.6920514590002875e-6	9.820838225561911e-26	4.648394708817175e-16	6.724562434213667e-13	3.160513471608148e-12	4.286471478412622e-12
72900000	0.00499715274659231	1.7554197208663738e-49	5.371470769945054e-62	1.2236169831040545e-9	2.5066051653591644e-15	5.6920514590002875e-6	9.820838226370432e-26	4.648394708817175e-16	6.724562434213667e-13	3.160513471608148e-12	4.286471478412622e-12
73000000	0.00499715274659231	1.7554197208663738e-49	5.371470769945054e-62	1.2236169831040545e-9	2.5066051653591644e-15	5.6920514590002875e-6	9.820838227140177e-26	4.648394708817175e-16	6.724562434213667e-13	3.160513471608148e-12	4.286471478412622e-12
73100000	0.00499715274659231	1.7554197208663738e-49	5.371470769945054e-62	1.2236169831040545e-9	2.5066051653591644e-15	5.6920514590002875e-6	9.8208382278718e-26	4.648394708817175e-16	6.724562434213667e-13	3.160513471608148e-12	4.286471478412622e-12
73200000	0.00499715274659231	1.7554197208663738e-49	5.371470769945054e-62	1.2236169831040545e-9	2.5066051653591644e-15	5.6920514590002875e-6	9.820838228565952e-26	4.648394708817175e-16	6.724562434213667e-13	3.160513471608148e-12	4.286471478412622e-12
73300000	0.00499715274659231	1.7554197208663738e-49	5.371470769945054e-62	1.2236169831040545e-9	2.5066051653591644e-15	5.6920514590002875e-6	9.820838229223287e-26	4.648394708817175e-16	6.724562434213667e-13	3.160513471608148e-12	4.286471478412622e-12
73400000	0.00499715274659231	1.7554197208663738e-49	5.371470769945054e-62	1.2236169831040545e-9	2.5066051653591644e-15	5.6920514590002875e-6	9.820838229844458e-26	4.648394708817175e-16	6.724562434213667e-13	3.160513471608148e-12	4.286471478412622e-12
73500000	0.00499715274659231	1.7554197208663738e-49	5.371470769945054e-62	1.2236169831040545e-9	2.5066051653591644e-15	5.6920514590002875e-6	9.820838230430117e-26	4.648394708817175e-16	6.724562434213667e-13	3.160513471608148e-12	4.286471478412622e-12
73600000	0.00499715274659231	1.7554197208663738e-49	5.371470769945054e-62	1.2236169831040545e-9	2.5066051653591644e-15	5.6920514590002875e-6	9.820838230980918e-26	4.648394708817175e-16	6.724562434213667e-13	3.160513471608148e-12	4.286471478412622e-12
73700000	0.00499715274659231	1.7554197208663738e-49	5.371470769945054e-62	1.2236169831040545e-9	2.5066051653591644e-15	5.6920514590002875e-6	9.820838231497513e-26	4.648394708817175e-16	6.724562434213667e-13	3.160513471608148e-12	4.286471478412622e-12
73800000	0.00499715274659231	1.7554197208663738e-49	5.371470769945054e-62	1.2236169831040545e-9	2.5066051653591644e-15	5.6920514590002875e-6	9.820838231980555e-26	4.648394708817175e-16	6.724562434213667e-13	3.160513471608148e-12	4.286471478412622e-12
73900000	0.00499715274659231	1.7554197208663738e-49	5.371470769945054e-62	1.2236169831040545e-9	2.5066051653591644e-15	5.6920514590002875e-6	9.820838232430697e-26	4.648394708817175e-16	6.724562434213667e-13	3.160513471608148e-12	4.286471478412622e-12
74000000	0.00499715274659231	1.7554197208663738e-49	5.371470769945054e-62	1.2236169831040545e-9	2.5066051653591644e-15	5.6920514590002875e-6	9.820838232848591e-26	4.648394708817175e-16	6.724562434213667e-13	3.160513471608148e-12	4.286471478412622e-12
74100000	0.00499715274659231	1.7554197208663738e-49	5.371470769945054e-62	1.2236169831040545e-9	2.5066051653591644e-15	5.6920514590002875e-6	9.820838233234892e-26	4.648394708817175e-16	6.724562434213667e-13	3.160513471608148e-12	4.286471478412622e-12
74200000	0.00499715274659231	1.7554197208663738e-49	5.371470769945054e-62	1.2236169831040545e-9	2.5066051653591644e-15	5.6920514590002875e-6	9.820838233590249e-26	4.648394708817175e-16	6.724562434213667e-13	3.160513471608148e-12	4.286471478412622e-12
74300000	0.00499715274659231	1.7554197208663738e-49	5.371470769945054e-62	1.2236169831040545e-9	2.5066051653591644e-15	5.6920514590002875e-6	9.820838233915318e-26	4.648394708817175e-16	6.724562434213667e-13	3.160513471608148e-12	4.286471478412622e-12
74400000	0.00499715274659231	1.7554197208663738e-49	5.371470769945054e-62	1.2236169831040545e-9	2.5066051653591644e-15	5.6920514590002875e-6	9.82083823421075e-26	4.648394708817175e-16	6.724562434213667e-13	3.160513471608148e-12	4.286471478412622e-12
74500000	0.00499715274659231	1.7554197208663738e-49	5.371470769945054e-62	1.2236169831040545e-9	2.5066051653591644e-15	5.6920514590002875e-6	9.820838234477201e-26	4.648394708817175e-16	6.724562434213667e-13	3.160513471608148e-12	4.286471478412622e-12
74600000	0.00499715274659231	1.7554197208663738e-49	5.371470769945054e-62	1.2236169831040545e-9	2.5066051653591644e-15	5.6920514590002875e-6	9.82083823471532e-26	4.648394708817175e-16	6.724562434213667e-13	3.160513471608148e-12	4.286471478412622e-12
74700000	0.00499715274659231	1.7554197208663738e-49	5.371470769945054e-62	1.2236169831040545e-9	2.5066051653591644e-15	5.6920514590002875e-6	9.820838234925761e-26	4.648394708817175e-16	6.724562434213667e-13	3.160513471608148e-12	4.286471478412622e-12
74800000	0.00499715274659231	1.7554197208663734e-49	5.371470769945054e-62	1.2236169831040545e-9	2.5066051653591644e-15	5.6920514590002875e-6	9.820838235109177e-26	4.648394708817175e-16	6.724562434213667e-13	3.160513471608148e-12	4.286471478412622e-12
74900000	0.00499715274659231	1.7554197208663734e-49	5.371470769945054e-62	1.2236169831040545e-9	2.5066051653591644e-15	5.6920514590002875e-6	9.820838235266222e-26	4.648394708817175e-16	6.724562434213667e-13	3.160513471608148e-12	4.286471478412622e-12
75000000	0.00499715274659231	1.7554197208663734e-49	5.371470769945054e-62	1.2236169831040545e-9	2.5066051653591644e-15	5.6920514590002875e-6	9.820838235397547e-26	4.648394708817175e-16	6.724562434213667e-13	3.160513471608148e-12	4.286471478412622e-12
75100000	0.00499715274659231	1.7554197208663734e-49	5.371470769945054e-62	1.2236169831040545e-9	2.5066051653591644e-15	5.6920514590002875e-6	9.820838235503806e-26	4.648394708817175e-16	6.724562434213667e-13	3.160513471608148e-12	4.286471478412622e-12
75200000	0.00499715274659231	1.7554197208663734e-49	5.371470769945054e-62	1.2236169831040545e-9	2.5066051653591644e-15	5.6920514590002875e-6	9.820838235585652e-26	4.648394708817175e-16	6.724562434213667e-13	3.160513471608148e-12	4.286471478412622e-12
75300000	0.00499715274659231	1.7554197208663734e-49	5.371470769945054e-62	1.2236169831040545e-9	2.5066051653591644e-15	5.6920514590002875e-6	9.820838235643735e-26	4.648394708817175e-16	6.724562434213667e-13	3.160513471608148e-12	4.286471478412622e-12
75400000	0.00499715274659231	1.7554197208663734e-49	5.371470769945054e-62	1.2236169831040545e-9	2.5066051653591644e-15	5.6920514590002875e-6	9.820838235678712e-26	4.648394708817175e-16	6.724562434213667e-13	3.160513471608148e-12	4.286471478412622e-12
75500000	0.00499715274659231	1.7554197208663734e-49	5.371470769945054e-62	1.2236169831040545e-9	2.5066051653591644e-15	5.6920514590002875e-6	9.820838235691234e-26	4.648394708817175e-16	6.724562434213667e-13	3.160513471608148e-12	4.286471478412622e-12
75600000	0.00499715274659231	1.7554197208663734e-49	5.371470769945054e-62	1.2236169831040545e-9	2.5066051653591644e-15	5.6920514590002875e-6	9.820838235681953e-26	4.648394708817175e-16	6.724562434213667e-13	3.160513471608148e-12	4.286471478412622e-12
75700000	0.00499715274659231	1.7554197208663734e-49	5.371470769945054e-62	1.2236169831040545e-9	2.5066051653591644e-15	5.6920514590002875e-6	9.820838235651522e-26	4.648394708817175e-16	6.724562434213667e-13	3.160513471608148e-12	4.286471478412622e-12
75800000	0.00499715274659231	1.7554197208663734e-49	5.371470769945054e-62	1.2236169831040545e-9	2.5066051653591644e-15	5.6920514590002875e-6	9.820838235600596e-26	4.648394708817175e-16	6.724562434213667e-13	3.160513471608148e-12	4.286471478412622e-12
75900000	0.00499715274659231	1.7554197208663734e-49	5.371470769945054e-62	1.2236169831040545e-9	2.5066051653591644e-15	5.6920514590002875e-6	9.820838235529824e-26	4.648394708817175e-16	6.724562434213667e-13	3.160513471608148e-12	4.286471478412622e-12
76000000	0.00499715274659231	1.7554197208663734e-49	5.371470769945054e-62	1.2236169831040545e-9	2.5066051653591644e-15	5.6920514590002875e-6	9.820838235439862e-26	4.648394708817175e-16	6.724562434213667e-13	3.160513471608148e-12	4.286471478412622e-12
76100000	0.00499715274659231	1.7554197208663734e-49	5.371470769945054e-62	1.2236169831040545e-9	2.5066051653591644e-15	5.6920514590002875e-6	9.820838235331362e-26	4.648394708817175e-16	6.724562434213667e-13	3.160513471608148e-12	4.286471478412622e-12
76200000	0.00499715274659231	1.7554197208663734e-49	5.371470769945054e-62	1.2236169831040545e-9	2.5066051653591644e-15	5.6920514590002875e-6	9.820838235204976e-26	4.648394708817175e-16	6.724562434213667e-13	3.160513471608148e-12	4.286471478412622e-12
76300000	0.00499715274659231	1.7554197208663734e-49	5.371470769945054e-62	1.2236169831040545e-9	2.5066051653591644e-15	5.6920514590002875e-6	9.820838235061357e-26	4.648394708817175e-16	6.724562434213667e-13	3.160513471608148e-12	4.286471478412622e-12
76400000	0.00499715274659231	1.7554197208663734e-49	5.371470769945054e-62	1.2236169831040545e-9	2.5066051653591644e-15	5.6920514590002875e-6	9.820838234901159e-26	4.648394708817175e-16	6.724562434213667e-13	3.160513471608148e-12	4.286471478412622e-12
76500000	0.00499715274659231	1.7554197208663734e-49	5.371470769945054e-62	1.2236169831040545e-9	2.5066051653591644e-15	5.6920514590002875e-6	9.820838234725035e-26	4.648394708817175e-16	6.724562434213667e-13	3.160513471608148e-12	4.286471478412622e-12
76600000	0.00499715274659231	1.7554197208663734e-49	5.371470769945054e-62	1.2236169831040545e-9	2.5066051653591644e-15	5.6920514590002875e-6	9.820838234533635e-26	4.648394708817175e-16	6.724562434213667e-13	3.160513471608148e-12	4.286471478412622e-12
76700000	0.00499715274659231	1.7554197208663734e-49	5.371470769945054e-62	1.2236169831040545e-9	2.5066051653591644e-15	5.6920514590002875e-6	9.820838234327615e-26	4.648394708817175e-16	6.724562434213667e-13	3.160513471608148e-12	4.286471478412622e-12
76800000	0.00499715274659231	1.7554197208663734e-49	5.371470769945054e-62	1.2236169831040545e-9	2.5066051653591644e-15	5.692051459000288e-6	9.820838234107626e-26	4.648394708817175e-16	6.724562434213667e-13	3.160513471608148e-12	4.286471478412622e-12
76900000	0.00499715274659231	1.7554197208663734e-49	5.371470769945054e-62	1.2236169831040545e-9	2.5066051653591644e-15	5.692051459000288e-6	9.82083823387432e-26	4.648394708817175e-16	6.724562434213667e-13	3.160513471608148e-12	4.286471478412622e-12
77000000	0.00499715274659231	1.7554197208663734e-49	5.371470769945054e-62	1.2236169831040545e-9	2.5066051653591644e-15	5.692051459000288e-6	9.820838233628353e-26	4.648394708817175e-16	6.724562434213667e-13	3.160513471608148e-12	4.286471478412622e-12
77100000	0.00499715274659231	1.7554197208663734e-49	5.371470769945054e-62	1.2236169831040545e-9	2.506605165359165e-15	5.692051459000288e-6	9.820838233370375e-26	4.648394708817175e-16	6.724562434213667e-13	3.160513471608148e-12	4.286471478412622e-12
77200000	0.00499715274659231	1.7554197208663734e-49	5.371470769945054e-62	1.2236169831040545e-9	2.506605165359165e-15	5.692051459000288e-6	9.82083823310104e-26	4.648394708817175e-16	6.724562434213667e-13	3.160513471608148e-12	4.286471478412622e-12
77300000	0.00499715274659231	1.7554197208663734e-49	5.371470769945054e-62	1.2236169831040545e-9	2.506605165359165e-15	5.692051459000288e-6	9.820838232821e-26	4.648394708817175e-16	6.724562434213667e-13	3.160513471608148e-12	4.286471478412622e-12
77400000	0.00499715274659231	1.7554197208663734e-49	5.371470769945054e-62	1.2236169831040545e-9	2.506605165359165e-15	5.692051459000288e-6	9.820838232530909e-26	4.648394708817175e-16	6.724562434213667e-13	3.160513471608148e-12	4.286471478412622e-12
77500000	0.00499715274659231	1.7554197208663734e-49	5.371470769945054e-62	1.2236169831040545e-9	2.506605165359165e-15	5.692051459000288e-6	9.82083823223142e-26	4.648394708817175e-16	6.724562434213667e-13	3.160513471608148e-12	4.286471478412622e-12
77600000	0.00499715274659231	1.7554197208663734e-49	5.371470769945054e-62	1.2236169831040545e-9	2.506605165359165e-15	5.692051459000288e-6	9.820838231923185e-26	4.648394708817175e-16	6.724562434213667e-13	3.160513471608148e-12	4.286471478412622e-12
77700000	0.00499715274659231	1.7554197208663734e-49	5.371470769945055e-62	1.2236169831040545e-9	2.506605165359165e-15	5.692051459000288e-6	9.820838231606855e-26	4.648394708817175e-16	6.724562434213667e-13	3.160513471608148e-12	4.286471478412622e-12
77800000	0.00499715274659231	1.7554197208663734e-49	5.371470769945055e-62	1.2236169831040545e-9	2.506605165359165e-15	5.692051459000288e-6	9.820838231283085e-26	4.648394708817175e-16	6.724562434213667e-13	3.160513471608148e-12	4.286471478412622e-12
77900000	0.00499715274659231	1.755419720866373e-49	5.371470769945055e-62	1.2236169831040545e-9	2.506605165359165e-15	5.692051459000288e-6	9.820838230952529e-26	4.648394708817175e-16	6.724562434213667e-13	3.1605134716081485e-12	4.286471478412622e-12
78000000	0.00499715274659231	1.755419720866373e-49	5.371470769945055e-62	1.2236169831040545e-9	2.506605165359165e-15	5.692051459000288e-6	9.820838230615837e-26	4.648394708817176e-16	6.724562434213667e-13	3.1605134716081485e-12	4.286471478412622e-12
78100000	0.00499715274659231	1.755419720866373e-49	5.371470769945055e-62	1.2236169831040545e-9	2.506605165359165e-15	5.692051459000288e-6	9.820838230273664e-26	4.648394708817176e-16	6.724562434213667e-13	3.1605134716081485e-12	4.286471478412622e-12
78200000	0.00499715274659231	1.755419720866373e-49	5.371470769945055e-62	1.2236169831040545e-9	2.506605165359165e-15	5.692051459000288e-6	9.820838229926661e-26	4.648394708817176e-16	6.724562434213667e-13	3.1605134716081485e-12	4.286471478412622e-12
78300000	0.00499715274659231	1.755419720866373e-49	5.371470769945055e-62	1.2236169831040545e-9	2.506605165359165e-15	5.692051459000288e-6	9.820838229575482e-26	4.648394708817176e-16	6.724562434213666e-13	3.1605134716081485e-12	4.286471478412622e-12
78400000	0.00499715274659231	1.755419720866373e-49	5.371470769945055e-62	1.2236169831040545e-9	2.506605165359165e-15	5.692051459000288e-6	9.82083822922078e-26	4.648394708817176e-16	6.724562434213666e-13	3.1605134716081485e-12	4.286471478412622e-12
78500000	0.00499715274659231	1.755419720866373e-49	5.371470769945055e-62	1.2236169831040545e-9	2.506605165359165e-15	5.692051459000288e-6	9.820838228863207e-26	4.648394708817176e-16	6.724562434213666e-13	3.1605134716081485e-12	4.286471478412622e-12
78600000	0.00499715274659231	1.755419720866373e-49	5.371470769945055e-62	1.2236169831040545e-9	2.506605165359165e-15	5.692051459000288e-6	9.820838228503417e-26	4.648394708817176e-16	6.724562434213666e-13	3.1605134716081485e-12	4.286471478412622e-12
78700000	0.00499715274659231	1.755419720866373e-49	5.371470769945055e-62	1.2236169831040545e-9	2.506605165359165e-15	5.692051459000288e-6	9.820838228142061e-26	4.648394708817176e-16	6.724562434213666e-13	3.1605134716081485e-12	4.286471478412622e-12
78800000	0.00499715274659231	1.755419720866373e-49	5.371470769945055e-62	1.2236169831040545e-9	2.506605165359165e-15	5.692051459000288e-6	9.820838227779793e-26	4.648394708817176e-16	6.724562434213666e-13	3.1605134716081485e-12	4.286471478412622e-12
78900000	0.00499715274659231	1.755419720866373e-49	5.371470769945055e-62	1.2236169831040545e-9	2.506605165359165e-15	5.692051459000288e-6	9.820838227417266e-26	4.648394708817176e-16	6.724562434213666e-13	3.1605134716081485e-12	4.286471478412622e-12
79000000	0.00499715274659231	1.755419720866373e-49	5.371470769945055e-62	1.2236169831040545e-9	2.506605165359165e-15	5.692051459000288e-6	9.820838227055132e-26	4.648394708817176e-16	6.724562434213666e-13	3.1605134716081485e-12	4.286471478412622e-12
79100000	0.00499715274659231	1.755419720866373e-49	5.371470769945055e-62	1.2236169831040545e-9	2.506605165359165e-15	5.692051459000288e-6	9.820838226694044e-26	4.648394708817176e-16	6.724562434213666e-13	3.1605134716081485e-12	4.286471478412622e-12
79200000	0.00499715274659231	1.755419720866373e-49	5.371470769945055e-62	1.2236169831040545e-9	2.506605165359165e-15	5.692051459000288e-6	9.820838226334656e-26	4.648394708817176e-16	6.724562434213666e-13	3.1605134716081485e-12	4.286471478412622e-12
79300000	0.00499715274659231	1.755419720866373e-49	5.371470769945055e-62	1.2236169831040545e-9	2.506605165359165e-15	5.692051459000288e-6	9.820838225977619e-26	4.648394708817176e-16	6.724562434213666e-13	3.1605134716081485e-12	4.286471478412622e-12
79400000	0.00499715274659231	1.755419720866373e-49	5.371470769945055e-62	1.2236169831040545e-9	2.506605165359165e-15	5.692051459000288e-6	9.820838225623587e-26	4.648394708817176e-16	6.724562434213666e-13	3.1605134716081485e-12	4.286471478412622e-12
79500000	0.00499715274659231	1.755419720866373e-49	5.371470769945055e-62	1.2236169831040545e-9	2.506605165359165e-15	5.692051459000288e-6	9.820838225273213e-26	4.648394708817176e-16	6.724562434213666e-13	3.1605134716081485e-12	4.286471478412622e-12
79600000	0.00499715274659231	1.755419720866373e-49	5.371470769945055e-62	1.2236169831040545e-9	2.506605165359165e-15	5.692051459000288e-6	9.82083822492715e-26	4.648394708817176e-16	6.724562434213666e-13	3.1605134716081485e-12	4.286471478412622e-12
79700000	0.00499715274659231	1.755419720866373e-49	5.371470769945055e-62	1.2236169831040545e-9	2.506605165359165e-15	5.692051459000288e-6	9.820838224586048e-26	4.648394708817176e-16	6.724562434213666e-13	3.1605134716081485e-12	4.286471478412622e-12
79800000	0.00499715274659231	1.755419720866373e-49	5.371470769945055e-62	1.2236169831040545e-9	2.506605165359165e-15	5.692051459000288e-6	9.820838224250564e-26	4.648394708817176e-16	6.724562434213666e-13	3.1605134716081485e-12	4.286471478412622e-12
79900000	0.00499715274659231	1.755419720866373e-49	5.371470769945055e-62	1.2236169831040545e-9	2.506605165359165e-15	5.692051459000288e-6	9.820838223921349e-26	4.648394708817176e-16	6.724562434213666e-13	3.1605134716081485e-12	4.286471478412622e-12
80000000	0.00499715274659231	1.755419720866373e-49	5.371470769945055e-62	1.2236169831040545e-9	2.506605165359165e-15	5.692051459000288e-6	9.820838223599054e-26	4.648394708817176e-16	6.724562434213666e-13	3.1605134716081485e-12	4.286471478412622e-12
80100000	0.00499715274659231	1.755419720866373e-49	5.371470769945055e-62	1.2236169831040545e-9	2.506605165359165e-15	5.692051459000288e-6	9.820838223284334e-26	4.648394708817176e-16	6.724562434213666e-13	3.1605134716081485e-12	4.286471478412622e-12
80200000	0.00499715274659231	1.755419720866373e-49	5.371470769945055e-62	1.2236169831040545e-9	2.506605165359165e-15	5.692051459000288e-6	9.820838222977842e-26	4.648394708817176e-16	6.724562434213666e-13	3.1605134716081485e-12	4.286471478412622e-12
80300000	0.00499715274659231	1.755419720866373e-49	5.371470769945055e-62	1.2236169831040545e-9	2.506605165359165e-15	5.692051459000288e-6	9.82083822268023e-26	4.648394708817176e-16	6.724562434213666e-13	3.1605134716081485e-12	4.286471478412622e-12
80400000	0.00499715274659231	1.755419720866373e-49	5.371470769945055e-62	1.2236169831040545e-9	2.506605165359165e-15	5.692051459000288e-6	9.82083822239215e-26	4.648394708817176e-16	6.724562434213666e-13	3.1605134716081485e-12	4.286471478412622e-12
80500000	0.00499715274659231	1.755419720866373e-49	5.371470769945055e-62	1.2236169831040545e-9	2.506605165359165e-15	5.692051459000288e-6	9.820838222114256e-26	4.648394708817176e-16	6.724562434213666e-13	3.1605134716081485e-12	4.286471478412622e-12
80600000	0.00499715274659231	1.755419720866373e-49	5.371470769945055e-62	1.2236169831040545e-9	2.506605165359165e-15	5.692051459000288e-6	9.8208382218472e-26	4.648394708817176e-16	6.724562434213666e-13	3.1605134716081485e-12	4.286471478412622e-12
80700000	0.00499715274659231	1.7554197208663727e-49	5.371470769945055e-62	1.2236169831040545e-9	2.506605165359165e-15	5.692051459000288e-6	9.820838221591637e-26	4.648394708817176e-16	6.724562434213666e-13	3.1605134716081485e-12	4.286471478412622e-12
80800000	0.00499715274659231	1.7554197208663727e-49	5.371470769945055e-62	1.2236169831040545e-9	2.506605165359165e-15	5.692051459000288e-6	9.820838221348217e-26	4.648394708817176e-16	6.724562434213666e-13	3.1605134716081485e-12	4.286471478412622e-12
80900000	0.00499715274659231	1.7554197208663727e-49	5.371470769945055e-62	1.2236169831040545e-9	2.506605165359165e-15	5.692051459000288e-6	9.820838221117594e-26	4.648394708817176e-16	6.724562434213666e-13	3.1605134716081485e-12	4.286471478412622e-12
81000000	0.00499715274659231	1.7554197208663727e-49	5.371470769945055e-62	1.2236169831040545e-9	2.506605165359165e-15	5.692051459000288e-6	9.820838220900421e-26	4.648394708817176e-16	6.724562434213666e-13	3.1605134716081485e-12	4.286471478412622e-12
81100000	0.00499715274659231	1.7554197208663727e-49	5.371470769945055e-62	1.2236169831040545e-9	2.506605165359165e-15	5.692051459000288e-6	9.820838220697351e-26	4.648394708817176e-16	6.724562434213666e-13	3.1605134716081485e-12	4.286471478412622e-12
81200000	0.00499715274659231	1.7554197208663727e-49	5.371470769945055e-62	1.2236169831040545e-9	2.506605165359165e-15	5.692051459000288e-6	9.820838220509036e-26	4.648394708817176e-16	6.724562434213666e-13	3.1605134716081485e-12	4.286471478412622e-12
81300000	0.00499715274659231	1.7554197208663727e-49	5.371470769945055e-62	1.2236169831040545e-9	2.506605165359165e-15	5.692051459000288e-6	9.820838220336129e-26	4.648394708817176e-16	6.724562434213666e-13	3.1605134716081485e-12	4.286471478412622e-12
81400000	0.00499715274659231	1.7554197208663727e-49	5.371470769945055e-62	1.2236169831040545e-9	2.506605165359165e-15	5.692051459000288e-6	9.820838220179284e-26	4.648394708817176e-16	6.724562434213666e-13	3.1605134716081485e-12	4.286471478412622e-12
81500000	0.00499715274659231	1.7554197208663727e-49	5.371470769945055e-62	1.2236169831040545e-9	2.506605165359165e-15	5.692051459000288e-6	9.820838220039152e-26	4.648394708817176e-16	6.724562434213666e-13	3.1605134716081485e-12	4.286471478412622e-12
81600000	0.00499715274659231	1.7554197208663727e-49	5.371470769945055e-62	1.2236169831040545e-9	2.506605165359165e-15	5.692051459000288e-6	9.820838219916387e-26	4.648394708817176e-16	6.724562434213666e-13	3.1605134716081485e-12	4.286471478412622e-12
81700000	0.00499715274659231	1.7554197208663727e-49	5.371470769945055e-62	1.2236169831040545e-9	2.506605165359165e-15	5.692051459000288e-6	9.820838219811641e-26	4.648394708817176e-16	6.724562434213666e-13	3.1605134716081485e-12	4.286471478412622e-12
81800000	0.00499715274659231	1.7554197208663727e-49	5.371470769945055e-62	1.2236169831040545e-9	2.506605165359165e-15	5.692051459000288e-6	9.820838219725569e-26	4.648394708817176e-16	6.724562434213666e-13	3.1605134716081485e-12	4.286471478412622e-12
81900000	0.00499715274659231	1.7554197208663727e-49	5.371470769945055e-62	1.2236169831040545e-9	2.506605165359165e-15	5.692051459000288e-6	9.82083821965882e-26	4.648394708817176e-16	6.724562434213666e-13	3.1605134716081485e-12	4.286471478412622e-12
82000000	0.00499715274659231	1.7554197208663727e-49	5.371470769945055e-62	1.2236169831040545e-9	2.506605165359165e-15	5.692051459000288e-6	9.820838219612051e-26	4.648394708817176e-16	6.724562434213666e-13	3.1605134716081485e-12	4.286471478412622e-12
82100000	0.00499715274659231	1.7554197208663727e-49	5.371470769945055e-62	1.2236169831040545e-9	2.506605165359165e-15	5.692051459000288e-6	9.820838219585911e-26	4.648394708817176e-16	6.724562434213666e-13	3.1605134716081485e-12	4.286471478412622e-12
82200000	0.00499715274659231	1.7554197208663727e-49	5.371470769945055e-62	1.2236169831040545e-9	2.506605165359165e-15	5.692051459000288e-6	9.820838219580264e-26	4.648394708817176e-16	6.724562434213666e-13	3.1605134716081485e-12	4.286471478412622e-12
82300000	0.00499715274659231	1.7554197208663727e-49	5.371470769945055e-62	1.2236169831040545e-9	2.506605165359165e-15	5.692051459000288e-6	9.820838219580379e-26	4.648394708817176e-16	6.724562434213666e-13	3.1605134716081485e-12	4.286471478412622e-12
82400000	0.00499715274659231	1.7554197208663727e-49	5.371470769945055e-62	1.2236169831040545e-9	2.506605165359165e-15	5.692051459000288e-6	9.820838219580488e-26	4.648394708817176e-16	6.724562434213666e-13	3.1605134716081485e-12	4.286471478412622e-12
82500000	0.00499715274659231	1.7554197208663727e-49	5.371470769945055e-62	1.2236169831040545e-9	2.506605165359165e-15	5.692051459000288e-6	9.820838219580594e-26	4.648394708817176e-16	6.724562434213666e-13	3.1605134716081485e-12	4.286471478412622e-12
82600000	0.00499715274659231	1.7554197208663727e-49	5.371470769945055e-62	1.2236169831040545e-9	2.506605165359165e-15	5.692051459000288e-6	9.820838219580695e-26	4.648394708817176e-16	6.724562434213666e-13	3.1605134716081485e-12	4.286471478412622e-12
82700000	0.00499715274659231	1.7554197208663727e-49	5.371470769945055e-62	1.2236169831040545e-9	2.506605165359165e-15	5.692051459000288e-6	9.820838219580792e-26	4.648394708817176e-16	6.724562434213666e-13	3.1605134716081485e-12	4.286471478412622e-12
82800000	0.00499715274659231	1.7554197208663727e-49	5.371470769945055e-62	1.2236169831040545e-9	2.506605165359165e-15	5.692051459000288e-6	9.820838219580884e-26	4.648394708817176e-16	6.724562434213666e-13	3.1605134716081485e-12	4.286471478412622e-12
82900000	0.00499715274659231	1.7554197208663727e-49	5.371470769945055e-62	1.2236169831040545e-9	2.506605165359165e-15	5.692051459000288e-6	9.820838219580973e-26	4.648394708817176e-16	6.724562434213666e-13	3.1605134716081485e-12	4.286471478412622e-12
83000000	0.00499715274659231	1.7554197208663727e-49	5.371470769945055e-62	1.2236169831040545e-9	2.506605165359165e-15	5.692051459000288e-6	9.820838219581056e-26	4.648394708817176e-16	6.724562434213666e-13	3.1605134716081485e-12	4.286471478412622e-12
83100000	0.00499715274659231	1.7554197208663727e-49	5.371470769945055e-62	1.2236169831040545e-9	2.506605165359165e-15	5.692051459000288e-6	9.820838219581137e-26	4.648394708817176e-16	6.724562434213666e-13	3.1605134716081485e-12	4.286471478412622e-12
83200000	0.00499715274659231	1.7554197208663727e-49	5.371470769945055e-62	1.2236169831040545e-9	2.506605165359165e-15	5.692051459000288e-6	9.820838219581212e-26	4.648394708817176e-16	6.724562434213666e-13	3.1605134716081485e-12	4.286471478412622e-12
83300000	0.00499715274659231	1.7554197208663727e-49	5.371470769945055e-62	1.2236169831040545e-9	2.506605165359165e-15	5.692051459000288e-6	9.820838219581284e-26	4.648394708817176e-16	6.724562434213666e-13	3.1605134716081485e-12	4.286471478412622e-12
83400000	0.00499715274659231	1.7554197208663727e-49	5.371470769945055e-62	1.2236169831040545e-9	2.506605165359165e-15	5.692051459000288e-6	9.820838219581352e-26	4.648394708817176e-16	6.724562434213666e-13	3.1605134716081485e-12	4.286471478412622e-12
83500000	0.00499715274659231	1.7554197208663727e-49	5.371470769945055e-62	1.2236169831040545e-9	2.506605165359165e-15	5.692051459000288e-6	9.820838219581417e-26	4.648394708817176e-16	6.724562434213666e-13	3.1605134716081485e-12	4.286471478412622e-12
83600000	0.00499715274659231	1.7554197208663727e-49	5.371470769945055e-62	1.2236169831040545e-9	2.506605165359165e-15	5.692051459000288e-6	9.820838219581478e-26	4.648394708817176e-16	6.724562434213666e-13	3.1605134716081485e-12	4.286471478412622e-12
83700000	0.00499715274659231	1.7554197208663727e-49	5.371470769945055e-62	1.2236169831040545e-9	2.506605165359165e-15	5.692051459000288e-6	9.820838219581535e-26	4.648394708817176e-16	6.724562434213666e-13	3.1605134716081485e-12	4.286471478412622e-12
83800000	0.00499715274659231	1.7554197208663727e-49	5.371470769945055e-62	1.2236169831040545e-9	2.506605165359165e-15	5.692051459000288e-6	9.820838219581588e-26	4.648394708817176e-16	6.724562434213666e-13	3.1605134716081485e-12	4.286471478412622e-12
83900000	0.00499715274659231	1.7554197208663727e-49	5.371470769945055e-62	1.2236169831040545e-9	2.506605165359165e-15	5.692051459000288e-6	9.820838219581638e-26	4.648394708817176e-16	6.724562434213666e-13	3.1605134716081485e-12	4.286471478412622e-12
84000000	0.00499715274659231	1.7554197208663727e-49	5.371470769945055e-62	1.2236169831040545e-9	2.506605165359165e-15	5.692051459000288e-6	9.820838219581685e-26	4.648394708817176e-16	6.724562434213666e-13	3.1605134716081485e-12	4.286471478412622e-12
84100000	0.00499715274659231	1.7554197208663727e-49	5.371470769945055e-62	1.2236169831040545e-9	2.506605165359165e-15	5.692051459000288e-6	9.820838219581729e-26	4.648394708817176e-16	6.724562434213666e-13	3.1605134716081485e-12	4.286471478412622e-12
84200000	0.00499715274659231	1.7554197208663727e-49	5.371470769945055e-62	1.2236169831040545e-9	2.506605165359165e-15	5.692051459000288e-6	9.820838219581769e-26	4.648394708817176e-16	6.724562434213666e-13	3.1605134716081485e-12	4.286471478412622e-12
84300000	0.00499715274659231	1.7554197208663727e-49	5.371470769945055e-62	1.2236169831040545e-9	2.506605165359165e-15	5.692051459000288e-6	9.820838219581806e-26	4.648394708817176e-16	6.724562434213666e-13	3.1605134716081485e-12	4.286471478412622e-12
84400000	0.00499715274659231	1.7554197208663727e-49	5.371470769945055e-62	1.2236169831040545e-9	2.506605165359165e-15	5.692051459000288e-6	9.82083821958184e-26	4.648394708817176e-16	6.724562434213666e-13	3.1605134716081485e-12	4.286471478412622e-12
84500000	0.00499715274659231	1.7554197208663727e-49	5.371470769945055e-62	1.2236169831040545e-9	2.506605165359165e-15	5.692051459000288e-6	9.820838219581871e-26	4.648394708817176e-16	6.724562434213666e-13	3.1605134716081485e-12	4.286471478412622e-12
84600000	0.00499715274659231	1.7554197208663727e-49	5.371470769945055e-62	1.2236169831040545e-9	2.506605165359165e-15	5.692051459000288e-6	9.8208382195819e-26	4.648394708817176e-16	6.724562434213666e-13	3.1605134716081485e-12	4.286471478412622e-12
84700000	0.00499715274659231	1.7554197208663727e-49	5.371470769945055e-62	1.2236169831040545e-9	2.506605165359165e-15	5.692051459000288e-6	9.820838219581925e-26	4.648394708817176e-16	6.724562434213666e-13	3.1605134716081485e-12	4.286471478412622e-12
84800000	0.00499715274659231	1.7554197208663727e-49	5.371470769945055e-62	1.2236169831040545e-9	2.506605165359165e-15	5.692051459000288e-6	9.820838219581948e-26	4.648394708817176e-16	6.724562434213666e-13	3.1605134716081485e-12	4.286471478412622e-12
84900000	0.00499715274659231	1.7554197208663727e-49	5.371470769945055e-62	1.2236169831040545e-9	2.506605165359165e-15	5.692051459000288e-6	9.820838219581969e-26	4.648394708817176e-16	6.724562434213666e-13	3.1605134716081485e-12	4.286471478412622e-12
85000000	0.00499715274659231	1.7554197208663727e-49	5.371470769945055e-62	1.2236169831040545e-9	2.506605165359165e-15	5.692051459000288e-6	9.820838219581986e-26	4.648394708817176e-16	6.724562434213666e-13	3.1605134716081485e-12	4.286471478412622e-12
85100000	0.00499715274659231	1.7554197208663727e-49	5.371470769945055e-62	1.2236169831040545e-9	2.506605165359165e-15	5.692051459000288e-6	9.820838219582001e-26	4.648394708817176e-16	6.724562434213666e-13	3.1605134716081485e-12	4.286471478412622e-12
85200000	0.00499715274659231	1.7554197208663727e-49	5.371470769945055e-62	1.2236169831040545e-9	2.506605165359165e-15	5.692051459000288e-6	9.820838219582014e-26	4.648394708817176e-16	6.724562434213666e-13	3.1605134716081485e-12	4.286471478412622e-12
85300000	0.00499715274659231	1.7554197208663727e-49	5.371470769945055e-62	1.2236169831040545e-9	2.506605165359165e-15	5.692051459000288e-6	9.820838219582025e-26	4.648394708817176e-16	6.724562434213666e-13	3.1605134716081485e-12	4.286471478412622e-12
85400000	0.00499715274659231	1.7554197208663727e-49	5.371470769945055e-62	1.2236169831040545e-9	2.506605165359165e-15	5.692051459000288e-6	9.820838219582033e-26	4.648394708817176e-16	6.724562434213666e-13	3.1605134716081485e-12	4.286471478412622e-12
85500000	0.00499715274659231	1.7554197208663727e-49	5.371470769945055e-62	1.2236169831040545e-9	2.506605165359165e-15	5.692051459000288e-6	9.820838219582039e-26	4.648394708817176e-16	6.724562434213666e-13	3.1605134716081485e-12	4.286471478412622e-12
85600000	0.00499715274659231	1.7554197208663727e-49	5.371470769945055e-62	1.2236169831040545e-9	2.506605165359165e-15	5.692051459000288e-6	9.820838219582042e-26	4.648394708817176e-16	6.724562434213666e-13	3.1605134716081485e-12	4.286471478412622e-12
85700000	0.00499715274659231	1.7554197208663727e-49	5.371470769945055e-62	1.2236169831040545e-9	2.506605165359165e-15	5.692051459000288e-6	9.820838219582045e-26	4.648394708817176e-16	6.724562434213666e-13	3.1605134716081485e-12	4.286471478412622e-12
85800000	0.00499715274659231	1.7554197208663727e-49	5.371470769945055e-62	1.2236169831040545e-9	2.506605165359165e-15	5.692051459000288e-6	9.820838219582045e-26	4.648394708817176e-16	6.724562434213666e-13	3.1605134716081485e-12	4.286471478412622e-12
85900000	0.00499715274659231	1.7554197208663727e-49	5.371470769945055e-62	1.2236169831040545e-9	2.506605165359165e-15	5.692051459000288e-6	9.820838219582042e-26	4.648394708817176e-16	6.724562434213666e-13	3.1605134716081485e-12	4.286471478412622e-12
86000000	0.00499715274659231	1.7554197208663727e-49	5.371470769945055e-62	1.2236169831040545e-9	2.506605165359165e-15	5.692051459000288e-6	9.820838219582039e-26	4.648394708817176e-16	6.724562434213666e-13	3.1605134716081485e-12	4.286471478412622e-12
86100000	0.00499715274659231	1.7554197208663727e-49	5.371470769945055e-62	1.2236169831040545e-9	2.506605165359165e-15	5.692051459000288e-6	9.820838219582034e-26	4.648394708817176e-16	6.724562434213666e-13	3.1605134716081485e-12	4.286471478412622e-12
86200000	0.00499715274659231	1.7554197208663727e-49	5.371470769945055e-62	1.2236169831040545e-9	2.506605165359165e-15	5.692051459000288e-6	9.820838219582027e-26	4.648394708817176e-16	6.724562434213666e-13	3.1605134716081485e-12	4.286471478412622e-12
86300000	0.00499715274659231	1.7554197208663727e-49	5.371470769945055e-62	1.2236169831040545e-9	2.506605165359165e-15	5.692051459000288e-6	9.820838219582018e-26	4.648394708817176e-16	6.724562434213666e-13	3.1605134716081485e-12	4.286471478412622e-12
86400000	0.00499715274659231	1.7554197208663727e-49	5.371470769945055e-62	1.2236169831040545e-9	2.506605165359165e-15	5.692051459000288e-6	9.820838219582009e-26	4.648394708817176e-16	6.724562434213666e-13	3.1605134716081485e-12	4.286471478412622e-12
86500000	0.00499715274659231	1.7554197208663727e-49	5.371470769945055e-62	1.2236169831040545e-9	2.506605165359165e-15	5.692051459000288e-6	9.820838219581998e-26	4.648394708817176e-16	6.724562434213666e-13	3.1605134716081485e-12	4.286471478412622e-12
86600000	0.00499715274659231	1.7554197208663727e-49	5.371470769945055e-62	1.2236169831040545e-9	2.506605165359165e-15	5.692051459000288e-6	9.820838219581985e-26	4.648394708817176e-16	6.724562434213666e-13	3.1605134716081485e-12	4.286471478412622e-12
86700000	0.00499715274659231	1.7554197208663727e-49	5.3714707699450555e-62	1.2236169831040545e-9	2.506605165359165e-15	5.692051459000288e-6	9.820838219581971e-26	4.648394708817176e-16	6.724562434213666e-13	3.1605134716081485e-12	4.286471478412622e-12
86800000	0.00499715274659231	1.7554197208663727e-49	5.3714707699450555e-62	1.2236169831040545e-9	2.506605165359165e-15	5.692051459000288e-6	9.820838219581956e-26	4.648394708817176e-16	6.724562434213666e-13	3.1605134716081485e-12	4.286471478412622e-12
86900000	0.00499715274659231	1.7554197208663727e-49	5.3714707699450555e-62	1.2236169831040545e-9	2.506605165359165e-15	5.692051459000288e-6	9.82083821958194e-26	4.648394708817176e-16	6.724562434213666e-13	3.1605134716081485e-12	4.286471478412622e-12
87000000	0.00499715274659231	1.7554197208663727e-49	5.3714707699450555e-62	1.2236169831040545e-9	2.506605165359165e-15	5.692051459000288e-6	9.820838219581924e-26	4.648394708817176e-16	6.724562434213666e-13	3.1605134716081485e-12	4.286471478412622e-12
87100000	0.00499715274659231	1.7554197208663727e-49	5.3714707699450555e-62	1.2236169831040545e-9	2.506605165359165e-15	5.692051459000288e-6	9.820838219581906e-26	4.648394708817176e-16	6.724562434213666e-13	3.1605134716081485e-12	4.286471478412622e-12
87200000	0.00499715274659231	1.7554197208663727e-49	5.3714707699450555e-62	1.2236169831040545e-9	2.506605165359165e-15	5.692051459000288e-6	9.820838219581887e-26	4.648394708817176e-16	6.724562434213666e-13	3.1605134716081485e-12	4.286471478412622e-12
87300000	0.00499715274659231	1.7554197208663727e-49	5.3714707699450555e-62	1.2236169831040545e-9	2.506605165359165e-15	5.692051459000288e-6	9.820838219581868e-26	4.648394708817176e-16	6.724562434213666e-13	3.1605134716081485e-12	4.286471478412622e-12
87400000	0.00499715274659231	1.7554197208663727e-49	5.3714707699450555e-62	1.2236169831040545e-9	2.506605165359165e-15	5.692051459000288e-6	9.820838219581848e-26	4.648394708817176e-16	6.724562434213666e-13	3.1605134716081485e-12	4.286471478412622e-12
87500000	0.00499715274659231	1.7554197208663727e-49	5.3714707699450555e-62	1.2236169831040545e-9	2.506605165359165e-15	5.692051459000288e-6	9.820838219581828e-26	4.648394708817176e-16	6.724562434213666e-13	3.1605134716081485e-12	4.286471478412622e-12
87600000	0.00499715274659231	1.7554197208663727e-49	5.3714707699450555e-62	1.2236169831040545e-9	2.506605165359165e-15	5.692051459000288e-6	9.820838219581807e-26	4.648394708817176e-16	6.724562434213666e-13	3.1605134716081485e-12	4.286471478412622e-12
87700000	0.00499715274659231	1.7554197208663727e-49	5.3714707699450555e-62	1.2236169831040545e-9	2.506605165359165e-15	5.692051459000288e-6	9.820838219581785e-26	4.648394708817176e-16	6.724562434213666e-13	3.1605134716081485e-12	4.286471478412622e-12
87800000	0.00499715274659231	1.7554197208663727e-49	5.3714707699450555e-62	1.2236169831040545e-9	2.506605165359165e-15	5.692051459000288e-6	9.820838219581763e-26	4.648394708817176e-16	6.724562434213666e-13	3.1605134716081485e-12	4.286471478412622e-12
87900000	0.00499715274659231	1.7554197208663727e-49	5.3714707699450555e-62	1.2236169831040545e-9	2.506605165359165e-15	5.692051459000288e-6	9.820838219581742e-26	4.648394708817176e-16	6.724562434213666e-13	3.1605134716081485e-12	4.286471478412622e-12
88000000	0.00499715274659231	1.7554197208663727e-49	5.3714707699450555e-62	1.2236169831040545e-9	2.506605165359165e-15	5.692051459000288e-6	9.82083821958172e-26	4.648394708817176e-16	6.724562434213666e-13	3.1605134716081485e-12	4.286471478412622e-12
88100000	0.00499715274659231	1.7554197208663727e-49	5.3714707699450555e-62	1.2236169831040545e-9	2.506605165359165e-15	5.692051459000288e-6	9.820838219581697e-26	4.648394708817176e-16	6.724562434213666e-13	3.1605134716081485e-12	4.286471478412622e-12
88200000	0.00499715274659231	1.7554197208663727e-49	5.3714707699450555e-62	1.2236169831040545e-9	2.506605165359165e-15	5.692051459000288e-6	9.820838219581675e-26	4.648394708817176e-16	6.724562434213666e-13	3.1605134716081485e-12	4.286471478412622e-12
88300000	0.00499715274659231	1.7554197208663727e-49	5.3714707699450555e-62	1.2236169831040545e-9	2.506605165359165e-15	5.692051459000288e-6	9.820838219581653e-26	4.648394708817176e-16	6.724562434213666e-13	3.1605134716081485e-12	4.286471478412622e-12
88400000	0.00499715274659231	1.7554197208663727e-49	5.3714707699450555e-62	1.2236169831040545e-9	2.506605165359165e-15	5.692051459000288e-6	9.82083821958163e-26	4.648394708817176e-16	6.724562434213666e-13	3.1605134716081485e-12	4.286471478412622e-12
88500000	0.00499715274659231	1.7554197208663727e-49	5.3714707699450555e-62	1.2236169831040545e-9	2.506605165359165e-15	5.692051459000288e-6	9.820838219581608e-26	4.648394708817176e-16	6.724562434213666e-13	3.1605134716081485e-12	4.286471478412622e-12
88600000	0.00499715274659231	1.7554197208663727e-49	5.3714707699450555e-62	1.2236169831040545e-9	2.506605165359165e-15	5.692051459000288e-6	9.820838219581588e-26	4.648394708817176e-16	6.724562434213666e-13	3.1605134716081485e-12	4.286471478412622e-12
88700000	0.00499715274659231	1.755419720866373e-49	5.3714707699450555e-62	1.2236169831040545e-9	2.506605165359165e-15	5.692051459000288e-6	9.820838219581566e-26	4.648394708817176e-16	6.724562434213666e-13	3.1605134716081485e-12	4.286471478412622e-12
88800000	0.00499715274659231	1.755419720866373e-49	5.3714707699450555e-62	1.2236169831040545e-9	2.506605165359165e-15	5.692051459000288e-6	9.820838219581545e-26	4.648394708817176e-16	6.724562434213666e-13	3.1605134716081485e-12	4.286471478412622e-12
88900000	0.00499715274659231	1.755419720866373e-49	5.3714707699450555e-62	1.2236169831040545e-9	2.506605165359165e-15	5.692051459000288e-6	9.820838219581526e-26	4.648394708817176e-16	6.724562434213666e-13	3.1605134716081485e-12	4.286471478412622e-12
89000000	0.00499715274659231	1.755419720866373e-49	5.3714707699450555e-62	1.2236169831040545e-9	2.506605165359165e-15	5.692051459000288e-6	9.820838219581506e-26	4.648394708817176e-16	6.724562434213666e-13	3.1605134716081485e-12	4.286471478412622e-12
89100000	0.00499715274659231	1.755419720866373e-49	5.3714707699450555e-62	1.2236169831040545e-9	2.506605165359165e-15	5.692051459000288e-6	9.820838219581487e-26	4.648394708817176e-16	6.724562434213666e-13	3.1605134716081485e-12	4.286471478412622e-12
89200000	0.00499715274659231	1.755419720866373e-49	5.3714707699450555e-62	1.2236169831040545e-9	2.506605165359165e-15	5.692051459000288e-6	9.82083821958147e-26	4.648394708817176e-16	6.724562434213666e-13	3.1605134716081485e-12	4.286471478412622e-12
89300000	0.00499715274659231	1.755419720866373e-49	5.3714707699450555e-62	1.2236169831040545e-9	2.506605165359165e-15	5.692051459000288e-6	9.820838219581452e-26	4.648394708817176e-16	6.724562434213666e-13	3.1605134716081485e-12	4.286471478412622e-12
89400000	0.00499715274659231	1.755419720866373e-49	5.3714707699450555e-62	1.2236169831040545e-9	2.506605165359165e-15	5.692051459000288e-6	9.820838219581436e-26	4.648394708817176e-16	6.724562434213666e-13	3.1605134716081485e-12	4.286471478412622e-12
89500000	0.00499715274659231	1.755419720866373e-49	5.3714707699450555e-62	1.2236169831040545e-9	2.506605165359165e-15	5.692051459000288e-6	9.82083821958142e-26	4.648394708817176e-16	6.724562434213666e-13	3.1605134716081485e-12	4.286471478412622e-12
89600000	0.00499715274659231	1.755419720866373e-49	5.3714707699450555e-62	1.2236169831040545e-9	2.506605165359165e-15	5.692051459000288e-6	9.820838219581406e-26	4.648394708817176e-16	6.724562434213666e-13	3.1605134716081485e-12	4.286471478412622e-12
89700000	0.00499715274659231	1.755419720866373e-49	5.3714707699450555e-62	1.2236169831040545e-9	2.506605165359165e-15	5.692051459000288e-6	9.820838219581394e-26	4.648394708817176e-16	6.724562434213666e-13	3.1605134716081485e-12	4.286471478412622e-12
89800000	0.00499715274659231	1.755419720866373e-49	5.3714707699450555e-62	1.2236169831040545e-9	2.506605165359165e-15	5.692051459000288e-6	9.820838219581382e-26	4.648394708817176e-16	6.724562434213666e-13	3.1605134716081485e-12	4.286471478412622e-12
89900000	0.00499715274659231	1.755419720866373e-49	5.3714707699450555e-62	1.2236169831040545e-9	2.506605165359165e-15	5.692051459000288e-6	9.820838219581372e-26	4.648394708817176e-16	6.724562434213666e-13	3.1605134716081485e-12	4.286471478412622e-12
90000000	0.00499715274659231	1.755419720866373e-49	5.3714707699450555e-62	1.2236169831040545e-9	2.506605165359165e-15	5.692051459000288e-6	9.820838219581363e-26	4.648394708817176e-16	6.724562434213666e-13	3.1605134716081485e-12	4.286471478412622e-12
90100000	0.00499715274659231	1.755419720866373e-49	5.3714707699450555e-62	1.2236169831040545e-9	2.506605165359165e-15	5.692051459000288e-6	9.820838219581356e-26	4.648394708817176e-16	6.724562434213666e-13	3.1605134716081485e-12	4.286471478412622e-12
90200000	0.00499715274659231	1.755419720866373e-49	5.3714707699450555e-62	1.2236169831040545e-9	2.506605165359165e-15	5.692051459000288e-6	9.82083821958135e-26	4.648394708817176e-16	6.724562434213666e-13	3.1605134716081485e-12	4.286471478412622e-12
90300000	0.00499715274659231	1.755419720866373e-49	5.3714707699450555e-62	1.2236169831040545e-9	2.506605165359165e-15	5.692051459000288e-6	9.820838219581346e-26	4.648394708817176e-16	6.724562434213666e-13	3.1605134716081485e-12	4.286471478412622e-12
90400000	0.00499715274659231	1.755419720866373e-49	5.3714707699450555e-62	1.2236169831040545e-9	2.506605165359165e-15	5.692051459000288e-6	9.820838219581343e-26	4.648394708817176e-16	6.724562434213666e-13	3.1605134716081485e-12	4.286471478412622e-12
90500000	0.00499715274659231	1.755419720866373e-49	5.3714707699450555e-62	1.2236169831040545e-9	2.506605165359165e-15	5.692051459000288e-6	9.820838219581342e-26	4.648394708817176e-16	6.724562434213666e-13	3.1605134716081485e-12	4.286471478412622e-12
90600000	0.00499715274659231	1.755419720866373e-49	5.3714707699450555e-62	1.2236169831040545e-9	2.506605165359165e-15	5.692051459000288e-6	9.820838219581343e-26	4.648394708817176e-16	6.724562434213666e-13	3.1605134716081485e-12	4.286471478412622e-12
90700000	0.00499715274659231	1.755419720866373e-49	5.3714707699450555e-62	1.2236169831040545e-9	2.506605165359165e-15	5.692051459000288e-6	9.820838219581347e-26	4.648394708817176e-16	6.724562434213666e-13	3.1605134716081485e-12	4.286471478412622e-12
90800000	0.00499715274659231	1.755419720866373e-49	5.3714707699450555e-62	1.2236169831040545e-9	2.506605165359165e-15	5.692051459000288e-6	9.820838219581352e-26	4.648394708817176e-16	6.724562434213666e-13	3.1605134716081485e-12	4.286471478412622e-12
90900000	0.00499715274659231	1.755419720866373e-49	5.3714707699450555e-62	1.2236169831040545e-9	2.506605165359165e-15	5.692051459000288e-6	9.82083821958136e-26	4.648394708817176e-16	6.724562434213666e-13	3.1605134716081485e-12	4.286471478412622e-12
91000000	0.00499715274659231	1.755419720866373e-49	5.3714707699450555e-62	1.2236169831040545e-9	2.506605165359165e-15	5.692051459000288e-6	9.82083821958137e-26	4.648394708817176e-16	6.724562434213666e-13	3.1605134716081485e-12	4.286471478412622e-12
91100000	0.00499715274659231	1.755419720866373e-49	5.3714707699450555e-62	1.2236169831040545e-9	2.506605165359165e-15	5.692051459000288e-6	9.820838219581382e-26	4.648394708817176e-16	6.724562434213666e-13	3.1605134716081485e-12	4.286471478412622e-12
91200000	0.00499715274659231	1.755419720866373e-49	5.3714707699450555e-62	1.2236169831040545e-9	2.506605165359165e-15	5.692051459000288e-6	9.820838219581394e-26	4.648394708817176e-16	6.724562434213666e-13	3.1605134716081485e-12	4.286471478412622e-12
91300000	0.00499715274659231	1.755419720866373e-49	5.3714707699450555e-62	1.2236169831040545e-9	2.506605165359165e-15	5.692051459000288e-6	9.820838219581405e-26	4.648394708817176e-16	6.724562434213666e-13	3.1605134716081485e-12	4.286471478412622e-12
91400000	0.00499715274659231	1.755419720866373e-49	5.3714707699450555e-62	1.2236169831040545e-9	2.506605165359165e-15	5.692051459000288e-6	9.820838219581416e-26	4.648394708817176e-16	6.724562434213666e-13	3.1605134716081485e-12	4.286471478412622e-12
91500000	0.00499715274659231	1.755419720866373e-49	5.3714707699450555e-62	1.2236169831040545e-9	2.506605165359165e-15	5.692051459000288e-6	9.820838219581425e-26	4.648394708817176e-16	6.724562434213666e-13	3.1605134716081485e-12	4.286471478412622e-12
91600000	0.00499715274659231	1.755419720866373e-49	5.3714707699450555e-62	1.2236169831040545e-9	2.506605165359165e-15	5.692051459000288e-6	9.820838219581433e-26	4.648394708817176e-16	6.724562434213666e-13	3.1605134716081485e-12	4.286471478412622e-12
91700000	0.00499715274659231	1.755419720866373e-49	5.3714707699450555e-62	1.2236169831040545e-9	2.506605165359165e-15	5.692051459000288e-6	9.820838219581441e-26	4.648394708817176e-16	6.724562434213666e-13	3.1605134716081485e-12	4.286471478412622e-12
91800000	0.00499715274659231	1.755419720866373e-49	5.3714707699450555e-62	1.2236169831040545e-9	2.506605165359165e-15	5.692051459000288e-6	9.820838219581447e-26	4.648394708817176e-16	6.724562434213666e-13	3.1605134716081485e-12	4.286471478412622e-12
91900000	0.00499715274659231	1.755419720866373e-49	5.3714707699450555e-62	1.2236169831040545e-9	2.506605165359165e-15	5.692051459000288e-6	9.820838219581452e-26	4.648394708817176e-16	6.724562434213666e-13	3.1605134716081485e-12	4.286471478412622e-12
92000000	0.00499715274659231	1.755419720866373e-49	5.3714707699450555e-62	1.2236169831040545e-9	2.506605165359165e-15	5.692051459000288e-6	9.820838219581457e-26	4.648394708817176e-16	6.724562434213666e-13	3.1605134716081485e-12	4.286471478412622e-12
92100000	0.00499715274659231	1.755419720866373e-49	5.3714707699450555e-62	1.2236169831040545e-9	2.506605165359165e-15	5.692051459000288e-6	9.82083821958146e-26	4.648394708817176e-16	6.724562434213666e-13	3.1605134716081485e-12	4.286471478412622e-12
92200000	0.00499715274659231	1.755419720866373e-49	5.3714707699450555e-62	1.2236169831040545e-9	2.506605165359165e-15	5.692051459000288e-6	9.820838219581464e-26	4.648394708817176e-16	6.724562434213666e-13	3.1605134716081485e-12	4.286471478412622e-12
92300000	0.00499715274659231	1.755419720866373e-49	5.3714707699450555e-62	1.2236169831040545e-9	2.506605165359165e-15	5.692051459000288e-6	9.820838219581466e-26	4.648394708817176e-16	6.724562434213666e-13	3.1605134716081485e-12	4.286471478412622e-12
92400000	0.00499715274659231	1.755419720866373e-49	5.3714707699450555e-62	1.2236169831040545e-9	2.506605165359165e-15	5.692051459000288e-6	9.820838219581467e-26	4.648394708817176e-16	6.724562434213666e-13	3.1605134716081485e-12	4.286471478412622e-12
92500000	0.00499715274659231	1.755419720866373e-49	5.3714707699450555e-62	1.2236169831040545e-9	2.506605165359165e-15	5.692051459000288e-6	9.820838219581467e-26	4.648394708817176e-16	6.724562434213666e-13	3.1605134716081485e-12	4.286471478412622e-12
92600000	0.00499715274659231	1.755419720866373e-49	5.3714707699450555e-62	1.2236169831040545e-9	2.506605165359165e-15	5.692051459000288e-6	9.820838219581467e-26	4.648394708817176e-16	6.724562434213666e-13	3.1605134716081485e-12	4.286471478412622e-12
92700000	0.00499715274659231	1.755419720866373e-49	5.3714707699450555e-62	1.2236169831040545e-9	2.506605165359165e-15	5.692051459000288e-6	9.820838219581466e-26	4.648394708817176e-16	6.724562434213666e-13	3.1605134716081485e-12	4.286471478412622e-12
92800000	0.00499715274659231	1.755419720866373e-49	5.3714707699450555e-62	1.2236169831040545e-9	2.506605165359165e-15	5.692051459000288e-6	9.820838219581464e-26	4.648394708817176e-16	6.724562434213666e-13	3.1605134716081485e-12	4.286471478412622e-12
92900000	0.00499715274659231	1.755419720866373e-49	5.3714707699450555e-62	1.2236169831040545e-9	2.506605165359165e-15	5.692051459000288e-6	9.820838219581462e-26	4.648394708817176e-16	6.724562434213666e-13	3.1605134716081485e-12	4.286471478412622e-12
93000000	0.00499715274659231	1.755419720866373e-49	5.3714707699450555e-62	1.2236169831040545e-9	2.506605165359165e-15	5.692051459000288e-6	9.820838219581458e-26	4.648394708817176e-16	6.724562434213666e-13	3.1605134716081485e-12	4.286471478412622e-12
93100000	0.00499715274659231	1.755419720866373e-49	5.3714707699450555e-62	1.2236169831040545e-9	2.506605165359165e-15	5.692051459000288e-6	9.820838219581455e-26	4.648394708817176e-16	6.724562434213666e-13	3.1605134716081485e-12	4.286471478412622e-12
93200000	0.00499715274659231	1.755419720866373e-49	5.3714707699450555e-62	1.2236169831040545e-9	2.506605165359165e-15	5.692051459000288e-6	9.820838219581449e-26	4.648394708817176e-16	6.724562434213666e-13	3.1605134716081485e-12	4.286471478412622e-12
93300000	0.00499715274659231	1.755419720866373e-49	5.3714707699450555e-62	1.2236169831040545e-9	2.506605165359165e-15	5.692051459000288e-6	9.820838219581444e-26	4.648394708817176e-16	6.724562434213666e-13	3.1605134716081485e-12	4.286471478412622e-12
93400000	0.00499715274659231	1.755419720866373e-49	5.3714707699450555e-62	1.2236169831040545e-9	2.506605165359165e-15	5.692051459000288e-6	9.820838219581439e-26	4.648394708817176e-16	6.724562434213666e-13	3.1605134716081485e-12	4.286471478412622e-12
93500000	0.00499715274659231	1.755419720866373e-49	5.3714707699450555e-62	1.2236169831040545e-9	2.506605165359165e-15	5.692051459000288e-6	9.820838219581432e-26	4.648394708817176e-16	6.724562434213666e-13	3.1605134716081485e-12	4.286471478412622e-12
93600000	0.00499715274659231	1.755419720866373e-49	5.3714707699450555e-62	1.2236169831040545e-9	2.506605165359165e-15	5.692051459000288e-6	9.820838219581425e-26	4.648394708817176e-16	6.724562434213666e-13	3.1605134716081485e-12	4.286471478412622e-12
93700000	0.00499715274659231	1.755419720866373e-49	5.3714707699450555e-62	1.2236169831040545e-9	2.506605165359165e-15	5.692051459000288e-6	9.820838219581417e-26	4.648394708817176e-16	6.724562434213666e-13	3.1605134716081485e-12	4.286471478412622e-12
93800000	0.00499715274659231	1.755419720866373e-49	5.3714707699450555e-62	1.2236169831040545e-9	2.506605165359165e-15	5.692051459000288e-6	9.820838219581408e-26	4.648394708817176e-16	6.724562434213666e-13	3.1605134716081485e-12	4.286471478412622e-12
93900000	0.00499715274659231	1.755419720866373e-49	5.3714707699450555e-62	1.2236169831040545e-9	2.506605165359165e-15	5.692051459000288e-6	9.8208382195814e-26	4.648394708817176e-16	6.724562434213666e-13	3.1605134716081485e-12	4.286471478412622e-12
94000000	0.00499715274659231	1.755419720866373e-49	5.3714707699450555e-62	1.2236169831040545e-9	2.506605165359165e-15	5.692051459000288e-6	9.820838219581389e-26	4.648394708817176e-16	6.724562434213666e-13	3.1605134716081485e-12	4.286471478412622e-12
94100000	0.00499715274659231	1.755419720866373e-49	5.3714707699450555e-62	1.2236169831040545e-9	2.506605165359165e-15	5.692051459000288e-6	9.82083821958138e-26	4.648394708817176e-16	6.724562434213666e-13	3.1605134716081485e-12	4.286471478412622e-12
94200000	0.00499715274659231	1.755419720866373e-49	5.3714707699450555e-62	1.2236169831040545e-9	2.506605165359165e-15	5.692051459000288e-6	9.820838219581369e-26	4.648394708817176e-16	6.724562434213666e-13	3.1605134716081485e-12	4.286471478412622e-12
94300000	0.00499715274659231	1.755419720866373e-49	5.3714707699450555e-62	1.2236169831040545e-9	2.506605165359165e-15	5.692051459000288e-6	9.820838219581358e-26	4.648394708817176e-16	6.724562434213666e-13	3.1605134716081485e-12	4.286471478412622e-12
94400000	0.00499715274659231	1.755419720866373e-49	5.3714707699450555e-62	1.2236169831040545e-9	2.506605165359165e-15	5.692051459000288e-6	9.820838219581347e-26	4.648394708817176e-16	6.724562434213666e-13	3.1605134716081485e-12	4.286471478412622e-12
94500000	0.00499715274659231	1.755419720866373e-49	5.3714707699450555e-62	1.2236169831040545e-9	2.506605165359165e-15	5.692051459000288e-6	9.820838219581334e-26	4.648394708817176e-16	6.724562434213666e-13	3.1605134716081485e-12	4.286471478412622e-12
94600000	0.00499715274659231	1.755419720866373e-49	5.3714707699450555e-62	1.2236169831040545e-9	2.506605165359165e-15	5.692051459000288e-6	9.820838219581323e-26	4.648394708817176e-16	6.724562434213666e-13	3.1605134716081485e-12	4.286471478412622e-12
94700000	0.00499715274659231	1.755419720866373e-49	5.3714707699450555e-62	1.2236169831040545e-9	2.506605165359165e-15	5.692051459000288e-6	9.820838219581309e-26	4.648394708817176e-16	6.724562434213666e-13	3.1605134716081485e-12	4.286471478412622e-12
94800000	0.00499715274659231	1.755419720866373e-49	5.3714707699450555e-62	1.2236169831040545e-9	2.506605165359165e-15	5.692051459000288e-6	9.820838219581296e-26	4.648394708817176e-16	6.724562434213666e-13	3.1605134716081485e-12	4.286471478412622e-12
94900000	0.00499715274659231	1.755419720866373e-49	5.3714707699450555e-62	1.2236169831040545e-9	2.506605165359165e-15	5.692051459000288e-6	9.820838219581282e-26	4.648394708817176e-16	6.724562434213666e-13	3.1605134716081485e-12	4.286471478412622e-12
95000000	0.00499715274659231	1.755419720866373e-49	5.3714707699450555e-62	1.2236169831040545e-9	2.506605165359165e-15	5.692051459000288e-6	9.820838219581269e-26	4.648394708817176e-16	6.724562434213666e-13	3.1605134716081485e-12	4.286471478412622e-12
95100000	0.00499715274659231	1.7554197208663734e-49	5.3714707699450555e-62	1.2236169831040545e-9	2.506605165359165e-15	5.692051459000288e-6	9.820838219581254e-26	4.648394708817176e-16	6.724562434213666e-13	3.1605134716081485e-12	4.286471478412622e-12
95200000	0.00499715274659231	1.7554197208663734e-49	5.3714707699450555e-62	1.2236169831040545e-9	2.506605165359165e-15	5.692051459000288e-6	9.82083821958124e-26	4.648394708817176e-16	6.724562434213666e-13	3.1605134716081485e-12	4.286471478412622e-12
95300000	0.00499715274659231	1.7554197208663734e-49	5.3714707699450555e-62	1.2236169831040545e-9	2.506605165359165e-15	5.692051459000288e-6	9.820838219581225e-26	4.648394708817176e-16	6.724562434213666e-13	3.1605134716081485e-12	4.286471478412622e-12
95400000	0.00499715274659231	1.7554197208663734e-49	5.3714707699450555e-62	1.2236169831040545e-9	2.506605165359165e-15	5.692051459000288e-6	9.820838219581209e-26	4.648394708817176e-16	6.724562434213666e-13	3.1605134716081485e-12	4.286471478412622e-12
95500000	0.00499715274659231	1.7554197208663734e-49	5.3714707699450555e-62	1.2236169831040545e-9	2.506605165359165e-15	5.692051459000288e-6	9.820838219581194e-26	4.648394708817176e-16	6.724562434213666e-13	3.1605134716081485e-12	4.286471478412622e-12
95600000	0.00499715274659231	1.7554197208663734e-49	5.3714707699450555e-62	1.2236169831040545e-9	2.506605165359165e-15	5.692051459000288e-6	9.820838219581178e-26	4.648394708817176e-16	6.724562434213666e-13	3.1605134716081485e-12	4.286471478412622e-12
95700000	0.00499715274659231	1.7554197208663734e-49	5.3714707699450555e-62	1.2236169831040545e-9	2.506605165359165e-15	5.692051459000288e-6	9.820838219581162e-26	4.648394708817176e-16	6.724562434213666e-13	3.1605134716081485e-12	4.286471478412622e-12
95800000	0.00499715274659231	1.7554197208663734e-49	5.3714707699450555e-62	1.2236169831040545e-9	2.506605165359165e-15	5.692051459000288e-6	9.820838219581146e-26	4.648394708817176e-16	6.724562434213666e-13	3.1605134716081485e-12	4.286471478412622e-12
95900000	0.00499715274659231	1.7554197208663734e-49	5.3714707699450555e-62	1.2236169831040545e-9	2.506605165359165e-15	5.692051459000288e-6	9.820838219581129e-26	4.648394708817176e-16	6.724562434213666e-13	3.1605134716081485e-12	4.286471478412622e-12
96000000	0.00499715274659231	1.7554197208663734e-49	5.3714707699450555e-62	1.2236169831040545e-9	2.506605165359165e-15	5.692051459000288e-6	9.820838219581113e-26	4.648394708817176e-16	6.724562434213666e-13	3.1605134716081485e-12	4.286471478412622e-12
96100000	0.00499715274659231	1.7554197208663734e-49	5.3714707699450555e-62	1.2236169831040545e-9	2.506605165359165e-15	5.692051459000288e-6	9.820838219581095e-26	4.648394708817176e-16	6.724562434213666e-13	3.1605134716081485e-12	4.286471478412622e-12
96200000	0.00499715274659231	1.7554197208663734e-49	5.3714707699450555e-62	1.2236169831040545e-9	2.506605165359165e-15	5.692051459000288e-6	9.820838219581078e-26	4.648394708817176e-16	6.724562434213666e-13	3.1605134716081485e-12	4.286471478412622e-12
96300000	0.00499715274659231	1.7554197208663734e-49	5.3714707699450555e-62	1.2236169831040545e-9	2.506605165359165e-15	5.692051459000288e-6	9.820838219581061e-26	4.648394708817176e-16	6.724562434213666e-13	3.1605134716081485e-12	4.286471478412622e-12
96400000	0.00499715274659231	1.7554197208663734e-49	5.3714707699450555e-62	1.2236169831040545e-9	2.506605165359165e-15	5.692051459000288e-6	9.820838219581044e-26	4.648394708817176e-16	6.724562434213666e-13	3.1605134716081485e-12	4.286471478412622e-12
96500000	0.00499715274659231	1.7554197208663734e-49	5.3714707699450555e-62	1.2236169831040545e-9	2.506605165359165e-15	5.692051459000288e-6	9.820838219581026e-26	4.648394708817176e-16	6.724562434213666e-13	3.1605134716081485e-12	4.286471478412622e-12
96600000	0.00499715274659231	1.7554197208663734e-49	5.3714707699450555e-62	1.2236169831040545e-9	2.506605165359165e-15	5.692051459000288e-6	9.820838219581009e-26	4.648394708817176e-16	6.724562434213666e-13	3.1605134716081485e-12	4.286471478412622e-12
96700000	0.00499715274659231	1.7554197208663734e-49	5.3714707699450555e-62	1.2236169831040545e-9	2.506605165359165e-15	5.692051459000288e-6	9.820838219580991e-26	4.648394708817176e-16	6.724562434213666e-13	3.1605134716081485e-12	4.286471478412622e-12
96800000	0.00499715274659231	1.7554197208663734e-49	5.3714707699450555e-62	1.2236169831040545e-9	2.506605165359165e-15	5.692051459000288e-6	9.820838219580974e-26	4.648394708817176e-16	6.724562434213666e-13	3.1605134716081485e-12	4.286471478412622e-12
96900000	0.00499715274659231	1.7554197208663734e-49	5.3714707699450555e-62	1.2236169831040545e-9	2.506605165359165e-15	5.692051459000288e-6	9.820838219580956e-26	4.648394708817176e-16	6.724562434213666e-13	3.1605134716081485e-12	4.286471478412622e-12
97000000	0.00499715274659231	1.7554197208663734e-49	5.3714707699450555e-62	1.2236169831040545e-9	2.506605165359165e-15	5.692051459000288e-6	9.820838219580938e-26	4.648394708817176e-16	6.724562434213666e-13	3.1605134716081485e-12	4.286471478412622e-12
97100000	0.00499715274659231	1.7554197208663734e-49	5.3714707699450555e-62	1.2236169831040545e-9	2.506605165359165e-15	5.692051459000288e-6	9.820838219580921e-26	4.648394708817176e-16	6.724562434213666e-13	3.1605134716081485e-12	4.286471478412622e-12
97200000	0.00499715274659231	1.7554197208663734e-49	5.3714707699450555e-62	1.2236169831040545e-9	2.506605165359165e-15	5.692051459000288e-6	9.820838219580902e-26	4.648394708817176e-16	6.724562434213666e-13	3.1605134716081485e-12	4.286471478412622e-12
97300000	0.00499715274659231	1.7554197208663734e-49	5.3714707699450555e-62	1.2236169831040545e-9	2.506605165359165e-15	5.692051459000288e-6	9.820838219580885e-26	4.648394708817176e-16	6.724562434213666e-13	3.1605134716081485e-12	4.286471478412622e-12
97400000	0.00499715274659231	1.7554197208663734e-49	5.3714707699450555e-62	1.2236169831040545e-9	2.506605165359165e-15	5.692051459000288e-6	9.820838219580868e-26	4.648394708817176e-16	6.724562434213666e-13	3.1605134716081485e-12	4.286471478412622e-12
97500000	0.00499715274659231	1.7554197208663734e-49	5.3714707699450555e-62	1.2236169831040545e-9	2.506605165359165e-15	5.692051459000288e-6	9.82083821958085e-26	4.648394708817176e-16	6.724562434213666e-13	3.1605134716081485e-12	4.286471478412622e-12
97600000	0.00499715274659231	1.7554197208663734e-49	5.3714707699450555e-62	1.2236169831040545e-9	2.506605165359165e-15	5.692051459000288e-6	9.820838219580832e-26	4.648394708817176e-16	6.724562434213666e-13	3.1605134716081485e-12	4.286471478412622e-12
97700000	0.00499715274659231	1.7554197208663734e-49	5.3714707699450555e-62	1.2236169831040545e-9	2.506605165359165e-15	5.692051459000288e-6	9.820838219580815e-26	4.648394708817176e-16	6.724562434213666e-13	3.1605134716081485e-12	4.286471478412622e-12
97800000	0.00499715274659231	1.7554197208663734e-49	5.3714707699450555e-62	1.2236169831040545e-9	2.506605165359165e-15	5.692051459000288e-6	9.820838219580798e-26	4.648394708817176e-16	6.724562434213666e-13	3.1605134716081485e-12	4.286471478412622e-12
97900000	0.00499715274659231	1.7554197208663734e-49	5.3714707699450555e-62	1.2236169831040545e-9	2.506605165359165e-15	5.692051459000288e-6	9.820838219580781e-26	4.648394708817176e-16	6.724562434213666e-13	3.1605134716081485e-12	4.286471478412622e-12
98000000	0.00499715274659231	1.7554197208663734e-49	5.3714707699450555e-62	1.2236169831040545e-9	2.506605165359165e-15	5.692051459000288e-6	9.820838219580764e-26	4.648394708817176e-16	6.724562434213666e-13	3.1605134716081485e-12	4.286471478412622e-12
98100000	0.00499715274659231	1.7554197208663734e-49	5.3714707699450555e-62	1.2236169831040545e-9	2.506605165359165e-15	5.692051459000288e-6	9.820838219580746e-26	4.648394708817176e-16	6.724562434213666e-13	3.1605134716081485e-12	4.286471478412622e-12
98200000	0.00499715274659231	1.7554197208663734e-49	5.3714707699450555e-62	1.2236169831040545e-9	2.506605165359165e-15	5.692051459000288e-6	9.82083821958073e-26	4.648394708817176e-16	6.724562434213666e-13	3.1605134716081485e-12	4.286471478412622e-12
98300000	0.00499715274659231	1.7554197208663734e-49	5.3714707699450555e-62	1.2236169831040545e-9	2.506605165359165e-15	5.692051459000288e-6	9.820838219580714e-26	4.648394708817176e-16	6.724562434213666e-13	3.1605134716081485e-12	4.286471478412622e-12
98400000	0.00499715274659231	1.7554197208663734e-49	5.3714707699450555e-62	1.2236169831040545e-9	2.506605165359165e-15	5.692051459000288e-6	9.820838219580698e-26	4.648394708817176e-16	6.724562434213666e-13	3.1605134716081485e-12	4.286471478412622e-12
98500000	0.00499715274659231	1.7554197208663734e-49	5.3714707699450555e-62	1.2236169831040545e-9	2.506605165359165e-15	5.692051459000288e-6	9.820838219580682e-26	4.648394708817176e-16	6.724562434213666e-13	3.1605134716081485e-12	4.286471478412622e-12
98600000	0.00499715274659231	1.7554197208663734e-49	5.3714707699450555e-62	1.2236169831040545e-9	2.506605165359165e-15	5.692051459000288e-6	9.820838219580666e-26	4.648394708817176e-16	6.724562434213666e-13	3.1605134716081485e-12	4.286471478412622e-12
98700000	0.00499715274659231	1.7554197208663734e-49	5.3714707699450555e-62	1.2236169831040545e-9	2.506605165359165e-15	5.692051459000288e-6	9.820838219580651e-26	4.648394708817176e-16	6.724562434213666e-13	3.1605134716081485e-12	4.286471478412622e-12
98800000	0.00499715274659231	1.7554197208663734e-49	5.3714707699450555e-62	1.2236169831040545e-9	2.506605165359165e-15	5.692051459000288e-6	9.820838219580635e-26	4.648394708817176e-16	6.724562434213666e-13	3.1605134716081485e-12	4.286471478412622e-12
98900000	0.00499715274659231	1.7554197208663734e-49	5.3714707699450555e-62	1.2236169831040545e-9	2.506605165359165e-15	5.692051459000288e-6	9.82083821958062e-26	4.648394708817176e-16	6.724562434213666e-13	3.1605134716081485e-12	4.286471478412622e-12
99000000	0.00499715274659231	1.7554197208663734e-49	5.3714707699450555e-62	1.2236169831040545e-9	2.506605165359165e-15	5.692051459000288e-6	9.820838219580606e-26	4.648394708817176e-16	6.724562434213666e-13	3.1605134716081485e-12	4.286471478412622e-12
99100000	0.00499715274659231	1.7554197208663734e-49	5.3714707699450555e-62	1.2236169831040545e-9	2.506605165359165e-15	5.692051459000288e-6	9.820838219580591e-26	4.648394708817176e-16	6.724562434213666e-13	3.1605134716081485e-12	4.286471478412622e-12
99200000	0.00499715274659231	1.7554197208663734e-49	5.3714707699450555e-62	1.2236169831040545e-9	2.506605165359165e-15	5.692051459000288e-6	9.820838219580578e-26	4.648394708817176e-16	6.724562434213666e-13	3.1605134716081485e-12	4.286471478412622e-12
99300000	0.00499715274659231	1.7554197208663734e-49	5.3714707699450555e-62	1.2236169831040545e-9	2.506605165359165e-15	5.692051459000288e-6	9.820838219580565e-26	4.648394708817176e-16	6.724562434213666e-13	3.1605134716081485e-12	4.286471478412622e-12
99400000	0.00499715274659231	1.7554197208663734e-49	5.3714707699450555e-62	1.2236169831040545e-9	2.506605165359165e-15	5.692051459000288e-6	9.820838219580551e-26	4.648394708817176e-16	6.724562434213666e-13	3.1605134716081485e-12	4.286471478412622e-12
99500000	0.00499715274659231	1.7554197208663734e-49	5.3714707699450555e-62	1.2236169831040545e-9	2.506605165359165e-15	5.692051459000288e-6	9.820838219580539e-26	4.648394708817176e-16	6.724562434213666e-13	3.1605134716081485e-12	4.286471478412622e-12
99600000	0.00499715274659231	1.7554197208663734e-49	5.3714707699450555e-62	1.2236169831040545e-9	2.506605165359165e-15	5.692051459000288e-6	9.820838219580527e-26	4.648394708817176e-16	6.724562434213666e-13	3.1605134716081485e-12	4.286471478412622e-12
99700000	0.00499715274659231	1.7554197208663734e-49	5.3714707699450555e-62	1.2236169831040545e-9	2.506605165359165e-15	5.692051459000288e-6	9.820838219580514e-26	4.648394708817176e-16	6.724562434213666e-13	3.1605134716081485e-12	4.286471478412622e-12
99800000	0.00499715274659231	1.7554197208663734e-49	5.3714707699450555e-62	1.2236169831040545e-9	2.506605165359165e-15	5.692051459000288e-6	9.820838219580503e-26	4.648394708817176e-16	6.724562434213666e-13	3.1605134716081485e-12	4.286471478412622e-12
99900000	0.00499715274659231	1.7554197208663734e-49	5.3714707699450555e-62	1.2236169831040545e-9	2.506605165359165e-15	5.692051459000288e-6	9.820838219580493e-26	4.648394708817176e-16	6.724562434213666e-13	3.1605134716081485e-12	4.286471478412622e-12
100000000	0.00499715274659231	1.7554197208663734e-49	5.3714707699450555e-62	1.2236169831040545e-9	2.506605165359165e-15	5.692051459000288e-6	9.820838219580482e-26	4.648394708817176e-16	6.724562434213666e-13	3.1605134716081485e-12	4.286471478412622e-12
