# Supplementary material for: Thermodynamics Underpinning the Microbial Community‐Level Nitrogen Energy Metabolism
Source: Environ Microbiol. 2025 Feb 16;27(2):e70055. doi: 10.1111/1462-2920.70055 (PMC11830459; doi:10.1111/1462-2920.70055)
Supplement: Supplementary file 1 — Data S1. [file EMI-27-e70055-s001.zip › SI/Nnetwork/Results/kdef_-10/Iin_-5/p_0.2/O2_-6.6_H_-4..csv]

time	N2	N2H4	N2H5	N2O	NH2OH	NH3	NH3OH	NH4	NO	NO2	NO3
0	0.00001	0.00001	0.00001	0.00001	0.00001	0.00001	0.00001	0.00001	0.00001	0.00001	0.00001
100000	0.004991982532026064	1.886224019057624e-49	1.3806971908605772e-60	4.2642604653573903e-10	3.5396140080513057e-15	0.000016034081681926504	-7.938104671154916e-22	1.3094251354143292e-14	1.7206471941732753e-13	1.0747871904382393e-12	1.5036878431600575e-13
200000	0.004991982532026064	1.8862240190576256e-49	1.3806971908605728e-60	4.2642604653573903e-10	3.5396140080498597e-15	0.000016034081681926508	-6.277044307685587e-22	1.3094251353780531e-14	1.7206471941732758e-13	1.074787190438208e-12	1.5036878431600572e-13
300000	0.004991982532026064	1.886224019057625e-49	1.3806971908605758e-60	4.26426046535739e-10	3.539614008050885e-15	0.0000160340816819265	-4.615983944216496e-22	1.3094251354037897e-14	1.7206471941732755e-13	1.07478719043823e-12	1.5036878431600575e-13
400000	0.004991982532026064	1.886224019057625e-49	1.3806971908605772e-60	4.26426046535739e-10	3.5396140080513203e-15	0.0000160340816819265	-2.984293439025331e-22	1.309425135414725e-14	1.7206471941732753e-13	1.0747871904382393e-12	1.5036878431600575e-13
500000	0.004991982532026064	1.886224019057625e-49	1.3806971908605772e-60	4.26426046535739e-10	3.539614008051319e-15	0.0000160340816819265	-1.6264046721314017e-22	1.3094251354147044e-14	1.7206471941732753e-13	1.0747871904382395e-12	1.5036878431600578e-13
600000	0.004991982532026064	1.8862240190576245e-49	1.3806971908605775e-60	4.2642604653573903e-10	3.5396140080513235e-15	0.0000160340816819265	-3.797802536670169e-23	1.3094251354148096e-14	1.7206471941732753e-13	1.0747871904382397e-12	1.503687843160058e-13
700000	0.004991982532026064	1.8862240190576245e-49	1.3806971908605775e-60	4.2642604653573903e-10	3.539614008051324e-15	0.0000160340816819265	9.019848714318047e-23	1.3094251354148186e-14	1.7206471941732753e-13	1.0747871904382397e-12	1.503687843160058e-13
800000	0.004991982532026064	1.8862240190576245e-49	1.3806971908605777e-60	4.2642604653573903e-10	3.539614008051324e-15	0.0000160340816819265	2.0076808975224988e-22	1.3094251354148175e-14	1.7206471941732753e-13	1.07478719043824e-12	1.5036878431600583e-13
900000	0.004991982532026064	1.886224019057625e-49	1.3806971908605777e-60	4.2642604653573903e-10	3.5396140080513235e-15	0.000016034081681926504	2.9308536065917986e-22	1.3094251354148164e-14	1.7206471941732755e-13	1.07478719043824e-12	1.5036878431600585e-13
1000000	0.004991982532026064	1.8862240190576256e-49	1.380697190860578e-60	4.2642604653573903e-10	3.5396140080513235e-15	0.000016034081681926504	3.6829215132574925e-22	1.3094251354148156e-14	1.7206471941732758e-13	1.0747871904382401e-12	1.5036878431600588e-13
1100000	0.004991982532026064	1.8862240190576264e-49	1.3806971908605783e-60	4.2642604653573903e-10	3.5396140080513235e-15	0.000016034081681926504	4.27530313213737e-22	1.309425135414815e-14	1.7206471941732758e-13	1.0747871904382404e-12	1.503687843160059e-13
1200000	0.004991982532026064	1.8862240190576275e-49	1.3806971908605786e-60	4.2642604653573903e-10	3.5396140080513235e-15	0.000016034081681926504	4.719416977849221e-22	1.3094251354148145e-14	1.720647194173276e-13	1.0747871904382406e-12	1.5036878431600593e-13
1300000	0.004991982532026064	1.8862240190576287e-49	1.3806971908605788e-60	4.2642604653573903e-10	3.5396140080513235e-15	0.000016034081681926504	5.026681565010833e-22	1.3094251354148142e-14	1.7206471941732765e-13	1.0747871904382408e-12	1.5036878431600595e-13
1400000	0.004991982532026064	1.8862240190576302e-49	1.3806971908605794e-60	4.2642604653573903e-10	3.5396140080513235e-15	0.000016034081681926504	5.208515408239997e-22	1.309425135414814e-14	1.7206471941732768e-13	1.074787190438241e-12	1.50368784316006e-13
1500000	0.004991982532026064	1.8862240190576317e-49	1.3806971908605797e-60	4.2642604653573903e-10	3.5396140080513235e-15	0.000016034081681926504	5.2763370221545e-22	1.309425135414814e-14	1.720647194173277e-13	1.0747871904382412e-12	1.5036878431600603e-13
1600000	0.004991982532026064	1.8862240190576336e-49	1.3806971908605802e-60	4.2642604653573903e-10	3.5396140080513235e-15	0.000016034081681926504	5.241564921372133e-22	1.309425135414814e-14	1.7206471941732776e-13	1.0747871904382414e-12	1.5036878431600605e-13
1700000	0.004991982532026064	1.8862240190576355e-49	1.3806971908605808e-60	4.2642604653573903e-10	3.5396140080513235e-15	0.000016034081681926504	5.115617620510684e-22	1.3094251354148142e-14	1.720647194173278e-13	1.0747871904382416e-12	1.5036878431600608e-13
1800000	0.004991982532026064	1.8862240190576374e-49	1.3806971908605813e-60	4.2642604653573903e-10	3.5396140080513235e-15	0.000016034081681926504	4.909913634187941e-22	1.3094251354148144e-14	1.7206471941732783e-13	1.0747871904382418e-12	1.5036878431600613e-13
1900000	0.004991982532026064	1.8862240190576393e-49	1.380697190860582e-60	4.2642604653573903e-10	3.5396140080513235e-15	0.000016034081681926504	4.6358714770216985e-22	1.3094251354148147e-14	1.7206471941732788e-13	1.0747871904382422e-12	1.5036878431600615e-13
2000000	0.004991982532026064	1.8862240190576416e-49	1.3806971908605824e-60	4.2642604653573903e-10	3.5396140080513235e-15	0.000016034081681926504	4.30490966362974e-22	1.309425135414815e-14	1.7206471941732793e-13	1.0747871904382424e-12	1.503687843160062e-13
2100000	0.004991982532026064	1.8862240190576435e-49	1.380697190860583e-60	4.2642604653573903e-10	3.5396140080513235e-15	0.000016034081681926504	3.928446708629857e-22	1.3094251354148155e-14	1.7206471941732798e-13	1.0747871904382426e-12	1.5036878431600623e-13
2200000	0.0049919825320260645	1.8862240190576458e-49	1.3806971908605835e-60	4.2642604653573903e-10	3.5396140080513235e-15	0.000016034081681926504	3.5179011266398385e-22	1.3094251354148158e-14	1.7206471941732803e-13	1.074787190438243e-12	1.5036878431600628e-13
2300000	0.0049919825320260645	1.886224019057648e-49	1.380697190860584e-60	4.2642604653573903e-10	3.5396140080513235e-15	0.000016034081681926504	3.084691432277474e-22	1.3094251354148163e-14	1.7206471941732808e-13	1.0747871904382432e-12	1.503687843160063e-13
2400000	0.0049919825320260645	1.8862240190576503e-49	1.3806971908605846e-60	4.2642604653573903e-10	3.5396140080513235e-15	0.000016034081681926504	2.640236140160552e-22	1.3094251354148167e-14	1.7206471941732813e-13	1.0747871904382436e-12	1.5036878431600636e-13
2500000	0.0049919825320260645	1.8862240190576526e-49	1.3806971908605852e-60	4.2642604653573903e-10	3.5396140080513235e-15	0.000016034081681926504	2.1959537649068612e-22	1.3094251354148172e-14	1.7206471941732818e-13	1.0747871904382438e-12	1.5036878431600638e-13
2600000	0.0049919825320260645	1.886224019057655e-49	1.380697190860586e-60	4.2642604653573903e-10	3.5396140080513235e-15	0.000016034081681926504	1.7632628211341914e-22	1.3094251354148177e-14	1.7206471941732824e-13	1.074787190438244e-12	1.5036878431600643e-13
2700000	0.0049919825320260645	1.886224019057657e-49	1.3806971908605866e-60	4.2642604653573903e-10	3.5396140080513235e-15	0.000016034081681926504	1.353581823460332e-22	1.3094251354148182e-14	1.7206471941732829e-13	1.0747871904382444e-12	1.5036878431600646e-13
2800000	0.0049919825320260645	1.886224019057659e-49	1.380697190860587e-60	4.2642604653573903e-10	3.5396140080513235e-15	0.000016034081681926504	9.783292865030718e-23	1.3094251354148186e-14	1.7206471941732834e-13	1.0747871904382446e-12	1.5036878431600648e-13
2900000	0.0049919825320260645	1.8862240190576613e-49	1.3806971908605877e-60	4.2642604653573903e-10	3.5396140080513235e-15	0.000016034081681926504	6.489237248802002e-23	1.309425135414819e-14	1.7206471941732839e-13	1.0747871904382448e-12	1.5036878431600653e-13
3000000	0.0049919825320260645	1.8862240190576632e-49	1.3806971908605882e-60	4.2642604653573903e-10	3.5396140080513235e-15	0.000016034081681926504	3.7678365320950596e-23	1.3094251354148193e-14	1.720647194173284e-13	1.0747871904382452e-12	1.5036878431600656e-13
3100000	0.0049919825320260645	1.886224019057665e-49	1.3806971908605888e-60	4.2642604653573903e-10	3.5396140080513235e-15	0.000016034081681926504	1.7332758610877855e-23	1.3094251354148194e-14	1.7206471941732846e-13	1.0747871904382454e-12	1.503687843160066e-13
3200000	0.0049919825320260645	1.886224019057667e-49	1.3806971908605893e-60	4.2642604653573903e-10	3.5396140080513235e-15	0.000016034081681926504	4.997403819580708e-24	1.3094251354148196e-14	1.7206471941732851e-13	1.0747871904382456e-12	1.5036878431600663e-13
3300000	0.0049919825320260645	1.886224019057669e-49	1.3806971908605896e-60	4.2642604653573903e-10	3.5396140080513235e-15	0.000016034081681926504	1.6689560963427558e-24	1.3094251354148196e-14	1.7206471941732854e-13	1.0747871904382458e-12	1.5036878431600666e-13
3400000	0.0049919825320260645	1.88622401905767e-49	1.3806971908605902e-60	4.2642604653573903e-10	3.5396140080513235e-15	0.000016034081681926504	1.7144844357971744e-24	1.3094251354148196e-14	1.7206471941732856e-13	1.074787190438246e-12	1.5036878431600668e-13
3500000	0.0049919825320260645	1.8862240190576712e-49	1.3806971908605902e-60	4.2642604653573903e-10	3.5396140080513235e-15	0.000016034081681926504	1.7529061181076717e-24	1.3094251354148196e-14	1.720647194173286e-13	1.0747871904382462e-12	1.503687843160067e-13
3600000	0.0049919825320260645	1.8862240190576716e-49	1.3806971908605904e-60	4.2642604653573903e-10	3.5396140080513235e-15	0.000016034081681926504	1.7846512392009105e-24	1.3094251354148196e-14	1.7206471941732861e-13	1.0747871904382462e-12	1.503687843160067e-13
3700000	0.0049919825320260645	1.8862240190576716e-49	1.3806971908605904e-60	4.2642604653573903e-10	3.5396140080513235e-15	0.000016034081681926504	1.8101498950035526e-24	1.3094251354148196e-14	1.7206471941732861e-13	1.0747871904382462e-12	1.503687843160067e-13
3800000	0.0049919825320260645	1.8862240190576712e-49	1.3806971908605904e-60	4.2642604653573903e-10	3.5396140080513235e-15	0.000016034081681926504	1.8298321814422608e-24	1.3094251354148196e-14	1.720647194173286e-13	1.0747871904382462e-12	1.503687843160067e-13
3900000	0.0049919825320260645	1.8862240190576705e-49	1.3806971908605902e-60	4.2642604653573903e-10	3.5396140080513235e-15	0.000016034081681926504	1.844128194443697e-24	1.3094251354148196e-14	1.720647194173286e-13	1.074787190438246e-12	1.5036878431600668e-13
4000000	0.0049919825320260645	1.8862240190576693e-49	1.38069719086059e-60	4.2642604653573903e-10	3.5396140080513235e-15	0.000016034081681926504	1.8534680299345236e-24	1.3094251354148196e-14	1.7206471941732856e-13	1.074787190438246e-12	1.5036878431600666e-13
4100000	0.0049919825320260645	1.8862240190576678e-49	1.3806971908605893e-60	4.2642604653573903e-10	3.5396140080513235e-15	0.000016034081681926504	1.8582817838414027e-24	1.3094251354148196e-14	1.7206471941732851e-13	1.0747871904382458e-12	1.5036878431600663e-13
4200000	0.0049919825320260645	1.8862240190576663e-49	1.380697190860589e-60	4.2642604653573903e-10	3.5396140080513235e-15	0.000016034081681926504	1.8589995520909966e-24	1.3094251354148196e-14	1.720647194173285e-13	1.0747871904382456e-12	1.503687843160066e-13
4300000	0.0049919825320260645	1.8862240190576644e-49	1.3806971908605885e-60	4.2642604653573903e-10	3.5396140080513235e-15	0.000016034081681926504	1.8560514306099676e-24	1.3094251354148196e-14	1.7206471941732844e-13	1.0747871904382452e-12	1.5036878431600658e-13
4400000	0.0049919825320260645	1.8862240190576625e-49	1.380697190860588e-60	4.2642604653573903e-10	3.5396140080513235e-15	0.000016034081681926504	1.8498675153249782e-24	1.3094251354148196e-14	1.7206471941732839e-13	1.074787190438245e-12	1.5036878431600653e-13
4500000	0.0049919825320260645	1.8862240190576602e-49	1.380697190860587e-60	4.2642604653573903e-10	3.5396140080513235e-15	0.000016034081681926504	1.8408779021626902e-24	1.3094251354148196e-14	1.7206471941732834e-13	1.0747871904382446e-12	1.5036878431600648e-13
4600000	0.0049919825320260645	1.8862240190576575e-49	1.3806971908605866e-60	4.26426046535739e-10	3.539614008051324e-15	0.000016034081681926504	1.829512687049766e-24	1.3094251354148196e-14	1.7206471941732829e-13	1.0747871904382444e-12	1.5036878431600643e-13
4700000	0.0049919825320260645	1.886224019057655e-49	1.3806971908605857e-60	4.26426046535739e-10	3.539614008051324e-15	0.000016034081681926504	1.8162019659128678e-24	1.3094251354148196e-14	1.720647194173282e-13	1.074787190438244e-12	1.5036878431600638e-13
4800000	0.0049919825320260645	1.8862240190576522e-49	1.3806971908605852e-60	4.26426046535739e-10	3.539614008051324e-15	0.0000160340816819265	1.8013758346786583e-24	1.3094251354148196e-14	1.7206471941732816e-13	1.0747871904382436e-12	1.5036878431600633e-13
4900000	0.0049919825320260645	1.8862240190576496e-49	1.3806971908605844e-60	4.26426046535739e-10	3.539614008051324e-15	0.0000160340816819265	1.7854643892737992e-24	1.3094251354148197e-14	1.720647194173281e-13	1.0747871904382432e-12	1.5036878431600628e-13
5000000	0.0049919825320260645	1.886224019057647e-49	1.3806971908605835e-60	4.26426046535739e-10	3.539614008051324e-15	0.0000160340816819265	1.7688977256249533e-24	1.3094251354148197e-14	1.7206471941732803e-13	1.0747871904382428e-12	1.5036878431600623e-13
5100000	0.004991982532026064	1.886224019057644e-49	1.3806971908605827e-60	4.26426046535739e-10	3.539614008051324e-15	0.0000160340816819265	1.7521059396587825e-24	1.3094251354148197e-14	1.7206471941732796e-13	1.0747871904382426e-12	1.5036878431600618e-13
5200000	0.004991982532026064	1.8862240190576412e-49	1.380697190860582e-60	4.26426046535739e-10	3.539614008051324e-15	0.0000160340816819265	1.7355191273019487e-24	1.3094251354148197e-14	1.720647194173279e-13	1.0747871904382422e-12	1.503687843160061e-13
5300000	0.004991982532026064	1.8862240190576385e-49	1.3806971908605813e-60	4.26426046535739e-10	3.539614008051324e-15	0.0000160340816819265	1.719567384481115e-24	1.3094251354148197e-14	1.7206471941732783e-13	1.0747871904382418e-12	1.5036878431600605e-13
5400000	0.004991982532026064	1.886224019057636e-49	1.3806971908605805e-60	4.26426046535739e-10	3.539614008051324e-15	0.0000160340816819265	1.704680807122943e-24	1.3094251354148197e-14	1.7206471941732778e-13	1.0747871904382414e-12	1.50368784316006e-13
5500000	0.004991982532026064	1.8862240190576332e-49	1.3806971908605797e-60	4.26426046535739e-10	3.5396140080513242e-15	0.0000160340816819265	1.6912894911540956e-24	1.3094251354148197e-14	1.7206471941732773e-13	1.074787190438241e-12	1.5036878431600595e-13
5600000	0.004991982532026064	1.8862240190576306e-49	1.380697190860579e-60	4.26426046535739e-10	3.5396140080513242e-15	0.0000160340816819265	1.6798235325012343e-24	1.3094251354148197e-14	1.7206471941732765e-13	1.0747871904382408e-12	1.503687843160059e-13
5700000	0.004991982532026064	1.8862240190576283e-49	1.3806971908605786e-60	4.26426046535739e-10	3.5396140080513242e-15	0.0000160340816819265	1.6707130270910218e-24	1.3094251354148197e-14	1.720647194173276e-13	1.0747871904382404e-12	1.5036878431600588e-13
5800000	0.004991982532026064	1.8862240190576264e-49	1.380697190860578e-60	4.26426046535739e-10	3.5396140080513242e-15	0.0000160340816819265	1.66438807085012e-24	1.3094251354148197e-14	1.7206471941732755e-13	1.0747871904382401e-12	1.5036878431600583e-13
5900000	0.004991982532026064	1.8862240190576245e-49	1.3806971908605775e-60	4.26426046535739e-10	3.5396140080513242e-15	0.0000160340816819265	1.6612787597051918e-24	1.3094251354148197e-14	1.7206471941732753e-13	1.0747871904382397e-12	1.5036878431600578e-13
6000000	0.004991982532026064	1.8862240190576226e-49	1.380697190860577e-60	4.26426046535739e-10	3.5396140080513242e-15	0.0000160340816819265	1.6610411100628117e-24	1.3094251354148197e-14	1.7206471941732748e-13	1.0747871904382395e-12	1.5036878431600575e-13
6100000	0.004991982532026064	1.886224019057621e-49	1.3806971908605764e-60	4.26426046535739e-10	3.5396140080513242e-15	0.0000160340816819265	1.661059035952201e-24	1.3094251354148197e-14	1.7206471941732745e-13	1.0747871904382393e-12	1.5036878431600572e-13
6200000	0.004991982532026064	1.8862240190576196e-49	1.380697190860576e-60	4.26426046535739e-10	3.5396140080513242e-15	0.0000160340816819265	1.661076229604452e-24	1.3094251354148197e-14	1.720647194173274e-13	1.0747871904382391e-12	1.503687843160057e-13
6300000	0.004991982532026064	1.886224019057618e-49	1.3806971908605755e-60	4.26426046535739e-10	3.5396140080513242e-15	0.0000160340816819265	1.6610927022784674e-24	1.3094251354148197e-14	1.7206471941732738e-13	1.074787190438239e-12	1.5036878431600567e-13
6400000	0.004991982532026064	1.8862240190576165e-49	1.3806971908605752e-60	4.26426046535739e-10	3.5396140080513242e-15	0.0000160340816819265	1.6611084652331505e-24	1.3094251354148197e-14	1.7206471941732735e-13	1.0747871904382387e-12	1.5036878431600565e-13
6500000	0.004991982532026064	1.8862240190576154e-49	1.380697190860575e-60	4.26426046535739e-10	3.5396140080513242e-15	0.0000160340816819265	1.6611235297274035e-24	1.3094251354148197e-14	1.720647194173273e-13	1.0747871904382385e-12	1.503687843160056e-13
6600000	0.004991982532026064	1.886224019057614e-49	1.3806971908605744e-60	4.26426046535739e-10	3.5396140080513242e-15	0.0000160340816819265	1.6611379070201292e-24	1.3094251354148197e-14	1.7206471941732728e-13	1.0747871904382383e-12	1.503687843160056e-13
6700000	0.004991982532026064	1.8862240190576127e-49	1.3806971908605741e-60	4.26426046535739e-10	3.5396140080513242e-15	0.0000160340816819265	1.6611516083702306e-24	1.3094251354148197e-14	1.7206471941732725e-13	1.0747871904382383e-12	1.5036878431600557e-13
6800000	0.004991982532026064	1.8862240190576116e-49	1.380697190860574e-60	4.26426046535739e-10	3.5396140080513246e-15	0.0000160340816819265	1.6611646450366097e-24	1.3094251354148197e-14	1.7206471941732723e-13	1.0747871904382381e-12	1.5036878431600555e-13
6900000	0.004991982532026064	1.8862240190576104e-49	1.3806971908605736e-60	4.26426046535739e-10	3.5396140080513246e-15	0.0000160340816819265	1.6611770282781695e-24	1.3094251354148197e-14	1.720647194173272e-13	1.074787190438238e-12	1.5036878431600552e-13
7000000	0.004991982532026064	1.8862240190576093e-49	1.3806971908605733e-60	4.26426046535739e-10	3.5396140080513246e-15	0.0000160340816819265	1.661188769353813e-24	1.3094251354148197e-14	1.7206471941732718e-13	1.0747871904382377e-12	1.503687843160055e-13
7100000	0.004991982532026064	1.886224019057608e-49	1.380697190860573e-60	4.26426046535739e-10	3.5396140080513246e-15	0.0000160340816819265	1.6611998795224427e-24	1.3094251354148197e-14	1.7206471941732715e-13	1.0747871904382377e-12	1.5036878431600547e-13
7200000	0.004991982532026064	1.8862240190576074e-49	1.3806971908605728e-60	4.26426046535739e-10	3.5396140080513246e-15	0.0000160340816819265	1.6612103700429608e-24	1.3094251354148197e-14	1.7206471941732712e-13	1.0747871904382375e-12	1.5036878431600547e-13
7300000	0.004991982532026064	1.8862240190576063e-49	1.3806971908605725e-60	4.26426046535739e-10	3.5396140080513246e-15	0.0000160340816819265	1.6612202521742704e-24	1.3094251354148197e-14	1.720647194173271e-13	1.0747871904382373e-12	1.5036878431600545e-13
7400000	0.004991982532026064	1.8862240190576055e-49	1.3806971908605722e-60	4.26426046535739e-10	3.5396140080513246e-15	0.0000160340816819265	1.6612295371752744e-24	1.3094251354148197e-14	1.720647194173271e-13	1.0747871904382373e-12	1.5036878431600542e-13
7500000	0.004991982532026064	1.8862240190576047e-49	1.380697190860572e-60	4.26426046535739e-10	3.5396140080513246e-15	0.0000160340816819265	1.661238236304875e-24	1.3094251354148197e-14	1.7206471941732707e-13	1.0747871904382371e-12	1.5036878431600542e-13
7600000	0.004991982532026064	1.886224019057604e-49	1.380697190860572e-60	4.26426046535739e-10	3.5396140080513246e-15	0.0000160340816819265	1.6612463608219753e-24	1.3094251354148197e-14	1.7206471941732705e-13	1.0747871904382371e-12	1.503687843160054e-13
7700000	0.004991982532026064	1.8862240190576032e-49	1.3806971908605717e-60	4.26426046535739e-10	3.5396140080513246e-15	0.0000160340816819265	1.6612539219854776e-24	1.3094251354148197e-14	1.7206471941732705e-13	1.074787190438237e-12	1.503687843160054e-13
7800000	0.004991982532026064	1.886224019057603e-49	1.3806971908605714e-60	4.26426046535739e-10	3.5396140080513246e-15	0.0000160340816819265	1.6612609310542848e-24	1.3094251354148197e-14	1.7206471941732702e-13	1.074787190438237e-12	1.5036878431600537e-13
7900000	0.004991982532026064	1.886224019057602e-49	1.3806971908605714e-60	4.26426046535739e-10	3.5396140080513246e-15	0.0000160340816819265	1.6612673992872994e-24	1.3094251354148197e-14	1.72064719417327e-13	1.0747871904382367e-12	1.5036878431600537e-13
8000000	0.004991982532026064	1.8862240190576017e-49	1.380697190860571e-60	4.26426046535739e-10	3.5396140080513246e-15	0.0000160340816819265	1.6612733379434243e-24	1.3094251354148197e-14	1.72064719417327e-13	1.0747871904382367e-12	1.5036878431600535e-13
8100000	0.004991982532026064	1.886224019057601e-49	1.380697190860571e-60	4.26426046535739e-10	3.5396140080513246e-15	0.0000160340816819265	1.6612787582815623e-24	1.3094251354148197e-14	1.7206471941732697e-13	1.0747871904382367e-12	1.5036878431600535e-13
8200000	0.004991982532026064	1.8862240190576006e-49	1.3806971908605708e-60	4.26426046535739e-10	3.5396140080513246e-15	0.0000160340816819265	1.6612836715606157e-24	1.3094251354148197e-14	1.7206471941732697e-13	1.0747871904382365e-12	1.5036878431600535e-13
8300000	0.004991982532026064	1.8862240190576e-49	1.3806971908605708e-60	4.26426046535739e-10	3.5396140080513246e-15	0.0000160340816819265	1.6612880890394873e-24	1.3094251354148197e-14	1.7206471941732697e-13	1.0747871904382365e-12	1.5036878431600532e-13
8400000	0.004991982532026064	1.8862240190575998e-49	1.3806971908605708e-60	4.26426046535739e-10	3.5396140080513246e-15	0.0000160340816819265	1.66129202197708e-24	1.3094251354148197e-14	1.7206471941732695e-13	1.0747871904382365e-12	1.5036878431600532e-13
8500000	0.004991982532026064	1.8862240190575994e-49	1.3806971908605705e-60	4.26426046535739e-10	3.5396140080513246e-15	0.0000160340816819265	1.661295481632296e-24	1.3094251354148197e-14	1.7206471941732695e-13	1.0747871904382365e-12	1.5036878431600532e-13
8600000	0.004991982532026064	1.8862240190575994e-49	1.3806971908605705e-60	4.26426046535739e-10	3.5396140080513246e-15	0.0000160340816819265	1.6612984792640385e-24	1.3094251354148197e-14	1.7206471941732695e-13	1.0747871904382363e-12	1.5036878431600532e-13
8700000	0.004991982532026064	1.886224019057599e-49	1.3806971908605705e-60	4.26426046535739e-10	3.5396140080513246e-15	0.0000160340816819265	1.66130102613121e-24	1.3094251354148197e-14	1.7206471941732695e-13	1.0747871904382363e-12	1.503687843160053e-13
8800000	0.004991982532026064	1.8862240190575987e-49	1.3806971908605705e-60	4.26426046535739e-10	3.5396140080513246e-15	0.0000160340816819265	1.661303133492713e-24	1.3094251354148197e-14	1.7206471941732692e-13	1.0747871904382363e-12	1.503687843160053e-13
8900000	0.004991982532026064	1.8862240190575987e-49	1.3806971908605703e-60	4.26426046535739e-10	3.5396140080513246e-15	0.0000160340816819265	1.6613048126074505e-24	1.3094251354148197e-14	1.7206471941732692e-13	1.0747871904382363e-12	1.503687843160053e-13
9000000	0.004991982532026064	1.8862240190575987e-49	1.3806971908605703e-60	4.26426046535739e-10	3.5396140080513246e-15	0.0000160340816819265	1.6613060747343247e-24	1.3094251354148197e-14	1.7206471941732692e-13	1.0747871904382363e-12	1.503687843160053e-13
9100000	0.004991982532026064	1.8862240190575983e-49	1.3806971908605703e-60	4.26426046535739e-10	3.5396140080513246e-15	0.0000160340816819265	1.661306931132239e-24	1.3094251354148197e-14	1.7206471941732692e-13	1.0747871904382363e-12	1.503687843160053e-13
9200000	0.004991982532026064	1.8862240190575983e-49	1.3806971908605703e-60	4.26426046535739e-10	3.5396140080513246e-15	0.0000160340816819265	1.6613073930600954e-24	1.3094251354148197e-14	1.7206471941732692e-13	1.0747871904382363e-12	1.503687843160053e-13
9300000	0.004991982532026064	1.8862240190575983e-49	1.3806971908605703e-60	4.26426046535739e-10	3.5396140080513246e-15	0.0000160340816819265	1.661307471776797e-24	1.3094251354148197e-14	1.7206471941732692e-13	1.0747871904382363e-12	1.503687843160053e-13
9400000	0.004991982532026064	1.8862240190575983e-49	1.3806971908605703e-60	4.26426046535739e-10	3.5396140080513246e-15	0.0000160340816819265	1.661307178541246e-24	1.3094251354148197e-14	1.7206471941732692e-13	1.0747871904382363e-12	1.503687843160053e-13
9500000	0.004991982532026064	1.8862240190575983e-49	1.3806971908605703e-60	4.26426046535739e-10	3.5396140080513246e-15	0.0000160340816819265	1.6613065246123455e-24	1.3094251354148197e-14	1.7206471941732692e-13	1.0747871904382363e-12	1.503687843160053e-13
9600000	0.004991982532026064	1.8862240190575987e-49	1.3806971908605703e-60	4.26426046535739e-10	3.5396140080513246e-15	0.0000160340816819265	1.661305521248998e-24	1.3094251354148197e-14	1.7206471941732692e-13	1.0747871904382363e-12	1.503687843160053e-13
9700000	0.004991982532026064	1.8862240190575987e-49	1.3806971908605705e-60	4.26426046535739e-10	3.5396140080513246e-15	0.0000160340816819265	1.6613041797101068e-24	1.3094251354148197e-14	1.7206471941732692e-13	1.0747871904382363e-12	1.503687843160053e-13
9800000	0.004991982532026064	1.8862240190575987e-49	1.3806971908605705e-60	4.26426046535739e-10	3.5396140080513246e-15	0.0000160340816819265	1.6613025112545734e-24	1.3094251354148197e-14	1.7206471941732692e-13	1.0747871904382363e-12	1.503687843160053e-13
9900000	0.004991982532026064	1.886224019057599e-49	1.3806971908605705e-60	4.26426046535739e-10	3.5396140080513246e-15	0.0000160340816819265	1.6613005271413016e-24	1.3094251354148197e-14	1.7206471941732695e-13	1.0747871904382363e-12	1.5036878431600532e-13
10000000	0.004991982532026064	1.886224019057599e-49	1.3806971908605705e-60	4.26426046535739e-10	3.5396140080513246e-15	0.0000160340816819265	1.661298238629193e-24	1.3094251354148197e-14	1.7206471941732695e-13	1.0747871904382363e-12	1.5036878431600532e-13
10100000	0.004991982532026064	1.8862240190575994e-49	1.3806971908605705e-60	4.26426046535739e-10	3.5396140080513246e-15	0.0000160340816819265	1.6612956569771516e-24	1.3094251354148197e-14	1.7206471941732695e-13	1.0747871904382363e-12	1.5036878431600532e-13
10200000	0.004991982532026064	1.8862240190575998e-49	1.3806971908605708e-60	4.26426046535739e-10	3.5396140080513246e-15	0.0000160340816819265	1.661292793444079e-24	1.3094251354148197e-14	1.7206471941732695e-13	1.0747871904382365e-12	1.5036878431600532e-13
10300000	0.004991982532026064	1.8862240190575998e-49	1.3806971908605708e-60	4.26426046535739e-10	3.5396140080513246e-15	0.0000160340816819265	1.661289659288878e-24	1.3094251354148197e-14	1.7206471941732695e-13	1.0747871904382365e-12	1.5036878431600532e-13
10400000	0.004991982532026064	1.8862240190576e-49	1.3806971908605708e-60	4.26426046535739e-10	3.5396140080513246e-15	0.0000160340816819265	1.661286265770452e-24	1.3094251354148197e-14	1.7206471941732697e-13	1.0747871904382365e-12	1.5036878431600535e-13
10500000	0.004991982532026064	1.8862240190576006e-49	1.380697190860571e-60	4.26426046535739e-10	3.5396140080513246e-15	0.0000160340816819265	1.661282624147703e-24	1.3094251354148197e-14	1.7206471941732697e-13	1.0747871904382365e-12	1.5036878431600535e-13
10600000	0.004991982532026064	1.886224019057601e-49	1.380697190860571e-60	4.26426046535739e-10	3.5396140080513246e-15	0.0000160340816819265	1.6612787456795337e-24	1.3094251354148197e-14	1.7206471941732697e-13	1.0747871904382365e-12	1.5036878431600535e-13
10700000	0.004991982532026064	1.8862240190576013e-49	1.380697190860571e-60	4.26426046535739e-10	3.5396140080513246e-15	0.0000160340816819265	1.6612746416248467e-24	1.3094251354148197e-14	1.72064719417327e-13	1.0747871904382367e-12	1.5036878431600535e-13
10800000	0.004991982532026064	1.8862240190576017e-49	1.3806971908605714e-60	4.26426046535739e-10	3.5396140080513246e-15	0.0000160340816819265	1.6612703232425454e-24	1.3094251354148197e-14	1.72064719417327e-13	1.0747871904382367e-12	1.5036878431600537e-13
10900000	0.004991982532026064	1.886224019057602e-49	1.3806971908605714e-60	4.26426046535739e-10	3.5396140080513242e-15	0.0000160340816819265	1.661265801791532e-24	1.3094251354148197e-14	1.72064719417327e-13	1.0747871904382367e-12	1.5036878431600537e-13
11000000	0.004991982532026064	1.8862240190576025e-49	1.3806971908605717e-60	4.26426046535739e-10	3.5396140080513242e-15	0.0000160340816819265	1.661261088530709e-24	1.3094251354148197e-14	1.7206471941732702e-13	1.0747871904382367e-12	1.5036878431600537e-13
11100000	0.004991982532026064	1.886224019057603e-49	1.3806971908605717e-60	4.26426046535739e-10	3.5396140080513242e-15	0.0000160340816819265	1.661256194718979e-24	1.3094251354148197e-14	1.7206471941732702e-13	1.074787190438237e-12	1.503687843160054e-13
11200000	0.004991982532026064	1.8862240190576032e-49	1.380697190860572e-60	4.26426046535739e-10	3.5396140080513242e-15	0.0000160340816819265	1.6612511316152456e-24	1.3094251354148197e-14	1.7206471941732702e-13	1.074787190438237e-12	1.503687843160054e-13
11300000	0.004991982532026064	1.886224019057604e-49	1.380697190860572e-60	4.26426046535739e-10	3.5396140080513242e-15	0.0000160340816819265	1.6612459104784102e-24	1.3094251354148197e-14	1.7206471941732705e-13	1.074787190438237e-12	1.503687843160054e-13
11400000	0.004991982532026064	1.8862240190576044e-49	1.3806971908605722e-60	4.26426046535739e-10	3.5396140080513242e-15	0.0000160340816819265	1.6612405425673764e-24	1.3094251354148197e-14	1.7206471941732705e-13	1.0747871904382371e-12	1.5036878431600542e-13
11500000	0.004991982532026064	1.8862240190576047e-49	1.3806971908605722e-60	4.26426046535739e-10	3.5396140080513242e-15	0.0000160340816819265	1.6612350391410468e-24	1.3094251354148197e-14	1.7206471941732707e-13	1.0747871904382371e-12	1.5036878431600542e-13
11600000	0.004991982532026064	1.886224019057605e-49	1.3806971908605725e-60	4.26426046535739e-10	3.5396140080513242e-15	0.0000160340816819265	1.6612294114583234e-24	1.3094251354148197e-14	1.7206471941732707e-13	1.0747871904382371e-12	1.5036878431600545e-13
11700000	0.004991982532026064	1.886224019057606e-49	1.3806971908605725e-60	4.26426046535739e-10	3.5396140080513242e-15	0.0000160340816819265	1.6612236707781097e-24	1.3094251354148197e-14	1.720647194173271e-13	1.0747871904382373e-12	1.5036878431600545e-13
11800000	0.004991982532026064	1.8862240190576063e-49	1.3806971908605728e-60	4.26426046535739e-10	3.5396140080513242e-15	0.0000160340816819265	1.6612178283593077e-24	1.3094251354148197e-14	1.720647194173271e-13	1.0747871904382373e-12	1.5036878431600545e-13
11900000	0.004991982532026064	1.8862240190576066e-49	1.3806971908605728e-60	4.26426046535739e-10	3.5396140080513242e-15	0.0000160340816819265	1.6612118954608206e-24	1.3094251354148197e-14	1.7206471941732712e-13	1.0747871904382373e-12	1.5036878431600547e-13
12000000	0.004991982532026064	1.8862240190576074e-49	1.380697190860573e-60	4.26426046535739e-10	3.5396140080513242e-15	0.0000160340816819265	1.661205883341551e-24	1.3094251354148197e-14	1.7206471941732712e-13	1.0747871904382375e-12	1.5036878431600547e-13
12100000	0.004991982532026064	1.8862240190576078e-49	1.380697190860573e-60	4.26426046535739e-10	3.5396140080513242e-15	0.0000160340816819265	1.6611998032604012e-24	1.3094251354148197e-14	1.7206471941732715e-13	1.0747871904382375e-12	1.503687843160055e-13
12200000	0.004991982532026064	1.8862240190576085e-49	1.3806971908605733e-60	4.26426046535739e-10	3.5396140080513242e-15	0.0000160340816819265	1.6611936664762742e-24	1.3094251354148197e-14	1.7206471941732715e-13	1.0747871904382375e-12	1.503687843160055e-13
12300000	0.004991982532026064	1.886224019057609e-49	1.3806971908605733e-60	4.26426046535739e-10	3.5396140080513242e-15	0.0000160340816819265	1.6611874842480727e-24	1.3094251354148197e-14	1.7206471941732715e-13	1.0747871904382377e-12	1.5036878431600552e-13
12400000	0.004991982532026064	1.8862240190576097e-49	1.3806971908605736e-60	4.26426046535739e-10	3.5396140080513242e-15	0.0000160340816819265	1.6611812678346992e-24	1.3094251354148197e-14	1.7206471941732718e-13	1.0747871904382377e-12	1.5036878431600552e-13
12500000	0.004991982532026064	1.88622401905761e-49	1.380697190860574e-60	4.26426046535739e-10	3.5396140080513242e-15	0.000016034081681926504	1.6611750284950566e-24	1.3094251354148197e-14	1.7206471941732718e-13	1.074787190438238e-12	1.5036878431600555e-13
12600000	0.004991982532026064	1.886224019057611e-49	1.380697190860574e-60	4.26426046535739e-10	3.5396140080513242e-15	0.000016034081681926504	1.6611687774880473e-24	1.3094251354148197e-14	1.720647194173272e-13	1.074787190438238e-12	1.5036878431600555e-13
12700000	0.004991982532026064	1.8862240190576112e-49	1.3806971908605741e-60	4.26426046535739e-10	3.5396140080513242e-15	0.000016034081681926504	1.661162526072574e-24	1.3094251354148197e-14	1.720647194173272e-13	1.074787190438238e-12	1.5036878431600555e-13
12800000	0.004991982532026064	1.886224019057612e-49	1.3806971908605741e-60	4.26426046535739e-10	3.5396140080513242e-15	0.000016034081681926504	1.6611562855075398e-24	1.3094251354148197e-14	1.7206471941732723e-13	1.0747871904382381e-12	1.5036878431600557e-13
12900000	0.004991982532026064	1.8862240190576123e-49	1.3806971908605744e-60	4.26426046535739e-10	3.5396140080513242e-15	0.000016034081681926504	1.661150067051847e-24	1.3094251354148197e-14	1.7206471941732723e-13	1.0747871904382381e-12	1.5036878431600557e-13
13000000	0.004991982532026064	1.8862240190576127e-49	1.3806971908605744e-60	4.26426046535739e-10	3.5396140080513242e-15	0.000016034081681926504	1.6611438819643984e-24	1.3094251354148197e-14	1.7206471941732725e-13	1.0747871904382381e-12	1.503687843160056e-13
13100000	0.004991982532026064	1.8862240190576135e-49	1.3806971908605747e-60	4.26426046535739e-10	3.5396140080513242e-15	0.000016034081681926504	1.6611377415040965e-24	1.3094251354148197e-14	1.7206471941732725e-13	1.0747871904382383e-12	1.503687843160056e-13
13200000	0.004991982532026064	1.886224019057614e-49	1.380697190860575e-60	4.26426046535739e-10	3.5396140080513242e-15	0.000016034081681926504	1.6611316569298443e-24	1.3094251354148197e-14	1.7206471941732728e-13	1.0747871904382383e-12	1.5036878431600562e-13
13300000	0.0049919825320260645	1.8862240190576146e-49	1.380697190860575e-60	4.26426046535739e-10	3.5396140080513242e-15	0.000016034081681926504	1.6611256395005443e-24	1.3094251354148197e-14	1.7206471941732728e-13	1.0747871904382383e-12	1.5036878431600562e-13
13400000	0.0049919825320260645	1.886224019057615e-49	1.3806971908605752e-60	4.26426046535739e-10	3.5396140080513242e-15	0.000016034081681926504	1.661119700475099e-24	1.3094251354148197e-14	1.720647194173273e-13	1.0747871904382385e-12	1.5036878431600565e-13
13500000	0.0049919825320260645	1.8862240190576154e-49	1.3806971908605752e-60	4.26426046535739e-10	3.5396140080513242e-15	0.000016034081681926504	1.661113851112411e-24	1.3094251354148197e-14	1.720647194173273e-13	1.0747871904382385e-12	1.5036878431600565e-13
13600000	0.0049919825320260645	1.886224019057616e-49	1.3806971908605755e-60	4.26426046535739e-10	3.539614008051324e-15	0.000016034081681926504	1.661108102671384e-24	1.3094251354148197e-14	1.7206471941732733e-13	1.0747871904382385e-12	1.5036878431600565e-13
13700000	0.0049919825320260645	1.8862240190576165e-49	1.3806971908605755e-60	4.26426046535739e-10	3.539614008051324e-15	0.000016034081681926504	1.6611024664109195e-24	1.3094251354148197e-14	1.7206471941732733e-13	1.0747871904382387e-12	1.5036878431600567e-13
13800000	0.0049919825320260645	1.886224019057617e-49	1.3806971908605758e-60	4.26426046535739e-10	3.539614008051324e-15	0.000016034081681926504	1.6610969535899204e-24	1.3094251354148197e-14	1.7206471941732735e-13	1.0747871904382387e-12	1.5036878431600567e-13
13900000	0.0049919825320260645	1.8862240190576177e-49	1.3806971908605758e-60	4.26426046535739e-10	3.539614008051324e-15	0.000016034081681926504	1.66109157546729e-24	1.3094251354148197e-14	1.7206471941732735e-13	1.0747871904382387e-12	1.503687843160057e-13
14000000	0.0049919825320260645	1.886224019057618e-49	1.380697190860576e-60	4.26426046535739e-10	3.539614008051324e-15	0.000016034081681926504	1.6610863433019302e-24	1.3094251354148197e-14	1.7206471941732738e-13	1.074787190438239e-12	1.503687843160057e-13
14100000	0.0049919825320260645	1.8862240190576184e-49	1.380697190860576e-60	4.26426046535739e-10	3.539614008051324e-15	0.000016034081681926504	1.6610812683527443e-24	1.3094251354148197e-14	1.7206471941732738e-13	1.074787190438239e-12	1.503687843160057e-13
14200000	0.0049919825320260645	1.8862240190576188e-49	1.3806971908605764e-60	4.26426046535739e-10	3.539614008051324e-15	0.000016034081681926504	1.6610763618786343e-24	1.3094251354148197e-14	1.7206471941732738e-13	1.074787190438239e-12	1.5036878431600572e-13
14300000	0.0049919825320260645	1.886224019057619e-49	1.3806971908605764e-60	4.26426046535739e-10	3.539614008051324e-15	0.000016034081681926504	1.6610716351385036e-24	1.3094251354148197e-14	1.720647194173274e-13	1.0747871904382391e-12	1.5036878431600572e-13
14400000	0.0049919825320260645	1.8862240190576196e-49	1.3806971908605766e-60	4.26426046535739e-10	3.539614008051324e-15	0.000016034081681926504	1.6610670993912547e-24	1.3094251354148197e-14	1.720647194173274e-13	1.0747871904382391e-12	1.5036878431600572e-13
14500000	0.0049919825320260645	1.88622401905762e-49	1.3806971908605766e-60	4.26426046535739e-10	3.539614008051324e-15	0.000016034081681926504	1.66106276589579e-24	1.3094251354148197e-14	1.720647194173274e-13	1.0747871904382391e-12	1.5036878431600575e-13
14600000	0.0049919825320260645	1.8862240190576203e-49	1.3806971908605766e-60	4.26426046535739e-10	3.539614008051324e-15	0.000016034081681926504	1.6610586459110122e-24	1.3094251354148197e-14	1.7206471941732743e-13	1.0747871904382391e-12	1.5036878431600575e-13
14700000	0.0049919825320260645	1.8862240190576207e-49	1.380697190860577e-60	4.26426046535739e-10	3.539614008051324e-15	0.000016034081681926504	1.6610547506958244e-24	1.3094251354148197e-14	1.7206471941732743e-13	1.0747871904382393e-12	1.5036878431600575e-13
14800000	0.0049919825320260645	1.886224019057621e-49	1.380697190860577e-60	4.26426046535739e-10	3.539614008051324e-15	0.000016034081681926504	1.661051091509129e-24	1.3094251354148197e-14	1.7206471941732743e-13	1.0747871904382393e-12	1.5036878431600575e-13
14900000	0.0049919825320260645	1.8862240190576215e-49	1.380697190860577e-60	4.26426046535739e-10	3.539614008051324e-15	0.000016034081681926504	1.6610476796098282e-24	1.3094251354148197e-14	1.7206471941732745e-13	1.0747871904382393e-12	1.5036878431600578e-13
15000000	0.0049919825320260645	1.886224019057622e-49	1.3806971908605772e-60	4.26426046535739e-10	3.539614008051324e-15	0.000016034081681926504	1.6610445262568255e-24	1.3094251354148197e-14	1.7206471941732745e-13	1.0747871904382393e-12	1.5036878431600578e-13
15100000	0.0049919825320260645	1.886224019057622e-49	1.3806971908605772e-60	4.26426046535739e-10	3.539614008051324e-15	0.000016034081681926504	1.6610416427090233e-24	1.3094251354148197e-14	1.7206471941732745e-13	1.0747871904382393e-12	1.5036878431600578e-13
15200000	0.0049919825320260645	1.8862240190576222e-49	1.3806971908605772e-60	4.26426046535739e-10	3.539614008051324e-15	0.000016034081681926504	1.6610390402253242e-24	1.3094251354148197e-14	1.7206471941732745e-13	1.0747871904382393e-12	1.5036878431600578e-13
15300000	0.0049919825320260645	1.8862240190576222e-49	1.3806971908605772e-60	4.26426046535739e-10	3.539614008051324e-15	0.000016034081681926504	1.6610367300646308e-24	1.3094251354148197e-14	1.7206471941732745e-13	1.0747871904382395e-12	1.5036878431600578e-13
15400000	0.0049919825320260645	1.8862240190576226e-49	1.3806971908605775e-60	4.26426046535739e-10	3.539614008051324e-15	0.000016034081681926504	1.6610347234858457e-24	1.3094251354148197e-14	1.7206471941732748e-13	1.0747871904382395e-12	1.503687843160058e-13
15500000	0.0049919825320260645	1.8862240190576226e-49	1.3806971908605775e-60	4.26426046535739e-10	3.539614008051324e-15	0.000016034081681926504	1.6610330317478718e-24	1.3094251354148197e-14	1.7206471941732748e-13	1.0747871904382395e-12	1.503687843160058e-13
15600000	0.0049919825320260645	1.886224019057623e-49	1.3806971908605775e-60	4.26426046535739e-10	3.539614008051324e-15	0.000016034081681926504	1.661031666109612e-24	1.3094251354148197e-14	1.7206471941732748e-13	1.0747871904382395e-12	1.503687843160058e-13
15700000	0.0049919825320260645	1.886224019057623e-49	1.3806971908605775e-60	4.26426046535739e-10	3.539614008051324e-15	0.000016034081681926504	1.6610306378299684e-24	1.3094251354148197e-14	1.7206471941732748e-13	1.0747871904382395e-12	1.503687843160058e-13
15800000	0.0049919825320260645	1.886224019057623e-49	1.3806971908605775e-60	4.26426046535739e-10	3.539614008051324e-15	0.000016034081681926504	1.661029958167844e-24	1.3094251354148197e-14	1.7206471941732748e-13	1.0747871904382395e-12	1.503687843160058e-13
15900000	0.0049919825320260645	1.886224019057623e-49	1.3806971908605775e-60	4.26426046535739e-10	3.539614008051324e-15	0.000016034081681926504	1.6610296383821416e-24	1.3094251354148197e-14	1.7206471941732748e-13	1.0747871904382395e-12	1.503687843160058e-13
16000000	0.0049919825320260645	1.886224019057623e-49	1.3806971908605775e-60	4.26426046535739e-10	3.539614008051324e-15	0.000016034081681926504	1.6610296146777433e-24	1.3094251354148197e-14	1.7206471941732748e-13	1.0747871904382395e-12	1.503687843160058e-13
16100000	0.0049919825320260645	1.886224019057623e-49	1.3806971908605775e-60	4.26426046535739e-10	3.539614008051324e-15	0.000016034081681926504	1.661029616445621e-24	1.3094251354148197e-14	1.7206471941732748e-13	1.0747871904382395e-12	1.503687843160058e-13
16200000	0.0049919825320260645	1.886224019057623e-49	1.3806971908605775e-60	4.26426046535739e-10	3.539614008051324e-15	0.000016034081681926504	1.6610296181412845e-24	1.3094251354148197e-14	1.7206471941732748e-13	1.0747871904382395e-12	1.503687843160058e-13
16300000	0.0049919825320260645	1.886224019057623e-49	1.3806971908605775e-60	4.26426046535739e-10	3.539614008051324e-15	0.000016034081681926504	1.661029619765844e-24	1.3094251354148197e-14	1.7206471941732748e-13	1.0747871904382395e-12	1.503687843160058e-13
16400000	0.0049919825320260645	1.886224019057623e-49	1.3806971908605775e-60	4.26426046535739e-10	3.539614008051324e-15	0.000016034081681926504	1.6610296213204104e-24	1.3094251354148197e-14	1.7206471941732748e-13	1.0747871904382395e-12	1.503687843160058e-13
16500000	0.0049919825320260645	1.886224019057623e-49	1.3806971908605775e-60	4.26426046535739e-10	3.539614008051324e-15	0.000016034081681926504	1.6610296228060935e-24	1.3094251354148197e-14	1.7206471941732748e-13	1.0747871904382395e-12	1.503687843160058e-13
16600000	0.0049919825320260645	1.886224019057623e-49	1.3806971908605775e-60	4.26426046535739e-10	3.539614008051324e-15	0.000016034081681926504	1.6610296242240038e-24	1.3094251354148197e-14	1.7206471941732748e-13	1.0747871904382395e-12	1.503687843160058e-13
16700000	0.0049919825320260645	1.886224019057623e-49	1.3806971908605775e-60	4.26426046535739e-10	3.539614008051324e-15	0.000016034081681926504	1.661029625575252e-24	1.3094251354148197e-14	1.7206471941732748e-13	1.0747871904382395e-12	1.503687843160058e-13
16800000	0.0049919825320260645	1.886224019057623e-49	1.3806971908605775e-60	4.26426046535739e-10	3.539614008051324e-15	0.000016034081681926504	1.661029626860948e-24	1.3094251354148197e-14	1.7206471941732748e-13	1.0747871904382395e-12	1.503687843160058e-13
16900000	0.0049919825320260645	1.886224019057623e-49	1.3806971908605775e-60	4.26426046535739e-10	3.539614008051324e-15	0.000016034081681926504	1.661029628082202e-24	1.3094251354148197e-14	1.7206471941732748e-13	1.0747871904382395e-12	1.503687843160058e-13
17000000	0.0049919825320260645	1.886224019057623e-49	1.3806971908605775e-60	4.26426046535739e-10	3.539614008051324e-15	0.000016034081681926504	1.6610296292401255e-24	1.3094251354148197e-14	1.7206471941732748e-13	1.0747871904382395e-12	1.503687843160058e-13
17100000	0.0049919825320260645	1.886224019057623e-49	1.3806971908605775e-60	4.26426046535739e-10	3.539614008051324e-15	0.000016034081681926504	1.6610296303358276e-24	1.3094251354148197e-14	1.7206471941732748e-13	1.0747871904382395e-12	1.503687843160058e-13
17200000	0.0049919825320260645	1.886224019057623e-49	1.3806971908605775e-60	4.26426046535739e-10	3.539614008051324e-15	0.000016034081681926504	1.661029631370419e-24	1.3094251354148197e-14	1.7206471941732748e-13	1.0747871904382395e-12	1.503687843160058e-13
17300000	0.0049919825320260645	1.886224019057623e-49	1.3806971908605775e-60	4.26426046535739e-10	3.539614008051324e-15	0.000016034081681926504	1.661029632345011e-24	1.3094251354148197e-14	1.7206471941732748e-13	1.0747871904382395e-12	1.503687843160058e-13
17400000	0.0049919825320260645	1.886224019057623e-49	1.3806971908605775e-60	4.26426046535739e-10	3.539614008051324e-15	0.000016034081681926504	1.6610296332607125e-24	1.3094251354148197e-14	1.7206471941732748e-13	1.0747871904382395e-12	1.503687843160058e-13
17500000	0.0049919825320260645	1.886224019057623e-49	1.3806971908605775e-60	4.26426046535739e-10	3.539614008051324e-15	0.000016034081681926504	1.6610296341186346e-24	1.3094251354148197e-14	1.7206471941732748e-13	1.0747871904382395e-12	1.503687843160058e-13
17600000	0.0049919825320260645	1.886224019057623e-49	1.3806971908605775e-60	4.26426046535739e-10	3.539614008051324e-15	0.000016034081681926504	1.661029634919888e-24	1.3094251354148197e-14	1.7206471941732748e-13	1.0747871904382395e-12	1.503687843160058e-13
17700000	0.0049919825320260645	1.886224019057623e-49	1.3806971908605775e-60	4.26426046535739e-10	3.539614008051324e-15	0.000016034081681926504	1.6610296356655826e-24	1.3094251354148197e-14	1.7206471941732748e-13	1.0747871904382395e-12	1.503687843160058e-13
17800000	0.0049919825320260645	1.886224019057623e-49	1.3806971908605775e-60	4.26426046535739e-10	3.539614008051324e-15	0.000016034081681926504	1.6610296363568287e-24	1.3094251354148197e-14	1.7206471941732748e-13	1.0747871904382395e-12	1.503687843160058e-13
17900000	0.0049919825320260645	1.886224019057623e-49	1.3806971908605775e-60	4.26426046535739e-10	3.539614008051324e-15	0.000016034081681926504	1.6610296369947368e-24	1.3094251354148197e-14	1.7206471941732748e-13	1.0747871904382395e-12	1.503687843160058e-13
18000000	0.0049919825320260645	1.886224019057623e-49	1.3806971908605775e-60	4.26426046535739e-10	3.539614008051324e-15	0.000016034081681926504	1.6610296375804177e-24	1.3094251354148197e-14	1.7206471941732748e-13	1.0747871904382395e-12	1.503687843160058e-13
18100000	0.0049919825320260645	1.886224019057623e-49	1.3806971908605775e-60	4.26426046535739e-10	3.539614008051324e-15	0.000016034081681926504	1.661029638114981e-24	1.3094251354148197e-14	1.7206471941732748e-13	1.0747871904382395e-12	1.503687843160058e-13
18200000	0.0049919825320260645	1.886224019057623e-49	1.3806971908605775e-60	4.26426046535739e-10	3.539614008051324e-15	0.000016034081681926504	1.6610296385995375e-24	1.3094251354148197e-14	1.7206471941732748e-13	1.0747871904382395e-12	1.503687843160058e-13
18300000	0.0049919825320260645	1.886224019057623e-49	1.3806971908605775e-60	4.26426046535739e-10	3.539614008051324e-15	0.000016034081681926504	1.6610296390351977e-24	1.3094251354148197e-14	1.7206471941732748e-13	1.0747871904382395e-12	1.503687843160058e-13
18400000	0.0049919825320260645	1.886224019057623e-49	1.3806971908605775e-60	4.26426046535739e-10	3.539614008051324e-15	0.000016034081681926504	1.661029639423072e-24	1.3094251354148197e-14	1.7206471941732748e-13	1.0747871904382395e-12	1.503687843160058e-13
18500000	0.0049919825320260645	1.886224019057623e-49	1.3806971908605775e-60	4.26426046535739e-10	3.539614008051324e-15	0.000016034081681926504	1.6610296397642702e-24	1.3094251354148197e-14	1.7206471941732748e-13	1.0747871904382395e-12	1.503687843160058e-13
18600000	0.0049919825320260645	1.886224019057623e-49	1.3806971908605775e-60	4.26426046535739e-10	3.539614008051324e-15	0.000016034081681926504	1.661029640059903e-24	1.3094251354148197e-14	1.7206471941732748e-13	1.0747871904382395e-12	1.503687843160058e-13
18700000	0.0049919825320260645	1.886224019057623e-49	1.3806971908605775e-60	4.26426046535739e-10	3.539614008051324e-15	0.000016034081681926504	1.6610296403110808e-24	1.3094251354148197e-14	1.7206471941732748e-13	1.0747871904382395e-12	1.503687843160058e-13
18800000	0.0049919825320260645	1.886224019057623e-49	1.3806971908605775e-60	4.26426046535739e-10	3.539614008051324e-15	0.000016034081681926504	1.661029640518914e-24	1.3094251354148197e-14	1.7206471941732748e-13	1.0747871904382395e-12	1.503687843160058e-13
18900000	0.0049919825320260645	1.886224019057623e-49	1.3806971908605775e-60	4.26426046535739e-10	3.539614008051324e-15	0.000016034081681926504	1.661029640684513e-24	1.3094251354148197e-14	1.7206471941732748e-13	1.0747871904382395e-12	1.503687843160058e-13
19000000	0.0049919825320260645	1.886224019057623e-49	1.3806971908605775e-60	4.26426046535739e-10	3.539614008051324e-15	0.000016034081681926504	1.6610296408089882e-24	1.3094251354148197e-14	1.7206471941732748e-13	1.0747871904382395e-12	1.503687843160058e-13
19100000	0.0049919825320260645	1.886224019057623e-49	1.3806971908605775e-60	4.26426046535739e-10	3.539614008051324e-15	0.000016034081681926504	1.6610296408934497e-24	1.3094251354148197e-14	1.7206471941732748e-13	1.0747871904382395e-12	1.503687843160058e-13
19200000	0.0049919825320260645	1.886224019057623e-49	1.3806971908605775e-60	4.26426046535739e-10	3.539614008051324e-15	0.000016034081681926504	1.6610296409390078e-24	1.3094251354148197e-14	1.7206471941732748e-13	1.0747871904382395e-12	1.503687843160058e-13
19300000	0.0049919825320260645	1.886224019057623e-49	1.3806971908605775e-60	4.26426046535739e-10	3.539614008051324e-15	0.000016034081681926504	1.6610296409467734e-24	1.3094251354148197e-14	1.7206471941732748e-13	1.0747871904382395e-12	1.503687843160058e-13
19400000	0.0049919825320260645	1.886224019057623e-49	1.3806971908605775e-60	4.26426046535739e-10	3.539614008051324e-15	0.000016034081681926504	1.6610296409178566e-24	1.3094251354148197e-14	1.7206471941732748e-13	1.0747871904382395e-12	1.503687843160058e-13
19500000	0.0049919825320260645	1.886224019057623e-49	1.3806971908605775e-60	4.26426046535739e-10	3.539614008051324e-15	0.000016034081681926504	1.661029640853368e-24	1.3094251354148197e-14	1.7206471941732748e-13	1.0747871904382395e-12	1.503687843160058e-13
19600000	0.0049919825320260645	1.886224019057623e-49	1.3806971908605775e-60	4.26426046535739e-10	3.539614008051324e-15	0.000016034081681926504	1.661029640754417e-24	1.3094251354148197e-14	1.7206471941732748e-13	1.0747871904382395e-12	1.503687843160058e-13
19700000	0.0049919825320260645	1.886224019057623e-49	1.3806971908605775e-60	4.26426046535739e-10	3.539614008051324e-15	0.000016034081681926504	1.661029640622115e-24	1.3094251354148197e-14	1.7206471941732748e-13	1.0747871904382395e-12	1.503687843160058e-13
19800000	0.0049919825320260645	1.886224019057623e-49	1.3806971908605775e-60	4.26426046535739e-10	3.539614008051324e-15	0.000016034081681926504	1.6610296404575723e-24	1.3094251354148197e-14	1.7206471941732748e-13	1.0747871904382395e-12	1.503687843160058e-13
19900000	0.0049919825320260645	1.886224019057623e-49	1.3806971908605775e-60	4.26426046535739e-10	3.539614008051324e-15	0.000016034081681926504	1.661029640261899e-24	1.3094251354148197e-14	1.7206471941732748e-13	1.0747871904382395e-12	1.503687843160058e-13
20000000	0.0049919825320260645	1.886224019057623e-49	1.3806971908605775e-60	4.26426046535739e-10	3.539614008051324e-15	0.000016034081681926504	1.661029640036205e-24	1.3094251354148197e-14	1.7206471941732748e-13	1.0747871904382395e-12	1.503687843160058e-13
20100000	0.0049919825320260645	1.886224019057623e-49	1.3806971908605775e-60	4.26426046535739e-10	3.539614008051324e-15	0.000016034081681926504	1.6610296397816014e-24	1.3094251354148197e-14	1.7206471941732748e-13	1.0747871904382395e-12	1.503687843160058e-13
20200000	0.0049919825320260645	1.886224019057623e-49	1.3806971908605775e-60	4.26426046535739e-10	3.539614008051324e-15	0.000016034081681926504	1.6610296394991984e-24	1.3094251354148197e-14	1.7206471941732748e-13	1.0747871904382395e-12	1.503687843160058e-13
20300000	0.0049919825320260645	1.886224019057623e-49	1.3806971908605775e-60	4.26426046535739e-10	3.539614008051324e-15	0.000016034081681926504	1.6610296391901062e-24	1.3094251354148197e-14	1.7206471941732748e-13	1.0747871904382395e-12	1.503687843160058e-13
20400000	0.0049919825320260645	1.886224019057623e-49	1.3806971908605772e-60	4.26426046535739e-10	3.539614008051324e-15	0.000016034081681926504	1.6610296388554353e-24	1.3094251354148197e-14	1.7206471941732748e-13	1.0747871904382395e-12	1.503687843160058e-13
20500000	0.0049919825320260645	1.886224019057623e-49	1.3806971908605772e-60	4.26426046535739e-10	3.539614008051324e-15	0.000016034081681926504	1.661029638496296e-24	1.3094251354148197e-14	1.7206471941732748e-13	1.0747871904382395e-12	1.5036878431600578e-13
20600000	0.0049919825320260645	1.886224019057623e-49	1.3806971908605772e-60	4.26426046535739e-10	3.539614008051324e-15	0.000016034081681926504	1.6610296381137986e-24	1.3094251354148197e-14	1.7206471941732748e-13	1.0747871904382395e-12	1.5036878431600578e-13
20700000	0.0049919825320260645	1.886224019057623e-49	1.3806971908605772e-60	4.26426046535739e-10	3.539614008051324e-15	0.000016034081681926504	1.6610296377090535e-24	1.3094251354148197e-14	1.7206471941732748e-13	1.0747871904382395e-12	1.5036878431600578e-13
20800000	0.0049919825320260645	1.886224019057623e-49	1.3806971908605772e-60	4.26426046535739e-10	3.539614008051324e-15	0.000016034081681926504	1.661029637283171e-24	1.3094251354148197e-14	1.7206471941732748e-13	1.0747871904382395e-12	1.5036878431600578e-13
20900000	0.0049919825320260645	1.886224019057623e-49	1.3806971908605772e-60	4.26426046535739e-10	3.539614008051324e-15	0.000016034081681926504	1.661029636837262e-24	1.3094251354148197e-14	1.7206471941732748e-13	1.0747871904382395e-12	1.5036878431600578e-13
21000000	0.0049919825320260645	1.886224019057623e-49	1.3806971908605772e-60	4.26426046535739e-10	3.539614008051324e-15	0.000016034081681926504	1.6610296363724363e-24	1.3094251354148197e-14	1.7206471941732748e-13	1.0747871904382395e-12	1.5036878431600578e-13
21100000	0.0049919825320260645	1.886224019057623e-49	1.3806971908605772e-60	4.26426046535739e-10	3.539614008051324e-15	0.000016034081681926504	1.6610296358898044e-24	1.3094251354148197e-14	1.7206471941732748e-13	1.0747871904382395e-12	1.5036878431600578e-13
21200000	0.0049919825320260645	1.886224019057623e-49	1.3806971908605772e-60	4.26426046535739e-10	3.539614008051324e-15	0.000016034081681926504	1.661029635390477e-24	1.3094251354148197e-14	1.7206471941732748e-13	1.0747871904382395e-12	1.5036878431600578e-13
21300000	0.0049919825320260645	1.886224019057623e-49	1.3806971908605772e-60	4.26426046535739e-10	3.539614008051324e-15	0.000016034081681926504	1.6610296348755637e-24	1.3094251354148197e-14	1.7206471941732748e-13	1.0747871904382395e-12	1.5036878431600578e-13
21400000	0.0049919825320260645	1.886224019057623e-49	1.3806971908605772e-60	4.26426046535739e-10	3.539614008051324e-15	0.000016034081681926504	1.6610296343461757e-24	1.3094251354148197e-14	1.7206471941732748e-13	1.0747871904382395e-12	1.5036878431600578e-13
21500000	0.0049919825320260645	1.886224019057623e-49	1.3806971908605772e-60	4.26426046535739e-10	3.539614008051324e-15	0.0000160340816819265	1.661029633803423e-24	1.3094251354148197e-14	1.7206471941732748e-13	1.0747871904382395e-12	1.5036878431600578e-13
21600000	0.0049919825320260645	1.886224019057623e-49	1.3806971908605772e-60	4.26426046535739e-10	3.539614008051324e-15	0.0000160340816819265	1.6610296332484154e-24	1.3094251354148197e-14	1.7206471941732748e-13	1.0747871904382395e-12	1.5036878431600578e-13
21700000	0.0049919825320260645	1.886224019057623e-49	1.3806971908605772e-60	4.26426046535739e-10	3.539614008051324e-15	0.0000160340816819265	1.6610296326822642e-24	1.3094251354148197e-14	1.7206471941732748e-13	1.0747871904382395e-12	1.5036878431600578e-13
21800000	0.0049919825320260645	1.886224019057623e-49	1.3806971908605772e-60	4.26426046535739e-10	3.539614008051324e-15	0.0000160340816819265	1.6610296321060795e-24	1.3094251354148197e-14	1.7206471941732748e-13	1.0747871904382395e-12	1.5036878431600578e-13
21900000	0.0049919825320260645	1.886224019057623e-49	1.3806971908605772e-60	4.26426046535739e-10	3.539614008051324e-15	0.0000160340816819265	1.6610296315209713e-24	1.3094251354148197e-14	1.7206471941732748e-13	1.0747871904382395e-12	1.5036878431600578e-13
22000000	0.0049919825320260645	1.886224019057623e-49	1.3806971908605772e-60	4.26426046535739e-10	3.539614008051324e-15	0.0000160340816819265	1.6610296309280505e-24	1.3094251354148197e-14	1.7206471941732748e-13	1.0747871904382395e-12	1.5036878431600578e-13
22100000	0.0049919825320260645	1.886224019057623e-49	1.3806971908605772e-60	4.26426046535739e-10	3.539614008051324e-15	0.0000160340816819265	1.661029630328427e-24	1.3094251354148197e-14	1.7206471941732748e-13	1.0747871904382395e-12	1.5036878431600578e-13
22200000	0.0049919825320260645	1.886224019057623e-49	1.3806971908605772e-60	4.26426046535739e-10	3.539614008051324e-15	0.0000160340816819265	1.6610296297232118e-24	1.3094251354148197e-14	1.7206471941732748e-13	1.0747871904382395e-12	1.5036878431600578e-13
22300000	0.0049919825320260645	1.886224019057623e-49	1.3806971908605772e-60	4.26426046535739e-10	3.539614008051324e-15	0.0000160340816819265	1.6610296291135144e-24	1.3094251354148197e-14	1.7206471941732748e-13	1.0747871904382395e-12	1.5036878431600578e-13
22400000	0.0049919825320260645	1.886224019057623e-49	1.3806971908605772e-60	4.26426046535739e-10	3.539614008051324e-15	0.0000160340816819265	1.6610296285004456e-24	1.3094251354148197e-14	1.7206471941732748e-13	1.0747871904382395e-12	1.5036878431600578e-13
22500000	0.0049919825320260645	1.886224019057623e-49	1.3806971908605772e-60	4.26426046535739e-10	3.539614008051324e-15	0.0000160340816819265	1.6610296278851162e-24	1.3094251354148197e-14	1.7206471941732748e-13	1.0747871904382395e-12	1.5036878431600578e-13
22600000	0.0049919825320260645	1.886224019057623e-49	1.3806971908605772e-60	4.26426046535739e-10	3.539614008051324e-15	0.0000160340816819265	1.661029627268636e-24	1.3094251354148197e-14	1.7206471941732748e-13	1.0747871904382395e-12	1.5036878431600578e-13
22700000	0.0049919825320260645	1.8862240190576234e-49	1.3806971908605772e-60	4.26426046535739e-10	3.539614008051324e-15	0.0000160340816819265	1.6610296266521152e-24	1.3094251354148197e-14	1.720647194173275e-13	1.0747871904382395e-12	1.5036878431600578e-13
22800000	0.004991982532026064	1.8862240190576234e-49	1.3806971908605772e-60	4.26426046535739e-10	3.539614008051324e-15	0.0000160340816819265	1.6610296260366646e-24	1.3094251354148197e-14	1.720647194173275e-13	1.0747871904382395e-12	1.5036878431600578e-13
22900000	0.004991982532026064	1.8862240190576234e-49	1.3806971908605772e-60	4.26426046535739e-10	3.539614008051324e-15	0.0000160340816819265	1.661029625423395e-24	1.3094251354148197e-14	1.720647194173275e-13	1.0747871904382395e-12	1.5036878431600578e-13
23000000	0.004991982532026064	1.8862240190576234e-49	1.3806971908605772e-60	4.26426046535739e-10	3.539614008051324e-15	0.0000160340816819265	1.6610296248134154e-24	1.3094251354148197e-14	1.720647194173275e-13	1.0747871904382395e-12	1.5036878431600578e-13
23100000	0.004991982532026064	1.8862240190576234e-49	1.3806971908605772e-60	4.26426046535739e-10	3.539614008051324e-15	0.0000160340816819265	1.6610296242078375e-24	1.3094251354148197e-14	1.720647194173275e-13	1.0747871904382395e-12	1.5036878431600578e-13
23200000	0.004991982532026064	1.8862240190576234e-49	1.3806971908605772e-60	4.26426046535739e-10	3.539614008051324e-15	0.0000160340816819265	1.661029623607771e-24	1.3094251354148197e-14	1.720647194173275e-13	1.0747871904382395e-12	1.5036878431600578e-13
23300000	0.004991982532026064	1.8862240190576234e-49	1.3806971908605772e-60	4.26426046535739e-10	3.539614008051324e-15	0.0000160340816819265	1.6610296230143264e-24	1.3094251354148197e-14	1.720647194173275e-13	1.0747871904382395e-12	1.5036878431600578e-13
23400000	0.004991982532026064	1.8862240190576234e-49	1.3806971908605772e-60	4.26426046535739e-10	3.539614008051324e-15	0.0000160340816819265	1.661029622428614e-24	1.3094251354148197e-14	1.720647194173275e-13	1.0747871904382395e-12	1.5036878431600578e-13
23500000	0.004991982532026064	1.8862240190576234e-49	1.3806971908605772e-60	4.26426046535739e-10	3.539614008051324e-15	0.0000160340816819265	1.6610296218517445e-24	1.3094251354148197e-14	1.720647194173275e-13	1.0747871904382395e-12	1.5036878431600578e-13
23600000	0.004991982532026064	1.8862240190576234e-49	1.3806971908605772e-60	4.26426046535739e-10	3.539614008051324e-15	0.0000160340816819265	1.661029621284828e-24	1.3094251354148197e-14	1.720647194173275e-13	1.0747871904382395e-12	1.5036878431600578e-13
23700000	0.004991982532026064	1.8862240190576234e-49	1.3806971908605772e-60	4.26426046535739e-10	3.539614008051324e-15	0.0000160340816819265	1.6610296207289748e-24	1.3094251354148197e-14	1.720647194173275e-13	1.0747871904382395e-12	1.5036878431600578e-13
23800000	0.004991982532026064	1.8862240190576234e-49	1.3806971908605772e-60	4.26426046535739e-10	3.539614008051324e-15	0.0000160340816819265	1.6610296201852954e-24	1.3094251354148197e-14	1.720647194173275e-13	1.0747871904382395e-12	1.5036878431600578e-13
23900000	0.004991982532026064	1.8862240190576234e-49	1.3806971908605772e-60	4.26426046535739e-10	3.539614008051324e-15	0.0000160340816819265	1.6610296196549002e-24	1.3094251354148197e-14	1.720647194173275e-13	1.0747871904382395e-12	1.5036878431600578e-13
24000000	0.004991982532026064	1.8862240190576234e-49	1.380697190860577e-60	4.26426046535739e-10	3.539614008051324e-15	0.0000160340816819265	1.6610296191388994e-24	1.3094251354148197e-14	1.720647194173275e-13	1.0747871904382395e-12	1.5036878431600578e-13
24100000	0.004991982532026064	1.8862240190576234e-49	1.380697190860577e-60	4.26426046535739e-10	3.539614008051324e-15	0.0000160340816819265	1.6610296186384033e-24	1.3094251354148197e-14	1.720647194173275e-13	1.0747871904382395e-12	1.5036878431600575e-13
24200000	0.004991982532026064	1.8862240190576234e-49	1.380697190860577e-60	4.26426046535739e-10	3.539614008051324e-15	0.0000160340816819265	1.6610296181545228e-24	1.3094251354148197e-14	1.720647194173275e-13	1.0747871904382395e-12	1.5036878431600575e-13
24300000	0.004991982532026064	1.8862240190576234e-49	1.380697190860577e-60	4.26426046535739e-10	3.539614008051324e-15	0.0000160340816819265	1.6610296176883676e-24	1.3094251354148197e-14	1.720647194173275e-13	1.0747871904382395e-12	1.5036878431600575e-13
24400000	0.004991982532026064	1.8862240190576234e-49	1.380697190860577e-60	4.26426046535739e-10	3.539614008051324e-15	0.0000160340816819265	1.6610296172410487e-24	1.3094251354148197e-14	1.720647194173275e-13	1.0747871904382395e-12	1.5036878431600575e-13
24500000	0.004991982532026064	1.8862240190576234e-49	1.380697190860577e-60	4.26426046535739e-10	3.539614008051324e-15	0.0000160340816819265	1.661029616813676e-24	1.3094251354148197e-14	1.720647194173275e-13	1.0747871904382395e-12	1.5036878431600575e-13
24600000	0.004991982532026064	1.8862240190576234e-49	1.380697190860577e-60	4.26426046535739e-10	3.539614008051324e-15	0.0000160340816819265	1.6610296164073598e-24	1.3094251354148197e-14	1.720647194173275e-13	1.0747871904382395e-12	1.5036878431600575e-13
24700000	0.004991982532026064	1.8862240190576234e-49	1.380697190860577e-60	4.26426046535739e-10	3.539614008051324e-15	0.0000160340816819265	1.661029616023211e-24	1.3094251354148197e-14	1.720647194173275e-13	1.0747871904382395e-12	1.5036878431600575e-13
24800000	0.004991982532026064	1.8862240190576234e-49	1.380697190860577e-60	4.26426046535739e-10	3.539614008051324e-15	0.0000160340816819265	1.6610296156623396e-24	1.3094251354148197e-14	1.720647194173275e-13	1.0747871904382395e-12	1.5036878431600575e-13
24900000	0.004991982532026064	1.8862240190576234e-49	1.380697190860577e-60	4.26426046535739e-10	3.539614008051324e-15	0.0000160340816819265	1.6610296153258558e-24	1.3094251354148197e-14	1.720647194173275e-13	1.0747871904382395e-12	1.5036878431600575e-13
25000000	0.004991982532026064	1.8862240190576234e-49	1.380697190860577e-60	4.26426046535739e-10	3.539614008051324e-15	0.0000160340816819265	1.6610296150148703e-24	1.3094251354148197e-14	1.720647194173275e-13	1.0747871904382395e-12	1.5036878431600575e-13
25100000	0.004991982532026064	1.8862240190576234e-49	1.380697190860577e-60	4.26426046535739e-10	3.539614008051324e-15	0.0000160340816819265	1.6610296147304932e-24	1.3094251354148197e-14	1.720647194173275e-13	1.0747871904382395e-12	1.5036878431600575e-13
25200000	0.004991982532026064	1.8862240190576234e-49	1.380697190860577e-60	4.26426046535739e-10	3.539614008051324e-15	0.0000160340816819265	1.661029614473835e-24	1.3094251354148197e-14	1.720647194173275e-13	1.0747871904382395e-12	1.5036878431600575e-13
25300000	0.004991982532026064	1.8862240190576234e-49	1.380697190860577e-60	4.26426046535739e-10	3.539614008051324e-15	0.0000160340816819265	1.6610296142460066e-24	1.3094251354148197e-14	1.720647194173275e-13	1.0747871904382395e-12	1.5036878431600575e-13
25400000	0.004991982532026064	1.8862240190576234e-49	1.380697190860577e-60	4.26426046535739e-10	3.539614008051324e-15	0.0000160340816819265	1.6610296140481173e-24	1.3094251354148197e-14	1.720647194173275e-13	1.0747871904382395e-12	1.5036878431600575e-13
25500000	0.004991982532026064	1.8862240190576234e-49	1.380697190860577e-60	4.26426046535739e-10	3.539614008051324e-15	0.0000160340816819265	1.6610296138812783e-24	1.3094251354148197e-14	1.720647194173275e-13	1.0747871904382395e-12	1.5036878431600575e-13
25600000	0.004991982532026064	1.8862240190576234e-49	1.380697190860577e-60	4.26426046535739e-10	3.539614008051324e-15	0.0000160340816819265	1.6610296137465997e-24	1.3094251354148197e-14	1.720647194173275e-13	1.0747871904382395e-12	1.5036878431600575e-13
25700000	0.004991982532026064	1.8862240190576234e-49	1.380697190860577e-60	4.26426046535739e-10	3.539614008051324e-15	0.0000160340816819265	1.6610296136451916e-24	1.3094251354148197e-14	1.720647194173275e-13	1.0747871904382395e-12	1.5036878431600575e-13
25800000	0.004991982532026064	1.8862240190576234e-49	1.380697190860577e-60	4.26426046535739e-10	3.539614008051324e-15	0.0000160340816819265	1.661029613578165e-24	1.3094251354148197e-14	1.720647194173275e-13	1.0747871904382395e-12	1.5036878431600575e-13
25900000	0.004991982532026064	1.8862240190576234e-49	1.380697190860577e-60	4.26426046535739e-10	3.539614008051324e-15	0.0000160340816819265	1.6610296135466297e-24	1.3094251354148197e-14	1.720647194173275e-13	1.0747871904382395e-12	1.5036878431600575e-13
26000000	0.004991982532026064	1.8862240190576234e-49	1.380697190860577e-60	4.26426046535739e-10	3.539614008051324e-15	0.0000160340816819265	1.661029613544294e-24	1.3094251354148197e-14	1.720647194173275e-13	1.0747871904382395e-12	1.5036878431600575e-13
26100000	0.004991982532026064	1.8862240190576234e-49	1.380697190860577e-60	4.26426046535739e-10	3.539614008051324e-15	0.0000160340816819265	1.661029613544471e-24	1.3094251354148197e-14	1.720647194173275e-13	1.0747871904382395e-12	1.5036878431600575e-13
26200000	0.004991982532026064	1.8862240190576234e-49	1.380697190860577e-60	4.26426046535739e-10	3.539614008051324e-15	0.0000160340816819265	1.6610296135446406e-24	1.3094251354148197e-14	1.720647194173275e-13	1.0747871904382395e-12	1.5036878431600575e-13
26300000	0.004991982532026064	1.8862240190576234e-49	1.380697190860577e-60	4.26426046535739e-10	3.539614008051324e-15	0.0000160340816819265	1.6610296135448026e-24	1.3094251354148197e-14	1.720647194173275e-13	1.0747871904382395e-12	1.5036878431600575e-13
26400000	0.004991982532026064	1.8862240190576234e-49	1.380697190860577e-60	4.26426046535739e-10	3.539614008051324e-15	0.0000160340816819265	1.661029613544958e-24	1.3094251354148197e-14	1.720647194173275e-13	1.0747871904382395e-12	1.5036878431600575e-13
26500000	0.004991982532026064	1.8862240190576234e-49	1.380697190860577e-60	4.26426046535739e-10	3.539614008051324e-15	0.0000160340816819265	1.6610296135451064e-24	1.3094251354148197e-14	1.720647194173275e-13	1.0747871904382395e-12	1.5036878431600575e-13
26600000	0.004991982532026064	1.8862240190576234e-49	1.380697190860577e-60	4.26426046535739e-10	3.539614008051324e-15	0.0000160340816819265	1.661029613545248e-24	1.3094251354148197e-14	1.720647194173275e-13	1.0747871904382395e-12	1.5036878431600575e-13
26700000	0.004991982532026064	1.8862240190576234e-49	1.380697190860577e-60	4.26426046535739e-10	3.539614008051324e-15	0.0000160340816819265	1.6610296135453833e-24	1.3094251354148197e-14	1.720647194173275e-13	1.0747871904382395e-12	1.5036878431600575e-13
26800000	0.004991982532026064	1.8862240190576234e-49	1.380697190860577e-60	4.26426046535739e-10	3.539614008051324e-15	0.0000160340816819265	1.6610296135455115e-24	1.3094251354148197e-14	1.720647194173275e-13	1.0747871904382395e-12	1.5036878431600575e-13
26900000	0.004991982532026064	1.8862240190576234e-49	1.380697190860577e-60	4.26426046535739e-10	3.539614008051324e-15	0.0000160340816819265	1.661029613545634e-24	1.3094251354148197e-14	1.720647194173275e-13	1.0747871904382395e-12	1.5036878431600575e-13
27000000	0.004991982532026064	1.8862240190576234e-49	1.380697190860577e-60	4.26426046535739e-10	3.539614008051324e-15	0.0000160340816819265	1.6610296135457496e-24	1.3094251354148197e-14	1.720647194173275e-13	1.0747871904382395e-12	1.5036878431600575e-13
27100000	0.004991982532026064	1.8862240190576234e-49	1.380697190860577e-60	4.26426046535739e-10	3.539614008051324e-15	0.0000160340816819265	1.661029613545859e-24	1.3094251354148197e-14	1.720647194173275e-13	1.0747871904382395e-12	1.5036878431600575e-13
27200000	0.004991982532026064	1.8862240190576234e-49	1.380697190860577e-60	4.26426046535739e-10	3.539614008051324e-15	0.0000160340816819265	1.6610296135459623e-24	1.3094251354148197e-14	1.720647194173275e-13	1.0747871904382395e-12	1.5036878431600575e-13
27300000	0.004991982532026064	1.8862240190576234e-49	1.380697190860577e-60	4.26426046535739e-10	3.539614008051324e-15	0.0000160340816819265	1.6610296135460596e-24	1.3094251354148197e-14	1.720647194173275e-13	1.0747871904382395e-12	1.5036878431600575e-13
27400000	0.004991982532026064	1.8862240190576234e-49	1.380697190860577e-60	4.26426046535739e-10	3.539614008051324e-15	0.0000160340816819265	1.661029613546151e-24	1.3094251354148197e-14	1.720647194173275e-13	1.0747871904382395e-12	1.5036878431600575e-13
27500000	0.004991982532026064	1.8862240190576234e-49	1.380697190860577e-60	4.26426046535739e-10	3.539614008051324e-15	0.0000160340816819265	1.661029613546237e-24	1.3094251354148197e-14	1.720647194173275e-13	1.0747871904382395e-12	1.5036878431600575e-13
27600000	0.004991982532026064	1.8862240190576234e-49	1.380697190860577e-60	4.26426046535739e-10	3.539614008051324e-15	0.0000160340816819265	1.661029613546317e-24	1.3094251354148197e-14	1.720647194173275e-13	1.0747871904382395e-12	1.5036878431600575e-13
27700000	0.004991982532026064	1.8862240190576234e-49	1.380697190860577e-60	4.26426046535739e-10	3.539614008051324e-15	0.0000160340816819265	1.6610296135463917e-24	1.3094251354148197e-14	1.720647194173275e-13	1.0747871904382395e-12	1.5036878431600575e-13
27800000	0.004991982532026064	1.8862240190576234e-49	1.380697190860577e-60	4.26426046535739e-10	3.539614008051324e-15	0.0000160340816819265	1.6610296135464607e-24	1.3094251354148197e-14	1.720647194173275e-13	1.0747871904382395e-12	1.5036878431600575e-13
27900000	0.004991982532026064	1.8862240190576234e-49	1.380697190860577e-60	4.26426046535739e-10	3.539614008051324e-15	0.0000160340816819265	1.6610296135465243e-24	1.3094251354148197e-14	1.720647194173275e-13	1.0747871904382395e-12	1.5036878431600575e-13
28000000	0.004991982532026064	1.8862240190576234e-49	1.380697190860577e-60	4.26426046535739e-10	3.539614008051324e-15	0.0000160340816819265	1.6610296135465827e-24	1.3094251354148197e-14	1.720647194173275e-13	1.0747871904382395e-12	1.5036878431600575e-13
28100000	0.004991982532026064	1.8862240190576234e-49	1.380697190860577e-60	4.26426046535739e-10	3.539614008051324e-15	0.0000160340816819265	1.6610296135466363e-24	1.3094251354148197e-14	1.720647194173275e-13	1.0747871904382395e-12	1.5036878431600575e-13
28200000	0.004991982532026064	1.8862240190576234e-49	1.380697190860577e-60	4.26426046535739e-10	3.539614008051324e-15	0.0000160340816819265	1.661029613546685e-24	1.3094251354148197e-14	1.720647194173275e-13	1.0747871904382395e-12	1.5036878431600575e-13
28300000	0.004991982532026064	1.8862240190576234e-49	1.380697190860577e-60	4.26426046535739e-10	3.539614008051324e-15	0.0000160340816819265	1.661029613546728e-24	1.3094251354148197e-14	1.720647194173275e-13	1.0747871904382395e-12	1.5036878431600575e-13
28400000	0.004991982532026064	1.8862240190576234e-49	1.380697190860577e-60	4.26426046535739e-10	3.539614008051324e-15	0.0000160340816819265	1.661029613546767e-24	1.3094251354148197e-14	1.720647194173275e-13	1.0747871904382395e-12	1.5036878431600575e-13
28500000	0.004991982532026064	1.8862240190576234e-49	1.380697190860577e-60	4.26426046535739e-10	3.539614008051324e-15	0.0000160340816819265	1.661029613546801e-24	1.3094251354148197e-14	1.720647194173275e-13	1.0747871904382395e-12	1.5036878431600575e-13
28600000	0.004991982532026064	1.8862240190576234e-49	1.380697190860577e-60	4.26426046535739e-10	3.539614008051324e-15	0.0000160340816819265	1.6610296135468307e-24	1.3094251354148197e-14	1.720647194173275e-13	1.0747871904382395e-12	1.5036878431600575e-13
28700000	0.004991982532026064	1.8862240190576237e-49	1.380697190860577e-60	4.26426046535739e-10	3.539614008051324e-15	0.0000160340816819265	1.6610296135468556e-24	1.3094251354148197e-14	1.720647194173275e-13	1.0747871904382395e-12	1.5036878431600575e-13
28800000	0.004991982532026064	1.8862240190576237e-49	1.380697190860577e-60	4.26426046535739e-10	3.539614008051324e-15	0.0000160340816819265	1.6610296135468766e-24	1.3094251354148197e-14	1.720647194173275e-13	1.0747871904382395e-12	1.5036878431600575e-13
28900000	0.004991982532026064	1.8862240190576237e-49	1.380697190860577e-60	4.26426046535739e-10	3.539614008051324e-15	0.0000160340816819265	1.661029613546893e-24	1.3094251354148197e-14	1.720647194173275e-13	1.0747871904382395e-12	1.5036878431600575e-13
29000000	0.004991982532026064	1.8862240190576237e-49	1.380697190860577e-60	4.26426046535739e-10	3.539614008051324e-15	0.0000160340816819265	1.6610296135469056e-24	1.3094251354148197e-14	1.720647194173275e-13	1.0747871904382395e-12	1.5036878431600575e-13
29100000	0.004991982532026064	1.8862240190576237e-49	1.380697190860577e-60	4.26426046535739e-10	3.539614008051324e-15	0.0000160340816819265	1.661029613546914e-24	1.3094251354148197e-14	1.720647194173275e-13	1.0747871904382395e-12	1.5036878431600575e-13
29200000	0.004991982532026064	1.8862240190576237e-49	1.380697190860577e-60	4.26426046535739e-10	3.539614008051324e-15	0.0000160340816819265	1.6610296135469185e-24	1.3094251354148197e-14	1.720647194173275e-13	1.0747871904382395e-12	1.5036878431600575e-13
29300000	0.004991982532026064	1.8862240190576237e-49	1.380697190860577e-60	4.26426046535739e-10	3.539614008051324e-15	0.0000160340816819265	1.6610296135469192e-24	1.3094251354148197e-14	1.720647194173275e-13	1.0747871904382395e-12	1.5036878431600575e-13
29400000	0.004991982532026064	1.8862240190576237e-49	1.380697190860577e-60	4.26426046535739e-10	3.539614008051324e-15	0.0000160340816819265	1.6610296135469163e-24	1.3094251354148197e-14	1.720647194173275e-13	1.0747871904382395e-12	1.5036878431600575e-13
29500000	0.004991982532026064	1.8862240190576237e-49	1.380697190860577e-60	4.26426046535739e-10	3.539614008051324e-15	0.0000160340816819265	1.66102961354691e-24	1.3094251354148197e-14	1.720647194173275e-13	1.0747871904382395e-12	1.5036878431600575e-13
29600000	0.004991982532026064	1.8862240190576237e-49	1.380697190860577e-60	4.26426046535739e-10	3.539614008051324e-15	0.0000160340816819265	1.6610296135469e-24	1.3094251354148197e-14	1.720647194173275e-13	1.0747871904382395e-12	1.5036878431600575e-13
29700000	0.004991982532026064	1.8862240190576237e-49	1.380697190860577e-60	4.26426046535739e-10	3.539614008051324e-15	0.0000160340816819265	1.661029613546887e-24	1.3094251354148197e-14	1.720647194173275e-13	1.0747871904382395e-12	1.5036878431600575e-13
29800000	0.004991982532026064	1.8862240190576237e-49	1.380697190860577e-60	4.26426046535739e-10	3.539614008051324e-15	0.0000160340816819265	1.6610296135468703e-24	1.3094251354148197e-14	1.720647194173275e-13	1.0747871904382395e-12	1.5036878431600575e-13
29900000	0.004991982532026064	1.8862240190576237e-49	1.380697190860577e-60	4.26426046535739e-10	3.539614008051324e-15	0.0000160340816819265	1.661029613546851e-24	1.3094251354148197e-14	1.720647194173275e-13	1.0747871904382395e-12	1.5036878431600575e-13
30000000	0.004991982532026064	1.8862240190576237e-49	1.380697190860577e-60	4.26426046535739e-10	3.539614008051324e-15	0.0000160340816819265	1.661029613546828e-24	1.3094251354148197e-14	1.720647194173275e-13	1.0747871904382395e-12	1.5036878431600575e-13
30100000	0.004991982532026064	1.8862240190576237e-49	1.380697190860577e-60	4.26426046535739e-10	3.539614008051324e-15	0.0000160340816819265	1.6610296135468027e-24	1.3094251354148197e-14	1.720647194173275e-13	1.0747871904382395e-12	1.5036878431600575e-13
30200000	0.004991982532026064	1.8862240190576237e-49	1.380697190860577e-60	4.26426046535739e-10	3.539614008051324e-15	0.0000160340816819265	1.6610296135467745e-24	1.3094251354148197e-14	1.720647194173275e-13	1.0747871904382395e-12	1.5036878431600575e-13
30300000	0.004991982532026064	1.8862240190576237e-49	1.380697190860577e-60	4.26426046535739e-10	3.539614008051324e-15	0.0000160340816819265	1.6610296135467436e-24	1.3094251354148197e-14	1.720647194173275e-13	1.0747871904382395e-12	1.5036878431600575e-13
30400000	0.004991982532026064	1.8862240190576237e-49	1.380697190860577e-60	4.26426046535739e-10	3.539614008051324e-15	0.0000160340816819265	1.66102961354671e-24	1.3094251354148197e-14	1.720647194173275e-13	1.0747871904382395e-12	1.5036878431600575e-13
30500000	0.004991982532026064	1.8862240190576237e-49	1.380697190860577e-60	4.26426046535739e-10	3.539614008051324e-15	0.0000160340816819265	1.6610296135466745e-24	1.3094251354148197e-14	1.720647194173275e-13	1.0747871904382395e-12	1.5036878431600575e-13
30600000	0.004991982532026064	1.8862240190576237e-49	1.380697190860577e-60	4.26426046535739e-10	3.539614008051324e-15	0.0000160340816819265	1.6610296135466363e-24	1.3094251354148197e-14	1.720647194173275e-13	1.0747871904382395e-12	1.5036878431600575e-13
30700000	0.004991982532026064	1.8862240190576237e-49	1.380697190860577e-60	4.26426046535739e-10	3.539614008051324e-15	0.0000160340816819265	1.6610296135465956e-24	1.3094251354148197e-14	1.720647194173275e-13	1.0747871904382395e-12	1.5036878431600575e-13
30800000	0.004991982532026064	1.8862240190576237e-49	1.3806971908605772e-60	4.26426046535739e-10	3.539614008051324e-15	0.0000160340816819265	1.6610296135465533e-24	1.3094251354148197e-14	1.720647194173275e-13	1.0747871904382395e-12	1.5036878431600575e-13
30900000	0.004991982532026064	1.8862240190576237e-49	1.3806971908605772e-60	4.26426046535739e-10	3.539614008051324e-15	0.0000160340816819265	1.6610296135465085e-24	1.3094251354148197e-14	1.7206471941732753e-13	1.0747871904382395e-12	1.5036878431600575e-13
31000000	0.004991982532026064	1.8862240190576237e-49	1.3806971908605772e-60	4.26426046535739e-10	3.539614008051324e-15	0.0000160340816819265	1.6610296135464622e-24	1.3094251354148197e-14	1.7206471941732753e-13	1.0747871904382395e-12	1.5036878431600575e-13
31100000	0.004991982532026064	1.8862240190576237e-49	1.3806971908605772e-60	4.26426046535739e-10	3.539614008051324e-15	0.0000160340816819265	1.661029613546414e-24	1.3094251354148197e-14	1.7206471941732753e-13	1.0747871904382395e-12	1.5036878431600575e-13
31200000	0.004991982532026064	1.8862240190576237e-49	1.3806971908605772e-60	4.26426046535739e-10	3.539614008051324e-15	0.0000160340816819265	1.661029613546364e-24	1.3094251354148197e-14	1.7206471941732753e-13	1.0747871904382395e-12	1.5036878431600575e-13
31300000	0.004991982532026064	1.8862240190576237e-49	1.3806971908605772e-60	4.26426046535739e-10	3.539614008051324e-15	0.0000160340816819265	1.6610296135463127e-24	1.3094251354148197e-14	1.7206471941732753e-13	1.0747871904382395e-12	1.5036878431600575e-13
31400000	0.004991982532026064	1.8862240190576237e-49	1.3806971908605772e-60	4.26426046535739e-10	3.539614008051324e-15	0.000016034081681926504	1.6610296135462598e-24	1.3094251354148197e-14	1.7206471941732753e-13	1.0747871904382395e-12	1.5036878431600575e-13
31500000	0.004991982532026064	1.8862240190576237e-49	1.3806971908605772e-60	4.26426046535739e-10	3.539614008051324e-15	0.000016034081681926504	1.6610296135462054e-24	1.3094251354148197e-14	1.7206471941732753e-13	1.0747871904382395e-12	1.5036878431600575e-13
31600000	0.004991982532026064	1.8862240190576237e-49	1.3806971908605772e-60	4.2642604653573903e-10	3.539614008051324e-15	0.000016034081681926504	1.66102961354615e-24	1.3094251354148197e-14	1.7206471941732753e-13	1.0747871904382395e-12	1.5036878431600575e-13
31700000	0.004991982532026064	1.8862240190576237e-49	1.3806971908605772e-60	4.2642604653573903e-10	3.539614008051324e-15	0.000016034081681926504	1.6610296135460934e-24	1.3094251354148197e-14	1.7206471941732753e-13	1.0747871904382397e-12	1.5036878431600575e-13
31800000	0.004991982532026064	1.886224019057624e-49	1.3806971908605772e-60	4.2642604653573903e-10	3.539614008051324e-15	0.000016034081681926504	1.6610296135460357e-24	1.3094251354148197e-14	1.7206471941732753e-13	1.0747871904382397e-12	1.5036878431600575e-13
31900000	0.004991982532026064	1.886224019057624e-49	1.3806971908605772e-60	4.2642604653573903e-10	3.539614008051324e-15	0.000016034081681926504	1.6610296135459773e-24	1.3094251354148197e-14	1.7206471941732753e-13	1.0747871904382397e-12	1.5036878431600575e-13
32000000	0.004991982532026064	1.886224019057624e-49	1.3806971908605772e-60	4.2642604653573903e-10	3.539614008051324e-15	0.000016034081681926504	1.6610296135459182e-24	1.3094251354148197e-14	1.7206471941732753e-13	1.0747871904382397e-12	1.5036878431600575e-13
32100000	0.004991982532026064	1.886224019057624e-49	1.3806971908605772e-60	4.2642604653573903e-10	3.539614008051324e-15	0.000016034081681926504	1.6610296135458583e-24	1.3094251354148197e-14	1.7206471941732753e-13	1.0747871904382397e-12	1.5036878431600575e-13
32200000	0.004991982532026064	1.886224019057624e-49	1.3806971908605772e-60	4.2642604653573903e-10	3.539614008051324e-15	0.000016034081681926504	1.6610296135457977e-24	1.3094251354148197e-14	1.7206471941732753e-13	1.0747871904382397e-12	1.5036878431600575e-13
32300000	0.004991982532026064	1.886224019057624e-49	1.3806971908605772e-60	4.2642604653573903e-10	3.539614008051324e-15	0.000016034081681926504	1.6610296135457367e-24	1.3094251354148197e-14	1.7206471941732753e-13	1.0747871904382397e-12	1.5036878431600575e-13
32400000	0.004991982532026064	1.886224019057624e-49	1.3806971908605772e-60	4.2642604653573903e-10	3.539614008051324e-15	0.000016034081681926504	1.6610296135456754e-24	1.3094251354148197e-14	1.7206471941732753e-13	1.0747871904382397e-12	1.5036878431600575e-13
32500000	0.004991982532026064	1.886224019057624e-49	1.3806971908605772e-60	4.2642604653573903e-10	3.539614008051324e-15	0.000016034081681926504	1.661029613545614e-24	1.3094251354148197e-14	1.7206471941732753e-13	1.0747871904382397e-12	1.5036878431600575e-13
32600000	0.004991982532026064	1.886224019057624e-49	1.3806971908605772e-60	4.2642604653573903e-10	3.539614008051324e-15	0.000016034081681926504	1.6610296135455523e-24	1.3094251354148197e-14	1.7206471941732753e-13	1.0747871904382397e-12	1.5036878431600575e-13
32700000	0.004991982532026064	1.886224019057624e-49	1.3806971908605772e-60	4.2642604653573903e-10	3.539614008051324e-15	0.000016034081681926504	1.661029613545491e-24	1.3094251354148197e-14	1.7206471941732753e-13	1.0747871904382397e-12	1.5036878431600575e-13
32800000	0.004991982532026064	1.886224019057624e-49	1.3806971908605772e-60	4.2642604653573903e-10	3.539614008051324e-15	0.000016034081681926504	1.6610296135454293e-24	1.3094251354148197e-14	1.7206471941732753e-13	1.0747871904382397e-12	1.5036878431600575e-13
32900000	0.004991982532026064	1.886224019057624e-49	1.3806971908605772e-60	4.2642604653573903e-10	3.539614008051324e-15	0.000016034081681926504	1.661029613545368e-24	1.3094251354148197e-14	1.7206471941732753e-13	1.0747871904382397e-12	1.5036878431600575e-13
33000000	0.004991982532026064	1.886224019057624e-49	1.3806971908605772e-60	4.2642604653573903e-10	3.539614008051324e-15	0.000016034081681926504	1.6610296135453073e-24	1.3094251354148197e-14	1.7206471941732753e-13	1.0747871904382397e-12	1.5036878431600575e-13
33100000	0.004991982532026064	1.886224019057624e-49	1.3806971908605772e-60	4.2642604653573903e-10	3.539614008051324e-15	0.000016034081681926504	1.6610296135452467e-24	1.3094251354148197e-14	1.7206471941732753e-13	1.0747871904382397e-12	1.5036878431600575e-13
33200000	0.004991982532026064	1.886224019057624e-49	1.3806971908605772e-60	4.2642604653573903e-10	3.539614008051324e-15	0.000016034081681926504	1.6610296135451868e-24	1.3094251354148197e-14	1.7206471941732753e-13	1.0747871904382397e-12	1.5036878431600575e-13
33300000	0.004991982532026064	1.886224019057624e-49	1.3806971908605772e-60	4.2642604653573903e-10	3.539614008051324e-15	0.000016034081681926504	1.6610296135451273e-24	1.3094251354148197e-14	1.7206471941732753e-13	1.0747871904382397e-12	1.5036878431600575e-13
33400000	0.004991982532026064	1.886224019057624e-49	1.3806971908605772e-60	4.2642604653573903e-10	3.539614008051324e-15	0.000016034081681926504	1.661029613545069e-24	1.3094251354148197e-14	1.7206471941732753e-13	1.0747871904382397e-12	1.5036878431600575e-13
33500000	0.004991982532026064	1.886224019057624e-49	1.3806971908605772e-60	4.2642604653573903e-10	3.539614008051324e-15	0.000016034081681926504	1.6610296135450112e-24	1.3094251354148197e-14	1.7206471941732753e-13	1.0747871904382397e-12	1.5036878431600575e-13
33600000	0.004991982532026064	1.886224019057624e-49	1.3806971908605772e-60	4.2642604653573903e-10	3.539614008051324e-15	0.000016034081681926504	1.6610296135449546e-24	1.3094251354148197e-14	1.7206471941732753e-13	1.0747871904382397e-12	1.5036878431600575e-13
33700000	0.004991982532026064	1.886224019057624e-49	1.3806971908605772e-60	4.2642604653573903e-10	3.539614008051324e-15	0.000016034081681926504	1.6610296135448988e-24	1.3094251354148197e-14	1.7206471941732753e-13	1.0747871904382397e-12	1.5036878431600575e-13
33800000	0.004991982532026064	1.886224019057624e-49	1.3806971908605775e-60	4.2642604653573903e-10	3.539614008051324e-15	0.000016034081681926504	1.6610296135448448e-24	1.3094251354148197e-14	1.7206471941732753e-13	1.0747871904382397e-12	1.5036878431600575e-13
33900000	0.004991982532026064	1.886224019057624e-49	1.3806971908605775e-60	4.2642604653573903e-10	3.539614008051324e-15	0.000016034081681926504	1.6610296135447915e-24	1.3094251354148197e-14	1.7206471941732753e-13	1.0747871904382397e-12	1.5036878431600575e-13
34000000	0.004991982532026064	1.886224019057624e-49	1.3806971908605775e-60	4.2642604653573903e-10	3.539614008051324e-15	0.000016034081681926504	1.66102961354474e-24	1.3094251354148197e-14	1.7206471941732753e-13	1.0747871904382397e-12	1.5036878431600575e-13
34100000	0.004991982532026064	1.886224019057624e-49	1.3806971908605775e-60	4.2642604653573903e-10	3.539614008051324e-15	0.000016034081681926504	1.66102961354469e-24	1.3094251354148197e-14	1.7206471941732753e-13	1.0747871904382397e-12	1.5036878431600575e-13
34200000	0.004991982532026064	1.886224019057624e-49	1.3806971908605775e-60	4.2642604653573903e-10	3.539614008051324e-15	0.000016034081681926504	1.6610296135446417e-24	1.3094251354148197e-14	1.7206471941732753e-13	1.0747871904382397e-12	1.5036878431600575e-13
34300000	0.004991982532026064	1.886224019057624e-49	1.3806971908605775e-60	4.2642604653573903e-10	3.539614008051324e-15	0.000016034081681926504	1.661029613544595e-24	1.3094251354148197e-14	1.7206471941732753e-13	1.0747871904382397e-12	1.5036878431600575e-13
34400000	0.004991982532026064	1.886224019057624e-49	1.3806971908605775e-60	4.2642604653573903e-10	3.539614008051324e-15	0.000016034081681926504	1.6610296135445506e-24	1.3094251354148197e-14	1.7206471941732753e-13	1.0747871904382397e-12	1.5036878431600575e-13
34500000	0.004991982532026064	1.8862240190576245e-49	1.3806971908605775e-60	4.2642604653573903e-10	3.539614008051324e-15	0.000016034081681926504	1.6610296135445076e-24	1.3094251354148197e-14	1.7206471941732753e-13	1.0747871904382397e-12	1.5036878431600575e-13
34600000	0.004991982532026064	1.8862240190576245e-49	1.3806971908605775e-60	4.2642604653573903e-10	3.539614008051324e-15	0.000016034081681926504	1.6610296135444672e-24	1.3094251354148197e-14	1.7206471941732753e-13	1.0747871904382397e-12	1.5036878431600575e-13
34700000	0.004991982532026064	1.8862240190576245e-49	1.3806971908605775e-60	4.2642604653573903e-10	3.539614008051324e-15	0.000016034081681926504	1.6610296135444286e-24	1.3094251354148197e-14	1.7206471941732753e-13	1.0747871904382397e-12	1.5036878431600575e-13
34800000	0.004991982532026064	1.8862240190576245e-49	1.3806971908605775e-60	4.2642604653573903e-10	3.539614008051324e-15	0.000016034081681926504	1.6610296135443926e-24	1.3094251354148197e-14	1.7206471941732753e-13	1.0747871904382397e-12	1.5036878431600575e-13
34900000	0.004991982532026064	1.8862240190576245e-49	1.3806971908605775e-60	4.2642604653573903e-10	3.539614008051324e-15	0.000016034081681926504	1.6610296135443592e-24	1.3094251354148197e-14	1.7206471941732753e-13	1.0747871904382397e-12	1.5036878431600575e-13
35000000	0.004991982532026064	1.8862240190576245e-49	1.3806971908605775e-60	4.2642604653573903e-10	3.539614008051324e-15	0.000016034081681926504	1.661029613544328e-24	1.3094251354148197e-14	1.7206471941732753e-13	1.0747871904382397e-12	1.5036878431600575e-13
35100000	0.004991982532026064	1.8862240190576245e-49	1.3806971908605775e-60	4.2642604653573903e-10	3.539614008051324e-15	0.000016034081681926504	1.6610296135442997e-24	1.3094251354148197e-14	1.7206471941732753e-13	1.0747871904382397e-12	1.5036878431600575e-13
35200000	0.004991982532026064	1.8862240190576245e-49	1.3806971908605775e-60	4.2642604653573903e-10	3.539614008051324e-15	0.000016034081681926504	1.661029613544274e-24	1.3094251354148197e-14	1.7206471941732753e-13	1.0747871904382397e-12	1.5036878431600575e-13
35300000	0.004991982532026064	1.8862240190576245e-49	1.3806971908605775e-60	4.2642604653573903e-10	3.539614008051324e-15	0.000016034081681926504	1.6610296135442512e-24	1.3094251354148197e-14	1.7206471941732753e-13	1.0747871904382397e-12	1.5036878431600575e-13
35400000	0.004991982532026064	1.8862240190576245e-49	1.3806971908605775e-60	4.2642604653573903e-10	3.539614008051324e-15	0.000016034081681926504	1.6610296135442314e-24	1.3094251354148197e-14	1.7206471941732753e-13	1.0747871904382397e-12	1.5036878431600575e-13
35500000	0.004991982532026064	1.8862240190576245e-49	1.3806971908605775e-60	4.2642604653573903e-10	3.539614008051324e-15	0.000016034081681926504	1.661029613544215e-24	1.3094251354148197e-14	1.7206471941732753e-13	1.0747871904382397e-12	1.5036878431600575e-13
35600000	0.004991982532026064	1.8862240190576245e-49	1.3806971908605775e-60	4.2642604653573903e-10	3.539614008051324e-15	0.000016034081681926504	1.6610296135442012e-24	1.3094251354148197e-14	1.7206471941732753e-13	1.0747871904382397e-12	1.5036878431600575e-13
35700000	0.004991982532026064	1.8862240190576245e-49	1.3806971908605775e-60	4.2642604653573903e-10	3.539614008051324e-15	0.000016034081681926504	1.661029613544191e-24	1.3094251354148197e-14	1.7206471941732753e-13	1.0747871904382397e-12	1.5036878431600575e-13
35800000	0.004991982532026064	1.8862240190576245e-49	1.3806971908605775e-60	4.2642604653573903e-10	3.539614008051324e-15	0.000016034081681926504	1.6610296135441843e-24	1.3094251354148197e-14	1.7206471941732753e-13	1.0747871904382397e-12	1.5036878431600575e-13
35900000	0.004991982532026064	1.8862240190576245e-49	1.3806971908605775e-60	4.2642604653573903e-10	3.539614008051324e-15	0.000016034081681926504	1.6610296135441814e-24	1.3094251354148197e-14	1.7206471941732753e-13	1.0747871904382397e-12	1.5036878431600575e-13
36000000	0.004991982532026064	1.8862240190576245e-49	1.3806971908605775e-60	4.2642604653573903e-10	3.539614008051324e-15	0.000016034081681926504	1.661029613544181e-24	1.3094251354148197e-14	1.7206471941732753e-13	1.0747871904382397e-12	1.5036878431600575e-13
36100000	0.004991982532026064	1.8862240190576245e-49	1.3806971908605775e-60	4.2642604653573903e-10	3.539614008051324e-15	0.000016034081681926504	1.661029613544181e-24	1.3094251354148197e-14	1.7206471941732753e-13	1.0747871904382397e-12	1.5036878431600575e-13
36200000	0.004991982532026064	1.8862240190576245e-49	1.3806971908605775e-60	4.2642604653573903e-10	3.539614008051324e-15	0.000016034081681926504	1.661029613544181e-24	1.3094251354148197e-14	1.7206471941732753e-13	1.0747871904382397e-12	1.5036878431600575e-13
36300000	0.004991982532026064	1.8862240190576245e-49	1.3806971908605775e-60	4.2642604653573903e-10	3.539614008051324e-15	0.000016034081681926504	1.661029613544181e-24	1.3094251354148197e-14	1.7206471941732753e-13	1.0747871904382397e-12	1.5036878431600575e-13
36400000	0.004991982532026064	1.8862240190576245e-49	1.3806971908605775e-60	4.2642604653573903e-10	3.539614008051324e-15	0.000016034081681926504	1.661029613544181e-24	1.3094251354148197e-14	1.7206471941732753e-13	1.0747871904382397e-12	1.5036878431600575e-13
36500000	0.004991982532026064	1.8862240190576245e-49	1.3806971908605775e-60	4.2642604653573903e-10	3.539614008051324e-15	0.000016034081681926504	1.661029613544181e-24	1.3094251354148197e-14	1.7206471941732753e-13	1.0747871904382397e-12	1.5036878431600575e-13
36600000	0.004991982532026064	1.8862240190576245e-49	1.3806971908605775e-60	4.2642604653573903e-10	3.539614008051324e-15	0.000016034081681926504	1.661029613544181e-24	1.3094251354148197e-14	1.7206471941732753e-13	1.0747871904382397e-12	1.5036878431600575e-13
36700000	0.004991982532026064	1.8862240190576245e-49	1.3806971908605775e-60	4.2642604653573903e-10	3.539614008051324e-15	0.000016034081681926504	1.661029613544181e-24	1.3094251354148197e-14	1.7206471941732753e-13	1.0747871904382397e-12	1.5036878431600575e-13
36800000	0.004991982532026064	1.8862240190576245e-49	1.3806971908605775e-60	4.2642604653573903e-10	3.539614008051324e-15	0.000016034081681926504	1.661029613544181e-24	1.3094251354148197e-14	1.7206471941732753e-13	1.0747871904382397e-12	1.5036878431600575e-13
36900000	0.004991982532026064	1.8862240190576245e-49	1.3806971908605775e-60	4.2642604653573903e-10	3.539614008051324e-15	0.000016034081681926504	1.661029613544181e-24	1.3094251354148197e-14	1.7206471941732753e-13	1.0747871904382397e-12	1.5036878431600575e-13
37000000	0.004991982532026064	1.8862240190576245e-49	1.3806971908605775e-60	4.2642604653573903e-10	3.539614008051324e-15	0.000016034081681926504	1.661029613544181e-24	1.3094251354148197e-14	1.7206471941732753e-13	1.0747871904382397e-12	1.5036878431600575e-13
37100000	0.004991982532026064	1.8862240190576245e-49	1.3806971908605775e-60	4.2642604653573903e-10	3.539614008051324e-15	0.000016034081681926504	1.661029613544181e-24	1.3094251354148197e-14	1.7206471941732753e-13	1.0747871904382397e-12	1.5036878431600575e-13
37200000	0.004991982532026064	1.8862240190576245e-49	1.3806971908605775e-60	4.2642604653573903e-10	3.539614008051324e-15	0.000016034081681926504	1.661029613544181e-24	1.3094251354148197e-14	1.7206471941732753e-13	1.0747871904382397e-12	1.5036878431600575e-13
37300000	0.004991982532026064	1.8862240190576245e-49	1.3806971908605775e-60	4.2642604653573903e-10	3.539614008051324e-15	0.000016034081681926504	1.661029613544181e-24	1.3094251354148197e-14	1.7206471941732753e-13	1.0747871904382397e-12	1.5036878431600575e-13
37400000	0.004991982532026064	1.8862240190576245e-49	1.3806971908605775e-60	4.2642604653573903e-10	3.539614008051324e-15	0.000016034081681926504	1.6610296135441814e-24	1.3094251354148197e-14	1.7206471941732753e-13	1.0747871904382397e-12	1.5036878431600575e-13
37500000	0.004991982532026064	1.8862240190576245e-49	1.3806971908605775e-60	4.2642604653573903e-10	3.539614008051324e-15	0.000016034081681926504	1.6610296135441814e-24	1.3094251354148197e-14	1.7206471941732753e-13	1.0747871904382397e-12	1.5036878431600575e-13
37600000	0.004991982532026064	1.8862240190576245e-49	1.3806971908605775e-60	4.2642604653573903e-10	3.539614008051324e-15	0.000016034081681926504	1.6610296135441814e-24	1.3094251354148197e-14	1.7206471941732753e-13	1.0747871904382397e-12	1.5036878431600575e-13
37700000	0.004991982532026064	1.8862240190576245e-49	1.3806971908605775e-60	4.2642604653573903e-10	3.539614008051324e-15	0.000016034081681926504	1.6610296135441814e-24	1.3094251354148197e-14	1.7206471941732753e-13	1.0747871904382397e-12	1.5036878431600575e-13
37800000	0.004991982532026064	1.8862240190576245e-49	1.3806971908605775e-60	4.2642604653573903e-10	3.539614008051324e-15	0.000016034081681926504	1.6610296135441814e-24	1.3094251354148197e-14	1.7206471941732753e-13	1.0747871904382397e-12	1.5036878431600575e-13
37900000	0.004991982532026064	1.8862240190576245e-49	1.3806971908605775e-60	4.2642604653573903e-10	3.539614008051324e-15	0.000016034081681926504	1.6610296135441814e-24	1.3094251354148197e-14	1.7206471941732753e-13	1.0747871904382397e-12	1.5036878431600575e-13
38000000	0.004991982532026064	1.8862240190576245e-49	1.3806971908605775e-60	4.2642604653573903e-10	3.539614008051324e-15	0.000016034081681926504	1.6610296135441814e-24	1.3094251354148197e-14	1.7206471941732753e-13	1.0747871904382397e-12	1.5036878431600575e-13
38100000	0.004991982532026064	1.8862240190576245e-49	1.3806971908605775e-60	4.2642604653573903e-10	3.539614008051324e-15	0.000016034081681926504	1.6610296135441814e-24	1.3094251354148197e-14	1.7206471941732753e-13	1.0747871904382397e-12	1.5036878431600575e-13
38200000	0.004991982532026064	1.8862240190576245e-49	1.3806971908605775e-60	4.2642604653573903e-10	3.539614008051324e-15	0.000016034081681926504	1.6610296135441814e-24	1.3094251354148197e-14	1.7206471941732753e-13	1.0747871904382397e-12	1.5036878431600575e-13
38300000	0.004991982532026064	1.8862240190576245e-49	1.3806971908605775e-60	4.2642604653573903e-10	3.539614008051324e-15	0.000016034081681926504	1.6610296135441814e-24	1.3094251354148197e-14	1.7206471941732753e-13	1.0747871904382397e-12	1.5036878431600575e-13
38400000	0.004991982532026064	1.8862240190576245e-49	1.3806971908605775e-60	4.2642604653573903e-10	3.539614008051324e-15	0.000016034081681926504	1.6610296135441814e-24	1.3094251354148197e-14	1.7206471941732753e-13	1.0747871904382397e-12	1.5036878431600575e-13
38500000	0.004991982532026064	1.8862240190576245e-49	1.3806971908605775e-60	4.2642604653573903e-10	3.539614008051324e-15	0.000016034081681926504	1.6610296135441814e-24	1.3094251354148197e-14	1.7206471941732753e-13	1.0747871904382397e-12	1.5036878431600575e-13
38600000	0.004991982532026064	1.8862240190576245e-49	1.3806971908605775e-60	4.2642604653573903e-10	3.539614008051324e-15	0.000016034081681926504	1.6610296135441814e-24	1.3094251354148197e-14	1.7206471941732753e-13	1.0747871904382397e-12	1.5036878431600575e-13
38700000	0.004991982532026064	1.8862240190576245e-49	1.3806971908605775e-60	4.2642604653573903e-10	3.539614008051324e-15	0.000016034081681926504	1.6610296135441814e-24	1.3094251354148197e-14	1.7206471941732753e-13	1.0747871904382397e-12	1.5036878431600575e-13
38800000	0.004991982532026064	1.8862240190576245e-49	1.3806971908605775e-60	4.2642604653573903e-10	3.539614008051324e-15	0.000016034081681926504	1.6610296135441814e-24	1.3094251354148197e-14	1.7206471941732753e-13	1.0747871904382397e-12	1.5036878431600575e-13
38900000	0.004991982532026064	1.8862240190576245e-49	1.3806971908605775e-60	4.2642604653573903e-10	3.539614008051324e-15	0.000016034081681926504	1.6610296135441814e-24	1.3094251354148197e-14	1.7206471941732753e-13	1.0747871904382397e-12	1.5036878431600575e-13
39000000	0.004991982532026064	1.8862240190576245e-49	1.3806971908605775e-60	4.2642604653573903e-10	3.539614008051324e-15	0.000016034081681926504	1.6610296135441814e-24	1.3094251354148197e-14	1.7206471941732753e-13	1.0747871904382397e-12	1.5036878431600575e-13
39100000	0.004991982532026064	1.8862240190576245e-49	1.3806971908605775e-60	4.2642604653573903e-10	3.539614008051324e-15	0.000016034081681926504	1.6610296135441814e-24	1.3094251354148197e-14	1.7206471941732753e-13	1.0747871904382397e-12	1.5036878431600575e-13
39200000	0.004991982532026064	1.8862240190576245e-49	1.3806971908605775e-60	4.2642604653573903e-10	3.539614008051324e-15	0.000016034081681926504	1.6610296135441814e-24	1.3094251354148197e-14	1.7206471941732753e-13	1.0747871904382397e-12	1.5036878431600575e-13
39300000	0.004991982532026064	1.8862240190576245e-49	1.3806971908605775e-60	4.2642604653573903e-10	3.539614008051324e-15	0.000016034081681926504	1.6610296135441814e-24	1.3094251354148197e-14	1.7206471941732753e-13	1.0747871904382397e-12	1.5036878431600575e-13
39400000	0.004991982532026064	1.8862240190576245e-49	1.3806971908605775e-60	4.2642604653573903e-10	3.539614008051324e-15	0.000016034081681926504	1.6610296135441814e-24	1.3094251354148197e-14	1.7206471941732753e-13	1.0747871904382397e-12	1.5036878431600575e-13
39500000	0.004991982532026064	1.8862240190576245e-49	1.3806971908605775e-60	4.2642604653573903e-10	3.539614008051324e-15	0.000016034081681926504	1.6610296135441814e-24	1.3094251354148197e-14	1.7206471941732753e-13	1.0747871904382397e-12	1.5036878431600575e-13
39600000	0.004991982532026064	1.8862240190576245e-49	1.3806971908605775e-60	4.2642604653573903e-10	3.539614008051324e-15	0.000016034081681926504	1.6610296135441814e-24	1.3094251354148197e-14	1.7206471941732753e-13	1.0747871904382397e-12	1.5036878431600575e-13
39700000	0.004991982532026064	1.8862240190576245e-49	1.3806971908605775e-60	4.2642604653573903e-10	3.539614008051324e-15	0.000016034081681926504	1.6610296135441814e-24	1.3094251354148197e-14	1.7206471941732753e-13	1.0747871904382397e-12	1.5036878431600575e-13
39800000	0.004991982532026064	1.8862240190576245e-49	1.3806971908605775e-60	4.2642604653573903e-10	3.539614008051324e-15	0.000016034081681926504	1.6610296135441814e-24	1.3094251354148197e-14	1.7206471941732753e-13	1.0747871904382397e-12	1.5036878431600575e-13
39900000	0.004991982532026064	1.8862240190576245e-49	1.3806971908605775e-60	4.2642604653573903e-10	3.539614008051324e-15	0.000016034081681926504	1.6610296135441814e-24	1.3094251354148197e-14	1.7206471941732753e-13	1.0747871904382397e-12	1.5036878431600575e-13
40000000	0.004991982532026064	1.8862240190576245e-49	1.3806971908605775e-60	4.2642604653573903e-10	3.539614008051324e-15	0.000016034081681926504	1.6610296135441814e-24	1.3094251354148197e-14	1.7206471941732753e-13	1.0747871904382397e-12	1.5036878431600575e-13
40100000	0.004991982532026064	1.8862240190576245e-49	1.3806971908605775e-60	4.2642604653573903e-10	3.539614008051324e-15	0.000016034081681926504	1.6610296135441814e-24	1.3094251354148197e-14	1.7206471941732753e-13	1.0747871904382397e-12	1.5036878431600575e-13
40200000	0.004991982532026064	1.8862240190576245e-49	1.3806971908605775e-60	4.2642604653573903e-10	3.539614008051324e-15	0.000016034081681926504	1.6610296135441814e-24	1.3094251354148197e-14	1.7206471941732753e-13	1.0747871904382397e-12	1.5036878431600575e-13
40300000	0.004991982532026064	1.8862240190576245e-49	1.3806971908605775e-60	4.2642604653573903e-10	3.539614008051324e-15	0.000016034081681926504	1.6610296135441814e-24	1.3094251354148197e-14	1.7206471941732753e-13	1.0747871904382397e-12	1.5036878431600575e-13
40400000	0.004991982532026064	1.8862240190576245e-49	1.3806971908605772e-60	4.2642604653573903e-10	3.539614008051324e-15	0.000016034081681926504	1.6610296135441814e-24	1.3094251354148197e-14	1.7206471941732753e-13	1.0747871904382397e-12	1.5036878431600575e-13
40500000	0.004991982532026064	1.8862240190576245e-49	1.3806971908605772e-60	4.2642604653573903e-10	3.539614008051324e-15	0.000016034081681926504	1.6610296135441814e-24	1.3094251354148197e-14	1.7206471941732753e-13	1.0747871904382397e-12	1.5036878431600575e-13
40600000	0.004991982532026064	1.8862240190576245e-49	1.3806971908605772e-60	4.2642604653573903e-10	3.539614008051324e-15	0.000016034081681926504	1.6610296135441814e-24	1.3094251354148197e-14	1.7206471941732753e-13	1.0747871904382397e-12	1.5036878431600575e-13
40700000	0.004991982532026064	1.8862240190576245e-49	1.3806971908605772e-60	4.2642604653573903e-10	3.539614008051324e-15	0.000016034081681926504	1.6610296135441814e-24	1.3094251354148197e-14	1.7206471941732753e-13	1.0747871904382397e-12	1.5036878431600575e-13
40800000	0.004991982532026064	1.8862240190576245e-49	1.3806971908605772e-60	4.2642604653573903e-10	3.539614008051324e-15	0.000016034081681926504	1.6610296135441814e-24	1.3094251354148197e-14	1.7206471941732753e-13	1.0747871904382397e-12	1.5036878431600575e-13
40900000	0.004991982532026064	1.8862240190576245e-49	1.3806971908605772e-60	4.2642604653573903e-10	3.539614008051324e-15	0.000016034081681926504	1.6610296135441814e-24	1.3094251354148197e-14	1.7206471941732753e-13	1.0747871904382397e-12	1.5036878431600575e-13
41000000	0.004991982532026064	1.8862240190576245e-49	1.3806971908605772e-60	4.2642604653573903e-10	3.539614008051324e-15	0.000016034081681926504	1.6610296135441814e-24	1.3094251354148197e-14	1.7206471941732753e-13	1.0747871904382397e-12	1.5036878431600575e-13
41100000	0.004991982532026064	1.8862240190576245e-49	1.3806971908605772e-60	4.2642604653573903e-10	3.539614008051324e-15	0.000016034081681926504	1.6610296135441814e-24	1.3094251354148197e-14	1.7206471941732753e-13	1.0747871904382397e-12	1.5036878431600575e-13
41200000	0.004991982532026064	1.8862240190576245e-49	1.3806971908605772e-60	4.2642604653573903e-10	3.539614008051324e-15	0.000016034081681926504	1.6610296135441814e-24	1.3094251354148197e-14	1.7206471941732753e-13	1.0747871904382397e-12	1.5036878431600575e-13
41300000	0.004991982532026064	1.8862240190576245e-49	1.3806971908605772e-60	4.2642604653573903e-10	3.539614008051324e-15	0.000016034081681926504	1.6610296135441814e-24	1.3094251354148197e-14	1.7206471941732753e-13	1.0747871904382397e-12	1.5036878431600575e-13
41400000	0.004991982532026064	1.886224019057624e-49	1.3806971908605772e-60	4.2642604653573903e-10	3.539614008051324e-15	0.000016034081681926504	1.6610296135441814e-24	1.3094251354148197e-14	1.7206471941732753e-13	1.0747871904382397e-12	1.5036878431600575e-13
41500000	0.004991982532026064	1.886224019057624e-49	1.3806971908605772e-60	4.2642604653573903e-10	3.539614008051324e-15	0.000016034081681926504	1.6610296135441814e-24	1.3094251354148197e-14	1.7206471941732753e-13	1.0747871904382397e-12	1.5036878431600578e-13
41600000	0.004991982532026064	1.886224019057624e-49	1.3806971908605772e-60	4.2642604653573903e-10	3.539614008051324e-15	0.0000160340816819265	1.6610296135441814e-24	1.3094251354148197e-14	1.7206471941732753e-13	1.0747871904382397e-12	1.5036878431600578e-13
41700000	0.004991982532026064	1.886224019057624e-49	1.3806971908605772e-60	4.2642604653573903e-10	3.539614008051324e-15	0.0000160340816819265	1.6610296135441814e-24	1.3094251354148197e-14	1.7206471941732753e-13	1.0747871904382397e-12	1.5036878431600578e-13
41800000	0.004991982532026064	1.886224019057624e-49	1.3806971908605772e-60	4.2642604653573903e-10	3.539614008051324e-15	0.0000160340816819265	1.6610296135441814e-24	1.3094251354148197e-14	1.7206471941732753e-13	1.0747871904382397e-12	1.5036878431600578e-13
41900000	0.004991982532026064	1.886224019057624e-49	1.3806971908605772e-60	4.2642604653573903e-10	3.539614008051324e-15	0.0000160340816819265	1.661029613544181e-24	1.3094251354148197e-14	1.7206471941732753e-13	1.0747871904382397e-12	1.5036878431600578e-13
42000000	0.004991982532026064	1.886224019057624e-49	1.3806971908605772e-60	4.2642604653573903e-10	3.539614008051324e-15	0.0000160340816819265	1.661029613544181e-24	1.3094251354148197e-14	1.7206471941732753e-13	1.0747871904382397e-12	1.5036878431600578e-13
42100000	0.004991982532026064	1.886224019057624e-49	1.3806971908605772e-60	4.2642604653573903e-10	3.539614008051324e-15	0.0000160340816819265	1.661029613544181e-24	1.3094251354148197e-14	1.7206471941732753e-13	1.0747871904382397e-12	1.5036878431600578e-13
42200000	0.004991982532026064	1.886224019057624e-49	1.3806971908605772e-60	4.2642604653573903e-10	3.539614008051324e-15	0.0000160340816819265	1.661029613544181e-24	1.3094251354148197e-14	1.7206471941732753e-13	1.0747871904382395e-12	1.5036878431600578e-13
42300000	0.004991982532026064	1.886224019057624e-49	1.3806971908605772e-60	4.2642604653573903e-10	3.539614008051324e-15	0.0000160340816819265	1.661029613544181e-24	1.3094251354148197e-14	1.7206471941732753e-13	1.0747871904382395e-12	1.5036878431600578e-13
42400000	0.004991982532026064	1.886224019057624e-49	1.3806971908605772e-60	4.2642604653573903e-10	3.539614008051324e-15	0.0000160340816819265	1.661029613544181e-24	1.3094251354148197e-14	1.7206471941732753e-13	1.0747871904382395e-12	1.5036878431600578e-13
42500000	0.004991982532026064	1.886224019057624e-49	1.3806971908605772e-60	4.2642604653573903e-10	3.539614008051324e-15	0.0000160340816819265	1.661029613544181e-24	1.3094251354148197e-14	1.7206471941732753e-13	1.0747871904382395e-12	1.5036878431600578e-13
42600000	0.004991982532026064	1.886224019057624e-49	1.3806971908605772e-60	4.2642604653573903e-10	3.539614008051324e-15	0.0000160340816819265	1.661029613544181e-24	1.3094251354148197e-14	1.7206471941732753e-13	1.0747871904382395e-12	1.5036878431600578e-13
42700000	0.004991982532026064	1.886224019057624e-49	1.3806971908605772e-60	4.2642604653573903e-10	3.539614008051324e-15	0.0000160340816819265	1.661029613544181e-24	1.3094251354148197e-14	1.7206471941732753e-13	1.0747871904382395e-12	1.5036878431600578e-13
42800000	0.004991982532026064	1.886224019057624e-49	1.3806971908605772e-60	4.2642604653573903e-10	3.539614008051324e-15	0.0000160340816819265	1.661029613544181e-24	1.3094251354148197e-14	1.7206471941732753e-13	1.0747871904382395e-12	1.5036878431600578e-13
42900000	0.004991982532026064	1.886224019057624e-49	1.3806971908605772e-60	4.2642604653573903e-10	3.539614008051324e-15	0.0000160340816819265	1.661029613544181e-24	1.3094251354148197e-14	1.7206471941732753e-13	1.0747871904382395e-12	1.5036878431600578e-13
43000000	0.004991982532026064	1.886224019057624e-49	1.3806971908605772e-60	4.2642604653573903e-10	3.539614008051324e-15	0.0000160340816819265	1.661029613544181e-24	1.3094251354148197e-14	1.7206471941732753e-13	1.0747871904382395e-12	1.5036878431600578e-13
43100000	0.004991982532026064	1.886224019057624e-49	1.3806971908605772e-60	4.2642604653573903e-10	3.539614008051324e-15	0.0000160340816819265	1.661029613544181e-24	1.3094251354148197e-14	1.7206471941732753e-13	1.0747871904382395e-12	1.5036878431600578e-13
43200000	0.004991982532026064	1.886224019057624e-49	1.3806971908605772e-60	4.2642604653573903e-10	3.539614008051324e-15	0.0000160340816819265	1.661029613544181e-24	1.3094251354148197e-14	1.7206471941732753e-13	1.0747871904382395e-12	1.5036878431600578e-13
43300000	0.004991982532026064	1.886224019057624e-49	1.3806971908605772e-60	4.2642604653573903e-10	3.539614008051324e-15	0.0000160340816819265	1.661029613544181e-24	1.3094251354148197e-14	1.7206471941732753e-13	1.0747871904382395e-12	1.5036878431600578e-13
43400000	0.004991982532026064	1.886224019057624e-49	1.3806971908605772e-60	4.2642604653573903e-10	3.539614008051324e-15	0.0000160340816819265	1.661029613544181e-24	1.3094251354148197e-14	1.7206471941732753e-13	1.0747871904382395e-12	1.5036878431600578e-13
43500000	0.004991982532026064	1.886224019057624e-49	1.3806971908605772e-60	4.2642604653573903e-10	3.539614008051324e-15	0.0000160340816819265	1.661029613544181e-24	1.3094251354148197e-14	1.7206471941732753e-13	1.0747871904382395e-12	1.5036878431600578e-13
43600000	0.004991982532026064	1.886224019057624e-49	1.380697190860577e-60	4.2642604653573903e-10	3.539614008051324e-15	0.0000160340816819265	1.661029613544181e-24	1.3094251354148197e-14	1.7206471941732753e-13	1.0747871904382395e-12	1.5036878431600578e-13
43700000	0.004991982532026064	1.886224019057624e-49	1.380697190860577e-60	4.2642604653573903e-10	3.539614008051324e-15	0.0000160340816819265	1.661029613544181e-24	1.3094251354148197e-14	1.7206471941732753e-13	1.0747871904382395e-12	1.5036878431600578e-13
43800000	0.004991982532026064	1.886224019057624e-49	1.380697190860577e-60	4.2642604653573903e-10	3.539614008051324e-15	0.0000160340816819265	1.661029613544181e-24	1.3094251354148197e-14	1.7206471941732753e-13	1.0747871904382395e-12	1.5036878431600578e-13
43900000	0.004991982532026064	1.886224019057624e-49	1.380697190860577e-60	4.2642604653573903e-10	3.539614008051324e-15	0.0000160340816819265	1.661029613544181e-24	1.3094251354148197e-14	1.7206471941732753e-13	1.0747871904382395e-12	1.5036878431600578e-13
44000000	0.004991982532026064	1.886224019057624e-49	1.380697190860577e-60	4.2642604653573903e-10	3.539614008051324e-15	0.0000160340816819265	1.661029613544181e-24	1.3094251354148197e-14	1.7206471941732753e-13	1.0747871904382395e-12	1.5036878431600578e-13
44100000	0.004991982532026064	1.886224019057624e-49	1.380697190860577e-60	4.2642604653573903e-10	3.539614008051324e-15	0.0000160340816819265	1.661029613544181e-24	1.3094251354148197e-14	1.7206471941732753e-13	1.0747871904382395e-12	1.5036878431600578e-13
44200000	0.004991982532026064	1.8862240190576237e-49	1.380697190860577e-60	4.2642604653573903e-10	3.539614008051324e-15	0.0000160340816819265	1.661029613544181e-24	1.3094251354148197e-14	1.7206471941732753e-13	1.0747871904382395e-12	1.5036878431600578e-13
44300000	0.004991982532026064	1.8862240190576237e-49	1.380697190860577e-60	4.2642604653573903e-10	3.539614008051324e-15	0.0000160340816819265	1.661029613544181e-24	1.3094251354148197e-14	1.7206471941732753e-13	1.0747871904382395e-12	1.5036878431600578e-13
44400000	0.004991982532026064	1.8862240190576237e-49	1.380697190860577e-60	4.2642604653573903e-10	3.539614008051324e-15	0.0000160340816819265	1.661029613544181e-24	1.3094251354148197e-14	1.7206471941732753e-13	1.0747871904382395e-12	1.5036878431600578e-13
44500000	0.004991982532026064	1.8862240190576237e-49	1.380697190860577e-60	4.2642604653573903e-10	3.539614008051324e-15	0.0000160340816819265	1.661029613544181e-24	1.3094251354148197e-14	1.7206471941732753e-13	1.0747871904382395e-12	1.5036878431600578e-13
44600000	0.004991982532026064	1.8862240190576237e-49	1.380697190860577e-60	4.2642604653573903e-10	3.539614008051324e-15	0.0000160340816819265	1.661029613544181e-24	1.3094251354148197e-14	1.7206471941732753e-13	1.0747871904382395e-12	1.5036878431600578e-13
44700000	0.004991982532026064	1.8862240190576237e-49	1.380697190860577e-60	4.2642604653573903e-10	3.539614008051324e-15	0.0000160340816819265	1.661029613544181e-24	1.3094251354148197e-14	1.7206471941732753e-13	1.0747871904382395e-12	1.5036878431600578e-13
44800000	0.004991982532026064	1.8862240190576237e-49	1.380697190860577e-60	4.2642604653573903e-10	3.539614008051324e-15	0.0000160340816819265	1.661029613544181e-24	1.3094251354148197e-14	1.7206471941732753e-13	1.0747871904382395e-12	1.5036878431600578e-13
44900000	0.004991982532026064	1.8862240190576237e-49	1.380697190860577e-60	4.2642604653573903e-10	3.539614008051324e-15	0.0000160340816819265	1.661029613544181e-24	1.3094251354148197e-14	1.7206471941732753e-13	1.0747871904382395e-12	1.5036878431600578e-13
45000000	0.004991982532026064	1.8862240190576237e-49	1.380697190860577e-60	4.2642604653573903e-10	3.539614008051324e-15	0.0000160340816819265	1.661029613544181e-24	1.3094251354148197e-14	1.7206471941732753e-13	1.0747871904382395e-12	1.5036878431600578e-13
45100000	0.004991982532026064	1.8862240190576237e-49	1.380697190860577e-60	4.2642604653573903e-10	3.539614008051324e-15	0.0000160340816819265	1.661029613544181e-24	1.3094251354148197e-14	1.7206471941732753e-13	1.0747871904382395e-12	1.5036878431600578e-13
45200000	0.004991982532026064	1.8862240190576237e-49	1.380697190860577e-60	4.2642604653573903e-10	3.539614008051324e-15	0.0000160340816819265	1.661029613544181e-24	1.3094251354148197e-14	1.7206471941732753e-13	1.0747871904382395e-12	1.5036878431600578e-13
45300000	0.004991982532026064	1.8862240190576237e-49	1.380697190860577e-60	4.2642604653573903e-10	3.539614008051324e-15	0.0000160340816819265	1.661029613544181e-24	1.3094251354148197e-14	1.7206471941732753e-13	1.0747871904382395e-12	1.5036878431600578e-13
45400000	0.004991982532026064	1.8862240190576237e-49	1.380697190860577e-60	4.2642604653573903e-10	3.539614008051324e-15	0.0000160340816819265	1.661029613544181e-24	1.3094251354148197e-14	1.7206471941732753e-13	1.0747871904382395e-12	1.5036878431600578e-13
45500000	0.004991982532026064	1.8862240190576237e-49	1.380697190860577e-60	4.2642604653573903e-10	3.539614008051324e-15	0.0000160340816819265	1.661029613544181e-24	1.3094251354148197e-14	1.7206471941732753e-13	1.0747871904382395e-12	1.5036878431600578e-13
45600000	0.004991982532026064	1.8862240190576237e-49	1.380697190860577e-60	4.2642604653573903e-10	3.539614008051324e-15	0.0000160340816819265	1.661029613544181e-24	1.3094251354148197e-14	1.7206471941732753e-13	1.0747871904382395e-12	1.5036878431600578e-13
45700000	0.004991982532026064	1.8862240190576237e-49	1.380697190860577e-60	4.2642604653573903e-10	3.539614008051324e-15	0.0000160340816819265	1.661029613544181e-24	1.3094251354148197e-14	1.7206471941732753e-13	1.0747871904382395e-12	1.5036878431600578e-13
45800000	0.004991982532026064	1.8862240190576237e-49	1.380697190860577e-60	4.2642604653573903e-10	3.539614008051324e-15	0.0000160340816819265	1.661029613544181e-24	1.3094251354148197e-14	1.7206471941732753e-13	1.0747871904382395e-12	1.5036878431600578e-13
45900000	0.004991982532026064	1.8862240190576237e-49	1.380697190860577e-60	4.2642604653573903e-10	3.539614008051324e-15	0.0000160340816819265	1.661029613544181e-24	1.3094251354148197e-14	1.7206471941732753e-13	1.0747871904382395e-12	1.5036878431600578e-13
46000000	0.004991982532026064	1.8862240190576237e-49	1.380697190860577e-60	4.2642604653573903e-10	3.539614008051324e-15	0.0000160340816819265	1.661029613544181e-24	1.3094251354148197e-14	1.7206471941732753e-13	1.0747871904382395e-12	1.5036878431600578e-13
46100000	0.004991982532026064	1.8862240190576237e-49	1.380697190860577e-60	4.2642604653573903e-10	3.539614008051324e-15	0.0000160340816819265	1.661029613544181e-24	1.3094251354148197e-14	1.7206471941732753e-13	1.0747871904382395e-12	1.5036878431600578e-13
46200000	0.004991982532026064	1.8862240190576237e-49	1.380697190860577e-60	4.2642604653573903e-10	3.539614008051324e-15	0.0000160340816819265	1.661029613544181e-24	1.3094251354148197e-14	1.7206471941732753e-13	1.0747871904382395e-12	1.5036878431600578e-13
46300000	0.004991982532026064	1.8862240190576237e-49	1.380697190860577e-60	4.2642604653573903e-10	3.539614008051324e-15	0.0000160340816819265	1.661029613544181e-24	1.3094251354148197e-14	1.7206471941732753e-13	1.0747871904382395e-12	1.5036878431600578e-13
46400000	0.004991982532026064	1.8862240190576237e-49	1.380697190860577e-60	4.2642604653573903e-10	3.539614008051324e-15	0.0000160340816819265	1.661029613544181e-24	1.3094251354148197e-14	1.7206471941732753e-13	1.0747871904382395e-12	1.5036878431600578e-13
46500000	0.004991982532026064	1.8862240190576237e-49	1.380697190860577e-60	4.2642604653573903e-10	3.539614008051324e-15	0.0000160340816819265	1.661029613544181e-24	1.3094251354148197e-14	1.7206471941732753e-13	1.0747871904382395e-12	1.5036878431600578e-13
46600000	0.004991982532026064	1.8862240190576237e-49	1.380697190860577e-60	4.2642604653573903e-10	3.539614008051324e-15	0.0000160340816819265	1.661029613544181e-24	1.3094251354148197e-14	1.7206471941732753e-13	1.0747871904382395e-12	1.5036878431600578e-13
46700000	0.004991982532026064	1.8862240190576237e-49	1.380697190860577e-60	4.2642604653573903e-10	3.539614008051324e-15	0.0000160340816819265	1.661029613544181e-24	1.3094251354148197e-14	1.7206471941732753e-13	1.0747871904382395e-12	1.5036878431600578e-13
46800000	0.004991982532026064	1.8862240190576237e-49	1.380697190860577e-60	4.2642604653573903e-10	3.539614008051324e-15	0.0000160340816819265	1.661029613544181e-24	1.3094251354148197e-14	1.7206471941732753e-13	1.0747871904382395e-12	1.5036878431600578e-13
46900000	0.004991982532026064	1.8862240190576237e-49	1.380697190860577e-60	4.2642604653573903e-10	3.539614008051324e-15	0.0000160340816819265	1.661029613544181e-24	1.3094251354148197e-14	1.7206471941732753e-13	1.0747871904382395e-12	1.5036878431600578e-13
47000000	0.004991982532026064	1.8862240190576237e-49	1.380697190860577e-60	4.2642604653573903e-10	3.539614008051324e-15	0.0000160340816819265	1.661029613544181e-24	1.3094251354148197e-14	1.7206471941732753e-13	1.0747871904382395e-12	1.5036878431600578e-13
47100000	0.004991982532026064	1.8862240190576237e-49	1.380697190860577e-60	4.2642604653573903e-10	3.539614008051324e-15	0.0000160340816819265	1.661029613544181e-24	1.3094251354148197e-14	1.7206471941732753e-13	1.0747871904382395e-12	1.5036878431600578e-13
47200000	0.004991982532026064	1.8862240190576237e-49	1.380697190860577e-60	4.2642604653573903e-10	3.539614008051324e-15	0.0000160340816819265	1.661029613544181e-24	1.3094251354148197e-14	1.7206471941732753e-13	1.0747871904382395e-12	1.5036878431600578e-13
47300000	0.004991982532026064	1.8862240190576237e-49	1.380697190860577e-60	4.2642604653573903e-10	3.539614008051324e-15	0.0000160340816819265	1.661029613544181e-24	1.3094251354148197e-14	1.7206471941732753e-13	1.0747871904382395e-12	1.5036878431600578e-13
47400000	0.004991982532026064	1.8862240190576237e-49	1.380697190860577e-60	4.2642604653573903e-10	3.539614008051324e-15	0.0000160340816819265	1.661029613544181e-24	1.3094251354148197e-14	1.7206471941732753e-13	1.0747871904382395e-12	1.5036878431600578e-13
47500000	0.004991982532026064	1.8862240190576237e-49	1.380697190860577e-60	4.2642604653573903e-10	3.539614008051324e-15	0.0000160340816819265	1.661029613544181e-24	1.3094251354148197e-14	1.7206471941732753e-13	1.0747871904382395e-12	1.5036878431600578e-13
47600000	0.004991982532026064	1.8862240190576237e-49	1.380697190860577e-60	4.2642604653573903e-10	3.539614008051324e-15	0.0000160340816819265	1.661029613544181e-24	1.3094251354148197e-14	1.7206471941732753e-13	1.0747871904382395e-12	1.5036878431600578e-13
47700000	0.004991982532026064	1.8862240190576237e-49	1.380697190860577e-60	4.2642604653573903e-10	3.539614008051324e-15	0.0000160340816819265	1.661029613544181e-24	1.3094251354148197e-14	1.7206471941732753e-13	1.0747871904382395e-12	1.5036878431600578e-13
47800000	0.004991982532026064	1.8862240190576237e-49	1.380697190860577e-60	4.2642604653573903e-10	3.539614008051324e-15	0.0000160340816819265	1.661029613544181e-24	1.3094251354148197e-14	1.7206471941732753e-13	1.0747871904382395e-12	1.5036878431600578e-13
47900000	0.004991982532026064	1.8862240190576237e-49	1.380697190860577e-60	4.2642604653573903e-10	3.539614008051324e-15	0.0000160340816819265	1.661029613544181e-24	1.3094251354148197e-14	1.7206471941732753e-13	1.0747871904382395e-12	1.5036878431600578e-13
48000000	0.004991982532026064	1.8862240190576237e-49	1.380697190860577e-60	4.2642604653573903e-10	3.539614008051324e-15	0.0000160340816819265	1.661029613544181e-24	1.3094251354148197e-14	1.7206471941732753e-13	1.0747871904382395e-12	1.5036878431600578e-13
48100000	0.004991982532026064	1.8862240190576237e-49	1.380697190860577e-60	4.2642604653573903e-10	3.539614008051324e-15	0.0000160340816819265	1.661029613544181e-24	1.3094251354148197e-14	1.7206471941732753e-13	1.0747871904382395e-12	1.5036878431600578e-13
48200000	0.004991982532026064	1.8862240190576237e-49	1.380697190860577e-60	4.2642604653573903e-10	3.539614008051324e-15	0.0000160340816819265	1.661029613544181e-24	1.3094251354148197e-14	1.7206471941732753e-13	1.0747871904382395e-12	1.5036878431600578e-13
48300000	0.004991982532026064	1.8862240190576237e-49	1.380697190860577e-60	4.2642604653573903e-10	3.539614008051324e-15	0.0000160340816819265	1.661029613544181e-24	1.3094251354148197e-14	1.7206471941732753e-13	1.0747871904382395e-12	1.5036878431600578e-13
48400000	0.004991982532026064	1.8862240190576237e-49	1.380697190860577e-60	4.2642604653573903e-10	3.539614008051324e-15	0.0000160340816819265	1.661029613544181e-24	1.3094251354148197e-14	1.7206471941732753e-13	1.0747871904382395e-12	1.5036878431600578e-13
48500000	0.004991982532026064	1.8862240190576237e-49	1.380697190860577e-60	4.2642604653573903e-10	3.539614008051324e-15	0.0000160340816819265	1.661029613544181e-24	1.3094251354148197e-14	1.7206471941732753e-13	1.0747871904382395e-12	1.5036878431600578e-13
48600000	0.004991982532026064	1.8862240190576237e-49	1.380697190860577e-60	4.2642604653573903e-10	3.539614008051324e-15	0.0000160340816819265	1.661029613544181e-24	1.3094251354148197e-14	1.7206471941732753e-13	1.0747871904382395e-12	1.5036878431600578e-13
48700000	0.004991982532026064	1.8862240190576237e-49	1.380697190860577e-60	4.2642604653573903e-10	3.539614008051324e-15	0.0000160340816819265	1.661029613544181e-24	1.3094251354148197e-14	1.7206471941732753e-13	1.0747871904382395e-12	1.5036878431600578e-13
48800000	0.004991982532026064	1.8862240190576237e-49	1.380697190860577e-60	4.2642604653573903e-10	3.539614008051324e-15	0.0000160340816819265	1.661029613544181e-24	1.3094251354148197e-14	1.7206471941732753e-13	1.0747871904382395e-12	1.5036878431600578e-13
48900000	0.004991982532026064	1.8862240190576237e-49	1.380697190860577e-60	4.2642604653573903e-10	3.539614008051324e-15	0.0000160340816819265	1.661029613544181e-24	1.3094251354148197e-14	1.7206471941732753e-13	1.0747871904382395e-12	1.5036878431600578e-13
49000000	0.004991982532026064	1.8862240190576237e-49	1.380697190860577e-60	4.2642604653573903e-10	3.539614008051324e-15	0.0000160340816819265	1.661029613544181e-24	1.3094251354148197e-14	1.7206471941732753e-13	1.0747871904382395e-12	1.5036878431600578e-13
49100000	0.004991982532026064	1.8862240190576237e-49	1.380697190860577e-60	4.2642604653573903e-10	3.539614008051324e-15	0.0000160340816819265	1.661029613544181e-24	1.3094251354148197e-14	1.7206471941732753e-13	1.0747871904382395e-12	1.5036878431600578e-13
49200000	0.004991982532026064	1.8862240190576237e-49	1.380697190860577e-60	4.2642604653573903e-10	3.539614008051324e-15	0.0000160340816819265	1.661029613544181e-24	1.3094251354148197e-14	1.7206471941732753e-13	1.0747871904382395e-12	1.5036878431600578e-13
49300000	0.004991982532026064	1.8862240190576237e-49	1.380697190860577e-60	4.2642604653573903e-10	3.539614008051324e-15	0.0000160340816819265	1.661029613544181e-24	1.3094251354148197e-14	1.7206471941732753e-13	1.0747871904382395e-12	1.5036878431600578e-13
49400000	0.004991982532026064	1.8862240190576237e-49	1.380697190860577e-60	4.2642604653573903e-10	3.539614008051324e-15	0.0000160340816819265	1.661029613544181e-24	1.3094251354148197e-14	1.7206471941732753e-13	1.0747871904382395e-12	1.5036878431600578e-13
49500000	0.004991982532026064	1.8862240190576237e-49	1.380697190860577e-60	4.2642604653573903e-10	3.539614008051324e-15	0.0000160340816819265	1.661029613544181e-24	1.3094251354148197e-14	1.7206471941732753e-13	1.0747871904382395e-12	1.5036878431600578e-13
49600000	0.004991982532026064	1.8862240190576237e-49	1.380697190860577e-60	4.2642604653573903e-10	3.539614008051324e-15	0.0000160340816819265	1.661029613544181e-24	1.3094251354148197e-14	1.7206471941732753e-13	1.0747871904382395e-12	1.5036878431600578e-13
49700000	0.004991982532026064	1.8862240190576237e-49	1.380697190860577e-60	4.2642604653573903e-10	3.539614008051324e-15	0.0000160340816819265	1.661029613544181e-24	1.3094251354148197e-14	1.7206471941732753e-13	1.0747871904382395e-12	1.5036878431600578e-13
49800000	0.004991982532026064	1.8862240190576237e-49	1.380697190860577e-60	4.2642604653573903e-10	3.539614008051324e-15	0.0000160340816819265	1.661029613544181e-24	1.3094251354148197e-14	1.7206471941732753e-13	1.0747871904382395e-12	1.5036878431600578e-13
49900000	0.004991982532026064	1.8862240190576237e-49	1.380697190860577e-60	4.2642604653573903e-10	3.539614008051324e-15	0.0000160340816819265	1.661029613544181e-24	1.3094251354148197e-14	1.7206471941732753e-13	1.0747871904382395e-12	1.5036878431600578e-13
50000000	0.004991982532026064	1.8862240190576237e-49	1.380697190860577e-60	4.2642604653573903e-10	3.539614008051324e-15	0.0000160340816819265	1.661029613544181e-24	1.3094251354148197e-14	1.7206471941732753e-13	1.0747871904382395e-12	1.5036878431600578e-13
50100000	0.004991982532026064	1.8862240190576237e-49	1.380697190860577e-60	4.2642604653573903e-10	3.539614008051324e-15	0.0000160340816819265	1.661029613544181e-24	1.3094251354148197e-14	1.7206471941732753e-13	1.0747871904382395e-12	1.5036878431600578e-13
50200000	0.004991982532026064	1.8862240190576237e-49	1.380697190860577e-60	4.2642604653573903e-10	3.539614008051324e-15	0.0000160340816819265	1.661029613544181e-24	1.3094251354148197e-14	1.7206471941732753e-13	1.0747871904382395e-12	1.5036878431600578e-13
50300000	0.004991982532026064	1.8862240190576237e-49	1.380697190860577e-60	4.2642604653573903e-10	3.539614008051324e-15	0.0000160340816819265	1.661029613544181e-24	1.3094251354148197e-14	1.7206471941732753e-13	1.0747871904382395e-12	1.5036878431600578e-13
50400000	0.004991982532026064	1.8862240190576237e-49	1.3806971908605772e-60	4.2642604653573903e-10	3.539614008051324e-15	0.0000160340816819265	1.661029613544181e-24	1.3094251354148197e-14	1.7206471941732753e-13	1.0747871904382395e-12	1.5036878431600578e-13
50500000	0.004991982532026064	1.8862240190576237e-49	1.3806971908605772e-60	4.2642604653573903e-10	3.539614008051324e-15	0.0000160340816819265	1.661029613544181e-24	1.3094251354148197e-14	1.7206471941732753e-13	1.0747871904382395e-12	1.5036878431600578e-13
50600000	0.004991982532026064	1.8862240190576237e-49	1.3806971908605772e-60	4.2642604653573903e-10	3.539614008051324e-15	0.0000160340816819265	1.661029613544181e-24	1.3094251354148197e-14	1.7206471941732753e-13	1.0747871904382395e-12	1.5036878431600578e-13
50700000	0.004991982532026064	1.8862240190576237e-49	1.3806971908605772e-60	4.2642604653573903e-10	3.539614008051324e-15	0.0000160340816819265	1.661029613544181e-24	1.3094251354148197e-14	1.7206471941732753e-13	1.0747871904382395e-12	1.5036878431600578e-13
50800000	0.004991982532026064	1.8862240190576237e-49	1.3806971908605772e-60	4.2642604653573903e-10	3.539614008051324e-15	0.0000160340816819265	1.661029613544181e-24	1.3094251354148197e-14	1.7206471941732753e-13	1.0747871904382395e-12	1.5036878431600578e-13
50900000	0.004991982532026064	1.8862240190576237e-49	1.3806971908605772e-60	4.2642604653573903e-10	3.539614008051324e-15	0.0000160340816819265	1.661029613544181e-24	1.3094251354148197e-14	1.7206471941732753e-13	1.0747871904382395e-12	1.5036878431600578e-13
51000000	0.004991982532026064	1.8862240190576237e-49	1.3806971908605772e-60	4.2642604653573903e-10	3.539614008051324e-15	0.0000160340816819265	1.661029613544181e-24	1.3094251354148197e-14	1.7206471941732753e-13	1.0747871904382395e-12	1.5036878431600578e-13
51100000	0.004991982532026064	1.8862240190576237e-49	1.3806971908605772e-60	4.2642604653573903e-10	3.539614008051324e-15	0.0000160340816819265	1.661029613544181e-24	1.3094251354148197e-14	1.7206471941732753e-13	1.0747871904382395e-12	1.5036878431600578e-13
51200000	0.004991982532026064	1.886224019057624e-49	1.3806971908605772e-60	4.2642604653573903e-10	3.539614008051324e-15	0.0000160340816819265	1.661029613544181e-24	1.3094251354148197e-14	1.7206471941732753e-13	1.0747871904382395e-12	1.5036878431600578e-13
51300000	0.004991982532026064	1.886224019057624e-49	1.3806971908605772e-60	4.2642604653573903e-10	3.539614008051324e-15	0.0000160340816819265	1.661029613544181e-24	1.3094251354148197e-14	1.7206471941732753e-13	1.0747871904382395e-12	1.5036878431600578e-13
51400000	0.004991982532026064	1.886224019057624e-49	1.3806971908605772e-60	4.2642604653573903e-10	3.539614008051324e-15	0.000016034081681926504	1.661029613544181e-24	1.3094251354148197e-14	1.7206471941732753e-13	1.0747871904382395e-12	1.5036878431600578e-13
51500000	0.004991982532026064	1.886224019057624e-49	1.3806971908605772e-60	4.2642604653573903e-10	3.539614008051324e-15	0.000016034081681926504	1.661029613544181e-24	1.3094251354148197e-14	1.7206471941732753e-13	1.0747871904382395e-12	1.5036878431600578e-13
51600000	0.004991982532026064	1.886224019057624e-49	1.3806971908605772e-60	4.2642604653573903e-10	3.539614008051324e-15	0.000016034081681926504	1.661029613544181e-24	1.3094251354148197e-14	1.7206471941732753e-13	1.0747871904382395e-12	1.5036878431600578e-13
51700000	0.004991982532026064	1.886224019057624e-49	1.3806971908605772e-60	4.2642604653573903e-10	3.539614008051324e-15	0.000016034081681926504	1.661029613544181e-24	1.3094251354148197e-14	1.7206471941732753e-13	1.0747871904382395e-12	1.5036878431600578e-13
51800000	0.004991982532026064	1.886224019057624e-49	1.3806971908605772e-60	4.2642604653573903e-10	3.539614008051324e-15	0.000016034081681926504	1.661029613544181e-24	1.3094251354148197e-14	1.7206471941732753e-13	1.0747871904382395e-12	1.5036878431600578e-13
51900000	0.004991982532026064	1.886224019057624e-49	1.3806971908605772e-60	4.2642604653573903e-10	3.539614008051324e-15	0.000016034081681926504	1.661029613544181e-24	1.3094251354148197e-14	1.7206471941732753e-13	1.0747871904382395e-12	1.5036878431600578e-13
52000000	0.004991982532026064	1.886224019057624e-49	1.3806971908605772e-60	4.2642604653573903e-10	3.539614008051324e-15	0.000016034081681926504	1.661029613544181e-24	1.3094251354148197e-14	1.7206471941732753e-13	1.0747871904382395e-12	1.5036878431600578e-13
52100000	0.004991982532026064	1.886224019057624e-49	1.3806971908605772e-60	4.2642604653573903e-10	3.539614008051324e-15	0.000016034081681926504	1.661029613544181e-24	1.3094251354148197e-14	1.7206471941732753e-13	1.0747871904382395e-12	1.5036878431600578e-13
52200000	0.004991982532026064	1.886224019057624e-49	1.3806971908605772e-60	4.2642604653573903e-10	3.539614008051324e-15	0.000016034081681926504	1.661029613544181e-24	1.3094251354148197e-14	1.7206471941732753e-13	1.0747871904382395e-12	1.5036878431600578e-13
52300000	0.004991982532026064	1.886224019057624e-49	1.3806971908605772e-60	4.2642604653573903e-10	3.539614008051324e-15	0.000016034081681926504	1.661029613544181e-24	1.3094251354148197e-14	1.7206471941732753e-13	1.0747871904382395e-12	1.5036878431600578e-13
52400000	0.004991982532026064	1.886224019057624e-49	1.3806971908605772e-60	4.2642604653573903e-10	3.539614008051324e-15	0.000016034081681926504	1.661029613544181e-24	1.3094251354148197e-14	1.7206471941732753e-13	1.0747871904382397e-12	1.5036878431600578e-13
52500000	0.004991982532026064	1.886224019057624e-49	1.3806971908605772e-60	4.2642604653573903e-10	3.539614008051324e-15	0.000016034081681926504	1.661029613544181e-24	1.3094251354148197e-14	1.7206471941732753e-13	1.0747871904382397e-12	1.5036878431600578e-13
52600000	0.004991982532026064	1.886224019057624e-49	1.3806971908605772e-60	4.2642604653573903e-10	3.539614008051324e-15	0.000016034081681926504	1.661029613544181e-24	1.3094251354148197e-14	1.7206471941732753e-13	1.0747871904382397e-12	1.5036878431600578e-13
52700000	0.004991982532026064	1.886224019057624e-49	1.3806971908605772e-60	4.2642604653573903e-10	3.539614008051324e-15	0.000016034081681926504	1.661029613544181e-24	1.3094251354148197e-14	1.7206471941732753e-13	1.0747871904382397e-12	1.5036878431600578e-13
52800000	0.004991982532026064	1.886224019057624e-49	1.3806971908605772e-60	4.2642604653573903e-10	3.539614008051324e-15	0.000016034081681926504	1.661029613544181e-24	1.3094251354148197e-14	1.7206471941732753e-13	1.0747871904382397e-12	1.5036878431600578e-13
52900000	0.004991982532026064	1.886224019057624e-49	1.3806971908605772e-60	4.2642604653573903e-10	3.539614008051324e-15	0.000016034081681926504	1.661029613544181e-24	1.3094251354148197e-14	1.7206471941732753e-13	1.0747871904382397e-12	1.5036878431600578e-13
53000000	0.004991982532026064	1.886224019057624e-49	1.3806971908605772e-60	4.2642604653573903e-10	3.539614008051324e-15	0.000016034081681926504	1.661029613544181e-24	1.3094251354148197e-14	1.7206471941732753e-13	1.0747871904382397e-12	1.5036878431600578e-13
53100000	0.004991982532026064	1.886224019057624e-49	1.3806971908605772e-60	4.2642604653573903e-10	3.539614008051324e-15	0.000016034081681926504	1.661029613544181e-24	1.3094251354148197e-14	1.7206471941732753e-13	1.0747871904382397e-12	1.5036878431600578e-13
53200000	0.004991982532026064	1.886224019057624e-49	1.3806971908605772e-60	4.2642604653573903e-10	3.539614008051324e-15	0.000016034081681926504	1.661029613544181e-24	1.3094251354148197e-14	1.7206471941732753e-13	1.0747871904382397e-12	1.5036878431600578e-13
53300000	0.004991982532026064	1.886224019057624e-49	1.3806971908605772e-60	4.2642604653573903e-10	3.539614008051324e-15	0.000016034081681926504	1.661029613544181e-24	1.3094251354148197e-14	1.7206471941732753e-13	1.0747871904382397e-12	1.5036878431600578e-13
53400000	0.004991982532026064	1.886224019057624e-49	1.3806971908605772e-60	4.2642604653573903e-10	3.539614008051324e-15	0.000016034081681926504	1.661029613544181e-24	1.3094251354148197e-14	1.7206471941732753e-13	1.0747871904382397e-12	1.5036878431600578e-13
53500000	0.004991982532026064	1.886224019057624e-49	1.3806971908605772e-60	4.2642604653573903e-10	3.539614008051324e-15	0.000016034081681926504	1.661029613544181e-24	1.3094251354148197e-14	1.7206471941732753e-13	1.0747871904382397e-12	1.5036878431600578e-13
53600000	0.004991982532026064	1.886224019057624e-49	1.3806971908605772e-60	4.2642604653573903e-10	3.539614008051324e-15	0.000016034081681926504	1.661029613544181e-24	1.3094251354148197e-14	1.7206471941732753e-13	1.0747871904382397e-12	1.5036878431600578e-13
53700000	0.004991982532026064	1.886224019057624e-49	1.3806971908605772e-60	4.2642604653573903e-10	3.539614008051324e-15	0.000016034081681926504	1.661029613544181e-24	1.3094251354148197e-14	1.7206471941732753e-13	1.0747871904382397e-12	1.5036878431600578e-13
53800000	0.004991982532026064	1.886224019057624e-49	1.3806971908605775e-60	4.2642604653573903e-10	3.539614008051324e-15	0.000016034081681926504	1.661029613544181e-24	1.3094251354148197e-14	1.7206471941732753e-13	1.0747871904382397e-12	1.5036878431600578e-13
53900000	0.004991982532026064	1.886224019057624e-49	1.3806971908605775e-60	4.2642604653573903e-10	3.539614008051324e-15	0.000016034081681926504	1.661029613544181e-24	1.3094251354148197e-14	1.7206471941732753e-13	1.0747871904382397e-12	1.5036878431600578e-13
54000000	0.004991982532026064	1.886224019057624e-49	1.3806971908605775e-60	4.2642604653573903e-10	3.539614008051324e-15	0.000016034081681926504	1.661029613544181e-24	1.3094251354148197e-14	1.7206471941732753e-13	1.0747871904382397e-12	1.5036878431600578e-13
54100000	0.004991982532026064	1.886224019057624e-49	1.3806971908605775e-60	4.2642604653573903e-10	3.539614008051324e-15	0.000016034081681926504	1.661029613544181e-24	1.3094251354148197e-14	1.7206471941732753e-13	1.0747871904382397e-12	1.5036878431600578e-13
54200000	0.004991982532026064	1.8862240190576245e-49	1.3806971908605775e-60	4.2642604653573903e-10	3.539614008051324e-15	0.000016034081681926504	1.661029613544181e-24	1.3094251354148197e-14	1.7206471941732753e-13	1.0747871904382397e-12	1.5036878431600578e-13
54300000	0.004991982532026064	1.8862240190576245e-49	1.3806971908605775e-60	4.2642604653573903e-10	3.539614008051324e-15	0.000016034081681926504	1.661029613544181e-24	1.3094251354148197e-14	1.7206471941732753e-13	1.0747871904382397e-12	1.5036878431600578e-13
54400000	0.004991982532026064	1.8862240190576245e-49	1.3806971908605775e-60	4.2642604653573903e-10	3.539614008051324e-15	0.000016034081681926504	1.661029613544181e-24	1.3094251354148197e-14	1.7206471941732753e-13	1.0747871904382397e-12	1.5036878431600578e-13
54500000	0.004991982532026064	1.8862240190576245e-49	1.3806971908605775e-60	4.2642604653573903e-10	3.539614008051324e-15	0.000016034081681926504	1.661029613544181e-24	1.3094251354148197e-14	1.7206471941732753e-13	1.0747871904382397e-12	1.5036878431600578e-13
54600000	0.004991982532026064	1.8862240190576245e-49	1.3806971908605775e-60	4.2642604653573903e-10	3.539614008051324e-15	0.000016034081681926504	1.661029613544181e-24	1.3094251354148197e-14	1.7206471941732753e-13	1.0747871904382397e-12	1.5036878431600578e-13
54700000	0.004991982532026064	1.8862240190576245e-49	1.3806971908605775e-60	4.2642604653573903e-10	3.539614008051324e-15	0.000016034081681926504	1.661029613544181e-24	1.3094251354148197e-14	1.7206471941732753e-13	1.0747871904382397e-12	1.5036878431600578e-13
54800000	0.004991982532026064	1.8862240190576245e-49	1.3806971908605775e-60	4.2642604653573903e-10	3.539614008051324e-15	0.000016034081681926504	1.661029613544181e-24	1.3094251354148197e-14	1.7206471941732753e-13	1.0747871904382397e-12	1.5036878431600578e-13
54900000	0.004991982532026064	1.8862240190576245e-49	1.3806971908605775e-60	4.2642604653573903e-10	3.539614008051324e-15	0.000016034081681926504	1.661029613544181e-24	1.3094251354148197e-14	1.7206471941732753e-13	1.0747871904382397e-12	1.5036878431600578e-13
55000000	0.004991982532026064	1.8862240190576245e-49	1.3806971908605775e-60	4.2642604653573903e-10	3.539614008051324e-15	0.000016034081681926504	1.661029613544181e-24	1.3094251354148197e-14	1.7206471941732753e-13	1.0747871904382397e-12	1.5036878431600578e-13
55100000	0.004991982532026064	1.8862240190576245e-49	1.3806971908605775e-60	4.2642604653573903e-10	3.539614008051324e-15	0.000016034081681926504	1.661029613544181e-24	1.3094251354148197e-14	1.7206471941732753e-13	1.0747871904382397e-12	1.5036878431600578e-13
55200000	0.004991982532026064	1.8862240190576245e-49	1.3806971908605775e-60	4.2642604653573903e-10	3.539614008051324e-15	0.000016034081681926504	1.661029613544181e-24	1.3094251354148197e-14	1.7206471941732753e-13	1.0747871904382397e-12	1.5036878431600578e-13
55300000	0.004991982532026064	1.8862240190576245e-49	1.3806971908605775e-60	4.2642604653573903e-10	3.539614008051324e-15	0.000016034081681926504	1.661029613544181e-24	1.3094251354148197e-14	1.7206471941732753e-13	1.0747871904382397e-12	1.5036878431600578e-13
55400000	0.004991982532026064	1.8862240190576245e-49	1.3806971908605775e-60	4.2642604653573903e-10	3.539614008051324e-15	0.000016034081681926504	1.661029613544181e-24	1.3094251354148197e-14	1.7206471941732753e-13	1.0747871904382397e-12	1.5036878431600578e-13
55500000	0.004991982532026064	1.8862240190576245e-49	1.3806971908605775e-60	4.2642604653573903e-10	3.539614008051324e-15	0.000016034081681926504	1.661029613544181e-24	1.3094251354148197e-14	1.7206471941732753e-13	1.0747871904382397e-12	1.5036878431600578e-13
55600000	0.004991982532026064	1.8862240190576245e-49	1.3806971908605775e-60	4.2642604653573903e-10	3.539614008051324e-15	0.000016034081681926504	1.661029613544181e-24	1.3094251354148197e-14	1.7206471941732753e-13	1.0747871904382397e-12	1.5036878431600578e-13
55700000	0.004991982532026064	1.8862240190576245e-49	1.3806971908605775e-60	4.2642604653573903e-10	3.539614008051324e-15	0.000016034081681926504	1.661029613544181e-24	1.3094251354148197e-14	1.7206471941732753e-13	1.0747871904382397e-12	1.5036878431600578e-13
55800000	0.004991982532026064	1.8862240190576245e-49	1.3806971908605775e-60	4.2642604653573903e-10	3.539614008051324e-15	0.000016034081681926504	1.661029613544181e-24	1.3094251354148197e-14	1.7206471941732753e-13	1.0747871904382397e-12	1.5036878431600578e-13
55900000	0.004991982532026064	1.8862240190576245e-49	1.3806971908605775e-60	4.2642604653573903e-10	3.539614008051324e-15	0.000016034081681926504	1.661029613544181e-24	1.3094251354148197e-14	1.7206471941732753e-13	1.0747871904382397e-12	1.5036878431600578e-13
56000000	0.004991982532026064	1.8862240190576245e-49	1.3806971908605775e-60	4.2642604653573903e-10	3.539614008051324e-15	0.000016034081681926504	1.661029613544181e-24	1.3094251354148197e-14	1.7206471941732753e-13	1.0747871904382397e-12	1.5036878431600578e-13
56100000	0.004991982532026064	1.8862240190576245e-49	1.3806971908605775e-60	4.2642604653573903e-10	3.539614008051324e-15	0.000016034081681926504	1.661029613544181e-24	1.3094251354148197e-14	1.7206471941732753e-13	1.0747871904382397e-12	1.5036878431600578e-13
56200000	0.004991982532026064	1.8862240190576245e-49	1.3806971908605775e-60	4.2642604653573903e-10	3.539614008051324e-15	0.000016034081681926504	1.661029613544181e-24	1.3094251354148197e-14	1.7206471941732753e-13	1.0747871904382397e-12	1.5036878431600578e-13
56300000	0.004991982532026064	1.8862240190576245e-49	1.3806971908605775e-60	4.2642604653573903e-10	3.539614008051324e-15	0.000016034081681926504	1.661029613544181e-24	1.3094251354148197e-14	1.7206471941732753e-13	1.0747871904382397e-12	1.5036878431600578e-13
56400000	0.004991982532026064	1.8862240190576245e-49	1.3806971908605775e-60	4.2642604653573903e-10	3.539614008051324e-15	0.000016034081681926504	1.661029613544181e-24	1.3094251354148197e-14	1.7206471941732753e-13	1.0747871904382397e-12	1.5036878431600578e-13
56500000	0.004991982532026064	1.8862240190576245e-49	1.3806971908605775e-60	4.2642604653573903e-10	3.539614008051324e-15	0.000016034081681926504	1.661029613544181e-24	1.3094251354148197e-14	1.7206471941732753e-13	1.0747871904382397e-12	1.5036878431600578e-13
56600000	0.004991982532026064	1.8862240190576245e-49	1.3806971908605775e-60	4.2642604653573903e-10	3.539614008051324e-15	0.000016034081681926504	1.661029613544181e-24	1.3094251354148197e-14	1.7206471941732753e-13	1.0747871904382397e-12	1.5036878431600578e-13
56700000	0.004991982532026064	1.8862240190576245e-49	1.3806971908605775e-60	4.2642604653573903e-10	3.539614008051324e-15	0.000016034081681926504	1.661029613544181e-24	1.3094251354148197e-14	1.7206471941732753e-13	1.0747871904382397e-12	1.5036878431600578e-13
56800000	0.004991982532026064	1.8862240190576245e-49	1.3806971908605775e-60	4.2642604653573903e-10	3.539614008051324e-15	0.000016034081681926504	1.661029613544181e-24	1.3094251354148197e-14	1.7206471941732753e-13	1.0747871904382397e-12	1.5036878431600578e-13
56900000	0.004991982532026064	1.8862240190576245e-49	1.3806971908605775e-60	4.2642604653573903e-10	3.539614008051324e-15	0.000016034081681926504	1.661029613544181e-24	1.3094251354148197e-14	1.7206471941732753e-13	1.0747871904382397e-12	1.5036878431600578e-13
57000000	0.004991982532026064	1.8862240190576245e-49	1.3806971908605775e-60	4.2642604653573903e-10	3.539614008051324e-15	0.000016034081681926504	1.661029613544181e-24	1.3094251354148197e-14	1.7206471941732753e-13	1.0747871904382397e-12	1.5036878431600578e-13
57100000	0.004991982532026064	1.8862240190576245e-49	1.3806971908605775e-60	4.2642604653573903e-10	3.539614008051324e-15	0.000016034081681926504	1.661029613544181e-24	1.3094251354148197e-14	1.7206471941732753e-13	1.0747871904382397e-12	1.5036878431600578e-13
57200000	0.004991982532026064	1.8862240190576245e-49	1.3806971908605775e-60	4.2642604653573903e-10	3.539614008051324e-15	0.000016034081681926504	1.661029613544181e-24	1.3094251354148197e-14	1.7206471941732753e-13	1.0747871904382397e-12	1.5036878431600578e-13
57300000	0.004991982532026064	1.8862240190576245e-49	1.3806971908605775e-60	4.2642604653573903e-10	3.539614008051324e-15	0.000016034081681926504	1.661029613544181e-24	1.3094251354148197e-14	1.7206471941732753e-13	1.0747871904382397e-12	1.5036878431600578e-13
57400000	0.004991982532026064	1.8862240190576245e-49	1.3806971908605775e-60	4.2642604653573903e-10	3.539614008051324e-15	0.000016034081681926504	1.661029613544181e-24	1.3094251354148197e-14	1.7206471941732753e-13	1.0747871904382397e-12	1.5036878431600578e-13
57500000	0.004991982532026064	1.8862240190576245e-49	1.3806971908605775e-60	4.2642604653573903e-10	3.539614008051324e-15	0.000016034081681926504	1.661029613544181e-24	1.3094251354148197e-14	1.7206471941732753e-13	1.0747871904382397e-12	1.5036878431600578e-13
57600000	0.004991982532026064	1.8862240190576245e-49	1.3806971908605775e-60	4.2642604653573903e-10	3.539614008051324e-15	0.000016034081681926504	1.661029613544181e-24	1.3094251354148197e-14	1.7206471941732753e-13	1.0747871904382397e-12	1.5036878431600578e-13
57700000	0.004991982532026064	1.8862240190576245e-49	1.3806971908605775e-60	4.2642604653573903e-10	3.539614008051324e-15	0.000016034081681926504	1.661029613544181e-24	1.3094251354148197e-14	1.7206471941732753e-13	1.0747871904382397e-12	1.5036878431600578e-13
57800000	0.004991982532026064	1.8862240190576245e-49	1.3806971908605775e-60	4.2642604653573903e-10	3.539614008051324e-15	0.000016034081681926504	1.661029613544181e-24	1.3094251354148197e-14	1.7206471941732753e-13	1.0747871904382397e-12	1.5036878431600578e-13
57900000	0.004991982532026064	1.8862240190576245e-49	1.3806971908605775e-60	4.2642604653573903e-10	3.539614008051324e-15	0.000016034081681926504	1.661029613544181e-24	1.3094251354148197e-14	1.7206471941732753e-13	1.0747871904382397e-12	1.5036878431600578e-13
58000000	0.004991982532026064	1.8862240190576245e-49	1.3806971908605775e-60	4.2642604653573903e-10	3.539614008051324e-15	0.000016034081681926504	1.661029613544181e-24	1.3094251354148197e-14	1.7206471941732753e-13	1.0747871904382397e-12	1.5036878431600578e-13
58100000	0.004991982532026064	1.8862240190576245e-49	1.3806971908605775e-60	4.2642604653573903e-10	3.539614008051324e-15	0.000016034081681926504	1.661029613544181e-24	1.3094251354148197e-14	1.7206471941732753e-13	1.0747871904382397e-12	1.5036878431600578e-13
58200000	0.004991982532026064	1.8862240190576245e-49	1.3806971908605775e-60	4.2642604653573903e-10	3.539614008051324e-15	0.000016034081681926504	1.661029613544181e-24	1.3094251354148197e-14	1.7206471941732753e-13	1.0747871904382397e-12	1.5036878431600578e-13
58300000	0.004991982532026064	1.8862240190576245e-49	1.3806971908605775e-60	4.2642604653573903e-10	3.539614008051324e-15	0.000016034081681926504	1.661029613544181e-24	1.3094251354148197e-14	1.7206471941732753e-13	1.0747871904382397e-12	1.5036878431600578e-13
58400000	0.004991982532026064	1.8862240190576245e-49	1.3806971908605775e-60	4.2642604653573903e-10	3.539614008051324e-15	0.000016034081681926504	1.661029613544181e-24	1.3094251354148197e-14	1.7206471941732753e-13	1.0747871904382397e-12	1.5036878431600578e-13
58500000	0.004991982532026064	1.8862240190576245e-49	1.3806971908605775e-60	4.2642604653573903e-10	3.539614008051324e-15	0.000016034081681926504	1.661029613544181e-24	1.3094251354148197e-14	1.7206471941732753e-13	1.0747871904382397e-12	1.5036878431600578e-13
58600000	0.004991982532026064	1.8862240190576245e-49	1.3806971908605775e-60	4.2642604653573903e-10	3.539614008051324e-15	0.000016034081681926504	1.661029613544181e-24	1.3094251354148197e-14	1.7206471941732753e-13	1.0747871904382397e-12	1.5036878431600578e-13
58700000	0.004991982532026064	1.8862240190576245e-49	1.3806971908605775e-60	4.2642604653573903e-10	3.539614008051324e-15	0.000016034081681926504	1.661029613544181e-24	1.3094251354148197e-14	1.7206471941732753e-13	1.0747871904382397e-12	1.5036878431600578e-13
58800000	0.004991982532026064	1.8862240190576245e-49	1.3806971908605775e-60	4.2642604653573903e-10	3.539614008051324e-15	0.000016034081681926504	1.661029613544181e-24	1.3094251354148197e-14	1.7206471941732753e-13	1.0747871904382397e-12	1.5036878431600578e-13
58900000	0.004991982532026064	1.8862240190576245e-49	1.3806971908605775e-60	4.2642604653573903e-10	3.539614008051324e-15	0.000016034081681926504	1.661029613544181e-24	1.3094251354148197e-14	1.7206471941732753e-13	1.0747871904382397e-12	1.5036878431600578e-13
59000000	0.004991982532026064	1.8862240190576245e-49	1.3806971908605775e-60	4.2642604653573903e-10	3.539614008051324e-15	0.000016034081681926504	1.661029613544181e-24	1.3094251354148197e-14	1.7206471941732753e-13	1.0747871904382397e-12	1.5036878431600578e-13
59100000	0.004991982532026064	1.8862240190576245e-49	1.3806971908605775e-60	4.2642604653573903e-10	3.539614008051324e-15	0.000016034081681926504	1.661029613544181e-24	1.3094251354148197e-14	1.7206471941732753e-13	1.0747871904382397e-12	1.5036878431600578e-13
59200000	0.004991982532026064	1.8862240190576245e-49	1.3806971908605775e-60	4.2642604653573903e-10	3.539614008051324e-15	0.000016034081681926504	1.661029613544181e-24	1.3094251354148197e-14	1.7206471941732753e-13	1.0747871904382397e-12	1.5036878431600578e-13
59300000	0.004991982532026064	1.8862240190576245e-49	1.3806971908605775e-60	4.2642604653573903e-10	3.539614008051324e-15	0.000016034081681926504	1.661029613544181e-24	1.3094251354148197e-14	1.7206471941732753e-13	1.0747871904382397e-12	1.5036878431600578e-13
59400000	0.004991982532026064	1.8862240190576245e-49	1.3806971908605775e-60	4.2642604653573903e-10	3.539614008051324e-15	0.000016034081681926504	1.661029613544181e-24	1.3094251354148197e-14	1.7206471941732753e-13	1.0747871904382397e-12	1.5036878431600578e-13
59500000	0.004991982532026064	1.8862240190576245e-49	1.3806971908605775e-60	4.2642604653573903e-10	3.539614008051324e-15	0.000016034081681926504	1.661029613544181e-24	1.3094251354148197e-14	1.7206471941732753e-13	1.0747871904382397e-12	1.5036878431600578e-13
59600000	0.004991982532026064	1.8862240190576245e-49	1.3806971908605775e-60	4.2642604653573903e-10	3.539614008051324e-15	0.000016034081681926504	1.661029613544181e-24	1.3094251354148197e-14	1.7206471941732753e-13	1.0747871904382397e-12	1.5036878431600578e-13
59700000	0.004991982532026064	1.8862240190576245e-49	1.3806971908605775e-60	4.2642604653573903e-10	3.539614008051324e-15	0.000016034081681926504	1.661029613544181e-24	1.3094251354148197e-14	1.7206471941732753e-13	1.0747871904382397e-12	1.5036878431600578e-13
59800000	0.004991982532026064	1.8862240190576245e-49	1.3806971908605775e-60	4.2642604653573903e-10	3.539614008051324e-15	0.000016034081681926504	1.661029613544181e-24	1.3094251354148197e-14	1.7206471941732753e-13	1.0747871904382397e-12	1.5036878431600578e-13
59900000	0.004991982532026064	1.8862240190576245e-49	1.3806971908605775e-60	4.2642604653573903e-10	3.539614008051324e-15	0.000016034081681926504	1.661029613544181e-24	1.3094251354148197e-14	1.7206471941732753e-13	1.0747871904382397e-12	1.5036878431600578e-13
60000000	0.004991982532026064	1.8862240190576245e-49	1.3806971908605775e-60	4.2642604653573903e-10	3.539614008051324e-15	0.000016034081681926504	1.661029613544181e-24	1.3094251354148197e-14	1.7206471941732753e-13	1.0747871904382397e-12	1.5036878431600578e-13
60100000	0.004991982532026064	1.886224019057624e-49	1.3806971908605775e-60	4.2642604653573903e-10	3.539614008051324e-15	0.000016034081681926504	1.661029613544181e-24	1.3094251354148197e-14	1.7206471941732753e-13	1.0747871904382397e-12	1.5036878431600578e-13
60200000	0.004991982532026064	1.886224019057624e-49	1.3806971908605775e-60	4.2642604653573903e-10	3.539614008051324e-15	0.000016034081681926504	1.661029613544181e-24	1.3094251354148197e-14	1.7206471941732753e-13	1.0747871904382397e-12	1.5036878431600578e-13
60300000	0.004991982532026064	1.886224019057624e-49	1.3806971908605775e-60	4.2642604653573903e-10	3.539614008051324e-15	0.000016034081681926504	1.661029613544181e-24	1.3094251354148197e-14	1.7206471941732753e-13	1.0747871904382397e-12	1.5036878431600578e-13
60400000	0.004991982532026064	1.886224019057624e-49	1.3806971908605775e-60	4.2642604653573903e-10	3.539614008051324e-15	0.000016034081681926504	1.661029613544181e-24	1.3094251354148197e-14	1.7206471941732753e-13	1.0747871904382397e-12	1.5036878431600578e-13
60500000	0.004991982532026064	1.886224019057624e-49	1.3806971908605775e-60	4.2642604653573903e-10	3.539614008051324e-15	0.000016034081681926504	1.661029613544181e-24	1.3094251354148197e-14	1.7206471941732753e-13	1.0747871904382397e-12	1.5036878431600578e-13
60600000	0.004991982532026064	1.886224019057624e-49	1.3806971908605775e-60	4.2642604653573903e-10	3.539614008051324e-15	0.000016034081681926504	1.661029613544181e-24	1.3094251354148197e-14	1.7206471941732753e-13	1.0747871904382397e-12	1.5036878431600578e-13
60700000	0.004991982532026064	1.886224019057624e-49	1.3806971908605775e-60	4.2642604653573903e-10	3.539614008051324e-15	0.000016034081681926504	1.661029613544181e-24	1.3094251354148197e-14	1.7206471941732753e-13	1.0747871904382397e-12	1.5036878431600578e-13
60800000	0.004991982532026064	1.886224019057624e-49	1.3806971908605775e-60	4.2642604653573903e-10	3.539614008051324e-15	0.000016034081681926504	1.661029613544181e-24	1.3094251354148197e-14	1.7206471941732753e-13	1.0747871904382397e-12	1.5036878431600578e-13
60900000	0.004991982532026064	1.886224019057624e-49	1.3806971908605775e-60	4.26426046535739e-10	3.539614008051324e-15	0.000016034081681926504	1.661029613544181e-24	1.3094251354148197e-14	1.7206471941732753e-13	1.0747871904382397e-12	1.5036878431600578e-13
61000000	0.004991982532026064	1.886224019057624e-49	1.3806971908605775e-60	4.26426046535739e-10	3.539614008051324e-15	0.000016034081681926504	1.661029613544181e-24	1.3094251354148197e-14	1.7206471941732753e-13	1.0747871904382397e-12	1.5036878431600578e-13
61100000	0.004991982532026064	1.886224019057624e-49	1.3806971908605775e-60	4.26426046535739e-10	3.539614008051324e-15	0.000016034081681926504	1.661029613544181e-24	1.3094251354148197e-14	1.7206471941732753e-13	1.0747871904382397e-12	1.5036878431600578e-13
61200000	0.004991982532026064	1.886224019057624e-49	1.3806971908605772e-60	4.26426046535739e-10	3.539614008051324e-15	0.000016034081681926504	1.661029613544181e-24	1.3094251354148197e-14	1.7206471941732753e-13	1.0747871904382397e-12	1.5036878431600578e-13
61300000	0.004991982532026064	1.886224019057624e-49	1.3806971908605772e-60	4.26426046535739e-10	3.539614008051324e-15	0.000016034081681926504	1.661029613544181e-24	1.3094251354148197e-14	1.7206471941732753e-13	1.0747871904382397e-12	1.5036878431600578e-13
61400000	0.004991982532026064	1.886224019057624e-49	1.3806971908605772e-60	4.26426046535739e-10	3.539614008051324e-15	0.000016034081681926504	1.661029613544181e-24	1.3094251354148197e-14	1.7206471941732753e-13	1.0747871904382397e-12	1.5036878431600578e-13
61500000	0.004991982532026064	1.886224019057624e-49	1.3806971908605772e-60	4.26426046535739e-10	3.539614008051324e-15	0.000016034081681926504	1.661029613544181e-24	1.3094251354148197e-14	1.7206471941732753e-13	1.0747871904382397e-12	1.5036878431600578e-13
61600000	0.004991982532026064	1.886224019057624e-49	1.3806971908605772e-60	4.26426046535739e-10	3.539614008051324e-15	0.0000160340816819265	1.661029613544181e-24	1.3094251354148197e-14	1.7206471941732753e-13	1.0747871904382397e-12	1.5036878431600578e-13
61700000	0.004991982532026064	1.886224019057624e-49	1.3806971908605772e-60	4.26426046535739e-10	3.539614008051324e-15	0.0000160340816819265	1.661029613544181e-24	1.3094251354148197e-14	1.7206471941732753e-13	1.0747871904382397e-12	1.5036878431600578e-13
61800000	0.004991982532026064	1.886224019057624e-49	1.3806971908605772e-60	4.26426046535739e-10	3.539614008051324e-15	0.0000160340816819265	1.661029613544181e-24	1.3094251354148197e-14	1.7206471941732753e-13	1.0747871904382397e-12	1.5036878431600578e-13
61900000	0.004991982532026064	1.886224019057624e-49	1.3806971908605772e-60	4.26426046535739e-10	3.539614008051324e-15	0.0000160340816819265	1.661029613544181e-24	1.3094251354148197e-14	1.7206471941732753e-13	1.0747871904382397e-12	1.5036878431600578e-13
62000000	0.004991982532026064	1.886224019057624e-49	1.3806971908605772e-60	4.26426046535739e-10	3.539614008051324e-15	0.0000160340816819265	1.661029613544181e-24	1.3094251354148197e-14	1.7206471941732753e-13	1.0747871904382397e-12	1.5036878431600578e-13
62100000	0.004991982532026064	1.886224019057624e-49	1.3806971908605772e-60	4.26426046535739e-10	3.539614008051324e-15	0.0000160340816819265	1.661029613544181e-24	1.3094251354148197e-14	1.7206471941732753e-13	1.0747871904382397e-12	1.5036878431600578e-13
62200000	0.004991982532026064	1.886224019057624e-49	1.3806971908605772e-60	4.26426046535739e-10	3.539614008051324e-15	0.0000160340816819265	1.661029613544181e-24	1.3094251354148197e-14	1.7206471941732753e-13	1.0747871904382395e-12	1.5036878431600578e-13
62300000	0.004991982532026064	1.886224019057624e-49	1.3806971908605772e-60	4.26426046535739e-10	3.539614008051324e-15	0.0000160340816819265	1.661029613544181e-24	1.3094251354148197e-14	1.7206471941732753e-13	1.0747871904382395e-12	1.5036878431600578e-13
62400000	0.004991982532026064	1.8862240190576237e-49	1.3806971908605772e-60	4.26426046535739e-10	3.539614008051324e-15	0.0000160340816819265	1.661029613544181e-24	1.3094251354148197e-14	1.720647194173275e-13	1.0747871904382395e-12	1.5036878431600578e-13
62500000	0.004991982532026064	1.8862240190576237e-49	1.3806971908605772e-60	4.26426046535739e-10	3.539614008051324e-15	0.0000160340816819265	1.661029613544181e-24	1.3094251354148197e-14	1.720647194173275e-13	1.0747871904382395e-12	1.5036878431600578e-13
62600000	0.004991982532026064	1.8862240190576237e-49	1.3806971908605772e-60	4.26426046535739e-10	3.539614008051324e-15	0.0000160340816819265	1.661029613544181e-24	1.3094251354148197e-14	1.720647194173275e-13	1.0747871904382395e-12	1.5036878431600578e-13
62700000	0.004991982532026064	1.8862240190576237e-49	1.3806971908605772e-60	4.26426046535739e-10	3.539614008051324e-15	0.0000160340816819265	1.661029613544181e-24	1.3094251354148197e-14	1.720647194173275e-13	1.0747871904382395e-12	1.5036878431600578e-13
62800000	0.004991982532026064	1.8862240190576237e-49	1.3806971908605772e-60	4.26426046535739e-10	3.539614008051324e-15	0.0000160340816819265	1.661029613544181e-24	1.3094251354148197e-14	1.720647194173275e-13	1.0747871904382395e-12	1.5036878431600578e-13
62900000	0.004991982532026064	1.8862240190576237e-49	1.3806971908605772e-60	4.26426046535739e-10	3.539614008051324e-15	0.0000160340816819265	1.661029613544181e-24	1.3094251354148197e-14	1.720647194173275e-13	1.0747871904382395e-12	1.5036878431600578e-13
63000000	0.004991982532026064	1.8862240190576237e-49	1.3806971908605772e-60	4.26426046535739e-10	3.539614008051324e-15	0.0000160340816819265	1.661029613544181e-24	1.3094251354148197e-14	1.720647194173275e-13	1.0747871904382395e-12	1.5036878431600578e-13
63100000	0.004991982532026064	1.8862240190576237e-49	1.3806971908605772e-60	4.26426046535739e-10	3.539614008051324e-15	0.0000160340816819265	1.661029613544181e-24	1.3094251354148197e-14	1.720647194173275e-13	1.0747871904382395e-12	1.5036878431600578e-13
63200000	0.004991982532026064	1.8862240190576237e-49	1.3806971908605772e-60	4.26426046535739e-10	3.539614008051324e-15	0.0000160340816819265	1.661029613544181e-24	1.3094251354148197e-14	1.720647194173275e-13	1.0747871904382395e-12	1.5036878431600578e-13
63300000	0.004991982532026064	1.8862240190576237e-49	1.3806971908605772e-60	4.26426046535739e-10	3.539614008051324e-15	0.0000160340816819265	1.661029613544181e-24	1.3094251354148197e-14	1.720647194173275e-13	1.0747871904382395e-12	1.5036878431600578e-13
63400000	0.004991982532026064	1.8862240190576237e-49	1.3806971908605772e-60	4.26426046535739e-10	3.539614008051324e-15	0.0000160340816819265	1.661029613544181e-24	1.3094251354148197e-14	1.720647194173275e-13	1.0747871904382395e-12	1.5036878431600578e-13
63500000	0.004991982532026064	1.8862240190576237e-49	1.3806971908605772e-60	4.26426046535739e-10	3.539614008051324e-15	0.0000160340816819265	1.661029613544181e-24	1.3094251354148197e-14	1.720647194173275e-13	1.0747871904382395e-12	1.5036878431600578e-13
63600000	0.004991982532026064	1.8862240190576237e-49	1.3806971908605772e-60	4.26426046535739e-10	3.539614008051324e-15	0.0000160340816819265	1.661029613544181e-24	1.3094251354148197e-14	1.720647194173275e-13	1.0747871904382395e-12	1.5036878431600578e-13
63700000	0.004991982532026064	1.8862240190576237e-49	1.3806971908605772e-60	4.26426046535739e-10	3.539614008051324e-15	0.0000160340816819265	1.661029613544181e-24	1.3094251354148197e-14	1.720647194173275e-13	1.0747871904382395e-12	1.5036878431600578e-13
63800000	0.004991982532026064	1.8862240190576237e-49	1.3806971908605772e-60	4.26426046535739e-10	3.539614008051324e-15	0.0000160340816819265	1.661029613544181e-24	1.3094251354148197e-14	1.720647194173275e-13	1.0747871904382395e-12	1.5036878431600578e-13
63900000	0.004991982532026064	1.8862240190576237e-49	1.3806971908605772e-60	4.26426046535739e-10	3.539614008051324e-15	0.0000160340816819265	1.661029613544181e-24	1.3094251354148197e-14	1.720647194173275e-13	1.0747871904382395e-12	1.5036878431600578e-13
64000000	0.004991982532026064	1.8862240190576237e-49	1.3806971908605772e-60	4.26426046535739e-10	3.539614008051324e-15	0.0000160340816819265	1.661029613544181e-24	1.3094251354148197e-14	1.720647194173275e-13	1.0747871904382395e-12	1.5036878431600578e-13
64100000	0.004991982532026064	1.8862240190576237e-49	1.3806971908605772e-60	4.26426046535739e-10	3.539614008051324e-15	0.0000160340816819265	1.661029613544181e-24	1.3094251354148197e-14	1.720647194173275e-13	1.0747871904382395e-12	1.5036878431600578e-13
64200000	0.004991982532026064	1.8862240190576237e-49	1.3806971908605772e-60	4.26426046535739e-10	3.539614008051324e-15	0.0000160340816819265	1.661029613544181e-24	1.3094251354148197e-14	1.720647194173275e-13	1.0747871904382395e-12	1.5036878431600578e-13
64300000	0.004991982532026064	1.8862240190576237e-49	1.3806971908605772e-60	4.26426046535739e-10	3.539614008051324e-15	0.0000160340816819265	1.661029613544181e-24	1.3094251354148197e-14	1.720647194173275e-13	1.0747871904382395e-12	1.5036878431600578e-13
64400000	0.004991982532026064	1.8862240190576237e-49	1.380697190860577e-60	4.26426046535739e-10	3.539614008051324e-15	0.0000160340816819265	1.661029613544181e-24	1.3094251354148197e-14	1.720647194173275e-13	1.0747871904382395e-12	1.5036878431600578e-13
64500000	0.004991982532026064	1.8862240190576237e-49	1.380697190860577e-60	4.26426046535739e-10	3.539614008051324e-15	0.0000160340816819265	1.661029613544181e-24	1.3094251354148197e-14	1.720647194173275e-13	1.0747871904382395e-12	1.5036878431600578e-13
64600000	0.004991982532026064	1.8862240190576234e-49	1.380697190860577e-60	4.26426046535739e-10	3.539614008051324e-15	0.0000160340816819265	1.661029613544181e-24	1.3094251354148197e-14	1.720647194173275e-13	1.0747871904382395e-12	1.5036878431600578e-13
64700000	0.004991982532026064	1.8862240190576234e-49	1.380697190860577e-60	4.26426046535739e-10	3.539614008051324e-15	0.0000160340816819265	1.661029613544181e-24	1.3094251354148197e-14	1.720647194173275e-13	1.0747871904382395e-12	1.5036878431600578e-13
64800000	0.004991982532026064	1.8862240190576234e-49	1.380697190860577e-60	4.26426046535739e-10	3.539614008051324e-15	0.0000160340816819265	1.661029613544181e-24	1.3094251354148197e-14	1.720647194173275e-13	1.0747871904382395e-12	1.5036878431600578e-13
64900000	0.004991982532026064	1.8862240190576234e-49	1.380697190860577e-60	4.26426046535739e-10	3.539614008051324e-15	0.0000160340816819265	1.661029613544181e-24	1.3094251354148197e-14	1.720647194173275e-13	1.0747871904382395e-12	1.5036878431600578e-13
65000000	0.004991982532026064	1.8862240190576234e-49	1.380697190860577e-60	4.26426046535739e-10	3.539614008051324e-15	0.0000160340816819265	1.661029613544181e-24	1.3094251354148197e-14	1.720647194173275e-13	1.0747871904382395e-12	1.5036878431600578e-13
65100000	0.004991982532026064	1.8862240190576234e-49	1.380697190860577e-60	4.26426046535739e-10	3.539614008051324e-15	0.0000160340816819265	1.661029613544181e-24	1.3094251354148197e-14	1.720647194173275e-13	1.0747871904382395e-12	1.5036878431600578e-13
65200000	0.004991982532026064	1.8862240190576234e-49	1.380697190860577e-60	4.26426046535739e-10	3.539614008051324e-15	0.0000160340816819265	1.661029613544181e-24	1.3094251354148197e-14	1.720647194173275e-13	1.0747871904382395e-12	1.5036878431600578e-13
65300000	0.004991982532026064	1.8862240190576234e-49	1.380697190860577e-60	4.26426046535739e-10	3.539614008051324e-15	0.0000160340816819265	1.661029613544181e-24	1.3094251354148197e-14	1.720647194173275e-13	1.0747871904382395e-12	1.5036878431600578e-13
65400000	0.004991982532026064	1.8862240190576234e-49	1.380697190860577e-60	4.26426046535739e-10	3.539614008051324e-15	0.0000160340816819265	1.661029613544181e-24	1.3094251354148197e-14	1.720647194173275e-13	1.0747871904382395e-12	1.5036878431600578e-13
65500000	0.004991982532026064	1.8862240190576234e-49	1.380697190860577e-60	4.26426046535739e-10	3.539614008051324e-15	0.0000160340816819265	1.661029613544181e-24	1.3094251354148197e-14	1.720647194173275e-13	1.0747871904382395e-12	1.5036878431600578e-13
65600000	0.004991982532026064	1.8862240190576234e-49	1.380697190860577e-60	4.26426046535739e-10	3.539614008051324e-15	0.0000160340816819265	1.661029613544181e-24	1.3094251354148197e-14	1.720647194173275e-13	1.0747871904382395e-12	1.5036878431600578e-13
65700000	0.004991982532026064	1.8862240190576234e-49	1.380697190860577e-60	4.26426046535739e-10	3.539614008051324e-15	0.0000160340816819265	1.661029613544181e-24	1.3094251354148197e-14	1.720647194173275e-13	1.0747871904382395e-12	1.5036878431600578e-13
65800000	0.004991982532026064	1.8862240190576234e-49	1.380697190860577e-60	4.26426046535739e-10	3.539614008051324e-15	0.0000160340816819265	1.661029613544181e-24	1.3094251354148197e-14	1.720647194173275e-13	1.0747871904382395e-12	1.5036878431600578e-13
65900000	0.004991982532026064	1.8862240190576234e-49	1.380697190860577e-60	4.26426046535739e-10	3.539614008051324e-15	0.0000160340816819265	1.661029613544181e-24	1.3094251354148197e-14	1.720647194173275e-13	1.0747871904382395e-12	1.5036878431600578e-13
66000000	0.004991982532026064	1.8862240190576234e-49	1.380697190860577e-60	4.26426046535739e-10	3.539614008051324e-15	0.0000160340816819265	1.661029613544181e-24	1.3094251354148197e-14	1.720647194173275e-13	1.0747871904382395e-12	1.5036878431600578e-13
66100000	0.004991982532026064	1.8862240190576234e-49	1.380697190860577e-60	4.26426046535739e-10	3.539614008051324e-15	0.0000160340816819265	1.661029613544181e-24	1.3094251354148197e-14	1.720647194173275e-13	1.0747871904382395e-12	1.5036878431600578e-13
66200000	0.004991982532026064	1.8862240190576234e-49	1.380697190860577e-60	4.26426046535739e-10	3.539614008051324e-15	0.0000160340816819265	1.661029613544181e-24	1.3094251354148197e-14	1.720647194173275e-13	1.0747871904382395e-12	1.5036878431600578e-13
66300000	0.004991982532026064	1.8862240190576234e-49	1.380697190860577e-60	4.26426046535739e-10	3.539614008051324e-15	0.0000160340816819265	1.661029613544181e-24	1.3094251354148197e-14	1.720647194173275e-13	1.0747871904382395e-12	1.5036878431600578e-13
66400000	0.004991982532026064	1.8862240190576234e-49	1.380697190860577e-60	4.26426046535739e-10	3.539614008051324e-15	0.0000160340816819265	1.661029613544181e-24	1.3094251354148197e-14	1.720647194173275e-13	1.0747871904382395e-12	1.5036878431600578e-13
66500000	0.004991982532026064	1.8862240190576234e-49	1.380697190860577e-60	4.26426046535739e-10	3.539614008051324e-15	0.0000160340816819265	1.661029613544181e-24	1.3094251354148197e-14	1.720647194173275e-13	1.0747871904382395e-12	1.5036878431600578e-13
66600000	0.004991982532026064	1.8862240190576234e-49	1.380697190860577e-60	4.26426046535739e-10	3.539614008051324e-15	0.0000160340816819265	1.661029613544181e-24	1.3094251354148197e-14	1.720647194173275e-13	1.0747871904382395e-12	1.5036878431600578e-13
66700000	0.004991982532026064	1.8862240190576234e-49	1.380697190860577e-60	4.26426046535739e-10	3.539614008051324e-15	0.0000160340816819265	1.661029613544181e-24	1.3094251354148197e-14	1.720647194173275e-13	1.0747871904382395e-12	1.5036878431600578e-13
66800000	0.004991982532026064	1.8862240190576234e-49	1.380697190860577e-60	4.26426046535739e-10	3.539614008051324e-15	0.0000160340816819265	1.661029613544181e-24	1.3094251354148197e-14	1.720647194173275e-13	1.0747871904382395e-12	1.5036878431600578e-13
66900000	0.004991982532026064	1.8862240190576234e-49	1.380697190860577e-60	4.26426046535739e-10	3.539614008051324e-15	0.0000160340816819265	1.661029613544181e-24	1.3094251354148197e-14	1.720647194173275e-13	1.0747871904382395e-12	1.5036878431600578e-13
67000000	0.004991982532026064	1.8862240190576234e-49	1.380697190860577e-60	4.26426046535739e-10	3.539614008051324e-15	0.0000160340816819265	1.661029613544181e-24	1.3094251354148197e-14	1.720647194173275e-13	1.0747871904382395e-12	1.5036878431600578e-13
67100000	0.004991982532026064	1.8862240190576234e-49	1.380697190860577e-60	4.26426046535739e-10	3.539614008051324e-15	0.0000160340816819265	1.661029613544181e-24	1.3094251354148197e-14	1.720647194173275e-13	1.0747871904382395e-12	1.5036878431600578e-13
67200000	0.004991982532026064	1.8862240190576234e-49	1.380697190860577e-60	4.26426046535739e-10	3.539614008051324e-15	0.0000160340816819265	1.661029613544181e-24	1.3094251354148197e-14	1.720647194173275e-13	1.0747871904382395e-12	1.5036878431600578e-13
67300000	0.004991982532026064	1.8862240190576234e-49	1.380697190860577e-60	4.26426046535739e-10	3.539614008051324e-15	0.0000160340816819265	1.661029613544181e-24	1.3094251354148197e-14	1.720647194173275e-13	1.0747871904382395e-12	1.5036878431600578e-13
67400000	0.004991982532026064	1.8862240190576234e-49	1.380697190860577e-60	4.26426046535739e-10	3.539614008051324e-15	0.0000160340816819265	1.661029613544181e-24	1.3094251354148197e-14	1.720647194173275e-13	1.0747871904382395e-12	1.5036878431600578e-13
67500000	0.004991982532026064	1.8862240190576234e-49	1.380697190860577e-60	4.26426046535739e-10	3.539614008051324e-15	0.0000160340816819265	1.661029613544181e-24	1.3094251354148197e-14	1.720647194173275e-13	1.0747871904382395e-12	1.5036878431600578e-13
67600000	0.004991982532026064	1.8862240190576234e-49	1.380697190860577e-60	4.26426046535739e-10	3.539614008051324e-15	0.0000160340816819265	1.661029613544181e-24	1.3094251354148197e-14	1.720647194173275e-13	1.0747871904382395e-12	1.5036878431600578e-13
67700000	0.004991982532026064	1.8862240190576234e-49	1.380697190860577e-60	4.26426046535739e-10	3.539614008051324e-15	0.0000160340816819265	1.661029613544181e-24	1.3094251354148197e-14	1.720647194173275e-13	1.0747871904382395e-12	1.5036878431600578e-13
67800000	0.004991982532026064	1.8862240190576234e-49	1.380697190860577e-60	4.26426046535739e-10	3.539614008051324e-15	0.0000160340816819265	1.661029613544181e-24	1.3094251354148197e-14	1.720647194173275e-13	1.0747871904382395e-12	1.5036878431600578e-13
67900000	0.004991982532026064	1.8862240190576234e-49	1.380697190860577e-60	4.26426046535739e-10	3.539614008051324e-15	0.0000160340816819265	1.661029613544181e-24	1.3094251354148197e-14	1.720647194173275e-13	1.0747871904382395e-12	1.5036878431600578e-13
68000000	0.004991982532026064	1.8862240190576234e-49	1.380697190860577e-60	4.26426046535739e-10	3.539614008051324e-15	0.0000160340816819265	1.661029613544181e-24	1.3094251354148197e-14	1.720647194173275e-13	1.0747871904382395e-12	1.5036878431600578e-13
68100000	0.004991982532026064	1.8862240190576234e-49	1.380697190860577e-60	4.26426046535739e-10	3.539614008051324e-15	0.0000160340816819265	1.661029613544181e-24	1.3094251354148197e-14	1.720647194173275e-13	1.0747871904382395e-12	1.5036878431600578e-13
68200000	0.004991982532026064	1.8862240190576234e-49	1.380697190860577e-60	4.26426046535739e-10	3.539614008051324e-15	0.0000160340816819265	1.661029613544181e-24	1.3094251354148197e-14	1.720647194173275e-13	1.0747871904382395e-12	1.5036878431600578e-13
68300000	0.004991982532026064	1.8862240190576234e-49	1.380697190860577e-60	4.26426046535739e-10	3.539614008051324e-15	0.0000160340816819265	1.661029613544181e-24	1.3094251354148197e-14	1.720647194173275e-13	1.0747871904382395e-12	1.5036878431600578e-13
68400000	0.004991982532026064	1.8862240190576234e-49	1.380697190860577e-60	4.26426046535739e-10	3.539614008051324e-15	0.0000160340816819265	1.661029613544181e-24	1.3094251354148197e-14	1.720647194173275e-13	1.0747871904382395e-12	1.5036878431600578e-13
68500000	0.004991982532026064	1.8862240190576234e-49	1.380697190860577e-60	4.26426046535739e-10	3.539614008051324e-15	0.0000160340816819265	1.661029613544181e-24	1.3094251354148197e-14	1.720647194173275e-13	1.0747871904382395e-12	1.5036878431600578e-13
68600000	0.004991982532026064	1.8862240190576234e-49	1.380697190860577e-60	4.26426046535739e-10	3.539614008051324e-15	0.0000160340816819265	1.661029613544181e-24	1.3094251354148197e-14	1.720647194173275e-13	1.0747871904382395e-12	1.5036878431600578e-13
68700000	0.004991982532026064	1.8862240190576234e-49	1.380697190860577e-60	4.26426046535739e-10	3.539614008051324e-15	0.0000160340816819265	1.661029613544181e-24	1.3094251354148197e-14	1.720647194173275e-13	1.0747871904382395e-12	1.5036878431600578e-13
68800000	0.004991982532026064	1.8862240190576234e-49	1.380697190860577e-60	4.26426046535739e-10	3.539614008051324e-15	0.0000160340816819265	1.661029613544181e-24	1.3094251354148197e-14	1.720647194173275e-13	1.0747871904382395e-12	1.5036878431600578e-13
68900000	0.004991982532026064	1.8862240190576234e-49	1.380697190860577e-60	4.26426046535739e-10	3.539614008051324e-15	0.0000160340816819265	1.661029613544181e-24	1.3094251354148197e-14	1.720647194173275e-13	1.0747871904382395e-12	1.5036878431600578e-13
69000000	0.004991982532026064	1.8862240190576234e-49	1.380697190860577e-60	4.26426046535739e-10	3.539614008051324e-15	0.0000160340816819265	1.661029613544181e-24	1.3094251354148197e-14	1.720647194173275e-13	1.0747871904382395e-12	1.5036878431600578e-13
69100000	0.004991982532026064	1.8862240190576234e-49	1.380697190860577e-60	4.26426046535739e-10	3.539614008051324e-15	0.0000160340816819265	1.661029613544181e-24	1.3094251354148197e-14	1.720647194173275e-13	1.0747871904382395e-12	1.5036878431600578e-13
69200000	0.004991982532026064	1.8862240190576234e-49	1.380697190860577e-60	4.26426046535739e-10	3.539614008051324e-15	0.0000160340816819265	1.661029613544181e-24	1.3094251354148197e-14	1.720647194173275e-13	1.0747871904382395e-12	1.5036878431600578e-13
69300000	0.004991982532026064	1.8862240190576234e-49	1.380697190860577e-60	4.26426046535739e-10	3.539614008051324e-15	0.0000160340816819265	1.661029613544181e-24	1.3094251354148197e-14	1.720647194173275e-13	1.0747871904382395e-12	1.5036878431600578e-13
69400000	0.004991982532026064	1.8862240190576234e-49	1.380697190860577e-60	4.26426046535739e-10	3.539614008051324e-15	0.0000160340816819265	1.661029613544181e-24	1.3094251354148197e-14	1.720647194173275e-13	1.0747871904382395e-12	1.5036878431600578e-13
69500000	0.004991982532026064	1.8862240190576234e-49	1.380697190860577e-60	4.26426046535739e-10	3.539614008051324e-15	0.0000160340816819265	1.661029613544181e-24	1.3094251354148197e-14	1.720647194173275e-13	1.0747871904382395e-12	1.5036878431600578e-13
69600000	0.004991982532026064	1.8862240190576234e-49	1.380697190860577e-60	4.26426046535739e-10	3.539614008051324e-15	0.0000160340816819265	1.661029613544181e-24	1.3094251354148197e-14	1.720647194173275e-13	1.0747871904382395e-12	1.5036878431600578e-13
69700000	0.004991982532026064	1.8862240190576234e-49	1.380697190860577e-60	4.26426046535739e-10	3.539614008051324e-15	0.0000160340816819265	1.661029613544181e-24	1.3094251354148197e-14	1.720647194173275e-13	1.0747871904382395e-12	1.5036878431600578e-13
69800000	0.004991982532026064	1.8862240190576234e-49	1.380697190860577e-60	4.26426046535739e-10	3.539614008051324e-15	0.0000160340816819265	1.661029613544181e-24	1.3094251354148197e-14	1.720647194173275e-13	1.0747871904382395e-12	1.5036878431600578e-13
69900000	0.004991982532026064	1.8862240190576234e-49	1.380697190860577e-60	4.26426046535739e-10	3.539614008051324e-15	0.0000160340816819265	1.661029613544181e-24	1.3094251354148197e-14	1.720647194173275e-13	1.0747871904382395e-12	1.5036878431600578e-13
70000000	0.004991982532026064	1.8862240190576234e-49	1.380697190860577e-60	4.26426046535739e-10	3.539614008051324e-15	0.0000160340816819265	1.661029613544181e-24	1.3094251354148197e-14	1.720647194173275e-13	1.0747871904382395e-12	1.5036878431600578e-13
70100000	0.004991982532026064	1.8862240190576234e-49	1.380697190860577e-60	4.26426046535739e-10	3.539614008051324e-15	0.0000160340816819265	1.661029613544181e-24	1.3094251354148197e-14	1.720647194173275e-13	1.0747871904382395e-12	1.5036878431600578e-13
70200000	0.004991982532026064	1.8862240190576234e-49	1.380697190860577e-60	4.26426046535739e-10	3.539614008051324e-15	0.0000160340816819265	1.661029613544181e-24	1.3094251354148197e-14	1.720647194173275e-13	1.0747871904382395e-12	1.5036878431600578e-13
70300000	0.004991982532026064	1.8862240190576234e-49	1.380697190860577e-60	4.26426046535739e-10	3.539614008051324e-15	0.0000160340816819265	1.661029613544181e-24	1.3094251354148197e-14	1.720647194173275e-13	1.0747871904382395e-12	1.5036878431600578e-13
70400000	0.004991982532026064	1.8862240190576234e-49	1.380697190860577e-60	4.26426046535739e-10	3.539614008051324e-15	0.0000160340816819265	1.661029613544181e-24	1.3094251354148197e-14	1.720647194173275e-13	1.0747871904382395e-12	1.5036878431600578e-13
70500000	0.004991982532026064	1.8862240190576234e-49	1.380697190860577e-60	4.26426046535739e-10	3.539614008051324e-15	0.0000160340816819265	1.661029613544181e-24	1.3094251354148197e-14	1.720647194173275e-13	1.0747871904382395e-12	1.5036878431600578e-13
70600000	0.004991982532026064	1.8862240190576234e-49	1.380697190860577e-60	4.26426046535739e-10	3.539614008051324e-15	0.0000160340816819265	1.661029613544181e-24	1.3094251354148197e-14	1.720647194173275e-13	1.0747871904382395e-12	1.5036878431600578e-13
70700000	0.004991982532026064	1.8862240190576234e-49	1.380697190860577e-60	4.26426046535739e-10	3.539614008051324e-15	0.0000160340816819265	1.661029613544181e-24	1.3094251354148197e-14	1.720647194173275e-13	1.0747871904382395e-12	1.5036878431600578e-13
70800000	0.004991982532026064	1.8862240190576234e-49	1.380697190860577e-60	4.26426046535739e-10	3.539614008051324e-15	0.0000160340816819265	1.661029613544181e-24	1.3094251354148197e-14	1.720647194173275e-13	1.0747871904382395e-12	1.5036878431600578e-13
70900000	0.004991982532026064	1.8862240190576234e-49	1.380697190860577e-60	4.26426046535739e-10	3.539614008051324e-15	0.0000160340816819265	1.661029613544181e-24	1.3094251354148197e-14	1.720647194173275e-13	1.0747871904382395e-12	1.5036878431600578e-13
71000000	0.004991982532026064	1.8862240190576234e-49	1.380697190860577e-60	4.26426046535739e-10	3.539614008051324e-15	0.0000160340816819265	1.661029613544181e-24	1.3094251354148197e-14	1.720647194173275e-13	1.0747871904382395e-12	1.5036878431600578e-13
71100000	0.004991982532026064	1.8862240190576234e-49	1.380697190860577e-60	4.26426046535739e-10	3.539614008051324e-15	0.0000160340816819265	1.661029613544181e-24	1.3094251354148197e-14	1.720647194173275e-13	1.0747871904382395e-12	1.5036878431600578e-13
71200000	0.004991982532026064	1.8862240190576234e-49	1.380697190860577e-60	4.26426046535739e-10	3.539614008051324e-15	0.0000160340816819265	1.661029613544181e-24	1.3094251354148197e-14	1.720647194173275e-13	1.0747871904382395e-12	1.5036878431600578e-13
71300000	0.004991982532026064	1.8862240190576234e-49	1.380697190860577e-60	4.26426046535739e-10	3.539614008051324e-15	0.0000160340816819265	1.661029613544181e-24	1.3094251354148197e-14	1.720647194173275e-13	1.0747871904382395e-12	1.5036878431600578e-13
71400000	0.004991982532026064	1.8862240190576234e-49	1.380697190860577e-60	4.2642604653573903e-10	3.539614008051324e-15	0.0000160340816819265	1.661029613544181e-24	1.3094251354148197e-14	1.720647194173275e-13	1.0747871904382395e-12	1.5036878431600578e-13
71500000	0.004991982532026064	1.8862240190576234e-49	1.380697190860577e-60	4.2642604653573903e-10	3.539614008051324e-15	0.0000160340816819265	1.661029613544181e-24	1.3094251354148196e-14	1.720647194173275e-13	1.0747871904382395e-12	1.5036878431600578e-13
71600000	0.004991982532026064	1.8862240190576234e-49	1.380697190860577e-60	4.2642604653573903e-10	3.539614008051324e-15	0.0000160340816819265	1.661029613544181e-24	1.3094251354148196e-14	1.720647194173275e-13	1.0747871904382395e-12	1.5036878431600578e-13
71700000	0.004991982532026064	1.8862240190576234e-49	1.380697190860577e-60	4.2642604653573903e-10	3.539614008051324e-15	0.0000160340816819265	1.661029613544181e-24	1.3094251354148196e-14	1.720647194173275e-13	1.0747871904382395e-12	1.5036878431600578e-13
71800000	0.004991982532026064	1.8862240190576234e-49	1.380697190860577e-60	4.2642604653573903e-10	3.539614008051324e-15	0.0000160340816819265	1.661029613544181e-24	1.3094251354148196e-14	1.720647194173275e-13	1.0747871904382395e-12	1.5036878431600578e-13
71900000	0.004991982532026064	1.8862240190576234e-49	1.380697190860577e-60	4.2642604653573903e-10	3.539614008051324e-15	0.0000160340816819265	1.661029613544181e-24	1.3094251354148196e-14	1.720647194173275e-13	1.0747871904382395e-12	1.5036878431600578e-13
72000000	0.004991982532026064	1.8862240190576234e-49	1.380697190860577e-60	4.2642604653573903e-10	3.539614008051324e-15	0.0000160340816819265	1.661029613544181e-24	1.3094251354148196e-14	1.720647194173275e-13	1.0747871904382395e-12	1.5036878431600578e-13
72100000	0.004991982532026064	1.8862240190576234e-49	1.380697190860577e-60	4.2642604653573903e-10	3.539614008051324e-15	0.0000160340816819265	1.661029613544181e-24	1.3094251354148196e-14	1.720647194173275e-13	1.0747871904382395e-12	1.5036878431600578e-13
72200000	0.004991982532026064	1.8862240190576234e-49	1.380697190860577e-60	4.2642604653573903e-10	3.539614008051324e-15	0.0000160340816819265	1.661029613544181e-24	1.3094251354148196e-14	1.720647194173275e-13	1.0747871904382395e-12	1.5036878431600578e-13
72300000	0.004991982532026064	1.8862240190576234e-49	1.380697190860577e-60	4.2642604653573903e-10	3.539614008051324e-15	0.0000160340816819265	1.661029613544181e-24	1.3094251354148196e-14	1.720647194173275e-13	1.0747871904382395e-12	1.5036878431600578e-13
72400000	0.004991982532026064	1.8862240190576234e-49	1.380697190860577e-60	4.2642604653573903e-10	3.539614008051324e-15	0.0000160340816819265	1.661029613544181e-24	1.3094251354148196e-14	1.720647194173275e-13	1.0747871904382397e-12	1.5036878431600578e-13
72500000	0.004991982532026064	1.8862240190576234e-49	1.380697190860577e-60	4.2642604653573903e-10	3.539614008051324e-15	0.0000160340816819265	1.661029613544181e-24	1.3094251354148196e-14	1.720647194173275e-13	1.0747871904382397e-12	1.5036878431600578e-13
72600000	0.004991982532026064	1.8862240190576234e-49	1.380697190860577e-60	4.2642604653573903e-10	3.539614008051324e-15	0.0000160340816819265	1.661029613544181e-24	1.3094251354148196e-14	1.720647194173275e-13	1.0747871904382397e-12	1.5036878431600578e-13
72700000	0.004991982532026064	1.8862240190576234e-49	1.380697190860577e-60	4.2642604653573903e-10	3.539614008051324e-15	0.0000160340816819265	1.661029613544181e-24	1.3094251354148196e-14	1.720647194173275e-13	1.0747871904382397e-12	1.5036878431600578e-13
72800000	0.004991982532026064	1.8862240190576234e-49	1.380697190860577e-60	4.2642604653573903e-10	3.539614008051324e-15	0.0000160340816819265	1.661029613544181e-24	1.3094251354148196e-14	1.720647194173275e-13	1.0747871904382397e-12	1.5036878431600578e-13
72900000	0.004991982532026064	1.8862240190576234e-49	1.380697190860577e-60	4.2642604653573903e-10	3.539614008051324e-15	0.0000160340816819265	1.661029613544181e-24	1.3094251354148196e-14	1.720647194173275e-13	1.0747871904382397e-12	1.5036878431600578e-13
73000000	0.004991982532026064	1.8862240190576234e-49	1.380697190860577e-60	4.2642604653573903e-10	3.539614008051324e-15	0.0000160340816819265	1.661029613544181e-24	1.3094251354148196e-14	1.720647194173275e-13	1.0747871904382397e-12	1.5036878431600578e-13
73100000	0.004991982532026064	1.8862240190576237e-49	1.380697190860577e-60	4.2642604653573903e-10	3.539614008051324e-15	0.0000160340816819265	1.661029613544181e-24	1.3094251354148196e-14	1.720647194173275e-13	1.0747871904382397e-12	1.5036878431600578e-13
73200000	0.004991982532026064	1.8862240190576237e-49	1.3806971908605772e-60	4.2642604653573903e-10	3.539614008051324e-15	0.0000160340816819265	1.661029613544181e-24	1.3094251354148196e-14	1.720647194173275e-13	1.0747871904382397e-12	1.5036878431600578e-13
73300000	0.004991982532026064	1.8862240190576237e-49	1.3806971908605772e-60	4.2642604653573903e-10	3.539614008051324e-15	0.0000160340816819265	1.661029613544181e-24	1.3094251354148196e-14	1.720647194173275e-13	1.0747871904382397e-12	1.5036878431600578e-13
73400000	0.004991982532026064	1.8862240190576237e-49	1.3806971908605772e-60	4.2642604653573903e-10	3.539614008051324e-15	0.0000160340816819265	1.661029613544181e-24	1.3094251354148196e-14	1.720647194173275e-13	1.0747871904382397e-12	1.5036878431600578e-13
73500000	0.004991982532026064	1.8862240190576237e-49	1.3806971908605772e-60	4.2642604653573903e-10	3.539614008051324e-15	0.0000160340816819265	1.661029613544181e-24	1.3094251354148196e-14	1.720647194173275e-13	1.0747871904382397e-12	1.5036878431600578e-13
73600000	0.004991982532026064	1.8862240190576237e-49	1.3806971908605772e-60	4.2642604653573903e-10	3.539614008051324e-15	0.0000160340816819265	1.661029613544181e-24	1.3094251354148196e-14	1.720647194173275e-13	1.0747871904382397e-12	1.5036878431600578e-13
73700000	0.004991982532026064	1.8862240190576237e-49	1.3806971908605772e-60	4.2642604653573903e-10	3.539614008051324e-15	0.0000160340816819265	1.661029613544181e-24	1.3094251354148196e-14	1.720647194173275e-13	1.0747871904382397e-12	1.5036878431600578e-13
73800000	0.004991982532026064	1.8862240190576237e-49	1.3806971908605772e-60	4.2642604653573903e-10	3.539614008051324e-15	0.0000160340816819265	1.661029613544181e-24	1.3094251354148196e-14	1.720647194173275e-13	1.0747871904382397e-12	1.5036878431600578e-13
73900000	0.004991982532026064	1.8862240190576237e-49	1.3806971908605772e-60	4.2642604653573903e-10	3.539614008051324e-15	0.0000160340816819265	1.661029613544181e-24	1.3094251354148196e-14	1.720647194173275e-13	1.0747871904382397e-12	1.5036878431600578e-13
74000000	0.004991982532026064	1.8862240190576237e-49	1.3806971908605772e-60	4.2642604653573903e-10	3.539614008051324e-15	0.0000160340816819265	1.661029613544181e-24	1.3094251354148196e-14	1.720647194173275e-13	1.0747871904382397e-12	1.5036878431600578e-13
74100000	0.004991982532026064	1.8862240190576237e-49	1.3806971908605772e-60	4.2642604653573903e-10	3.539614008051324e-15	0.0000160340816819265	1.661029613544181e-24	1.3094251354148196e-14	1.720647194173275e-13	1.0747871904382397e-12	1.5036878431600578e-13
74200000	0.004991982532026064	1.8862240190576237e-49	1.3806971908605772e-60	4.2642604653573903e-10	3.539614008051324e-15	0.0000160340816819265	1.661029613544181e-24	1.3094251354148196e-14	1.720647194173275e-13	1.0747871904382397e-12	1.5036878431600578e-13
74300000	0.004991982532026064	1.8862240190576237e-49	1.3806971908605772e-60	4.2642604653573903e-10	3.539614008051324e-15	0.0000160340816819265	1.661029613544181e-24	1.3094251354148196e-14	1.720647194173275e-13	1.0747871904382397e-12	1.5036878431600578e-13
74400000	0.004991982532026064	1.8862240190576237e-49	1.3806971908605772e-60	4.2642604653573903e-10	3.539614008051324e-15	0.0000160340816819265	1.661029613544181e-24	1.3094251354148196e-14	1.720647194173275e-13	1.0747871904382397e-12	1.5036878431600578e-13
74500000	0.004991982532026064	1.8862240190576237e-49	1.3806971908605772e-60	4.2642604653573903e-10	3.539614008051324e-15	0.0000160340816819265	1.661029613544181e-24	1.3094251354148196e-14	1.720647194173275e-13	1.0747871904382397e-12	1.5036878431600578e-13
74600000	0.004991982532026064	1.8862240190576237e-49	1.3806971908605772e-60	4.2642604653573903e-10	3.539614008051324e-15	0.0000160340816819265	1.661029613544181e-24	1.3094251354148196e-14	1.720647194173275e-13	1.0747871904382397e-12	1.5036878431600578e-13
74700000	0.004991982532026064	1.8862240190576237e-49	1.3806971908605772e-60	4.2642604653573903e-10	3.539614008051324e-15	0.0000160340816819265	1.661029613544181e-24	1.3094251354148196e-14	1.720647194173275e-13	1.0747871904382397e-12	1.5036878431600578e-13
74800000	0.004991982532026064	1.8862240190576237e-49	1.3806971908605772e-60	4.2642604653573903e-10	3.539614008051324e-15	0.0000160340816819265	1.661029613544181e-24	1.3094251354148196e-14	1.720647194173275e-13	1.0747871904382397e-12	1.5036878431600578e-13
74900000	0.004991982532026064	1.8862240190576237e-49	1.3806971908605772e-60	4.2642604653573903e-10	3.539614008051324e-15	0.0000160340816819265	1.661029613544181e-24	1.3094251354148196e-14	1.720647194173275e-13	1.0747871904382397e-12	1.5036878431600578e-13
75000000	0.004991982532026064	1.8862240190576237e-49	1.3806971908605772e-60	4.2642604653573903e-10	3.539614008051324e-15	0.0000160340816819265	1.661029613544181e-24	1.3094251354148196e-14	1.720647194173275e-13	1.0747871904382397e-12	1.5036878431600578e-13
75100000	0.004991982532026064	1.8862240190576237e-49	1.3806971908605772e-60	4.2642604653573903e-10	3.539614008051324e-15	0.0000160340816819265	1.661029613544181e-24	1.3094251354148196e-14	1.720647194173275e-13	1.0747871904382397e-12	1.5036878431600578e-13
75200000	0.004991982532026064	1.8862240190576237e-49	1.3806971908605772e-60	4.2642604653573903e-10	3.539614008051324e-15	0.0000160340816819265	1.661029613544181e-24	1.3094251354148196e-14	1.720647194173275e-13	1.0747871904382397e-12	1.5036878431600578e-13
75300000	0.004991982532026064	1.8862240190576237e-49	1.3806971908605772e-60	4.2642604653573903e-10	3.539614008051324e-15	0.0000160340816819265	1.661029613544181e-24	1.3094251354148196e-14	1.720647194173275e-13	1.0747871904382397e-12	1.5036878431600578e-13
75400000	0.004991982532026064	1.8862240190576237e-49	1.3806971908605772e-60	4.2642604653573903e-10	3.539614008051324e-15	0.0000160340816819265	1.661029613544181e-24	1.3094251354148196e-14	1.720647194173275e-13	1.0747871904382397e-12	1.5036878431600578e-13
75500000	0.004991982532026064	1.8862240190576237e-49	1.3806971908605772e-60	4.2642604653573903e-10	3.539614008051324e-15	0.0000160340816819265	1.661029613544181e-24	1.3094251354148196e-14	1.720647194173275e-13	1.0747871904382397e-12	1.5036878431600578e-13
75600000	0.004991982532026064	1.8862240190576237e-49	1.3806971908605772e-60	4.2642604653573903e-10	3.539614008051324e-15	0.0000160340816819265	1.661029613544181e-24	1.3094251354148196e-14	1.720647194173275e-13	1.0747871904382397e-12	1.5036878431600578e-13
75700000	0.004991982532026064	1.8862240190576237e-49	1.3806971908605772e-60	4.2642604653573903e-10	3.539614008051324e-15	0.0000160340816819265	1.661029613544181e-24	1.3094251354148196e-14	1.720647194173275e-13	1.0747871904382397e-12	1.5036878431600578e-13
75800000	0.004991982532026064	1.8862240190576237e-49	1.3806971908605772e-60	4.2642604653573903e-10	3.539614008051324e-15	0.0000160340816819265	1.661029613544181e-24	1.3094251354148196e-14	1.720647194173275e-13	1.0747871904382397e-12	1.5036878431600578e-13
75900000	0.004991982532026064	1.8862240190576237e-49	1.3806971908605772e-60	4.2642604653573903e-10	3.539614008051324e-15	0.0000160340816819265	1.661029613544181e-24	1.3094251354148196e-14	1.720647194173275e-13	1.0747871904382397e-12	1.5036878431600578e-13
76000000	0.004991982532026064	1.8862240190576237e-49	1.3806971908605772e-60	4.2642604653573903e-10	3.539614008051324e-15	0.0000160340816819265	1.661029613544181e-24	1.3094251354148196e-14	1.720647194173275e-13	1.0747871904382397e-12	1.5036878431600578e-13
76100000	0.004991982532026064	1.8862240190576237e-49	1.3806971908605772e-60	4.2642604653573903e-10	3.539614008051324e-15	0.0000160340816819265	1.661029613544181e-24	1.3094251354148196e-14	1.720647194173275e-13	1.0747871904382397e-12	1.5036878431600578e-13
76200000	0.004991982532026064	1.8862240190576237e-49	1.3806971908605772e-60	4.2642604653573903e-10	3.539614008051324e-15	0.0000160340816819265	1.661029613544181e-24	1.3094251354148196e-14	1.720647194173275e-13	1.0747871904382397e-12	1.5036878431600578e-13
76300000	0.004991982532026064	1.8862240190576237e-49	1.3806971908605772e-60	4.2642604653573903e-10	3.539614008051324e-15	0.0000160340816819265	1.661029613544181e-24	1.3094251354148196e-14	1.720647194173275e-13	1.0747871904382397e-12	1.5036878431600578e-13
76400000	0.004991982532026064	1.8862240190576237e-49	1.3806971908605772e-60	4.2642604653573903e-10	3.539614008051324e-15	0.0000160340816819265	1.661029613544181e-24	1.3094251354148196e-14	1.720647194173275e-13	1.0747871904382397e-12	1.5036878431600578e-13
76500000	0.004991982532026064	1.8862240190576237e-49	1.3806971908605772e-60	4.2642604653573903e-10	3.539614008051324e-15	0.0000160340816819265	1.661029613544181e-24	1.3094251354148196e-14	1.720647194173275e-13	1.0747871904382397e-12	1.5036878431600578e-13
76600000	0.004991982532026064	1.8862240190576237e-49	1.3806971908605772e-60	4.2642604653573903e-10	3.539614008051324e-15	0.0000160340816819265	1.661029613544181e-24	1.3094251354148196e-14	1.720647194173275e-13	1.0747871904382397e-12	1.5036878431600578e-13
76700000	0.004991982532026064	1.8862240190576237e-49	1.3806971908605772e-60	4.2642604653573903e-10	3.539614008051324e-15	0.0000160340816819265	1.661029613544181e-24	1.3094251354148196e-14	1.720647194173275e-13	1.0747871904382397e-12	1.5036878431600578e-13
76800000	0.004991982532026064	1.8862240190576237e-49	1.3806971908605772e-60	4.2642604653573903e-10	3.539614008051324e-15	0.0000160340816819265	1.661029613544181e-24	1.3094251354148196e-14	1.720647194173275e-13	1.0747871904382397e-12	1.5036878431600578e-13
76900000	0.004991982532026064	1.8862240190576237e-49	1.3806971908605772e-60	4.2642604653573903e-10	3.539614008051324e-15	0.0000160340816819265	1.661029613544181e-24	1.3094251354148196e-14	1.720647194173275e-13	1.0747871904382397e-12	1.5036878431600578e-13
77000000	0.004991982532026064	1.8862240190576237e-49	1.3806971908605772e-60	4.2642604653573903e-10	3.539614008051324e-15	0.0000160340816819265	1.661029613544181e-24	1.3094251354148196e-14	1.720647194173275e-13	1.0747871904382397e-12	1.5036878431600578e-13
77100000	0.004991982532026064	1.8862240190576237e-49	1.3806971908605772e-60	4.2642604653573903e-10	3.539614008051324e-15	0.0000160340816819265	1.661029613544181e-24	1.3094251354148196e-14	1.720647194173275e-13	1.0747871904382397e-12	1.5036878431600578e-13
77200000	0.004991982532026064	1.8862240190576237e-49	1.3806971908605772e-60	4.2642604653573903e-10	3.539614008051324e-15	0.0000160340816819265	1.661029613544181e-24	1.3094251354148196e-14	1.720647194173275e-13	1.0747871904382397e-12	1.5036878431600578e-13
77300000	0.004991982532026064	1.8862240190576237e-49	1.3806971908605772e-60	4.2642604653573903e-10	3.539614008051324e-15	0.0000160340816819265	1.661029613544181e-24	1.3094251354148196e-14	1.720647194173275e-13	1.0747871904382397e-12	1.5036878431600578e-13
77400000	0.004991982532026064	1.8862240190576237e-49	1.3806971908605772e-60	4.2642604653573903e-10	3.539614008051324e-15	0.0000160340816819265	1.661029613544181e-24	1.3094251354148196e-14	1.720647194173275e-13	1.0747871904382397e-12	1.5036878431600578e-13
77500000	0.004991982532026064	1.8862240190576237e-49	1.3806971908605772e-60	4.2642604653573903e-10	3.539614008051324e-15	0.0000160340816819265	1.661029613544181e-24	1.3094251354148196e-14	1.720647194173275e-13	1.0747871904382397e-12	1.5036878431600578e-13
77600000	0.004991982532026064	1.8862240190576237e-49	1.3806971908605772e-60	4.2642604653573903e-10	3.539614008051324e-15	0.0000160340816819265	1.661029613544181e-24	1.3094251354148196e-14	1.720647194173275e-13	1.0747871904382397e-12	1.5036878431600578e-13
77700000	0.004991982532026064	1.8862240190576237e-49	1.3806971908605772e-60	4.2642604653573903e-10	3.539614008051324e-15	0.0000160340816819265	1.661029613544181e-24	1.3094251354148196e-14	1.720647194173275e-13	1.0747871904382397e-12	1.5036878431600578e-13
77800000	0.004991982532026064	1.8862240190576237e-49	1.3806971908605772e-60	4.2642604653573903e-10	3.539614008051324e-15	0.0000160340816819265	1.661029613544181e-24	1.3094251354148196e-14	1.720647194173275e-13	1.0747871904382397e-12	1.5036878431600578e-13
77900000	0.004991982532026064	1.8862240190576237e-49	1.3806971908605772e-60	4.2642604653573903e-10	3.539614008051324e-15	0.0000160340816819265	1.661029613544181e-24	1.3094251354148196e-14	1.720647194173275e-13	1.0747871904382397e-12	1.5036878431600578e-13
78000000	0.004991982532026064	1.8862240190576237e-49	1.3806971908605772e-60	4.2642604653573903e-10	3.539614008051324e-15	0.0000160340816819265	1.661029613544181e-24	1.3094251354148196e-14	1.720647194173275e-13	1.0747871904382397e-12	1.5036878431600578e-13
78100000	0.004991982532026064	1.8862240190576237e-49	1.3806971908605772e-60	4.2642604653573903e-10	3.539614008051324e-15	0.0000160340816819265	1.661029613544181e-24	1.3094251354148196e-14	1.720647194173275e-13	1.0747871904382397e-12	1.5036878431600578e-13
78200000	0.004991982532026064	1.8862240190576237e-49	1.3806971908605772e-60	4.2642604653573903e-10	3.539614008051324e-15	0.0000160340816819265	1.661029613544181e-24	1.3094251354148196e-14	1.720647194173275e-13	1.0747871904382397e-12	1.5036878431600578e-13
78300000	0.004991982532026064	1.8862240190576237e-49	1.3806971908605772e-60	4.2642604653573903e-10	3.539614008051324e-15	0.0000160340816819265	1.661029613544181e-24	1.3094251354148196e-14	1.720647194173275e-13	1.0747871904382397e-12	1.5036878431600578e-13
78400000	0.004991982532026064	1.8862240190576237e-49	1.3806971908605772e-60	4.2642604653573903e-10	3.539614008051324e-15	0.0000160340816819265	1.661029613544181e-24	1.3094251354148196e-14	1.720647194173275e-13	1.0747871904382397e-12	1.5036878431600578e-13
78500000	0.004991982532026064	1.8862240190576237e-49	1.3806971908605772e-60	4.2642604653573903e-10	3.539614008051324e-15	0.0000160340816819265	1.661029613544181e-24	1.3094251354148196e-14	1.720647194173275e-13	1.0747871904382397e-12	1.5036878431600578e-13
78600000	0.004991982532026064	1.8862240190576237e-49	1.3806971908605772e-60	4.2642604653573903e-10	3.539614008051324e-15	0.0000160340816819265	1.661029613544181e-24	1.3094251354148196e-14	1.720647194173275e-13	1.0747871904382397e-12	1.5036878431600578e-13
78700000	0.004991982532026064	1.8862240190576237e-49	1.3806971908605772e-60	4.2642604653573903e-10	3.539614008051324e-15	0.0000160340816819265	1.661029613544181e-24	1.3094251354148196e-14	1.720647194173275e-13	1.0747871904382397e-12	1.5036878431600578e-13
78800000	0.004991982532026064	1.8862240190576237e-49	1.3806971908605772e-60	4.2642604653573903e-10	3.539614008051324e-15	0.0000160340816819265	1.661029613544181e-24	1.3094251354148196e-14	1.720647194173275e-13	1.0747871904382397e-12	1.5036878431600578e-13
78900000	0.004991982532026064	1.8862240190576237e-49	1.3806971908605772e-60	4.2642604653573903e-10	3.539614008051324e-15	0.0000160340816819265	1.661029613544181e-24	1.3094251354148196e-14	1.720647194173275e-13	1.0747871904382397e-12	1.5036878431600578e-13
79000000	0.004991982532026064	1.8862240190576237e-49	1.3806971908605772e-60	4.2642604653573903e-10	3.539614008051324e-15	0.0000160340816819265	1.661029613544181e-24	1.3094251354148196e-14	1.720647194173275e-13	1.0747871904382397e-12	1.5036878431600578e-13
79100000	0.004991982532026064	1.8862240190576237e-49	1.3806971908605772e-60	4.2642604653573903e-10	3.539614008051324e-15	0.0000160340816819265	1.661029613544181e-24	1.3094251354148196e-14	1.720647194173275e-13	1.0747871904382397e-12	1.5036878431600578e-13
79200000	0.004991982532026064	1.8862240190576237e-49	1.3806971908605772e-60	4.2642604653573903e-10	3.539614008051324e-15	0.0000160340816819265	1.661029613544181e-24	1.3094251354148196e-14	1.720647194173275e-13	1.0747871904382397e-12	1.5036878431600578e-13
79300000	0.004991982532026064	1.8862240190576237e-49	1.3806971908605772e-60	4.2642604653573903e-10	3.539614008051324e-15	0.0000160340816819265	1.661029613544181e-24	1.3094251354148196e-14	1.720647194173275e-13	1.0747871904382397e-12	1.5036878431600578e-13
79400000	0.004991982532026064	1.8862240190576237e-49	1.3806971908605772e-60	4.2642604653573903e-10	3.539614008051324e-15	0.0000160340816819265	1.661029613544181e-24	1.3094251354148196e-14	1.720647194173275e-13	1.0747871904382397e-12	1.5036878431600578e-13
79500000	0.004991982532026064	1.8862240190576237e-49	1.3806971908605772e-60	4.2642604653573903e-10	3.539614008051324e-15	0.0000160340816819265	1.661029613544181e-24	1.3094251354148196e-14	1.720647194173275e-13	1.0747871904382397e-12	1.5036878431600578e-13
79600000	0.004991982532026064	1.8862240190576237e-49	1.3806971908605772e-60	4.2642604653573903e-10	3.539614008051324e-15	0.0000160340816819265	1.661029613544181e-24	1.3094251354148196e-14	1.720647194173275e-13	1.0747871904382397e-12	1.5036878431600578e-13
79700000	0.004991982532026064	1.8862240190576237e-49	1.3806971908605772e-60	4.2642604653573903e-10	3.539614008051324e-15	0.0000160340816819265	1.661029613544181e-24	1.3094251354148196e-14	1.720647194173275e-13	1.0747871904382397e-12	1.5036878431600578e-13
79800000	0.004991982532026064	1.8862240190576237e-49	1.3806971908605772e-60	4.2642604653573903e-10	3.539614008051324e-15	0.0000160340816819265	1.661029613544181e-24	1.3094251354148196e-14	1.720647194173275e-13	1.0747871904382397e-12	1.5036878431600578e-13
79900000	0.004991982532026064	1.8862240190576237e-49	1.3806971908605772e-60	4.2642604653573903e-10	3.539614008051324e-15	0.0000160340816819265	1.661029613544181e-24	1.3094251354148196e-14	1.720647194173275e-13	1.0747871904382397e-12	1.5036878431600578e-13
80000000	0.004991982532026064	1.8862240190576237e-49	1.3806971908605772e-60	4.2642604653573903e-10	3.539614008051324e-15	0.0000160340816819265	1.661029613544181e-24	1.3094251354148196e-14	1.720647194173275e-13	1.0747871904382397e-12	1.5036878431600578e-13
80100000	0.004991982532026064	1.8862240190576237e-49	1.3806971908605772e-60	4.2642604653573903e-10	3.539614008051324e-15	0.0000160340816819265	1.661029613544181e-24	1.3094251354148196e-14	1.720647194173275e-13	1.0747871904382397e-12	1.5036878431600578e-13
80200000	0.004991982532026064	1.8862240190576237e-49	1.3806971908605772e-60	4.2642604653573903e-10	3.539614008051324e-15	0.0000160340816819265	1.661029613544181e-24	1.3094251354148196e-14	1.720647194173275e-13	1.0747871904382397e-12	1.5036878431600578e-13
80300000	0.004991982532026064	1.8862240190576237e-49	1.380697190860577e-60	4.2642604653573903e-10	3.539614008051324e-15	0.0000160340816819265	1.661029613544181e-24	1.3094251354148196e-14	1.720647194173275e-13	1.0747871904382397e-12	1.5036878431600578e-13
80400000	0.004991982532026064	1.8862240190576237e-49	1.380697190860577e-60	4.2642604653573903e-10	3.539614008051324e-15	0.0000160340816819265	1.661029613544181e-24	1.3094251354148196e-14	1.720647194173275e-13	1.0747871904382397e-12	1.5036878431600578e-13
80500000	0.004991982532026064	1.8862240190576234e-49	1.380697190860577e-60	4.2642604653573903e-10	3.539614008051324e-15	0.0000160340816819265	1.661029613544181e-24	1.3094251354148196e-14	1.720647194173275e-13	1.0747871904382397e-12	1.5036878431600578e-13
80600000	0.004991982532026064	1.8862240190576234e-49	1.380697190860577e-60	4.2642604653573903e-10	3.539614008051324e-15	0.0000160340816819265	1.661029613544181e-24	1.3094251354148196e-14	1.720647194173275e-13	1.0747871904382397e-12	1.5036878431600578e-13
80700000	0.004991982532026064	1.8862240190576234e-49	1.380697190860577e-60	4.2642604653573903e-10	3.539614008051324e-15	0.0000160340816819265	1.661029613544181e-24	1.3094251354148196e-14	1.720647194173275e-13	1.0747871904382397e-12	1.5036878431600578e-13
80800000	0.004991982532026064	1.8862240190576234e-49	1.380697190860577e-60	4.2642604653573903e-10	3.539614008051324e-15	0.0000160340816819265	1.661029613544181e-24	1.3094251354148196e-14	1.720647194173275e-13	1.0747871904382397e-12	1.5036878431600578e-13
80900000	0.004991982532026064	1.8862240190576234e-49	1.380697190860577e-60	4.2642604653573903e-10	3.539614008051324e-15	0.0000160340816819265	1.661029613544181e-24	1.3094251354148196e-14	1.720647194173275e-13	1.0747871904382397e-12	1.5036878431600578e-13
81000000	0.004991982532026064	1.8862240190576234e-49	1.380697190860577e-60	4.2642604653573903e-10	3.539614008051324e-15	0.0000160340816819265	1.661029613544181e-24	1.3094251354148196e-14	1.720647194173275e-13	1.0747871904382397e-12	1.5036878431600578e-13
81100000	0.004991982532026064	1.8862240190576234e-49	1.380697190860577e-60	4.2642604653573903e-10	3.539614008051324e-15	0.0000160340816819265	1.661029613544181e-24	1.3094251354148196e-14	1.720647194173275e-13	1.0747871904382397e-12	1.5036878431600578e-13
81200000	0.004991982532026064	1.8862240190576234e-49	1.380697190860577e-60	4.2642604653573903e-10	3.539614008051324e-15	0.0000160340816819265	1.661029613544181e-24	1.3094251354148196e-14	1.720647194173275e-13	1.0747871904382397e-12	1.5036878431600578e-13
81300000	0.004991982532026064	1.8862240190576234e-49	1.380697190860577e-60	4.2642604653573903e-10	3.539614008051324e-15	0.0000160340816819265	1.661029613544181e-24	1.3094251354148196e-14	1.720647194173275e-13	1.0747871904382397e-12	1.5036878431600578e-13
81400000	0.004991982532026064	1.8862240190576234e-49	1.380697190860577e-60	4.2642604653573903e-10	3.539614008051324e-15	0.0000160340816819265	1.661029613544181e-24	1.3094251354148196e-14	1.720647194173275e-13	1.0747871904382397e-12	1.5036878431600578e-13
81500000	0.004991982532026064	1.8862240190576234e-49	1.380697190860577e-60	4.26426046535739e-10	3.539614008051324e-15	0.0000160340816819265	1.661029613544181e-24	1.3094251354148196e-14	1.720647194173275e-13	1.0747871904382397e-12	1.5036878431600578e-13
81600000	0.004991982532026064	1.8862240190576234e-49	1.380697190860577e-60	4.26426046535739e-10	3.539614008051324e-15	0.0000160340816819265	1.661029613544181e-24	1.3094251354148196e-14	1.720647194173275e-13	1.0747871904382397e-12	1.5036878431600578e-13
81700000	0.004991982532026064	1.8862240190576234e-49	1.380697190860577e-60	4.26426046535739e-10	3.539614008051324e-15	0.0000160340816819265	1.661029613544181e-24	1.3094251354148196e-14	1.720647194173275e-13	1.0747871904382397e-12	1.5036878431600575e-13
81800000	0.004991982532026064	1.8862240190576234e-49	1.380697190860577e-60	4.26426046535739e-10	3.539614008051324e-15	0.0000160340816819265	1.661029613544181e-24	1.3094251354148196e-14	1.720647194173275e-13	1.0747871904382397e-12	1.5036878431600575e-13
81900000	0.004991982532026064	1.8862240190576234e-49	1.380697190860577e-60	4.26426046535739e-10	3.539614008051324e-15	0.0000160340816819265	1.661029613544181e-24	1.3094251354148196e-14	1.720647194173275e-13	1.0747871904382397e-12	1.5036878431600575e-13
82000000	0.004991982532026064	1.8862240190576234e-49	1.380697190860577e-60	4.26426046535739e-10	3.539614008051324e-15	0.0000160340816819265	1.661029613544181e-24	1.3094251354148196e-14	1.720647194173275e-13	1.0747871904382397e-12	1.5036878431600575e-13
82100000	0.004991982532026064	1.8862240190576234e-49	1.380697190860577e-60	4.26426046535739e-10	3.539614008051324e-15	0.0000160340816819265	1.661029613544181e-24	1.3094251354148196e-14	1.720647194173275e-13	1.0747871904382397e-12	1.5036878431600575e-13
82200000	0.004991982532026064	1.8862240190576234e-49	1.380697190860577e-60	4.26426046535739e-10	3.539614008051324e-15	0.0000160340816819265	1.661029613544181e-24	1.3094251354148196e-14	1.720647194173275e-13	1.0747871904382395e-12	1.5036878431600575e-13
82300000	0.004991982532026064	1.8862240190576234e-49	1.380697190860577e-60	4.26426046535739e-10	3.539614008051324e-15	0.0000160340816819265	1.661029613544181e-24	1.3094251354148196e-14	1.720647194173275e-13	1.0747871904382395e-12	1.5036878431600575e-13
82400000	0.004991982532026064	1.8862240190576234e-49	1.380697190860577e-60	4.26426046535739e-10	3.539614008051324e-15	0.0000160340816819265	1.661029613544181e-24	1.3094251354148196e-14	1.720647194173275e-13	1.0747871904382395e-12	1.5036878431600575e-13
82500000	0.004991982532026064	1.8862240190576234e-49	1.380697190860577e-60	4.26426046535739e-10	3.539614008051324e-15	0.0000160340816819265	1.661029613544181e-24	1.3094251354148197e-14	1.720647194173275e-13	1.0747871904382395e-12	1.5036878431600575e-13
82600000	0.004991982532026064	1.8862240190576234e-49	1.380697190860577e-60	4.26426046535739e-10	3.539614008051324e-15	0.0000160340816819265	1.661029613544181e-24	1.3094251354148197e-14	1.720647194173275e-13	1.0747871904382395e-12	1.5036878431600575e-13
82700000	0.004991982532026064	1.8862240190576234e-49	1.380697190860577e-60	4.26426046535739e-10	3.539614008051324e-15	0.0000160340816819265	1.661029613544181e-24	1.3094251354148197e-14	1.720647194173275e-13	1.0747871904382395e-12	1.5036878431600575e-13
82800000	0.004991982532026064	1.8862240190576234e-49	1.380697190860577e-60	4.26426046535739e-10	3.539614008051324e-15	0.0000160340816819265	1.661029613544181e-24	1.3094251354148197e-14	1.720647194173275e-13	1.0747871904382395e-12	1.5036878431600575e-13
82900000	0.004991982532026064	1.8862240190576234e-49	1.380697190860577e-60	4.26426046535739e-10	3.539614008051324e-15	0.0000160340816819265	1.661029613544181e-24	1.3094251354148197e-14	1.720647194173275e-13	1.0747871904382395e-12	1.5036878431600575e-13
83000000	0.004991982532026064	1.8862240190576234e-49	1.380697190860577e-60	4.26426046535739e-10	3.539614008051324e-15	0.0000160340816819265	1.661029613544181e-24	1.3094251354148197e-14	1.720647194173275e-13	1.0747871904382395e-12	1.5036878431600575e-13
83100000	0.004991982532026064	1.8862240190576234e-49	1.380697190860577e-60	4.26426046535739e-10	3.539614008051324e-15	0.0000160340816819265	1.661029613544181e-24	1.3094251354148197e-14	1.720647194173275e-13	1.0747871904382395e-12	1.5036878431600575e-13
83200000	0.004991982532026064	1.8862240190576234e-49	1.380697190860577e-60	4.26426046535739e-10	3.539614008051324e-15	0.0000160340816819265	1.661029613544181e-24	1.3094251354148197e-14	1.720647194173275e-13	1.0747871904382395e-12	1.5036878431600575e-13
83300000	0.004991982532026064	1.8862240190576234e-49	1.380697190860577e-60	4.26426046535739e-10	3.539614008051324e-15	0.0000160340816819265	1.661029613544181e-24	1.3094251354148197e-14	1.720647194173275e-13	1.0747871904382395e-12	1.5036878431600575e-13
83400000	0.004991982532026064	1.8862240190576234e-49	1.380697190860577e-60	4.26426046535739e-10	3.539614008051324e-15	0.0000160340816819265	1.661029613544181e-24	1.3094251354148197e-14	1.720647194173275e-13	1.0747871904382395e-12	1.5036878431600575e-13
83500000	0.004991982532026064	1.8862240190576234e-49	1.380697190860577e-60	4.26426046535739e-10	3.539614008051324e-15	0.0000160340816819265	1.661029613544181e-24	1.3094251354148197e-14	1.720647194173275e-13	1.0747871904382395e-12	1.5036878431600575e-13
83600000	0.004991982532026064	1.8862240190576234e-49	1.380697190860577e-60	4.26426046535739e-10	3.539614008051324e-15	0.0000160340816819265	1.661029613544181e-24	1.3094251354148197e-14	1.720647194173275e-13	1.0747871904382395e-12	1.5036878431600575e-13
83700000	0.004991982532026064	1.8862240190576234e-49	1.3806971908605766e-60	4.26426046535739e-10	3.539614008051324e-15	0.0000160340816819265	1.661029613544181e-24	1.3094251354148197e-14	1.720647194173275e-13	1.0747871904382395e-12	1.5036878431600575e-13
83800000	0.004991982532026064	1.8862240190576234e-49	1.3806971908605766e-60	4.26426046535739e-10	3.539614008051324e-15	0.0000160340816819265	1.661029613544181e-24	1.3094251354148197e-14	1.720647194173275e-13	1.0747871904382395e-12	1.5036878431600575e-13
83900000	0.004991982532026064	1.8862240190576234e-49	1.3806971908605766e-60	4.26426046535739e-10	3.539614008051324e-15	0.0000160340816819265	1.661029613544181e-24	1.3094251354148197e-14	1.720647194173275e-13	1.0747871904382395e-12	1.5036878431600575e-13
84000000	0.004991982532026064	1.886224019057623e-49	1.3806971908605766e-60	4.26426046535739e-10	3.539614008051324e-15	0.0000160340816819265	1.661029613544181e-24	1.3094251354148197e-14	1.720647194173275e-13	1.0747871904382395e-12	1.5036878431600575e-13
84100000	0.004991982532026064	1.886224019057623e-49	1.3806971908605766e-60	4.26426046535739e-10	3.539614008051324e-15	0.0000160340816819265	1.661029613544181e-24	1.3094251354148197e-14	1.720647194173275e-13	1.0747871904382395e-12	1.5036878431600575e-13
84200000	0.004991982532026064	1.886224019057623e-49	1.3806971908605766e-60	4.26426046535739e-10	3.539614008051324e-15	0.0000160340816819265	1.661029613544181e-24	1.3094251354148197e-14	1.720647194173275e-13	1.0747871904382395e-12	1.5036878431600575e-13
84300000	0.004991982532026064	1.886224019057623e-49	1.3806971908605766e-60	4.26426046535739e-10	3.539614008051324e-15	0.0000160340816819265	1.661029613544181e-24	1.3094251354148197e-14	1.720647194173275e-13	1.0747871904382395e-12	1.5036878431600575e-13
84400000	0.004991982532026064	1.886224019057623e-49	1.3806971908605766e-60	4.26426046535739e-10	3.539614008051324e-15	0.0000160340816819265	1.661029613544181e-24	1.3094251354148197e-14	1.720647194173275e-13	1.0747871904382395e-12	1.5036878431600575e-13
84500000	0.004991982532026064	1.886224019057623e-49	1.3806971908605766e-60	4.26426046535739e-10	3.539614008051324e-15	0.0000160340816819265	1.661029613544181e-24	1.3094251354148197e-14	1.720647194173275e-13	1.0747871904382395e-12	1.5036878431600575e-13
84600000	0.004991982532026064	1.886224019057623e-49	1.3806971908605766e-60	4.26426046535739e-10	3.539614008051324e-15	0.0000160340816819265	1.661029613544181e-24	1.3094251354148197e-14	1.720647194173275e-13	1.0747871904382395e-12	1.5036878431600575e-13
84700000	0.004991982532026064	1.886224019057623e-49	1.3806971908605766e-60	4.26426046535739e-10	3.539614008051324e-15	0.0000160340816819265	1.661029613544181e-24	1.3094251354148197e-14	1.720647194173275e-13	1.0747871904382395e-12	1.5036878431600575e-13
84800000	0.004991982532026064	1.886224019057623e-49	1.3806971908605766e-60	4.26426046535739e-10	3.539614008051324e-15	0.0000160340816819265	1.661029613544181e-24	1.3094251354148197e-14	1.720647194173275e-13	1.0747871904382395e-12	1.5036878431600575e-13
84900000	0.004991982532026064	1.886224019057623e-49	1.3806971908605766e-60	4.26426046535739e-10	3.539614008051324e-15	0.0000160340816819265	1.661029613544181e-24	1.3094251354148197e-14	1.720647194173275e-13	1.0747871904382395e-12	1.5036878431600575e-13
85000000	0.004991982532026064	1.886224019057623e-49	1.3806971908605766e-60	4.26426046535739e-10	3.539614008051324e-15	0.0000160340816819265	1.661029613544181e-24	1.3094251354148197e-14	1.720647194173275e-13	1.0747871904382395e-12	1.5036878431600575e-13
85100000	0.004991982532026064	1.886224019057623e-49	1.3806971908605766e-60	4.26426046535739e-10	3.539614008051324e-15	0.0000160340816819265	1.661029613544181e-24	1.3094251354148197e-14	1.720647194173275e-13	1.0747871904382395e-12	1.5036878431600575e-13
85200000	0.004991982532026064	1.886224019057623e-49	1.3806971908605766e-60	4.26426046535739e-10	3.539614008051324e-15	0.0000160340816819265	1.661029613544181e-24	1.3094251354148197e-14	1.720647194173275e-13	1.0747871904382395e-12	1.5036878431600575e-13
85300000	0.004991982532026064	1.886224019057623e-49	1.3806971908605766e-60	4.26426046535739e-10	3.539614008051324e-15	0.0000160340816819265	1.661029613544181e-24	1.3094251354148197e-14	1.720647194173275e-13	1.0747871904382395e-12	1.5036878431600575e-13
85400000	0.004991982532026064	1.886224019057623e-49	1.3806971908605766e-60	4.26426046535739e-10	3.539614008051324e-15	0.0000160340816819265	1.661029613544181e-24	1.3094251354148197e-14	1.720647194173275e-13	1.0747871904382395e-12	1.5036878431600575e-13
85500000	0.004991982532026064	1.886224019057623e-49	1.3806971908605766e-60	4.26426046535739e-10	3.539614008051324e-15	0.0000160340816819265	1.661029613544181e-24	1.3094251354148197e-14	1.720647194173275e-13	1.0747871904382395e-12	1.5036878431600575e-13
85600000	0.004991982532026064	1.886224019057623e-49	1.3806971908605766e-60	4.26426046535739e-10	3.539614008051324e-15	0.0000160340816819265	1.661029613544181e-24	1.3094251354148197e-14	1.720647194173275e-13	1.0747871904382395e-12	1.5036878431600575e-13
85700000	0.004991982532026064	1.886224019057623e-49	1.3806971908605766e-60	4.26426046535739e-10	3.539614008051324e-15	0.0000160340816819265	1.661029613544181e-24	1.3094251354148197e-14	1.720647194173275e-13	1.0747871904382395e-12	1.5036878431600575e-13
85800000	0.004991982532026064	1.886224019057623e-49	1.3806971908605766e-60	4.26426046535739e-10	3.539614008051324e-15	0.0000160340816819265	1.661029613544181e-24	1.3094251354148197e-14	1.720647194173275e-13	1.0747871904382395e-12	1.5036878431600575e-13
85900000	0.004991982532026064	1.886224019057623e-49	1.3806971908605766e-60	4.26426046535739e-10	3.539614008051324e-15	0.0000160340816819265	1.661029613544181e-24	1.3094251354148197e-14	1.720647194173275e-13	1.0747871904382395e-12	1.5036878431600575e-13
86000000	0.004991982532026064	1.886224019057623e-49	1.3806971908605766e-60	4.26426046535739e-10	3.539614008051324e-15	0.0000160340816819265	1.661029613544181e-24	1.3094251354148197e-14	1.720647194173275e-13	1.0747871904382395e-12	1.5036878431600575e-13
86100000	0.004991982532026064	1.886224019057623e-49	1.3806971908605766e-60	4.26426046535739e-10	3.539614008051324e-15	0.0000160340816819265	1.661029613544181e-24	1.3094251354148197e-14	1.720647194173275e-13	1.0747871904382395e-12	1.5036878431600575e-13
86200000	0.004991982532026064	1.886224019057623e-49	1.3806971908605766e-60	4.26426046535739e-10	3.539614008051324e-15	0.0000160340816819265	1.661029613544181e-24	1.3094251354148197e-14	1.720647194173275e-13	1.0747871904382395e-12	1.5036878431600575e-13
86300000	0.004991982532026064	1.886224019057623e-49	1.3806971908605766e-60	4.26426046535739e-10	3.539614008051324e-15	0.0000160340816819265	1.661029613544181e-24	1.3094251354148197e-14	1.720647194173275e-13	1.0747871904382395e-12	1.5036878431600575e-13
86400000	0.004991982532026064	1.886224019057623e-49	1.3806971908605766e-60	4.26426046535739e-10	3.539614008051324e-15	0.0000160340816819265	1.661029613544181e-24	1.3094251354148197e-14	1.720647194173275e-13	1.0747871904382395e-12	1.5036878431600575e-13
86500000	0.004991982532026064	1.886224019057623e-49	1.3806971908605766e-60	4.26426046535739e-10	3.539614008051324e-15	0.0000160340816819265	1.661029613544181e-24	1.3094251354148197e-14	1.720647194173275e-13	1.0747871904382395e-12	1.5036878431600575e-13
86600000	0.004991982532026064	1.886224019057623e-49	1.3806971908605766e-60	4.26426046535739e-10	3.539614008051324e-15	0.0000160340816819265	1.661029613544181e-24	1.3094251354148197e-14	1.720647194173275e-13	1.0747871904382395e-12	1.5036878431600575e-13
86700000	0.004991982532026064	1.886224019057623e-49	1.3806971908605766e-60	4.26426046535739e-10	3.539614008051324e-15	0.0000160340816819265	1.661029613544181e-24	1.3094251354148197e-14	1.720647194173275e-13	1.0747871904382395e-12	1.5036878431600575e-13
86800000	0.004991982532026064	1.886224019057623e-49	1.3806971908605766e-60	4.26426046535739e-10	3.539614008051324e-15	0.0000160340816819265	1.661029613544181e-24	1.3094251354148197e-14	1.720647194173275e-13	1.0747871904382395e-12	1.5036878431600575e-13
86900000	0.004991982532026064	1.886224019057623e-49	1.3806971908605766e-60	4.26426046535739e-10	3.539614008051324e-15	0.0000160340816819265	1.661029613544181e-24	1.3094251354148197e-14	1.720647194173275e-13	1.0747871904382395e-12	1.5036878431600575e-13
87000000	0.004991982532026064	1.886224019057623e-49	1.3806971908605766e-60	4.26426046535739e-10	3.539614008051324e-15	0.0000160340816819265	1.661029613544181e-24	1.3094251354148197e-14	1.720647194173275e-13	1.0747871904382395e-12	1.5036878431600575e-13
87100000	0.004991982532026064	1.886224019057623e-49	1.3806971908605766e-60	4.26426046535739e-10	3.539614008051324e-15	0.0000160340816819265	1.661029613544181e-24	1.3094251354148197e-14	1.720647194173275e-13	1.0747871904382395e-12	1.5036878431600575e-13
87200000	0.004991982532026064	1.886224019057623e-49	1.3806971908605766e-60	4.26426046535739e-10	3.539614008051324e-15	0.0000160340816819265	1.661029613544181e-24	1.3094251354148197e-14	1.720647194173275e-13	1.0747871904382395e-12	1.5036878431600575e-13
87300000	0.004991982532026064	1.886224019057623e-49	1.3806971908605766e-60	4.26426046535739e-10	3.539614008051324e-15	0.0000160340816819265	1.661029613544181e-24	1.3094251354148197e-14	1.720647194173275e-13	1.0747871904382395e-12	1.5036878431600575e-13
87400000	0.004991982532026064	1.886224019057623e-49	1.3806971908605766e-60	4.26426046535739e-10	3.539614008051324e-15	0.0000160340816819265	1.661029613544181e-24	1.3094251354148197e-14	1.720647194173275e-13	1.0747871904382395e-12	1.5036878431600575e-13
87500000	0.004991982532026064	1.886224019057623e-49	1.3806971908605766e-60	4.26426046535739e-10	3.539614008051324e-15	0.0000160340816819265	1.661029613544181e-24	1.3094251354148197e-14	1.720647194173275e-13	1.0747871904382395e-12	1.5036878431600575e-13
87600000	0.004991982532026064	1.886224019057623e-49	1.3806971908605766e-60	4.26426046535739e-10	3.539614008051324e-15	0.0000160340816819265	1.661029613544181e-24	1.3094251354148197e-14	1.720647194173275e-13	1.0747871904382395e-12	1.5036878431600575e-13
87700000	0.004991982532026064	1.886224019057623e-49	1.3806971908605766e-60	4.26426046535739e-10	3.539614008051324e-15	0.0000160340816819265	1.661029613544181e-24	1.3094251354148197e-14	1.720647194173275e-13	1.0747871904382395e-12	1.5036878431600575e-13
87800000	0.004991982532026064	1.886224019057623e-49	1.3806971908605766e-60	4.26426046535739e-10	3.539614008051324e-15	0.0000160340816819265	1.661029613544181e-24	1.3094251354148197e-14	1.720647194173275e-13	1.0747871904382395e-12	1.5036878431600575e-13
87900000	0.004991982532026064	1.886224019057623e-49	1.3806971908605766e-60	4.26426046535739e-10	3.539614008051324e-15	0.0000160340816819265	1.661029613544181e-24	1.3094251354148197e-14	1.720647194173275e-13	1.0747871904382395e-12	1.5036878431600575e-13
88000000	0.004991982532026064	1.886224019057623e-49	1.3806971908605766e-60	4.26426046535739e-10	3.539614008051324e-15	0.0000160340816819265	1.661029613544181e-24	1.3094251354148197e-14	1.720647194173275e-13	1.0747871904382395e-12	1.5036878431600575e-13
88100000	0.004991982532026064	1.886224019057623e-49	1.3806971908605766e-60	4.26426046535739e-10	3.539614008051324e-15	0.0000160340816819265	1.661029613544181e-24	1.3094251354148197e-14	1.720647194173275e-13	1.0747871904382395e-12	1.5036878431600575e-13
88200000	0.004991982532026064	1.886224019057623e-49	1.3806971908605766e-60	4.26426046535739e-10	3.539614008051324e-15	0.0000160340816819265	1.661029613544181e-24	1.3094251354148197e-14	1.720647194173275e-13	1.0747871904382395e-12	1.5036878431600575e-13
88300000	0.004991982532026064	1.886224019057623e-49	1.3806971908605766e-60	4.26426046535739e-10	3.539614008051324e-15	0.0000160340816819265	1.661029613544181e-24	1.3094251354148197e-14	1.720647194173275e-13	1.0747871904382395e-12	1.5036878431600575e-13
88400000	0.004991982532026064	1.886224019057623e-49	1.3806971908605766e-60	4.26426046535739e-10	3.539614008051324e-15	0.0000160340816819265	1.661029613544181e-24	1.3094251354148197e-14	1.720647194173275e-13	1.0747871904382395e-12	1.5036878431600575e-13
88500000	0.004991982532026064	1.886224019057623e-49	1.3806971908605766e-60	4.26426046535739e-10	3.539614008051324e-15	0.0000160340816819265	1.661029613544181e-24	1.3094251354148197e-14	1.720647194173275e-13	1.0747871904382395e-12	1.5036878431600575e-13
88600000	0.004991982532026064	1.886224019057623e-49	1.3806971908605766e-60	4.26426046535739e-10	3.539614008051324e-15	0.0000160340816819265	1.661029613544181e-24	1.3094251354148197e-14	1.720647194173275e-13	1.0747871904382395e-12	1.5036878431600575e-13
88700000	0.004991982532026064	1.886224019057623e-49	1.3806971908605766e-60	4.26426046535739e-10	3.539614008051324e-15	0.0000160340816819265	1.661029613544181e-24	1.3094251354148197e-14	1.720647194173275e-13	1.0747871904382395e-12	1.5036878431600575e-13
88800000	0.004991982532026064	1.886224019057623e-49	1.3806971908605766e-60	4.26426046535739e-10	3.539614008051324e-15	0.0000160340816819265	1.661029613544181e-24	1.3094251354148197e-14	1.720647194173275e-13	1.0747871904382395e-12	1.5036878431600575e-13
88900000	0.004991982532026064	1.886224019057623e-49	1.3806971908605766e-60	4.26426046535739e-10	3.539614008051324e-15	0.0000160340816819265	1.661029613544181e-24	1.3094251354148197e-14	1.720647194173275e-13	1.0747871904382395e-12	1.5036878431600575e-13
89000000	0.004991982532026064	1.886224019057623e-49	1.3806971908605766e-60	4.26426046535739e-10	3.539614008051324e-15	0.0000160340816819265	1.661029613544181e-24	1.3094251354148197e-14	1.720647194173275e-13	1.0747871904382395e-12	1.5036878431600575e-13
89100000	0.004991982532026064	1.886224019057623e-49	1.380697190860577e-60	4.26426046535739e-10	3.539614008051324e-15	0.0000160340816819265	1.661029613544181e-24	1.3094251354148197e-14	1.720647194173275e-13	1.0747871904382395e-12	1.5036878431600575e-13
89200000	0.004991982532026064	1.886224019057623e-49	1.380697190860577e-60	4.26426046535739e-10	3.539614008051324e-15	0.0000160340816819265	1.661029613544181e-24	1.3094251354148197e-14	1.720647194173275e-13	1.0747871904382395e-12	1.5036878431600575e-13
89300000	0.004991982532026064	1.886224019057623e-49	1.380697190860577e-60	4.26426046535739e-10	3.539614008051324e-15	0.0000160340816819265	1.661029613544181e-24	1.3094251354148197e-14	1.720647194173275e-13	1.0747871904382395e-12	1.5036878431600575e-13
89400000	0.004991982532026064	1.886224019057623e-49	1.380697190860577e-60	4.26426046535739e-10	3.539614008051324e-15	0.0000160340816819265	1.661029613544181e-24	1.3094251354148197e-14	1.720647194173275e-13	1.0747871904382395e-12	1.5036878431600575e-13
89500000	0.004991982532026064	1.8862240190576234e-49	1.380697190860577e-60	4.26426046535739e-10	3.539614008051324e-15	0.0000160340816819265	1.661029613544181e-24	1.3094251354148197e-14	1.720647194173275e-13	1.0747871904382395e-12	1.5036878431600575e-13
89600000	0.004991982532026064	1.8862240190576234e-49	1.380697190860577e-60	4.26426046535739e-10	3.539614008051324e-15	0.0000160340816819265	1.661029613544181e-24	1.3094251354148197e-14	1.720647194173275e-13	1.0747871904382395e-12	1.5036878431600575e-13
89700000	0.004991982532026064	1.8862240190576234e-49	1.380697190860577e-60	4.26426046535739e-10	3.539614008051324e-15	0.0000160340816819265	1.661029613544181e-24	1.3094251354148197e-14	1.720647194173275e-13	1.0747871904382395e-12	1.5036878431600575e-13
89800000	0.004991982532026064	1.8862240190576234e-49	1.380697190860577e-60	4.26426046535739e-10	3.539614008051324e-15	0.0000160340816819265	1.661029613544181e-24	1.3094251354148197e-14	1.720647194173275e-13	1.0747871904382395e-12	1.5036878431600575e-13
89900000	0.004991982532026064	1.8862240190576234e-49	1.380697190860577e-60	4.26426046535739e-10	3.539614008051324e-15	0.0000160340816819265	1.661029613544181e-24	1.3094251354148197e-14	1.7206471941732753e-13	1.0747871904382395e-12	1.5036878431600575e-13
90000000	0.004991982532026064	1.8862240190576234e-49	1.380697190860577e-60	4.26426046535739e-10	3.539614008051324e-15	0.0000160340816819265	1.661029613544181e-24	1.3094251354148197e-14	1.7206471941732753e-13	1.0747871904382395e-12	1.5036878431600575e-13
90100000	0.004991982532026064	1.8862240190576234e-49	1.380697190860577e-60	4.26426046535739e-10	3.539614008051324e-15	0.0000160340816819265	1.661029613544181e-24	1.3094251354148197e-14	1.7206471941732753e-13	1.0747871904382395e-12	1.5036878431600575e-13
90200000	0.004991982532026064	1.8862240190576234e-49	1.380697190860577e-60	4.26426046535739e-10	3.539614008051324e-15	0.0000160340816819265	1.661029613544181e-24	1.3094251354148197e-14	1.7206471941732753e-13	1.0747871904382395e-12	1.5036878431600575e-13
90300000	0.004991982532026064	1.8862240190576234e-49	1.380697190860577e-60	4.26426046535739e-10	3.539614008051324e-15	0.0000160340816819265	1.661029613544181e-24	1.3094251354148197e-14	1.7206471941732753e-13	1.0747871904382395e-12	1.5036878431600575e-13
90400000	0.004991982532026064	1.8862240190576234e-49	1.380697190860577e-60	4.26426046535739e-10	3.539614008051324e-15	0.0000160340816819265	1.661029613544181e-24	1.3094251354148197e-14	1.7206471941732753e-13	1.0747871904382395e-12	1.5036878431600575e-13
90500000	0.004991982532026064	1.8862240190576234e-49	1.380697190860577e-60	4.26426046535739e-10	3.539614008051324e-15	0.0000160340816819265	1.661029613544181e-24	1.3094251354148197e-14	1.7206471941732753e-13	1.0747871904382395e-12	1.5036878431600575e-13
90600000	0.004991982532026064	1.8862240190576234e-49	1.380697190860577e-60	4.26426046535739e-10	3.539614008051324e-15	0.0000160340816819265	1.661029613544181e-24	1.3094251354148197e-14	1.7206471941732753e-13	1.0747871904382395e-12	1.5036878431600575e-13
90700000	0.004991982532026064	1.8862240190576234e-49	1.380697190860577e-60	4.26426046535739e-10	3.539614008051324e-15	0.0000160340816819265	1.661029613544181e-24	1.3094251354148197e-14	1.7206471941732753e-13	1.0747871904382395e-12	1.5036878431600575e-13
90800000	0.004991982532026064	1.8862240190576234e-49	1.380697190860577e-60	4.26426046535739e-10	3.539614008051324e-15	0.0000160340816819265	1.661029613544181e-24	1.3094251354148197e-14	1.7206471941732753e-13	1.0747871904382395e-12	1.5036878431600575e-13
90900000	0.004991982532026064	1.8862240190576234e-49	1.380697190860577e-60	4.26426046535739e-10	3.539614008051324e-15	0.0000160340816819265	1.661029613544181e-24	1.3094251354148197e-14	1.7206471941732753e-13	1.0747871904382395e-12	1.5036878431600575e-13
91000000	0.004991982532026064	1.8862240190576234e-49	1.380697190860577e-60	4.26426046535739e-10	3.539614008051324e-15	0.0000160340816819265	1.661029613544181e-24	1.3094251354148197e-14	1.7206471941732753e-13	1.0747871904382395e-12	1.5036878431600575e-13
91100000	0.004991982532026064	1.8862240190576234e-49	1.380697190860577e-60	4.26426046535739e-10	3.539614008051324e-15	0.0000160340816819265	1.661029613544181e-24	1.3094251354148197e-14	1.7206471941732753e-13	1.0747871904382395e-12	1.5036878431600575e-13
91200000	0.004991982532026064	1.8862240190576234e-49	1.380697190860577e-60	4.26426046535739e-10	3.539614008051324e-15	0.0000160340816819265	1.661029613544181e-24	1.3094251354148197e-14	1.7206471941732753e-13	1.0747871904382395e-12	1.5036878431600575e-13
91300000	0.004991982532026064	1.8862240190576234e-49	1.380697190860577e-60	4.26426046535739e-10	3.539614008051324e-15	0.0000160340816819265	1.661029613544181e-24	1.3094251354148197e-14	1.7206471941732753e-13	1.0747871904382395e-12	1.5036878431600575e-13
91400000	0.004991982532026064	1.8862240190576234e-49	1.380697190860577e-60	4.26426046535739e-10	3.539614008051324e-15	0.0000160340816819265	1.661029613544181e-24	1.3094251354148197e-14	1.7206471941732753e-13	1.0747871904382395e-12	1.5036878431600575e-13
91500000	0.004991982532026064	1.8862240190576234e-49	1.3806971908605772e-60	4.26426046535739e-10	3.539614008051324e-15	0.0000160340816819265	1.661029613544181e-24	1.3094251354148197e-14	1.7206471941732753e-13	1.0747871904382395e-12	1.5036878431600575e-13
91600000	0.004991982532026064	1.8862240190576234e-49	1.3806971908605772e-60	4.26426046535739e-10	3.539614008051324e-15	0.0000160340816819265	1.661029613544181e-24	1.3094251354148197e-14	1.7206471941732753e-13	1.0747871904382395e-12	1.5036878431600575e-13
91700000	0.004991982532026064	1.8862240190576234e-49	1.3806971908605772e-60	4.26426046535739e-10	3.539614008051324e-15	0.0000160340816819265	1.661029613544181e-24	1.3094251354148197e-14	1.7206471941732753e-13	1.0747871904382395e-12	1.5036878431600575e-13
91800000	0.004991982532026064	1.8862240190576237e-49	1.3806971908605772e-60	4.26426046535739e-10	3.539614008051324e-15	0.0000160340816819265	1.661029613544181e-24	1.3094251354148197e-14	1.7206471941732753e-13	1.0747871904382395e-12	1.5036878431600575e-13
91900000	0.004991982532026064	1.8862240190576237e-49	1.3806971908605772e-60	4.26426046535739e-10	3.539614008051324e-15	0.0000160340816819265	1.661029613544181e-24	1.3094251354148197e-14	1.7206471941732753e-13	1.0747871904382395e-12	1.5036878431600575e-13
92000000	0.004991982532026064	1.8862240190576237e-49	1.3806971908605772e-60	4.26426046535739e-10	3.539614008051324e-15	0.0000160340816819265	1.661029613544181e-24	1.3094251354148197e-14	1.7206471941732753e-13	1.0747871904382395e-12	1.5036878431600575e-13
92100000	0.004991982532026064	1.8862240190576237e-49	1.3806971908605772e-60	4.26426046535739e-10	3.539614008051324e-15	0.0000160340816819265	1.661029613544181e-24	1.3094251354148197e-14	1.7206471941732753e-13	1.0747871904382395e-12	1.5036878431600575e-13
92200000	0.004991982532026064	1.8862240190576237e-49	1.3806971908605772e-60	4.26426046535739e-10	3.539614008051324e-15	0.0000160340816819265	1.661029613544181e-24	1.3094251354148197e-14	1.7206471941732753e-13	1.0747871904382395e-12	1.5036878431600575e-13
92300000	0.004991982532026064	1.8862240190576237e-49	1.3806971908605772e-60	4.26426046535739e-10	3.539614008051324e-15	0.0000160340816819265	1.661029613544181e-24	1.3094251354148197e-14	1.7206471941732753e-13	1.0747871904382395e-12	1.5036878431600575e-13
92400000	0.004991982532026064	1.8862240190576237e-49	1.3806971908605772e-60	4.26426046535739e-10	3.539614008051324e-15	0.0000160340816819265	1.661029613544181e-24	1.3094251354148197e-14	1.7206471941732753e-13	1.0747871904382395e-12	1.5036878431600575e-13
92500000	0.004991982532026064	1.8862240190576237e-49	1.3806971908605772e-60	4.26426046535739e-10	3.539614008051324e-15	0.0000160340816819265	1.661029613544181e-24	1.3094251354148197e-14	1.7206471941732753e-13	1.0747871904382395e-12	1.5036878431600575e-13
92600000	0.004991982532026064	1.8862240190576237e-49	1.3806971908605772e-60	4.26426046535739e-10	3.539614008051324e-15	0.0000160340816819265	1.661029613544181e-24	1.3094251354148197e-14	1.7206471941732753e-13	1.0747871904382395e-12	1.5036878431600575e-13
92700000	0.004991982532026064	1.8862240190576237e-49	1.3806971908605772e-60	4.26426046535739e-10	3.539614008051324e-15	0.0000160340816819265	1.661029613544181e-24	1.3094251354148197e-14	1.7206471941732753e-13	1.0747871904382395e-12	1.5036878431600575e-13
92800000	0.004991982532026064	1.8862240190576237e-49	1.3806971908605772e-60	4.26426046535739e-10	3.539614008051324e-15	0.0000160340816819265	1.661029613544181e-24	1.3094251354148197e-14	1.7206471941732753e-13	1.0747871904382395e-12	1.5036878431600575e-13
92900000	0.004991982532026064	1.8862240190576237e-49	1.3806971908605772e-60	4.26426046535739e-10	3.539614008051324e-15	0.0000160340816819265	1.661029613544181e-24	1.3094251354148197e-14	1.7206471941732753e-13	1.0747871904382395e-12	1.5036878431600575e-13
93000000	0.004991982532026064	1.8862240190576237e-49	1.3806971908605772e-60	4.26426046535739e-10	3.539614008051324e-15	0.0000160340816819265	1.661029613544181e-24	1.3094251354148197e-14	1.7206471941732753e-13	1.0747871904382395e-12	1.5036878431600575e-13
93100000	0.004991982532026064	1.8862240190576237e-49	1.3806971908605772e-60	4.26426046535739e-10	3.539614008051324e-15	0.0000160340816819265	1.661029613544181e-24	1.3094251354148197e-14	1.7206471941732753e-13	1.0747871904382395e-12	1.5036878431600575e-13
93200000	0.004991982532026064	1.8862240190576237e-49	1.3806971908605772e-60	4.26426046535739e-10	3.539614008051324e-15	0.0000160340816819265	1.661029613544181e-24	1.3094251354148197e-14	1.7206471941732753e-13	1.0747871904382395e-12	1.5036878431600575e-13
93300000	0.004991982532026064	1.8862240190576237e-49	1.3806971908605772e-60	4.26426046535739e-10	3.539614008051324e-15	0.0000160340816819265	1.661029613544181e-24	1.3094251354148197e-14	1.7206471941732753e-13	1.0747871904382395e-12	1.5036878431600575e-13
93400000	0.004991982532026064	1.8862240190576237e-49	1.3806971908605772e-60	4.26426046535739e-10	3.539614008051324e-15	0.0000160340816819265	1.661029613544181e-24	1.3094251354148197e-14	1.7206471941732753e-13	1.0747871904382395e-12	1.5036878431600575e-13
93500000	0.004991982532026064	1.8862240190576237e-49	1.3806971908605772e-60	4.26426046535739e-10	3.539614008051324e-15	0.0000160340816819265	1.661029613544181e-24	1.3094251354148197e-14	1.7206471941732753e-13	1.0747871904382395e-12	1.5036878431600575e-13
93600000	0.004991982532026064	1.8862240190576237e-49	1.3806971908605772e-60	4.26426046535739e-10	3.539614008051324e-15	0.0000160340816819265	1.661029613544181e-24	1.3094251354148197e-14	1.7206471941732753e-13	1.0747871904382395e-12	1.5036878431600575e-13
93700000	0.004991982532026064	1.8862240190576237e-49	1.3806971908605772e-60	4.26426046535739e-10	3.539614008051324e-15	0.0000160340816819265	1.661029613544181e-24	1.3094251354148197e-14	1.7206471941732753e-13	1.0747871904382395e-12	1.5036878431600575e-13
93800000	0.004991982532026064	1.8862240190576237e-49	1.3806971908605772e-60	4.26426046535739e-10	3.539614008051324e-15	0.0000160340816819265	1.661029613544181e-24	1.3094251354148197e-14	1.7206471941732753e-13	1.0747871904382395e-12	1.5036878431600575e-13
93900000	0.004991982532026064	1.8862240190576237e-49	1.3806971908605772e-60	4.26426046535739e-10	3.539614008051324e-15	0.0000160340816819265	1.661029613544181e-24	1.3094251354148197e-14	1.7206471941732753e-13	1.0747871904382395e-12	1.5036878431600575e-13
94000000	0.004991982532026064	1.8862240190576237e-49	1.3806971908605772e-60	4.26426046535739e-10	3.539614008051324e-15	0.0000160340816819265	1.661029613544181e-24	1.3094251354148197e-14	1.7206471941732753e-13	1.0747871904382395e-12	1.5036878431600575e-13
94100000	0.004991982532026064	1.8862240190576237e-49	1.3806971908605772e-60	4.26426046535739e-10	3.539614008051324e-15	0.0000160340816819265	1.661029613544181e-24	1.3094251354148197e-14	1.7206471941732753e-13	1.0747871904382395e-12	1.5036878431600575e-13
94200000	0.004991982532026064	1.8862240190576237e-49	1.3806971908605772e-60	4.26426046535739e-10	3.539614008051324e-15	0.0000160340816819265	1.661029613544181e-24	1.3094251354148197e-14	1.7206471941732753e-13	1.0747871904382395e-12	1.5036878431600575e-13
94300000	0.004991982532026064	1.8862240190576237e-49	1.3806971908605772e-60	4.26426046535739e-10	3.539614008051324e-15	0.0000160340816819265	1.661029613544181e-24	1.3094251354148197e-14	1.7206471941732753e-13	1.0747871904382395e-12	1.5036878431600575e-13
94400000	0.004991982532026064	1.8862240190576237e-49	1.3806971908605772e-60	4.26426046535739e-10	3.539614008051324e-15	0.0000160340816819265	1.661029613544181e-24	1.3094251354148197e-14	1.7206471941732753e-13	1.0747871904382395e-12	1.5036878431600575e-13
94500000	0.004991982532026064	1.8862240190576237e-49	1.3806971908605772e-60	4.26426046535739e-10	3.539614008051324e-15	0.0000160340816819265	1.661029613544181e-24	1.3094251354148197e-14	1.7206471941732753e-13	1.0747871904382395e-12	1.5036878431600575e-13
94600000	0.004991982532026064	1.8862240190576237e-49	1.3806971908605772e-60	4.26426046535739e-10	3.539614008051324e-15	0.0000160340816819265	1.661029613544181e-24	1.3094251354148197e-14	1.7206471941732753e-13	1.0747871904382395e-12	1.5036878431600575e-13
94700000	0.004991982532026064	1.886224019057624e-49	1.3806971908605772e-60	4.26426046535739e-10	3.539614008051324e-15	0.0000160340816819265	1.661029613544181e-24	1.3094251354148197e-14	1.7206471941732753e-13	1.0747871904382395e-12	1.5036878431600575e-13
94800000	0.004991982532026064	1.886224019057624e-49	1.3806971908605772e-60	4.26426046535739e-10	3.539614008051324e-15	0.0000160340816819265	1.661029613544181e-24	1.3094251354148197e-14	1.7206471941732753e-13	1.0747871904382395e-12	1.5036878431600575e-13
94900000	0.004991982532026064	1.886224019057624e-49	1.3806971908605772e-60	4.26426046535739e-10	3.539614008051324e-15	0.0000160340816819265	1.661029613544181e-24	1.3094251354148197e-14	1.7206471941732753e-13	1.0747871904382395e-12	1.5036878431600575e-13
95000000	0.004991982532026064	1.886224019057624e-49	1.3806971908605772e-60	4.26426046535739e-10	3.539614008051324e-15	0.0000160340816819265	1.661029613544181e-24	1.3094251354148197e-14	1.7206471941732753e-13	1.0747871904382395e-12	1.5036878431600575e-13
95100000	0.004991982532026064	1.886224019057624e-49	1.3806971908605772e-60	4.26426046535739e-10	3.539614008051324e-15	0.0000160340816819265	1.661029613544181e-24	1.3094251354148197e-14	1.7206471941732753e-13	1.0747871904382395e-12	1.5036878431600575e-13
95200000	0.004991982532026064	1.886224019057624e-49	1.3806971908605772e-60	4.26426046535739e-10	3.539614008051324e-15	0.0000160340816819265	1.661029613544181e-24	1.3094251354148197e-14	1.7206471941732753e-13	1.0747871904382395e-12	1.5036878431600575e-13
95300000	0.004991982532026064	1.886224019057624e-49	1.3806971908605772e-60	4.26426046535739e-10	3.539614008051324e-15	0.0000160340816819265	1.661029613544181e-24	1.3094251354148197e-14	1.7206471941732753e-13	1.0747871904382395e-12	1.5036878431600575e-13
95400000	0.004991982532026064	1.886224019057624e-49	1.3806971908605772e-60	4.26426046535739e-10	3.539614008051324e-15	0.0000160340816819265	1.661029613544181e-24	1.3094251354148197e-14	1.7206471941732753e-13	1.0747871904382395e-12	1.5036878431600575e-13
95500000	0.004991982532026064	1.886224019057624e-49	1.3806971908605772e-60	4.26426046535739e-10	3.539614008051324e-15	0.0000160340816819265	1.661029613544181e-24	1.3094251354148197e-14	1.7206471941732753e-13	1.0747871904382395e-12	1.5036878431600575e-13
95600000	0.004991982532026064	1.886224019057624e-49	1.3806971908605775e-60	4.26426046535739e-10	3.539614008051324e-15	0.0000160340816819265	1.661029613544181e-24	1.3094251354148197e-14	1.7206471941732753e-13	1.0747871904382395e-12	1.5036878431600575e-13
95700000	0.004991982532026064	1.886224019057624e-49	1.3806971908605775e-60	4.26426046535739e-10	3.539614008051324e-15	0.0000160340816819265	1.661029613544181e-24	1.3094251354148197e-14	1.7206471941732753e-13	1.0747871904382395e-12	1.5036878431600575e-13
95800000	0.004991982532026064	1.886224019057624e-49	1.3806971908605775e-60	4.26426046535739e-10	3.539614008051324e-15	0.0000160340816819265	1.661029613544181e-24	1.3094251354148197e-14	1.7206471941732753e-13	1.0747871904382395e-12	1.5036878431600575e-13
95900000	0.004991982532026064	1.886224019057624e-49	1.3806971908605775e-60	4.26426046535739e-10	3.539614008051324e-15	0.0000160340816819265	1.661029613544181e-24	1.3094251354148197e-14	1.7206471941732753e-13	1.0747871904382395e-12	1.5036878431600575e-13
96000000	0.004991982532026064	1.886224019057624e-49	1.3806971908605775e-60	4.26426046535739e-10	3.539614008051324e-15	0.0000160340816819265	1.661029613544181e-24	1.3094251354148197e-14	1.7206471941732753e-13	1.0747871904382395e-12	1.5036878431600575e-13
96100000	0.004991982532026064	1.886224019057624e-49	1.3806971908605775e-60	4.26426046535739e-10	3.539614008051324e-15	0.0000160340816819265	1.661029613544181e-24	1.3094251354148197e-14	1.7206471941732753e-13	1.0747871904382395e-12	1.5036878431600575e-13
96200000	0.004991982532026064	1.886224019057624e-49	1.3806971908605775e-60	4.26426046535739e-10	3.539614008051324e-15	0.0000160340816819265	1.661029613544181e-24	1.3094251354148197e-14	1.7206471941732753e-13	1.0747871904382395e-12	1.5036878431600575e-13
96300000	0.004991982532026064	1.886224019057624e-49	1.3806971908605775e-60	4.26426046535739e-10	3.539614008051324e-15	0.0000160340816819265	1.661029613544181e-24	1.3094251354148197e-14	1.7206471941732753e-13	1.0747871904382395e-12	1.5036878431600575e-13
96400000	0.004991982532026064	1.886224019057624e-49	1.3806971908605775e-60	4.26426046535739e-10	3.539614008051324e-15	0.0000160340816819265	1.661029613544181e-24	1.3094251354148197e-14	1.7206471941732753e-13	1.0747871904382395e-12	1.5036878431600575e-13
96500000	0.004991982532026064	1.886224019057624e-49	1.3806971908605775e-60	4.26426046535739e-10	3.539614008051324e-15	0.0000160340816819265	1.661029613544181e-24	1.3094251354148197e-14	1.7206471941732753e-13	1.0747871904382395e-12	1.5036878431600575e-13
96600000	0.004991982532026064	1.886224019057624e-49	1.3806971908605775e-60	4.26426046535739e-10	3.539614008051324e-15	0.0000160340816819265	1.661029613544181e-24	1.3094251354148197e-14	1.7206471941732753e-13	1.0747871904382395e-12	1.5036878431600575e-13
96700000	0.004991982532026064	1.886224019057624e-49	1.3806971908605775e-60	4.26426046535739e-10	3.539614008051324e-15	0.0000160340816819265	1.661029613544181e-24	1.3094251354148197e-14	1.7206471941732753e-13	1.0747871904382395e-12	1.5036878431600575e-13
96800000	0.004991982532026064	1.886224019057624e-49	1.3806971908605775e-60	4.26426046535739e-10	3.539614008051324e-15	0.0000160340816819265	1.661029613544181e-24	1.3094251354148197e-14	1.7206471941732753e-13	1.0747871904382395e-12	1.5036878431600575e-13
96900000	0.004991982532026064	1.886224019057624e-49	1.3806971908605775e-60	4.26426046535739e-10	3.539614008051324e-15	0.0000160340816819265	1.661029613544181e-24	1.3094251354148197e-14	1.7206471941732753e-13	1.0747871904382395e-12	1.5036878431600575e-13
97000000	0.004991982532026064	1.886224019057624e-49	1.3806971908605775e-60	4.26426046535739e-10	3.539614008051324e-15	0.0000160340816819265	1.661029613544181e-24	1.3094251354148197e-14	1.7206471941732753e-13	1.0747871904382395e-12	1.5036878431600575e-13
97100000	0.004991982532026064	1.886224019057624e-49	1.3806971908605775e-60	4.26426046535739e-10	3.539614008051324e-15	0.0000160340816819265	1.661029613544181e-24	1.3094251354148197e-14	1.7206471941732753e-13	1.0747871904382395e-12	1.5036878431600575e-13
97200000	0.004991982532026064	1.886224019057624e-49	1.3806971908605775e-60	4.26426046535739e-10	3.539614008051324e-15	0.0000160340816819265	1.661029613544181e-24	1.3094251354148197e-14	1.7206471941732753e-13	1.0747871904382395e-12	1.5036878431600575e-13
97300000	0.004991982532026064	1.886224019057624e-49	1.3806971908605775e-60	4.26426046535739e-10	3.539614008051324e-15	0.0000160340816819265	1.661029613544181e-24	1.3094251354148197e-14	1.7206471941732753e-13	1.0747871904382395e-12	1.5036878431600575e-13
97400000	0.004991982532026064	1.886224019057624e-49	1.3806971908605775e-60	4.26426046535739e-10	3.539614008051324e-15	0.0000160340816819265	1.661029613544181e-24	1.3094251354148197e-14	1.7206471941732753e-13	1.0747871904382395e-12	1.5036878431600575e-13
97500000	0.004991982532026064	1.886224019057624e-49	1.3806971908605775e-60	4.26426046535739e-10	3.539614008051324e-15	0.0000160340816819265	1.661029613544181e-24	1.3094251354148197e-14	1.7206471941732753e-13	1.0747871904382395e-12	1.5036878431600575e-13
97600000	0.004991982532026064	1.886224019057624e-49	1.3806971908605775e-60	4.26426046535739e-10	3.539614008051324e-15	0.0000160340816819265	1.661029613544181e-24	1.3094251354148197e-14	1.7206471941732753e-13	1.0747871904382395e-12	1.5036878431600575e-13
97700000	0.004991982532026064	1.886224019057624e-49	1.3806971908605775e-60	4.26426046535739e-10	3.539614008051324e-15	0.0000160340816819265	1.661029613544181e-24	1.3094251354148197e-14	1.7206471941732753e-13	1.0747871904382395e-12	1.5036878431600575e-13
97800000	0.004991982532026064	1.886224019057624e-49	1.3806971908605775e-60	4.26426046535739e-10	3.539614008051324e-15	0.0000160340816819265	1.661029613544181e-24	1.3094251354148197e-14	1.7206471941732753e-13	1.0747871904382395e-12	1.5036878431600575e-13
97900000	0.004991982532026064	1.886224019057624e-49	1.3806971908605775e-60	4.26426046535739e-10	3.539614008051324e-15	0.0000160340816819265	1.661029613544181e-24	1.3094251354148197e-14	1.7206471941732753e-13	1.0747871904382395e-12	1.5036878431600575e-13
98000000	0.004991982532026064	1.886224019057624e-49	1.3806971908605775e-60	4.26426046535739e-10	3.539614008051324e-15	0.0000160340816819265	1.661029613544181e-24	1.3094251354148197e-14	1.7206471941732753e-13	1.0747871904382395e-12	1.5036878431600575e-13
98100000	0.004991982532026064	1.886224019057624e-49	1.3806971908605775e-60	4.26426046535739e-10	3.539614008051324e-15	0.0000160340816819265	1.661029613544181e-24	1.3094251354148197e-14	1.7206471941732753e-13	1.0747871904382395e-12	1.5036878431600575e-13
98200000	0.004991982532026064	1.886224019057624e-49	1.3806971908605775e-60	4.26426046535739e-10	3.539614008051324e-15	0.0000160340816819265	1.661029613544181e-24	1.3094251354148197e-14	1.7206471941732753e-13	1.0747871904382395e-12	1.5036878431600575e-13
98300000	0.004991982532026064	1.886224019057624e-49	1.3806971908605775e-60	4.26426046535739e-10	3.539614008051324e-15	0.0000160340816819265	1.661029613544181e-24	1.3094251354148197e-14	1.7206471941732753e-13	1.0747871904382395e-12	1.5036878431600575e-13
98400000	0.004991982532026064	1.8862240190576245e-49	1.3806971908605775e-60	4.26426046535739e-10	3.539614008051324e-15	0.0000160340816819265	1.661029613544181e-24	1.3094251354148197e-14	1.7206471941732753e-13	1.0747871904382395e-12	1.5036878431600575e-13
98500000	0.004991982532026064	1.8862240190576245e-49	1.3806971908605775e-60	4.26426046535739e-10	3.539614008051324e-15	0.0000160340816819265	1.661029613544181e-24	1.3094251354148197e-14	1.7206471941732753e-13	1.0747871904382395e-12	1.5036878431600575e-13
98600000	0.004991982532026064	1.8862240190576245e-49	1.3806971908605775e-60	4.26426046535739e-10	3.539614008051324e-15	0.0000160340816819265	1.661029613544181e-24	1.3094251354148197e-14	1.7206471941732753e-13	1.0747871904382395e-12	1.5036878431600575e-13
98700000	0.004991982532026064	1.8862240190576245e-49	1.3806971908605775e-60	4.26426046535739e-10	3.539614008051324e-15	0.0000160340816819265	1.661029613544181e-24	1.3094251354148197e-14	1.7206471941732753e-13	1.0747871904382395e-12	1.5036878431600575e-13
98800000	0.004991982532026064	1.8862240190576245e-49	1.3806971908605775e-60	4.26426046535739e-10	3.539614008051324e-15	0.0000160340816819265	1.661029613544181e-24	1.3094251354148197e-14	1.7206471941732753e-13	1.0747871904382395e-12	1.5036878431600575e-13
98900000	0.004991982532026064	1.8862240190576245e-49	1.3806971908605775e-60	4.26426046535739e-10	3.539614008051324e-15	0.0000160340816819265	1.661029613544181e-24	1.3094251354148197e-14	1.7206471941732753e-13	1.0747871904382395e-12	1.5036878431600575e-13
99000000	0.004991982532026064	1.8862240190576245e-49	1.3806971908605775e-60	4.26426046535739e-10	3.539614008051324e-15	0.0000160340816819265	1.661029613544181e-24	1.3094251354148197e-14	1.7206471941732753e-13	1.0747871904382395e-12	1.5036878431600575e-13
99100000	0.004991982532026064	1.8862240190576245e-49	1.3806971908605775e-60	4.26426046535739e-10	3.539614008051324e-15	0.0000160340816819265	1.661029613544181e-24	1.3094251354148197e-14	1.7206471941732753e-13	1.0747871904382395e-12	1.5036878431600575e-13
99200000	0.004991982532026064	1.8862240190576245e-49	1.3806971908605775e-60	4.26426046535739e-10	3.539614008051324e-15	0.0000160340816819265	1.661029613544181e-24	1.3094251354148197e-14	1.7206471941732753e-13	1.0747871904382395e-12	1.5036878431600575e-13
99300000	0.004991982532026064	1.8862240190576245e-49	1.3806971908605775e-60	4.26426046535739e-10	3.539614008051324e-15	0.0000160340816819265	1.661029613544181e-24	1.3094251354148197e-14	1.7206471941732753e-13	1.0747871904382395e-12	1.5036878431600575e-13
99400000	0.004991982532026064	1.8862240190576245e-49	1.3806971908605775e-60	4.26426046535739e-10	3.539614008051324e-15	0.0000160340816819265	1.661029613544181e-24	1.3094251354148197e-14	1.7206471941732753e-13	1.0747871904382395e-12	1.5036878431600575e-13
99500000	0.004991982532026064	1.8862240190576245e-49	1.3806971908605775e-60	4.26426046535739e-10	3.539614008051324e-15	0.0000160340816819265	1.661029613544181e-24	1.3094251354148197e-14	1.7206471941732753e-13	1.0747871904382395e-12	1.5036878431600575e-13
99600000	0.004991982532026064	1.8862240190576245e-49	1.3806971908605775e-60	4.26426046535739e-10	3.539614008051324e-15	0.0000160340816819265	1.661029613544181e-24	1.3094251354148197e-14	1.7206471941732753e-13	1.0747871904382395e-12	1.5036878431600575e-13
99700000	0.004991982532026064	1.8862240190576245e-49	1.3806971908605775e-60	4.26426046535739e-10	3.539614008051324e-15	0.0000160340816819265	1.661029613544181e-24	1.3094251354148197e-14	1.7206471941732753e-13	1.0747871904382395e-12	1.5036878431600575e-13
99800000	0.004991982532026064	1.8862240190576245e-49	1.3806971908605775e-60	4.26426046535739e-10	3.539614008051324e-15	0.0000160340816819265	1.661029613544181e-24	1.3094251354148197e-14	1.7206471941732753e-13	1.0747871904382395e-12	1.5036878431600575e-13
99900000	0.004991982532026064	1.8862240190576245e-49	1.3806971908605775e-60	4.26426046535739e-10	3.539614008051324e-15	0.0000160340816819265	1.661029613544181e-24	1.3094251354148197e-14	1.7206471941732753e-13	1.0747871904382395e-12	1.5036878431600575e-13
100000000	0.004991982532026064	1.8862240190576245e-49	1.3806971908605775e-60	4.26426046535739e-10	3.539614008051324e-15	0.0000160340816819265	1.661029613544181e-24	1.3094251354148197e-14	1.7206471941732753e-13	1.0747871904382395e-12	1.5036878431600575e-13
