# Supplementary material for: Thermodynamics Underpinning the Microbial Community‐Level Nitrogen Energy Metabolism
Source: Environ Microbiol. 2025 Feb 16;27(2):e70055. doi: 10.1111/1462-2920.70055 (PMC11830459; doi:10.1111/1462-2920.70055)
Supplement: Supplementary file 1 — Data S1. [file EMI-27-e70055-s001.zip › SI/Nnetwork/Results/kdef_-10/Iin_-5/p_0.2/O2_-4.4_H_-10.5.csv]

time	N2	N2H4	N2H5	N2O	NH2OH	NH3	NH3OH	NH4	NO	NO2	NO3
0	0.00001	0.00001	0.00001	0.00001	0.00001	0.00001	0.00001	0.00001	0.00001	0.00001	0.00001
100000	0.004999804363214026	8.682743584515418e-50	-1.0489217965349575e-54	1.5749426415233965e-8	9.414342539368043e-16	3.59239220877712e-7	-1.2935818940222537e-19	9.275529640446403e-23	2.244492211321947e-11	5.018310930486014e-11	4.6286926432737463e-10
200000	0.004999804363214027	8.682743584515403e-50	-1.8323802534501274e-53	1.5749426415233965e-8	9.414342539367883e-16	3.59239220877712e-7	-1.3061083574906807e-19	9.275524528223343e-23	2.2444922113219458e-11	5.0183109304859973e-11	4.6286926432737334e-10
300000	0.004999804363214026	8.682743584515393e-50	-3.8437578270241767e-53	1.5749426415233968e-8	9.414342539368137e-16	3.59239220877712e-7	-1.3061083573952232e-19	9.275532956001404e-23	2.2444922113219458e-11	5.018310930486026e-11	4.6286926432737546e-10
400000	0.004999804363214026	8.682743584515399e-50	-5.855135400578791e-53	1.5749426415233968e-8	9.414342539368135e-16	3.59239220877712e-7	-1.306108357299766e-19	9.27553297339273e-23	2.244492211321946e-11	5.018310930486025e-11	4.628692643273754e-10
500000	0.004999804363214026	8.682743584515405e-50	-7.866512974133677e-53	1.5749426415233968e-8	9.414342539368135e-16	3.59239220877712e-7	-1.3061083572043084e-19	9.275532985539949e-23	2.244492211321946e-11	5.018310930486025e-11	4.628692643273754e-10
600000	0.004999804363214026	8.682743584515406e-50	-9.877890547689113e-53	1.5749426415233968e-8	9.414342539368135e-16	3.59239220877712e-7	-1.306108357108851e-19	9.275532984144081e-23	2.2444922113219464e-11	5.0183109304860245e-11	4.6286926432737535e-10
700000	0.004999804363214026	8.682743584515408e-50	-1.1889268121244014e-52	1.5749426415233968e-8	9.414342539368133e-16	3.59239220877712e-7	-1.3061083570133936e-19	9.275532983213209e-23	2.2444922113219464e-11	5.0183109304860245e-11	4.6286926432737535e-10
800000	0.004999804363214026	8.68274358451541e-50	-1.3900645694798451e-52	1.5749426415233968e-8	9.414342539368133e-16	3.59239220877712e-7	-1.306108356917936e-19	9.275532982688226e-23	2.2444922113219464e-11	5.0183109304860245e-11	4.6286926432737535e-10
900000	0.004999804363214026	8.68274358451541e-50	-1.5912023268352488e-52	1.5749426415233968e-8	9.414342539368133e-16	3.59239220877712e-7	-1.3061083568224786e-19	9.275532982510024e-23	2.2444922113219464e-11	5.0183109304860245e-11	4.6286926432737535e-10
1000000	0.004999804363214026	8.682743584515408e-50	-1.7923400841906195e-52	1.5749426415233968e-8	9.414342539368133e-16	3.59239220877712e-7	-1.306108356727021e-19	9.275532982619499e-23	2.2444922113219464e-11	5.0183109304860245e-11	4.6286926432737535e-10
1100000	0.004999804363214026	8.682743584515408e-50	-1.993477841545964e-52	1.5749426415233965e-8	9.414342539368133e-16	3.59239220877712e-7	-1.3061083566315638e-19	9.275532982957544e-23	2.2444922113219464e-11	5.0183109304860245e-11	4.628692643273754e-10
1200000	0.004999804363214026	8.682743584515406e-50	-2.1946155989012893e-52	1.5749426415233965e-8	9.414342539368133e-16	3.59239220877712e-7	-1.3061083565361063e-19	9.275532983465052e-23	2.244492211321946e-11	5.0183109304860245e-11	4.628692643273754e-10
1300000	0.004999804363214026	8.682743584515403e-50	-2.3957533562566014e-52	1.5749426415233965e-8	9.414342539368135e-16	3.59239220877712e-7	-1.3061083564406488e-19	9.275532984082917e-23	2.244492211321946e-11	5.0183109304860245e-11	4.628692643273754e-10
1400000	0.004999804363214026	8.6827435845154e-50	-2.5968911136119083e-52	1.5749426415233965e-8	9.414342539368135e-16	3.59239220877712e-7	-1.3061083563451913e-19	9.275532984752032e-23	2.244492211321946e-11	5.0183109304860245e-11	4.6286926432737546e-10
1500000	0.004999804363214026	8.682743584515399e-50	-2.7980288709672155e-52	1.5749426415233965e-8	9.414342539368135e-16	3.59239220877712e-7	-1.306108356249734e-19	9.27553298541329e-23	2.244492211321946e-11	5.018310930486025e-11	4.6286926432737546e-10
1600000	0.004999804363214026	8.682743584515397e-50	-2.999166628322531e-52	1.5749426415233965e-8	9.414342539368135e-16	3.59239220877712e-7	-1.3061083561542765e-19	9.275532986007587e-23	2.2444922113219458e-11	5.018310930486025e-11	4.6286926432737546e-10
1700000	0.004999804363214026	8.682743584515395e-50	-3.2003043856778605e-52	1.5749426415233965e-8	9.414342539368135e-16	3.59239220877712e-7	-1.306108356058819e-19	9.275532986475813e-23	2.2444922113219458e-11	5.018310930486025e-11	4.628692643273755e-10
1800000	0.004999804363214026	8.682743584515393e-50	-3.4014421430332115e-52	1.5749426415233965e-8	9.414342539368135e-16	3.59239220877712e-7	-1.3061083559633617e-19	9.275532986758865e-23	2.2444922113219458e-11	5.018310930486025e-11	4.628692643273755e-10
1900000	0.004999804363214026	8.682743584515393e-50	-3.6025799003885844e-52	1.5749426415233965e-8	9.414342539368135e-16	3.59239220877712e-7	-1.3061083558679042e-19	9.275532986815081e-23	2.2444922113219458e-11	5.018310930486025e-11	4.628692643273755e-10
2000000	0.004999804363214026	8.682743584515393e-50	-3.803717657743916e-52	1.5749426415233965e-8	9.414342539368135e-16	3.59239220877712e-7	-1.3061083557724467e-19	9.275532986813983e-23	2.2444922113219458e-11	5.018310930486025e-11	4.628692643273755e-10
2100000	0.004999804363214026	8.682743584515393e-50	-4.0048554150991915e-52	1.5749426415233965e-8	9.414342539368135e-16	3.59239220877712e-7	-1.3061083556769891e-19	9.275532986813225e-23	2.2444922113219458e-11	5.018310930486025e-11	4.628692643273755e-10
2200000	0.004999804363214026	8.682743584515393e-50	-4.2059931724544175e-52	1.5749426415233965e-8	9.414342539368135e-16	3.59239220877712e-7	-1.3061083555815319e-19	9.275532986812763e-23	2.2444922113219458e-11	5.018310930486025e-11	4.628692643273755e-10
2300000	0.004999804363214026	8.682743584515393e-50	-4.407130929809602e-52	1.5749426415233965e-8	9.414342539368135e-16	3.59239220877712e-7	-1.3061083554860744e-19	9.275532986812557e-23	2.2444922113219458e-11	5.018310930486025e-11	4.628692643273755e-10
2400000	0.004999804363214026	8.682743584515393e-50	-4.60826868716475e-52	1.5749426415233965e-8	9.414342539368135e-16	3.59239220877712e-7	-1.3061083553906168e-19	9.275532986812565e-23	2.2444922113219458e-11	5.018310930486025e-11	4.628692643273755e-10
2500000	0.004999804363214026	8.682743584515395e-50	-4.80940644451987e-52	1.5749426415233965e-8	9.414342539368135e-16	3.59239220877712e-7	-1.3061083552951593e-19	9.275532986812749e-23	2.2444922113219458e-11	5.018310930486025e-11	4.628692643273755e-10
2600000	0.004999804363214026	8.682743584515395e-50	-5.0105442018749685e-52	1.5749426415233965e-8	9.414342539368135e-16	3.59239220877712e-7	-1.306108355199702e-19	9.275532986813064e-23	2.2444922113219458e-11	5.018310930486025e-11	4.628692643273755e-10
2700000	0.004999804363214026	8.682743584515395e-50	-5.211681959230051e-52	1.5749426415233965e-8	9.414342539368135e-16	3.59239220877712e-7	-1.3061083551042445e-19	9.275532986813472e-23	2.2444922113219458e-11	5.018310930486025e-11	4.6286926432737546e-10
2800000	0.004999804363214026	8.682743584515397e-50	-5.412819716585126e-52	1.5749426415233968e-8	9.414342539368135e-16	3.59239220877712e-7	-1.306108355008787e-19	9.275532986813929e-23	2.2444922113219458e-11	5.018310930486025e-11	4.6286926432737546e-10
2900000	0.004999804363214026	8.682743584515397e-50	-5.613957473940199e-52	1.5749426415233968e-8	9.414342539368135e-16	3.59239220877712e-7	-1.3061083549133295e-19	9.275532986814395e-23	2.2444922113219458e-11	5.018310930486025e-11	4.6286926432737546e-10
3000000	0.004999804363214026	8.682743584515399e-50	-5.815095231295278e-52	1.5749426415233968e-8	9.414342539368135e-16	3.59239220877712e-7	-1.3061083548178722e-19	9.27553298681483e-23	2.244492211321946e-11	5.018310930486025e-11	4.6286926432737546e-10
3100000	0.004999804363214026	8.682743584515399e-50	-6.016232988650369e-52	1.5749426415233968e-8	9.414342539368135e-16	3.59239220877712e-7	-1.3061083547224147e-19	9.275532986815191e-23	2.244492211321946e-11	5.018310930486025e-11	4.628692643273754e-10
3200000	0.004999804363214026	8.6827435845154e-50	-6.2173707460054775e-52	1.5749426415233968e-8	9.414342539368135e-16	3.59239220877712e-7	-1.3061083546269572e-19	9.275532986815439e-23	2.244492211321946e-11	5.018310930486025e-11	4.628692643273754e-10
3300000	0.004999804363214026	8.6827435845154e-50	-6.418508503360613e-52	1.5749426415233968e-8	9.414342539368135e-16	3.59239220877712e-7	-1.3061083545314997e-19	9.275532986815532e-23	2.244492211321946e-11	5.018310930486025e-11	4.628692643273754e-10
3400000	0.004999804363214026	8.6827435845154e-50	-6.619646260715761e-52	1.5749426415233968e-8	9.414342539368135e-16	3.59239220877712e-7	-1.3061083544360424e-19	9.275532986815531e-23	2.244492211321946e-11	5.018310930486025e-11	4.628692643273754e-10
3500000	0.004999804363214026	8.682743584515403e-50	-6.820784018070908e-52	1.5749426415233968e-8	9.414342539368135e-16	3.59239220877712e-7	-1.306108354340585e-19	9.27553298681553e-23	2.244492211321946e-11	5.018310930486025e-11	4.628692643273754e-10
3600000	0.004999804363214026	8.682743584515403e-50	-7.021921775426057e-52	1.5749426415233968e-8	9.414342539368135e-16	3.59239220877712e-7	-1.3061083542451274e-19	9.27553298681553e-23	2.244492211321946e-11	5.018310930486025e-11	4.628692643273754e-10
3700000	0.004999804363214026	8.682743584515403e-50	-7.223059532781204e-52	1.5749426415233968e-8	9.414342539368135e-16	3.59239220877712e-7	-1.30610835414967e-19	9.275532986815529e-23	2.244492211321946e-11	5.018310930486025e-11	4.6286926432737535e-10
3800000	0.004999804363214026	8.682743584515403e-50	-7.424197290136348e-52	1.5749426415233968e-8	9.414342539368135e-16	3.59239220877712e-7	-1.3061083540542126e-19	9.275532986815528e-23	2.2444922113219464e-11	5.018310930486025e-11	4.6286926432737535e-10
3900000	0.004999804363214026	8.682743584515405e-50	-7.625335047491491e-52	1.5749426415233968e-8	9.414342539368135e-16	3.59239220877712e-7	-1.306108353958755e-19	9.275532986815526e-23	2.2444922113219464e-11	5.018310930486025e-11	4.6286926432737535e-10
4000000	0.004999804363214026	8.682743584515405e-50	-7.826472804846632e-52	1.5749426415233968e-8	9.414342539368135e-16	3.59239220877712e-7	-1.3061083538632976e-19	9.275532986815526e-23	2.2444922113219464e-11	5.018310930486025e-11	4.6286926432737535e-10
4100000	0.004999804363214026	8.682743584515405e-50	-8.027610562201776e-52	1.5749426415233968e-8	9.414342539368135e-16	3.59239220877712e-7	-1.3061083537678403e-19	9.275532986815525e-23	2.2444922113219464e-11	5.018310930486025e-11	4.6286926432737535e-10
4200000	0.004999804363214026	8.682743584515405e-50	-8.228748319556914e-52	1.5749426415233968e-8	9.414342539368135e-16	3.59239220877712e-7	-1.3061083536723828e-19	9.275532986815525e-23	2.2444922113219464e-11	5.018310930486025e-11	4.6286926432737535e-10
4300000	0.004999804363214026	8.682743584515406e-50	-8.429886076912054e-52	1.5749426415233968e-8	9.414342539368135e-16	3.59239220877712e-7	-1.3061083535769253e-19	9.275532986815524e-23	2.2444922113219464e-11	5.018310930486025e-11	4.6286926432737535e-10
4400000	0.004999804363214026	8.682743584515406e-50	-8.631023834267192e-52	1.5749426415233968e-8	9.414342539368137e-16	3.59239220877712e-7	-1.3061083534814678e-19	9.275532986815523e-23	2.2444922113219464e-11	5.018310930486025e-11	4.628692643273753e-10
4500000	0.004999804363214026	8.682743584515406e-50	-8.832161591622327e-52	1.5749426415233968e-8	9.414342539368137e-16	3.59239220877712e-7	-1.3061083533860105e-19	9.275532986815523e-23	2.2444922113219464e-11	5.018310930486025e-11	4.628692643273753e-10
4600000	0.004999804363214026	8.682743584515406e-50	-9.033299348977462e-52	1.5749426415233968e-8	9.414342539368137e-16	3.59239220877712e-7	-1.306108353290553e-19	9.275532986815522e-23	2.2444922113219464e-11	5.018310930486025e-11	4.628692643273753e-10
4700000	0.004999804363214026	8.682743584515406e-50	-9.234437106332596e-52	1.5749426415233968e-8	9.414342539368137e-16	3.59239220877712e-7	-1.3061083531950955e-19	9.275532986815522e-23	2.2444922113219464e-11	5.018310930486025e-11	4.628692643273753e-10
4800000	0.004999804363214026	8.682743584515408e-50	-9.435574863687731e-52	1.5749426415233968e-8	9.414342539368137e-16	3.59239220877712e-7	-1.3061083530996382e-19	9.275532986815522e-23	2.2444922113219464e-11	5.018310930486025e-11	4.628692643273753e-10
4900000	0.004999804363214026	8.682743584515408e-50	-9.63671262104286e-52	1.5749426415233968e-8	9.414342539368137e-16	3.59239220877712e-7	-1.3061083530041807e-19	9.27553298681552e-23	2.2444922113219464e-11	5.018310930486025e-11	4.628692643273753e-10
5000000	0.004999804363214026	8.682743584515408e-50	-9.837850378397992e-52	1.574942641523397e-8	9.414342539368137e-16	3.59239220877712e-7	-1.3061083529087232e-19	9.27553298681552e-23	2.2444922113219464e-11	5.018310930486025e-11	4.628692643273753e-10
5100000	0.004999804363214026	8.682743584515408e-50	-1.0038988135753124e-51	1.574942641523397e-8	9.414342539368137e-16	3.59239220877712e-7	-1.3061083528132656e-19	9.27553298681552e-23	2.2444922113219467e-11	5.018310930486025e-11	4.628692643273753e-10
5200000	0.004999804363214026	8.682743584515408e-50	-1.0240125893108252e-51	1.574942641523397e-8	9.414342539368137e-16	3.59239220877712e-7	-1.3061083527178084e-19	9.275532986815519e-23	2.2444922113219467e-11	5.018310930486025e-11	4.628692643273753e-10
5300000	0.004999804363214026	8.682743584515408e-50	-1.0441263650463378e-51	1.574942641523397e-8	9.414342539368137e-16	3.59239220877712e-7	-1.3061083526223509e-19	9.275532986815519e-23	2.2444922113219467e-11	5.018310930486025e-11	4.628692643273753e-10
5400000	0.004999804363214026	8.682743584515408e-50	-1.0642401407818507e-51	1.574942641523397e-8	9.414342539368137e-16	3.59239220877712e-7	-1.3061083525268933e-19	9.275532986815519e-23	2.2444922113219467e-11	5.018310930486025e-11	4.628692643273753e-10
5500000	0.004999804363214026	8.682743584515408e-50	-1.0843539165173633e-51	1.574942641523397e-8	9.414342539368137e-16	3.59239220877712e-7	-1.3061083524314358e-19	9.275532986815518e-23	2.2444922113219467e-11	5.018310930486025e-11	4.628692643273753e-10
5600000	0.004999804363214026	8.682743584515408e-50	-1.1044676922528759e-51	1.574942641523397e-8	9.414342539368137e-16	3.59239220877712e-7	-1.3061083523359786e-19	9.275532986815518e-23	2.2444922113219467e-11	5.018310930486025e-11	4.628692643273753e-10
5700000	0.004999804363214026	8.682743584515408e-50	-1.1245814679883882e-51	1.574942641523397e-8	9.414342539368137e-16	3.59239220877712e-7	-1.306108352240521e-19	9.275532986815518e-23	2.2444922113219467e-11	5.018310930486025e-11	4.628692643273753e-10
5800000	0.004999804363214026	8.682743584515408e-50	-1.1446952437239005e-51	1.574942641523397e-8	9.414342539368137e-16	3.59239220877712e-7	-1.3061083521450635e-19	9.275532986815518e-23	2.2444922113219467e-11	5.018310930486025e-11	4.6286926432737525e-10
5900000	0.004999804363214026	8.682743584515408e-50	-1.164809019459413e-51	1.574942641523397e-8	9.414342539368137e-16	3.59239220877712e-7	-1.306108352049606e-19	9.275532986815518e-23	2.2444922113219467e-11	5.018310930486025e-11	4.6286926432737525e-10
6000000	0.004999804363214026	8.68274358451541e-50	-1.184922795194925e-51	1.574942641523397e-8	9.414342539368137e-16	3.59239220877712e-7	-1.3061083519541487e-19	9.275532986815518e-23	2.2444922113219467e-11	5.018310930486025e-11	4.6286926432737525e-10
6100000	0.004999804363214026	8.68274358451541e-50	-1.2050365709304374e-51	1.574942641523397e-8	9.414342539368137e-16	3.59239220877712e-7	-1.3061083518586912e-19	9.275532986815518e-23	2.2444922113219467e-11	5.018310930486025e-11	4.6286926432737525e-10
6200000	0.004999804363214026	8.68274358451541e-50	-1.2251503466659493e-51	1.574942641523397e-8	9.414342539368137e-16	3.59239220877712e-7	-1.3061083517632337e-19	9.275532986815517e-23	2.2444922113219467e-11	5.018310930486025e-11	4.6286926432737525e-10
6300000	0.004999804363214026	8.68274358451541e-50	-1.2452641224014613e-51	1.574942641523397e-8	9.414342539368137e-16	3.59239220877712e-7	-1.3061083516677764e-19	9.275532986815517e-23	2.2444922113219467e-11	5.018310930486025e-11	4.6286926432737525e-10
6400000	0.004999804363214026	8.68274358451541e-50	-1.265377898136973e-51	1.574942641523397e-8	9.414342539368137e-16	3.59239220877712e-7	-1.306108351572319e-19	9.275532986815517e-23	2.2444922113219467e-11	5.018310930486025e-11	4.6286926432737525e-10
6500000	0.004999804363214026	8.68274358451541e-50	-1.285491673872485e-51	1.574942641523397e-8	9.414342539368137e-16	3.59239220877712e-7	-1.3061083514768614e-19	9.275532986815517e-23	2.2444922113219467e-11	5.018310930486025e-11	4.6286926432737525e-10
6600000	0.004999804363214026	8.68274358451541e-50	-1.3056054496079967e-51	1.574942641523397e-8	9.414342539368137e-16	3.59239220877712e-7	-1.306108351381404e-19	9.275532986815517e-23	2.2444922113219467e-11	5.018310930486025e-11	4.6286926432737525e-10
6700000	0.004999804363214026	8.68274358451541e-50	-1.3257192253435084e-51	1.574942641523397e-8	9.414342539368137e-16	3.59239220877712e-7	-1.3061083512859466e-19	9.275532986815517e-23	2.2444922113219467e-11	5.018310930486025e-11	4.6286926432737525e-10
6800000	0.004999804363214026	8.682743584515408e-50	-1.3458330010790198e-51	1.574942641523397e-8	9.414342539368137e-16	3.59239220877712e-7	-1.306108351190489e-19	9.275532986815517e-23	2.2444922113219467e-11	5.018310930486025e-11	4.6286926432737525e-10
6900000	0.004999804363214026	8.682743584515408e-50	-1.3659467768145318e-51	1.574942641523397e-8	9.414342539368137e-16	3.59239220877712e-7	-1.3061083510950316e-19	9.275532986815517e-23	2.2444922113219467e-11	5.018310930486025e-11	4.6286926432737525e-10
7000000	0.004999804363214026	8.682743584515408e-50	-1.3860605525500432e-51	1.574942641523397e-8	9.414342539368137e-16	3.59239220877712e-7	-1.306108350999574e-19	9.275532986815517e-23	2.2444922113219467e-11	5.018310930486025e-11	4.6286926432737525e-10
7100000	0.004999804363214026	8.682743584515408e-50	-1.4061743282855546e-51	1.574942641523397e-8	9.414342539368137e-16	3.59239220877712e-7	-1.3061083509041168e-19	9.275532986815518e-23	2.2444922113219467e-11	5.018310930486025e-11	4.6286926432737525e-10
7200000	0.004999804363214026	8.682743584515408e-50	-1.426288104021066e-51	1.574942641523397e-8	9.414342539368137e-16	3.59239220877712e-7	-1.3061083508086593e-19	9.275532986815518e-23	2.2444922113219467e-11	5.018310930486025e-11	4.6286926432737525e-10
7300000	0.004999804363214026	8.682743584515408e-50	-1.4464018797565774e-51	1.574942641523397e-8	9.414342539368137e-16	3.59239220877712e-7	-1.3061083507132018e-19	9.275532986815518e-23	2.2444922113219467e-11	5.018310930486025e-11	4.6286926432737525e-10
7400000	0.004999804363214026	8.682743584515408e-50	-1.4665156554920885e-51	1.574942641523397e-8	9.414342539368137e-16	3.59239220877712e-7	-1.3061083506177445e-19	9.275532986815518e-23	2.2444922113219467e-11	5.018310930486025e-11	4.6286926432737525e-10
7500000	0.004999804363214026	8.682743584515408e-50	-1.4866294312275996e-51	1.574942641523397e-8	9.414342539368137e-16	3.59239220877712e-7	-1.306108350522287e-19	9.275532986815518e-23	2.2444922113219467e-11	5.018310930486025e-11	4.6286926432737525e-10
7600000	0.004999804363214026	8.682743584515408e-50	-1.506743206963111e-51	1.574942641523397e-8	9.414342539368137e-16	3.59239220877712e-7	-1.3061083504268295e-19	9.275532986815518e-23	2.2444922113219467e-11	5.018310930486025e-11	4.6286926432737525e-10
7700000	0.004999804363214026	8.682743584515408e-50	-1.5268569826986218e-51	1.574942641523397e-8	9.414342539368137e-16	3.59239220877712e-7	-1.306108350331372e-19	9.275532986815518e-23	2.2444922113219464e-11	5.018310930486025e-11	4.6286926432737525e-10
7800000	0.004999804363214026	8.682743584515408e-50	-1.5469707584341332e-51	1.574942641523397e-8	9.414342539368137e-16	3.59239220877712e-7	-1.3061083502359147e-19	9.275532986815519e-23	2.2444922113219464e-11	5.018310930486025e-11	4.6286926432737525e-10
7900000	0.004999804363214026	8.682743584515408e-50	-1.567084534169644e-51	1.574942641523397e-8	9.414342539368137e-16	3.59239220877712e-7	-1.3061083501404572e-19	9.275532986815519e-23	2.2444922113219464e-11	5.018310930486025e-11	4.6286926432737525e-10
8000000	0.004999804363214026	8.682743584515408e-50	-1.5871983099051552e-51	1.574942641523397e-8	9.414342539368137e-16	3.59239220877712e-7	-1.3061083500449997e-19	9.275532986815519e-23	2.2444922113219464e-11	5.018310930486025e-11	4.6286926432737525e-10
8100000	0.004999804363214026	8.682743584515408e-50	-1.607312085640666e-51	1.574942641523397e-8	9.414342539368137e-16	3.59239220877712e-7	-1.3061083499495422e-19	9.275532986815519e-23	2.2444922113219464e-11	5.018310930486025e-11	4.6286926432737525e-10
8200000	0.004999804363214026	8.682743584515406e-50	-1.627425861376177e-51	1.574942641523397e-8	9.414342539368137e-16	3.59239220877712e-7	-1.3061083498540849e-19	9.275532986815519e-23	2.2444922113219464e-11	5.018310930486025e-11	4.6286926432737525e-10
8300000	0.004999804363214026	8.682743584515406e-50	-1.647539637111688e-51	1.574942641523397e-8	9.414342539368137e-16	3.59239220877712e-7	-1.3061083497586274e-19	9.27553298681552e-23	2.2444922113219464e-11	5.018310930486025e-11	4.6286926432737525e-10
8400000	0.004999804363214026	8.682743584515406e-50	-1.6676534128471987e-51	1.574942641523397e-8	9.414342539368137e-16	3.59239220877712e-7	-1.3061083496631698e-19	9.27553298681552e-23	2.2444922113219464e-11	5.018310930486025e-11	4.6286926432737525e-10
8500000	0.004999804363214026	8.682743584515406e-50	-1.6877671885827095e-51	1.574942641523397e-8	9.414342539368137e-16	3.59239220877712e-7	-1.3061083495677126e-19	9.27553298681552e-23	2.2444922113219464e-11	5.018310930486025e-11	4.628692643273753e-10
8600000	0.004999804363214026	8.682743584515406e-50	-1.7078809643182203e-51	1.574942641523397e-8	9.414342539368137e-16	3.59239220877712e-7	-1.306108349472255e-19	9.27553298681552e-23	2.2444922113219464e-11	5.018310930486025e-11	4.628692643273753e-10
8700000	0.004999804363214026	8.682743584515406e-50	-1.727994740053731e-51	1.5749426415233968e-8	9.414342539368137e-16	3.59239220877712e-7	-1.3061083493767975e-19	9.275532986815522e-23	2.2444922113219464e-11	5.018310930486025e-11	4.628692643273753e-10
8800000	0.004999804363214026	8.682743584515406e-50	-1.748108515789242e-51	1.5749426415233968e-8	9.414342539368137e-16	3.59239220877712e-7	-1.30610834928134e-19	9.275532986815522e-23	2.2444922113219464e-11	5.018310930486025e-11	4.628692643273753e-10
8900000	0.004999804363214026	8.682743584515406e-50	-1.7682222915247524e-51	1.5749426415233968e-8	9.414342539368137e-16	3.59239220877712e-7	-1.3061083491858828e-19	9.275532986815522e-23	2.2444922113219464e-11	5.018310930486025e-11	4.628692643273753e-10
9000000	0.004999804363214026	8.682743584515406e-50	-1.788336067260263e-51	1.5749426415233968e-8	9.414342539368137e-16	3.59239220877712e-7	-1.3061083490904252e-19	9.275532986815522e-23	2.2444922113219464e-11	5.018310930486025e-11	4.628692643273753e-10
9100000	0.004999804363214026	8.682743584515405e-50	-1.8084498429957737e-51	1.5749426415233968e-8	9.414342539368137e-16	3.59239220877712e-7	-1.3061083489949677e-19	9.275532986815523e-23	2.2444922113219464e-11	5.018310930486025e-11	4.628692643273753e-10
9200000	0.004999804363214026	8.682743584515405e-50	-1.8285636187312845e-51	1.5749426415233968e-8	9.414342539368137e-16	3.59239220877712e-7	-1.3061083488995102e-19	9.275532986815523e-23	2.2444922113219464e-11	5.018310930486025e-11	4.628692643273753e-10
9300000	0.004999804363214026	8.682743584515405e-50	-1.848677394466795e-51	1.5749426415233968e-8	9.414342539368137e-16	3.59239220877712e-7	-1.306108348804053e-19	9.275532986815523e-23	2.2444922113219464e-11	5.018310930486025e-11	4.628692643273753e-10
9400000	0.004999804363214026	8.682743584515405e-50	-1.8687911702023056e-51	1.5749426415233968e-8	9.414342539368137e-16	3.59239220877712e-7	-1.3061083487085954e-19	9.275532986815523e-23	2.2444922113219464e-11	5.018310930486025e-11	4.628692643273753e-10
9500000	0.004999804363214026	8.682743584515405e-50	-1.8889049459378164e-51	1.5749426415233968e-8	9.414342539368137e-16	3.59239220877712e-7	-1.306108348613138e-19	9.275532986815524e-23	2.2444922113219464e-11	5.018310930486025e-11	4.628692643273753e-10
9600000	0.004999804363214026	8.682743584515405e-50	-1.909018721673327e-51	1.5749426415233968e-8	9.414342539368137e-16	3.59239220877712e-7	-1.3061083485176806e-19	9.275532986815524e-23	2.2444922113219464e-11	5.018310930486025e-11	4.628692643273753e-10
9700000	0.004999804363214026	8.682743584515405e-50	-1.9291324974088374e-51	1.5749426415233968e-8	9.414342539368137e-16	3.59239220877712e-7	-1.3061083484222231e-19	9.275532986815524e-23	2.244492211321946e-11	5.018310930486025e-11	4.628692643273753e-10
9800000	0.004999804363214026	8.682743584515403e-50	-1.9492462731443482e-51	1.5749426415233968e-8	9.414342539368137e-16	3.59239220877712e-7	-1.3061083483267656e-19	9.275532986815525e-23	2.244492211321946e-11	5.018310930486025e-11	4.628692643273753e-10
9900000	0.004999804363214026	8.682743584515403e-50	-1.9693600488798584e-51	1.5749426415233968e-8	9.414342539368137e-16	3.59239220877712e-7	-1.306108348231308e-19	9.275532986815525e-23	2.244492211321946e-11	5.018310930486025e-11	4.628692643273753e-10
10000000	0.004999804363214026	8.682743584515403e-50	-1.9894738246153692e-51	1.5749426415233968e-8	9.414342539368137e-16	3.59239220877712e-7	-1.3061083481358508e-19	9.275532986815525e-23	2.244492211321946e-11	5.018310930486025e-11	4.628692643273753e-10
10100000	0.004999804363214026	8.682743584515403e-50	-2.0095876003508797e-51	1.5749426415233968e-8	9.414342539368137e-16	3.59239220877712e-7	-1.3061083480403933e-19	9.275532986815526e-23	2.244492211321946e-11	5.018310930486025e-11	4.628692643273753e-10
10200000	0.004999804363214026	8.682743584515403e-50	-2.0297013760863902e-51	1.5749426415233968e-8	9.414342539368137e-16	3.59239220877712e-7	-1.3061083479449358e-19	9.275532986815526e-23	2.244492211321946e-11	5.018310930486025e-11	4.628692643273753e-10
10300000	0.004999804363214026	8.682743584515403e-50	-2.049815151821901e-51	1.5749426415233968e-8	9.414342539368137e-16	3.59239220877712e-7	-1.3061083478494783e-19	9.275532986815526e-23	2.244492211321946e-11	5.018310930486025e-11	4.628692643273753e-10
10400000	0.004999804363214026	8.682743584515403e-50	-2.0699289275574116e-51	1.5749426415233968e-8	9.414342539368137e-16	3.59239220877712e-7	-1.306108347754021e-19	9.275532986815528e-23	2.244492211321946e-11	5.018310930486025e-11	4.628692643273753e-10
10500000	0.004999804363214026	8.682743584515403e-50	-2.090042703292922e-51	1.5749426415233968e-8	9.414342539368137e-16	3.59239220877712e-7	-1.3061083476585635e-19	9.275532986815528e-23	2.244492211321946e-11	5.018310930486025e-11	4.628692643273753e-10
10600000	0.004999804363214026	8.6827435845154e-50	-2.110156479028433e-51	1.5749426415233968e-8	9.414342539368137e-16	3.59239220877712e-7	-1.306108347563106e-19	9.275532986815528e-23	2.244492211321946e-11	5.018310930486025e-11	4.628692643273753e-10
10700000	0.004999804363214026	8.6827435845154e-50	-2.1302702547639434e-51	1.5749426415233968e-8	9.414342539368137e-16	3.59239220877712e-7	-1.3061083474676485e-19	9.275532986815528e-23	2.244492211321946e-11	5.018310930486025e-11	4.628692643273753e-10
10800000	0.004999804363214026	8.6827435845154e-50	-2.150384030499454e-51	1.5749426415233968e-8	9.414342539368137e-16	3.59239220877712e-7	-1.3061083473721912e-19	9.275532986815529e-23	2.244492211321946e-11	5.018310930486025e-11	4.628692643273753e-10
10900000	0.004999804363214026	8.6827435845154e-50	-2.1704978062349647e-51	1.5749426415233968e-8	9.414342539368137e-16	3.59239220877712e-7	-1.3061083472767337e-19	9.275532986815529e-23	2.244492211321946e-11	5.018310930486025e-11	4.628692643273753e-10
11000000	0.004999804363214026	8.6827435845154e-50	-2.1906115819704755e-51	1.5749426415233968e-8	9.414342539368137e-16	3.59239220877712e-7	-1.3061083471812762e-19	9.275532986815529e-23	2.244492211321946e-11	5.018310930486025e-11	4.6286926432737535e-10
11100000	0.004999804363214026	8.6827435845154e-50	-2.210725357705986e-51	1.5749426415233968e-8	9.414342539368137e-16	3.59239220877712e-7	-1.306108347085819e-19	9.27553298681553e-23	2.244492211321946e-11	5.018310930486025e-11	4.6286926432737535e-10
11200000	0.004999804363214026	8.6827435845154e-50	-2.2308391334414968e-51	1.5749426415233968e-8	9.414342539368137e-16	3.59239220877712e-7	-1.3061083469903614e-19	9.27553298681553e-23	2.244492211321946e-11	5.018310930486025e-11	4.6286926432737535e-10
11300000	0.004999804363214026	8.682743584515399e-50	-2.2509529091770073e-51	1.5749426415233968e-8	9.414342539368137e-16	3.59239220877712e-7	-1.3061083468949039e-19	9.27553298681553e-23	2.244492211321946e-11	5.018310930486025e-11	4.6286926432737535e-10
11400000	0.004999804363214026	8.682743584515399e-50	-2.2710666849125182e-51	1.5749426415233968e-8	9.414342539368137e-16	3.59239220877712e-7	-1.3061083467994464e-19	9.27553298681553e-23	2.244492211321946e-11	5.018310930486025e-11	4.6286926432737535e-10
11500000	0.004999804363214026	8.682743584515399e-50	-2.291180460648029e-51	1.5749426415233968e-8	9.414342539368137e-16	3.59239220877712e-7	-1.306108346703989e-19	9.275532986815531e-23	2.2444922113219458e-11	5.018310930486025e-11	4.6286926432737535e-10
11600000	0.004999804363214026	8.682743584515399e-50	-2.31129423638354e-51	1.5749426415233968e-8	9.414342539368137e-16	3.59239220877712e-7	-1.3061083466085316e-19	9.275532986815531e-23	2.2444922113219458e-11	5.018310930486025e-11	4.6286926432737535e-10
11700000	0.004999804363214026	8.682743584515399e-50	-2.331408012119051e-51	1.5749426415233968e-8	9.414342539368137e-16	3.59239220877712e-7	-1.306108346513074e-19	9.275532986815531e-23	2.2444922113219458e-11	5.018310930486025e-11	4.6286926432737535e-10
11800000	0.004999804363214026	8.682743584515399e-50	-2.3515217878545617e-51	1.5749426415233968e-8	9.414342539368137e-16	3.59239220877712e-7	-1.3061083464176165e-19	9.275532986815531e-23	2.2444922113219458e-11	5.018310930486025e-11	4.6286926432737535e-10
11900000	0.004999804363214026	8.682743584515399e-50	-2.3716355635900728e-51	1.5749426415233968e-8	9.414342539368137e-16	3.59239220877712e-7	-1.3061083463221593e-19	9.275532986815531e-23	2.2444922113219458e-11	5.018310930486025e-11	4.6286926432737535e-10
12000000	0.004999804363214026	8.682743584515399e-50	-2.3917493393255836e-51	1.5749426415233968e-8	9.414342539368137e-16	3.59239220877712e-7	-1.3061083462267018e-19	9.275532986815532e-23	2.2444922113219458e-11	5.018310930486025e-11	4.6286926432737535e-10
12100000	0.004999804363214026	8.682743584515399e-50	-2.4118631150610947e-51	1.5749426415233968e-8	9.414342539368137e-16	3.59239220877712e-7	-1.3061083461312442e-19	9.275532986815532e-23	2.2444922113219458e-11	5.018310930486025e-11	4.6286926432737535e-10
12200000	0.004999804363214026	8.682743584515399e-50	-2.4319768907966058e-51	1.5749426415233968e-8	9.414342539368137e-16	3.59239220877712e-7	-1.306108346035787e-19	9.275532986815532e-23	2.2444922113219458e-11	5.018310930486025e-11	4.6286926432737535e-10
12300000	0.004999804363214026	8.682743584515397e-50	-2.4520906665321166e-51	1.5749426415233968e-8	9.414342539368137e-16	3.59239220877712e-7	-1.3061083459403295e-19	9.275532986815532e-23	2.2444922113219458e-11	5.018310930486025e-11	4.6286926432737535e-10
12400000	0.004999804363214026	8.682743584515397e-50	-2.472204442267628e-51	1.5749426415233968e-8	9.414342539368137e-16	3.59239220877712e-7	-1.306108345844872e-19	9.275532986815532e-23	2.2444922113219458e-11	5.018310930486025e-11	4.6286926432737535e-10
12500000	0.004999804363214026	8.682743584515397e-50	-2.492318218003139e-51	1.5749426415233968e-8	9.414342539368137e-16	3.59239220877712e-7	-1.3061083457494144e-19	9.275532986815532e-23	2.2444922113219458e-11	5.018310930486025e-11	4.6286926432737535e-10
12600000	0.004999804363214026	8.682743584515397e-50	-2.5124319937386505e-51	1.5749426415233968e-8	9.414342539368137e-16	3.59239220877712e-7	-1.3061083456539572e-19	9.275532986815533e-23	2.2444922113219458e-11	5.018310930486025e-11	4.6286926432737535e-10
12700000	0.004999804363214026	8.682743584515397e-50	-2.5325457694741616e-51	1.5749426415233968e-8	9.414342539368137e-16	3.59239220877712e-7	-1.3061083455584996e-19	9.275532986815533e-23	2.2444922113219458e-11	5.018310930486025e-11	4.6286926432737535e-10
12800000	0.004999804363214026	8.682743584515397e-50	-2.552659545209673e-51	1.5749426415233968e-8	9.414342539368137e-16	3.59239220877712e-7	-1.3061083454630421e-19	9.275532986815533e-23	2.2444922113219458e-11	5.018310930486025e-11	4.6286926432737535e-10
12900000	0.004999804363214026	8.682743584515397e-50	-2.5727733209451844e-51	1.5749426415233968e-8	9.414342539368137e-16	3.59239220877712e-7	-1.3061083453675846e-19	9.275532986815533e-23	2.2444922113219458e-11	5.018310930486025e-11	4.6286926432737535e-10
13000000	0.004999804363214026	8.682743584515397e-50	-2.5928870966806958e-51	1.5749426415233968e-8	9.414342539368137e-16	3.59239220877712e-7	-1.3061083452721273e-19	9.275532986815533e-23	2.2444922113219458e-11	5.018310930486025e-11	4.6286926432737535e-10
13100000	0.004999804363214026	8.682743584515397e-50	-2.6130008724162075e-51	1.5749426415233968e-8	9.414342539368137e-16	3.59239220877712e-7	-1.3061083451766698e-19	9.275532986815533e-23	2.2444922113219458e-11	5.018310930486025e-11	4.6286926432737535e-10
13200000	0.004999804363214026	8.682743584515397e-50	-2.633114648151719e-51	1.5749426415233968e-8	9.414342539368137e-16	3.59239220877712e-7	-1.3061083450812123e-19	9.275532986815533e-23	2.2444922113219458e-11	5.018310930486025e-11	4.6286926432737535e-10
13300000	0.004999804363214026	8.682743584515397e-50	-2.6532284238872306e-51	1.5749426415233968e-8	9.414342539368137e-16	3.59239220877712e-7	-1.3061083449857548e-19	9.275532986815533e-23	2.2444922113219458e-11	5.018310930486025e-11	4.6286926432737535e-10
13400000	0.004999804363214026	8.682743584515397e-50	-2.673342199622742e-51	1.5749426415233968e-8	9.414342539368137e-16	3.59239220877712e-7	-1.3061083448902975e-19	9.275532986815533e-23	2.2444922113219458e-11	5.018310930486025e-11	4.6286926432737535e-10
13500000	0.004999804363214026	8.682743584515397e-50	-2.693455975358254e-51	1.5749426415233968e-8	9.414342539368137e-16	3.59239220877712e-7	-1.30610834479484e-19	9.275532986815533e-23	2.2444922113219458e-11	5.018310930486025e-11	4.6286926432737535e-10
13600000	0.004999804363214026	8.682743584515397e-50	-2.713569751093765e-51	1.5749426415233968e-8	9.414342539368137e-16	3.59239220877712e-7	-1.3061083446993825e-19	9.275532986815533e-23	2.2444922113219458e-11	5.018310930486025e-11	4.6286926432737535e-10
13700000	0.004999804363214026	8.682743584515397e-50	-2.733683526829276e-51	1.5749426415233968e-8	9.414342539368137e-16	3.59239220877712e-7	-1.3061083446039252e-19	9.275532986815533e-23	2.2444922113219458e-11	5.018310930486025e-11	4.6286926432737535e-10
13800000	0.004999804363214026	8.682743584515397e-50	-2.7537973025647876e-51	1.5749426415233968e-8	9.414342539368137e-16	3.59239220877712e-7	-1.3061083445084677e-19	9.275532986815533e-23	2.2444922113219458e-11	5.018310930486025e-11	4.6286926432737535e-10
13900000	0.004999804363214026	8.682743584515397e-50	-2.7739110783002984e-51	1.5749426415233968e-8	9.414342539368137e-16	3.59239220877712e-7	-1.3061083444130102e-19	9.275532986815533e-23	2.2444922113219458e-11	5.018310930486025e-11	4.6286926432737535e-10
14000000	0.004999804363214026	8.682743584515397e-50	-2.794024854035809e-51	1.5749426415233968e-8	9.414342539368137e-16	3.59239220877712e-7	-1.3061083443175527e-19	9.275532986815533e-23	2.2444922113219458e-11	5.018310930486025e-11	4.6286926432737535e-10
14100000	0.004999804363214026	8.682743584515397e-50	-2.81413862977132e-51	1.5749426415233968e-8	9.414342539368137e-16	3.59239220877712e-7	-1.3061083442220954e-19	9.275532986815533e-23	2.2444922113219458e-11	5.018310930486025e-11	4.6286926432737535e-10
14200000	0.004999804363214026	8.682743584515397e-50	-2.83425240550683e-51	1.5749426415233968e-8	9.414342539368137e-16	3.59239220877712e-7	-1.306108344126638e-19	9.275532986815533e-23	2.2444922113219458e-11	5.018310930486025e-11	4.6286926432737535e-10
14300000	0.004999804363214026	8.682743584515397e-50	-2.854366181242341e-51	1.5749426415233968e-8	9.414342539368137e-16	3.59239220877712e-7	-1.3061083440311804e-19	9.275532986815533e-23	2.2444922113219458e-11	5.018310930486025e-11	4.6286926432737535e-10
14400000	0.004999804363214026	8.682743584515397e-50	-2.874479956977852e-51	1.5749426415233968e-8	9.414342539368137e-16	3.59239220877712e-7	-1.3061083439357229e-19	9.275532986815533e-23	2.2444922113219458e-11	5.018310930486025e-11	4.6286926432737535e-10
14500000	0.004999804363214026	8.682743584515397e-50	-2.894593732713362e-51	1.5749426415233968e-8	9.414342539368137e-16	3.59239220877712e-7	-1.3061083438402656e-19	9.275532986815533e-23	2.2444922113219458e-11	5.018310930486025e-11	4.6286926432737535e-10
14600000	0.004999804363214026	8.682743584515397e-50	-2.9147075084488723e-51	1.5749426415233968e-8	9.414342539368137e-16	3.59239220877712e-7	-1.306108343744808e-19	9.275532986815533e-23	2.2444922113219458e-11	5.018310930486025e-11	4.6286926432737535e-10
14700000	0.004999804363214026	8.682743584515397e-50	-2.9348212841843825e-51	1.5749426415233968e-8	9.414342539368137e-16	3.59239220877712e-7	-1.3061083436493506e-19	9.275532986815533e-23	2.2444922113219458e-11	5.018310930486025e-11	4.6286926432737535e-10
14800000	0.004999804363214026	8.682743584515397e-50	-2.954935059919892e-51	1.5749426415233968e-8	9.414342539368137e-16	3.59239220877712e-7	-1.3061083435538933e-19	9.275532986815533e-23	2.2444922113219458e-11	5.018310930486025e-11	4.6286926432737535e-10
14900000	0.004999804363214026	8.682743584515397e-50	-2.975048835655402e-51	1.5749426415233968e-8	9.414342539368137e-16	3.59239220877712e-7	-1.3061083434584358e-19	9.275532986815533e-23	2.2444922113219458e-11	5.018310930486025e-11	4.6286926432737535e-10
15000000	0.004999804363214026	8.682743584515397e-50	-2.995162611390912e-51	1.5749426415233968e-8	9.414342539368137e-16	3.59239220877712e-7	-1.3061083433629783e-19	9.275532986815533e-23	2.2444922113219458e-11	5.018310930486025e-11	4.6286926432737535e-10
15100000	0.004999804363214026	8.682743584515397e-50	-3.0152763871264216e-51	1.5749426415233968e-8	9.414342539368137e-16	3.59239220877712e-7	-1.3061083432675207e-19	9.275532986815533e-23	2.2444922113219458e-11	5.018310930486025e-11	4.6286926432737535e-10
15200000	0.004999804363214026	8.682743584515397e-50	-3.035390162861931e-51	1.5749426415233968e-8	9.414342539368137e-16	3.59239220877712e-7	-1.3061083431720635e-19	9.275532986815533e-23	2.2444922113219458e-11	5.018310930486025e-11	4.6286926432737535e-10
15300000	0.004999804363214026	8.682743584515397e-50	-3.05550393859744e-51	1.5749426415233968e-8	9.414342539368137e-16	3.59239220877712e-7	-1.306108343076606e-19	9.275532986815533e-23	2.2444922113219458e-11	5.018310930486025e-11	4.6286926432737535e-10
15400000	0.004999804363214026	8.682743584515397e-50	-3.07561771433295e-51	1.5749426415233968e-8	9.414342539368137e-16	3.59239220877712e-7	-1.3061083429811484e-19	9.275532986815533e-23	2.2444922113219458e-11	5.018310930486025e-11	4.6286926432737535e-10
15500000	0.004999804363214026	8.682743584515397e-50	-3.095731490068459e-51	1.5749426415233968e-8	9.414342539368137e-16	3.59239220877712e-7	-1.306108342885691e-19	9.275532986815533e-23	2.2444922113219458e-11	5.018310930486025e-11	4.6286926432737535e-10
15600000	0.004999804363214026	8.682743584515397e-50	-3.1158452658039685e-51	1.5749426415233968e-8	9.414342539368137e-16	3.59239220877712e-7	-1.3061083427902337e-19	9.275532986815533e-23	2.2444922113219458e-11	5.018310930486025e-11	4.6286926432737535e-10
15700000	0.004999804363214026	8.682743584515397e-50	-3.1359590415394775e-51	1.5749426415233968e-8	9.414342539368137e-16	3.59239220877712e-7	-1.3061083426947761e-19	9.275532986815533e-23	2.2444922113219458e-11	5.018310930486025e-11	4.6286926432737535e-10
15800000	0.004999804363214026	8.682743584515397e-50	-3.1560728172749866e-51	1.5749426415233968e-8	9.414342539368137e-16	3.59239220877712e-7	-1.3061083425993186e-19	9.275532986815533e-23	2.2444922113219458e-11	5.018310930486025e-11	4.6286926432737535e-10
15900000	0.004999804363214026	8.682743584515395e-50	-3.1761865930104956e-51	1.5749426415233968e-8	9.414342539368137e-16	3.59239220877712e-7	-1.306108342503861e-19	9.275532986815533e-23	2.2444922113219458e-11	5.018310930486025e-11	4.6286926432737535e-10
16000000	0.004999804363214026	8.682743584515395e-50	-3.196300368746004e-51	1.5749426415233968e-8	9.414342539368137e-16	3.59239220877712e-7	-1.3061083424084038e-19	9.275532986815533e-23	2.2444922113219458e-11	5.018310930486025e-11	4.6286926432737535e-10
16100000	0.004999804363214026	8.682743584515395e-50	-3.216414144481513e-51	1.5749426415233968e-8	9.414342539368137e-16	3.59239220877712e-7	-1.3061083423129463e-19	9.275532986815533e-23	2.2444922113219458e-11	5.018310930486025e-11	4.6286926432737535e-10
16200000	0.004999804363214026	8.682743584515395e-50	-3.2365279202170215e-51	1.5749426415233968e-8	9.414342539368137e-16	3.59239220877712e-7	-1.3061083422174888e-19	9.275532986815533e-23	2.2444922113219458e-11	5.018310930486025e-11	4.6286926432737535e-10
16300000	0.004999804363214026	8.682743584515395e-50	-3.2566416959525305e-51	1.5749426415233968e-8	9.414342539368137e-16	3.59239220877712e-7	-1.3061083421220315e-19	9.275532986815533e-23	2.2444922113219458e-11	5.018310930486025e-11	4.6286926432737535e-10
16400000	0.004999804363214026	8.682743584515395e-50	-3.2767554716880383e-51	1.5749426415233968e-8	9.414342539368137e-16	3.59239220877712e-7	-1.306108342026574e-19	9.275532986815533e-23	2.2444922113219458e-11	5.018310930486025e-11	4.6286926432737535e-10
16500000	0.004999804363214026	8.682743584515395e-50	-3.2968692474235474e-51	1.5749426415233968e-8	9.414342539368137e-16	3.59239220877712e-7	-1.3061083419311165e-19	9.275532986815533e-23	2.2444922113219458e-11	5.018310930486025e-11	4.6286926432737535e-10
16600000	0.004999804363214026	8.682743584515395e-50	-3.316983023159055e-51	1.5749426415233968e-8	9.414342539368137e-16	3.59239220877712e-7	-1.306108341835659e-19	9.275532986815533e-23	2.2444922113219458e-11	5.018310930486025e-11	4.6286926432737535e-10
16700000	0.004999804363214026	8.682743584515395e-50	-3.337096798894564e-51	1.5749426415233968e-8	9.414342539368137e-16	3.59239220877712e-7	-1.3061083417402017e-19	9.275532986815533e-23	2.2444922113219458e-11	5.018310930486025e-11	4.6286926432737535e-10
16800000	0.004999804363214026	8.682743584515395e-50	-3.357210574630072e-51	1.5749426415233968e-8	9.414342539368137e-16	3.59239220877712e-7	-1.3061083416447442e-19	9.275532986815533e-23	2.2444922113219458e-11	5.018310930486025e-11	4.6286926432737535e-10
16900000	0.004999804363214026	8.682743584515395e-50	-3.3773243503655805e-51	1.5749426415233968e-8	9.414342539368137e-16	3.59239220877712e-7	-1.3061083415492867e-19	9.275532986815533e-23	2.2444922113219458e-11	5.018310930486025e-11	4.6286926432737535e-10
17000000	0.004999804363214026	8.682743584515395e-50	-3.3974381261010884e-51	1.5749426415233968e-8	9.414342539368137e-16	3.59239220877712e-7	-1.3061083414538292e-19	9.275532986815533e-23	2.2444922113219458e-11	5.018310930486025e-11	4.628692643273754e-10
17100000	0.004999804363214026	8.682743584515395e-50	-3.417551901836597e-51	1.5749426415233968e-8	9.414342539368137e-16	3.59239220877712e-7	-1.306108341358372e-19	9.275532986815533e-23	2.2444922113219458e-11	5.018310930486025e-11	4.628692643273754e-10
17200000	0.004999804363214026	8.682743584515395e-50	-3.4376656775721046e-51	1.5749426415233968e-8	9.414342539368137e-16	3.59239220877712e-7	-1.3061083412629144e-19	9.275532986815533e-23	2.2444922113219458e-11	5.018310930486025e-11	4.628692643273754e-10
17300000	0.004999804363214026	8.682743584515395e-50	-3.4577794533076125e-51	1.5749426415233968e-8	9.414342539368137e-16	3.59239220877712e-7	-1.306108341167457e-19	9.275532986815533e-23	2.2444922113219458e-11	5.018310930486025e-11	4.628692643273754e-10
17400000	0.004999804363214026	8.682743584515395e-50	-3.477893229043121e-51	1.5749426415233968e-8	9.414342539368137e-16	3.59239220877712e-7	-1.3061083410719996e-19	9.275532986815533e-23	2.2444922113219458e-11	5.018310930486025e-11	4.628692643273754e-10
17500000	0.004999804363214026	8.682743584515395e-50	-3.498007004778628e-51	1.5749426415233968e-8	9.414342539368137e-16	3.59239220877712e-7	-1.306108340976542e-19	9.275532986815533e-23	2.2444922113219458e-11	5.018310930486025e-11	4.628692643273754e-10
17600000	0.004999804363214026	8.682743584515395e-50	-3.5181207805141366e-51	1.5749426415233968e-8	9.414342539368137e-16	3.59239220877712e-7	-1.3061083408810846e-19	9.275532986815533e-23	2.2444922113219458e-11	5.018310930486025e-11	4.628692643273754e-10
17700000	0.004999804363214026	8.682743584515395e-50	-3.538234556249644e-51	1.5749426415233968e-8	9.414342539368137e-16	3.59239220877712e-7	-1.306108340785627e-19	9.275532986815533e-23	2.2444922113219458e-11	5.018310930486025e-11	4.628692643273754e-10
17800000	0.004999804363214026	8.682743584515395e-50	-3.5583483319851517e-51	1.5749426415233968e-8	9.414342539368137e-16	3.59239220877712e-7	-1.3061083406901698e-19	9.275532986815533e-23	2.2444922113219458e-11	5.018310930486025e-11	4.628692643273754e-10
17900000	0.004999804363214026	8.682743584515395e-50	-3.5784621077206595e-51	1.5749426415233968e-8	9.414342539368137e-16	3.59239220877712e-7	-1.3061083405947123e-19	9.275532986815533e-23	2.2444922113219458e-11	5.018310930486025e-11	4.628692643273754e-10
18000000	0.004999804363214026	8.682743584515395e-50	-3.5985758834561673e-51	1.5749426415233968e-8	9.414342539368137e-16	3.59239220877712e-7	-1.3061083404992548e-19	9.275532986815533e-23	2.2444922113219458e-11	5.018310930486025e-11	4.628692643273754e-10
18100000	0.004999804363214026	8.682743584515395e-50	-3.6186896591916746e-51	1.5749426415233968e-8	9.414342539368137e-16	3.59239220877712e-7	-1.3061083404037973e-19	9.275532986815533e-23	2.2444922113219458e-11	5.018310930486025e-11	4.628692643273754e-10
18200000	0.004999804363214026	8.682743584515395e-50	-3.6388034349271824e-51	1.5749426415233968e-8	9.414342539368137e-16	3.59239220877712e-7	-1.30610834030834e-19	9.275532986815533e-23	2.2444922113219458e-11	5.018310930486025e-11	4.628692643273754e-10
18300000	0.004999804363214026	8.682743584515395e-50	-3.6589172106626897e-51	1.5749426415233968e-8	9.414342539368137e-16	3.59239220877712e-7	-1.3061083402128825e-19	9.275532986815533e-23	2.2444922113219458e-11	5.018310930486025e-11	4.628692643273754e-10
18400000	0.004999804363214026	8.682743584515395e-50	-3.6790309863981975e-51	1.5749426415233968e-8	9.414342539368137e-16	3.59239220877712e-7	-1.306108340117425e-19	9.275532986815533e-23	2.2444922113219458e-11	5.018310930486025e-11	4.628692643273754e-10
18500000	0.004999804363214026	8.682743584515395e-50	-3.699144762133705e-51	1.5749426415233968e-8	9.414342539368137e-16	3.59239220877712e-7	-1.3061083400219677e-19	9.275532986815533e-23	2.2444922113219458e-11	5.018310930486025e-11	4.628692643273754e-10
18600000	0.004999804363214026	8.682743584515395e-50	-3.719258537869212e-51	1.5749426415233968e-8	9.414342539368137e-16	3.59239220877712e-7	-1.3061083399265102e-19	9.275532986815533e-23	2.2444922113219458e-11	5.018310930486025e-11	4.628692643273754e-10
18700000	0.004999804363214026	8.682743584515395e-50	-3.73937231360472e-51	1.5749426415233968e-8	9.414342539368137e-16	3.59239220877712e-7	-1.3061083398310526e-19	9.275532986815533e-23	2.2444922113219458e-11	5.018310930486025e-11	4.628692643273754e-10
18800000	0.004999804363214026	8.682743584515395e-50	-3.759486089340227e-51	1.5749426415233968e-8	9.414342539368137e-16	3.59239220877712e-7	-1.3061083397355951e-19	9.275532986815533e-23	2.2444922113219458e-11	5.018310930486025e-11	4.628692643273754e-10
18900000	0.004999804363214026	8.682743584515395e-50	-3.7795998650757343e-51	1.5749426415233968e-8	9.414342539368137e-16	3.59239220877712e-7	-1.3061083396401379e-19	9.275532986815533e-23	2.2444922113219458e-11	5.018310930486025e-11	4.628692643273754e-10
19000000	0.004999804363214026	8.682743584515395e-50	-3.7997136408112416e-51	1.5749426415233968e-8	9.414342539368137e-16	3.59239220877712e-7	-1.3061083395446803e-19	9.275532986815533e-23	2.2444922113219458e-11	5.018310930486025e-11	4.628692643273754e-10
19100000	0.004999804363214026	8.682743584515395e-50	-3.819827416546749e-51	1.5749426415233965e-8	9.414342539368137e-16	3.59239220877712e-7	-1.3061083394492228e-19	9.275532986815533e-23	2.2444922113219458e-11	5.018310930486025e-11	4.628692643273754e-10
19200000	0.004999804363214026	8.682743584515395e-50	-3.8399411922822567e-51	1.5749426415233965e-8	9.414342539368137e-16	3.59239220877712e-7	-1.3061083393537653e-19	9.275532986815533e-23	2.2444922113219455e-11	5.018310930486025e-11	4.628692643273754e-10
19300000	0.004999804363214026	8.682743584515395e-50	-3.8600549680177633e-51	1.5749426415233965e-8	9.414342539368137e-16	3.59239220877712e-7	-1.306108339258308e-19	9.275532986815533e-23	2.2444922113219455e-11	5.018310930486025e-11	4.628692643273754e-10
19400000	0.004999804363214026	8.682743584515395e-50	-3.880168743753271e-51	1.5749426415233965e-8	9.414342539368137e-16	3.59239220877712e-7	-1.3061083391628505e-19	9.275532986815533e-23	2.2444922113219455e-11	5.018310930486025e-11	4.628692643273754e-10
19500000	0.004999804363214026	8.682743584515395e-50	-3.900282519488778e-51	1.5749426415233965e-8	9.414342539368137e-16	3.59239220877712e-7	-1.306108339067393e-19	9.275532986815533e-23	2.2444922113219455e-11	5.018310930486025e-11	4.628692643273754e-10
19600000	0.004999804363214026	8.682743584515395e-50	-3.9203962952242857e-51	1.5749426415233965e-8	9.414342539368137e-16	3.59239220877712e-7	-1.3061083389719357e-19	9.275532986815533e-23	2.2444922113219455e-11	5.018310930486025e-11	4.628692643273754e-10
19700000	0.004999804363214026	8.682743584515395e-50	-3.9405100709597923e-51	1.5749426415233965e-8	9.414342539368137e-16	3.59239220877712e-7	-1.3061083388764782e-19	9.275532986815533e-23	2.2444922113219455e-11	5.018310930486025e-11	4.6286926432737546e-10
19800000	0.004999804363214026	8.682743584515395e-50	-3.9606238466953e-51	1.5749426415233965e-8	9.414342539368137e-16	3.59239220877712e-7	-1.3061083387810207e-19	9.275532986815533e-23	2.2444922113219455e-11	5.018310930486025e-11	4.6286926432737546e-10
19900000	0.004999804363214026	8.682743584515395e-50	-3.980737622430807e-51	1.5749426415233965e-8	9.414342539368137e-16	3.59239220877712e-7	-1.3061083386855632e-19	9.275532986815533e-23	2.2444922113219455e-11	5.018310930486025e-11	4.6286926432737546e-10
20000000	0.004999804363214026	8.682743584515395e-50	-4.0008513981663147e-51	1.5749426415233965e-8	9.414342539368137e-16	3.59239220877712e-7	-1.306108338590106e-19	9.275532986815533e-23	2.2444922113219455e-11	5.018310930486025e-11	4.6286926432737546e-10
20100000	0.004999804363214026	8.682743584515395e-50	-4.0209651739018213e-51	1.5749426415233965e-8	9.414342539368137e-16	3.59239220877712e-7	-1.3061083384946484e-19	9.275532986815533e-23	2.2444922113219455e-11	5.018310930486025e-11	4.6286926432737546e-10
20200000	0.004999804363214026	8.682743584515395e-50	-4.0410789496373285e-51	1.5749426415233965e-8	9.414342539368137e-16	3.59239220877712e-7	-1.306108338399191e-19	9.275532986815533e-23	2.2444922113219455e-11	5.018310930486025e-11	4.6286926432737546e-10
20300000	0.004999804363214026	8.682743584515395e-50	-4.061192725372836e-51	1.5749426415233965e-8	9.414342539368137e-16	3.59239220877712e-7	-1.3061083383037334e-19	9.275532986815533e-23	2.2444922113219455e-11	5.018310930486025e-11	4.6286926432737546e-10
20400000	0.004999804363214026	8.682743584515393e-50	-4.0813065011083436e-51	1.5749426415233965e-8	9.414342539368137e-16	3.59239220877712e-7	-1.306108338208276e-19	9.275532986815533e-23	2.2444922113219455e-11	5.018310930486025e-11	4.6286926432737546e-10
20500000	0.004999804363214026	8.682743584515393e-50	-4.10142027684385e-51	1.5749426415233965e-8	9.414342539368137e-16	3.59239220877712e-7	-1.3061083381128186e-19	9.275532986815533e-23	2.2444922113219455e-11	5.018310930486025e-11	4.6286926432737546e-10
20600000	0.004999804363214026	8.682743584515393e-50	-4.121534052579358e-51	1.5749426415233965e-8	9.414342539368137e-16	3.59239220877712e-7	-1.306108338017361e-19	9.275532986815533e-23	2.2444922113219455e-11	5.018310930486025e-11	4.6286926432737546e-10
20700000	0.004999804363214026	8.682743584515393e-50	-4.141647828314865e-51	1.5749426415233965e-8	9.414342539368137e-16	3.59239220877712e-7	-1.3061083379219036e-19	9.275532986815533e-23	2.2444922113219455e-11	5.018310930486025e-11	4.6286926432737546e-10
20800000	0.004999804363214026	8.682743584515393e-50	-4.1617616040503726e-51	1.5749426415233965e-8	9.414342539368137e-16	3.59239220877712e-7	-1.3061083378264463e-19	9.275532986815533e-23	2.2444922113219455e-11	5.018310930486025e-11	4.6286926432737546e-10
20900000	0.004999804363214026	8.682743584515393e-50	-4.18187537978588e-51	1.5749426415233965e-8	9.414342539368137e-16	3.59239220877712e-7	-1.3061083377309888e-19	9.275532986815533e-23	2.2444922113219455e-11	5.018310930486025e-11	4.6286926432737546e-10
21000000	0.004999804363214026	8.682743584515393e-50	-4.201989155521387e-51	1.5749426415233965e-8	9.414342539368137e-16	3.59239220877712e-7	-1.3061083376355313e-19	9.275532986815533e-23	2.2444922113219455e-11	5.018310930486025e-11	4.6286926432737546e-10
21100000	0.004999804363214026	8.682743584515393e-50	-4.2221029312568944e-51	1.5749426415233965e-8	9.414342539368137e-16	3.59239220877712e-7	-1.306108337540074e-19	9.275532986815533e-23	2.2444922113219455e-11	5.018310930486025e-11	4.6286926432737546e-10
21200000	0.004999804363214026	8.682743584515393e-50	-4.2422167069924016e-51	1.5749426415233965e-8	9.414342539368137e-16	3.59239220877712e-7	-1.3061083374446165e-19	9.275532986815533e-23	2.2444922113219455e-11	5.018310930486025e-11	4.6286926432737546e-10
21300000	0.004999804363214026	8.682743584515393e-50	-4.2623304827279094e-51	1.5749426415233965e-8	9.414342539368137e-16	3.59239220877712e-7	-1.306108337349159e-19	9.275532986815533e-23	2.2444922113219455e-11	5.018310930486025e-11	4.6286926432737546e-10
21400000	0.004999804363214026	8.682743584515393e-50	-4.2824442584634167e-51	1.5749426415233965e-8	9.414342539368137e-16	3.59239220877712e-7	-1.3061083372537015e-19	9.275532986815533e-23	2.2444922113219455e-11	5.018310930486025e-11	4.6286926432737546e-10
21500000	0.004999804363214026	8.682743584515393e-50	-4.302558034198924e-51	1.5749426415233965e-8	9.414342539368137e-16	3.59239220877712e-7	-1.3061083371582442e-19	9.275532986815533e-23	2.2444922113219455e-11	5.018310930486025e-11	4.6286926432737546e-10
21600000	0.004999804363214026	8.682743584515393e-50	-4.322671809934432e-51	1.5749426415233965e-8	9.414342539368137e-16	3.59239220877712e-7	-1.3061083370627867e-19	9.275532986815533e-23	2.2444922113219455e-11	5.018310930486025e-11	4.6286926432737546e-10
21700000	0.004999804363214026	8.682743584515393e-50	-4.342785585669939e-51	1.5749426415233965e-8	9.414342539368137e-16	3.59239220877712e-7	-1.3061083369673292e-19	9.275532986815533e-23	2.2444922113219455e-11	5.018310930486025e-11	4.6286926432737546e-10
21800000	0.004999804363214026	8.682743584515393e-50	-4.362899361405447e-51	1.5749426415233965e-8	9.414342539368137e-16	3.59239220877712e-7	-1.3061083368718716e-19	9.275532986815533e-23	2.2444922113219455e-11	5.018310930486025e-11	4.6286926432737546e-10
21900000	0.004999804363214026	8.682743584515393e-50	-4.383013137140954e-51	1.5749426415233965e-8	9.414342539368137e-16	3.59239220877712e-7	-1.3061083367764144e-19	9.275532986815533e-23	2.2444922113219455e-11	5.018310930486025e-11	4.6286926432737546e-10
22000000	0.004999804363214026	8.682743584515393e-50	-4.403126912876462e-51	1.5749426415233965e-8	9.414342539368137e-16	3.59239220877712e-7	-1.3061083366809569e-19	9.275532986815533e-23	2.2444922113219455e-11	5.018310930486025e-11	4.6286926432737546e-10
22100000	0.004999804363214026	8.682743584515393e-50	-4.423240688611969e-51	1.5749426415233965e-8	9.414342539368137e-16	3.59239220877712e-7	-1.3061083365854993e-19	9.275532986815533e-23	2.2444922113219455e-11	5.018310930486025e-11	4.628692643273755e-10
22200000	0.004999804363214026	8.682743584515393e-50	-4.443354464347477e-51	1.5749426415233965e-8	9.414342539368137e-16	3.59239220877712e-7	-1.306108336490042e-19	9.275532986815533e-23	2.2444922113219455e-11	5.018310930486025e-11	4.628692643273755e-10
22300000	0.004999804363214026	8.682743584515393e-50	-4.463468240082985e-51	1.5749426415233965e-8	9.414342539368137e-16	3.59239220877712e-7	-1.3061083363945846e-19	9.275532986815533e-23	2.2444922113219455e-11	5.018310930486025e-11	4.628692643273755e-10
22400000	0.004999804363214026	8.682743584515393e-50	-4.483582015818493e-51	1.5749426415233965e-8	9.414342539368137e-16	3.59239220877712e-7	-1.306108336299127e-19	9.275532986815533e-23	2.2444922113219455e-11	5.018310930486025e-11	4.628692643273755e-10
22500000	0.004999804363214026	8.682743584515393e-50	-4.5036957915540006e-51	1.5749426415233965e-8	9.414342539368137e-16	3.59239220877712e-7	-1.3061083362036695e-19	9.275532986815533e-23	2.2444922113219455e-11	5.018310930486025e-11	4.628692643273755e-10
22600000	0.004999804363214026	8.682743584515393e-50	-4.5238095672895084e-51	1.5749426415233965e-8	9.414342539368137e-16	3.59239220877712e-7	-1.3061083361082123e-19	9.275532986815533e-23	2.2444922113219455e-11	5.018310930486025e-11	4.628692643273755e-10
22700000	0.004999804363214026	8.682743584515393e-50	-4.543923343025016e-51	1.5749426415233965e-8	9.414342539368137e-16	3.59239220877712e-7	-1.3061083360127547e-19	9.275532986815533e-23	2.2444922113219455e-11	5.018310930486025e-11	4.628692643273755e-10
22800000	0.004999804363214026	8.682743584515393e-50	-4.5640371187605247e-51	1.5749426415233965e-8	9.414342539368137e-16	3.59239220877712e-7	-1.3061083359172972e-19	9.275532986815533e-23	2.2444922113219455e-11	5.018310930486025e-11	4.628692643273755e-10
22900000	0.004999804363214026	8.682743584515393e-50	-4.5841508944960325e-51	1.5749426415233965e-8	9.414342539368137e-16	3.59239220877712e-7	-1.3061083358218397e-19	9.275532986815533e-23	2.2444922113219455e-11	5.018310930486025e-11	4.628692643273755e-10
23000000	0.004999804363214026	8.682743584515393e-50	-4.6042646702315404e-51	1.5749426415233965e-8	9.414342539368137e-16	3.59239220877712e-7	-1.3061083357263824e-19	9.275532986815533e-23	2.2444922113219455e-11	5.018310930486025e-11	4.628692643273755e-10
23100000	0.004999804363214026	8.682743584515393e-50	-4.624378445967049e-51	1.5749426415233965e-8	9.414342539368137e-16	3.59239220877712e-7	-1.306108335630925e-19	9.275532986815533e-23	2.2444922113219455e-11	5.018310930486025e-11	4.628692643273755e-10
23200000	0.004999804363214026	8.682743584515393e-50	-4.644492221702557e-51	1.5749426415233965e-8	9.414342539368137e-16	3.59239220877712e-7	-1.3061083355354674e-19	9.275532986815533e-23	2.2444922113219455e-11	5.018310930486025e-11	4.628692643273755e-10
23300000	0.004999804363214026	8.682743584515393e-50	-4.6646059974380657e-51	1.5749426415233965e-8	9.414342539368137e-16	3.59239220877712e-7	-1.30610833544001e-19	9.275532986815533e-23	2.2444922113219455e-11	5.018310930486025e-11	4.628692643273755e-10
23400000	0.004999804363214026	8.682743584515393e-50	-4.6847197731735735e-51	1.5749426415233965e-8	9.414342539368137e-16	3.59239220877712e-7	-1.3061083353445526e-19	9.275532986815533e-23	2.2444922113219455e-11	5.018310930486025e-11	4.628692643273755e-10
23500000	0.004999804363214026	8.682743584515393e-50	-4.704833548909082e-51	1.5749426415233965e-8	9.414342539368137e-16	3.59239220877712e-7	-1.306108335249095e-19	9.275532986815533e-23	2.2444922113219455e-11	5.018310930486025e-11	4.628692643273755e-10
23600000	0.004999804363214026	8.682743584515393e-50	-4.72494732464459e-51	1.5749426415233965e-8	9.414342539368137e-16	3.59239220877712e-7	-1.3061083351536376e-19	9.275532986815533e-23	2.2444922113219455e-11	5.018310930486025e-11	4.628692643273755e-10
23700000	0.004999804363214026	8.682743584515393e-50	-4.7450611003800976e-51	1.5749426415233965e-8	9.414342539368137e-16	3.59239220877712e-7	-1.3061083350581803e-19	9.275532986815533e-23	2.2444922113219455e-11	5.018310930486025e-11	4.628692643273755e-10
23800000	0.004999804363214026	8.682743584515393e-50	-4.7651748761156054e-51	1.5749426415233965e-8	9.414342539368137e-16	3.59239220877712e-7	-1.3061083349627228e-19	9.275532986815533e-23	2.2444922113219455e-11	5.018310930486025e-11	4.628692643273755e-10
23900000	0.004999804363214026	8.682743584515393e-50	-4.785288651851113e-51	1.5749426415233965e-8	9.414342539368137e-16	3.59239220877712e-7	-1.3061083348672653e-19	9.275532986815533e-23	2.2444922113219455e-11	5.018310930486025e-11	4.628692643273755e-10
24000000	0.004999804363214026	8.682743584515393e-50	-4.80540242758662e-51	1.5749426415233965e-8	9.414342539368137e-16	3.59239220877712e-7	-1.3061083347718078e-19	9.275532986815533e-23	2.2444922113219455e-11	5.018310930486025e-11	4.628692643273755e-10
24100000	0.004999804363214026	8.682743584515393e-50	-4.825516203322128e-51	1.5749426415233965e-8	9.414342539368137e-16	3.59239220877712e-7	-1.3061083346763505e-19	9.275532986815533e-23	2.2444922113219455e-11	5.018310930486025e-11	4.628692643273755e-10
24200000	0.004999804363214026	8.682743584515393e-50	-4.845629979057635e-51	1.5749426415233965e-8	9.414342539368137e-16	3.59239220877712e-7	-1.306108334580893e-19	9.275532986815533e-23	2.2444922113219455e-11	5.018310930486025e-11	4.628692643273755e-10
24300000	0.004999804363214026	8.682743584515393e-50	-4.865743754793142e-51	1.5749426415233965e-8	9.414342539368137e-16	3.59239220877712e-7	-1.3061083344854355e-19	9.275532986815533e-23	2.2444922113219455e-11	5.018310930486025e-11	4.628692643273755e-10
24400000	0.004999804363214026	8.682743584515393e-50	-4.885857530528649e-51	1.5749426415233965e-8	9.414342539368137e-16	3.59239220877712e-7	-1.306108334389978e-19	9.275532986815533e-23	2.2444922113219455e-11	5.018310930486025e-11	4.628692643273755e-10
24500000	0.004999804363214026	8.682743584515393e-50	-4.905971306264157e-51	1.5749426415233965e-8	9.414342539368137e-16	3.59239220877712e-7	-1.3061083342945207e-19	9.275532986815533e-23	2.2444922113219455e-11	5.018310930486025e-11	4.628692643273755e-10
24600000	0.004999804363214026	8.682743584515393e-50	-4.9260850819996634e-51	1.5749426415233965e-8	9.414342539368137e-16	3.59239220877712e-7	-1.3061083341990632e-19	9.275532986815533e-23	2.2444922113219455e-11	5.018310930486025e-11	4.628692643273755e-10
24700000	0.004999804363214026	8.682743584515393e-50	-4.94619885773517e-51	1.5749426415233965e-8	9.414342539368137e-16	3.59239220877712e-7	-1.3061083341036057e-19	9.275532986815533e-23	2.2444922113219455e-11	5.018310930486025e-11	4.628692643273755e-10
24800000	0.004999804363214026	8.682743584515393e-50	-4.966312633470677e-51	1.5749426415233965e-8	9.414342539368137e-16	3.59239220877712e-7	-1.3061083340081484e-19	9.275532986815533e-23	2.2444922113219455e-11	5.018310930486025e-11	4.628692643273755e-10
24900000	0.004999804363214026	8.682743584515393e-50	-4.9864264092061834e-51	1.5749426415233965e-8	9.414342539368137e-16	3.59239220877712e-7	-1.3061083339126909e-19	9.275532986815533e-23	2.2444922113219455e-11	5.018310930486025e-11	4.628692643273755e-10
25000000	0.004999804363214026	8.682743584515393e-50	-5.0065401849416894e-51	1.5749426415233965e-8	9.414342539368137e-16	3.59239220877712e-7	-1.3061083338172334e-19	9.275532986815533e-23	2.2444922113219455e-11	5.018310930486025e-11	4.628692643273755e-10
25100000	0.004999804363214026	8.682743584515393e-50	-5.0266539606771955e-51	1.5749426415233965e-8	9.414342539368137e-16	3.59239220877712e-7	-1.3061083337217758e-19	9.275532986815533e-23	2.2444922113219455e-11	5.018310930486025e-11	4.628692643273755e-10
25200000	0.004999804363214026	8.682743584515393e-50	-5.046767736412702e-51	1.5749426415233965e-8	9.414342539368137e-16	3.59239220877712e-7	-1.3061083336263186e-19	9.275532986815533e-23	2.2444922113219455e-11	5.018310930486025e-11	4.628692643273755e-10
25300000	0.004999804363214026	8.682743584515393e-50	-5.066881512148208e-51	1.5749426415233965e-8	9.414342539368137e-16	3.59239220877712e-7	-1.306108333530861e-19	9.275532986815533e-23	2.2444922113219455e-11	5.018310930486025e-11	4.628692643273755e-10
25400000	0.004999804363214026	8.682743584515393e-50	-5.086995287883714e-51	1.5749426415233965e-8	9.414342539368137e-16	3.59239220877712e-7	-1.3061083334354035e-19	9.275532986815533e-23	2.2444922113219455e-11	5.018310930486025e-11	4.628692643273755e-10
25500000	0.004999804363214026	8.682743584515393e-50	-5.10710906361922e-51	1.5749426415233965e-8	9.414342539368137e-16	3.59239220877712e-7	-1.306108333339946e-19	9.275532986815533e-23	2.2444922113219455e-11	5.018310930486025e-11	4.628692643273755e-10
25600000	0.004999804363214026	8.682743584515393e-50	-5.127222839354726e-51	1.5749426415233965e-8	9.414342539368137e-16	3.59239220877712e-7	-1.3061083332444888e-19	9.275532986815533e-23	2.2444922113219455e-11	5.018310930486025e-11	4.628692643273755e-10
25700000	0.004999804363214026	8.682743584515393e-50	-5.147336615090232e-51	1.5749426415233965e-8	9.414342539368137e-16	3.59239220877712e-7	-1.3061083331490312e-19	9.275532986815533e-23	2.2444922113219455e-11	5.018310930486025e-11	4.628692643273755e-10
25800000	0.004999804363214026	8.682743584515393e-50	-5.1674503908257373e-51	1.5749426415233965e-8	9.414342539368137e-16	3.59239220877712e-7	-1.3061083330535737e-19	9.275532986815533e-23	2.2444922113219455e-11	5.018310930486025e-11	4.628692643273755e-10
25900000	0.004999804363214026	8.682743584515393e-50	-5.187564166561243e-51	1.5749426415233965e-8	9.414342539368137e-16	3.59239220877712e-7	-1.3061083329581162e-19	9.275532986815533e-23	2.2444922113219455e-11	5.018310930486025e-11	4.628692643273755e-10
26000000	0.004999804363214026	8.682743584515393e-50	-5.207677942296748e-51	1.5749426415233965e-8	9.414342539368137e-16	3.59239220877712e-7	-1.306108332862659e-19	9.275532986815533e-23	2.2444922113219455e-11	5.018310930486025e-11	4.628692643273755e-10
26100000	0.004999804363214026	8.682743584515395e-50	-5.227791718032254e-51	1.5749426415233965e-8	9.414342539368137e-16	3.59239220877712e-7	-1.3061083327672014e-19	9.275532986815533e-23	2.2444922113219455e-11	5.018310930486025e-11	4.628692643273755e-10
26200000	0.004999804363214026	8.682743584515395e-50	-5.247905493767759e-51	1.5749426415233965e-8	9.414342539368137e-16	3.59239220877712e-7	-1.306108332671744e-19	9.275532986815533e-23	2.2444922113219455e-11	5.018310930486025e-11	4.628692643273755e-10
26300000	0.004999804363214026	8.682743584515395e-50	-5.2680192695032647e-51	1.5749426415233965e-8	9.414342539368137e-16	3.59239220877712e-7	-1.3061083325762866e-19	9.275532986815533e-23	2.2444922113219455e-11	5.018310930486025e-11	4.628692643273755e-10
26400000	0.004999804363214026	8.682743584515395e-50	-5.28813304523877e-51	1.5749426415233965e-8	9.414342539368137e-16	3.59239220877712e-7	-1.3061083324808291e-19	9.275532986815533e-23	2.2444922113219455e-11	5.018310930486025e-11	4.628692643273755e-10
26500000	0.004999804363214026	8.682743584515395e-50	-5.308246820974275e-51	1.5749426415233965e-8	9.414342539368137e-16	3.59239220877712e-7	-1.3061083323853716e-19	9.275532986815533e-23	2.2444922113219455e-11	5.018310930486025e-11	4.628692643273755e-10
26600000	0.004999804363214026	8.682743584515395e-50	-5.32836059670978e-51	1.5749426415233965e-8	9.414342539368137e-16	3.59239220877712e-7	-1.306108332289914e-19	9.275532986815533e-23	2.2444922113219455e-11	5.018310930486025e-11	4.628692643273755e-10
26700000	0.004999804363214026	8.682743584515395e-50	-5.348474372445285e-51	1.5749426415233965e-8	9.414342539368137e-16	3.59239220877712e-7	-1.3061083321944568e-19	9.275532986815533e-23	2.2444922113219455e-11	5.018310930486025e-11	4.628692643273755e-10
26800000	0.004999804363214026	8.682743584515395e-50	-5.36858814818079e-51	1.5749426415233965e-8	9.414342539368137e-16	3.59239220877712e-7	-1.3061083320989993e-19	9.275532986815533e-23	2.2444922113219455e-11	5.018310930486025e-11	4.628692643273755e-10
26900000	0.004999804363214026	8.682743584515395e-50	-5.388701923916295e-51	1.5749426415233965e-8	9.414342539368137e-16	3.59239220877712e-7	-1.3061083320035418e-19	9.275532986815533e-23	2.2444922113219455e-11	5.018310930486025e-11	4.628692643273755e-10
27000000	0.004999804363214026	8.682743584515395e-50	-5.408815699651799e-51	1.5749426415233965e-8	9.414342539368137e-16	3.59239220877712e-7	-1.3061083319080843e-19	9.275532986815533e-23	2.2444922113219455e-11	5.018310930486025e-11	4.628692643273755e-10
27100000	0.004999804363214026	8.682743584515395e-50	-5.428929475387305e-51	1.5749426415233965e-8	9.414342539368137e-16	3.59239220877712e-7	-1.306108331812627e-19	9.275532986815533e-23	2.2444922113219455e-11	5.018310930486025e-11	4.628692643273755e-10
27200000	0.004999804363214026	8.682743584515395e-50	-5.449043251122809e-51	1.5749426415233965e-8	9.414342539368137e-16	3.59239220877712e-7	-1.3061083317171695e-19	9.275532986815533e-23	2.2444922113219455e-11	5.018310930486025e-11	4.628692643273755e-10
27300000	0.004999804363214026	8.682743584515395e-50	-5.469157026858313e-51	1.5749426415233965e-8	9.414342539368137e-16	3.59239220877712e-7	-1.306108331621712e-19	9.275532986815533e-23	2.2444922113219455e-11	5.018310930486025e-11	4.628692643273755e-10
27400000	0.004999804363214026	8.682743584515395e-50	-5.489270802593819e-51	1.5749426415233965e-8	9.414342539368137e-16	3.59239220877712e-7	-1.3061083315262547e-19	9.275532986815533e-23	2.2444922113219455e-11	5.018310930486025e-11	4.628692643273755e-10
27500000	0.004999804363214026	8.682743584515395e-50	-5.509384578329323e-51	1.5749426415233965e-8	9.414342539368137e-16	3.59239220877712e-7	-1.3061083314307972e-19	9.275532986815533e-23	2.2444922113219455e-11	5.018310930486025e-11	4.628692643273755e-10
27600000	0.004999804363214026	8.682743584515395e-50	-5.529498354064827e-51	1.5749426415233965e-8	9.414342539368137e-16	3.59239220877712e-7	-1.3061083313353397e-19	9.275532986815533e-23	2.2444922113219455e-11	5.018310930486025e-11	4.628692643273755e-10
27700000	0.004999804363214026	8.682743584515395e-50	-5.549612129800332e-51	1.5749426415233965e-8	9.414342539368137e-16	3.59239220877712e-7	-1.3061083312398822e-19	9.275532986815533e-23	2.2444922113219455e-11	5.018310930486025e-11	4.628692643273755e-10
27800000	0.004999804363214026	8.682743584515395e-50	-5.569725905535836e-51	1.5749426415233965e-8	9.414342539368135e-16	3.59239220877712e-7	-1.306108331144425e-19	9.275532986815533e-23	2.2444922113219455e-11	5.018310930486025e-11	4.628692643273755e-10
27900000	0.004999804363214026	8.682743584515397e-50	-5.58983968127134e-51	1.5749426415233965e-8	9.414342539368135e-16	3.59239220877712e-7	-1.3061083310489674e-19	9.275532986815533e-23	2.2444922113219455e-11	5.018310930486025e-11	4.628692643273755e-10
28000000	0.004999804363214026	8.682743584515397e-50	-5.609953457006845e-51	1.5749426415233965e-8	9.414342539368135e-16	3.59239220877712e-7	-1.3061083309535099e-19	9.275532986815533e-23	2.2444922113219455e-11	5.018310930486025e-11	4.628692643273755e-10
28100000	0.004999804363214026	8.682743584515397e-50	-5.630067232742349e-51	1.5749426415233965e-8	9.414342539368135e-16	3.59239220877712e-7	-1.3061083308580524e-19	9.275532986815533e-23	2.2444922113219458e-11	5.018310930486025e-11	4.6286926432737546e-10
28200000	0.004999804363214026	8.682743584515397e-50	-5.650181008477853e-51	1.5749426415233965e-8	9.414342539368135e-16	3.59239220877712e-7	-1.306108330762595e-19	9.275532986815533e-23	2.2444922113219458e-11	5.018310930486025e-11	4.6286926432737546e-10
28300000	0.004999804363214026	8.682743584515397e-50	-5.670294784213357e-51	1.5749426415233965e-8	9.414342539368135e-16	3.59239220877712e-7	-1.3061083306671376e-19	9.275532986815533e-23	2.2444922113219458e-11	5.018310930486025e-11	4.6286926432737546e-10
28400000	0.004999804363214026	8.682743584515397e-50	-5.690408559948862e-51	1.5749426415233965e-8	9.414342539368135e-16	3.59239220877712e-7	-1.30610833057168e-19	9.275532986815533e-23	2.2444922113219458e-11	5.018310930486025e-11	4.6286926432737546e-10
28500000	0.004999804363214026	8.682743584515397e-50	-5.710522335684366e-51	1.5749426415233965e-8	9.414342539368135e-16	3.59239220877712e-7	-1.3061083304762228e-19	9.275532986815533e-23	2.2444922113219458e-11	5.018310930486025e-11	4.6286926432737546e-10
28600000	0.004999804363214026	8.682743584515397e-50	-5.73063611141987e-51	1.5749426415233965e-8	9.414342539368135e-16	3.59239220877712e-7	-1.3061083303807653e-19	9.275532986815533e-23	2.2444922113219458e-11	5.018310930486025e-11	4.6286926432737546e-10
28700000	0.004999804363214026	8.682743584515397e-50	-5.750749887155373e-51	1.5749426415233965e-8	9.414342539368135e-16	3.59239220877712e-7	-1.3061083302853078e-19	9.275532986815533e-23	2.2444922113219458e-11	5.018310930486025e-11	4.6286926432737546e-10
28800000	0.004999804363214026	8.682743584515397e-50	-5.770863662890878e-51	1.5749426415233965e-8	9.414342539368135e-16	3.59239220877712e-7	-1.3061083301898502e-19	9.275532986815533e-23	2.2444922113219458e-11	5.018310930486025e-11	4.6286926432737546e-10
28900000	0.004999804363214026	8.682743584515397e-50	-5.790977438626382e-51	1.5749426415233965e-8	9.414342539368135e-16	3.59239220877712e-7	-1.306108330094393e-19	9.275532986815533e-23	2.2444922113219458e-11	5.018310930486025e-11	4.6286926432737546e-10
29000000	0.004999804363214026	8.682743584515397e-50	-5.811091214361886e-51	1.5749426415233965e-8	9.414342539368135e-16	3.59239220877712e-7	-1.3061083299989354e-19	9.275532986815533e-23	2.2444922113219458e-11	5.018310930486025e-11	4.6286926432737546e-10
29100000	0.004999804363214026	8.682743584515397e-50	-5.83120499009739e-51	1.5749426415233965e-8	9.414342539368135e-16	3.59239220877712e-7	-1.306108329903478e-19	9.275532986815533e-23	2.2444922113219458e-11	5.018310930486025e-11	4.6286926432737546e-10
29200000	0.004999804363214026	8.682743584515397e-50	-5.851318765832893e-51	1.5749426415233965e-8	9.414342539368135e-16	3.59239220877712e-7	-1.3061083298080204e-19	9.275532986815533e-23	2.2444922113219458e-11	5.018310930486025e-11	4.6286926432737546e-10
29300000	0.004999804363214026	8.682743584515397e-50	-5.871432541568398e-51	1.5749426415233965e-8	9.414342539368135e-16	3.59239220877712e-7	-1.3061083297125631e-19	9.275532986815533e-23	2.2444922113219458e-11	5.018310930486025e-11	4.6286926432737546e-10
29400000	0.004999804363214026	8.682743584515399e-50	-5.891546317303902e-51	1.5749426415233965e-8	9.414342539368135e-16	3.59239220877712e-7	-1.3061083296171056e-19	9.275532986815533e-23	2.2444922113219458e-11	5.018310930486025e-11	4.6286926432737546e-10
29500000	0.004999804363214026	8.682743584515399e-50	-5.911660093039405e-51	1.5749426415233965e-8	9.414342539368135e-16	3.59239220877712e-7	-1.3061083295216481e-19	9.275532986815533e-23	2.2444922113219458e-11	5.018310930486025e-11	4.6286926432737546e-10
29600000	0.004999804363214026	8.682743584515399e-50	-5.93177386877491e-51	1.5749426415233968e-8	9.414342539368135e-16	3.59239220877712e-7	-1.3061083294261908e-19	9.275532986815533e-23	2.2444922113219458e-11	5.018310930486025e-11	4.6286926432737546e-10
29700000	0.004999804363214026	8.682743584515399e-50	-5.951887644510414e-51	1.5749426415233968e-8	9.414342539368135e-16	3.59239220877712e-7	-1.3061083293307333e-19	9.275532986815533e-23	2.2444922113219458e-11	5.018310930486025e-11	4.6286926432737546e-10
29800000	0.004999804363214026	8.682743584515399e-50	-5.972001420245917e-51	1.5749426415233968e-8	9.414342539368135e-16	3.59239220877712e-7	-1.3061083292352758e-19	9.275532986815533e-23	2.2444922113219458e-11	5.018310930486025e-11	4.6286926432737546e-10
29900000	0.004999804363214026	8.682743584515399e-50	-5.992115195981421e-51	1.5749426415233968e-8	9.414342539368135e-16	3.59239220877712e-7	-1.3061083291398183e-19	9.275532986815533e-23	2.2444922113219458e-11	5.018310930486025e-11	4.6286926432737546e-10
30000000	0.004999804363214026	8.682743584515399e-50	-6.012228971716925e-51	1.5749426415233968e-8	9.414342539368135e-16	3.59239220877712e-7	-1.306108329044361e-19	9.275532986815533e-23	2.2444922113219458e-11	5.018310930486025e-11	4.6286926432737546e-10
30100000	0.004999804363214026	8.682743584515399e-50	-6.032342747452428e-51	1.5749426415233968e-8	9.414342539368135e-16	3.59239220877712e-7	-1.3061083289489035e-19	9.275532986815533e-23	2.2444922113219458e-11	5.018310930486025e-11	4.628692643273754e-10
30200000	0.004999804363214026	8.682743584515399e-50	-6.052456523187933e-51	1.5749426415233968e-8	9.414342539368135e-16	3.59239220877712e-7	-1.306108328853446e-19	9.275532986815533e-23	2.2444922113219458e-11	5.018310930486025e-11	4.628692643273754e-10
30300000	0.004999804363214026	8.682743584515399e-50	-6.072570298923437e-51	1.5749426415233968e-8	9.414342539368135e-16	3.59239220877712e-7	-1.3061083287579885e-19	9.275532986815533e-23	2.2444922113219458e-11	5.018310930486025e-11	4.628692643273754e-10
30400000	0.004999804363214026	8.682743584515399e-50	-6.092684074658941e-51	1.5749426415233968e-8	9.414342539368135e-16	3.59239220877712e-7	-1.3061083286625312e-19	9.275532986815533e-23	2.2444922113219458e-11	5.018310930486025e-11	4.628692643273754e-10
30500000	0.004999804363214026	8.682743584515399e-50	-6.112797850394444e-51	1.5749426415233968e-8	9.414342539368135e-16	3.59239220877712e-7	-1.3061083285670737e-19	9.275532986815533e-23	2.2444922113219458e-11	5.018310930486025e-11	4.628692643273754e-10
30600000	0.004999804363214026	8.682743584515399e-50	-6.132911626129949e-51	1.5749426415233968e-8	9.414342539368135e-16	3.59239220877712e-7	-1.3061083284716162e-19	9.275532986815533e-23	2.2444922113219458e-11	5.018310930486025e-11	4.628692643273754e-10
30700000	0.004999804363214026	8.682743584515399e-50	-6.153025401865453e-51	1.5749426415233968e-8	9.414342539368135e-16	3.59239220877712e-7	-1.3061083283761587e-19	9.275532986815533e-23	2.2444922113219458e-11	5.018310930486025e-11	4.628692643273754e-10
30800000	0.004999804363214026	8.6827435845154e-50	-6.173139177600956e-51	1.5749426415233968e-8	9.414342539368135e-16	3.59239220877712e-7	-1.3061083282807014e-19	9.275532986815533e-23	2.2444922113219458e-11	5.018310930486025e-11	4.628692643273754e-10
30900000	0.004999804363214026	8.6827435845154e-50	-6.19325295333646e-51	1.5749426415233968e-8	9.414342539368135e-16	3.59239220877712e-7	-1.306108328185244e-19	9.275532986815533e-23	2.2444922113219458e-11	5.018310930486025e-11	4.628692643273754e-10
31000000	0.004999804363214026	8.6827435845154e-50	-6.213366729071965e-51	1.5749426415233968e-8	9.414342539368135e-16	3.59239220877712e-7	-1.3061083280897864e-19	9.275532986815533e-23	2.2444922113219458e-11	5.018310930486025e-11	4.628692643273754e-10
31100000	0.004999804363214026	8.6827435845154e-50	-6.233480504807469e-51	1.5749426415233968e-8	9.414342539368135e-16	3.59239220877712e-7	-1.306108327994329e-19	9.275532986815533e-23	2.2444922113219458e-11	5.018310930486025e-11	4.628692643273754e-10
31200000	0.004999804363214026	8.6827435845154e-50	-6.253594280542972e-51	1.5749426415233968e-8	9.414342539368135e-16	3.59239220877712e-7	-1.3061083278988716e-19	9.275532986815533e-23	2.2444922113219458e-11	5.018310930486025e-11	4.628692643273754e-10
31300000	0.004999804363214026	8.6827435845154e-50	-6.273708056278476e-51	1.5749426415233968e-8	9.414342539368135e-16	3.59239220877712e-7	-1.306108327803414e-19	9.275532986815533e-23	2.2444922113219458e-11	5.018310930486025e-11	4.628692643273754e-10
31400000	0.004999804363214026	8.6827435845154e-50	-6.29382183201398e-51	1.5749426415233968e-8	9.414342539368135e-16	3.59239220877712e-7	-1.3061083277079566e-19	9.275532986815533e-23	2.2444922113219458e-11	5.018310930486025e-11	4.628692643273754e-10
31500000	0.004999804363214026	8.6827435845154e-50	-6.313935607749485e-51	1.5749426415233968e-8	9.414342539368135e-16	3.59239220877712e-7	-1.3061083276124993e-19	9.275532986815533e-23	2.244492211321946e-11	5.018310930486025e-11	4.628692643273754e-10
31600000	0.004999804363214026	8.6827435845154e-50	-6.334049383484989e-51	1.5749426415233968e-8	9.414342539368135e-16	3.59239220877712e-7	-1.3061083275170418e-19	9.275532986815533e-23	2.244492211321946e-11	5.018310930486025e-11	4.628692643273754e-10
31700000	0.004999804363214026	8.6827435845154e-50	-6.354163159220493e-51	1.5749426415233968e-8	9.414342539368135e-16	3.59239220877712e-7	-1.3061083274215843e-19	9.275532986815533e-23	2.244492211321946e-11	5.018310930486025e-11	4.628692643273754e-10
31800000	0.004999804363214026	8.6827435845154e-50	-6.374276934955998e-51	1.5749426415233968e-8	9.414342539368135e-16	3.59239220877712e-7	-1.3061083273261267e-19	9.275532986815533e-23	2.244492211321946e-11	5.018310930486025e-11	4.628692643273754e-10
31900000	0.004999804363214026	8.6827435845154e-50	-6.394390710691502e-51	1.5749426415233968e-8	9.414342539368135e-16	3.59239220877712e-7	-1.3061083272306695e-19	9.275532986815533e-23	2.244492211321946e-11	5.018310930486025e-11	4.628692643273754e-10
32000000	0.004999804363214026	8.6827435845154e-50	-6.414504486427006e-51	1.5749426415233968e-8	9.414342539368135e-16	3.59239220877712e-7	-1.306108327135212e-19	9.275532986815533e-23	2.244492211321946e-11	5.018310930486025e-11	4.628692643273754e-10
32100000	0.004999804363214026	8.6827435845154e-50	-6.43461826216251e-51	1.5749426415233968e-8	9.414342539368135e-16	3.59239220877712e-7	-1.3061083270397544e-19	9.275532986815533e-23	2.244492211321946e-11	5.018310930486025e-11	4.6286926432737535e-10
32200000	0.004999804363214026	8.6827435845154e-50	-6.454732037898015e-51	1.5749426415233968e-8	9.414342539368135e-16	3.59239220877712e-7	-1.3061083269442972e-19	9.275532986815533e-23	2.244492211321946e-11	5.018310930486025e-11	4.6286926432737535e-10
32300000	0.004999804363214026	8.6827435845154e-50	-6.474845813633519e-51	1.5749426415233968e-8	9.414342539368135e-16	3.59239220877712e-7	-1.3061083268488397e-19	9.275532986815533e-23	2.244492211321946e-11	5.018310930486025e-11	4.6286926432737535e-10
32400000	0.004999804363214026	8.682743584515403e-50	-6.494959589369023e-51	1.5749426415233968e-8	9.414342539368135e-16	3.59239220877712e-7	-1.3061083267533821e-19	9.275532986815533e-23	2.244492211321946e-11	5.018310930486025e-11	4.6286926432737535e-10
32500000	0.004999804363214026	8.682743584515403e-50	-6.515073365104528e-51	1.5749426415233968e-8	9.414342539368135e-16	3.59239220877712e-7	-1.3061083266579246e-19	9.275532986815533e-23	2.244492211321946e-11	5.018310930486025e-11	4.6286926432737535e-10
32600000	0.004999804363214026	8.682743584515403e-50	-6.535187140840032e-51	1.5749426415233968e-8	9.414342539368135e-16	3.59239220877712e-7	-1.3061083265624674e-19	9.275532986815533e-23	2.244492211321946e-11	5.018310930486025e-11	4.6286926432737535e-10
32700000	0.004999804363214026	8.682743584515403e-50	-6.555300916575537e-51	1.5749426415233968e-8	9.414342539368135e-16	3.59239220877712e-7	-1.3061083264670098e-19	9.275532986815533e-23	2.244492211321946e-11	5.018310930486025e-11	4.6286926432737535e-10
32800000	0.004999804363214026	8.682743584515403e-50	-6.575414692311042e-51	1.5749426415233968e-8	9.414342539368135e-16	3.59239220877712e-7	-1.3061083263715523e-19	9.275532986815533e-23	2.244492211321946e-11	5.018310930486025e-11	4.6286926432737535e-10
32900000	0.004999804363214026	8.682743584515403e-50	-6.595528468046546e-51	1.5749426415233968e-8	9.414342539368135e-16	3.59239220877712e-7	-1.3061083262760948e-19	9.275532986815533e-23	2.244492211321946e-11	5.018310930486025e-11	4.6286926432737535e-10
33000000	0.004999804363214026	8.682743584515403e-50	-6.615642243782051e-51	1.5749426415233968e-8	9.414342539368135e-16	3.59239220877712e-7	-1.3061083261806375e-19	9.275532986815533e-23	2.244492211321946e-11	5.018310930486025e-11	4.6286926432737535e-10
33100000	0.004999804363214026	8.682743584515403e-50	-6.635756019517556e-51	1.5749426415233968e-8	9.414342539368135e-16	3.59239220877712e-7	-1.30610832608518e-19	9.275532986815533e-23	2.244492211321946e-11	5.018310930486025e-11	4.6286926432737535e-10
33200000	0.004999804363214026	8.682743584515403e-50	-6.655869795253061e-51	1.5749426415233968e-8	9.414342539368135e-16	3.59239220877712e-7	-1.3061083259897225e-19	9.275532986815533e-23	2.244492211321946e-11	5.018310930486025e-11	4.6286926432737535e-10
33300000	0.004999804363214026	8.682743584515403e-50	-6.675983570988565e-51	1.5749426415233968e-8	9.414342539368135e-16	3.59239220877712e-7	-1.306108325894265e-19	9.275532986815533e-23	2.244492211321946e-11	5.018310930486025e-11	4.6286926432737535e-10
33400000	0.004999804363214026	8.682743584515403e-50	-6.696097346724071e-51	1.5749426415233968e-8	9.414342539368135e-16	3.59239220877712e-7	-1.3061083257988077e-19	9.275532986815533e-23	2.244492211321946e-11	5.018310930486025e-11	4.6286926432737535e-10
33500000	0.004999804363214026	8.682743584515403e-50	-6.716211122459575e-51	1.5749426415233968e-8	9.414342539368135e-16	3.59239220877712e-7	-1.3061083257033502e-19	9.275532986815533e-23	2.244492211321946e-11	5.018310930486025e-11	4.6286926432737535e-10
33600000	0.004999804363214026	8.682743584515403e-50	-6.73632489819508e-51	1.5749426415233968e-8	9.414342539368135e-16	3.59239220877712e-7	-1.3061083256078927e-19	9.275532986815533e-23	2.244492211321946e-11	5.018310930486025e-11	4.6286926432737535e-10
33700000	0.004999804363214026	8.682743584515403e-50	-6.756438673930585e-51	1.5749426415233968e-8	9.414342539368135e-16	3.59239220877712e-7	-1.3061083255124354e-19	9.275532986815533e-23	2.244492211321946e-11	5.018310930486025e-11	4.6286926432737535e-10
33800000	0.004999804363214026	8.682743584515403e-50	-6.776552449666089e-51	1.5749426415233968e-8	9.414342539368135e-16	3.59239220877712e-7	-1.306108325416978e-19	9.275532986815533e-23	2.244492211321946e-11	5.018310930486025e-11	4.6286926432737535e-10
33900000	0.004999804363214026	8.682743584515403e-50	-6.796666225401593e-51	1.5749426415233968e-8	9.414342539368135e-16	3.59239220877712e-7	-1.3061083253215204e-19	9.275532986815533e-23	2.244492211321946e-11	5.018310930486025e-11	4.6286926432737535e-10
34000000	0.004999804363214026	8.682743584515403e-50	-6.816780001137098e-51	1.5749426415233968e-8	9.414342539368135e-16	3.59239220877712e-7	-1.306108325226063e-19	9.275532986815533e-23	2.244492211321946e-11	5.018310930486025e-11	4.6286926432737535e-10
34100000	0.004999804363214026	8.682743584515403e-50	-6.836893776872602e-51	1.5749426415233968e-8	9.414342539368135e-16	3.59239220877712e-7	-1.3061083251306056e-19	9.275532986815533e-23	2.244492211321946e-11	5.018310930486025e-11	4.6286926432737535e-10
34200000	0.004999804363214026	8.682743584515403e-50	-6.857007552608105e-51	1.5749426415233968e-8	9.414342539368135e-16	3.59239220877712e-7	-1.306108325035148e-19	9.275532986815533e-23	2.244492211321946e-11	5.018310930486025e-11	4.6286926432737535e-10
34300000	0.004999804363214026	8.682743584515403e-50	-6.877121328343609e-51	1.5749426415233968e-8	9.414342539368135e-16	3.59239220877712e-7	-1.3061083249396906e-19	9.275532986815533e-23	2.244492211321946e-11	5.018310930486025e-11	4.6286926432737535e-10
34400000	0.004999804363214026	8.682743584515403e-50	-6.897235104079114e-51	1.5749426415233968e-8	9.414342539368135e-16	3.59239220877712e-7	-1.306108324844233e-19	9.275532986815533e-23	2.244492211321946e-11	5.018310930486025e-11	4.6286926432737535e-10
34500000	0.004999804363214026	8.682743584515403e-50	-6.917348879814617e-51	1.5749426415233968e-8	9.414342539368135e-16	3.59239220877712e-7	-1.3061083247487758e-19	9.275532986815533e-23	2.244492211321946e-11	5.018310930486025e-11	4.6286926432737535e-10
34600000	0.004999804363214026	8.682743584515403e-50	-6.93746265555012e-51	1.5749426415233968e-8	9.414342539368135e-16	3.59239220877712e-7	-1.3061083246533183e-19	9.275532986815533e-23	2.244492211321946e-11	5.018310930486025e-11	4.6286926432737535e-10
34700000	0.004999804363214026	8.682743584515403e-50	-6.957576431285624e-51	1.5749426415233968e-8	9.414342539368135e-16	3.59239220877712e-7	-1.3061083245578608e-19	9.275532986815533e-23	2.244492211321946e-11	5.018310930486025e-11	4.6286926432737535e-10
34800000	0.004999804363214026	8.682743584515403e-50	-6.977690207021127e-51	1.5749426415233968e-8	9.414342539368135e-16	3.59239220877712e-7	-1.3061083244624035e-19	9.275532986815533e-23	2.244492211321946e-11	5.018310930486025e-11	4.6286926432737535e-10
34900000	0.004999804363214026	8.682743584515403e-50	-6.99780398275663e-51	1.5749426415233968e-8	9.414342539368135e-16	3.59239220877712e-7	-1.306108324366946e-19	9.275532986815533e-23	2.244492211321946e-11	5.018310930486025e-11	4.6286926432737535e-10
35000000	0.004999804363214026	8.682743584515405e-50	-7.017917758492133e-51	1.5749426415233968e-8	9.414342539368135e-16	3.59239220877712e-7	-1.3061083242714885e-19	9.275532986815533e-23	2.244492211321946e-11	5.018310930486025e-11	4.6286926432737535e-10
35100000	0.004999804363214026	8.682743584515405e-50	-7.038031534227635e-51	1.5749426415233968e-8	9.414342539368135e-16	3.59239220877712e-7	-1.306108324176031e-19	9.275532986815533e-23	2.244492211321946e-11	5.018310930486025e-11	4.6286926432737535e-10
35200000	0.004999804363214026	8.682743584515405e-50	-7.058145309963138e-51	1.5749426415233968e-8	9.414342539368135e-16	3.59239220877712e-7	-1.3061083240805737e-19	9.275532986815533e-23	2.244492211321946e-11	5.018310930486025e-11	4.6286926432737535e-10
35300000	0.004999804363214026	8.682743584515405e-50	-7.078259085698641e-51	1.5749426415233968e-8	9.414342539368135e-16	3.59239220877712e-7	-1.3061083239851162e-19	9.275532986815533e-23	2.244492211321946e-11	5.018310930486025e-11	4.6286926432737535e-10
35400000	0.004999804363214026	8.682743584515405e-50	-7.098372861434145e-51	1.5749426415233968e-8	9.414342539368135e-16	3.59239220877712e-7	-1.3061083238896586e-19	9.275532986815533e-23	2.244492211321946e-11	5.018310930486025e-11	4.6286926432737535e-10
35500000	0.004999804363214026	8.682743584515405e-50	-7.118486637169648e-51	1.5749426415233968e-8	9.414342539368135e-16	3.59239220877712e-7	-1.3061083237942011e-19	9.275532986815533e-23	2.244492211321946e-11	5.018310930486025e-11	4.6286926432737535e-10
35600000	0.004999804363214026	8.682743584515405e-50	-7.13860041290515e-51	1.5749426415233968e-8	9.414342539368135e-16	3.59239220877712e-7	-1.3061083236987439e-19	9.275532986815533e-23	2.244492211321946e-11	5.018310930486025e-11	4.6286926432737535e-10
35700000	0.004999804363214026	8.682743584515405e-50	-7.158714188640651e-51	1.5749426415233968e-8	9.414342539368135e-16	3.59239220877712e-7	-1.3061083236032863e-19	9.275532986815533e-23	2.244492211321946e-11	5.018310930486025e-11	4.6286926432737535e-10
35800000	0.004999804363214026	8.682743584515405e-50	-7.178827964376155e-51	1.5749426415233968e-8	9.414342539368135e-16	3.59239220877712e-7	-1.3061083235078288e-19	9.275532986815533e-23	2.244492211321946e-11	5.018310930486025e-11	4.6286926432737535e-10
35900000	0.004999804363214026	8.682743584515405e-50	-7.198941740111656e-51	1.5749426415233968e-8	9.414342539368135e-16	3.59239220877712e-7	-1.3061083234123713e-19	9.275532986815533e-23	2.244492211321946e-11	5.018310930486025e-11	4.6286926432737535e-10
36000000	0.004999804363214026	8.682743584515405e-50	-7.219055515847158e-51	1.5749426415233968e-8	9.414342539368135e-16	3.59239220877712e-7	-1.306108323316914e-19	9.275532986815533e-23	2.244492211321946e-11	5.018310930486025e-11	4.6286926432737535e-10
36100000	0.004999804363214026	8.682743584515405e-50	-7.239169291582661e-51	1.5749426415233968e-8	9.414342539368135e-16	3.59239220877712e-7	-1.3061083232214565e-19	9.275532986815533e-23	2.244492211321946e-11	5.018310930486025e-11	4.6286926432737535e-10
36200000	0.004999804363214026	8.682743584515405e-50	-7.259283067318162e-51	1.5749426415233968e-8	9.414342539368135e-16	3.59239220877712e-7	-1.306108323125999e-19	9.275532986815533e-23	2.244492211321946e-11	5.018310930486025e-11	4.6286926432737535e-10
36300000	0.004999804363214026	8.682743584515405e-50	-7.279396843053665e-51	1.5749426415233968e-8	9.414342539368135e-16	3.59239220877712e-7	-1.3061083230305417e-19	9.275532986815533e-23	2.244492211321946e-11	5.018310930486025e-11	4.6286926432737535e-10
36400000	0.004999804363214026	8.682743584515405e-50	-7.299510618789166e-51	1.5749426415233968e-8	9.414342539368135e-16	3.59239220877712e-7	-1.3061083229350842e-19	9.275532986815533e-23	2.244492211321946e-11	5.018310930486025e-11	4.6286926432737535e-10
36500000	0.004999804363214026	8.682743584515405e-50	-7.319624394524669e-51	1.5749426415233968e-8	9.414342539368135e-16	3.59239220877712e-7	-1.3061083228396267e-19	9.275532986815533e-23	2.244492211321946e-11	5.018310930486025e-11	4.6286926432737535e-10
36600000	0.004999804363214026	8.682743584515405e-50	-7.33973817026017e-51	1.5749426415233968e-8	9.414342539368135e-16	3.59239220877712e-7	-1.3061083227441692e-19	9.275532986815533e-23	2.244492211321946e-11	5.018310930486025e-11	4.6286926432737535e-10
36700000	0.004999804363214026	8.682743584515405e-50	-7.359851945995672e-51	1.5749426415233968e-8	9.414342539368135e-16	3.59239220877712e-7	-1.306108322648712e-19	9.275532986815533e-23	2.244492211321946e-11	5.018310930486025e-11	4.6286926432737535e-10
36800000	0.004999804363214026	8.682743584515405e-50	-7.379965721731174e-51	1.5749426415233968e-8	9.414342539368135e-16	3.59239220877712e-7	-1.3061083225532544e-19	9.275532986815533e-23	2.244492211321946e-11	5.018310930486025e-11	4.6286926432737535e-10
36900000	0.004999804363214026	8.682743584515405e-50	-7.400079497466674e-51	1.5749426415233968e-8	9.414342539368135e-16	3.59239220877712e-7	-1.306108322457797e-19	9.275532986815533e-23	2.244492211321946e-11	5.018310930486025e-11	4.6286926432737535e-10
37000000	0.004999804363214026	8.682743584515403e-50	-7.420193273202176e-51	1.5749426415233968e-8	9.414342539368135e-16	3.59239220877712e-7	-1.3061083223623394e-19	9.275532986815533e-23	2.244492211321946e-11	5.018310930486025e-11	4.6286926432737535e-10
37100000	0.004999804363214026	8.682743584515403e-50	-7.440307048937678e-51	1.5749426415233968e-8	9.414342539368135e-16	3.59239220877712e-7	-1.306108322266882e-19	9.275532986815533e-23	2.244492211321946e-11	5.018310930486025e-11	4.6286926432737535e-10
37200000	0.004999804363214026	8.682743584515403e-50	-7.460420824673179e-51	1.5749426415233968e-8	9.414342539368135e-16	3.59239220877712e-7	-1.3061083221714246e-19	9.275532986815533e-23	2.244492211321946e-11	5.018310930486025e-11	4.6286926432737535e-10
37300000	0.004999804363214026	8.682743584515403e-50	-7.480534600408681e-51	1.5749426415233968e-8	9.414342539368135e-16	3.59239220877712e-7	-1.306108322075967e-19	9.275532986815533e-23	2.244492211321946e-11	5.018310930486025e-11	4.6286926432737535e-10
37400000	0.004999804363214026	8.682743584515403e-50	-7.500648376144181e-51	1.5749426415233968e-8	9.414342539368135e-16	3.59239220877712e-7	-1.3061083219805098e-19	9.275532986815533e-23	2.244492211321946e-11	5.018310930486025e-11	4.6286926432737535e-10
37500000	0.004999804363214026	8.682743584515403e-50	-7.520762151879682e-51	1.5749426415233968e-8	9.414342539368135e-16	3.59239220877712e-7	-1.3061083218850523e-19	9.275532986815533e-23	2.244492211321946e-11	5.018310930486025e-11	4.6286926432737535e-10
37600000	0.004999804363214026	8.682743584515403e-50	-7.540875927615184e-51	1.5749426415233968e-8	9.414342539368135e-16	3.59239220877712e-7	-1.3061083217895948e-19	9.275532986815533e-23	2.244492211321946e-11	5.018310930486025e-11	4.6286926432737535e-10
37700000	0.004999804363214026	8.682743584515403e-50	-7.560989703350685e-51	1.5749426415233968e-8	9.414342539368135e-16	3.59239220877712e-7	-1.3061083216941373e-19	9.275532986815533e-23	2.244492211321946e-11	5.018310930486025e-11	4.6286926432737535e-10
37800000	0.004999804363214026	8.682743584515403e-50	-7.581103479086186e-51	1.5749426415233968e-8	9.414342539368135e-16	3.59239220877712e-7	-1.30610832159868e-19	9.275532986815533e-23	2.244492211321946e-11	5.018310930486025e-11	4.6286926432737535e-10
37900000	0.004999804363214026	8.682743584515403e-50	-7.601217254821687e-51	1.5749426415233968e-8	9.414342539368135e-16	3.59239220877712e-7	-1.3061083215032225e-19	9.275532986815533e-23	2.244492211321946e-11	5.018310930486025e-11	4.6286926432737535e-10
38000000	0.004999804363214026	8.682743584515403e-50	-7.621331030557188e-51	1.5749426415233968e-8	9.414342539368135e-16	3.59239220877712e-7	-1.306108321407765e-19	9.275532986815533e-23	2.244492211321946e-11	5.018310930486025e-11	4.6286926432737535e-10
38100000	0.004999804363214026	8.682743584515403e-50	-7.641444806292689e-51	1.5749426415233968e-8	9.414342539368135e-16	3.59239220877712e-7	-1.3061083213123075e-19	9.275532986815533e-23	2.244492211321946e-11	5.018310930486025e-11	4.6286926432737535e-10
38200000	0.004999804363214026	8.682743584515403e-50	-7.66155858202819e-51	1.5749426415233968e-8	9.414342539368135e-16	3.59239220877712e-7	-1.3061083212168502e-19	9.275532986815533e-23	2.244492211321946e-11	5.018310930486025e-11	4.6286926432737535e-10
38300000	0.004999804363214026	8.682743584515403e-50	-7.68167235776369e-51	1.5749426415233968e-8	9.414342539368135e-16	3.59239220877712e-7	-1.3061083211213927e-19	9.275532986815533e-23	2.244492211321946e-11	5.018310930486025e-11	4.6286926432737535e-10
38400000	0.004999804363214026	8.682743584515403e-50	-7.701786133499191e-51	1.5749426415233968e-8	9.414342539368135e-16	3.59239220877712e-7	-1.3061083210259352e-19	9.275532986815533e-23	2.244492211321946e-11	5.018310930486025e-11	4.6286926432737535e-10
38500000	0.004999804363214026	8.682743584515403e-50	-7.721899909234692e-51	1.5749426415233968e-8	9.414342539368135e-16	3.59239220877712e-7	-1.306108320930478e-19	9.275532986815533e-23	2.244492211321946e-11	5.018310930486025e-11	4.6286926432737535e-10
38600000	0.004999804363214026	8.682743584515403e-50	-7.742013684970192e-51	1.5749426415233968e-8	9.414342539368135e-16	3.59239220877712e-7	-1.3061083208350204e-19	9.275532986815533e-23	2.244492211321946e-11	5.018310930486025e-11	4.628692643273754e-10
38700000	0.004999804363214026	8.682743584515403e-50	-7.762127460705693e-51	1.5749426415233968e-8	9.414342539368135e-16	3.59239220877712e-7	-1.3061083207395629e-19	9.275532986815533e-23	2.244492211321946e-11	5.018310930486025e-11	4.628692643273754e-10
38800000	0.004999804363214026	8.682743584515403e-50	-7.782241236441194e-51	1.5749426415233968e-8	9.414342539368135e-16	3.59239220877712e-7	-1.3061083206441053e-19	9.275532986815533e-23	2.244492211321946e-11	5.018310930486025e-11	4.628692643273754e-10
38900000	0.004999804363214026	8.682743584515403e-50	-7.802355012176695e-51	1.5749426415233968e-8	9.414342539368135e-16	3.59239220877712e-7	-1.306108320548648e-19	9.275532986815533e-23	2.244492211321946e-11	5.018310930486025e-11	4.628692643273754e-10
39000000	0.004999804363214026	8.682743584515403e-50	-7.822468787912195e-51	1.5749426415233968e-8	9.414342539368135e-16	3.59239220877712e-7	-1.3061083204531906e-19	9.275532986815533e-23	2.244492211321946e-11	5.018310930486025e-11	4.628692643273754e-10
39100000	0.004999804363214026	8.682743584515403e-50	-7.842582563647696e-51	1.5749426415233968e-8	9.414342539368135e-16	3.59239220877712e-7	-1.306108320357733e-19	9.275532986815533e-23	2.244492211321946e-11	5.018310930486025e-11	4.628692643273754e-10
39200000	0.004999804363214026	8.682743584515403e-50	-7.862696339383197e-51	1.5749426415233968e-8	9.414342539368135e-16	3.59239220877712e-7	-1.3061083202622755e-19	9.275532986815533e-23	2.244492211321946e-11	5.018310930486025e-11	4.628692643273754e-10
39300000	0.004999804363214026	8.682743584515403e-50	-7.882810115118698e-51	1.5749426415233968e-8	9.414342539368135e-16	3.59239220877712e-7	-1.3061083201668182e-19	9.275532986815533e-23	2.244492211321946e-11	5.018310930486025e-11	4.628692643273754e-10
39400000	0.004999804363214026	8.682743584515403e-50	-7.902923890854198e-51	1.5749426415233968e-8	9.414342539368135e-16	3.59239220877712e-7	-1.3061083200713607e-19	9.275532986815533e-23	2.244492211321946e-11	5.018310930486025e-11	4.628692643273754e-10
39500000	0.004999804363214026	8.682743584515403e-50	-7.923037666589699e-51	1.5749426415233968e-8	9.414342539368135e-16	3.59239220877712e-7	-1.3061083199759032e-19	9.275532986815533e-23	2.244492211321946e-11	5.018310930486025e-11	4.628692643273754e-10
39600000	0.004999804363214026	8.682743584515403e-50	-7.943151442325198e-51	1.5749426415233968e-8	9.414342539368135e-16	3.59239220877712e-7	-1.306108319880446e-19	9.275532986815533e-23	2.244492211321946e-11	5.018310930486025e-11	4.628692643273754e-10
39700000	0.004999804363214026	8.682743584515403e-50	-7.963265218060699e-51	1.5749426415233968e-8	9.414342539368135e-16	3.59239220877712e-7	-1.3061083197849884e-19	9.275532986815533e-23	2.244492211321946e-11	5.018310930486025e-11	4.628692643273754e-10
39800000	0.004999804363214026	8.682743584515403e-50	-7.9833789937962e-51	1.5749426415233968e-8	9.414342539368135e-16	3.59239220877712e-7	-1.306108319689531e-19	9.275532986815533e-23	2.244492211321946e-11	5.018310930486025e-11	4.628692643273754e-10
39900000	0.004999804363214026	8.682743584515403e-50	-8.003492769531701e-51	1.5749426415233968e-8	9.414342539368135e-16	3.59239220877712e-7	-1.3061083195940734e-19	9.275532986815533e-23	2.244492211321946e-11	5.018310930486025e-11	4.628692643273754e-10
40000000	0.004999804363214026	8.682743584515403e-50	-8.023606545267201e-51	1.5749426415233968e-8	9.414342539368135e-16	3.59239220877712e-7	-1.3061083194986161e-19	9.275532986815533e-23	2.244492211321946e-11	5.018310930486025e-11	4.628692643273754e-10
40100000	0.004999804363214026	8.682743584515403e-50	-8.043720321002702e-51	1.5749426415233968e-8	9.414342539368135e-16	3.59239220877712e-7	-1.3061083194031586e-19	9.275532986815533e-23	2.244492211321946e-11	5.018310930486025e-11	4.628692643273754e-10
40200000	0.004999804363214026	8.682743584515403e-50	-8.063834096738203e-51	1.5749426415233968e-8	9.414342539368135e-16	3.59239220877712e-7	-1.306108319307701e-19	9.275532986815533e-23	2.244492211321946e-11	5.018310930486025e-11	4.628692643273754e-10
40300000	0.004999804363214026	8.682743584515403e-50	-8.083947872473704e-51	1.5749426415233968e-8	9.414342539368135e-16	3.59239220877712e-7	-1.3061083192122436e-19	9.275532986815533e-23	2.244492211321946e-11	5.018310930486025e-11	4.628692643273754e-10
40400000	0.004999804363214026	8.682743584515403e-50	-8.104061648209203e-51	1.5749426415233968e-8	9.414342539368135e-16	3.59239220877712e-7	-1.3061083191167863e-19	9.275532986815533e-23	2.244492211321946e-11	5.018310930486025e-11	4.628692643273754e-10
40500000	0.004999804363214026	8.682743584515403e-50	-8.124175423944704e-51	1.5749426415233968e-8	9.414342539368135e-16	3.59239220877712e-7	-1.3061083190213288e-19	9.275532986815533e-23	2.244492211321946e-11	5.018310930486025e-11	4.628692643273754e-10
40600000	0.004999804363214026	8.682743584515403e-50	-8.144289199680204e-51	1.5749426415233968e-8	9.414342539368135e-16	3.59239220877712e-7	-1.3061083189258713e-19	9.275532986815533e-23	2.244492211321946e-11	5.018310930486025e-11	4.628692643273754e-10
40700000	0.004999804363214026	8.682743584515403e-50	-8.164402975415705e-51	1.5749426415233968e-8	9.414342539368135e-16	3.59239220877712e-7	-1.3061083188304138e-19	9.275532986815533e-23	2.244492211321946e-11	5.018310930486025e-11	4.628692643273754e-10
40800000	0.004999804363214026	8.682743584515403e-50	-8.184516751151206e-51	1.5749426415233968e-8	9.414342539368135e-16	3.59239220877712e-7	-1.3061083187349565e-19	9.275532986815533e-23	2.244492211321946e-11	5.018310930486025e-11	4.628692643273754e-10
40900000	0.004999804363214026	8.682743584515403e-50	-8.204630526886707e-51	1.5749426415233968e-8	9.414342539368135e-16	3.59239220877712e-7	-1.306108318639499e-19	9.275532986815533e-23	2.244492211321946e-11	5.018310930486025e-11	4.628692643273754e-10
41000000	0.004999804363214026	8.682743584515403e-50	-8.224744302622207e-51	1.5749426415233968e-8	9.414342539368135e-16	3.59239220877712e-7	-1.3061083185440415e-19	9.275532986815533e-23	2.244492211321946e-11	5.018310930486025e-11	4.628692643273754e-10
41100000	0.004999804363214026	8.6827435845154e-50	-8.244858078357708e-51	1.5749426415233968e-8	9.414342539368135e-16	3.59239220877712e-7	-1.3061083184485842e-19	9.275532986815533e-23	2.244492211321946e-11	5.018310930486025e-11	4.628692643273754e-10
41200000	0.004999804363214026	8.6827435845154e-50	-8.264971854093209e-51	1.5749426415233968e-8	9.414342539368135e-16	3.59239220877712e-7	-1.3061083183531267e-19	9.275532986815533e-23	2.244492211321946e-11	5.018310930486025e-11	4.628692643273754e-10
41300000	0.004999804363214026	8.6827435845154e-50	-8.28508562982871e-51	1.5749426415233968e-8	9.414342539368135e-16	3.59239220877712e-7	-1.3061083182576692e-19	9.275532986815533e-23	2.244492211321946e-11	5.018310930486025e-11	4.6286926432737546e-10
41400000	0.004999804363214026	8.6827435845154e-50	-8.30519940556421e-51	1.5749426415233968e-8	9.414342539368135e-16	3.59239220877712e-7	-1.3061083181622117e-19	9.275532986815533e-23	2.244492211321946e-11	5.018310930486025e-11	4.6286926432737546e-10
41500000	0.004999804363214026	8.6827435845154e-50	-8.325313181299711e-51	1.5749426415233968e-8	9.414342539368135e-16	3.59239220877712e-7	-1.3061083180667544e-19	9.275532986815533e-23	2.244492211321946e-11	5.018310930486025e-11	4.6286926432737546e-10
41600000	0.004999804363214026	8.6827435845154e-50	-8.345426957035212e-51	1.5749426415233968e-8	9.414342539368135e-16	3.59239220877712e-7	-1.3061083179712969e-19	9.275532986815533e-23	2.244492211321946e-11	5.018310930486025e-11	4.6286926432737546e-10
41700000	0.004999804363214026	8.6827435845154e-50	-8.365540732770712e-51	1.5749426415233968e-8	9.414342539368135e-16	3.59239220877712e-7	-1.3061083178758394e-19	9.275532986815533e-23	2.244492211321946e-11	5.018310930486025e-11	4.6286926432737546e-10
41800000	0.004999804363214026	8.6827435845154e-50	-8.385654508506213e-51	1.5749426415233968e-8	9.414342539368135e-16	3.59239220877712e-7	-1.3061083177803818e-19	9.275532986815533e-23	2.244492211321946e-11	5.018310930486025e-11	4.6286926432737546e-10
41900000	0.004999804363214026	8.6827435845154e-50	-8.405768284241714e-51	1.5749426415233968e-8	9.414342539368135e-16	3.59239220877712e-7	-1.3061083176849246e-19	9.275532986815533e-23	2.244492211321946e-11	5.018310930486025e-11	4.6286926432737546e-10
42000000	0.004999804363214026	8.6827435845154e-50	-8.425882059977215e-51	1.5749426415233968e-8	9.414342539368135e-16	3.59239220877712e-7	-1.306108317589467e-19	9.275532986815533e-23	2.244492211321946e-11	5.018310930486025e-11	4.6286926432737546e-10
42100000	0.004999804363214026	8.6827435845154e-50	-8.445995835712716e-51	1.5749426415233968e-8	9.414342539368135e-16	3.59239220877712e-7	-1.3061083174940095e-19	9.275532986815533e-23	2.244492211321946e-11	5.018310930486025e-11	4.6286926432737546e-10
42200000	0.004999804363214026	8.6827435845154e-50	-8.466109611448217e-51	1.5749426415233968e-8	9.414342539368135e-16	3.59239220877712e-7	-1.3061083173985523e-19	9.275532986815533e-23	2.244492211321946e-11	5.018310930486025e-11	4.6286926432737546e-10
42300000	0.004999804363214026	8.6827435845154e-50	-8.486223387183718e-51	1.5749426415233968e-8	9.414342539368135e-16	3.59239220877712e-7	-1.3061083173030948e-19	9.275532986815533e-23	2.244492211321946e-11	5.018310930486025e-11	4.6286926432737546e-10
42400000	0.004999804363214026	8.6827435845154e-50	-8.506337162919219e-51	1.5749426415233968e-8	9.414342539368135e-16	3.59239220877712e-7	-1.3061083172076372e-19	9.275532986815533e-23	2.244492211321946e-11	5.018310930486025e-11	4.6286926432737546e-10
42500000	0.004999804363214026	8.6827435845154e-50	-8.52645093865472e-51	1.5749426415233968e-8	9.414342539368135e-16	3.59239220877712e-7	-1.3061083171121797e-19	9.275532986815533e-23	2.244492211321946e-11	5.018310930486025e-11	4.6286926432737546e-10
42600000	0.004999804363214026	8.6827435845154e-50	-8.546564714390221e-51	1.5749426415233968e-8	9.414342539368135e-16	3.59239220877712e-7	-1.3061083170167225e-19	9.275532986815533e-23	2.244492211321946e-11	5.018310930486025e-11	4.6286926432737546e-10
42700000	0.004999804363214026	8.6827435845154e-50	-8.566678490125723e-51	1.5749426415233968e-8	9.414342539368135e-16	3.59239220877712e-7	-1.306108316921265e-19	9.275532986815533e-23	2.244492211321946e-11	5.018310930486025e-11	4.6286926432737546e-10
42800000	0.004999804363214026	8.6827435845154e-50	-8.586792265861224e-51	1.5749426415233968e-8	9.414342539368135e-16	3.59239220877712e-7	-1.3061083168258074e-19	9.275532986815533e-23	2.244492211321946e-11	5.018310930486025e-11	4.6286926432737546e-10
42900000	0.004999804363214026	8.6827435845154e-50	-8.606906041596726e-51	1.5749426415233968e-8	9.414342539368135e-16	3.59239220877712e-7	-1.30610831673035e-19	9.275532986815533e-23	2.244492211321946e-11	5.018310930486025e-11	4.6286926432737546e-10
43000000	0.004999804363214026	8.6827435845154e-50	-8.627019817332226e-51	1.5749426415233968e-8	9.414342539368135e-16	3.59239220877712e-7	-1.3061083166348926e-19	9.275532986815533e-23	2.244492211321946e-11	5.018310930486025e-11	4.6286926432737546e-10
43100000	0.004999804363214026	8.6827435845154e-50	-8.647133593067728e-51	1.5749426415233968e-8	9.414342539368135e-16	3.59239220877712e-7	-1.3061083165394351e-19	9.275532986815533e-23	2.244492211321946e-11	5.018310930486025e-11	4.6286926432737546e-10
43200000	0.004999804363214026	8.6827435845154e-50	-8.66724736880323e-51	1.5749426415233968e-8	9.414342539368135e-16	3.59239220877712e-7	-1.3061083164439776e-19	9.275532986815533e-23	2.244492211321946e-11	5.018310930486025e-11	4.6286926432737546e-10
43300000	0.004999804363214026	8.6827435845154e-50	-8.687361144538731e-51	1.5749426415233968e-8	9.414342539368135e-16	3.59239220877712e-7	-1.30610831634852e-19	9.275532986815533e-23	2.244492211321946e-11	5.018310930486025e-11	4.6286926432737546e-10
43400000	0.004999804363214026	8.6827435845154e-50	-8.707474920274233e-51	1.5749426415233968e-8	9.414342539368135e-16	3.59239220877712e-7	-1.3061083162530628e-19	9.275532986815533e-23	2.244492211321946e-11	5.018310930486025e-11	4.6286926432737546e-10
43500000	0.004999804363214026	8.6827435845154e-50	-8.727588696009734e-51	1.5749426415233968e-8	9.414342539368135e-16	3.59239220877712e-7	-1.3061083161576053e-19	9.275532986815533e-23	2.244492211321946e-11	5.018310930486025e-11	4.6286926432737546e-10
43600000	0.004999804363214026	8.6827435845154e-50	-8.747702471745236e-51	1.5749426415233968e-8	9.414342539368135e-16	3.59239220877712e-7	-1.3061083160621478e-19	9.275532986815533e-23	2.244492211321946e-11	5.018310930486025e-11	4.6286926432737546e-10
43700000	0.004999804363214026	8.6827435845154e-50	-8.767816247480737e-51	1.5749426415233968e-8	9.414342539368135e-16	3.59239220877712e-7	-1.3061083159666905e-19	9.275532986815533e-23	2.244492211321946e-11	5.018310930486025e-11	4.6286926432737546e-10
43800000	0.004999804363214026	8.6827435845154e-50	-8.787930023216238e-51	1.5749426415233968e-8	9.414342539368135e-16	3.59239220877712e-7	-1.306108315871233e-19	9.275532986815533e-23	2.244492211321946e-11	5.018310930486025e-11	4.6286926432737546e-10
43900000	0.004999804363214026	8.6827435845154e-50	-8.808043798951739e-51	1.5749426415233968e-8	9.414342539368135e-16	3.59239220877712e-7	-1.3061083157757755e-19	9.275532986815533e-23	2.244492211321946e-11	5.018310930486025e-11	4.6286926432737546e-10
44000000	0.004999804363214026	8.6827435845154e-50	-8.82815757468724e-51	1.5749426415233968e-8	9.414342539368135e-16	3.59239220877712e-7	-1.306108315680318e-19	9.275532986815533e-23	2.244492211321946e-11	5.018310930486025e-11	4.6286926432737546e-10
44100000	0.004999804363214026	8.6827435845154e-50	-8.84827135042274e-51	1.5749426415233968e-8	9.414342539368135e-16	3.59239220877712e-7	-1.3061083155848607e-19	9.275532986815533e-23	2.244492211321946e-11	5.018310930486025e-11	4.6286926432737546e-10
44200000	0.004999804363214026	8.6827435845154e-50	-8.868385126158241e-51	1.5749426415233968e-8	9.414342539368135e-16	3.59239220877712e-7	-1.3061083154894032e-19	9.275532986815533e-23	2.244492211321946e-11	5.018310930486025e-11	4.6286926432737546e-10
44300000	0.004999804363214026	8.6827435845154e-50	-8.888498901893742e-51	1.5749426415233968e-8	9.414342539368135e-16	3.59239220877712e-7	-1.3061083153939457e-19	9.275532986815533e-23	2.244492211321946e-11	5.018310930486025e-11	4.6286926432737546e-10
44400000	0.004999804363214026	8.6827435845154e-50	-8.908612677629242e-51	1.5749426415233968e-8	9.414342539368135e-16	3.59239220877712e-7	-1.3061083152984882e-19	9.275532986815533e-23	2.244492211321946e-11	5.018310930486025e-11	4.6286926432737546e-10
44500000	0.004999804363214026	8.6827435845154e-50	-8.928726453364742e-51	1.5749426415233968e-8	9.414342539368135e-16	3.59239220877712e-7	-1.306108315203031e-19	9.275532986815533e-23	2.244492211321946e-11	5.018310930486025e-11	4.6286926432737546e-10
44600000	0.004999804363214026	8.6827435845154e-50	-8.948840229100242e-51	1.5749426415233968e-8	9.414342539368135e-16	3.59239220877712e-7	-1.3061083151075734e-19	9.275532986815533e-23	2.244492211321946e-11	5.018310930486025e-11	4.6286926432737546e-10
44700000	0.004999804363214026	8.6827435845154e-50	-8.968954004835742e-51	1.5749426415233968e-8	9.414342539368135e-16	3.59239220877712e-7	-1.3061083150121159e-19	9.275532986815533e-23	2.244492211321946e-11	5.018310930486025e-11	4.6286926432737546e-10
44800000	0.004999804363214026	8.6827435845154e-50	-8.989067780571242e-51	1.5749426415233968e-8	9.414342539368135e-16	3.59239220877712e-7	-1.3061083149166586e-19	9.275532986815533e-23	2.244492211321946e-11	5.018310930486025e-11	4.6286926432737546e-10
44900000	0.004999804363214026	8.6827435845154e-50	-9.009181556306741e-51	1.5749426415233968e-8	9.414342539368135e-16	3.59239220877712e-7	-1.306108314821201e-19	9.275532986815533e-23	2.244492211321946e-11	5.018310930486025e-11	4.6286926432737546e-10
45000000	0.004999804363214026	8.6827435845154e-50	-9.029295332042242e-51	1.5749426415233968e-8	9.414342539368135e-16	3.59239220877712e-7	-1.3061083147257436e-19	9.275532986815533e-23	2.244492211321946e-11	5.018310930486025e-11	4.6286926432737546e-10
45100000	0.004999804363214026	8.6827435845154e-50	-9.049409107777742e-51	1.5749426415233968e-8	9.414342539368135e-16	3.59239220877712e-7	-1.306108314630286e-19	9.275532986815533e-23	2.244492211321946e-11	5.018310930486025e-11	4.6286926432737546e-10
45200000	0.004999804363214026	8.6827435845154e-50	-9.069522883513241e-51	1.5749426415233968e-8	9.414342539368135e-16	3.59239220877712e-7	-1.3061083145348288e-19	9.275532986815533e-23	2.244492211321946e-11	5.018310930486025e-11	4.6286926432737546e-10
45300000	0.004999804363214026	8.6827435845154e-50	-9.089636659248741e-51	1.5749426415233968e-8	9.414342539368135e-16	3.59239220877712e-7	-1.3061083144393713e-19	9.275532986815533e-23	2.244492211321946e-11	5.018310930486025e-11	4.6286926432737546e-10
45400000	0.004999804363214026	8.6827435845154e-50	-9.10975043498424e-51	1.5749426415233968e-8	9.414342539368135e-16	3.59239220877712e-7	-1.3061083143439137e-19	9.275532986815533e-23	2.244492211321946e-11	5.018310930486025e-11	4.6286926432737546e-10
45500000	0.004999804363214026	8.6827435845154e-50	-9.129864210719738e-51	1.5749426415233968e-8	9.414342539368135e-16	3.59239220877712e-7	-1.3061083142484562e-19	9.275532986815533e-23	2.244492211321946e-11	5.018310930486025e-11	4.6286926432737546e-10
45600000	0.004999804363214026	8.6827435845154e-50	-9.149977986455238e-51	1.5749426415233968e-8	9.414342539368135e-16	3.59239220877712e-7	-1.306108314152999e-19	9.275532986815533e-23	2.244492211321946e-11	5.018310930486025e-11	4.6286926432737546e-10
45700000	0.004999804363214026	8.6827435845154e-50	-9.170091762190738e-51	1.5749426415233968e-8	9.414342539368135e-16	3.59239220877712e-7	-1.3061083140575414e-19	9.275532986815533e-23	2.244492211321946e-11	5.018310930486025e-11	4.6286926432737546e-10
45800000	0.004999804363214026	8.682743584515399e-50	-9.190205537926236e-51	1.5749426415233968e-8	9.414342539368135e-16	3.59239220877712e-7	-1.306108313962084e-19	9.275532986815533e-23	2.244492211321946e-11	5.018310930486025e-11	4.6286926432737546e-10
45900000	0.004999804363214026	8.682743584515399e-50	-9.210319313661734e-51	1.5749426415233968e-8	9.414342539368135e-16	3.59239220877712e-7	-1.3061083138666264e-19	9.275532986815533e-23	2.244492211321946e-11	5.018310930486025e-11	4.6286926432737546e-10
46000000	0.004999804363214026	8.682743584515399e-50	-9.230433089397234e-51	1.5749426415233968e-8	9.414342539368135e-16	3.59239220877712e-7	-1.3061083137711691e-19	9.275532986815533e-23	2.244492211321946e-11	5.018310930486025e-11	4.6286926432737546e-10
46100000	0.004999804363214026	8.682743584515399e-50	-9.250546865132732e-51	1.5749426415233968e-8	9.414342539368135e-16	3.59239220877712e-7	-1.3061083136757116e-19	9.275532986815533e-23	2.244492211321946e-11	5.018310930486025e-11	4.6286926432737546e-10
46200000	0.004999804363214026	8.682743584515399e-50	-9.270660640868232e-51	1.5749426415233968e-8	9.414342539368135e-16	3.59239220877712e-7	-1.306108313580254e-19	9.275532986815533e-23	2.244492211321946e-11	5.018310930486025e-11	4.6286926432737546e-10
46300000	0.004999804363214026	8.682743584515399e-50	-9.29077441660373e-51	1.5749426415233968e-8	9.414342539368135e-16	3.59239220877712e-7	-1.3061083134847968e-19	9.275532986815533e-23	2.244492211321946e-11	5.018310930486025e-11	4.6286926432737546e-10
46400000	0.004999804363214026	8.682743584515399e-50	-9.310888192339228e-51	1.5749426415233968e-8	9.414342539368135e-16	3.59239220877712e-7	-1.3061083133893393e-19	9.275532986815533e-23	2.244492211321946e-11	5.018310930486025e-11	4.6286926432737546e-10
46500000	0.004999804363214026	8.682743584515399e-50	-9.331001968074727e-51	1.5749426415233968e-8	9.414342539368135e-16	3.59239220877712e-7	-1.3061083132938818e-19	9.275532986815533e-23	2.244492211321946e-11	5.018310930486025e-11	4.6286926432737546e-10
46600000	0.004999804363214026	8.682743584515399e-50	-9.351115743810225e-51	1.5749426415233968e-8	9.414342539368135e-16	3.59239220877712e-7	-1.3061083131984243e-19	9.275532986815533e-23	2.244492211321946e-11	5.018310930486025e-11	4.6286926432737546e-10
46700000	0.004999804363214026	8.682743584515399e-50	-9.371229519545723e-51	1.5749426415233968e-8	9.414342539368135e-16	3.59239220877712e-7	-1.306108313102967e-19	9.275532986815533e-23	2.244492211321946e-11	5.018310930486025e-11	4.6286926432737546e-10
46800000	0.004999804363214026	8.682743584515399e-50	-9.391343295281222e-51	1.5749426415233968e-8	9.414342539368135e-16	3.59239220877712e-7	-1.3061083130075095e-19	9.275532986815533e-23	2.244492211321946e-11	5.018310930486025e-11	4.6286926432737546e-10
46900000	0.004999804363214026	8.682743584515399e-50	-9.41145707101672e-51	1.5749426415233968e-8	9.414342539368135e-16	3.59239220877712e-7	-1.306108312912052e-19	9.275532986815533e-23	2.244492211321946e-11	5.018310930486025e-11	4.6286926432737546e-10
47000000	0.004999804363214026	8.682743584515399e-50	-9.431570846752217e-51	1.5749426415233968e-8	9.414342539368135e-16	3.59239220877712e-7	-1.3061083128165945e-19	9.275532986815533e-23	2.244492211321946e-11	5.018310930486025e-11	4.6286926432737546e-10
47100000	0.004999804363214026	8.682743584515399e-50	-9.451684622487716e-51	1.5749426415233968e-8	9.414342539368135e-16	3.59239220877712e-7	-1.3061083127211372e-19	9.275532986815533e-23	2.244492211321946e-11	5.018310930486025e-11	4.6286926432737546e-10
47200000	0.004999804363214026	8.682743584515399e-50	-9.471798398223214e-51	1.5749426415233968e-8	9.414342539368135e-16	3.59239220877712e-7	-1.3061083126256797e-19	9.275532986815533e-23	2.244492211321946e-11	5.018310930486025e-11	4.6286926432737546e-10
47300000	0.004999804363214026	8.682743584515399e-50	-9.491912173958711e-51	1.5749426415233968e-8	9.414342539368135e-16	3.59239220877712e-7	-1.3061083125302222e-19	9.275532986815533e-23	2.244492211321946e-11	5.018310930486025e-11	4.6286926432737546e-10
47400000	0.004999804363214026	8.682743584515399e-50	-9.512025949694209e-51	1.5749426415233968e-8	9.414342539368135e-16	3.59239220877712e-7	-1.306108312434765e-19	9.275532986815533e-23	2.244492211321946e-11	5.018310930486025e-11	4.6286926432737546e-10
47500000	0.004999804363214026	8.682743584515399e-50	-9.532139725429708e-51	1.5749426415233968e-8	9.414342539368135e-16	3.59239220877712e-7	-1.3061083123393074e-19	9.275532986815533e-23	2.244492211321946e-11	5.018310930486025e-11	4.6286926432737546e-10
47600000	0.004999804363214026	8.682743584515399e-50	-9.552253501165205e-51	1.5749426415233968e-8	9.414342539368135e-16	3.59239220877712e-7	-1.30610831224385e-19	9.275532986815533e-23	2.244492211321946e-11	5.018310930486025e-11	4.6286926432737546e-10
47700000	0.004999804363214026	8.682743584515399e-50	-9.572367276900702e-51	1.5749426415233968e-8	9.414342539368135e-16	3.59239220877712e-7	-1.3061083121483924e-19	9.275532986815533e-23	2.244492211321946e-11	5.018310930486025e-11	4.6286926432737546e-10
47800000	0.004999804363214026	8.682743584515399e-50	-9.5924810526362e-51	1.5749426415233968e-8	9.414342539368135e-16	3.59239220877712e-7	-1.306108312052935e-19	9.275532986815533e-23	2.244492211321946e-11	5.018310930486025e-11	4.6286926432737546e-10
47900000	0.004999804363214026	8.682743584515399e-50	-9.612594828371698e-51	1.5749426415233968e-8	9.414342539368135e-16	3.59239220877712e-7	-1.3061083119574776e-19	9.275532986815533e-23	2.244492211321946e-11	5.018310930486025e-11	4.6286926432737546e-10
48000000	0.004999804363214026	8.682743584515399e-50	-9.632708604107196e-51	1.5749426415233965e-8	9.414342539368135e-16	3.59239220877712e-7	-1.30610831186202e-19	9.275532986815533e-23	2.244492211321946e-11	5.018310930486025e-11	4.6286926432737546e-10
48100000	0.004999804363214026	8.682743584515399e-50	-9.652822379842693e-51	1.5749426415233965e-8	9.414342539368135e-16	3.59239220877712e-7	-1.3061083117665626e-19	9.275532986815533e-23	2.244492211321946e-11	5.018310930486025e-11	4.6286926432737546e-10
48200000	0.004999804363214026	8.682743584515399e-50	-9.67293615557819e-51	1.5749426415233965e-8	9.414342539368135e-16	3.59239220877712e-7	-1.3061083116711053e-19	9.275532986815533e-23	2.244492211321946e-11	5.018310930486025e-11	4.6286926432737546e-10
48300000	0.004999804363214026	8.682743584515399e-50	-9.693049931313689e-51	1.5749426415233965e-8	9.414342539368135e-16	3.59239220877712e-7	-1.3061083115756478e-19	9.275532986815533e-23	2.244492211321946e-11	5.018310930486025e-11	4.6286926432737546e-10
48400000	0.004999804363214026	8.682743584515399e-50	-9.713163707049186e-51	1.5749426415233965e-8	9.414342539368135e-16	3.59239220877712e-7	-1.3061083114801903e-19	9.275532986815533e-23	2.244492211321946e-11	5.018310930486025e-11	4.6286926432737546e-10
48500000	0.004999804363214026	8.682743584515399e-50	-9.733277482784683e-51	1.5749426415233965e-8	9.414342539368135e-16	3.59239220877712e-7	-1.306108311384733e-19	9.275532986815533e-23	2.244492211321946e-11	5.018310930486025e-11	4.6286926432737546e-10
48600000	0.004999804363214026	8.682743584515399e-50	-9.75339125852018e-51	1.5749426415233965e-8	9.414342539368135e-16	3.59239220877712e-7	-1.3061083112892755e-19	9.275532986815533e-23	2.244492211321946e-11	5.018310930486025e-11	4.6286926432737546e-10
48700000	0.004999804363214026	8.682743584515399e-50	-9.773505034255677e-51	1.5749426415233965e-8	9.414342539368135e-16	3.59239220877712e-7	-1.306108311193818e-19	9.275532986815533e-23	2.244492211321946e-11	5.018310930486025e-11	4.6286926432737546e-10
48800000	0.004999804363214026	8.682743584515399e-50	-9.793618809991174e-51	1.5749426415233965e-8	9.414342539368135e-16	3.59239220877712e-7	-1.3061083110983604e-19	9.275532986815533e-23	2.244492211321946e-11	5.018310930486025e-11	4.6286926432737546e-10
48900000	0.004999804363214026	8.682743584515399e-50	-9.813732585726673e-51	1.5749426415233965e-8	9.414342539368135e-16	3.59239220877712e-7	-1.3061083110029032e-19	9.275532986815533e-23	2.244492211321946e-11	5.018310930486025e-11	4.6286926432737546e-10
49000000	0.004999804363214026	8.682743584515397e-50	-9.83384636146217e-51	1.5749426415233965e-8	9.414342539368135e-16	3.59239220877712e-7	-1.3061083109074457e-19	9.275532986815533e-23	2.244492211321946e-11	5.018310930486025e-11	4.6286926432737546e-10
49100000	0.004999804363214026	8.682743584515397e-50	-9.853960137197667e-51	1.5749426415233965e-8	9.414342539368135e-16	3.59239220877712e-7	-1.3061083108119881e-19	9.275532986815533e-23	2.244492211321946e-11	5.018310930486025e-11	4.6286926432737546e-10
49200000	0.004999804363214026	8.682743584515397e-50	-9.874073912933164e-51	1.5749426415233965e-8	9.414342539368135e-16	3.59239220877712e-7	-1.3061083107165306e-19	9.275532986815533e-23	2.244492211321946e-11	5.018310930486025e-11	4.6286926432737546e-10
49300000	0.004999804363214026	8.682743584515397e-50	-9.894187688668661e-51	1.5749426415233965e-8	9.414342539368135e-16	3.59239220877712e-7	-1.3061083106210734e-19	9.275532986815533e-23	2.244492211321946e-11	5.018310930486025e-11	4.6286926432737546e-10
49400000	0.004999804363214026	8.682743584515397e-50	-9.914301464404158e-51	1.5749426415233965e-8	9.414342539368135e-16	3.59239220877712e-7	-1.3061083105256158e-19	9.275532986815533e-23	2.244492211321946e-11	5.018310930486025e-11	4.628692643273754e-10
49500000	0.004999804363214026	8.682743584515397e-50	-9.934415240139656e-51	1.5749426415233965e-8	9.414342539368135e-16	3.59239220877712e-7	-1.3061083104301583e-19	9.275532986815533e-23	2.244492211321946e-11	5.018310930486025e-11	4.628692643273754e-10
49600000	0.004999804363214026	8.682743584515397e-50	-9.954529015875153e-51	1.5749426415233965e-8	9.414342539368135e-16	3.59239220877712e-7	-1.306108310334701e-19	9.275532986815533e-23	2.244492211321946e-11	5.018310930486025e-11	4.628692643273754e-10
49700000	0.004999804363214026	8.682743584515397e-50	-9.97464279161065e-51	1.5749426415233965e-8	9.414342539368135e-16	3.59239220877712e-7	-1.3061083102392435e-19	9.275532986815533e-23	2.244492211321946e-11	5.018310930486025e-11	4.628692643273754e-10
49800000	0.004999804363214026	8.682743584515397e-50	-9.994756567346147e-51	1.5749426415233965e-8	9.414342539368135e-16	3.59239220877712e-7	-1.306108310143786e-19	9.275532986815533e-23	2.244492211321946e-11	5.018310930486025e-11	4.628692643273754e-10
49900000	0.004999804363214026	8.682743584515397e-50	-1.0014870343081644e-50	1.5749426415233965e-8	9.414342539368135e-16	3.59239220877712e-7	-1.3061083100483285e-19	9.275532986815533e-23	2.244492211321946e-11	5.018310930486025e-11	4.628692643273754e-10
50000000	0.004999804363214026	8.682743584515397e-50	-1.0034984118817141e-50	1.5749426415233965e-8	9.414342539368135e-16	3.59239220877712e-7	-1.3061083099528712e-19	9.275532986815533e-23	2.244492211321946e-11	5.018310930486025e-11	4.628692643273754e-10
50100000	0.004999804363214026	8.682743584515397e-50	-1.0055097894552639e-50	1.5749426415233965e-8	9.414342539368135e-16	3.59239220877712e-7	-1.3061083098574137e-19	9.275532986815533e-23	2.244492211321946e-11	5.018310930486025e-11	4.628692643273754e-10
50200000	0.004999804363214026	8.682743584515397e-50	-1.0075211670288136e-50	1.5749426415233965e-8	9.414342539368135e-16	3.59239220877712e-7	-1.3061083097619562e-19	9.275532986815533e-23	2.244492211321946e-11	5.018310930486025e-11	4.628692643273754e-10
50300000	0.004999804363214026	8.682743584515397e-50	-1.0095325446023633e-50	1.5749426415233965e-8	9.414342539368135e-16	3.59239220877712e-7	-1.3061083096664987e-19	9.275532986815533e-23	2.2444922113219458e-11	5.018310930486025e-11	4.628692643273754e-10
50400000	0.004999804363214026	8.682743584515397e-50	-1.011543922175913e-50	1.5749426415233965e-8	9.414342539368135e-16	3.59239220877712e-7	-1.3061083095710414e-19	9.275532986815533e-23	2.2444922113219458e-11	5.018310930486025e-11	4.628692643273754e-10
50500000	0.004999804363214026	8.682743584515397e-50	-1.0135552997494627e-50	1.5749426415233965e-8	9.414342539368135e-16	3.59239220877712e-7	-1.306108309475584e-19	9.275532986815533e-23	2.2444922113219458e-11	5.018310930486025e-11	4.628692643273754e-10
50600000	0.004999804363214026	8.682743584515397e-50	-1.0155666773230124e-50	1.5749426415233965e-8	9.414342539368135e-16	3.59239220877712e-7	-1.3061083093801264e-19	9.275532986815533e-23	2.2444922113219458e-11	5.018310930486025e-11	4.628692643273754e-10
50700000	0.004999804363214026	8.682743584515397e-50	-1.0175780548965622e-50	1.5749426415233965e-8	9.414342539368135e-16	3.59239220877712e-7	-1.3061083092846689e-19	9.275532986815533e-23	2.2444922113219458e-11	5.018310930486025e-11	4.628692643273754e-10
50800000	0.004999804363214026	8.682743584515397e-50	-1.019589432470112e-50	1.5749426415233965e-8	9.414342539368135e-16	3.59239220877712e-7	-1.3061083091892116e-19	9.275532986815533e-23	2.2444922113219458e-11	5.018310930486025e-11	4.628692643273754e-10
50900000	0.004999804363214026	8.682743584515397e-50	-1.0216008100436617e-50	1.5749426415233965e-8	9.414342539368135e-16	3.59239220877712e-7	-1.306108309093754e-19	9.275532986815533e-23	2.2444922113219458e-11	5.018310930486025e-11	4.628692643273754e-10
51000000	0.004999804363214026	8.682743584515397e-50	-1.0236121876172114e-50	1.5749426415233965e-8	9.414342539368135e-16	3.59239220877712e-7	-1.3061083089982966e-19	9.275532986815533e-23	2.2444922113219458e-11	5.018310930486025e-11	4.628692643273754e-10
51100000	0.004999804363214026	8.682743584515397e-50	-1.0256235651907611e-50	1.5749426415233965e-8	9.414342539368135e-16	3.59239220877712e-7	-1.3061083089028393e-19	9.275532986815533e-23	2.2444922113219458e-11	5.018310930486025e-11	4.628692643273754e-10
51200000	0.004999804363214026	8.682743584515397e-50	-1.0276349427643109e-50	1.5749426415233965e-8	9.414342539368135e-16	3.59239220877712e-7	-1.3061083088073818e-19	9.275532986815533e-23	2.2444922113219458e-11	5.018310930486025e-11	4.628692643273754e-10
51300000	0.004999804363214026	8.682743584515397e-50	-1.0296463203378606e-50	1.5749426415233965e-8	9.414342539368135e-16	3.59239220877712e-7	-1.3061083087119243e-19	9.275532986815533e-23	2.2444922113219458e-11	5.018310930486025e-11	4.628692643273754e-10
51400000	0.004999804363214026	8.682743584515397e-50	-1.0316576979114103e-50	1.5749426415233965e-8	9.414342539368135e-16	3.59239220877712e-7	-1.3061083086164668e-19	9.275532986815533e-23	2.2444922113219458e-11	5.018310930486025e-11	4.628692643273754e-10
51500000	0.004999804363214026	8.682743584515397e-50	-1.0336690754849601e-50	1.5749426415233965e-8	9.414342539368135e-16	3.59239220877712e-7	-1.3061083085210095e-19	9.275532986815533e-23	2.2444922113219458e-11	5.018310930486025e-11	4.628692643273754e-10
51600000	0.004999804363214026	8.682743584515397e-50	-1.0356804530585098e-50	1.5749426415233965e-8	9.414342539368135e-16	3.59239220877712e-7	-1.306108308425552e-19	9.275532986815533e-23	2.2444922113219458e-11	5.018310930486025e-11	4.628692643273754e-10
51700000	0.004999804363214026	8.682743584515397e-50	-1.0376918306320595e-50	1.5749426415233965e-8	9.414342539368135e-16	3.59239220877712e-7	-1.3061083083300945e-19	9.275532986815533e-23	2.2444922113219458e-11	5.018310930486025e-11	4.628692643273754e-10
51800000	0.004999804363214026	8.682743584515397e-50	-1.0397032082056093e-50	1.5749426415233965e-8	9.414342539368135e-16	3.59239220877712e-7	-1.306108308234637e-19	9.275532986815533e-23	2.2444922113219458e-11	5.018310930486025e-11	4.628692643273754e-10
51900000	0.004999804363214026	8.682743584515395e-50	-1.0417145857791591e-50	1.5749426415233965e-8	9.414342539368135e-16	3.59239220877712e-7	-1.3061083081391797e-19	9.275532986815533e-23	2.2444922113219458e-11	5.018310930486025e-11	4.628692643273754e-10
52000000	0.004999804363214026	8.682743584515395e-50	-1.0437259633527088e-50	1.5749426415233965e-8	9.414342539368135e-16	3.59239220877712e-7	-1.3061083080437222e-19	9.275532986815533e-23	2.2444922113219458e-11	5.018310930486025e-11	4.628692643273754e-10
52100000	0.004999804363214026	8.682743584515395e-50	-1.0457373409262585e-50	1.5749426415233965e-8	9.414342539368135e-16	3.59239220877712e-7	-1.3061083079482646e-19	9.275532986815533e-23	2.2444922113219458e-11	5.018310930486025e-11	4.628692643273754e-10
52200000	0.004999804363214026	8.682743584515395e-50	-1.0477487184998084e-50	1.5749426415233965e-8	9.414342539368135e-16	3.59239220877712e-7	-1.3061083078528074e-19	9.275532986815533e-23	2.2444922113219458e-11	5.018310930486025e-11	4.628692643273754e-10
52300000	0.004999804363214026	8.682743584515395e-50	-1.0497600960733581e-50	1.5749426415233965e-8	9.414342539368135e-16	3.59239220877712e-7	-1.3061083077573499e-19	9.275532986815533e-23	2.2444922113219458e-11	5.018310930486025e-11	4.628692643273754e-10
52400000	0.004999804363214026	8.682743584515395e-50	-1.0517714736469079e-50	1.5749426415233965e-8	9.414342539368135e-16	3.59239220877712e-7	-1.3061083076618923e-19	9.275532986815533e-23	2.2444922113219458e-11	5.018310930486025e-11	4.628692643273754e-10
52500000	0.004999804363214026	8.682743584515395e-50	-1.0537828512204576e-50	1.5749426415233965e-8	9.414342539368135e-16	3.59239220877712e-7	-1.3061083075664348e-19	9.275532986815533e-23	2.2444922113219458e-11	5.018310930486025e-11	4.628692643273754e-10
52600000	0.004999804363214026	8.682743584515395e-50	-1.0557942287940075e-50	1.5749426415233965e-8	9.414342539368135e-16	3.59239220877712e-7	-1.3061083074709776e-19	9.275532986815533e-23	2.2444922113219458e-11	5.018310930486025e-11	4.628692643273754e-10
52700000	0.004999804363214026	8.682743584515395e-50	-1.0578056063675573e-50	1.5749426415233965e-8	9.414342539368135e-16	3.59239220877712e-7	-1.30610830737552e-19	9.275532986815533e-23	2.2444922113219458e-11	5.018310930486025e-11	4.628692643273754e-10
52800000	0.004999804363214026	8.682743584515395e-50	-1.059816983941107e-50	1.5749426415233965e-8	9.414342539368135e-16	3.59239220877712e-7	-1.3061083072800625e-19	9.275532986815533e-23	2.2444922113219458e-11	5.018310930486025e-11	4.628692643273754e-10
52900000	0.004999804363214026	8.682743584515395e-50	-1.0618283615146568e-50	1.5749426415233965e-8	9.414342539368135e-16	3.59239220877712e-7	-1.306108307184605e-19	9.275532986815533e-23	2.2444922113219458e-11	5.018310930486025e-11	4.628692643273754e-10
53000000	0.004999804363214026	8.682743584515395e-50	-1.0638397390882067e-50	1.5749426415233965e-8	9.414342539368135e-16	3.59239220877712e-7	-1.3061083070891477e-19	9.275532986815533e-23	2.2444922113219458e-11	5.018310930486025e-11	4.628692643273754e-10
53100000	0.004999804363214026	8.682743584515395e-50	-1.0658511166617565e-50	1.5749426415233965e-8	9.414342539368135e-16	3.59239220877712e-7	-1.3061083069936902e-19	9.275532986815533e-23	2.2444922113219458e-11	5.018310930486025e-11	4.628692643273754e-10
53200000	0.004999804363214026	8.682743584515395e-50	-1.0678624942353062e-50	1.5749426415233965e-8	9.414342539368135e-16	3.59239220877712e-7	-1.3061083068982327e-19	9.275532986815533e-23	2.2444922113219458e-11	5.018310930486025e-11	4.628692643273754e-10
53300000	0.004999804363214026	8.682743584515395e-50	-1.0698738718088562e-50	1.5749426415233965e-8	9.414342539368135e-16	3.59239220877712e-7	-1.3061083068027752e-19	9.275532986815533e-23	2.2444922113219458e-11	5.018310930486025e-11	4.628692643273754e-10
53400000	0.004999804363214026	8.682743584515395e-50	-1.071885249382406e-50	1.5749426415233965e-8	9.414342539368135e-16	3.59239220877712e-7	-1.306108306707318e-19	9.275532986815533e-23	2.2444922113219458e-11	5.018310930486025e-11	4.628692643273754e-10
53500000	0.004999804363214026	8.682743584515395e-50	-1.0738966269559556e-50	1.5749426415233965e-8	9.414342539368135e-16	3.59239220877712e-7	-1.3061083066118604e-19	9.275532986815533e-23	2.2444922113219458e-11	5.018310930486025e-11	4.628692643273754e-10
53600000	0.004999804363214026	8.682743584515395e-50	-1.0759080045295057e-50	1.5749426415233965e-8	9.414342539368135e-16	3.59239220877712e-7	-1.306108306516403e-19	9.275532986815533e-23	2.2444922113219458e-11	5.018310930486025e-11	4.628692643273754e-10
53700000	0.004999804363214026	8.682743584515395e-50	-1.0779193821030553e-50	1.5749426415233965e-8	9.414342539368135e-16	3.59239220877712e-7	-1.3061083064209456e-19	9.275532986815533e-23	2.2444922113219458e-11	5.018310930486025e-11	4.628692643273754e-10
53800000	0.004999804363214026	8.682743584515395e-50	-1.0799307596766051e-50	1.5749426415233965e-8	9.414342539368135e-16	3.59239220877712e-7	-1.306108306325488e-19	9.275532986815533e-23	2.2444922113219458e-11	5.018310930486025e-11	4.628692643273754e-10
53900000	0.004999804363214026	8.682743584515395e-50	-1.081942137250155e-50	1.5749426415233965e-8	9.414342539368135e-16	3.59239220877712e-7	-1.3061083062300306e-19	9.275532986815533e-23	2.2444922113219458e-11	5.018310930486025e-11	4.628692643273754e-10
54000000	0.004999804363214026	8.682743584515395e-50	-1.0839535148237046e-50	1.5749426415233965e-8	9.414342539368135e-16	3.59239220877712e-7	-1.306108306134573e-19	9.275532986815533e-23	2.2444922113219458e-11	5.018310930486025e-11	4.628692643273754e-10
54100000	0.004999804363214026	8.682743584515395e-50	-1.0859648923972544e-50	1.5749426415233965e-8	9.414342539368135e-16	3.59239220877712e-7	-1.3061083060391158e-19	9.275532986815533e-23	2.2444922113219458e-11	5.018310930486025e-11	4.628692643273754e-10
54200000	0.004999804363214026	8.682743584515395e-50	-1.0879762699708042e-50	1.5749426415233965e-8	9.414342539368135e-16	3.59239220877712e-7	-1.3061083059436583e-19	9.275532986815533e-23	2.2444922113219458e-11	5.018310930486025e-11	4.628692643273754e-10
54300000	0.004999804363214026	8.682743584515395e-50	-1.0899876475443538e-50	1.5749426415233965e-8	9.414342539368135e-16	3.59239220877712e-7	-1.3061083058482008e-19	9.275532986815533e-23	2.2444922113219458e-11	5.018310930486025e-11	4.628692643273754e-10
54400000	0.004999804363214026	8.682743584515395e-50	-1.0919990251179034e-50	1.5749426415233965e-8	9.414342539368135e-16	3.59239220877712e-7	-1.3061083057527433e-19	9.275532986815533e-23	2.2444922113219458e-11	5.018310930486025e-11	4.628692643273754e-10
54500000	0.004999804363214026	8.682743584515395e-50	-1.0940104026914533e-50	1.5749426415233965e-8	9.414342539368135e-16	3.59239220877712e-7	-1.306108305657286e-19	9.275532986815533e-23	2.2444922113219458e-11	5.018310930486025e-11	4.628692643273754e-10
54600000	0.004999804363214026	8.682743584515395e-50	-1.0960217802650028e-50	1.5749426415233965e-8	9.414342539368135e-16	3.59239220877712e-7	-1.3061083055618285e-19	9.275532986815533e-23	2.2444922113219458e-11	5.018310930486025e-11	4.628692643273754e-10
54700000	0.004999804363214026	8.682743584515395e-50	-1.0980331578385524e-50	1.5749426415233965e-8	9.414342539368135e-16	3.59239220877712e-7	-1.306108305466371e-19	9.275532986815533e-23	2.2444922113219458e-11	5.018310930486025e-11	4.628692643273754e-10
54800000	0.004999804363214026	8.682743584515395e-50	-1.1000445354121023e-50	1.5749426415233965e-8	9.414342539368135e-16	3.59239220877712e-7	-1.3061083053709137e-19	9.275532986815533e-23	2.2444922113219458e-11	5.018310930486025e-11	4.628692643273754e-10
54900000	0.004999804363214026	8.682743584515395e-50	-1.1020559129856519e-50	1.5749426415233965e-8	9.414342539368135e-16	3.59239220877712e-7	-1.3061083052754562e-19	9.275532986815533e-23	2.2444922113219458e-11	5.018310930486025e-11	4.628692643273754e-10
55000000	0.004999804363214026	8.682743584515395e-50	-1.1040672905592015e-50	1.5749426415233965e-8	9.414342539368135e-16	3.59239220877712e-7	-1.3061083051799987e-19	9.275532986815533e-23	2.2444922113219458e-11	5.018310930486025e-11	4.628692643273754e-10
55100000	0.004999804363214026	8.682743584515395e-50	-1.106078668132751e-50	1.5749426415233965e-8	9.414342539368135e-16	3.59239220877712e-7	-1.3061083050845412e-19	9.275532986815533e-23	2.2444922113219458e-11	5.018310930486025e-11	4.628692643273754e-10
55200000	0.004999804363214026	8.682743584515395e-50	-1.1080900457063007e-50	1.5749426415233965e-8	9.414342539368135e-16	3.59239220877712e-7	-1.3061083049890839e-19	9.275532986815533e-23	2.2444922113219458e-11	5.018310930486025e-11	4.628692643273754e-10
55300000	0.004999804363214026	8.682743584515395e-50	-1.1101014232798503e-50	1.5749426415233965e-8	9.414342539368135e-16	3.59239220877712e-7	-1.3061083048936264e-19	9.275532986815533e-23	2.2444922113219458e-11	5.018310930486025e-11	4.628692643273754e-10
55400000	0.004999804363214026	8.682743584515395e-50	-1.1121128008533999e-50	1.5749426415233965e-8	9.414342539368135e-16	3.59239220877712e-7	-1.3061083047981688e-19	9.275532986815533e-23	2.2444922113219458e-11	5.018310930486025e-11	4.628692643273754e-10
55500000	0.004999804363214026	8.682743584515395e-50	-1.1141241784269495e-50	1.5749426415233965e-8	9.414342539368135e-16	3.59239220877712e-7	-1.3061083047027113e-19	9.275532986815533e-23	2.2444922113219458e-11	5.018310930486025e-11	4.628692643273754e-10
55600000	0.004999804363214026	8.682743584515395e-50	-1.116135556000499e-50	1.5749426415233965e-8	9.414342539368135e-16	3.59239220877712e-7	-1.306108304607254e-19	9.275532986815533e-23	2.2444922113219458e-11	5.018310930486025e-11	4.628692643273754e-10
55700000	0.004999804363214026	8.682743584515395e-50	-1.1181469335740487e-50	1.5749426415233965e-8	9.414342539368135e-16	3.59239220877712e-7	-1.3061083045117965e-19	9.275532986815533e-23	2.2444922113219458e-11	5.018310930486025e-11	4.628692643273754e-10
55800000	0.004999804363214026	8.682743584515395e-50	-1.1201583111475982e-50	1.5749426415233965e-8	9.414342539368135e-16	3.59239220877712e-7	-1.306108304416339e-19	9.275532986815533e-23	2.2444922113219458e-11	5.018310930486025e-11	4.628692643273754e-10
55900000	0.004999804363214026	8.682743584515395e-50	-1.1221696887211478e-50	1.5749426415233965e-8	9.414342539368135e-16	3.59239220877712e-7	-1.3061083043208815e-19	9.275532986815533e-23	2.2444922113219458e-11	5.018310930486025e-11	4.628692643273754e-10
56000000	0.004999804363214026	8.682743584515395e-50	-1.1241810662946974e-50	1.5749426415233965e-8	9.414342539368135e-16	3.59239220877712e-7	-1.3061083042254242e-19	9.275532986815533e-23	2.2444922113219458e-11	5.018310930486025e-11	4.628692643273754e-10
56100000	0.004999804363214026	8.682743584515395e-50	-1.1261924438682468e-50	1.5749426415233965e-8	9.414342539368135e-16	3.59239220877712e-7	-1.3061083041299667e-19	9.275532986815533e-23	2.2444922113219458e-11	5.018310930486025e-11	4.628692643273754e-10
56200000	0.004999804363214026	8.682743584515395e-50	-1.1282038214417964e-50	1.5749426415233965e-8	9.414342539368135e-16	3.59239220877712e-7	-1.3061083040345092e-19	9.275532986815533e-23	2.2444922113219458e-11	5.018310930486025e-11	4.628692643273754e-10
56300000	0.004999804363214026	8.682743584515395e-50	-1.130215199015346e-50	1.5749426415233965e-8	9.414342539368135e-16	3.59239220877712e-7	-1.306108303939052e-19	9.275532986815533e-23	2.2444922113219458e-11	5.018310930486025e-11	4.628692643273754e-10
56400000	0.004999804363214026	8.682743584515395e-50	-1.1322265765888954e-50	1.5749426415233965e-8	9.414342539368135e-16	3.59239220877712e-7	-1.3061083038435944e-19	9.275532986815533e-23	2.2444922113219458e-11	5.018310930486025e-11	4.628692643273754e-10
56500000	0.004999804363214026	8.682743584515395e-50	-1.134237954162445e-50	1.5749426415233965e-8	9.414342539368135e-16	3.59239220877712e-7	-1.306108303748137e-19	9.275532986815533e-23	2.2444922113219458e-11	5.018310930486025e-11	4.628692643273754e-10
56600000	0.004999804363214026	8.682743584515395e-50	-1.1362493317359943e-50	1.5749426415233965e-8	9.414342539368135e-16	3.59239220877712e-7	-1.3061083036526794e-19	9.275532986815533e-23	2.2444922113219458e-11	5.018310930486025e-11	4.628692643273754e-10
56700000	0.004999804363214026	8.682743584515395e-50	-1.138260709309544e-50	1.5749426415233965e-8	9.414342539368135e-16	3.59239220877712e-7	-1.3061083035572221e-19	9.275532986815533e-23	2.2444922113219458e-11	5.018310930486025e-11	4.628692643273754e-10
56800000	0.004999804363214026	8.682743584515395e-50	-1.1402720868830935e-50	1.5749426415233965e-8	9.414342539368135e-16	3.59239220877712e-7	-1.3061083034617646e-19	9.275532986815533e-23	2.2444922113219458e-11	5.018310930486025e-11	4.628692643273754e-10
56900000	0.004999804363214026	8.682743584515395e-50	-1.1422834644566429e-50	1.5749426415233965e-8	9.414342539368135e-16	3.59239220877712e-7	-1.306108303366307e-19	9.275532986815533e-23	2.2444922113219458e-11	5.018310930486025e-11	4.628692643273754e-10
57000000	0.004999804363214026	8.682743584515395e-50	-1.1442948420301925e-50	1.5749426415233965e-8	9.414342539368135e-16	3.59239220877712e-7	-1.3061083032708496e-19	9.275532986815533e-23	2.2444922113219458e-11	5.018310930486025e-11	4.628692643273754e-10
57100000	0.004999804363214026	8.682743584515397e-50	-1.1463062196037418e-50	1.5749426415233965e-8	9.414342539368135e-16	3.59239220877712e-7	-1.3061083031753923e-19	9.275532986815533e-23	2.2444922113219458e-11	5.018310930486025e-11	4.628692643273754e-10
57200000	0.004999804363214026	8.682743584515397e-50	-1.1483175971772912e-50	1.5749426415233965e-8	9.414342539368135e-16	3.59239220877712e-7	-1.3061083030799348e-19	9.275532986815533e-23	2.2444922113219458e-11	5.018310930486025e-11	4.628692643273754e-10
57300000	0.004999804363214026	8.682743584515397e-50	-1.1503289747508408e-50	1.5749426415233965e-8	9.414342539368135e-16	3.59239220877712e-7	-1.3061083029844773e-19	9.275532986815533e-23	2.2444922113219458e-11	5.018310930486025e-11	4.628692643273754e-10
57400000	0.004999804363214026	8.682743584515397e-50	-1.1523403523243901e-50	1.5749426415233965e-8	9.414342539368135e-16	3.59239220877712e-7	-1.30610830288902e-19	9.275532986815533e-23	2.2444922113219458e-11	5.018310930486025e-11	4.628692643273754e-10
57500000	0.004999804363214026	8.682743584515397e-50	-1.1543517298979397e-50	1.5749426415233965e-8	9.414342539368135e-16	3.59239220877712e-7	-1.3061083027935625e-19	9.275532986815533e-23	2.2444922113219458e-11	5.018310930486025e-11	4.628692643273754e-10
57600000	0.004999804363214026	8.682743584515397e-50	-1.156363107471489e-50	1.5749426415233965e-8	9.414342539368135e-16	3.59239220877712e-7	-1.306108302698105e-19	9.275532986815533e-23	2.2444922113219458e-11	5.018310930486025e-11	4.628692643273754e-10
57700000	0.004999804363214026	8.682743584515397e-50	-1.1583744850450385e-50	1.5749426415233965e-8	9.414342539368135e-16	3.59239220877712e-7	-1.3061083026026475e-19	9.275532986815533e-23	2.2444922113219458e-11	5.018310930486025e-11	4.628692643273754e-10
57800000	0.004999804363214026	8.682743584515397e-50	-1.160385862618588e-50	1.5749426415233965e-8	9.414342539368135e-16	3.59239220877712e-7	-1.3061083025071902e-19	9.275532986815533e-23	2.2444922113219458e-11	5.018310930486025e-11	4.628692643273754e-10
57900000	0.004999804363214026	8.682743584515397e-50	-1.1623972401921374e-50	1.5749426415233965e-8	9.414342539368135e-16	3.59239220877712e-7	-1.3061083024117327e-19	9.275532986815533e-23	2.2444922113219458e-11	5.018310930486025e-11	4.628692643273754e-10
58000000	0.004999804363214026	8.682743584515397e-50	-1.1644086177656868e-50	1.5749426415233965e-8	9.414342539368137e-16	3.59239220877712e-7	-1.3061083023162752e-19	9.275532986815533e-23	2.2444922113219458e-11	5.018310930486025e-11	4.628692643273754e-10
58100000	0.004999804363214026	8.682743584515397e-50	-1.1664199953392361e-50	1.5749426415233965e-8	9.414342539368137e-16	3.59239220877712e-7	-1.3061083022208177e-19	9.275532986815533e-23	2.2444922113219458e-11	5.018310930486025e-11	4.628692643273754e-10
58200000	0.004999804363214026	8.682743584515397e-50	-1.1684313729127857e-50	1.5749426415233965e-8	9.414342539368137e-16	3.59239220877712e-7	-1.3061083021253604e-19	9.275532986815533e-23	2.2444922113219458e-11	5.018310930486025e-11	4.628692643273754e-10
58300000	0.004999804363214026	8.682743584515397e-50	-1.170442750486335e-50	1.5749426415233965e-8	9.414342539368137e-16	3.59239220877712e-7	-1.3061083020299029e-19	9.275532986815533e-23	2.2444922113219458e-11	5.018310930486025e-11	4.628692643273754e-10
58400000	0.004999804363214026	8.682743584515397e-50	-1.1724541280598844e-50	1.5749426415233965e-8	9.414342539368137e-16	3.59239220877712e-7	-1.3061083019344454e-19	9.275532986815533e-23	2.2444922113219458e-11	5.018310930486025e-11	4.628692643273754e-10
58500000	0.004999804363214026	8.682743584515397e-50	-1.1744655056334338e-50	1.5749426415233965e-8	9.414342539368137e-16	3.59239220877712e-7	-1.306108301838988e-19	9.275532986815533e-23	2.2444922113219458e-11	5.018310930486025e-11	4.628692643273754e-10
58600000	0.004999804363214026	8.682743584515397e-50	-1.1764768832069832e-50	1.5749426415233965e-8	9.414342539368137e-16	3.59239220877712e-7	-1.3061083017435306e-19	9.275532986815533e-23	2.2444922113219458e-11	5.018310930486025e-11	4.628692643273754e-10
58700000	0.004999804363214026	8.682743584515397e-50	-1.1784882607805328e-50	1.5749426415233965e-8	9.414342539368137e-16	3.59239220877712e-7	-1.306108301648073e-19	9.275532986815533e-23	2.2444922113219458e-11	5.018310930486025e-11	4.628692643273754e-10
58800000	0.004999804363214026	8.682743584515397e-50	-1.1804996383540821e-50	1.5749426415233965e-8	9.414342539368137e-16	3.59239220877712e-7	-1.3061083015526155e-19	9.275532986815533e-23	2.2444922113219458e-11	5.018310930486025e-11	4.628692643273754e-10
58900000	0.004999804363214026	8.682743584515399e-50	-1.1825110159276315e-50	1.5749426415233965e-8	9.414342539368137e-16	3.59239220877712e-7	-1.3061083014571583e-19	9.275532986815533e-23	2.2444922113219458e-11	5.018310930486025e-11	4.628692643273754e-10
59000000	0.004999804363214026	8.682743584515399e-50	-1.1845223935011808e-50	1.5749426415233965e-8	9.414342539368137e-16	3.59239220877712e-7	-1.3061083013617008e-19	9.275532986815533e-23	2.2444922113219458e-11	5.018310930486025e-11	4.628692643273754e-10
59100000	0.004999804363214026	8.682743584515399e-50	-1.1865337710747302e-50	1.5749426415233965e-8	9.414342539368137e-16	3.59239220877712e-7	-1.3061083012662432e-19	9.275532986815533e-23	2.2444922113219458e-11	5.018310930486025e-11	4.628692643273754e-10
59200000	0.004999804363214026	8.682743584515399e-50	-1.1885451486482796e-50	1.5749426415233965e-8	9.414342539368137e-16	3.59239220877712e-7	-1.3061083011707857e-19	9.275532986815533e-23	2.2444922113219458e-11	5.018310930486025e-11	4.628692643273754e-10
59300000	0.004999804363214026	8.682743584515399e-50	-1.190556526221829e-50	1.5749426415233968e-8	9.414342539368137e-16	3.59239220877712e-7	-1.3061083010753285e-19	9.275532986815533e-23	2.2444922113219458e-11	5.018310930486025e-11	4.628692643273754e-10
59400000	0.004999804363214026	8.682743584515399e-50	-1.1925679037953785e-50	1.5749426415233968e-8	9.414342539368137e-16	3.59239220877712e-7	-1.306108300979871e-19	9.275532986815533e-23	2.2444922113219458e-11	5.018310930486025e-11	4.628692643273754e-10
59500000	0.004999804363214026	8.682743584515399e-50	-1.1945792813689279e-50	1.5749426415233968e-8	9.414342539368137e-16	3.59239220877712e-7	-1.3061083008844134e-19	9.275532986815533e-23	2.2444922113219458e-11	5.018310930486025e-11	4.628692643273754e-10
59600000	0.004999804363214026	8.682743584515399e-50	-1.1965906589424772e-50	1.5749426415233968e-8	9.414342539368137e-16	3.59239220877712e-7	-1.3061083007889562e-19	9.275532986815533e-23	2.2444922113219458e-11	5.018310930486025e-11	4.6286926432737535e-10
59700000	0.004999804363214026	8.682743584515399e-50	-1.1986020365160266e-50	1.5749426415233968e-8	9.414342539368137e-16	3.59239220877712e-7	-1.3061083006934986e-19	9.275532986815533e-23	2.2444922113219458e-11	5.018310930486025e-11	4.6286926432737535e-10
59800000	0.004999804363214026	8.682743584515399e-50	-1.200613414089576e-50	1.5749426415233968e-8	9.414342539368137e-16	3.59239220877712e-7	-1.3061083005980411e-19	9.275532986815533e-23	2.2444922113219458e-11	5.018310930486025e-11	4.6286926432737535e-10
59900000	0.004999804363214026	8.682743584515399e-50	-1.2026247916631253e-50	1.5749426415233968e-8	9.414342539368137e-16	3.59239220877712e-7	-1.3061083005025836e-19	9.275532986815533e-23	2.2444922113219458e-11	5.018310930486025e-11	4.6286926432737535e-10
60000000	0.004999804363214026	8.682743584515399e-50	-1.2046361692366747e-50	1.5749426415233968e-8	9.414342539368137e-16	3.59239220877712e-7	-1.3061083004071263e-19	9.275532986815533e-23	2.2444922113219458e-11	5.018310930486025e-11	4.6286926432737535e-10
60100000	0.004999804363214026	8.682743584515399e-50	-1.206647546810224e-50	1.5749426415233968e-8	9.414342539368137e-16	3.59239220877712e-7	-1.3061083003116688e-19	9.275532986815533e-23	2.2444922113219458e-11	5.018310930486025e-11	4.6286926432737535e-10
60200000	0.004999804363214026	8.682743584515399e-50	-1.2086589243837734e-50	1.5749426415233968e-8	9.414342539368137e-16	3.59239220877712e-7	-1.3061083002162113e-19	9.275532986815533e-23	2.2444922113219458e-11	5.018310930486025e-11	4.6286926432737535e-10
60300000	0.004999804363214026	8.682743584515399e-50	-1.2106703019573228e-50	1.5749426415233968e-8	9.414342539368137e-16	3.59239220877712e-7	-1.3061083001207538e-19	9.275532986815533e-23	2.2444922113219458e-11	5.018310930486025e-11	4.6286926432737535e-10
60400000	0.004999804363214026	8.682743584515399e-50	-1.2126816795308724e-50	1.5749426415233968e-8	9.414342539368137e-16	3.59239220877712e-7	-1.3061083000252965e-19	9.275532986815533e-23	2.2444922113219458e-11	5.018310930486025e-11	4.6286926432737535e-10
60500000	0.004999804363214026	8.6827435845154e-50	-1.2146930571044217e-50	1.5749426415233968e-8	9.414342539368137e-16	3.59239220877712e-7	-1.306108299929839e-19	9.275532986815533e-23	2.2444922113219458e-11	5.018310930486025e-11	4.6286926432737535e-10
60600000	0.004999804363214026	8.6827435845154e-50	-1.216704434677971e-50	1.5749426415233968e-8	9.414342539368137e-16	3.59239220877712e-7	-1.3061082998343815e-19	9.275532986815533e-23	2.2444922113219458e-11	5.018310930486025e-11	4.6286926432737535e-10
60700000	0.004999804363214026	8.6827435845154e-50	-1.2187158122515204e-50	1.5749426415233968e-8	9.414342539368137e-16	3.59239220877712e-7	-1.306108299738924e-19	9.275532986815533e-23	2.2444922113219458e-11	5.018310930486025e-11	4.6286926432737535e-10
60800000	0.004999804363214026	8.6827435845154e-50	-1.2207271898250698e-50	1.5749426415233968e-8	9.414342539368137e-16	3.59239220877712e-7	-1.3061082996434667e-19	9.275532986815533e-23	2.244492211321946e-11	5.018310930486025e-11	4.6286926432737535e-10
60900000	0.004999804363214026	8.6827435845154e-50	-1.2227385673986192e-50	1.5749426415233968e-8	9.414342539368137e-16	3.59239220877712e-7	-1.3061082995480092e-19	9.275532986815533e-23	2.244492211321946e-11	5.018310930486025e-11	4.6286926432737535e-10
61000000	0.004999804363214026	8.6827435845154e-50	-1.2247499449721685e-50	1.5749426415233968e-8	9.414342539368137e-16	3.59239220877712e-7	-1.3061082994525517e-19	9.275532986815533e-23	2.244492211321946e-11	5.018310930486025e-11	4.6286926432737535e-10
61100000	0.004999804363214026	8.6827435845154e-50	-1.2267613225457179e-50	1.5749426415233968e-8	9.414342539368137e-16	3.59239220877712e-7	-1.3061082993570944e-19	9.275532986815533e-23	2.244492211321946e-11	5.018310930486025e-11	4.6286926432737535e-10
61200000	0.004999804363214026	8.6827435845154e-50	-1.2287727001192675e-50	1.5749426415233968e-8	9.414342539368137e-16	3.59239220877712e-7	-1.306108299261637e-19	9.275532986815533e-23	2.244492211321946e-11	5.018310930486025e-11	4.6286926432737535e-10
61300000	0.004999804363214026	8.6827435845154e-50	-1.2307840776928168e-50	1.5749426415233968e-8	9.414342539368137e-16	3.59239220877712e-7	-1.3061082991661794e-19	9.275532986815533e-23	2.244492211321946e-11	5.018310930486025e-11	4.6286926432737535e-10
61400000	0.004999804363214026	8.6827435845154e-50	-1.2327954552663662e-50	1.5749426415233968e-8	9.414342539368137e-16	3.59239220877712e-7	-1.3061082990707219e-19	9.275532986815533e-23	2.244492211321946e-11	5.018310930486025e-11	4.6286926432737535e-10
61500000	0.004999804363214026	8.6827435845154e-50	-1.2348068328399155e-50	1.5749426415233968e-8	9.414342539368137e-16	3.59239220877712e-7	-1.3061082989752646e-19	9.275532986815533e-23	2.244492211321946e-11	5.018310930486025e-11	4.6286926432737535e-10
61600000	0.004999804363214026	8.6827435845154e-50	-1.236818210413465e-50	1.5749426415233968e-8	9.414342539368137e-16	3.59239220877712e-7	-1.306108298879807e-19	9.275532986815533e-23	2.244492211321946e-11	5.018310930486025e-11	4.6286926432737535e-10
61700000	0.004999804363214026	8.6827435845154e-50	-1.2388295879870145e-50	1.5749426415233968e-8	9.414342539368137e-16	3.59239220877712e-7	-1.3061082987843496e-19	9.275532986815533e-23	2.244492211321946e-11	5.018310930486025e-11	4.6286926432737535e-10
61800000	0.004999804363214026	8.6827435845154e-50	-1.2408409655605639e-50	1.5749426415233968e-8	9.414342539368137e-16	3.59239220877712e-7	-1.306108298688892e-19	9.275532986815533e-23	2.244492211321946e-11	5.018310930486025e-11	4.6286926432737535e-10
61900000	0.004999804363214026	8.6827435845154e-50	-1.2428523431341132e-50	1.5749426415233968e-8	9.414342539368137e-16	3.59239220877712e-7	-1.3061082985934348e-19	9.275532986815533e-23	2.244492211321946e-11	5.018310930486025e-11	4.6286926432737535e-10
62000000	0.004999804363214026	8.6827435845154e-50	-1.2448637207076626e-50	1.5749426415233968e-8	9.414342539368137e-16	3.59239220877712e-7	-1.3061082984979773e-19	9.275532986815533e-23	2.244492211321946e-11	5.018310930486025e-11	4.6286926432737535e-10
62100000	0.004999804363214026	8.6827435845154e-50	-1.2468750982812122e-50	1.5749426415233968e-8	9.414342539368137e-16	3.59239220877712e-7	-1.3061082984025197e-19	9.275532986815533e-23	2.244492211321946e-11	5.018310930486025e-11	4.6286926432737535e-10
62200000	0.004999804363214026	8.682743584515403e-50	-1.2488864758547615e-50	1.5749426415233968e-8	9.414342539368137e-16	3.59239220877712e-7	-1.3061082983070625e-19	9.275532986815533e-23	2.244492211321946e-11	5.018310930486025e-11	4.6286926432737535e-10
62300000	0.004999804363214026	8.682743584515403e-50	-1.250897853428311e-50	1.5749426415233968e-8	9.414342539368137e-16	3.59239220877712e-7	-1.306108298211605e-19	9.275532986815533e-23	2.244492211321946e-11	5.018310930486025e-11	4.6286926432737535e-10
62400000	0.004999804363214026	8.682743584515403e-50	-1.2529092310018605e-50	1.5749426415233968e-8	9.414342539368137e-16	3.59239220877712e-7	-1.3061082981161474e-19	9.275532986815533e-23	2.244492211321946e-11	5.018310930486025e-11	4.6286926432737535e-10
62500000	0.004999804363214026	8.682743584515403e-50	-1.2549206085754099e-50	1.5749426415233968e-8	9.414342539368137e-16	3.59239220877712e-7	-1.30610829802069e-19	9.275532986815533e-23	2.244492211321946e-11	5.018310930486025e-11	4.6286926432737535e-10
62600000	0.004999804363214026	8.682743584515403e-50	-1.2569319861489592e-50	1.5749426415233968e-8	9.414342539368137e-16	3.59239220877712e-7	-1.3061082979252327e-19	9.275532986815533e-23	2.244492211321946e-11	5.018310930486025e-11	4.6286926432737535e-10
62700000	0.004999804363214026	8.682743584515403e-50	-1.2589433637225088e-50	1.5749426415233968e-8	9.414342539368137e-16	3.59239220877712e-7	-1.3061082978297751e-19	9.275532986815533e-23	2.244492211321946e-11	5.018310930486025e-11	4.6286926432737535e-10
62800000	0.004999804363214026	8.682743584515403e-50	-1.2609547412960582e-50	1.5749426415233968e-8	9.414342539368137e-16	3.59239220877712e-7	-1.3061082977343176e-19	9.275532986815533e-23	2.244492211321946e-11	5.018310930486025e-11	4.6286926432737535e-10
62900000	0.004999804363214026	8.682743584515403e-50	-1.2629661188696078e-50	1.5749426415233968e-8	9.414342539368137e-16	3.59239220877712e-7	-1.30610829763886e-19	9.275532986815533e-23	2.244492211321946e-11	5.018310930486025e-11	4.6286926432737535e-10
63000000	0.004999804363214026	8.682743584515403e-50	-1.2649774964431571e-50	1.5749426415233968e-8	9.414342539368137e-16	3.59239220877712e-7	-1.3061082975434028e-19	9.275532986815533e-23	2.244492211321946e-11	5.018310930486025e-11	4.6286926432737535e-10
63100000	0.004999804363214026	8.682743584515403e-50	-1.2669888740167067e-50	1.5749426415233968e-8	9.414342539368137e-16	3.59239220877712e-7	-1.3061082974479453e-19	9.275532986815533e-23	2.244492211321946e-11	5.018310930486025e-11	4.6286926432737535e-10
63200000	0.004999804363214026	8.682743584515403e-50	-1.269000251590256e-50	1.5749426415233968e-8	9.414342539368137e-16	3.59239220877712e-7	-1.3061082973524878e-19	9.275532986815533e-23	2.244492211321946e-11	5.018310930486025e-11	4.6286926432737535e-10
63300000	0.004999804363214026	8.682743584515403e-50	-1.2710116291638057e-50	1.5749426415233968e-8	9.414342539368137e-16	3.59239220877712e-7	-1.3061082972570303e-19	9.275532986815533e-23	2.244492211321946e-11	5.018310930486025e-11	4.6286926432737535e-10
63400000	0.004999804363214026	8.682743584515403e-50	-1.273023006737355e-50	1.5749426415233968e-8	9.414342539368137e-16	3.59239220877712e-7	-1.306108297161573e-19	9.275532986815533e-23	2.244492211321946e-11	5.018310930486025e-11	4.6286926432737535e-10
63500000	0.004999804363214026	8.682743584515403e-50	-1.2750343843109046e-50	1.5749426415233968e-8	9.414342539368137e-16	3.59239220877712e-7	-1.3061082970661155e-19	9.275532986815533e-23	2.244492211321946e-11	5.018310930486025e-11	4.6286926432737535e-10
63600000	0.004999804363214026	8.682743584515403e-50	-1.277045761884454e-50	1.5749426415233968e-8	9.414342539368137e-16	3.59239220877712e-7	-1.306108296970658e-19	9.275532986815533e-23	2.244492211321946e-11	5.018310930486025e-11	4.6286926432737535e-10
63700000	0.004999804363214026	8.682743584515403e-50	-1.2790571394580036e-50	1.5749426415233968e-8	9.414342539368137e-16	3.59239220877712e-7	-1.3061082968752007e-19	9.275532986815533e-23	2.244492211321946e-11	5.018310930486025e-11	4.6286926432737535e-10
63800000	0.004999804363214026	8.682743584515403e-50	-1.281068517031553e-50	1.5749426415233968e-8	9.414342539368137e-16	3.59239220877712e-7	-1.3061082967797432e-19	9.275532986815533e-23	2.244492211321946e-11	5.018310930486025e-11	4.6286926432737535e-10
63900000	0.004999804363214026	8.682743584515403e-50	-1.2830798946051023e-50	1.5749426415233968e-8	9.414342539368137e-16	3.59239220877712e-7	-1.3061082966842857e-19	9.275532986815533e-23	2.244492211321946e-11	5.018310930486025e-11	4.6286926432737535e-10
64000000	0.004999804363214026	8.682743584515403e-50	-1.2850912721786517e-50	1.5749426415233968e-8	9.414342539368137e-16	3.59239220877712e-7	-1.3061082965888282e-19	9.275532986815533e-23	2.244492211321946e-11	5.018310930486025e-11	4.6286926432737535e-10
64100000	0.004999804363214026	8.682743584515403e-50	-1.2871026497522013e-50	1.5749426415233968e-8	9.414342539368137e-16	3.59239220877712e-7	-1.306108296493371e-19	9.275532986815533e-23	2.244492211321946e-11	5.018310930486025e-11	4.6286926432737535e-10
64200000	0.004999804363214026	8.682743584515403e-50	-1.2891140273257506e-50	1.5749426415233968e-8	9.414342539368137e-16	3.59239220877712e-7	-1.3061082963979134e-19	9.275532986815533e-23	2.244492211321946e-11	5.018310930486025e-11	4.6286926432737535e-10
64300000	0.004999804363214026	8.682743584515403e-50	-1.2911254048993e-50	1.5749426415233968e-8	9.414342539368137e-16	3.59239220877712e-7	-1.306108296302456e-19	9.275532986815533e-23	2.244492211321946e-11	5.018310930486025e-11	4.6286926432737535e-10
64400000	0.004999804363214026	8.682743584515403e-50	-1.2931367824728494e-50	1.5749426415233968e-8	9.414342539368137e-16	3.59239220877712e-7	-1.3061082962069984e-19	9.275532986815533e-23	2.244492211321946e-11	5.018310930486025e-11	4.6286926432737535e-10
64500000	0.004999804363214026	8.682743584515403e-50	-1.2951481600463987e-50	1.5749426415233968e-8	9.414342539368137e-16	3.59239220877712e-7	-1.306108296111541e-19	9.275532986815533e-23	2.244492211321946e-11	5.018310930486025e-11	4.6286926432737535e-10
64600000	0.004999804363214026	8.682743584515403e-50	-1.297159537619948e-50	1.5749426415233968e-8	9.414342539368137e-16	3.59239220877712e-7	-1.3061082960160836e-19	9.275532986815533e-23	2.244492211321946e-11	5.018310930486025e-11	4.6286926432737535e-10
64700000	0.004999804363214026	8.682743584515403e-50	-1.2991709151934974e-50	1.5749426415233968e-8	9.414342539368137e-16	3.59239220877712e-7	-1.306108295920626e-19	9.275532986815533e-23	2.244492211321946e-11	5.018310930486025e-11	4.6286926432737535e-10
64800000	0.004999804363214026	8.682743584515403e-50	-1.3011822927670468e-50	1.5749426415233968e-8	9.414342539368137e-16	3.59239220877712e-7	-1.3061082958251688e-19	9.275532986815533e-23	2.244492211321946e-11	5.018310930486025e-11	4.6286926432737535e-10
64900000	0.004999804363214026	8.682743584515403e-50	-1.303193670340596e-50	1.5749426415233968e-8	9.414342539368137e-16	3.59239220877712e-7	-1.3061082957297113e-19	9.275532986815533e-23	2.244492211321946e-11	5.018310930486025e-11	4.6286926432737535e-10
65000000	0.004999804363214026	8.682743584515403e-50	-1.3052050479141453e-50	1.5749426415233968e-8	9.414342539368137e-16	3.59239220877712e-7	-1.3061082956342538e-19	9.275532986815533e-23	2.244492211321946e-11	5.018310930486025e-11	4.6286926432737535e-10
65100000	0.004999804363214026	8.682743584515403e-50	-1.3072164254876946e-50	1.5749426415233968e-8	9.414342539368137e-16	3.59239220877712e-7	-1.3061082955387963e-19	9.275532986815533e-23	2.244492211321946e-11	5.018310930486025e-11	4.6286926432737535e-10
65200000	0.004999804363214026	8.682743584515403e-50	-1.3092278030612438e-50	1.5749426415233968e-8	9.414342539368137e-16	3.59239220877712e-7	-1.306108295443339e-19	9.275532986815533e-23	2.244492211321946e-11	5.018310930486025e-11	4.6286926432737535e-10
65300000	0.004999804363214026	8.682743584515403e-50	-1.311239180634793e-50	1.5749426415233968e-8	9.414342539368137e-16	3.59239220877712e-7	-1.3061082953478815e-19	9.275532986815533e-23	2.244492211321946e-11	5.018310930486025e-11	4.6286926432737535e-10
65400000	0.004999804363214026	8.682743584515403e-50	-1.3132505582083425e-50	1.5749426415233968e-8	9.414342539368137e-16	3.59239220877712e-7	-1.306108295252424e-19	9.275532986815533e-23	2.244492211321946e-11	5.018310930486025e-11	4.6286926432737535e-10
65500000	0.004999804363214026	8.682743584515403e-50	-1.3152619357818916e-50	1.5749426415233968e-8	9.414342539368137e-16	3.59239220877712e-7	-1.3061082951569664e-19	9.275532986815533e-23	2.244492211321946e-11	5.018310930486025e-11	4.6286926432737535e-10
65600000	0.004999804363214026	8.682743584515403e-50	-1.317273313355441e-50	1.5749426415233968e-8	9.414342539368137e-16	3.59239220877712e-7	-1.3061082950615092e-19	9.275532986815533e-23	2.244492211321946e-11	5.018310930486025e-11	4.6286926432737535e-10
65700000	0.004999804363214026	8.682743584515403e-50	-1.31928469092899e-50	1.5749426415233968e-8	9.414342539368137e-16	3.59239220877712e-7	-1.3061082949660516e-19	9.275532986815533e-23	2.244492211321946e-11	5.018310930486025e-11	4.6286926432737535e-10
65800000	0.004999804363214026	8.682743584515403e-50	-1.3212960685025394e-50	1.5749426415233968e-8	9.414342539368137e-16	3.59239220877712e-7	-1.3061082948705941e-19	9.275532986815533e-23	2.244492211321946e-11	5.018310930486025e-11	4.6286926432737535e-10
65900000	0.004999804363214026	8.682743584515403e-50	-1.3233074460760886e-50	1.5749426415233968e-8	9.414342539368137e-16	3.59239220877712e-7	-1.3061082947751366e-19	9.275532986815533e-23	2.244492211321946e-11	5.018310930486025e-11	4.6286926432737535e-10
66000000	0.004999804363214026	8.682743584515403e-50	-1.3253188236496377e-50	1.5749426415233968e-8	9.414342539368137e-16	3.59239220877712e-7	-1.3061082946796793e-19	9.275532986815533e-23	2.244492211321946e-11	5.018310930486025e-11	4.6286926432737535e-10
66100000	0.004999804363214026	8.682743584515403e-50	-1.327330201223187e-50	1.5749426415233968e-8	9.414342539368137e-16	3.59239220877712e-7	-1.3061082945842218e-19	9.275532986815533e-23	2.244492211321946e-11	5.018310930486025e-11	4.6286926432737535e-10
66200000	0.004999804363214026	8.682743584515403e-50	-1.3293415787967362e-50	1.5749426415233968e-8	9.414342539368137e-16	3.59239220877712e-7	-1.3061082944887643e-19	9.275532986815533e-23	2.244492211321946e-11	5.018310930486025e-11	4.6286926432737535e-10
66300000	0.004999804363214026	8.682743584515403e-50	-1.3313529563702855e-50	1.5749426415233968e-8	9.414342539368137e-16	3.59239220877712e-7	-1.306108294393307e-19	9.275532986815533e-23	2.244492211321946e-11	5.018310930486025e-11	4.6286926432737535e-10
66400000	0.004999804363214026	8.682743584515403e-50	-1.3333643339438346e-50	1.5749426415233968e-8	9.414342539368137e-16	3.59239220877712e-7	-1.3061082942978495e-19	9.275532986815533e-23	2.244492211321946e-11	5.018310930486025e-11	4.6286926432737535e-10
66500000	0.004999804363214026	8.682743584515403e-50	-1.3353757115173838e-50	1.5749426415233968e-8	9.414342539368137e-16	3.59239220877712e-7	-1.306108294202392e-19	9.275532986815533e-23	2.244492211321946e-11	5.018310930486025e-11	4.6286926432737535e-10
66600000	0.004999804363214026	8.682743584515403e-50	-1.337387089090933e-50	1.5749426415233968e-8	9.414342539368137e-16	3.59239220877712e-7	-1.3061082941069345e-19	9.275532986815533e-23	2.244492211321946e-11	5.018310930486025e-11	4.6286926432737535e-10
66700000	0.004999804363214026	8.682743584515403e-50	-1.339398466664482e-50	1.5749426415233968e-8	9.414342539368137e-16	3.59239220877712e-7	-1.3061082940114772e-19	9.275532986815533e-23	2.244492211321946e-11	5.018310930486025e-11	4.6286926432737535e-10
66800000	0.004999804363214026	8.682743584515403e-50	-1.3414098442380311e-50	1.5749426415233968e-8	9.414342539368137e-16	3.59239220877712e-7	-1.3061082939160197e-19	9.275532986815533e-23	2.244492211321946e-11	5.018310930486025e-11	4.6286926432737535e-10
66900000	0.004999804363214026	8.682743584515403e-50	-1.3434212218115805e-50	1.5749426415233968e-8	9.414342539368137e-16	3.59239220877712e-7	-1.3061082938205622e-19	9.275532986815533e-23	2.244492211321946e-11	5.018310930486025e-11	4.6286926432737535e-10
67000000	0.004999804363214026	8.682743584515403e-50	-1.3454325993851296e-50	1.5749426415233968e-8	9.414342539368137e-16	3.59239220877712e-7	-1.3061082937251047e-19	9.275532986815533e-23	2.244492211321946e-11	5.018310930486025e-11	4.6286926432737535e-10
67100000	0.004999804363214026	8.682743584515403e-50	-1.3474439769586787e-50	1.5749426415233968e-8	9.414342539368137e-16	3.59239220877712e-7	-1.3061082936296474e-19	9.275532986815533e-23	2.244492211321946e-11	5.018310930486025e-11	4.6286926432737535e-10
67200000	0.004999804363214026	8.682743584515403e-50	-1.3494553545322279e-50	1.5749426415233968e-8	9.414342539368137e-16	3.59239220877712e-7	-1.30610829353419e-19	9.275532986815533e-23	2.244492211321946e-11	5.018310930486025e-11	4.6286926432737535e-10
67300000	0.004999804363214026	8.682743584515403e-50	-1.351466732105777e-50	1.5749426415233968e-8	9.414342539368137e-16	3.59239220877712e-7	-1.3061082934387324e-19	9.275532986815533e-23	2.244492211321946e-11	5.018310930486025e-11	4.6286926432737535e-10
67400000	0.004999804363214026	8.682743584515403e-50	-1.353478109679326e-50	1.5749426415233968e-8	9.414342539368137e-16	3.59239220877712e-7	-1.306108293343275e-19	9.275532986815533e-23	2.244492211321946e-11	5.018310930486025e-11	4.6286926432737535e-10
67500000	0.004999804363214026	8.682743584515403e-50	-1.3554894872528752e-50	1.5749426415233968e-8	9.414342539368137e-16	3.59239220877712e-7	-1.3061082932478176e-19	9.275532986815533e-23	2.244492211321946e-11	5.018310930486025e-11	4.6286926432737535e-10
67600000	0.004999804363214026	8.682743584515403e-50	-1.3575008648264244e-50	1.5749426415233968e-8	9.414342539368137e-16	3.59239220877712e-7	-1.30610829315236e-19	9.275532986815533e-23	2.244492211321946e-11	5.018310930486025e-11	4.6286926432737535e-10
67700000	0.004999804363214026	8.682743584515403e-50	-1.3595122423999732e-50	1.5749426415233968e-8	9.414342539368137e-16	3.59239220877712e-7	-1.3061082930569026e-19	9.275532986815533e-23	2.244492211321946e-11	5.018310930486025e-11	4.6286926432737535e-10
67800000	0.004999804363214026	8.682743584515403e-50	-1.3615236199735224e-50	1.5749426415233968e-8	9.414342539368137e-16	3.59239220877712e-7	-1.3061082929614453e-19	9.275532986815533e-23	2.244492211321946e-11	5.018310930486025e-11	4.628692643273754e-10
67900000	0.004999804363214026	8.682743584515403e-50	-1.3635349975470715e-50	1.5749426415233968e-8	9.414342539368137e-16	3.59239220877712e-7	-1.3061082928659878e-19	9.275532986815533e-23	2.244492211321946e-11	5.018310930486025e-11	4.628692643273754e-10
68000000	0.004999804363214026	8.682743584515403e-50	-1.3655463751206206e-50	1.5749426415233968e-8	9.414342539368137e-16	3.59239220877712e-7	-1.3061082927705303e-19	9.275532986815533e-23	2.244492211321946e-11	5.018310930486025e-11	4.628692643273754e-10
68100000	0.004999804363214026	8.682743584515403e-50	-1.3675577526941697e-50	1.5749426415233968e-8	9.414342539368137e-16	3.59239220877712e-7	-1.3061082926750728e-19	9.275532986815533e-23	2.244492211321946e-11	5.018310930486025e-11	4.628692643273754e-10
68200000	0.004999804363214026	8.682743584515403e-50	-1.3695691302677188e-50	1.5749426415233968e-8	9.414342539368137e-16	3.59239220877712e-7	-1.3061082925796155e-19	9.275532986815533e-23	2.244492211321946e-11	5.018310930486025e-11	4.628692643273754e-10
68300000	0.004999804363214026	8.682743584515403e-50	-1.371580507841268e-50	1.5749426415233968e-8	9.414342539368137e-16	3.59239220877712e-7	-1.306108292484158e-19	9.275532986815533e-23	2.244492211321946e-11	5.018310930486025e-11	4.628692643273754e-10
68400000	0.004999804363214026	8.682743584515403e-50	-1.373591885414817e-50	1.5749426415233968e-8	9.414342539368137e-16	3.59239220877712e-7	-1.3061082923887005e-19	9.275532986815533e-23	2.244492211321946e-11	5.018310930486025e-11	4.628692643273754e-10
68500000	0.004999804363214026	8.682743584515403e-50	-1.375603262988366e-50	1.5749426415233968e-8	9.414342539368137e-16	3.59239220877712e-7	-1.3061082922932432e-19	9.275532986815533e-23	2.244492211321946e-11	5.018310930486025e-11	4.628692643273754e-10
68600000	0.004999804363214026	8.682743584515403e-50	-1.377614640561915e-50	1.5749426415233968e-8	9.414342539368137e-16	3.59239220877712e-7	-1.3061082921977857e-19	9.275532986815533e-23	2.244492211321946e-11	5.018310930486025e-11	4.628692643273754e-10
68700000	0.004999804363214026	8.682743584515403e-50	-1.3796260181354642e-50	1.5749426415233968e-8	9.414342539368137e-16	3.59239220877712e-7	-1.3061082921023282e-19	9.275532986815533e-23	2.244492211321946e-11	5.018310930486025e-11	4.628692643273754e-10
68800000	0.004999804363214026	8.682743584515403e-50	-1.3816373957090133e-50	1.5749426415233968e-8	9.414342539368137e-16	3.59239220877712e-7	-1.3061082920068706e-19	9.275532986815533e-23	2.244492211321946e-11	5.018310930486025e-11	4.628692643273754e-10
68900000	0.004999804363214026	8.682743584515403e-50	-1.3836487732825622e-50	1.5749426415233968e-8	9.414342539368137e-16	3.59239220877712e-7	-1.3061082919114134e-19	9.275532986815533e-23	2.244492211321946e-11	5.018310930486025e-11	4.628692643273754e-10
69000000	0.004999804363214026	8.682743584515403e-50	-1.3856601508561114e-50	1.5749426415233968e-8	9.414342539368137e-16	3.59239220877712e-7	-1.3061082918159559e-19	9.275532986815533e-23	2.244492211321946e-11	5.018310930486025e-11	4.628692643273754e-10
69100000	0.004999804363214026	8.682743584515403e-50	-1.3876715284296605e-50	1.5749426415233968e-8	9.414342539368137e-16	3.59239220877712e-7	-1.3061082917204983e-19	9.275532986815533e-23	2.244492211321946e-11	5.018310930486025e-11	4.628692643273754e-10
69200000	0.004999804363214026	8.682743584515403e-50	-1.3896829060032096e-50	1.5749426415233968e-8	9.414342539368137e-16	3.59239220877712e-7	-1.3061082916250408e-19	9.275532986815533e-23	2.244492211321946e-11	5.018310930486025e-11	4.628692643273754e-10
69300000	0.004999804363214026	8.682743584515403e-50	-1.3916942835767585e-50	1.5749426415233968e-8	9.414342539368137e-16	3.59239220877712e-7	-1.3061082915295836e-19	9.275532986815533e-23	2.244492211321946e-11	5.018310930486025e-11	4.628692643273754e-10
69400000	0.004999804363214026	8.682743584515403e-50	-1.3937056611503076e-50	1.5749426415233968e-8	9.414342539368137e-16	3.59239220877712e-7	-1.306108291434126e-19	9.275532986815533e-23	2.244492211321946e-11	5.018310930486025e-11	4.628692643273754e-10
69500000	0.004999804363214026	8.682743584515403e-50	-1.3957170387238567e-50	1.5749426415233968e-8	9.414342539368137e-16	3.59239220877712e-7	-1.3061082913386685e-19	9.275532986815533e-23	2.244492211321946e-11	5.018310930486025e-11	4.628692643273754e-10
69600000	0.004999804363214026	8.682743584515403e-50	-1.3977284162974056e-50	1.5749426415233968e-8	9.414342539368137e-16	3.59239220877712e-7	-1.3061082912432113e-19	9.275532986815533e-23	2.244492211321946e-11	5.018310930486025e-11	4.628692643273754e-10
69700000	0.004999804363214026	8.682743584515403e-50	-1.3997397938709547e-50	1.5749426415233968e-8	9.414342539368137e-16	3.59239220877712e-7	-1.3061082911477537e-19	9.275532986815533e-23	2.244492211321946e-11	5.018310930486025e-11	4.628692643273754e-10
69800000	0.004999804363214026	8.682743584515403e-50	-1.4017511714445039e-50	1.5749426415233968e-8	9.414342539368137e-16	3.59239220877712e-7	-1.3061082910522962e-19	9.275532986815533e-23	2.244492211321946e-11	5.018310930486025e-11	4.628692643273754e-10
69900000	0.004999804363214026	8.682743584515403e-50	-1.403762549018053e-50	1.5749426415233968e-8	9.414342539368137e-16	3.59239220877712e-7	-1.3061082909568387e-19	9.275532986815533e-23	2.244492211321946e-11	5.018310930486025e-11	4.628692643273754e-10
70000000	0.004999804363214026	8.682743584515403e-50	-1.4057739265916019e-50	1.5749426415233968e-8	9.414342539368137e-16	3.59239220877712e-7	-1.3061082908613814e-19	9.275532986815533e-23	2.244492211321946e-11	5.018310930486025e-11	4.628692643273754e-10
70100000	0.004999804363214026	8.682743584515403e-50	-1.407785304165151e-50	1.5749426415233968e-8	9.414342539368137e-16	3.59239220877712e-7	-1.306108290765924e-19	9.275532986815533e-23	2.244492211321946e-11	5.018310930486025e-11	4.628692643273754e-10
70200000	0.004999804363214026	8.682743584515403e-50	-1.4097966817387e-50	1.5749426415233968e-8	9.414342539368137e-16	3.59239220877712e-7	-1.3061082906704664e-19	9.275532986815533e-23	2.244492211321946e-11	5.018310930486025e-11	4.628692643273754e-10
70300000	0.004999804363214026	8.682743584515403e-50	-1.411808059312249e-50	1.5749426415233968e-8	9.414342539368137e-16	3.59239220877712e-7	-1.306108290575009e-19	9.275532986815533e-23	2.244492211321946e-11	5.018310930486025e-11	4.628692643273754e-10
70400000	0.004999804363214026	8.682743584515403e-50	-1.413819436885798e-50	1.5749426415233968e-8	9.414342539368137e-16	3.59239220877712e-7	-1.3061082904795516e-19	9.275532986815533e-23	2.244492211321946e-11	5.018310930486025e-11	4.628692643273754e-10
70500000	0.004999804363214026	8.682743584515403e-50	-1.4158308144593472e-50	1.5749426415233968e-8	9.414342539368137e-16	3.59239220877712e-7	-1.306108290384094e-19	9.275532986815533e-23	2.244492211321946e-11	5.018310930486025e-11	4.628692643273754e-10
70600000	0.004999804363214026	8.6827435845154e-50	-1.4178421920328961e-50	1.5749426415233968e-8	9.414342539368137e-16	3.59239220877712e-7	-1.3061082902886366e-19	9.275532986815533e-23	2.244492211321946e-11	5.018310930486025e-11	4.628692643273754e-10
70700000	0.004999804363214026	8.6827435845154e-50	-1.4198535696064452e-50	1.5749426415233968e-8	9.414342539368137e-16	3.59239220877712e-7	-1.306108290193179e-19	9.275532986815533e-23	2.244492211321946e-11	5.018310930486025e-11	4.628692643273754e-10
70800000	0.004999804363214026	8.6827435845154e-50	-1.4218649471799944e-50	1.5749426415233968e-8	9.414342539368137e-16	3.59239220877712e-7	-1.3061082900977218e-19	9.275532986815533e-23	2.244492211321946e-11	5.018310930486025e-11	4.628692643273754e-10
70900000	0.004999804363214026	8.6827435845154e-50	-1.4238763247535435e-50	1.5749426415233968e-8	9.414342539368137e-16	3.59239220877712e-7	-1.3061082900022643e-19	9.275532986815533e-23	2.244492211321946e-11	5.018310930486025e-11	4.628692643273754e-10
71000000	0.004999804363214026	8.6827435845154e-50	-1.4258877023270924e-50	1.5749426415233968e-8	9.414342539368137e-16	3.59239220877712e-7	-1.3061082899068068e-19	9.275532986815533e-23	2.244492211321946e-11	5.018310930486025e-11	4.628692643273754e-10
71100000	0.004999804363214026	8.6827435845154e-50	-1.4278990799006415e-50	1.5749426415233968e-8	9.414342539368137e-16	3.59239220877712e-7	-1.3061082898113495e-19	9.275532986815533e-23	2.244492211321946e-11	5.018310930486025e-11	4.6286926432737546e-10
71200000	0.004999804363214026	8.6827435845154e-50	-1.4299104574741906e-50	1.5749426415233968e-8	9.414342539368137e-16	3.59239220877712e-7	-1.306108289715892e-19	9.275532986815533e-23	2.244492211321946e-11	5.018310930486025e-11	4.6286926432737546e-10
71300000	0.004999804363214026	8.6827435845154e-50	-1.4319218350477397e-50	1.5749426415233968e-8	9.414342539368137e-16	3.59239220877712e-7	-1.3061082896204345e-19	9.275532986815533e-23	2.244492211321946e-11	5.018310930486025e-11	4.6286926432737546e-10
71400000	0.004999804363214026	8.6827435845154e-50	-1.4339332126212886e-50	1.5749426415233968e-8	9.414342539368137e-16	3.59239220877712e-7	-1.306108289524977e-19	9.275532986815533e-23	2.244492211321946e-11	5.018310930486025e-11	4.6286926432737546e-10
71500000	0.004999804363214026	8.6827435845154e-50	-1.4359445901948377e-50	1.5749426415233968e-8	9.414342539368137e-16	3.59239220877712e-7	-1.3061082894295197e-19	9.275532986815533e-23	2.244492211321946e-11	5.018310930486025e-11	4.6286926432737546e-10
71600000	0.004999804363214026	8.6827435845154e-50	-1.4379559677683869e-50	1.5749426415233968e-8	9.414342539368137e-16	3.59239220877712e-7	-1.3061082893340622e-19	9.275532986815533e-23	2.244492211321946e-11	5.018310930486025e-11	4.6286926432737546e-10
71700000	0.004999804363214026	8.6827435845154e-50	-1.439967345341936e-50	1.5749426415233968e-8	9.414342539368137e-16	3.59239220877712e-7	-1.3061082892386047e-19	9.275532986815533e-23	2.244492211321946e-11	5.018310930486025e-11	4.6286926432737546e-10
71800000	0.004999804363214026	8.6827435845154e-50	-1.441978722915485e-50	1.5749426415233968e-8	9.414342539368137e-16	3.59239220877712e-7	-1.3061082891431471e-19	9.275532986815533e-23	2.244492211321946e-11	5.018310930486025e-11	4.6286926432737546e-10
71900000	0.004999804363214026	8.6827435845154e-50	-1.443990100489034e-50	1.5749426415233968e-8	9.414342539368137e-16	3.59239220877712e-7	-1.3061082890476899e-19	9.275532986815533e-23	2.244492211321946e-11	5.018310930486025e-11	4.6286926432737546e-10
72000000	0.004999804363214026	8.6827435845154e-50	-1.4460014780625831e-50	1.5749426415233968e-8	9.414342539368137e-16	3.59239220877712e-7	-1.3061082889522324e-19	9.275532986815533e-23	2.244492211321946e-11	5.018310930486025e-11	4.6286926432737546e-10
72100000	0.004999804363214026	8.6827435845154e-50	-1.4480128556361322e-50	1.5749426415233968e-8	9.414342539368137e-16	3.59239220877712e-7	-1.3061082888567748e-19	9.275532986815533e-23	2.244492211321946e-11	5.018310930486025e-11	4.6286926432737546e-10
72200000	0.004999804363214026	8.6827435845154e-50	-1.4500242332096814e-50	1.5749426415233968e-8	9.414342539368137e-16	3.59239220877712e-7	-1.3061082887613176e-19	9.275532986815533e-23	2.244492211321946e-11	5.018310930486025e-11	4.6286926432737546e-10
72300000	0.004999804363214026	8.6827435845154e-50	-1.4520356107832305e-50	1.5749426415233968e-8	9.414342539368137e-16	3.59239220877712e-7	-1.30610828866586e-19	9.275532986815533e-23	2.244492211321946e-11	5.018310930486025e-11	4.6286926432737546e-10
72400000	0.004999804363214026	8.6827435845154e-50	-1.4540469883567796e-50	1.5749426415233968e-8	9.414342539368137e-16	3.59239220877712e-7	-1.3061082885704025e-19	9.275532986815533e-23	2.244492211321946e-11	5.018310930486025e-11	4.6286926432737546e-10
72500000	0.004999804363214026	8.6827435845154e-50	-1.4560583659303287e-50	1.5749426415233968e-8	9.414342539368137e-16	3.59239220877712e-7	-1.306108288474945e-19	9.275532986815533e-23	2.244492211321946e-11	5.018310930486025e-11	4.6286926432737546e-10
72600000	0.004999804363214026	8.6827435845154e-50	-1.4580697435038779e-50	1.5749426415233968e-8	9.414342539368137e-16	3.59239220877712e-7	-1.3061082883794878e-19	9.275532986815533e-23	2.244492211321946e-11	5.018310930486025e-11	4.6286926432737546e-10
72700000	0.004999804363214026	8.6827435845154e-50	-1.460081121077427e-50	1.5749426415233968e-8	9.414342539368137e-16	3.59239220877712e-7	-1.3061082882840302e-19	9.275532986815533e-23	2.244492211321946e-11	5.018310930486025e-11	4.6286926432737546e-10
72800000	0.004999804363214026	8.6827435845154e-50	-1.462092498650976e-50	1.5749426415233968e-8	9.414342539368137e-16	3.59239220877712e-7	-1.3061082881885727e-19	9.275532986815533e-23	2.244492211321946e-11	5.018310930486025e-11	4.6286926432737546e-10
72900000	0.004999804363214026	8.6827435845154e-50	-1.4641038762245252e-50	1.5749426415233968e-8	9.414342539368137e-16	3.59239220877712e-7	-1.3061082880931152e-19	9.275532986815533e-23	2.244492211321946e-11	5.018310930486025e-11	4.6286926432737546e-10
73000000	0.004999804363214026	8.6827435845154e-50	-1.4661152537980743e-50	1.5749426415233968e-8	9.414342539368137e-16	3.59239220877712e-7	-1.306108287997658e-19	9.275532986815533e-23	2.244492211321946e-11	5.018310930486025e-11	4.6286926432737546e-10
73100000	0.004999804363214026	8.6827435845154e-50	-1.4681266313716235e-50	1.5749426415233968e-8	9.414342539368137e-16	3.59239220877712e-7	-1.3061082879022004e-19	9.275532986815533e-23	2.244492211321946e-11	5.018310930486025e-11	4.6286926432737546e-10
73200000	0.004999804363214026	8.6827435845154e-50	-1.4701380089451726e-50	1.5749426415233968e-8	9.414342539368137e-16	3.59239220877712e-7	-1.306108287806743e-19	9.275532986815533e-23	2.244492211321946e-11	5.018310930486025e-11	4.6286926432737546e-10
73300000	0.004999804363214026	8.6827435845154e-50	-1.4721493865187217e-50	1.5749426415233968e-8	9.414342539368137e-16	3.59239220877712e-7	-1.3061082877112854e-19	9.275532986815533e-23	2.244492211321946e-11	5.018310930486025e-11	4.6286926432737546e-10
73400000	0.004999804363214026	8.6827435845154e-50	-1.4741607640922708e-50	1.5749426415233968e-8	9.414342539368137e-16	3.59239220877712e-7	-1.3061082876158281e-19	9.275532986815533e-23	2.244492211321946e-11	5.018310930486025e-11	4.6286926432737546e-10
73500000	0.004999804363214026	8.6827435845154e-50	-1.47617214166582e-50	1.5749426415233968e-8	9.414342539368137e-16	3.59239220877712e-7	-1.3061082875203706e-19	9.275532986815533e-23	2.244492211321946e-11	5.018310930486025e-11	4.6286926432737546e-10
73600000	0.004999804363214026	8.6827435845154e-50	-1.478183519239369e-50	1.5749426415233968e-8	9.414342539368137e-16	3.59239220877712e-7	-1.306108287424913e-19	9.275532986815533e-23	2.244492211321946e-11	5.018310930486025e-11	4.6286926432737546e-10
73700000	0.004999804363214026	8.6827435845154e-50	-1.4801948968129182e-50	1.5749426415233968e-8	9.414342539368137e-16	3.59239220877712e-7	-1.3061082873294558e-19	9.275532986815533e-23	2.244492211321946e-11	5.018310930486025e-11	4.6286926432737546e-10
73800000	0.004999804363214026	8.6827435845154e-50	-1.4822062743864673e-50	1.5749426415233968e-8	9.414342539368137e-16	3.59239220877712e-7	-1.3061082872339983e-19	9.275532986815533e-23	2.244492211321946e-11	5.018310930486025e-11	4.6286926432737546e-10
73900000	0.004999804363214026	8.6827435845154e-50	-1.4842176519600164e-50	1.5749426415233968e-8	9.414342539368137e-16	3.59239220877712e-7	-1.3061082871385408e-19	9.275532986815533e-23	2.244492211321946e-11	5.018310930486025e-11	4.6286926432737546e-10
74000000	0.004999804363214026	8.6827435845154e-50	-1.4862290295335656e-50	1.5749426415233968e-8	9.414342539368137e-16	3.59239220877712e-7	-1.3061082870430833e-19	9.275532986815533e-23	2.244492211321946e-11	5.018310930486025e-11	4.6286926432737546e-10
74100000	0.004999804363214026	8.6827435845154e-50	-1.4882404071071147e-50	1.5749426415233968e-8	9.414342539368137e-16	3.59239220877712e-7	-1.306108286947626e-19	9.275532986815533e-23	2.244492211321946e-11	5.018310930486025e-11	4.6286926432737546e-10
74200000	0.004999804363214026	8.6827435845154e-50	-1.4902517846806638e-50	1.5749426415233968e-8	9.414342539368137e-16	3.59239220877712e-7	-1.3061082868521685e-19	9.275532986815533e-23	2.244492211321946e-11	5.018310930486025e-11	4.6286926432737546e-10
74300000	0.004999804363214026	8.6827435845154e-50	-1.4922631622542127e-50	1.5749426415233968e-8	9.414342539368137e-16	3.59239220877712e-7	-1.306108286756711e-19	9.275532986815533e-23	2.244492211321946e-11	5.018310930486025e-11	4.6286926432737546e-10
74400000	0.004999804363214026	8.6827435845154e-50	-1.4942745398277618e-50	1.5749426415233968e-8	9.414342539368137e-16	3.59239220877712e-7	-1.3061082866612535e-19	9.275532986815533e-23	2.244492211321946e-11	5.018310930486025e-11	4.6286926432737546e-10
74500000	0.004999804363214026	8.6827435845154e-50	-1.4962859174013107e-50	1.5749426415233968e-8	9.414342539368137e-16	3.59239220877712e-7	-1.3061082865657962e-19	9.275532986815533e-23	2.244492211321946e-11	5.018310930486025e-11	4.6286926432737546e-10
74600000	0.004999804363214026	8.6827435845154e-50	-1.4982972949748598e-50	1.5749426415233968e-8	9.414342539368137e-16	3.59239220877712e-7	-1.3061082864703387e-19	9.275532986815533e-23	2.244492211321946e-11	5.018310930486025e-11	4.6286926432737546e-10
74700000	0.004999804363214026	8.6827435845154e-50	-1.500308672548409e-50	1.5749426415233968e-8	9.414342539368137e-16	3.59239220877712e-7	-1.3061082863748812e-19	9.275532986815533e-23	2.244492211321946e-11	5.018310930486025e-11	4.6286926432737546e-10
74800000	0.004999804363214026	8.6827435845154e-50	-1.5023200501219578e-50	1.5749426415233968e-8	9.414342539368137e-16	3.59239220877712e-7	-1.306108286279424e-19	9.275532986815533e-23	2.244492211321946e-11	5.018310930486025e-11	4.6286926432737546e-10
74900000	0.004999804363214026	8.6827435845154e-50	-1.5043314276955067e-50	1.5749426415233968e-8	9.414342539368137e-16	3.59239220877712e-7	-1.3061082861839664e-19	9.275532986815533e-23	2.244492211321946e-11	5.018310930486025e-11	4.6286926432737546e-10
75000000	0.004999804363214026	8.6827435845154e-50	-1.5063428052690558e-50	1.5749426415233968e-8	9.414342539368137e-16	3.59239220877712e-7	-1.3061082860885089e-19	9.275532986815533e-23	2.244492211321946e-11	5.018310930486025e-11	4.6286926432737546e-10
75100000	0.004999804363214026	8.6827435845154e-50	-1.5083541828426047e-50	1.5749426415233968e-8	9.414342539368137e-16	3.59239220877712e-7	-1.3061082859930514e-19	9.275532986815533e-23	2.244492211321946e-11	5.018310930486025e-11	4.6286926432737546e-10
75200000	0.004999804363214026	8.6827435845154e-50	-1.5103655604161536e-50	1.5749426415233968e-8	9.414342539368137e-16	3.59239220877712e-7	-1.306108285897594e-19	9.275532986815533e-23	2.244492211321946e-11	5.018310930486025e-11	4.6286926432737546e-10
75300000	0.004999804363214026	8.6827435845154e-50	-1.5123769379897027e-50	1.5749426415233968e-8	9.414342539368137e-16	3.59239220877712e-7	-1.3061082858021366e-19	9.275532986815533e-23	2.244492211321946e-11	5.018310930486025e-11	4.6286926432737546e-10
75400000	0.004999804363214026	8.6827435845154e-50	-1.5143883155632516e-50	1.5749426415233968e-8	9.414342539368137e-16	3.59239220877712e-7	-1.306108285706679e-19	9.275532986815533e-23	2.244492211321946e-11	5.018310930486025e-11	4.6286926432737546e-10
75500000	0.004999804363214026	8.6827435845154e-50	-1.5163996931368005e-50	1.5749426415233968e-8	9.414342539368137e-16	3.59239220877712e-7	-1.3061082856112215e-19	9.275532986815533e-23	2.244492211321946e-11	5.018310930486025e-11	4.6286926432737546e-10
75600000	0.004999804363214026	8.6827435845154e-50	-1.5184110707103494e-50	1.5749426415233968e-8	9.414342539368137e-16	3.59239220877712e-7	-1.3061082855157643e-19	9.275532986815533e-23	2.244492211321946e-11	5.018310930486025e-11	4.6286926432737546e-10
75700000	0.004999804363214026	8.6827435845154e-50	-1.5204224482838983e-50	1.5749426415233968e-8	9.414342539368137e-16	3.59239220877712e-7	-1.3061082854203068e-19	9.275532986815533e-23	2.244492211321946e-11	5.018310930486025e-11	4.6286926432737546e-10
75800000	0.004999804363214026	8.6827435845154e-50	-1.5224338258574472e-50	1.5749426415233968e-8	9.414342539368137e-16	3.59239220877712e-7	-1.3061082853248492e-19	9.275532986815533e-23	2.244492211321946e-11	5.018310930486025e-11	4.6286926432737546e-10
75900000	0.004999804363214026	8.6827435845154e-50	-1.524445203430996e-50	1.5749426415233968e-8	9.414342539368137e-16	3.59239220877712e-7	-1.3061082852293917e-19	9.275532986815533e-23	2.244492211321946e-11	5.018310930486025e-11	4.6286926432737546e-10
76000000	0.004999804363214026	8.6827435845154e-50	-1.526456581004545e-50	1.5749426415233968e-8	9.414342539368137e-16	3.59239220877712e-7	-1.3061082851339344e-19	9.275532986815533e-23	2.244492211321946e-11	5.018310930486025e-11	4.6286926432737546e-10
76100000	0.004999804363214026	8.6827435845154e-50	-1.5284679585780938e-50	1.5749426415233968e-8	9.414342539368137e-16	3.59239220877712e-7	-1.306108285038477e-19	9.275532986815533e-23	2.244492211321946e-11	5.018310930486025e-11	4.6286926432737546e-10
76200000	0.004999804363214026	8.6827435845154e-50	-1.5304793361516427e-50	1.5749426415233968e-8	9.414342539368137e-16	3.59239220877712e-7	-1.3061082849430194e-19	9.275532986815533e-23	2.244492211321946e-11	5.018310930486025e-11	4.6286926432737546e-10
76300000	0.004999804363214026	8.6827435845154e-50	-1.5324907137251916e-50	1.5749426415233968e-8	9.414342539368137e-16	3.59239220877712e-7	-1.3061082848475621e-19	9.275532986815533e-23	2.244492211321946e-11	5.018310930486025e-11	4.6286926432737546e-10
76400000	0.004999804363214026	8.6827435845154e-50	-1.5345020912987402e-50	1.5749426415233968e-8	9.414342539368137e-16	3.59239220877712e-7	-1.3061082847521046e-19	9.275532986815533e-23	2.244492211321946e-11	5.018310930486025e-11	4.6286926432737546e-10
76500000	0.004999804363214026	8.6827435845154e-50	-1.536513468872289e-50	1.5749426415233968e-8	9.414342539368137e-16	3.59239220877712e-7	-1.3061082846566471e-19	9.275532986815533e-23	2.244492211321946e-11	5.018310930486025e-11	4.6286926432737546e-10
76600000	0.004999804363214026	8.6827435845154e-50	-1.538524846445838e-50	1.5749426415233968e-8	9.414342539368137e-16	3.59239220877712e-7	-1.3061082845611896e-19	9.275532986815533e-23	2.244492211321946e-11	5.018310930486025e-11	4.6286926432737546e-10
76700000	0.004999804363214026	8.6827435845154e-50	-1.540536224019387e-50	1.5749426415233968e-8	9.414342539368137e-16	3.59239220877712e-7	-1.3061082844657323e-19	9.275532986815533e-23	2.244492211321946e-11	5.018310930486025e-11	4.6286926432737546e-10
76800000	0.004999804363214026	8.6827435845154e-50	-1.5425476015929355e-50	1.5749426415233968e-8	9.414342539368137e-16	3.59239220877712e-7	-1.3061082843702748e-19	9.275532986815533e-23	2.244492211321946e-11	5.018310930486025e-11	4.6286926432737546e-10
76900000	0.004999804363214026	8.6827435845154e-50	-1.5445589791664844e-50	1.5749426415233968e-8	9.414342539368137e-16	3.59239220877712e-7	-1.3061082842748173e-19	9.275532986815533e-23	2.244492211321946e-11	5.018310930486025e-11	4.6286926432737546e-10
77000000	0.004999804363214026	8.6827435845154e-50	-1.5465703567400333e-50	1.5749426415233968e-8	9.414342539368137e-16	3.59239220877712e-7	-1.3061082841793598e-19	9.275532986815533e-23	2.244492211321946e-11	5.018310930486025e-11	4.6286926432737546e-10
77100000	0.004999804363214026	8.6827435845154e-50	-1.5485817343135822e-50	1.5749426415233968e-8	9.414342539368137e-16	3.59239220877712e-7	-1.3061082840839025e-19	9.275532986815533e-23	2.244492211321946e-11	5.018310930486025e-11	4.6286926432737546e-10
77200000	0.004999804363214026	8.6827435845154e-50	-1.5505931118871308e-50	1.5749426415233968e-8	9.414342539368137e-16	3.59239220877712e-7	-1.306108283988445e-19	9.275532986815533e-23	2.244492211321946e-11	5.018310930486025e-11	4.6286926432737546e-10
77300000	0.004999804363214026	8.6827435845154e-50	-1.5526044894606797e-50	1.5749426415233968e-8	9.414342539368137e-16	3.59239220877712e-7	-1.3061082838929875e-19	9.275532986815533e-23	2.244492211321946e-11	5.018310930486025e-11	4.6286926432737546e-10
77400000	0.004999804363214026	8.6827435845154e-50	-1.5546158670342284e-50	1.5749426415233968e-8	9.414342539368137e-16	3.59239220877712e-7	-1.3061082837975302e-19	9.275532986815533e-23	2.244492211321946e-11	5.018310930486025e-11	4.6286926432737546e-10
77500000	0.004999804363214026	8.6827435845154e-50	-1.5566272446077772e-50	1.5749426415233968e-8	9.414342539368137e-16	3.59239220877712e-7	-1.3061082837020727e-19	9.275532986815533e-23	2.244492211321946e-11	5.018310930486025e-11	4.6286926432737546e-10
77600000	0.004999804363214026	8.6827435845154e-50	-1.558638622181326e-50	1.5749426415233968e-8	9.414342539368137e-16	3.59239220877712e-7	-1.3061082836066152e-19	9.275532986815533e-23	2.244492211321946e-11	5.018310930486025e-11	4.6286926432737546e-10
77700000	0.004999804363214026	8.6827435845154e-50	-1.5606499997548748e-50	1.5749426415233968e-8	9.414342539368137e-16	3.59239220877712e-7	-1.3061082835111577e-19	9.275532986815533e-23	2.244492211321946e-11	5.018310930486025e-11	4.6286926432737546e-10
77800000	0.004999804363214026	8.6827435845154e-50	-1.5626613773284234e-50	1.5749426415233968e-8	9.414342539368137e-16	3.59239220877712e-7	-1.3061082834157004e-19	9.275532986815533e-23	2.244492211321946e-11	5.018310930486025e-11	4.6286926432737546e-10
77900000	0.004999804363214026	8.682743584515399e-50	-1.5646727549019723e-50	1.5749426415233968e-8	9.414342539368137e-16	3.59239220877712e-7	-1.306108283320243e-19	9.275532986815533e-23	2.244492211321946e-11	5.018310930486025e-11	4.6286926432737546e-10
78000000	0.004999804363214026	8.682743584515399e-50	-1.566684132475521e-50	1.5749426415233968e-8	9.414342539368137e-16	3.59239220877712e-7	-1.3061082832247854e-19	9.275532986815533e-23	2.244492211321946e-11	5.018310930486025e-11	4.628692643273754e-10
78100000	0.004999804363214026	8.682743584515399e-50	-1.5686955100490698e-50	1.5749426415233968e-8	9.414342539368137e-16	3.59239220877712e-7	-1.3061082831293279e-19	9.275532986815533e-23	2.244492211321946e-11	5.018310930486025e-11	4.628692643273754e-10
78200000	0.004999804363214026	8.682743584515399e-50	-1.5707068876226185e-50	1.5749426415233968e-8	9.414342539368137e-16	3.59239220877712e-7	-1.3061082830338706e-19	9.275532986815533e-23	2.244492211321946e-11	5.018310930486025e-11	4.628692643273754e-10
78300000	0.004999804363214026	8.682743584515399e-50	-1.5727182651961674e-50	1.5749426415233968e-8	9.414342539368137e-16	3.59239220877712e-7	-1.306108282938413e-19	9.275532986815533e-23	2.244492211321946e-11	5.018310930486025e-11	4.628692643273754e-10
78400000	0.004999804363214026	8.682743584515399e-50	-1.574729642769716e-50	1.5749426415233968e-8	9.414342539368137e-16	3.59239220877712e-7	-1.3061082828429556e-19	9.275532986815533e-23	2.244492211321946e-11	5.018310930486025e-11	4.628692643273754e-10
78500000	0.004999804363214026	8.682743584515399e-50	-1.5767410203432647e-50	1.5749426415233968e-8	9.414342539368137e-16	3.59239220877712e-7	-1.3061082827474983e-19	9.275532986815533e-23	2.244492211321946e-11	5.018310930486025e-11	4.628692643273754e-10
78600000	0.004999804363214026	8.682743584515399e-50	-1.5787523979168136e-50	1.5749426415233968e-8	9.414342539368137e-16	3.59239220877712e-7	-1.3061082826520408e-19	9.275532986815533e-23	2.244492211321946e-11	5.018310930486025e-11	4.628692643273754e-10
78700000	0.004999804363214026	8.682743584515399e-50	-1.5807637754903622e-50	1.5749426415233968e-8	9.414342539368137e-16	3.59239220877712e-7	-1.3061082825565833e-19	9.275532986815533e-23	2.244492211321946e-11	5.018310930486025e-11	4.628692643273754e-10
78800000	0.004999804363214026	8.682743584515399e-50	-1.5827751530639109e-50	1.5749426415233968e-8	9.414342539368137e-16	3.59239220877712e-7	-1.3061082824611257e-19	9.275532986815533e-23	2.244492211321946e-11	5.018310930486025e-11	4.628692643273754e-10
78900000	0.004999804363214026	8.682743584515399e-50	-1.5847865306374597e-50	1.5749426415233968e-8	9.414342539368137e-16	3.59239220877712e-7	-1.3061082823656685e-19	9.275532986815533e-23	2.244492211321946e-11	5.018310930486025e-11	4.628692643273754e-10
79000000	0.004999804363214026	8.682743584515399e-50	-1.5867979082110084e-50	1.5749426415233968e-8	9.414342539368137e-16	3.59239220877712e-7	-1.306108282270211e-19	9.275532986815533e-23	2.244492211321946e-11	5.018310930486025e-11	4.628692643273754e-10
79100000	0.004999804363214026	8.682743584515399e-50	-1.588809285784557e-50	1.5749426415233968e-8	9.414342539368137e-16	3.59239220877712e-7	-1.3061082821747534e-19	9.275532986815533e-23	2.244492211321946e-11	5.018310930486025e-11	4.628692643273754e-10
79200000	0.004999804363214026	8.682743584515399e-50	-1.590820663358106e-50	1.5749426415233968e-8	9.414342539368137e-16	3.59239220877712e-7	-1.306108282079296e-19	9.275532986815533e-23	2.244492211321946e-11	5.018310930486025e-11	4.628692643273754e-10
79300000	0.004999804363214026	8.682743584515399e-50	-1.5928320409316546e-50	1.5749426415233968e-8	9.414342539368137e-16	3.59239220877712e-7	-1.3061082819838387e-19	9.275532986815533e-23	2.244492211321946e-11	5.018310930486025e-11	4.628692643273754e-10
79400000	0.004999804363214026	8.682743584515399e-50	-1.5948434185052032e-50	1.5749426415233968e-8	9.414342539368137e-16	3.59239220877712e-7	-1.3061082818883811e-19	9.275532986815533e-23	2.244492211321946e-11	5.018310930486025e-11	4.628692643273754e-10
79500000	0.004999804363214026	8.682743584515399e-50	-1.596854796078752e-50	1.5749426415233968e-8	9.414342539368137e-16	3.59239220877712e-7	-1.3061082817929236e-19	9.275532986815533e-23	2.244492211321946e-11	5.018310930486025e-11	4.628692643273754e-10
79600000	0.004999804363214026	8.682743584515399e-50	-1.5988661736523007e-50	1.5749426415233968e-8	9.414342539368137e-16	3.59239220877712e-7	-1.3061082816974664e-19	9.275532986815533e-23	2.244492211321946e-11	5.018310930486025e-11	4.628692643273754e-10
79700000	0.004999804363214026	8.682743584515399e-50	-1.6008775512258494e-50	1.5749426415233968e-8	9.414342539368137e-16	3.59239220877712e-7	-1.3061082816020088e-19	9.275532986815533e-23	2.244492211321946e-11	5.018310930486025e-11	4.628692643273754e-10
79800000	0.004999804363214026	8.682743584515399e-50	-1.602888928799398e-50	1.5749426415233968e-8	9.414342539368137e-16	3.59239220877712e-7	-1.3061082815065513e-19	9.275532986815533e-23	2.244492211321946e-11	5.018310930486025e-11	4.628692643273754e-10
79900000	0.004999804363214026	8.682743584515399e-50	-1.604900306372947e-50	1.5749426415233968e-8	9.414342539368137e-16	3.59239220877712e-7	-1.3061082814110938e-19	9.275532986815533e-23	2.244492211321946e-11	5.018310930486025e-11	4.628692643273754e-10
80000000	0.004999804363214026	8.682743584515399e-50	-1.6069116839464956e-50	1.5749426415233968e-8	9.414342539368137e-16	3.59239220877712e-7	-1.3061082813156365e-19	9.275532986815533e-23	2.244492211321946e-11	5.018310930486025e-11	4.628692643273754e-10
80100000	0.004999804363214026	8.682743584515399e-50	-1.6089230615200442e-50	1.5749426415233968e-8	9.414342539368137e-16	3.59239220877712e-7	-1.306108281220179e-19	9.275532986815533e-23	2.244492211321946e-11	5.018310930486025e-11	4.628692643273754e-10
80200000	0.004999804363214026	8.682743584515399e-50	-1.6109344390935929e-50	1.5749426415233968e-8	9.414342539368137e-16	3.59239220877712e-7	-1.3061082811247215e-19	9.275532986815533e-23	2.244492211321946e-11	5.018310930486025e-11	4.628692643273754e-10
80300000	0.004999804363214026	8.682743584515399e-50	-1.6129458166671418e-50	1.5749426415233968e-8	9.414342539368137e-16	3.59239220877712e-7	-1.306108281029264e-19	9.275532986815533e-23	2.244492211321946e-11	5.018310930486025e-11	4.628692643273754e-10
80400000	0.004999804363214026	8.682743584515399e-50	-1.6149571942406904e-50	1.5749426415233968e-8	9.414342539368137e-16	3.59239220877712e-7	-1.3061082809338067e-19	9.275532986815533e-23	2.244492211321946e-11	5.018310930486025e-11	4.628692643273754e-10
80500000	0.004999804363214026	8.682743584515399e-50	-1.616968571814239e-50	1.5749426415233968e-8	9.414342539368137e-16	3.59239220877712e-7	-1.3061082808383492e-19	9.275532986815533e-23	2.244492211321946e-11	5.018310930486025e-11	4.628692643273754e-10
80600000	0.004999804363214026	8.682743584515399e-50	-1.618979949387788e-50	1.5749426415233968e-8	9.414342539368137e-16	3.59239220877712e-7	-1.3061082807428917e-19	9.275532986815533e-23	2.244492211321946e-11	5.018310930486025e-11	4.628692643273754e-10
80700000	0.004999804363214026	8.682743584515399e-50	-1.6209913269613366e-50	1.5749426415233968e-8	9.414342539368137e-16	3.59239220877712e-7	-1.3061082806474342e-19	9.275532986815533e-23	2.244492211321946e-11	5.018310930486025e-11	4.628692643273754e-10
80800000	0.004999804363214026	8.682743584515399e-50	-1.6230027045348852e-50	1.5749426415233968e-8	9.414342539368137e-16	3.59239220877712e-7	-1.306108280551977e-19	9.275532986815533e-23	2.244492211321946e-11	5.018310930486025e-11	4.628692643273754e-10
80900000	0.004999804363214026	8.682743584515399e-50	-1.625014082108434e-50	1.5749426415233968e-8	9.414342539368137e-16	3.59239220877712e-7	-1.3061082804565194e-19	9.275532986815533e-23	2.244492211321946e-11	5.018310930486025e-11	4.628692643273754e-10
81000000	0.004999804363214026	8.682743584515399e-50	-1.6270254596819828e-50	1.5749426415233968e-8	9.414342539368137e-16	3.59239220877712e-7	-1.306108280361062e-19	9.275532986815533e-23	2.244492211321946e-11	5.018310930486025e-11	4.628692643273754e-10
81100000	0.004999804363214026	8.682743584515399e-50	-1.6290368372555314e-50	1.5749426415233968e-8	9.414342539368137e-16	3.59239220877712e-7	-1.3061082802656046e-19	9.275532986815533e-23	2.244492211321946e-11	5.018310930486025e-11	4.628692643273754e-10
81200000	0.004999804363214026	8.682743584515399e-50	-1.63104821482908e-50	1.5749426415233968e-8	9.414342539368137e-16	3.59239220877712e-7	-1.306108280170147e-19	9.275532986815533e-23	2.244492211321946e-11	5.018310930486025e-11	4.6286926432737535e-10
81300000	0.004999804363214026	8.682743584515399e-50	-1.633059592402629e-50	1.5749426415233968e-8	9.414342539368137e-16	3.59239220877712e-7	-1.3061082800746896e-19	9.275532986815533e-23	2.244492211321946e-11	5.018310930486025e-11	4.6286926432737535e-10
81400000	0.004999804363214026	8.682743584515399e-50	-1.6350709699761776e-50	1.5749426415233968e-8	9.414342539368137e-16	3.59239220877712e-7	-1.306108279979232e-19	9.275532986815533e-23	2.244492211321946e-11	5.018310930486025e-11	4.6286926432737535e-10
81500000	0.004999804363214026	8.682743584515399e-50	-1.6370823475497265e-50	1.5749426415233968e-8	9.414342539368137e-16	3.59239220877712e-7	-1.3061082798837748e-19	9.275532986815533e-23	2.244492211321946e-11	5.018310930486025e-11	4.6286926432737535e-10
81600000	0.004999804363214026	8.682743584515399e-50	-1.6390937251232751e-50	1.5749426415233968e-8	9.414342539368137e-16	3.59239220877712e-7	-1.3061082797883173e-19	9.275532986815533e-23	2.244492211321946e-11	5.018310930486025e-11	4.6286926432737535e-10
81700000	0.004999804363214026	8.682743584515399e-50	-1.6411051026968238e-50	1.5749426415233968e-8	9.414342539368137e-16	3.59239220877712e-7	-1.3061082796928598e-19	9.275532986815533e-23	2.244492211321946e-11	5.018310930486025e-11	4.6286926432737535e-10
81800000	0.004999804363214026	8.682743584515399e-50	-1.6431164802703727e-50	1.5749426415233968e-8	9.414342539368137e-16	3.59239220877712e-7	-1.3061082795974022e-19	9.275532986815533e-23	2.244492211321946e-11	5.018310930486025e-11	4.6286926432737535e-10
81900000	0.004999804363214026	8.682743584515399e-50	-1.6451278578439213e-50	1.5749426415233968e-8	9.414342539368137e-16	3.59239220877712e-7	-1.306108279501945e-19	9.275532986815533e-23	2.244492211321946e-11	5.018310930486025e-11	4.6286926432737535e-10
82000000	0.004999804363214026	8.682743584515399e-50	-1.6471392354174702e-50	1.5749426415233968e-8	9.414342539368137e-16	3.59239220877712e-7	-1.3061082794064875e-19	9.275532986815533e-23	2.244492211321946e-11	5.018310930486025e-11	4.6286926432737535e-10
82100000	0.004999804363214026	8.682743584515399e-50	-1.6491506129910188e-50	1.5749426415233968e-8	9.414342539368137e-16	3.59239220877712e-7	-1.30610827931103e-19	9.275532986815533e-23	2.244492211321946e-11	5.018310930486025e-11	4.6286926432737535e-10
82200000	0.004999804363214026	8.682743584515399e-50	-1.6511619905645677e-50	1.5749426415233968e-8	9.414342539368137e-16	3.59239220877712e-7	-1.3061082792155727e-19	9.275532986815533e-23	2.244492211321946e-11	5.018310930486025e-11	4.6286926432737535e-10
82300000	0.004999804363214026	8.682743584515399e-50	-1.6531733681381164e-50	1.5749426415233968e-8	9.414342539368137e-16	3.59239220877712e-7	-1.3061082791201152e-19	9.275532986815533e-23	2.244492211321946e-11	5.018310930486025e-11	4.6286926432737535e-10
82400000	0.004999804363214026	8.682743584515399e-50	-1.6551847457116653e-50	1.5749426415233968e-8	9.414342539368137e-16	3.59239220877712e-7	-1.3061082790246576e-19	9.275532986815533e-23	2.244492211321946e-11	5.018310930486025e-11	4.6286926432737535e-10
82500000	0.004999804363214026	8.682743584515399e-50	-1.657196123285214e-50	1.5749426415233968e-8	9.414342539368137e-16	3.59239220877712e-7	-1.3061082789292001e-19	9.275532986815533e-23	2.244492211321946e-11	5.018310930486025e-11	4.6286926432737535e-10
82600000	0.004999804363214026	8.682743584515399e-50	-1.6592075008587628e-50	1.5749426415233968e-8	9.414342539368137e-16	3.59239220877712e-7	-1.3061082788337429e-19	9.275532986815533e-23	2.244492211321946e-11	5.018310930486025e-11	4.6286926432737535e-10
82700000	0.004999804363214026	8.682743584515399e-50	-1.6612188784323114e-50	1.5749426415233968e-8	9.414342539368137e-16	3.59239220877712e-7	-1.3061082787382853e-19	9.275532986815533e-23	2.244492211321946e-11	5.018310930486025e-11	4.6286926432737535e-10
82800000	0.004999804363214026	8.682743584515399e-50	-1.6632302560058603e-50	1.5749426415233968e-8	9.414342539368137e-16	3.59239220877712e-7	-1.3061082786428278e-19	9.275532986815533e-23	2.244492211321946e-11	5.018310930486025e-11	4.6286926432737535e-10
82900000	0.004999804363214026	8.682743584515399e-50	-1.6652416335794092e-50	1.5749426415233968e-8	9.414342539368137e-16	3.59239220877712e-7	-1.3061082785473703e-19	9.275532986815533e-23	2.244492211321946e-11	5.018310930486025e-11	4.6286926432737535e-10
83000000	0.004999804363214026	8.682743584515399e-50	-1.6672530111529578e-50	1.5749426415233968e-8	9.414342539368137e-16	3.59239220877712e-7	-1.306108278451913e-19	9.275532986815533e-23	2.244492211321946e-11	5.018310930486025e-11	4.6286926432737535e-10
83100000	0.004999804363214026	8.682743584515399e-50	-1.6692643887265067e-50	1.5749426415233968e-8	9.414342539368137e-16	3.59239220877712e-7	-1.3061082783564555e-19	9.275532986815533e-23	2.244492211321946e-11	5.018310930486025e-11	4.6286926432737535e-10
83200000	0.004999804363214026	8.682743584515399e-50	-1.6712757663000556e-50	1.5749426415233968e-8	9.414342539368137e-16	3.59239220877712e-7	-1.306108278260998e-19	9.275532986815533e-23	2.244492211321946e-11	5.018310930486025e-11	4.6286926432737535e-10
83300000	0.004999804363214026	8.682743584515399e-50	-1.6732871438736043e-50	1.5749426415233968e-8	9.414342539368137e-16	3.59239220877712e-7	-1.3061082781655405e-19	9.275532986815533e-23	2.244492211321946e-11	5.018310930486025e-11	4.6286926432737535e-10
83400000	0.004999804363214026	8.682743584515399e-50	-1.6752985214471531e-50	1.5749426415233968e-8	9.414342539368137e-16	3.59239220877712e-7	-1.3061082780700832e-19	9.275532986815533e-23	2.244492211321946e-11	5.018310930486025e-11	4.6286926432737535e-10
83500000	0.004999804363214026	8.682743584515399e-50	-1.677309899020702e-50	1.5749426415233968e-8	9.414342539368137e-16	3.59239220877712e-7	-1.3061082779746257e-19	9.275532986815533e-23	2.244492211321946e-11	5.018310930486025e-11	4.6286926432737535e-10
83600000	0.004999804363214026	8.682743584515399e-50	-1.6793212765942507e-50	1.5749426415233968e-8	9.414342539368137e-16	3.59239220877712e-7	-1.3061082778791682e-19	9.275532986815533e-23	2.244492211321946e-11	5.018310930486025e-11	4.6286926432737535e-10
83700000	0.004999804363214026	8.682743584515399e-50	-1.6813326541677996e-50	1.5749426415233968e-8	9.414342539368137e-16	3.59239220877712e-7	-1.306108277783711e-19	9.275532986815533e-23	2.244492211321946e-11	5.018310930486025e-11	4.6286926432737535e-10
83800000	0.004999804363214026	8.682743584515399e-50	-1.6833440317413482e-50	1.5749426415233968e-8	9.414342539368137e-16	3.59239220877712e-7	-1.3061082776882534e-19	9.275532986815533e-23	2.244492211321946e-11	5.018310930486025e-11	4.6286926432737535e-10
83900000	0.004999804363214026	8.682743584515399e-50	-1.685355409314897e-50	1.5749426415233968e-8	9.414342539368137e-16	3.59239220877712e-7	-1.306108277592796e-19	9.275532986815533e-23	2.244492211321946e-11	5.018310930486025e-11	4.6286926432737535e-10
84000000	0.004999804363214026	8.682743584515399e-50	-1.6873667868884457e-50	1.5749426415233968e-8	9.414342539368137e-16	3.59239220877712e-7	-1.3061082774973384e-19	9.275532986815533e-23	2.244492211321946e-11	5.018310930486025e-11	4.6286926432737535e-10
84100000	0.004999804363214026	8.682743584515399e-50	-1.6893781644619944e-50	1.5749426415233968e-8	9.414342539368137e-16	3.59239220877712e-7	-1.306108277401881e-19	9.275532986815533e-23	2.244492211321946e-11	5.018310930486025e-11	4.6286926432737535e-10
84200000	0.004999804363214026	8.682743584515399e-50	-1.6913895420355433e-50	1.5749426415233968e-8	9.414342539368137e-16	3.59239220877712e-7	-1.3061082773064236e-19	9.275532986815533e-23	2.244492211321946e-11	5.018310930486025e-11	4.6286926432737535e-10
84300000	0.004999804363214026	8.682743584515399e-50	-1.693400919609092e-50	1.5749426415233968e-8	9.414342539368137e-16	3.59239220877712e-7	-1.306108277210966e-19	9.275532986815533e-23	2.244492211321946e-11	5.018310930486025e-11	4.6286926432737535e-10
84400000	0.004999804363214026	8.682743584515399e-50	-1.6954122971826406e-50	1.5749426415233968e-8	9.414342539368137e-16	3.59239220877712e-7	-1.3061082771155086e-19	9.275532986815533e-23	2.244492211321946e-11	5.018310930486025e-11	4.6286926432737535e-10
84500000	0.004999804363214026	8.682743584515399e-50	-1.6974236747561892e-50	1.5749426415233968e-8	9.414342539368137e-16	3.59239220877712e-7	-1.3061082770200513e-19	9.275532986815533e-23	2.244492211321946e-11	5.018310930486025e-11	4.6286926432737535e-10
84600000	0.004999804363214026	8.682743584515399e-50	-1.6994350523297379e-50	1.5749426415233968e-8	9.414342539368137e-16	3.59239220877712e-7	-1.3061082769245938e-19	9.275532986815533e-23	2.244492211321946e-11	5.018310930486025e-11	4.6286926432737535e-10
84700000	0.004999804363214026	8.682743584515399e-50	-1.7014464299032865e-50	1.5749426415233968e-8	9.414342539368137e-16	3.59239220877712e-7	-1.3061082768291363e-19	9.275532986815533e-23	2.244492211321946e-11	5.018310930486025e-11	4.6286926432737535e-10
84800000	0.004999804363214026	8.682743584515399e-50	-1.7034578074768352e-50	1.5749426415233968e-8	9.414342539368137e-16	3.59239220877712e-7	-1.306108276733679e-19	9.275532986815533e-23	2.244492211321946e-11	5.018310930486025e-11	4.6286926432737535e-10
84900000	0.004999804363214026	8.682743584515399e-50	-1.7054691850503838e-50	1.5749426415233968e-8	9.414342539368137e-16	3.59239220877712e-7	-1.3061082766382215e-19	9.275532986815533e-23	2.244492211321946e-11	5.018310930486025e-11	4.6286926432737535e-10
85000000	0.004999804363214026	8.682743584515399e-50	-1.7074805626239322e-50	1.5749426415233968e-8	9.414342539368137e-16	3.59239220877712e-7	-1.306108276542764e-19	9.275532986815533e-23	2.244492211321946e-11	5.018310930486025e-11	4.6286926432737535e-10
85100000	0.004999804363214026	8.682743584515399e-50	-1.7094919401974809e-50	1.5749426415233968e-8	9.414342539368137e-16	3.59239220877712e-7	-1.3061082764473065e-19	9.275532986815533e-23	2.244492211321946e-11	5.018310930486025e-11	4.6286926432737535e-10
85200000	0.004999804363214026	8.682743584515399e-50	-1.7115033177710295e-50	1.5749426415233968e-8	9.414342539368137e-16	3.59239220877712e-7	-1.3061082763518492e-19	9.275532986815533e-23	2.244492211321946e-11	5.018310930486025e-11	4.6286926432737535e-10
85300000	0.004999804363214026	8.682743584515399e-50	-1.7135146953445782e-50	1.5749426415233968e-8	9.414342539368137e-16	3.59239220877712e-7	-1.3061082762563917e-19	9.275532986815533e-23	2.244492211321946e-11	5.018310930486025e-11	4.6286926432737535e-10
85400000	0.004999804363214026	8.682743584515399e-50	-1.7155260729181266e-50	1.5749426415233968e-8	9.414342539368137e-16	3.59239220877712e-7	-1.3061082761609342e-19	9.275532986815533e-23	2.244492211321946e-11	5.018310930486025e-11	4.6286926432737535e-10
85500000	0.004999804363214026	8.682743584515399e-50	-1.7175374504916752e-50	1.5749426415233968e-8	9.414342539368137e-16	3.59239220877712e-7	-1.3061082760654766e-19	9.275532986815533e-23	2.244492211321946e-11	5.018310930486025e-11	4.6286926432737535e-10
85600000	0.004999804363214026	8.682743584515399e-50	-1.7195488280652236e-50	1.5749426415233968e-8	9.414342539368137e-16	3.59239220877712e-7	-1.3061082759700194e-19	9.275532986815533e-23	2.244492211321946e-11	5.018310930486025e-11	4.6286926432737535e-10
85700000	0.004999804363214026	8.682743584515399e-50	-1.7215602056387723e-50	1.5749426415233968e-8	9.414342539368137e-16	3.59239220877712e-7	-1.3061082758745619e-19	9.275532986815533e-23	2.244492211321946e-11	5.018310930486025e-11	4.6286926432737535e-10
85800000	0.004999804363214026	8.682743584515399e-50	-1.7235715832123207e-50	1.5749426415233968e-8	9.414342539368137e-16	3.59239220877712e-7	-1.3061082757791043e-19	9.275532986815533e-23	2.244492211321946e-11	5.018310930486025e-11	4.6286926432737535e-10
85900000	0.004999804363214026	8.682743584515399e-50	-1.7255829607858693e-50	1.5749426415233968e-8	9.414342539368137e-16	3.59239220877712e-7	-1.3061082756836468e-19	9.275532986815533e-23	2.244492211321946e-11	5.018310930486025e-11	4.6286926432737535e-10
86000000	0.004999804363214026	8.682743584515397e-50	-1.7275943383594177e-50	1.5749426415233968e-8	9.414342539368137e-16	3.59239220877712e-7	-1.3061082755881896e-19	9.275532986815533e-23	2.244492211321946e-11	5.018310930486025e-11	4.6286926432737535e-10
86100000	0.004999804363214026	8.682743584515397e-50	-1.7296057159329662e-50	1.5749426415233968e-8	9.414342539368137e-16	3.59239220877712e-7	-1.306108275492732e-19	9.275532986815533e-23	2.244492211321946e-11	5.018310930486025e-11	4.6286926432737535e-10
86200000	0.004999804363214026	8.682743584515397e-50	-1.7316170935065148e-50	1.5749426415233968e-8	9.414342539368137e-16	3.59239220877712e-7	-1.3061082753972745e-19	9.275532986815533e-23	2.244492211321946e-11	5.018310930486025e-11	4.6286926432737535e-10
86300000	0.004999804363214026	8.682743584515397e-50	-1.7336284710800632e-50	1.5749426415233968e-8	9.414342539368137e-16	3.59239220877712e-7	-1.306108275301817e-19	9.275532986815533e-23	2.244492211321946e-11	5.018310930486025e-11	4.6286926432737535e-10
86400000	0.004999804363214026	8.682743584515397e-50	-1.7356398486536116e-50	1.5749426415233968e-8	9.414342539368137e-16	3.59239220877712e-7	-1.3061082752063597e-19	9.275532986815533e-23	2.244492211321946e-11	5.018310930486025e-11	4.628692643273754e-10
86500000	0.004999804363214026	8.682743584515397e-50	-1.7376512262271603e-50	1.5749426415233968e-8	9.414342539368137e-16	3.59239220877712e-7	-1.3061082751109022e-19	9.275532986815533e-23	2.244492211321946e-11	5.018310930486025e-11	4.628692643273754e-10
86600000	0.004999804363214026	8.682743584515397e-50	-1.7396626038007087e-50	1.5749426415233968e-8	9.414342539368137e-16	3.59239220877712e-7	-1.3061082750154447e-19	9.275532986815533e-23	2.244492211321946e-11	5.018310930486025e-11	4.628692643273754e-10
86700000	0.004999804363214026	8.682743584515397e-50	-1.741673981374257e-50	1.5749426415233968e-8	9.414342539368137e-16	3.59239220877712e-7	-1.3061082749199874e-19	9.275532986815533e-23	2.244492211321946e-11	5.018310930486025e-11	4.628692643273754e-10
86800000	0.004999804363214026	8.682743584515397e-50	-1.7436853589478055e-50	1.5749426415233968e-8	9.414342539368137e-16	3.59239220877712e-7	-1.30610827482453e-19	9.275532986815533e-23	2.244492211321946e-11	5.018310930486025e-11	4.628692643273754e-10
86900000	0.004999804363214026	8.682743584515397e-50	-1.745696736521354e-50	1.5749426415233968e-8	9.414342539368137e-16	3.59239220877712e-7	-1.3061082747290724e-19	9.275532986815533e-23	2.244492211321946e-11	5.018310930486025e-11	4.628692643273754e-10
87000000	0.004999804363214026	8.682743584515397e-50	-1.7477081140949023e-50	1.5749426415233968e-8	9.414342539368137e-16	3.59239220877712e-7	-1.306108274633615e-19	9.275532986815533e-23	2.244492211321946e-11	5.018310930486025e-11	4.628692643273754e-10
87100000	0.004999804363214026	8.682743584515397e-50	-1.7497194916684507e-50	1.5749426415233968e-8	9.414342539368137e-16	3.59239220877712e-7	-1.3061082745381576e-19	9.275532986815533e-23	2.244492211321946e-11	5.018310930486025e-11	4.628692643273754e-10
87200000	0.004999804363214026	8.682743584515397e-50	-1.7517308692419994e-50	1.5749426415233968e-8	9.414342539368137e-16	3.59239220877712e-7	-1.3061082744427e-19	9.275532986815533e-23	2.244492211321946e-11	5.018310930486025e-11	4.628692643273754e-10
87300000	0.004999804363214026	8.682743584515397e-50	-1.7537422468155476e-50	1.5749426415233968e-8	9.414342539368135e-16	3.59239220877712e-7	-1.3061082743472426e-19	9.275532986815533e-23	2.244492211321946e-11	5.018310930486025e-11	4.628692643273754e-10
87400000	0.004999804363214026	8.682743584515397e-50	-1.7557536243890962e-50	1.5749426415233968e-8	9.414342539368135e-16	3.59239220877712e-7	-1.306108274251785e-19	9.275532986815533e-23	2.244492211321946e-11	5.018310930486025e-11	4.628692643273754e-10
87500000	0.004999804363214026	8.682743584515397e-50	-1.7577650019626446e-50	1.5749426415233968e-8	9.414342539368135e-16	3.59239220877712e-7	-1.3061082741563278e-19	9.275532986815533e-23	2.244492211321946e-11	5.018310930486025e-11	4.628692643273754e-10
87600000	0.004999804363214026	8.682743584515397e-50	-1.759776379536193e-50	1.5749426415233968e-8	9.414342539368135e-16	3.59239220877712e-7	-1.3061082740608703e-19	9.275532986815533e-23	2.244492211321946e-11	5.018310930486025e-11	4.628692643273754e-10
87700000	0.004999804363214026	8.682743584515397e-50	-1.7617877571097412e-50	1.5749426415233968e-8	9.414342539368135e-16	3.59239220877712e-7	-1.3061082739654128e-19	9.275532986815533e-23	2.244492211321946e-11	5.018310930486025e-11	4.628692643273754e-10
87800000	0.004999804363214026	8.682743584515397e-50	-1.7637991346832896e-50	1.5749426415233968e-8	9.414342539368135e-16	3.59239220877712e-7	-1.3061082738699553e-19	9.275532986815533e-23	2.244492211321946e-11	5.018310930486025e-11	4.628692643273754e-10
87900000	0.004999804363214026	8.682743584515397e-50	-1.765810512256838e-50	1.5749426415233968e-8	9.414342539368135e-16	3.59239220877712e-7	-1.306108273774498e-19	9.275532986815533e-23	2.244492211321946e-11	5.018310930486025e-11	4.628692643273754e-10
88000000	0.004999804363214026	8.682743584515397e-50	-1.7678218898303864e-50	1.5749426415233965e-8	9.414342539368135e-16	3.59239220877712e-7	-1.3061082736790405e-19	9.275532986815533e-23	2.244492211321946e-11	5.018310930486025e-11	4.628692643273754e-10
88100000	0.004999804363214026	8.682743584515397e-50	-1.7698332674039348e-50	1.5749426415233965e-8	9.414342539368135e-16	3.59239220877712e-7	-1.306108273583583e-19	9.275532986815533e-23	2.244492211321946e-11	5.018310930486025e-11	4.628692643273754e-10
88200000	0.004999804363214026	8.682743584515397e-50	-1.7718446449774832e-50	1.5749426415233965e-8	9.414342539368135e-16	3.59239220877712e-7	-1.3061082734881257e-19	9.275532986815533e-23	2.244492211321946e-11	5.018310930486025e-11	4.628692643273754e-10
88300000	0.004999804363214026	8.682743584515397e-50	-1.7738560225510317e-50	1.5749426415233965e-8	9.414342539368135e-16	3.59239220877712e-7	-1.3061082733926682e-19	9.275532986815533e-23	2.244492211321946e-11	5.018310930486025e-11	4.628692643273754e-10
88400000	0.004999804363214026	8.682743584515397e-50	-1.77586740012458e-50	1.5749426415233965e-8	9.414342539368135e-16	3.59239220877712e-7	-1.3061082732972107e-19	9.275532986815533e-23	2.244492211321946e-11	5.018310930486025e-11	4.6286926432737546e-10
88500000	0.004999804363214026	8.682743584515395e-50	-1.7778787776981285e-50	1.5749426415233965e-8	9.414342539368135e-16	3.59239220877712e-7	-1.3061082732017531e-19	9.275532986815533e-23	2.244492211321946e-11	5.018310930486025e-11	4.6286926432737546e-10
88600000	0.004999804363214026	8.682743584515395e-50	-1.779890155271677e-50	1.5749426415233965e-8	9.414342539368135e-16	3.59239220877712e-7	-1.3061082731062959e-19	9.275532986815533e-23	2.244492211321946e-11	5.018310930486025e-11	4.6286926432737546e-10
88700000	0.004999804363214026	8.682743584515395e-50	-1.7819015328452253e-50	1.5749426415233965e-8	9.414342539368135e-16	3.59239220877712e-7	-1.3061082730108384e-19	9.275532986815533e-23	2.2444922113219458e-11	5.018310930486025e-11	4.6286926432737546e-10
88800000	0.004999804363214026	8.682743584515395e-50	-1.7839129104187735e-50	1.5749426415233965e-8	9.414342539368135e-16	3.59239220877712e-7	-1.3061082729153808e-19	9.275532986815533e-23	2.2444922113219458e-11	5.018310930486025e-11	4.6286926432737546e-10
88900000	0.004999804363214026	8.682743584515395e-50	-1.7859242879923219e-50	1.5749426415233965e-8	9.414342539368135e-16	3.59239220877712e-7	-1.3061082728199233e-19	9.275532986815533e-23	2.2444922113219458e-11	5.018310930486025e-11	4.6286926432737546e-10
89000000	0.004999804363214026	8.682743584515395e-50	-1.7879356655658703e-50	1.5749426415233965e-8	9.414342539368135e-16	3.59239220877712e-7	-1.306108272724466e-19	9.275532986815533e-23	2.2444922113219458e-11	5.018310930486025e-11	4.6286926432737546e-10
89100000	0.004999804363214026	8.682743584515395e-50	-1.7899470431394187e-50	1.5749426415233965e-8	9.414342539368135e-16	3.59239220877712e-7	-1.3061082726290085e-19	9.275532986815533e-23	2.2444922113219458e-11	5.018310930486025e-11	4.6286926432737546e-10
89200000	0.004999804363214026	8.682743584515395e-50	-1.791958420712967e-50	1.5749426415233965e-8	9.414342539368135e-16	3.59239220877712e-7	-1.306108272533551e-19	9.275532986815533e-23	2.2444922113219458e-11	5.018310930486025e-11	4.6286926432737546e-10
89300000	0.004999804363214026	8.682743584515395e-50	-1.7939697982865155e-50	1.5749426415233965e-8	9.414342539368135e-16	3.59239220877712e-7	-1.3061082724380935e-19	9.275532986815533e-23	2.2444922113219458e-11	5.018310930486025e-11	4.6286926432737546e-10
89400000	0.004999804363214026	8.682743584515395e-50	-1.795981175860064e-50	1.5749426415233965e-8	9.414342539368135e-16	3.59239220877712e-7	-1.3061082723426362e-19	9.275532986815533e-23	2.2444922113219458e-11	5.018310930486025e-11	4.6286926432737546e-10
89500000	0.004999804363214026	8.682743584515395e-50	-1.7979925534336123e-50	1.5749426415233965e-8	9.414342539368135e-16	3.59239220877712e-7	-1.3061082722471787e-19	9.275532986815533e-23	2.2444922113219458e-11	5.018310930486025e-11	4.6286926432737546e-10
89600000	0.004999804363214026	8.682743584515395e-50	-1.8000039310071607e-50	1.5749426415233965e-8	9.414342539368135e-16	3.59239220877712e-7	-1.3061082721517212e-19	9.275532986815533e-23	2.2444922113219458e-11	5.018310930486025e-11	4.6286926432737546e-10
89700000	0.004999804363214026	8.682743584515395e-50	-1.802015308580709e-50	1.5749426415233965e-8	9.414342539368135e-16	3.59239220877712e-7	-1.306108272056264e-19	9.275532986815533e-23	2.2444922113219458e-11	5.018310930486025e-11	4.6286926432737546e-10
89800000	0.004999804363214026	8.682743584515395e-50	-1.8040266861542573e-50	1.5749426415233965e-8	9.414342539368135e-16	3.59239220877712e-7	-1.3061082719608064e-19	9.275532986815533e-23	2.2444922113219458e-11	5.018310930486025e-11	4.6286926432737546e-10
89900000	0.004999804363214026	8.682743584515395e-50	-1.8060380637278057e-50	1.5749426415233965e-8	9.414342539368135e-16	3.59239220877712e-7	-1.306108271865349e-19	9.275532986815533e-23	2.2444922113219458e-11	5.018310930486025e-11	4.6286926432737546e-10
90000000	0.004999804363214026	8.682743584515395e-50	-1.8080494413013542e-50	1.5749426415233965e-8	9.414342539368135e-16	3.59239220877712e-7	-1.3061082717698914e-19	9.275532986815533e-23	2.2444922113219458e-11	5.018310930486025e-11	4.6286926432737546e-10
90100000	0.004999804363214026	8.682743584515395e-50	-1.8100608188749026e-50	1.5749426415233965e-8	9.414342539368135e-16	3.59239220877712e-7	-1.3061082716744341e-19	9.275532986815533e-23	2.2444922113219458e-11	5.018310930486025e-11	4.6286926432737546e-10
90200000	0.004999804363214026	8.682743584515395e-50	-1.812072196448451e-50	1.5749426415233965e-8	9.414342539368135e-16	3.59239220877712e-7	-1.3061082715789766e-19	9.275532986815533e-23	2.2444922113219458e-11	5.018310930486025e-11	4.6286926432737546e-10
90300000	0.004999804363214026	8.682743584515395e-50	-1.8140835740219994e-50	1.5749426415233965e-8	9.414342539368135e-16	3.59239220877712e-7	-1.306108271483519e-19	9.275532986815533e-23	2.2444922113219458e-11	5.018310930486025e-11	4.628692643273755e-10
90400000	0.004999804363214026	8.682743584515395e-50	-1.8160949515955478e-50	1.5749426415233965e-8	9.414342539368135e-16	3.59239220877712e-7	-1.3061082713880616e-19	9.275532986815533e-23	2.2444922113219458e-11	5.018310930486025e-11	4.628692643273755e-10
90500000	0.004999804363214026	8.682743584515395e-50	-1.8181063291690962e-50	1.5749426415233965e-8	9.414342539368135e-16	3.59239220877712e-7	-1.3061082712926043e-19	9.275532986815533e-23	2.2444922113219458e-11	5.018310930486025e-11	4.628692643273755e-10
90600000	0.004999804363214026	8.682743584515393e-50	-1.8201177067426446e-50	1.5749426415233965e-8	9.414342539368135e-16	3.59239220877712e-7	-1.3061082711971468e-19	9.275532986815533e-23	2.2444922113219458e-11	5.018310930486025e-11	4.628692643273755e-10
90700000	0.004999804363214026	8.682743584515393e-50	-1.822129084316193e-50	1.5749426415233965e-8	9.414342539368135e-16	3.59239220877712e-7	-1.3061082711016893e-19	9.275532986815533e-23	2.2444922113219458e-11	5.018310930486025e-11	4.628692643273755e-10
90800000	0.004999804363214026	8.682743584515393e-50	-1.8241404618897414e-50	1.5749426415233965e-8	9.414342539368135e-16	3.59239220877712e-7	-1.3061082710062318e-19	9.275532986815533e-23	2.2444922113219458e-11	5.018310930486025e-11	4.628692643273755e-10
90900000	0.004999804363214026	8.682743584515393e-50	-1.8261518394632898e-50	1.5749426415233965e-8	9.414342539368135e-16	3.59239220877712e-7	-1.3061082709107745e-19	9.275532986815533e-23	2.2444922113219458e-11	5.018310930486025e-11	4.628692643273755e-10
91000000	0.004999804363214026	8.682743584515393e-50	-1.8281632170368385e-50	1.5749426415233965e-8	9.414342539368135e-16	3.59239220877712e-7	-1.306108270815317e-19	9.275532986815533e-23	2.2444922113219458e-11	5.018310930486025e-11	4.628692643273755e-10
91100000	0.004999804363214026	8.682743584515393e-50	-1.830174594610387e-50	1.5749426415233965e-8	9.414342539368135e-16	3.59239220877712e-7	-1.3061082707198595e-19	9.275532986815533e-23	2.2444922113219458e-11	5.018310930486025e-11	4.628692643273755e-10
91200000	0.004999804363214026	8.682743584515393e-50	-1.8321859721839353e-50	1.5749426415233965e-8	9.414342539368135e-16	3.59239220877712e-7	-1.3061082706244022e-19	9.275532986815533e-23	2.2444922113219458e-11	5.018310930486025e-11	4.628692643273755e-10
91300000	0.004999804363214026	8.682743584515393e-50	-1.8341973497574837e-50	1.5749426415233965e-8	9.414342539368135e-16	3.59239220877712e-7	-1.3061082705289447e-19	9.275532986815533e-23	2.2444922113219458e-11	5.018310930486025e-11	4.628692643273755e-10
91400000	0.004999804363214026	8.682743584515393e-50	-1.8362087273310321e-50	1.5749426415233965e-8	9.414342539368135e-16	3.59239220877712e-7	-1.3061082704334872e-19	9.275532986815533e-23	2.2444922113219458e-11	5.018310930486025e-11	4.628692643273755e-10
91500000	0.004999804363214026	8.682743584515393e-50	-1.8382201049045808e-50	1.5749426415233965e-8	9.414342539368135e-16	3.59239220877712e-7	-1.3061082703380297e-19	9.275532986815533e-23	2.2444922113219458e-11	5.018310930486025e-11	4.628692643273755e-10
91600000	0.004999804363214026	8.682743584515393e-50	-1.8402314824781292e-50	1.5749426415233965e-8	9.414342539368135e-16	3.59239220877712e-7	-1.3061082702425724e-19	9.275532986815533e-23	2.2444922113219458e-11	5.018310930486025e-11	4.628692643273755e-10
91700000	0.004999804363214026	8.682743584515393e-50	-1.8422428600516776e-50	1.5749426415233965e-8	9.414342539368135e-16	3.59239220877712e-7	-1.3061082701471149e-19	9.275532986815533e-23	2.2444922113219458e-11	5.018310930486025e-11	4.628692643273755e-10
91800000	0.004999804363214026	8.682743584515393e-50	-1.8442542376252262e-50	1.5749426415233965e-8	9.414342539368135e-16	3.59239220877712e-7	-1.3061082700516574e-19	9.275532986815533e-23	2.2444922113219458e-11	5.018310930486025e-11	4.628692643273755e-10
91900000	0.004999804363214026	8.682743584515393e-50	-1.8462656151987747e-50	1.5749426415233965e-8	9.414342539368135e-16	3.59239220877712e-7	-1.3061082699561998e-19	9.275532986815533e-23	2.2444922113219458e-11	5.018310930486025e-11	4.628692643273755e-10
92000000	0.004999804363214026	8.682743584515393e-50	-1.848276992772323e-50	1.5749426415233965e-8	9.414342539368135e-16	3.59239220877712e-7	-1.3061082698607426e-19	9.275532986815533e-23	2.2444922113219458e-11	5.018310930486025e-11	4.628692643273755e-10
92100000	0.004999804363214026	8.682743584515393e-50	-1.8502883703458715e-50	1.5749426415233965e-8	9.414342539368135e-16	3.59239220877712e-7	-1.306108269765285e-19	9.275532986815533e-23	2.2444922113219458e-11	5.018310930486025e-11	4.628692643273755e-10
92200000	0.004999804363214026	8.682743584515393e-50	-1.85229974791942e-50	1.5749426415233965e-8	9.414342539368135e-16	3.59239220877712e-7	-1.3061082696698275e-19	9.275532986815533e-23	2.2444922113219458e-11	5.018310930486025e-11	4.628692643273755e-10
92300000	0.004999804363214026	8.682743584515393e-50	-1.8543111254929683e-50	1.5749426415233965e-8	9.414342539368135e-16	3.59239220877712e-7	-1.30610826957437e-19	9.275532986815533e-23	2.2444922113219458e-11	5.018310930486025e-11	4.628692643273755e-10
92400000	0.004999804363214026	8.682743584515393e-50	-1.8563225030665167e-50	1.5749426415233965e-8	9.414342539368135e-16	3.59239220877712e-7	-1.3061082694789127e-19	9.275532986815533e-23	2.2444922113219458e-11	5.018310930486025e-11	4.628692643273755e-10
92500000	0.004999804363214026	8.682743584515393e-50	-1.858333880640065e-50	1.5749426415233965e-8	9.414342539368135e-16	3.59239220877712e-7	-1.3061082693834552e-19	9.275532986815533e-23	2.2444922113219458e-11	5.018310930486025e-11	4.628692643273755e-10
92600000	0.004999804363214026	8.682743584515393e-50	-1.8603452582136135e-50	1.5749426415233965e-8	9.414342539368135e-16	3.59239220877712e-7	-1.3061082692879977e-19	9.275532986815533e-23	2.2444922113219458e-11	5.018310930486025e-11	4.628692643273755e-10
92700000	0.004999804363214026	8.682743584515393e-50	-1.8623566357871617e-50	1.5749426415233965e-8	9.414342539368135e-16	3.59239220877712e-7	-1.3061082691925404e-19	9.275532986815533e-23	2.2444922113219458e-11	5.018310930486025e-11	4.628692643273755e-10
92800000	0.004999804363214026	8.682743584515393e-50	-1.86436801336071e-50	1.5749426415233965e-8	9.414342539368135e-16	3.59239220877712e-7	-1.306108269097083e-19	9.275532986815533e-23	2.2444922113219458e-11	5.018310930486025e-11	4.628692643273755e-10
92900000	0.004999804363214026	8.682743584515393e-50	-1.8663793909342585e-50	1.5749426415233965e-8	9.414342539368135e-16	3.59239220877712e-7	-1.3061082690016254e-19	9.275532986815533e-23	2.2444922113219458e-11	5.018310930486025e-11	4.628692643273755e-10
93000000	0.004999804363214026	8.682743584515393e-50	-1.8683907685078067e-50	1.5749426415233965e-8	9.414342539368135e-16	3.59239220877712e-7	-1.306108268906168e-19	9.275532986815533e-23	2.2444922113219458e-11	5.018310930486025e-11	4.628692643273755e-10
93100000	0.004999804363214026	8.682743584515393e-50	-1.870402146081355e-50	1.5749426415233965e-8	9.414342539368135e-16	3.59239220877712e-7	-1.3061082688107106e-19	9.275532986815533e-23	2.2444922113219458e-11	5.018310930486025e-11	4.628692643273755e-10
93200000	0.004999804363214026	8.682743584515393e-50	-1.8724135236549033e-50	1.5749426415233965e-8	9.414342539368135e-16	3.59239220877712e-7	-1.306108268715253e-19	9.275532986815533e-23	2.2444922113219458e-11	5.018310930486025e-11	4.628692643273755e-10
93300000	0.004999804363214026	8.682743584515393e-50	-1.8744249012284517e-50	1.5749426415233965e-8	9.414342539368135e-16	3.59239220877712e-7	-1.3061082686197956e-19	9.275532986815533e-23	2.2444922113219458e-11	5.018310930486025e-11	4.628692643273755e-10
93400000	0.004999804363214026	8.682743584515393e-50	-1.8764362788019999e-50	1.5749426415233965e-8	9.414342539368135e-16	3.59239220877712e-7	-1.306108268524338e-19	9.275532986815533e-23	2.2444922113219458e-11	5.018310930486025e-11	4.628692643273755e-10
93500000	0.004999804363214026	8.682743584515393e-50	-1.878447656375548e-50	1.5749426415233965e-8	9.414342539368135e-16	3.59239220877712e-7	-1.3061082684288808e-19	9.275532986815533e-23	2.2444922113219458e-11	5.018310930486025e-11	4.628692643273755e-10
93600000	0.004999804363214026	8.682743584515393e-50	-1.8804590339490962e-50	1.5749426415233965e-8	9.414342539368135e-16	3.59239220877712e-7	-1.3061082683334233e-19	9.275532986815533e-23	2.2444922113219458e-11	5.018310930486025e-11	4.628692643273755e-10
93700000	0.004999804363214026	8.682743584515393e-50	-1.8824704115226446e-50	1.5749426415233965e-8	9.414342539368135e-16	3.59239220877712e-7	-1.3061082682379658e-19	9.275532986815533e-23	2.2444922113219458e-11	5.018310930486025e-11	4.628692643273755e-10
93800000	0.004999804363214026	8.682743584515393e-50	-1.8844817890961928e-50	1.5749426415233965e-8	9.414342539368135e-16	3.59239220877712e-7	-1.3061082681425083e-19	9.275532986815533e-23	2.2444922113219458e-11	5.018310930486025e-11	4.628692643273755e-10
93900000	0.004999804363214026	8.682743584515393e-50	-1.886493166669741e-50	1.5749426415233965e-8	9.414342539368135e-16	3.59239220877712e-7	-1.306108268047051e-19	9.275532986815533e-23	2.2444922113219458e-11	5.018310930486025e-11	4.628692643273755e-10
94000000	0.004999804363214026	8.682743584515393e-50	-1.8885045442432891e-50	1.5749426415233965e-8	9.414342539368135e-16	3.59239220877712e-7	-1.3061082679515935e-19	9.275532986815533e-23	2.2444922113219458e-11	5.018310930486025e-11	4.628692643273755e-10
94100000	0.004999804363214026	8.682743584515393e-50	-1.8905159218168373e-50	1.5749426415233965e-8	9.414342539368135e-16	3.59239220877712e-7	-1.306108267856136e-19	9.275532986815533e-23	2.2444922113219458e-11	5.018310930486025e-11	4.628692643273755e-10
94200000	0.004999804363214026	8.682743584515393e-50	-1.8925272993903855e-50	1.5749426415233965e-8	9.414342539368135e-16	3.59239220877712e-7	-1.3061082677606787e-19	9.275532986815533e-23	2.2444922113219458e-11	5.018310930486025e-11	4.628692643273755e-10
94300000	0.004999804363214026	8.682743584515393e-50	-1.8945386769639336e-50	1.5749426415233965e-8	9.414342539368135e-16	3.59239220877712e-7	-1.3061082676652212e-19	9.275532986815533e-23	2.2444922113219458e-11	5.018310930486025e-11	4.628692643273755e-10
94400000	0.004999804363214026	8.682743584515393e-50	-1.8965500545374818e-50	1.5749426415233965e-8	9.414342539368135e-16	3.59239220877712e-7	-1.3061082675697637e-19	9.275532986815533e-23	2.2444922113219458e-11	5.018310930486025e-11	4.628692643273755e-10
94500000	0.004999804363214026	8.682743584515393e-50	-1.89856143211103e-50	1.5749426415233965e-8	9.414342539368135e-16	3.59239220877712e-7	-1.3061082674743062e-19	9.275532986815533e-23	2.2444922113219458e-11	5.018310930486025e-11	4.628692643273755e-10
94600000	0.004999804363214026	8.682743584515393e-50	-1.9005728096845782e-50	1.5749426415233965e-8	9.414342539368135e-16	3.59239220877712e-7	-1.306108267378849e-19	9.275532986815533e-23	2.2444922113219458e-11	5.018310930486025e-11	4.628692643273755e-10
94700000	0.004999804363214026	8.682743584515393e-50	-1.9025841872581263e-50	1.5749426415233965e-8	9.414342539368135e-16	3.59239220877712e-7	-1.3061082672833914e-19	9.275532986815533e-23	2.2444922113219458e-11	5.018310930486025e-11	4.628692643273755e-10
94800000	0.004999804363214026	8.682743584515393e-50	-1.9045955648316745e-50	1.5749426415233965e-8	9.414342539368135e-16	3.59239220877712e-7	-1.3061082671879339e-19	9.275532986815533e-23	2.2444922113219458e-11	5.018310930486025e-11	4.628692643273755e-10
94900000	0.004999804363214026	8.682743584515393e-50	-1.9066069424052227e-50	1.5749426415233965e-8	9.414342539368135e-16	3.59239220877712e-7	-1.3061082670924763e-19	9.275532986815533e-23	2.2444922113219458e-11	5.018310930486025e-11	4.628692643273755e-10
95000000	0.004999804363214026	8.682743584515393e-50	-1.9086183199787706e-50	1.5749426415233965e-8	9.414342539368135e-16	3.59239220877712e-7	-1.306108266997019e-19	9.275532986815533e-23	2.2444922113219458e-11	5.018310930486025e-11	4.628692643273755e-10
95100000	0.004999804363214026	8.682743584515393e-50	-1.9106296975523188e-50	1.5749426415233965e-8	9.414342539368135e-16	3.59239220877712e-7	-1.3061082669015616e-19	9.275532986815533e-23	2.2444922113219458e-11	5.018310930486025e-11	4.628692643273755e-10
95200000	0.004999804363214026	8.682743584515393e-50	-1.912641075125867e-50	1.5749426415233965e-8	9.414342539368135e-16	3.59239220877712e-7	-1.306108266806104e-19	9.275532986815533e-23	2.2444922113219458e-11	5.018310930486025e-11	4.628692643273755e-10
95300000	0.004999804363214026	8.682743584515393e-50	-1.9146524526994151e-50	1.5749426415233965e-8	9.414342539368135e-16	3.59239220877712e-7	-1.3061082667106465e-19	9.275532986815533e-23	2.2444922113219458e-11	5.018310930486025e-11	4.628692643273755e-10
95400000	0.004999804363214026	8.682743584515393e-50	-1.916663830272963e-50	1.5749426415233965e-8	9.414342539368135e-16	3.59239220877712e-7	-1.3061082666151893e-19	9.275532986815533e-23	2.2444922113219458e-11	5.018310930486025e-11	4.628692643273755e-10
95500000	0.004999804363214027	8.682743584515393e-50	-1.9186752078465112e-50	1.5749426415233965e-8	9.414342539368135e-16	3.59239220877712e-7	-1.3061082665197317e-19	9.275532986815533e-23	2.2444922113219458e-11	5.018310930486025e-11	4.628692643273755e-10
95600000	0.004999804363214027	8.682743584515395e-50	-1.9206865854200592e-50	1.5749426415233965e-8	9.414342539368135e-16	3.59239220877712e-7	-1.3061082664242742e-19	9.275532986815533e-23	2.2444922113219458e-11	5.018310930486025e-11	4.628692643273755e-10
95700000	0.004999804363214027	8.682743584515395e-50	-1.9226979629936074e-50	1.5749426415233965e-8	9.414342539368135e-16	3.59239220877712e-7	-1.306108266328817e-19	9.275532986815533e-23	2.2444922113219458e-11	5.018310930486025e-11	4.628692643273755e-10
95800000	0.004999804363214027	8.682743584515395e-50	-1.9247093405671555e-50	1.5749426415233965e-8	9.414342539368135e-16	3.59239220877712e-7	-1.3061082662333594e-19	9.275532986815533e-23	2.2444922113219458e-11	5.018310930486025e-11	4.628692643273755e-10
95900000	0.004999804363214027	8.682743584515395e-50	-1.9267207181407035e-50	1.5749426415233965e-8	9.414342539368135e-16	3.59239220877712e-7	-1.306108266137902e-19	9.275532986815533e-23	2.2444922113219458e-11	5.018310930486025e-11	4.6286926432737546e-10
96000000	0.004999804363214027	8.682743584515395e-50	-1.9287320957142516e-50	1.5749426415233965e-8	9.414342539368135e-16	3.59239220877712e-7	-1.3061082660424444e-19	9.275532986815533e-23	2.2444922113219458e-11	5.018310930486025e-11	4.6286926432737546e-10
96100000	0.004999804363214027	8.682743584515395e-50	-1.9307434732877996e-50	1.5749426415233965e-8	9.414342539368135e-16	3.59239220877712e-7	-1.3061082659469871e-19	9.275532986815533e-23	2.2444922113219458e-11	5.018310930486025e-11	4.6286926432737546e-10
96200000	0.004999804363214027	8.682743584515395e-50	-1.9327548508613477e-50	1.5749426415233965e-8	9.414342539368135e-16	3.59239220877712e-7	-1.3061082658515296e-19	9.275532986815533e-23	2.2444922113219458e-11	5.018310930486025e-11	4.6286926432737546e-10
96300000	0.004999804363214027	8.682743584515395e-50	-1.9347662284348957e-50	1.5749426415233965e-8	9.414342539368135e-16	3.59239220877712e-7	-1.306108265756072e-19	9.275532986815533e-23	2.2444922113219458e-11	5.018310930486025e-11	4.6286926432737546e-10
96400000	0.004999804363214027	8.682743584515395e-50	-1.9367776060084439e-50	1.5749426415233965e-8	9.414342539368135e-16	3.59239220877712e-7	-1.3061082656606146e-19	9.275532986815533e-23	2.2444922113219458e-11	5.018310930486025e-11	4.6286926432737546e-10
96500000	0.004999804363214027	8.682743584515395e-50	-1.9387889835819918e-50	1.5749426415233968e-8	9.414342539368135e-16	3.59239220877712e-7	-1.3061082655651573e-19	9.275532986815533e-23	2.2444922113219458e-11	5.018310930486025e-11	4.6286926432737546e-10
96600000	0.004999804363214027	8.682743584515395e-50	-1.94080036115554e-50	1.5749426415233968e-8	9.414342539368135e-16	3.59239220877712e-7	-1.3061082654696998e-19	9.275532986815533e-23	2.2444922113219458e-11	5.018310930486025e-11	4.6286926432737546e-10
96700000	0.004999804363214027	8.682743584515395e-50	-1.942811738729088e-50	1.5749426415233968e-8	9.414342539368135e-16	3.59239220877712e-7	-1.3061082653742423e-19	9.275532986815533e-23	2.2444922113219458e-11	5.018310930486025e-11	4.6286926432737546e-10
96800000	0.004999804363214027	8.682743584515395e-50	-1.944823116302636e-50	1.5749426415233968e-8	9.414342539368135e-16	3.59239220877712e-7	-1.3061082652787848e-19	9.275532986815533e-23	2.244492211321946e-11	5.018310930486025e-11	4.6286926432737546e-10
96900000	0.004999804363214027	8.682743584515395e-50	-1.946834493876184e-50	1.5749426415233968e-8	9.414342539368135e-16	3.59239220877712e-7	-1.3061082651833275e-19	9.275532986815533e-23	2.244492211321946e-11	5.018310930486025e-11	4.6286926432737546e-10
97000000	0.004999804363214027	8.682743584515395e-50	-1.9488458714497322e-50	1.5749426415233968e-8	9.414342539368135e-16	3.59239220877712e-7	-1.30610826508787e-19	9.275532986815533e-23	2.244492211321946e-11	5.018310930486025e-11	4.6286926432737546e-10
97100000	0.004999804363214027	8.682743584515395e-50	-1.95085724902328e-50	1.5749426415233968e-8	9.414342539368135e-16	3.59239220877712e-7	-1.3061082649924125e-19	9.275532986815533e-23	2.244492211321946e-11	5.018310930486025e-11	4.6286926432737546e-10
97200000	0.004999804363214027	8.682743584515397e-50	-1.9528686265968283e-50	1.5749426415233968e-8	9.414342539368135e-16	3.59239220877712e-7	-1.3061082648969552e-19	9.275532986815533e-23	2.244492211321946e-11	5.018310930486025e-11	4.6286926432737546e-10
97300000	0.004999804363214027	8.682743584515397e-50	-1.9548800041703762e-50	1.5749426415233968e-8	9.414342539368135e-16	3.59239220877712e-7	-1.3061082648014977e-19	9.275532986815533e-23	2.244492211321946e-11	5.018310930486025e-11	4.6286926432737546e-10
97400000	0.004999804363214027	8.682743584515397e-50	-1.9568913817439244e-50	1.5749426415233968e-8	9.414342539368135e-16	3.59239220877712e-7	-1.3061082647060402e-19	9.275532986815533e-23	2.244492211321946e-11	5.018310930486025e-11	4.6286926432737546e-10
97500000	0.004999804363214027	8.682743584515397e-50	-1.9589027593174723e-50	1.5749426415233968e-8	9.414342539368135e-16	3.59239220877712e-7	-1.3061082646105827e-19	9.275532986815533e-23	2.244492211321946e-11	5.018310930486025e-11	4.6286926432737546e-10
97600000	0.004999804363214027	8.682743584515397e-50	-1.9609141368910205e-50	1.5749426415233968e-8	9.414342539368135e-16	3.59239220877712e-7	-1.3061082645151254e-19	9.275532986815533e-23	2.244492211321946e-11	5.018310930486025e-11	4.6286926432737546e-10
97700000	0.004999804363214027	8.682743584515397e-50	-1.9629255144645684e-50	1.5749426415233968e-8	9.414342539368135e-16	3.59239220877712e-7	-1.3061082644196679e-19	9.275532986815533e-23	2.244492211321946e-11	5.018310930486025e-11	4.6286926432737546e-10
97800000	0.004999804363214027	8.682743584515397e-50	-1.9649368920381166e-50	1.5749426415233968e-8	9.414342539368135e-16	3.59239220877712e-7	-1.3061082643242104e-19	9.275532986815533e-23	2.244492211321946e-11	5.018310930486025e-11	4.6286926432737546e-10
97900000	0.004999804363214027	8.682743584515397e-50	-1.9669482696116645e-50	1.5749426415233968e-8	9.414342539368135e-16	3.59239220877712e-7	-1.3061082642287528e-19	9.275532986815533e-23	2.244492211321946e-11	5.018310930486025e-11	4.6286926432737546e-10
98000000	0.004999804363214027	8.682743584515397e-50	-1.9689596471852125e-50	1.5749426415233968e-8	9.414342539368135e-16	3.59239220877712e-7	-1.3061082641332956e-19	9.275532986815533e-23	2.244492211321946e-11	5.018310930486025e-11	4.6286926432737546e-10
98100000	0.004999804363214027	8.682743584515397e-50	-1.9709710247587607e-50	1.5749426415233968e-8	9.414342539368135e-16	3.59239220877712e-7	-1.306108264037838e-19	9.275532986815533e-23	2.244492211321946e-11	5.018310930486025e-11	4.6286926432737546e-10
98200000	0.004999804363214027	8.682743584515397e-50	-1.9729824023323088e-50	1.5749426415233968e-8	9.414342539368135e-16	3.59239220877712e-7	-1.3061082639423805e-19	9.275532986815533e-23	2.244492211321946e-11	5.018310930486025e-11	4.6286926432737546e-10
98300000	0.004999804363214027	8.682743584515397e-50	-1.9749937799058568e-50	1.5749426415233968e-8	9.414342539368135e-16	3.59239220877712e-7	-1.306108263846923e-19	9.275532986815533e-23	2.244492211321946e-11	5.018310930486025e-11	4.6286926432737546e-10
98400000	0.004999804363214027	8.682743584515397e-50	-1.977005157479405e-50	1.5749426415233968e-8	9.414342539368135e-16	3.59239220877712e-7	-1.3061082637514658e-19	9.275532986815533e-23	2.244492211321946e-11	5.018310930486025e-11	4.6286926432737546e-10
98500000	0.004999804363214027	8.682743584515397e-50	-1.9790165350529529e-50	1.5749426415233968e-8	9.414342539368135e-16	3.59239220877712e-7	-1.3061082636560082e-19	9.275532986815533e-23	2.244492211321946e-11	5.018310930486025e-11	4.628692643273754e-10
98600000	0.004999804363214027	8.682743584515397e-50	-1.981027912626501e-50	1.5749426415233968e-8	9.414342539368135e-16	3.59239220877712e-7	-1.3061082635605507e-19	9.275532986815533e-23	2.244492211321946e-11	5.018310930486025e-11	4.628692643273754e-10
98700000	0.004999804363214027	8.682743584515397e-50	-1.983039290200049e-50	1.5749426415233968e-8	9.414342539368135e-16	3.59239220877712e-7	-1.3061082634650935e-19	9.275532986815533e-23	2.244492211321946e-11	5.018310930486025e-11	4.628692643273754e-10
98800000	0.004999804363214027	8.682743584515397e-50	-1.9850506677735971e-50	1.5749426415233968e-8	9.414342539368135e-16	3.59239220877712e-7	-1.306108263369636e-19	9.275532986815533e-23	2.244492211321946e-11	5.018310930486025e-11	4.628692643273754e-10
98900000	0.004999804363214027	8.682743584515399e-50	-1.9870620453471453e-50	1.5749426415233968e-8	9.414342539368135e-16	3.59239220877712e-7	-1.3061082632741784e-19	9.275532986815533e-23	2.244492211321946e-11	5.018310930486025e-11	4.628692643273754e-10
99000000	0.004999804363214027	8.682743584515399e-50	-1.9890734229206933e-50	1.5749426415233968e-8	9.414342539368135e-16	3.59239220877712e-7	-1.306108263178721e-19	9.275532986815533e-23	2.244492211321946e-11	5.018310930486025e-11	4.628692643273754e-10
99100000	0.004999804363214027	8.682743584515399e-50	-1.9910848004942414e-50	1.5749426415233968e-8	9.414342539368135e-16	3.59239220877712e-7	-1.3061082630832636e-19	9.275532986815533e-23	2.244492211321946e-11	5.018310930486025e-11	4.628692643273754e-10
99200000	0.004999804363214027	8.682743584515399e-50	-1.9930961780677896e-50	1.5749426415233968e-8	9.414342539368135e-16	3.59239220877712e-7	-1.3061082629878061e-19	9.275532986815533e-23	2.244492211321946e-11	5.018310930486025e-11	4.628692643273754e-10
99300000	0.004999804363214027	8.682743584515399e-50	-1.9951075556413375e-50	1.5749426415233968e-8	9.414342539368135e-16	3.59239220877712e-7	-1.3061082628923486e-19	9.275532986815533e-23	2.244492211321946e-11	5.018310930486025e-11	4.628692643273754e-10
99400000	0.004999804363214027	8.682743584515399e-50	-1.9971189332148857e-50	1.5749426415233968e-8	9.414342539368135e-16	3.59239220877712e-7	-1.306108262796891e-19	9.275532986815533e-23	2.244492211321946e-11	5.018310930486025e-11	4.628692643273754e-10
99500000	0.004999804363214027	8.682743584515399e-50	-1.999130310788434e-50	1.5749426415233968e-8	9.414342539368135e-16	3.59239220877712e-7	-1.3061082627014338e-19	9.275532986815533e-23	2.244492211321946e-11	5.018310930486025e-11	4.628692643273754e-10
99600000	0.004999804363214027	8.682743584515399e-50	-2.001141688361982e-50	1.5749426415233968e-8	9.414342539368135e-16	3.59239220877712e-7	-1.3061082626059763e-19	9.275532986815533e-23	2.244492211321946e-11	5.018310930486025e-11	4.628692643273754e-10
99700000	0.004999804363214027	8.682743584515399e-50	-2.00315306593553e-50	1.5749426415233968e-8	9.414342539368135e-16	3.59239220877712e-7	-1.3061082625105188e-19	9.275532986815533e-23	2.244492211321946e-11	5.018310930486025e-11	4.628692643273754e-10
99800000	0.004999804363214027	8.682743584515399e-50	-2.0051644435090782e-50	1.5749426415233968e-8	9.414342539368135e-16	3.59239220877712e-7	-1.3061082624150613e-19	9.275532986815533e-23	2.244492211321946e-11	5.018310930486025e-11	4.628692643273754e-10
99900000	0.004999804363214027	8.682743584515399e-50	-2.0071758210826263e-50	1.5749426415233968e-8	9.414342539368135e-16	3.59239220877712e-7	-1.306108262319604e-19	9.275532986815533e-23	2.244492211321946e-11	5.018310930486025e-11	4.628692643273754e-10
100000000	0.004999804363214027	8.682743584515399e-50	-2.0091871986561745e-50	1.5749426415233968e-8	9.414342539368135e-16	3.59239220877712e-7	-1.3061082622241465e-19	9.275532986815533e-23	2.244492211321946e-11	5.018310930486025e-11	4.628692643273754e-10
