# Supplementary material for: Thermodynamics Underpinning the Microbial Community‐Level Nitrogen Energy Metabolism
Source: Environ Microbiol. 2025 Feb 16;27(2):e70055. doi: 10.1111/1462-2920.70055 (PMC11830459; doi:10.1111/1462-2920.70055)
Supplement: Supplementary file 1 — Data S1. [file EMI-27-e70055-s001.zip › SI/Nnetwork/Results/kdef_-10/Iin_-5/p_0.2/O2_-9.4_H_-9.5.csv]

time	N2	N2H4	N2H5	N2O	NH2OH	NH3	NH3OH	NH4	NO	NO2	NO3
0	0.00001	0.00001	0.00001	0.00001	0.00001	0.00001	0.00001	0.00001	0.00001	0.00001	0.00001
100000	0.004086793505087491	-1.6087361242696715e-22	-1.8270848692637658e-19	2.163587558306239e-12	1.603982208736778e-14	0.0018264129854732268	-2.643564930729831e-22	4.7166573083043915e-18	2.777961560489769e-16	8.06799894013455e-15	2.267494528854398e-16
200000	0.004086793505087491	-1.6087361242696715e-22	-1.8270848692637658e-19	2.163587558306239e-12	1.6039822087367813e-14	0.0018264129854732266	-2.6102468593065816e-22	4.716657313633195e-18	2.7779615604897684e-16	8.067998940140704e-15	2.267494528855064e-16
300000	0.004086793505087491	-1.6087361242696715e-22	-1.8270848692637658e-19	2.1635875583062394e-12	1.6039822087367816e-14	0.0018264129854732266	-2.610231046386918e-22	4.7166573138391305e-18	2.7779615604897684e-16	8.06799894014094e-15	2.26749452885509e-16
400000	0.004086793505087491	-1.6087361242696715e-22	-1.8270848692637658e-19	2.1635875583062394e-12	1.60398220873678e-14	0.0018264129854732268	-2.6102152334672545e-22	4.716657311730479e-18	2.7779615604897684e-16	8.067998940138506e-15	2.2674945288548214e-16
500000	0.004086793505087491	-1.6087361242696715e-22	-1.8270848692637658e-19	2.1635875583062394e-12	1.6039822087367794e-14	0.0018264129854732268	-2.610199420547591e-22	4.7166573107246984e-18	2.7779615604897684e-16	8.067998940137343e-15	2.267494528854693e-16
600000	0.004086793505087491	-1.6087361242696715e-22	-1.8270848692637658e-19	2.1635875583062394e-12	1.6039822087367794e-14	0.0018264129854732268	-2.6101836076279274e-22	4.71665731073174e-18	2.7779615604897684e-16	8.067998940137353e-15	2.267494528854694e-16
700000	0.004086793505087491	-1.6087361242696715e-22	-1.8270848692637658e-19	2.1635875583062394e-12	1.6039822087367794e-14	0.0018264129854732268	-2.6101677947082644e-22	4.716657310727483e-18	2.7779615604897684e-16	8.067998940137348e-15	2.267494528854693e-16
800000	0.004086793505087491	-1.6087361242696715e-22	-1.8270848692637658e-19	2.163587558306239e-12	1.6039822087367794e-14	0.0018264129854732268	-2.610151981788601e-22	4.716657310721985e-18	2.7779615604897684e-16	8.067998940137342e-15	2.2674945288546923e-16
900000	0.004086793505087491	-1.6087361242696715e-22	-1.8270848692637658e-19	2.163587558306239e-12	1.6039822087367794e-14	0.0018264129854732268	-2.6101361688689373e-22	4.7166573107216316e-18	2.7779615604897684e-16	8.067998940137342e-15	2.2674945288546923e-16
1000000	0.004086793505087491	-1.6087361242696715e-22	-1.8270848692637658e-19	2.1635875583062386e-12	1.6039822087367794e-14	0.0018264129854732268	-2.6101203559492738e-22	4.716657310721682e-18	2.7779615604897684e-16	8.067998940137342e-15	2.2674945288546923e-16
1100000	0.004086793505087491	-1.6087361242696715e-22	-1.8270848692637658e-19	2.1635875583062386e-12	1.6039822087367794e-14	0.0018264129854732268	-2.61010454302961e-22	4.7166573107217256e-18	2.7779615604897684e-16	8.067998940137342e-15	2.267494528854692e-16
1200000	0.004086793505087491	-1.6087361242696715e-22	-1.8270848692637658e-19	2.1635875583062386e-12	1.6039822087367794e-14	0.0018264129854732268	-2.6100887301099467e-22	4.716657310721763e-18	2.777961560489769e-16	8.067998940137342e-15	2.267494528854692e-16
1300000	0.004086793505087491	-1.6087361242696715e-22	-1.8270848692637658e-19	2.1635875583062386e-12	1.6039822087367794e-14	0.0018264129854732268	-2.610072917190283e-22	4.716657310721796e-18	2.777961560489769e-16	8.067998940137342e-15	2.267494528854692e-16
1400000	0.004086793505087491	-1.6087361242696715e-22	-1.8270848692637658e-19	2.163587558306238e-12	1.6039822087367794e-14	0.0018264129854732268	-2.6100571042706196e-22	4.716657310721823e-18	2.777961560489769e-16	8.067998940137342e-15	2.267494528854692e-16
1500000	0.004086793505087491	-1.6087361242696715e-22	-1.8270848692637658e-19	2.163587558306238e-12	1.6039822087367794e-14	0.0018264129854732268	-2.610041291350956e-22	4.716657310721844e-18	2.777961560489769e-16	8.067998940137343e-15	2.267494528854692e-16
1600000	0.004086793505087491	-1.6087361242696715e-22	-1.8270848692637658e-19	2.163587558306238e-12	1.6039822087367794e-14	0.0018264129854732268	-2.6100254784312925e-22	4.716657310721861e-18	2.777961560489769e-16	8.067998940137343e-15	2.267494528854692e-16
1700000	0.004086793505087491	-1.6087361242696715e-22	-1.8270848692637658e-19	2.163587558306238e-12	1.6039822087367794e-14	0.0018264129854732268	-2.610009665511629e-22	4.716657310721874e-18	2.777961560489769e-16	8.067998940137343e-15	2.2674945288546913e-16
1800000	0.004086793505087491	-1.6087361242696715e-22	-1.8270848692637658e-19	2.163587558306238e-12	1.6039822087367794e-14	0.0018264129854732268	-2.6099938525919654e-22	4.716657310721883e-18	2.777961560489769e-16	8.067998940137343e-15	2.2674945288546913e-16
1900000	0.004086793505087491	-1.6087361242696715e-22	-1.8270848692637658e-19	2.163587558306238e-12	1.6039822087367794e-14	0.0018264129854732268	-2.609978039672302e-22	4.716657310721887e-18	2.777961560489769e-16	8.067998940137343e-15	2.2674945288546913e-16
2000000	0.004086793505087491	-1.6087361242696715e-22	-1.8270848692637658e-19	2.163587558306238e-12	1.6039822087367794e-14	0.0018264129854732268	-2.6099622267526384e-22	4.716657310721888e-18	2.777961560489769e-16	8.067998940137343e-15	2.2674945288546913e-16
2100000	0.004086793505087491	-1.6087361242696715e-22	-1.8270848692637658e-19	2.163587558306238e-12	1.6039822087367794e-14	0.0018264129854732268	-2.609946413832975e-22	4.716657310721886e-18	2.777961560489769e-16	8.067998940137343e-15	2.2674945288546913e-16
2200000	0.004086793505087491	-1.6087361242696715e-22	-1.8270848692637658e-19	2.163587558306238e-12	1.6039822087367794e-14	0.0018264129854732268	-2.6099306009133113e-22	4.716657310721881e-18	2.777961560489769e-16	8.067998940137343e-15	2.2674945288546913e-16
2300000	0.004086793505087491	-1.6087361242696715e-22	-1.8270848692637658e-19	2.163587558306238e-12	1.6039822087367794e-14	0.0018264129854732268	-2.6099147879936477e-22	4.716657310721873e-18	2.777961560489769e-16	8.067998940137343e-15	2.2674945288546913e-16
2400000	0.004086793505087491	-1.6087361242696715e-22	-1.8270848692637658e-19	2.163587558306238e-12	1.6039822087367794e-14	0.0018264129854732268	-2.609898975073984e-22	4.716657310721863e-18	2.777961560489769e-16	8.067998940137343e-15	2.2674945288546913e-16
2500000	0.004086793505087491	-1.6087361242696715e-22	-1.8270848692637658e-19	2.163587558306238e-12	1.6039822087367794e-14	0.0018264129854732268	-2.6098831621543207e-22	4.71665731072185e-18	2.777961560489769e-16	8.067998940137343e-15	2.267494528854692e-16
2600000	0.004086793505087491	-1.6087361242696715e-22	-1.8270848692637658e-19	2.163587558306238e-12	1.6039822087367794e-14	0.0018264129854732268	-2.609867349234657e-22	4.716657310721836e-18	2.777961560489769e-16	8.067998940137342e-15	2.267494528854692e-16
2700000	0.004086793505087491	-1.6087361242696715e-22	-1.8270848692637658e-19	2.163587558306238e-12	1.6039822087367794e-14	0.0018264129854732268	-2.6098515363149936e-22	4.71665731072182e-18	2.777961560489769e-16	8.067998940137342e-15	2.267494528854692e-16
2800000	0.004086793505087491	-1.6087361242696715e-22	-1.8270848692637658e-19	2.163587558306238e-12	1.6039822087367794e-14	0.0018264129854732268	-2.60983572339533e-22	4.7166573107218026e-18	2.777961560489769e-16	8.067998940137342e-15	2.267494528854692e-16
2900000	0.004086793505087491	-1.6087361242696715e-22	-1.8270848692637658e-19	2.163587558306238e-12	1.6039822087367794e-14	0.0018264129854732268	-2.6098199104756665e-22	4.716657310721785e-18	2.777961560489769e-16	8.067998940137342e-15	2.267494528854692e-16
3000000	0.004086793505087491	-1.6087361242696715e-22	-1.8270848692637658e-19	2.163587558306238e-12	1.6039822087367794e-14	0.0018264129854732268	-2.609804097556003e-22	4.7166573107217664e-18	2.777961560489769e-16	8.067998940137342e-15	2.267494528854692e-16
3100000	0.004086793505087491	-1.6087361242696715e-22	-1.8270848692637658e-19	2.163587558306238e-12	1.6039822087367794e-14	0.0018264129854732268	-2.6097882846363394e-22	4.716657310721747e-18	2.777961560489769e-16	8.067998940137342e-15	2.267494528854692e-16
3200000	0.004086793505087491	-1.6087361242696715e-22	-1.8270848692637658e-19	2.163587558306238e-12	1.6039822087367794e-14	0.0018264129854732268	-2.609772471716676e-22	4.716657310721728e-18	2.7779615604897684e-16	8.067998940137342e-15	2.267494528854692e-16
3300000	0.004086793505087491	-1.6087361242696715e-22	-1.8270848692637658e-19	2.1635875583062386e-12	1.6039822087367794e-14	0.0018264129854732268	-2.6097566587970123e-22	4.716657310721709e-18	2.7779615604897684e-16	8.067998940137342e-15	2.267494528854692e-16
3400000	0.004086793505087491	-1.6087361242696715e-22	-1.8270848692637658e-19	2.1635875583062386e-12	1.6039822087367794e-14	0.0018264129854732268	-2.609740845877349e-22	4.71665731072169e-18	2.7779615604897684e-16	8.067998940137342e-15	2.267494528854692e-16
3500000	0.004086793505087491	-1.6087361242696715e-22	-1.8270848692637658e-19	2.1635875583062386e-12	1.6039822087367794e-14	0.0018264129854732268	-2.6097250329576853e-22	4.7166573107216724e-18	2.7779615604897684e-16	8.067998940137342e-15	2.267494528854692e-16
3600000	0.004086793505087491	-1.6087361242696715e-22	-1.8270848692637658e-19	2.1635875583062386e-12	1.6039822087367794e-14	0.0018264129854732268	-2.6097092200380217e-22	4.7166573107216555e-18	2.7779615604897684e-16	8.067998940137342e-15	2.2674945288546923e-16
3700000	0.004086793505087491	-1.6087361242696715e-22	-1.8270848692637658e-19	2.1635875583062386e-12	1.6039822087367794e-14	0.0018264129854732268	-2.609693407118358e-22	4.71665731072164e-18	2.7779615604897684e-16	8.067998940137342e-15	2.2674945288546923e-16
3800000	0.004086793505087491	-1.6087361242696715e-22	-1.8270848692637658e-19	2.1635875583062386e-12	1.6039822087367794e-14	0.0018264129854732268	-2.6096775941986946e-22	4.716657310721626e-18	2.7779615604897684e-16	8.067998940137342e-15	2.2674945288546923e-16
3900000	0.004086793505087491	-1.6087361242696715e-22	-1.8270848692637658e-19	2.1635875583062386e-12	1.6039822087367794e-14	0.0018264129854732268	-2.609661781279031e-22	4.716657310721615e-18	2.7779615604897684e-16	8.067998940137342e-15	2.2674945288546923e-16
4000000	0.004086793505087491	-1.6087361242696715e-22	-1.8270848692637658e-19	2.1635875583062386e-12	1.6039822087367794e-14	0.0018264129854732268	-2.6096459683593676e-22	4.716657310721605e-18	2.7779615604897684e-16	8.067998940137342e-15	2.2674945288546923e-16
4100000	0.004086793505087491	-1.6087361242696715e-22	-1.8270848692637658e-19	2.1635875583062386e-12	1.6039822087367794e-14	0.0018264129854732268	-2.609630155439704e-22	4.716657310721598e-18	2.7779615604897684e-16	8.067998940137342e-15	2.2674945288546923e-16
4200000	0.004086793505087491	-1.6087361242696715e-22	-1.8270848692637658e-19	2.1635875583062386e-12	1.6039822087367794e-14	0.0018264129854732268	-2.609614342520041e-22	4.716657310721594e-18	2.7779615604897684e-16	8.067998940137342e-15	2.2674945288546923e-16
4300000	0.004086793505087491	-1.6087361242696715e-22	-1.8270848692637658e-19	2.1635875583062386e-12	1.6039822087367794e-14	0.0018264129854732268	-2.6095985296003774e-22	4.716657310721592e-18	2.7779615604897684e-16	8.067998940137342e-15	2.2674945288546923e-16
4400000	0.004086793505087491	-1.6087361242696715e-22	-1.8270848692637658e-19	2.1635875583062386e-12	1.6039822087367794e-14	0.0018264129854732268	-2.609582716680714e-22	4.716657310721592e-18	2.7779615604897684e-16	8.067998940137342e-15	2.2674945288546923e-16
4500000	0.004086793505087491	-1.6087361242696715e-22	-1.8270848692637658e-19	2.1635875583062386e-12	1.6039822087367794e-14	0.0018264129854732268	-2.6095669037610503e-22	4.716657310721592e-18	2.7779615604897684e-16	8.067998940137342e-15	2.2674945288546923e-16
4600000	0.004086793505087491	-1.6087361242696715e-22	-1.8270848692637658e-19	2.1635875583062386e-12	1.6039822087367794e-14	0.0018264129854732268	-2.609551090841387e-22	4.716657310721592e-18	2.7779615604897684e-16	8.067998940137342e-15	2.2674945288546923e-16
4700000	0.004086793505087491	-1.6087361242696715e-22	-1.8270848692637658e-19	2.1635875583062386e-12	1.6039822087367794e-14	0.0018264129854732268	-2.6095352779217233e-22	4.716657310721592e-18	2.7779615604897684e-16	8.067998940137342e-15	2.2674945288546923e-16
4800000	0.004086793505087491	-1.6087361242696715e-22	-1.8270848692637658e-19	2.1635875583062386e-12	1.6039822087367794e-14	0.0018264129854732268	-2.6095194650020597e-22	4.716657310721592e-18	2.7779615604897684e-16	8.067998940137342e-15	2.2674945288546923e-16
4900000	0.004086793505087491	-1.6087361242696715e-22	-1.8270848692637658e-19	2.1635875583062386e-12	1.6039822087367794e-14	0.0018264129854732268	-2.609503652082396e-22	4.716657310721592e-18	2.7779615604897684e-16	8.067998940137342e-15	2.2674945288546923e-16
5000000	0.004086793505087491	-1.6087361242696715e-22	-1.8270848692637658e-19	2.1635875583062386e-12	1.6039822087367794e-14	0.0018264129854732268	-2.6094878391627326e-22	4.716657310721592e-18	2.7779615604897684e-16	8.067998940137342e-15	2.2674945288546923e-16
5100000	0.004086793505087491	-1.6087361242696715e-22	-1.8270848692637658e-19	2.1635875583062386e-12	1.6039822087367794e-14	0.0018264129854732268	-2.609472026243069e-22	4.716657310721592e-18	2.7779615604897684e-16	8.067998940137342e-15	2.2674945288546923e-16
5200000	0.004086793505087491	-1.6087361242696715e-22	-1.8270848692637658e-19	2.1635875583062386e-12	1.6039822087367794e-14	0.0018264129854732268	-2.6094562133234056e-22	4.716657310721592e-18	2.7779615604897684e-16	8.067998940137342e-15	2.2674945288546923e-16
5300000	0.004086793505087491	-1.6087361242696715e-22	-1.8270848692637658e-19	2.1635875583062386e-12	1.6039822087367794e-14	0.0018264129854732268	-2.609440400403742e-22	4.716657310721592e-18	2.7779615604897684e-16	8.067998940137342e-15	2.2674945288546923e-16
5400000	0.004086793505087491	-1.6087361242696715e-22	-1.8270848692637658e-19	2.1635875583062386e-12	1.6039822087367794e-14	0.0018264129854732268	-2.6094245874840785e-22	4.716657310721592e-18	2.7779615604897684e-16	8.067998940137342e-15	2.2674945288546923e-16
5500000	0.004086793505087491	-1.6087361242696715e-22	-1.8270848692637658e-19	2.1635875583062386e-12	1.6039822087367794e-14	0.0018264129854732268	-2.609408774564415e-22	4.716657310721592e-18	2.7779615604897684e-16	8.067998940137342e-15	2.2674945288546923e-16
5600000	0.004086793505087491	-1.6087361242696715e-22	-1.8270848692637658e-19	2.1635875583062386e-12	1.6039822087367794e-14	0.0018264129854732268	-2.6093929616447514e-22	4.716657310721592e-18	2.7779615604897684e-16	8.067998940137342e-15	2.2674945288546923e-16
5700000	0.004086793505087491	-1.6087361242696715e-22	-1.8270848692637658e-19	2.1635875583062386e-12	1.6039822087367794e-14	0.0018264129854732268	-2.609377148725088e-22	4.716657310721592e-18	2.7779615604897684e-16	8.067998940137342e-15	2.2674945288546923e-16
5800000	0.004086793505087491	-1.6087361242696715e-22	-1.8270848692637658e-19	2.1635875583062386e-12	1.6039822087367794e-14	0.0018264129854732268	-2.6093613358054243e-22	4.716657310721592e-18	2.7779615604897684e-16	8.067998940137342e-15	2.2674945288546923e-16
5900000	0.004086793505087491	-1.6087361242696715e-22	-1.8270848692637658e-19	2.1635875583062386e-12	1.6039822087367794e-14	0.0018264129854732268	-2.609345522885761e-22	4.716657310721592e-18	2.7779615604897684e-16	8.067998940137342e-15	2.2674945288546923e-16
6000000	0.004086793505087491	-1.6087361242696715e-22	-1.8270848692637658e-19	2.1635875583062386e-12	1.6039822087367794e-14	0.0018264129854732268	-2.609329709966097e-22	4.716657310721592e-18	2.7779615604897684e-16	8.067998940137342e-15	2.2674945288546928e-16
6100000	0.004086793505087491	-1.6087361242696715e-22	-1.8270848692637658e-19	2.1635875583062386e-12	1.6039822087367794e-14	0.0018264129854732268	-2.6093138970464337e-22	4.716657310721592e-18	2.7779615604897684e-16	8.067998940137342e-15	2.2674945288546928e-16
6200000	0.004086793505087491	-1.6087361242696715e-22	-1.8270848692637658e-19	2.1635875583062386e-12	1.6039822087367794e-14	0.0018264129854732268	-2.60929808412677e-22	4.716657310721592e-18	2.7779615604897684e-16	8.067998940137342e-15	2.2674945288546928e-16
6300000	0.004086793505087492	-1.6087361242696715e-22	-1.8270848692637658e-19	2.1635875583062386e-12	1.6039822087367794e-14	0.0018264129854732268	-2.6092822712071066e-22	4.716657310721592e-18	2.7779615604897684e-16	8.067998940137342e-15	2.2674945288546928e-16
6400000	0.004086793505087492	-1.6087361242696715e-22	-1.8270848692637658e-19	2.1635875583062386e-12	1.6039822087367794e-14	0.0018264129854732268	-2.609266458287443e-22	4.716657310721592e-18	2.7779615604897684e-16	8.067998940137342e-15	2.2674945288546928e-16
6500000	0.004086793505087492	-1.6087361242696715e-22	-1.8270848692637658e-19	2.163587558306239e-12	1.6039822087367794e-14	0.0018264129854732268	-2.6092506453677795e-22	4.716657310721592e-18	2.7779615604897684e-16	8.067998940137342e-15	2.2674945288546928e-16
6600000	0.004086793505087492	-1.6087361242696715e-22	-1.8270848692637658e-19	2.163587558306239e-12	1.6039822087367794e-14	0.0018264129854732268	-2.609234832448116e-22	4.716657310721592e-18	2.7779615604897684e-16	8.067998940137342e-15	2.2674945288546928e-16
6700000	0.004086793505087492	-1.6087361242696715e-22	-1.8270848692637658e-19	2.163587558306239e-12	1.6039822087367794e-14	0.0018264129854732268	-2.6092190195284525e-22	4.716657310721592e-18	2.7779615604897684e-16	8.067998940137342e-15	2.2674945288546928e-16
6800000	0.004086793505087492	-1.6087361242696715e-22	-1.8270848692637658e-19	2.163587558306239e-12	1.6039822087367794e-14	0.0018264129854732268	-2.609203206608789e-22	4.716657310721592e-18	2.7779615604897684e-16	8.067998940137342e-15	2.2674945288546928e-16
6900000	0.004086793505087492	-1.6087361242696715e-22	-1.8270848692637658e-19	2.163587558306239e-12	1.6039822087367794e-14	0.0018264129854732268	-2.6091873936891254e-22	4.716657310721592e-18	2.7779615604897684e-16	8.067998940137342e-15	2.2674945288546928e-16
7000000	0.004086793505087492	-1.6087361242696715e-22	-1.8270848692637658e-19	2.163587558306239e-12	1.6039822087367794e-14	0.0018264129854732268	-2.609171580769462e-22	4.716657310721592e-18	2.7779615604897684e-16	8.067998940137342e-15	2.2674945288546928e-16
7100000	0.004086793505087492	-1.6087361242696715e-22	-1.8270848692637658e-19	2.163587558306239e-12	1.6039822087367794e-14	0.0018264129854732268	-2.6091557678497983e-22	4.716657310721592e-18	2.7779615604897684e-16	8.067998940137342e-15	2.2674945288546928e-16
7200000	0.004086793505087492	-1.6087361242696715e-22	-1.8270848692637658e-19	2.163587558306239e-12	1.6039822087367794e-14	0.0018264129854732268	-2.6091399549301348e-22	4.716657310721592e-18	2.7779615604897684e-16	8.067998940137342e-15	2.2674945288546928e-16
7300000	0.004086793505087492	-1.6087361242696715e-22	-1.8270848692637658e-19	2.163587558306239e-12	1.6039822087367794e-14	0.0018264129854732268	-2.609124142010471e-22	4.716657310721592e-18	2.7779615604897684e-16	8.067998940137342e-15	2.2674945288546928e-16
7400000	0.004086793505087492	-1.6087361242696715e-22	-1.8270848692637658e-19	2.163587558306239e-12	1.6039822087367794e-14	0.0018264129854732268	-2.6091083290908077e-22	4.716657310721592e-18	2.7779615604897684e-16	8.067998940137342e-15	2.2674945288546928e-16
7500000	0.004086793505087492	-1.6087361242696715e-22	-1.8270848692637658e-19	2.163587558306239e-12	1.6039822087367794e-14	0.0018264129854732268	-2.609092516171144e-22	4.716657310721592e-18	2.7779615604897684e-16	8.067998940137342e-15	2.2674945288546928e-16
7600000	0.004086793505087492	-1.6087361242696715e-22	-1.8270848692637658e-19	2.163587558306239e-12	1.6039822087367794e-14	0.0018264129854732268	-2.6090767032514806e-22	4.716657310721592e-18	2.7779615604897684e-16	8.067998940137342e-15	2.2674945288546928e-16
7700000	0.004086793505087492	-1.6087361242696715e-22	-1.8270848692637658e-19	2.163587558306239e-12	1.6039822087367794e-14	0.0018264129854732268	-2.609060890331817e-22	4.716657310721592e-18	2.7779615604897684e-16	8.067998940137342e-15	2.2674945288546928e-16
7800000	0.004086793505087492	-1.6087361242696715e-22	-1.8270848692637658e-19	2.163587558306239e-12	1.6039822087367794e-14	0.0018264129854732268	-2.6090450774121535e-22	4.716657310721592e-18	2.7779615604897684e-16	8.067998940137342e-15	2.2674945288546928e-16
7900000	0.004086793505087492	-1.6087361242696715e-22	-1.8270848692637658e-19	2.163587558306239e-12	1.6039822087367794e-14	0.0018264129854732268	-2.60902926449249e-22	4.716657310721592e-18	2.7779615604897684e-16	8.067998940137342e-15	2.2674945288546928e-16
8000000	0.004086793505087492	-1.6087361242696715e-22	-1.8270848692637658e-19	2.163587558306239e-12	1.6039822087367794e-14	0.0018264129854732268	-2.6090134515728264e-22	4.716657310721592e-18	2.7779615604897684e-16	8.067998940137342e-15	2.2674945288546928e-16
8100000	0.004086793505087492	-1.6087361242696715e-22	-1.8270848692637658e-19	2.163587558306239e-12	1.6039822087367794e-14	0.0018264129854732268	-2.608997638653163e-22	4.716657310721592e-18	2.7779615604897684e-16	8.067998940137342e-15	2.2674945288546928e-16
8200000	0.004086793505087492	-1.6087361242696715e-22	-1.8270848692637658e-19	2.163587558306239e-12	1.6039822087367794e-14	0.0018264129854732268	-2.6089818257334994e-22	4.716657310721592e-18	2.7779615604897684e-16	8.067998940137342e-15	2.2674945288546928e-16
8300000	0.004086793505087492	-1.6087361242696715e-22	-1.8270848692637658e-19	2.163587558306239e-12	1.6039822087367794e-14	0.0018264129854732268	-2.608966012813836e-22	4.716657310721592e-18	2.7779615604897684e-16	8.067998940137342e-15	2.2674945288546928e-16
8400000	0.004086793505087492	-1.6087361242696715e-22	-1.8270848692637658e-19	2.163587558306239e-12	1.6039822087367794e-14	0.0018264129854732268	-2.6089501998941723e-22	4.716657310721592e-18	2.7779615604897684e-16	8.067998940137342e-15	2.2674945288546928e-16
8500000	0.004086793505087492	-1.6087361242696715e-22	-1.8270848692637658e-19	2.163587558306239e-12	1.6039822087367794e-14	0.0018264129854732268	-2.6089343869745087e-22	4.716657310721592e-18	2.7779615604897684e-16	8.067998940137342e-15	2.2674945288546928e-16
8600000	0.004086793505087492	-1.6087361242696715e-22	-1.8270848692637658e-19	2.163587558306239e-12	1.6039822087367794e-14	0.0018264129854732268	-2.6089185740548457e-22	4.716657310721592e-18	2.7779615604897684e-16	8.067998940137342e-15	2.2674945288546928e-16
8700000	0.004086793505087492	-1.6087361242696715e-22	-1.8270848692637658e-19	2.163587558306239e-12	1.6039822087367794e-14	0.0018264129854732268	-2.608902761135182e-22	4.716657310721592e-18	2.7779615604897684e-16	8.067998940137342e-15	2.2674945288546928e-16
8800000	0.004086793505087492	-1.6087361242696715e-22	-1.8270848692637658e-19	2.163587558306239e-12	1.6039822087367794e-14	0.0018264129854732268	-2.6088869482155186e-22	4.716657310721592e-18	2.7779615604897684e-16	8.067998940137342e-15	2.2674945288546928e-16
8900000	0.004086793505087492	-1.6087361242696715e-22	-1.8270848692637658e-19	2.163587558306239e-12	1.6039822087367794e-14	0.0018264129854732268	-2.608871135295855e-22	4.716657310721592e-18	2.7779615604897684e-16	8.067998940137342e-15	2.2674945288546928e-16
9000000	0.004086793505087492	-1.6087361242696715e-22	-1.8270848692637658e-19	2.163587558306239e-12	1.6039822087367794e-14	0.0018264129854732268	-2.6088553223761915e-22	4.716657310721592e-18	2.7779615604897684e-16	8.067998940137342e-15	2.2674945288546928e-16
9100000	0.004086793505087492	-1.6087361242696715e-22	-1.8270848692637658e-19	2.163587558306239e-12	1.6039822087367794e-14	0.0018264129854732268	-2.608839509456528e-22	4.716657310721592e-18	2.7779615604897684e-16	8.067998940137342e-15	2.2674945288546928e-16
9200000	0.004086793505087492	-1.6087361242696715e-22	-1.8270848692637658e-19	2.163587558306239e-12	1.6039822087367794e-14	0.0018264129854732268	-2.6088236965368644e-22	4.716657310721592e-18	2.7779615604897684e-16	8.067998940137342e-15	2.2674945288546928e-16
9300000	0.004086793505087492	-1.6087361242696715e-22	-1.8270848692637658e-19	2.163587558306239e-12	1.6039822087367794e-14	0.0018264129854732268	-2.608807883617201e-22	4.716657310721592e-18	2.7779615604897684e-16	8.067998940137342e-15	2.2674945288546928e-16
9400000	0.004086793505087492	-1.6087361242696715e-22	-1.8270848692637658e-19	2.163587558306239e-12	1.6039822087367794e-14	0.0018264129854732268	-2.6087920706975373e-22	4.716657310721592e-18	2.7779615604897684e-16	8.067998940137342e-15	2.2674945288546928e-16
9500000	0.004086793505087492	-1.6087361242696715e-22	-1.8270848692637658e-19	2.163587558306239e-12	1.6039822087367794e-14	0.0018264129854732268	-2.608776257777874e-22	4.716657310721592e-18	2.7779615604897684e-16	8.067998940137342e-15	2.2674945288546928e-16
9600000	0.004086793505087492	-1.6087361242696715e-22	-1.8270848692637658e-19	2.163587558306239e-12	1.6039822087367794e-14	0.0018264129854732268	-2.6087604448582103e-22	4.716657310721592e-18	2.7779615604897684e-16	8.067998940137342e-15	2.2674945288546928e-16
9700000	0.004086793505087492	-1.6087361242696715e-22	-1.8270848692637658e-19	2.163587558306239e-12	1.6039822087367794e-14	0.0018264129854732268	-2.6087446319385467e-22	4.716657310721592e-18	2.7779615604897684e-16	8.067998940137342e-15	2.2674945288546928e-16
9800000	0.004086793505087492	-1.6087361242696715e-22	-1.8270848692637658e-19	2.163587558306239e-12	1.6039822087367794e-14	0.0018264129854732268	-2.608728819018883e-22	4.716657310721592e-18	2.7779615604897684e-16	8.067998940137342e-15	2.2674945288546928e-16
9900000	0.004086793505087492	-1.6087361242696715e-22	-1.8270848692637658e-19	2.163587558306239e-12	1.6039822087367794e-14	0.0018264129854732268	-2.6087130060992196e-22	4.716657310721592e-18	2.7779615604897684e-16	8.067998940137342e-15	2.2674945288546928e-16
10000000	0.004086793505087492	-1.6087361242696715e-22	-1.8270848692637658e-19	2.163587558306239e-12	1.6039822087367794e-14	0.0018264129854732268	-2.608697193179556e-22	4.716657310721592e-18	2.7779615604897684e-16	8.067998940137342e-15	2.2674945288546928e-16
10100000	0.004086793505087492	-1.6087361242696715e-22	-1.8270848692637658e-19	2.163587558306239e-12	1.6039822087367794e-14	0.0018264129854732268	-2.6086813802598926e-22	4.716657310721592e-18	2.7779615604897684e-16	8.067998940137342e-15	2.2674945288546928e-16
10200000	0.004086793505087492	-1.6087361242696715e-22	-1.8270848692637658e-19	2.163587558306239e-12	1.6039822087367794e-14	0.0018264129854732268	-2.608665567340229e-22	4.716657310721592e-18	2.7779615604897684e-16	8.067998940137342e-15	2.2674945288546928e-16
10300000	0.004086793505087492	-1.6087361242696715e-22	-1.8270848692637658e-19	2.163587558306239e-12	1.6039822087367794e-14	0.0018264129854732268	-2.6086497544205655e-22	4.716657310721592e-18	2.7779615604897684e-16	8.067998940137342e-15	2.2674945288546928e-16
10400000	0.004086793505087492	-1.6087361242696715e-22	-1.8270848692637658e-19	2.163587558306239e-12	1.6039822087367794e-14	0.0018264129854732268	-2.608633941500902e-22	4.716657310721592e-18	2.7779615604897684e-16	8.067998940137342e-15	2.2674945288546928e-16
10500000	0.004086793505087492	-1.6087361242696715e-22	-1.8270848692637658e-19	2.163587558306239e-12	1.6039822087367794e-14	0.0018264129854732268	-2.6086181285812384e-22	4.716657310721592e-18	2.7779615604897684e-16	8.067998940137342e-15	2.2674945288546928e-16
10600000	0.004086793505087492	-1.6087361242696715e-22	-1.8270848692637658e-19	2.163587558306239e-12	1.6039822087367794e-14	0.0018264129854732268	-2.608602315661575e-22	4.716657310721592e-18	2.7779615604897684e-16	8.067998940137342e-15	2.2674945288546928e-16
10700000	0.004086793505087492	-1.6087361242696715e-22	-1.8270848692637658e-19	2.163587558306239e-12	1.6039822087367794e-14	0.0018264129854732268	-2.6085865027419113e-22	4.716657310721592e-18	2.7779615604897684e-16	8.067998940137342e-15	2.2674945288546928e-16
10800000	0.004086793505087492	-1.6087361242696715e-22	-1.8270848692637658e-19	2.163587558306239e-12	1.6039822087367794e-14	0.0018264129854732268	-2.608570689822248e-22	4.716657310721592e-18	2.7779615604897684e-16	8.067998940137342e-15	2.2674945288546928e-16
10900000	0.004086793505087492	-1.6087361242696715e-22	-1.8270848692637658e-19	2.1635875583062394e-12	1.6039822087367794e-14	0.0018264129854732268	-2.6085548769025842e-22	4.716657310721592e-18	2.7779615604897684e-16	8.067998940137342e-15	2.2674945288546928e-16
11000000	0.004086793505087492	-1.6087361242696715e-22	-1.8270848692637658e-19	2.1635875583062394e-12	1.6039822087367794e-14	0.0018264129854732268	-2.6085390639829207e-22	4.716657310721592e-18	2.777961560489769e-16	8.067998940137342e-15	2.2674945288546928e-16
11100000	0.004086793505087492	-1.6087361242696715e-22	-1.8270848692637658e-19	2.1635875583062394e-12	1.6039822087367794e-14	0.0018264129854732268	-2.608523251063257e-22	4.716657310721592e-18	2.777961560489769e-16	8.067998940137342e-15	2.2674945288546928e-16
11200000	0.004086793505087492	-1.6087361242696715e-22	-1.8270848692637658e-19	2.1635875583062394e-12	1.6039822087367794e-14	0.0018264129854732268	-2.6085074381435936e-22	4.716657310721592e-18	2.777961560489769e-16	8.067998940137342e-15	2.2674945288546928e-16
11300000	0.004086793505087492	-1.6087361242696715e-22	-1.8270848692637658e-19	2.1635875583062394e-12	1.6039822087367794e-14	0.0018264129854732268	-2.60849162522393e-22	4.716657310721592e-18	2.777961560489769e-16	8.067998940137342e-15	2.2674945288546928e-16
11400000	0.004086793505087492	-1.6087361242696715e-22	-1.8270848692637658e-19	2.1635875583062394e-12	1.6039822087367794e-14	0.0018264129854732268	-2.6084758123042665e-22	4.716657310721592e-18	2.777961560489769e-16	8.067998940137342e-15	2.2674945288546928e-16
11500000	0.004086793505087492	-1.6087361242696715e-22	-1.8270848692637658e-19	2.1635875583062394e-12	1.6039822087367794e-14	0.0018264129854732268	-2.608459999384603e-22	4.716657310721592e-18	2.777961560489769e-16	8.067998940137342e-15	2.2674945288546928e-16
11600000	0.004086793505087492	-1.6087361242696715e-22	-1.8270848692637658e-19	2.1635875583062394e-12	1.6039822087367794e-14	0.0018264129854732268	-2.6084441864649395e-22	4.716657310721592e-18	2.777961560489769e-16	8.067998940137342e-15	2.2674945288546928e-16
11700000	0.004086793505087492	-1.6087361242696715e-22	-1.8270848692637658e-19	2.1635875583062394e-12	1.6039822087367794e-14	0.0018264129854732268	-2.608428373545276e-22	4.716657310721592e-18	2.777961560489769e-16	8.067998940137342e-15	2.2674945288546928e-16
11800000	0.004086793505087492	-1.6087361242696715e-22	-1.8270848692637658e-19	2.1635875583062394e-12	1.6039822087367794e-14	0.0018264129854732268	-2.6084125606256124e-22	4.716657310721592e-18	2.777961560489769e-16	8.067998940137342e-15	2.2674945288546928e-16
11900000	0.004086793505087492	-1.6087361242696715e-22	-1.8270848692637658e-19	2.1635875583062394e-12	1.6039822087367794e-14	0.0018264129854732268	-2.608396747705949e-22	4.716657310721592e-18	2.777961560489769e-16	8.067998940137342e-15	2.2674945288546928e-16
12000000	0.004086793505087492	-1.6087361242696715e-22	-1.8270848692637658e-19	2.1635875583062394e-12	1.6039822087367794e-14	0.0018264129854732268	-2.6083809347862853e-22	4.716657310721592e-18	2.777961560489769e-16	8.067998940137342e-15	2.2674945288546928e-16
12100000	0.004086793505087492	-1.6087361242696715e-22	-1.8270848692637658e-19	2.1635875583062394e-12	1.6039822087367794e-14	0.0018264129854732268	-2.608365121866622e-22	4.716657310721592e-18	2.777961560489769e-16	8.067998940137342e-15	2.2674945288546928e-16
12200000	0.004086793505087492	-1.6087361242696715e-22	-1.8270848692637658e-19	2.1635875583062394e-12	1.6039822087367794e-14	0.0018264129854732268	-2.608349308946958e-22	4.716657310721592e-18	2.777961560489769e-16	8.067998940137342e-15	2.2674945288546928e-16
12300000	0.004086793505087492	-1.6087361242696715e-22	-1.8270848692637658e-19	2.1635875583062394e-12	1.6039822087367794e-14	0.0018264129854732268	-2.6083334960272947e-22	4.716657310721592e-18	2.777961560489769e-16	8.067998940137342e-15	2.2674945288546928e-16
12400000	0.004086793505087492	-1.6087361242696715e-22	-1.8270848692637658e-19	2.1635875583062394e-12	1.6039822087367794e-14	0.0018264129854732268	-2.608317683107631e-22	4.716657310721592e-18	2.777961560489769e-16	8.067998940137342e-15	2.2674945288546928e-16
12500000	0.004086793505087492	-1.6087361242696715e-22	-1.8270848692637658e-19	2.1635875583062394e-12	1.6039822087367794e-14	0.0018264129854732268	-2.6083018701879676e-22	4.716657310721592e-18	2.777961560489769e-16	8.067998940137342e-15	2.2674945288546928e-16
12600000	0.004086793505087492	-1.6087361242696715e-22	-1.8270848692637658e-19	2.1635875583062394e-12	1.6039822087367794e-14	0.0018264129854732268	-2.608286057268304e-22	4.716657310721592e-18	2.777961560489769e-16	8.067998940137342e-15	2.2674945288546928e-16
12700000	0.004086793505087492	-1.6087361242696715e-22	-1.8270848692637658e-19	2.1635875583062394e-12	1.6039822087367794e-14	0.0018264129854732268	-2.6082702443486405e-22	4.716657310721592e-18	2.777961560489769e-16	8.067998940137342e-15	2.2674945288546928e-16
12800000	0.004086793505087492	-1.6087361242696715e-22	-1.8270848692637658e-19	2.1635875583062394e-12	1.6039822087367794e-14	0.0018264129854732268	-2.608254431428977e-22	4.716657310721592e-18	2.777961560489769e-16	8.067998940137342e-15	2.2674945288546928e-16
12900000	0.004086793505087492	-1.6087361242696715e-22	-1.8270848692637658e-19	2.1635875583062394e-12	1.6039822087367794e-14	0.0018264129854732268	-2.6082386185093135e-22	4.716657310721592e-18	2.777961560489769e-16	8.067998940137342e-15	2.2674945288546928e-16
13000000	0.004086793505087492	-1.6087361242696715e-22	-1.8270848692637658e-19	2.1635875583062394e-12	1.6039822087367794e-14	0.0018264129854732268	-2.60822280558965e-22	4.716657310721592e-18	2.777961560489769e-16	8.067998940137342e-15	2.2674945288546928e-16
13100000	0.004086793505087492	-1.6087361242696715e-22	-1.8270848692637658e-19	2.1635875583062394e-12	1.6039822087367794e-14	0.0018264129854732268	-2.6082069926699864e-22	4.716657310721592e-18	2.777961560489769e-16	8.067998940137342e-15	2.2674945288546928e-16
13200000	0.004086793505087492	-1.6087361242696715e-22	-1.8270848692637658e-19	2.1635875583062394e-12	1.6039822087367794e-14	0.0018264129854732268	-2.608191179750323e-22	4.716657310721592e-18	2.777961560489769e-16	8.067998940137342e-15	2.2674945288546928e-16
13300000	0.004086793505087492	-1.6087361242696715e-22	-1.8270848692637658e-19	2.1635875583062394e-12	1.6039822087367794e-14	0.0018264129854732268	-2.6081753668306593e-22	4.716657310721592e-18	2.777961560489769e-16	8.06799894013734e-15	2.2674945288546928e-16
13400000	0.004086793505087492	-1.6087361242696715e-22	-1.8270848692637658e-19	2.1635875583062394e-12	1.6039822087367794e-14	0.0018264129854732268	-2.608159553910996e-22	4.716657310721592e-18	2.777961560489769e-16	8.06799894013734e-15	2.2674945288546928e-16
13500000	0.004086793505087492	-1.6087361242696715e-22	-1.8270848692637658e-19	2.1635875583062394e-12	1.6039822087367794e-14	0.0018264129854732268	-2.6081437409913327e-22	4.716657310721592e-18	2.777961560489769e-16	8.06799894013734e-15	2.2674945288546928e-16
13600000	0.004086793505087492	-1.6087361242696715e-22	-1.8270848692637658e-19	2.1635875583062394e-12	1.6039822087367794e-14	0.0018264129854732268	-2.608127928071669e-22	4.716657310721592e-18	2.777961560489769e-16	8.06799894013734e-15	2.2674945288546928e-16
13700000	0.004086793505087492	-1.6087361242696715e-22	-1.8270848692637658e-19	2.1635875583062394e-12	1.6039822087367794e-14	0.0018264129854732268	-2.6081121151520056e-22	4.716657310721592e-18	2.777961560489769e-16	8.06799894013734e-15	2.2674945288546928e-16
13800000	0.004086793505087492	-1.6087361242696715e-22	-1.8270848692637658e-19	2.1635875583062394e-12	1.6039822087367794e-14	0.0018264129854732268	-2.608096302232342e-22	4.716657310721592e-18	2.777961560489769e-16	8.06799894013734e-15	2.2674945288546928e-16
13900000	0.004086793505087492	-1.6087361242696715e-22	-1.8270848692637658e-19	2.1635875583062394e-12	1.6039822087367794e-14	0.0018264129854732268	-2.6080804893126785e-22	4.716657310721592e-18	2.777961560489769e-16	8.06799894013734e-15	2.2674945288546928e-16
14000000	0.004086793505087492	-1.6087361242696715e-22	-1.8270848692637658e-19	2.1635875583062394e-12	1.6039822087367794e-14	0.0018264129854732268	-2.608064676393015e-22	4.716657310721593e-18	2.777961560489769e-16	8.06799894013734e-15	2.2674945288546928e-16
14100000	0.004086793505087492	-1.6087361242696715e-22	-1.8270848692637658e-19	2.1635875583062394e-12	1.6039822087367794e-14	0.0018264129854732268	-2.6080488634733514e-22	4.716657310721593e-18	2.777961560489769e-16	8.06799894013734e-15	2.2674945288546928e-16
14200000	0.004086793505087492	-1.6087361242696715e-22	-1.8270848692637658e-19	2.1635875583062394e-12	1.6039822087367794e-14	0.0018264129854732268	-2.608033050553688e-22	4.716657310721593e-18	2.777961560489769e-16	8.06799894013734e-15	2.2674945288546928e-16
14300000	0.004086793505087492	-1.6087361242696715e-22	-1.8270848692637658e-19	2.1635875583062394e-12	1.6039822087367794e-14	0.0018264129854732268	-2.6080172376340244e-22	4.716657310721593e-18	2.777961560489769e-16	8.06799894013734e-15	2.2674945288546928e-16
14400000	0.004086793505087491	-1.6087361242696715e-22	-1.8270848692637658e-19	2.1635875583062394e-12	1.6039822087367794e-14	0.0018264129854732268	-2.608001424714361e-22	4.716657310721593e-18	2.777961560489769e-16	8.06799894013734e-15	2.2674945288546928e-16
14500000	0.004086793505087491	-1.6087361242696715e-22	-1.8270848692637658e-19	2.1635875583062394e-12	1.6039822087367794e-14	0.0018264129854732268	-2.6079856117946973e-22	4.716657310721593e-18	2.777961560489769e-16	8.06799894013734e-15	2.2674945288546928e-16
14600000	0.004086793505087491	-1.6087361242696715e-22	-1.8270848692637658e-19	2.1635875583062394e-12	1.6039822087367794e-14	0.0018264129854732268	-2.6079697988750337e-22	4.716657310721593e-18	2.777961560489769e-16	8.06799894013734e-15	2.2674945288546928e-16
14700000	0.004086793505087491	-1.6087361242696715e-22	-1.8270848692637658e-19	2.1635875583062394e-12	1.6039822087367794e-14	0.0018264129854732268	-2.60795398595537e-22	4.716657310721593e-18	2.777961560489769e-16	8.06799894013734e-15	2.2674945288546928e-16
14800000	0.004086793505087491	-1.6087361242696715e-22	-1.8270848692637658e-19	2.1635875583062394e-12	1.6039822087367794e-14	0.0018264129854732268	-2.6079381730357067e-22	4.716657310721593e-18	2.777961560489769e-16	8.06799894013734e-15	2.2674945288546928e-16
14900000	0.004086793505087491	-1.6087361242696715e-22	-1.8270848692637658e-19	2.1635875583062394e-12	1.6039822087367794e-14	0.0018264129854732268	-2.607922360116043e-22	4.716657310721593e-18	2.777961560489769e-16	8.06799894013734e-15	2.2674945288546928e-16
15000000	0.004086793505087491	-1.6087361242696715e-22	-1.8270848692637658e-19	2.1635875583062394e-12	1.6039822087367794e-14	0.0018264129854732268	-2.6079065471963796e-22	4.716657310721593e-18	2.777961560489769e-16	8.06799894013734e-15	2.2674945288546928e-16
15100000	0.004086793505087491	-1.6087361242696715e-22	-1.8270848692637658e-19	2.1635875583062394e-12	1.6039822087367794e-14	0.0018264129854732268	-2.607890734276716e-22	4.716657310721593e-18	2.777961560489769e-16	8.06799894013734e-15	2.2674945288546928e-16
15200000	0.004086793505087491	-1.6087361242696715e-22	-1.8270848692637658e-19	2.1635875583062394e-12	1.6039822087367794e-14	0.0018264129854732268	-2.6078749213570525e-22	4.716657310721593e-18	2.777961560489769e-16	8.06799894013734e-15	2.2674945288546928e-16
15300000	0.004086793505087491	-1.6087361242696715e-22	-1.8270848692637658e-19	2.1635875583062394e-12	1.6039822087367794e-14	0.0018264129854732268	-2.607859108437389e-22	4.716657310721593e-18	2.777961560489769e-16	8.06799894013734e-15	2.2674945288546928e-16
15400000	0.004086793505087491	-1.6087361242696715e-22	-1.8270848692637658e-19	2.1635875583062394e-12	1.6039822087367794e-14	0.0018264129854732268	-2.6078432955177254e-22	4.716657310721593e-18	2.777961560489769e-16	8.06799894013734e-15	2.2674945288546928e-16
15500000	0.004086793505087491	-1.6087361242696715e-22	-1.8270848692637658e-19	2.1635875583062394e-12	1.6039822087367794e-14	0.0018264129854732268	-2.607827482598062e-22	4.716657310721593e-18	2.777961560489769e-16	8.06799894013734e-15	2.2674945288546928e-16
15600000	0.004086793505087491	-1.6087361242696715e-22	-1.8270848692637658e-19	2.1635875583062394e-12	1.6039822087367794e-14	0.0018264129854732268	-2.6078116696783983e-22	4.716657310721593e-18	2.777961560489769e-16	8.06799894013734e-15	2.2674945288546928e-16
15700000	0.004086793505087491	-1.6087361242696715e-22	-1.8270848692637658e-19	2.1635875583062394e-12	1.6039822087367794e-14	0.0018264129854732268	-2.607795856758735e-22	4.716657310721593e-18	2.777961560489769e-16	8.06799894013734e-15	2.2674945288546928e-16
15800000	0.004086793505087491	-1.6087361242696715e-22	-1.8270848692637658e-19	2.1635875583062394e-12	1.6039822087367794e-14	0.0018264129854732268	-2.6077800438390713e-22	4.716657310721593e-18	2.777961560489769e-16	8.06799894013734e-15	2.2674945288546928e-16
15900000	0.004086793505087491	-1.6087361242696715e-22	-1.8270848692637658e-19	2.1635875583062394e-12	1.6039822087367794e-14	0.0018264129854732268	-2.6077642309194077e-22	4.716657310721593e-18	2.777961560489769e-16	8.06799894013734e-15	2.2674945288546928e-16
16000000	0.004086793505087491	-1.6087361242696715e-22	-1.8270848692637658e-19	2.1635875583062394e-12	1.6039822087367794e-14	0.0018264129854732268	-2.607748417999744e-22	4.716657310721593e-18	2.777961560489769e-16	8.06799894013734e-15	2.2674945288546928e-16
16100000	0.004086793505087491	-1.6087361242696715e-22	-1.8270848692637658e-19	2.1635875583062394e-12	1.6039822087367794e-14	0.0018264129854732268	-2.6077326050800806e-22	4.716657310721593e-18	2.777961560489769e-16	8.06799894013734e-15	2.2674945288546928e-16
16200000	0.004086793505087491	-1.6087361242696715e-22	-1.8270848692637658e-19	2.1635875583062394e-12	1.6039822087367794e-14	0.0018264129854732268	-2.607716792160417e-22	4.716657310721593e-18	2.777961560489769e-16	8.06799894013734e-15	2.2674945288546928e-16
16300000	0.004086793505087491	-1.6087361242696715e-22	-1.8270848692637658e-19	2.1635875583062394e-12	1.6039822087367794e-14	0.0018264129854732268	-2.6077009792407536e-22	4.716657310721593e-18	2.777961560489769e-16	8.06799894013734e-15	2.2674945288546928e-16
16400000	0.004086793505087491	-1.6087361242696715e-22	-1.8270848692637658e-19	2.1635875583062394e-12	1.6039822087367794e-14	0.0018264129854732268	-2.60768516632109e-22	4.716657310721593e-18	2.777961560489769e-16	8.06799894013734e-15	2.2674945288546928e-16
16500000	0.004086793505087491	-1.6087361242696715e-22	-1.8270848692637658e-19	2.1635875583062394e-12	1.6039822087367794e-14	0.0018264129854732268	-2.6076693534014265e-22	4.716657310721593e-18	2.777961560489769e-16	8.06799894013734e-15	2.2674945288546928e-16
16600000	0.004086793505087491	-1.6087361242696715e-22	-1.8270848692637658e-19	2.1635875583062394e-12	1.6039822087367794e-14	0.0018264129854732268	-2.607653540481763e-22	4.716657310721593e-18	2.777961560489769e-16	8.06799894013734e-15	2.2674945288546928e-16
16700000	0.004086793505087491	-1.6087361242696715e-22	-1.8270848692637658e-19	2.1635875583062394e-12	1.6039822087367794e-14	0.0018264129854732268	-2.6076377275620994e-22	4.716657310721593e-18	2.777961560489769e-16	8.06799894013734e-15	2.2674945288546928e-16
16800000	0.004086793505087491	-1.6087361242696715e-22	-1.8270848692637658e-19	2.1635875583062394e-12	1.6039822087367794e-14	0.0018264129854732268	-2.607621914642436e-22	4.716657310721593e-18	2.777961560489769e-16	8.06799894013734e-15	2.2674945288546928e-16
16900000	0.004086793505087491	-1.6087361242696715e-22	-1.8270848692637658e-19	2.1635875583062394e-12	1.6039822087367794e-14	0.0018264129854732268	-2.6076061017227723e-22	4.716657310721593e-18	2.777961560489769e-16	8.06799894013734e-15	2.2674945288546928e-16
17000000	0.004086793505087491	-1.6087361242696715e-22	-1.8270848692637658e-19	2.1635875583062394e-12	1.6039822087367794e-14	0.0018264129854732268	-2.607590288803109e-22	4.716657310721593e-18	2.777961560489769e-16	8.06799894013734e-15	2.2674945288546928e-16
17100000	0.004086793505087491	-1.6087361242696715e-22	-1.8270848692637658e-19	2.1635875583062394e-12	1.6039822087367794e-14	0.0018264129854732268	-2.6075744758834452e-22	4.716657310721593e-18	2.777961560489769e-16	8.06799894013734e-15	2.2674945288546928e-16
17200000	0.004086793505087491	-1.6087361242696715e-22	-1.8270848692637658e-19	2.1635875583062394e-12	1.6039822087367794e-14	0.0018264129854732268	-2.6075586629637817e-22	4.716657310721593e-18	2.777961560489769e-16	8.06799894013734e-15	2.2674945288546928e-16
17300000	0.004086793505087491	-1.6087361242696715e-22	-1.8270848692637658e-19	2.1635875583062394e-12	1.6039822087367794e-14	0.0018264129854732268	-2.607542850044118e-22	4.716657310721593e-18	2.777961560489769e-16	8.06799894013734e-15	2.2674945288546928e-16
17400000	0.004086793505087491	-1.6087361242696715e-22	-1.8270848692637658e-19	2.1635875583062394e-12	1.6039822087367794e-14	0.0018264129854732268	-2.6075270371244546e-22	4.716657310721593e-18	2.777961560489769e-16	8.06799894013734e-15	2.2674945288546928e-16
17500000	0.004086793505087491	-1.6087361242696715e-22	-1.8270848692637658e-19	2.1635875583062394e-12	1.6039822087367794e-14	0.0018264129854732268	-2.607511224204791e-22	4.716657310721593e-18	2.777961560489769e-16	8.06799894013734e-15	2.2674945288546928e-16
17600000	0.004086793505087491	-1.6087361242696715e-22	-1.8270848692637658e-19	2.1635875583062394e-12	1.6039822087367794e-14	0.0018264129854732268	-2.6074954112851275e-22	4.716657310721593e-18	2.777961560489769e-16	8.06799894013734e-15	2.2674945288546928e-16
17700000	0.004086793505087491	-1.6087361242696715e-22	-1.8270848692637658e-19	2.1635875583062394e-12	1.6039822087367794e-14	0.0018264129854732268	-2.607479598365464e-22	4.716657310721593e-18	2.777961560489769e-16	8.06799894013734e-15	2.2674945288546928e-16
17800000	0.004086793505087491	-1.6087361242696715e-22	-1.8270848692637658e-19	2.1635875583062394e-12	1.6039822087367794e-14	0.0018264129854732268	-2.6074637854458005e-22	4.716657310721593e-18	2.777961560489769e-16	8.06799894013734e-15	2.2674945288546928e-16
17900000	0.004086793505087491	-1.6087361242696715e-22	-1.8270848692637658e-19	2.1635875583062394e-12	1.6039822087367794e-14	0.0018264129854732268	-2.607447972526137e-22	4.716657310721593e-18	2.777961560489769e-16	8.06799894013734e-15	2.2674945288546928e-16
18000000	0.004086793505087491	-1.6087361242696715e-22	-1.8270848692637658e-19	2.1635875583062394e-12	1.6039822087367794e-14	0.0018264129854732268	-2.6074321596064734e-22	4.716657310721593e-18	2.777961560489769e-16	8.06799894013734e-15	2.2674945288546928e-16
18100000	0.004086793505087491	-1.6087361242696715e-22	-1.8270848692637658e-19	2.1635875583062394e-12	1.6039822087367794e-14	0.0018264129854732268	-2.60741634668681e-22	4.716657310721593e-18	2.777961560489769e-16	8.06799894013734e-15	2.2674945288546928e-16
18200000	0.004086793505087491	-1.6087361242696715e-22	-1.8270848692637658e-19	2.1635875583062394e-12	1.6039822087367794e-14	0.0018264129854732268	-2.6074005337671463e-22	4.716657310721593e-18	2.777961560489769e-16	8.06799894013734e-15	2.2674945288546928e-16
18300000	0.004086793505087491	-1.6087361242696715e-22	-1.8270848692637658e-19	2.1635875583062394e-12	1.6039822087367794e-14	0.0018264129854732268	-2.607384720847483e-22	4.716657310721593e-18	2.777961560489769e-16	8.06799894013734e-15	2.2674945288546928e-16
18400000	0.004086793505087491	-1.6087361242696715e-22	-1.8270848692637658e-19	2.1635875583062394e-12	1.6039822087367794e-14	0.0018264129854732268	-2.607368907927819e-22	4.716657310721593e-18	2.777961560489769e-16	8.06799894013734e-15	2.2674945288546928e-16
18500000	0.004086793505087491	-1.6087361242696715e-22	-1.8270848692637658e-19	2.1635875583062394e-12	1.6039822087367794e-14	0.0018264129854732268	-2.6073530950081557e-22	4.716657310721593e-18	2.777961560489769e-16	8.06799894013734e-15	2.2674945288546928e-16
18600000	0.004086793505087491	-1.6087361242696715e-22	-1.8270848692637658e-19	2.1635875583062394e-12	1.6039822087367794e-14	0.0018264129854732268	-2.6073372820884926e-22	4.716657310721593e-18	2.777961560489769e-16	8.06799894013734e-15	2.2674945288546928e-16
18700000	0.004086793505087491	-1.6087361242696715e-22	-1.8270848692637658e-19	2.1635875583062394e-12	1.6039822087367794e-14	0.0018264129854732268	-2.607321469168829e-22	4.716657310721593e-18	2.777961560489769e-16	8.06799894013734e-15	2.2674945288546928e-16
18800000	0.004086793505087491	-1.6087361242696715e-22	-1.8270848692637658e-19	2.1635875583062394e-12	1.6039822087367794e-14	0.0018264129854732268	-2.6073056562491655e-22	4.716657310721593e-18	2.777961560489769e-16	8.06799894013734e-15	2.2674945288546928e-16
18900000	0.004086793505087491	-1.6087361242696715e-22	-1.8270848692637658e-19	2.1635875583062394e-12	1.6039822087367794e-14	0.0018264129854732268	-2.607289843329502e-22	4.716657310721593e-18	2.777961560489769e-16	8.06799894013734e-15	2.2674945288546928e-16
19000000	0.004086793505087491	-1.6087361242696715e-22	-1.8270848692637658e-19	2.1635875583062394e-12	1.6039822087367794e-14	0.0018264129854732268	-2.6072740304098385e-22	4.716657310721593e-18	2.777961560489769e-16	8.06799894013734e-15	2.2674945288546928e-16
19100000	0.004086793505087491	-1.6087361242696715e-22	-1.8270848692637658e-19	2.1635875583062394e-12	1.6039822087367794e-14	0.0018264129854732268	-2.607258217490175e-22	4.716657310721593e-18	2.777961560489769e-16	8.06799894013734e-15	2.2674945288546928e-16
19200000	0.004086793505087491	-1.6087361242696715e-22	-1.8270848692637658e-19	2.1635875583062394e-12	1.6039822087367794e-14	0.0018264129854732268	-2.6072424045705114e-22	4.716657310721593e-18	2.777961560489769e-16	8.06799894013734e-15	2.2674945288546928e-16
19300000	0.004086793505087491	-1.6087361242696715e-22	-1.8270848692637658e-19	2.1635875583062394e-12	1.6039822087367794e-14	0.0018264129854732268	-2.607226591650848e-22	4.716657310721593e-18	2.777961560489769e-16	8.06799894013734e-15	2.2674945288546928e-16
19400000	0.004086793505087491	-1.6087361242696715e-22	-1.8270848692637658e-19	2.1635875583062394e-12	1.6039822087367794e-14	0.0018264129854732268	-2.6072107787311843e-22	4.716657310721593e-18	2.777961560489769e-16	8.06799894013734e-15	2.2674945288546928e-16
19500000	0.004086793505087491	-1.6087361242696715e-22	-1.8270848692637658e-19	2.1635875583062394e-12	1.6039822087367794e-14	0.0018264129854732268	-2.6071949658115208e-22	4.716657310721593e-18	2.777961560489769e-16	8.06799894013734e-15	2.2674945288546928e-16
19600000	0.004086793505087491	-1.6087361242696715e-22	-1.8270848692637658e-19	2.1635875583062394e-12	1.6039822087367794e-14	0.0018264129854732268	-2.607179152891857e-22	4.716657310721593e-18	2.777961560489769e-16	8.06799894013734e-15	2.2674945288546928e-16
19700000	0.004086793505087491	-1.6087361242696715e-22	-1.8270848692637658e-19	2.1635875583062394e-12	1.6039822087367794e-14	0.0018264129854732268	-2.6071633399721937e-22	4.716657310721593e-18	2.777961560489769e-16	8.06799894013734e-15	2.2674945288546928e-16
19800000	0.004086793505087491	-1.6087361242696715e-22	-1.8270848692637658e-19	2.1635875583062394e-12	1.6039822087367794e-14	0.0018264129854732268	-2.60714752705253e-22	4.716657310721593e-18	2.777961560489769e-16	8.06799894013734e-15	2.2674945288546928e-16
19900000	0.004086793505087491	-1.6087361242696715e-22	-1.8270848692637658e-19	2.1635875583062394e-12	1.6039822087367794e-14	0.0018264129854732268	-2.6071317141328666e-22	4.716657310721593e-18	2.777961560489769e-16	8.06799894013734e-15	2.2674945288546928e-16
20000000	0.004086793505087491	-1.6087361242696715e-22	-1.8270848692637658e-19	2.1635875583062394e-12	1.6039822087367794e-14	0.0018264129854732268	-2.607115901213203e-22	4.716657310721593e-18	2.777961560489769e-16	8.06799894013734e-15	2.2674945288546928e-16
20100000	0.004086793505087491	-1.6087361242696715e-22	-1.8270848692637658e-19	2.1635875583062394e-12	1.6039822087367794e-14	0.0018264129854732268	-2.6071000882935395e-22	4.716657310721593e-18	2.777961560489769e-16	8.06799894013734e-15	2.2674945288546928e-16
20200000	0.004086793505087491	-1.6087361242696715e-22	-1.8270848692637658e-19	2.1635875583062394e-12	1.6039822087367794e-14	0.0018264129854732268	-2.607084275373876e-22	4.716657310721593e-18	2.777961560489769e-16	8.06799894013734e-15	2.2674945288546928e-16
20300000	0.004086793505087491	-1.6087361242696715e-22	-1.8270848692637658e-19	2.1635875583062394e-12	1.6039822087367794e-14	0.0018264129854732268	-2.6070684624542124e-22	4.716657310721593e-18	2.777961560489769e-16	8.06799894013734e-15	2.2674945288546928e-16
20400000	0.004086793505087491	-1.6087361242696715e-22	-1.8270848692637658e-19	2.1635875583062394e-12	1.6039822087367794e-14	0.0018264129854732268	-2.607052649534549e-22	4.716657310721593e-18	2.777961560489769e-16	8.06799894013734e-15	2.2674945288546928e-16
20500000	0.004086793505087491	-1.6087361242696715e-22	-1.8270848692637658e-19	2.1635875583062394e-12	1.6039822087367794e-14	0.0018264129854732268	-2.6070368366148854e-22	4.716657310721593e-18	2.777961560489769e-16	8.06799894013734e-15	2.2674945288546928e-16
20600000	0.004086793505087491	-1.6087361242696715e-22	-1.8270848692637658e-19	2.1635875583062394e-12	1.6039822087367794e-14	0.0018264129854732268	-2.607021023695222e-22	4.716657310721593e-18	2.777961560489769e-16	8.06799894013734e-15	2.2674945288546928e-16
20700000	0.004086793505087491	-1.6087361242696715e-22	-1.8270848692637658e-19	2.1635875583062394e-12	1.6039822087367794e-14	0.0018264129854732268	-2.6070052107755583e-22	4.716657310721593e-18	2.777961560489769e-16	8.06799894013734e-15	2.2674945288546928e-16
20800000	0.004086793505087491	-1.6087361242696715e-22	-1.8270848692637658e-19	2.1635875583062394e-12	1.6039822087367794e-14	0.0018264129854732268	-2.6069893978558947e-22	4.716657310721593e-18	2.777961560489769e-16	8.06799894013734e-15	2.2674945288546928e-16
20900000	0.004086793505087491	-1.6087361242696715e-22	-1.8270848692637658e-19	2.1635875583062394e-12	1.6039822087367794e-14	0.0018264129854732268	-2.606973584936231e-22	4.716657310721593e-18	2.777961560489769e-16	8.06799894013734e-15	2.2674945288546928e-16
21000000	0.004086793505087491	-1.6087361242696715e-22	-1.8270848692637658e-19	2.1635875583062394e-12	1.6039822087367794e-14	0.0018264129854732268	-2.6069577720165677e-22	4.716657310721593e-18	2.777961560489769e-16	8.06799894013734e-15	2.2674945288546928e-16
21100000	0.004086793505087491	-1.6087361242696715e-22	-1.8270848692637658e-19	2.1635875583062394e-12	1.6039822087367794e-14	0.0018264129854732268	-2.606941959096904e-22	4.716657310721593e-18	2.777961560489769e-16	8.06799894013734e-15	2.2674945288546928e-16
21200000	0.004086793505087491	-1.6087361242696715e-22	-1.8270848692637658e-19	2.1635875583062394e-12	1.6039822087367794e-14	0.0018264129854732268	-2.6069261461772406e-22	4.716657310721593e-18	2.777961560489769e-16	8.06799894013734e-15	2.2674945288546928e-16
21300000	0.004086793505087491	-1.6087361242696715e-22	-1.8270848692637658e-19	2.1635875583062394e-12	1.6039822087367794e-14	0.0018264129854732268	-2.606910333257577e-22	4.716657310721593e-18	2.777961560489769e-16	8.06799894013734e-15	2.2674945288546928e-16
21400000	0.004086793505087491	-1.6087361242696715e-22	-1.8270848692637658e-19	2.1635875583062394e-12	1.6039822087367794e-14	0.0018264129854732268	-2.6068945203379135e-22	4.716657310721593e-18	2.777961560489769e-16	8.06799894013734e-15	2.2674945288546928e-16
21500000	0.004086793505087491	-1.6087361242696715e-22	-1.8270848692637658e-19	2.1635875583062394e-12	1.6039822087367794e-14	0.0018264129854732268	-2.60687870741825e-22	4.716657310721593e-18	2.777961560489769e-16	8.06799894013734e-15	2.2674945288546928e-16
21600000	0.004086793505087491	-1.6087361242696715e-22	-1.8270848692637658e-19	2.1635875583062394e-12	1.6039822087367794e-14	0.0018264129854732268	-2.6068628944985864e-22	4.716657310721593e-18	2.777961560489769e-16	8.06799894013734e-15	2.2674945288546928e-16
21700000	0.004086793505087491	-1.6087361242696715e-22	-1.8270848692637658e-19	2.1635875583062394e-12	1.6039822087367794e-14	0.0018264129854732268	-2.606847081578923e-22	4.716657310721593e-18	2.777961560489769e-16	8.06799894013734e-15	2.2674945288546928e-16
21800000	0.004086793505087491	-1.6087361242696715e-22	-1.8270848692637658e-19	2.1635875583062394e-12	1.6039822087367794e-14	0.0018264129854732268	-2.6068312686592593e-22	4.716657310721593e-18	2.777961560489769e-16	8.06799894013734e-15	2.2674945288546928e-16
21900000	0.004086793505087491	-1.6087361242696715e-22	-1.8270848692637658e-19	2.1635875583062394e-12	1.6039822087367794e-14	0.0018264129854732268	-2.606815455739596e-22	4.716657310721593e-18	2.777961560489769e-16	8.06799894013734e-15	2.2674945288546928e-16
22000000	0.004086793505087491	-1.6087361242696715e-22	-1.8270848692637658e-19	2.1635875583062394e-12	1.6039822087367794e-14	0.0018264129854732268	-2.6067996428199323e-22	4.716657310721593e-18	2.777961560489769e-16	8.06799894013734e-15	2.2674945288546928e-16
22100000	0.004086793505087491	-1.6087361242696715e-22	-1.8270848692637658e-19	2.1635875583062394e-12	1.6039822087367794e-14	0.0018264129854732268	-2.6067838299002687e-22	4.716657310721593e-18	2.777961560489769e-16	8.06799894013734e-15	2.2674945288546928e-16
22200000	0.004086793505087491	-1.6087361242696715e-22	-1.8270848692637658e-19	2.1635875583062394e-12	1.6039822087367794e-14	0.0018264129854732268	-2.606768016980605e-22	4.716657310721593e-18	2.777961560489769e-16	8.06799894013734e-15	2.2674945288546928e-16
22300000	0.004086793505087491	-1.6087361242696715e-22	-1.8270848692637658e-19	2.1635875583062394e-12	1.6039822087367794e-14	0.0018264129854732268	-2.6067522040609416e-22	4.716657310721593e-18	2.777961560489769e-16	8.06799894013734e-15	2.2674945288546928e-16
22400000	0.004086793505087491	-1.6087361242696715e-22	-1.8270848692637658e-19	2.1635875583062394e-12	1.6039822087367794e-14	0.0018264129854732268	-2.606736391141278e-22	4.716657310721593e-18	2.777961560489769e-16	8.06799894013734e-15	2.2674945288546928e-16
22500000	0.004086793505087491	-1.6087361242696715e-22	-1.8270848692637658e-19	2.1635875583062394e-12	1.6039822087367794e-14	0.0018264129854732268	-2.6067205782216146e-22	4.716657310721593e-18	2.777961560489769e-16	8.06799894013734e-15	2.2674945288546928e-16
22600000	0.004086793505087491	-1.6087361242696715e-22	-1.8270848692637658e-19	2.1635875583062394e-12	1.6039822087367794e-14	0.0018264129854732268	-2.606704765301951e-22	4.716657310721593e-18	2.777961560489769e-16	8.06799894013734e-15	2.2674945288546928e-16
22700000	0.004086793505087491	-1.6087361242696715e-22	-1.8270848692637658e-19	2.1635875583062394e-12	1.6039822087367794e-14	0.0018264129854732268	-2.6066889523822875e-22	4.716657310721593e-18	2.777961560489769e-16	8.06799894013734e-15	2.2674945288546928e-16
22800000	0.004086793505087491	-1.6087361242696715e-22	-1.8270848692637658e-19	2.1635875583062394e-12	1.6039822087367794e-14	0.0018264129854732268	-2.606673139462624e-22	4.716657310721593e-18	2.777961560489769e-16	8.06799894013734e-15	2.2674945288546928e-16
22900000	0.004086793505087491	-1.6087361242696715e-22	-1.8270848692637658e-19	2.1635875583062394e-12	1.6039822087367794e-14	0.0018264129854732268	-2.6066573265429604e-22	4.716657310721593e-18	2.777961560489769e-16	8.06799894013734e-15	2.2674945288546928e-16
23000000	0.004086793505087491	-1.6087361242696715e-22	-1.8270848692637658e-19	2.1635875583062394e-12	1.6039822087367794e-14	0.0018264129854732268	-2.606641513623297e-22	4.716657310721593e-18	2.777961560489769e-16	8.06799894013734e-15	2.2674945288546928e-16
23100000	0.004086793505087491	-1.6087361242696715e-22	-1.8270848692637658e-19	2.1635875583062394e-12	1.6039822087367794e-14	0.0018264129854732268	-2.6066257007036333e-22	4.716657310721593e-18	2.777961560489769e-16	8.06799894013734e-15	2.2674945288546928e-16
23200000	0.004086793505087491	-1.6087361242696715e-22	-1.8270848692637658e-19	2.1635875583062394e-12	1.6039822087367794e-14	0.0018264129854732268	-2.60660988778397e-22	4.716657310721593e-18	2.777961560489769e-16	8.06799894013734e-15	2.2674945288546928e-16
23300000	0.004086793505087491	-1.6087361242696715e-22	-1.8270848692637658e-19	2.1635875583062394e-12	1.6039822087367794e-14	0.0018264129854732268	-2.6065940748643062e-22	4.716657310721593e-18	2.777961560489769e-16	8.06799894013734e-15	2.2674945288546928e-16
23400000	0.004086793505087491	-1.6087361242696715e-22	-1.8270848692637658e-19	2.1635875583062394e-12	1.6039822087367794e-14	0.0018264129854732268	-2.606578261944643e-22	4.716657310721593e-18	2.777961560489769e-16	8.06799894013734e-15	2.2674945288546928e-16
23500000	0.004086793505087491	-1.6087361242696715e-22	-1.8270848692637658e-19	2.1635875583062394e-12	1.6039822087367794e-14	0.0018264129854732268	-2.6065624490249796e-22	4.716657310721593e-18	2.777961560489769e-16	8.06799894013734e-15	2.2674945288546928e-16
23600000	0.004086793505087491	-1.6087361242696715e-22	-1.8270848692637658e-19	2.1635875583062394e-12	1.6039822087367794e-14	0.0018264129854732268	-2.606546636105316e-22	4.716657310721593e-18	2.777961560489769e-16	8.06799894013734e-15	2.2674945288546928e-16
23700000	0.004086793505087491	-1.6087361242696715e-22	-1.8270848692637658e-19	2.1635875583062394e-12	1.6039822087367794e-14	0.0018264129854732268	-2.6065308231856526e-22	4.716657310721593e-18	2.777961560489769e-16	8.06799894013734e-15	2.2674945288546928e-16
23800000	0.004086793505087491	-1.6087361242696715e-22	-1.8270848692637658e-19	2.1635875583062394e-12	1.6039822087367794e-14	0.0018264129854732268	-2.606515010265989e-22	4.716657310721593e-18	2.777961560489769e-16	8.06799894013734e-15	2.2674945288546928e-16
23900000	0.004086793505087491	-1.6087361242696715e-22	-1.8270848692637658e-19	2.1635875583062394e-12	1.6039822087367794e-14	0.0018264129854732268	-2.6064991973463255e-22	4.716657310721592e-18	2.777961560489769e-16	8.06799894013734e-15	2.2674945288546928e-16
24000000	0.004086793505087491	-1.6087361242696715e-22	-1.8270848692637658e-19	2.1635875583062394e-12	1.6039822087367794e-14	0.0018264129854732268	-2.606483384426662e-22	4.716657310721592e-18	2.777961560489769e-16	8.06799894013734e-15	2.2674945288546928e-16
24100000	0.004086793505087491	-1.6087361242696715e-22	-1.8270848692637658e-19	2.1635875583062394e-12	1.6039822087367794e-14	0.0018264129854732268	-2.6064675715069984e-22	4.716657310721592e-18	2.777961560489769e-16	8.06799894013734e-15	2.2674945288546928e-16
24200000	0.004086793505087492	-1.6087361242696715e-22	-1.8270848692637658e-19	2.1635875583062394e-12	1.6039822087367794e-14	0.0018264129854732268	-2.606451758587335e-22	4.716657310721592e-18	2.777961560489769e-16	8.06799894013734e-15	2.2674945288546928e-16
24300000	0.004086793505087492	-1.6087361242696715e-22	-1.8270848692637658e-19	2.1635875583062394e-12	1.6039822087367794e-14	0.0018264129854732268	-2.6064359456676713e-22	4.716657310721592e-18	2.7779615604897684e-16	8.06799894013734e-15	2.2674945288546928e-16
24400000	0.004086793505087492	-1.6087361242696715e-22	-1.8270848692637658e-19	2.1635875583062394e-12	1.6039822087367794e-14	0.0018264129854732268	-2.606420132748008e-22	4.716657310721592e-18	2.7779615604897684e-16	8.067998940137342e-15	2.2674945288546928e-16
24500000	0.004086793505087492	-1.6087361242696715e-22	-1.8270848692637658e-19	2.1635875583062394e-12	1.6039822087367794e-14	0.0018264129854732268	-2.6064043198283442e-22	4.716657310721592e-18	2.7779615604897684e-16	8.067998940137342e-15	2.2674945288546928e-16
24600000	0.004086793505087492	-1.6087361242696715e-22	-1.8270848692637658e-19	2.1635875583062394e-12	1.6039822087367794e-14	0.0018264129854732268	-2.6063885069086807e-22	4.716657310721592e-18	2.7779615604897684e-16	8.067998940137342e-15	2.2674945288546928e-16
24700000	0.004086793505087492	-1.6087361242696715e-22	-1.8270848692637658e-19	2.1635875583062394e-12	1.6039822087367794e-14	0.0018264129854732268	-2.606372693989017e-22	4.716657310721592e-18	2.7779615604897684e-16	8.067998940137342e-15	2.2674945288546928e-16
24800000	0.004086793505087492	-1.6087361242696715e-22	-1.8270848692637658e-19	2.1635875583062394e-12	1.6039822087367794e-14	0.0018264129854732268	-2.6063568810693536e-22	4.716657310721592e-18	2.7779615604897684e-16	8.067998940137342e-15	2.2674945288546928e-16
24900000	0.004086793505087492	-1.6087361242696715e-22	-1.8270848692637658e-19	2.1635875583062394e-12	1.6039822087367794e-14	0.0018264129854732268	-2.60634106814969e-22	4.716657310721592e-18	2.7779615604897684e-16	8.067998940137342e-15	2.2674945288546928e-16
25000000	0.004086793505087492	-1.6087361242696715e-22	-1.8270848692637658e-19	2.1635875583062394e-12	1.6039822087367794e-14	0.0018264129854732268	-2.6063252552300265e-22	4.716657310721592e-18	2.7779615604897684e-16	8.067998940137342e-15	2.2674945288546928e-16
25100000	0.004086793505087492	-1.6087361242696715e-22	-1.8270848692637658e-19	2.1635875583062394e-12	1.6039822087367794e-14	0.0018264129854732268	-2.606309442310363e-22	4.716657310721592e-18	2.7779615604897684e-16	8.067998940137342e-15	2.2674945288546928e-16
25200000	0.004086793505087492	-1.6087361242696715e-22	-1.8270848692637658e-19	2.1635875583062394e-12	1.6039822087367794e-14	0.0018264129854732268	-2.6062936293906995e-22	4.716657310721592e-18	2.7779615604897684e-16	8.067998940137342e-15	2.2674945288546928e-16
25300000	0.004086793505087492	-1.6087361242696715e-22	-1.8270848692637658e-19	2.1635875583062394e-12	1.6039822087367794e-14	0.0018264129854732268	-2.606277816471036e-22	4.716657310721592e-18	2.7779615604897684e-16	8.067998940137342e-15	2.2674945288546928e-16
25400000	0.004086793505087492	-1.6087361242696715e-22	-1.8270848692637658e-19	2.1635875583062394e-12	1.6039822087367794e-14	0.0018264129854732268	-2.6062620035513724e-22	4.716657310721592e-18	2.7779615604897684e-16	8.067998940137342e-15	2.2674945288546928e-16
25500000	0.004086793505087492	-1.6087361242696715e-22	-1.8270848692637658e-19	2.1635875583062394e-12	1.6039822087367794e-14	0.0018264129854732268	-2.606246190631709e-22	4.716657310721592e-18	2.7779615604897684e-16	8.067998940137342e-15	2.2674945288546928e-16
25600000	0.004086793505087492	-1.6087361242696715e-22	-1.8270848692637658e-19	2.1635875583062394e-12	1.6039822087367794e-14	0.0018264129854732268	-2.6062303777120453e-22	4.716657310721592e-18	2.7779615604897684e-16	8.067998940137342e-15	2.2674945288546928e-16
25700000	0.004086793505087492	-1.6087361242696715e-22	-1.8270848692637658e-19	2.1635875583062394e-12	1.6039822087367794e-14	0.0018264129854732268	-2.6062145647923818e-22	4.716657310721592e-18	2.7779615604897684e-16	8.067998940137342e-15	2.2674945288546928e-16
25800000	0.004086793505087492	-1.6087361242696715e-22	-1.8270848692637658e-19	2.1635875583062394e-12	1.6039822087367794e-14	0.0018264129854732268	-2.606198751872718e-22	4.716657310721592e-18	2.7779615604897684e-16	8.067998940137342e-15	2.2674945288546928e-16
25900000	0.004086793505087492	-1.6087361242696715e-22	-1.8270848692637658e-19	2.1635875583062394e-12	1.6039822087367794e-14	0.0018264129854732268	-2.6061829389530547e-22	4.716657310721592e-18	2.7779615604897684e-16	8.067998940137342e-15	2.2674945288546928e-16
26000000	0.004086793505087492	-1.6087361242696715e-22	-1.8270848692637658e-19	2.1635875583062394e-12	1.6039822087367794e-14	0.0018264129854732268	-2.606167126033391e-22	4.716657310721592e-18	2.7779615604897684e-16	8.067998940137342e-15	2.2674945288546928e-16
26100000	0.004086793505087492	-1.6087361242696715e-22	-1.8270848692637658e-19	2.1635875583062394e-12	1.6039822087367794e-14	0.0018264129854732268	-2.6061513131137276e-22	4.716657310721592e-18	2.7779615604897684e-16	8.067998940137342e-15	2.2674945288546928e-16
26200000	0.004086793505087492	-1.6087361242696715e-22	-1.8270848692637658e-19	2.1635875583062394e-12	1.6039822087367794e-14	0.0018264129854732268	-2.606135500194064e-22	4.716657310721592e-18	2.7779615604897684e-16	8.067998940137342e-15	2.2674945288546928e-16
26300000	0.004086793505087492	-1.6087361242696715e-22	-1.8270848692637658e-19	2.1635875583062394e-12	1.6039822087367794e-14	0.0018264129854732268	-2.6061196872744005e-22	4.716657310721592e-18	2.7779615604897684e-16	8.067998940137342e-15	2.2674945288546928e-16
26400000	0.004086793505087492	-1.6087361242696715e-22	-1.8270848692637658e-19	2.1635875583062394e-12	1.6039822087367794e-14	0.0018264129854732268	-2.606103874354737e-22	4.716657310721592e-18	2.7779615604897684e-16	8.067998940137342e-15	2.2674945288546928e-16
26500000	0.004086793505087492	-1.6087361242696715e-22	-1.8270848692637658e-19	2.1635875583062394e-12	1.6039822087367794e-14	0.0018264129854732268	-2.6060880614350734e-22	4.716657310721592e-18	2.7779615604897684e-16	8.067998940137342e-15	2.2674945288546928e-16
26600000	0.004086793505087492	-1.6087361242696715e-22	-1.8270848692637658e-19	2.1635875583062394e-12	1.6039822087367794e-14	0.0018264129854732268	-2.60607224851541e-22	4.716657310721592e-18	2.7779615604897684e-16	8.067998940137342e-15	2.2674945288546928e-16
26700000	0.004086793505087492	-1.6087361242696715e-22	-1.8270848692637658e-19	2.1635875583062394e-12	1.6039822087367794e-14	0.0018264129854732268	-2.6060564355957464e-22	4.716657310721592e-18	2.7779615604897684e-16	8.067998940137342e-15	2.2674945288546928e-16
26800000	0.004086793505087492	-1.6087361242696715e-22	-1.8270848692637658e-19	2.1635875583062394e-12	1.6039822087367794e-14	0.0018264129854732268	-2.606040622676083e-22	4.716657310721592e-18	2.7779615604897684e-16	8.067998940137342e-15	2.2674945288546928e-16
26900000	0.004086793505087492	-1.6087361242696715e-22	-1.8270848692637658e-19	2.1635875583062394e-12	1.6039822087367794e-14	0.0018264129854732268	-2.6060248097564193e-22	4.716657310721592e-18	2.7779615604897684e-16	8.067998940137342e-15	2.2674945288546928e-16
27000000	0.004086793505087492	-1.6087361242696715e-22	-1.8270848692637658e-19	2.1635875583062394e-12	1.6039822087367794e-14	0.0018264129854732268	-2.6060089968367557e-22	4.716657310721592e-18	2.7779615604897684e-16	8.067998940137342e-15	2.2674945288546928e-16
27100000	0.004086793505087492	-1.6087361242696715e-22	-1.8270848692637658e-19	2.1635875583062394e-12	1.6039822087367794e-14	0.0018264129854732268	-2.605993183917092e-22	4.716657310721592e-18	2.7779615604897684e-16	8.067998940137342e-15	2.2674945288546928e-16
27200000	0.004086793505087492	-1.6087361242696715e-22	-1.8270848692637658e-19	2.1635875583062394e-12	1.6039822087367794e-14	0.0018264129854732268	-2.6059773709974287e-22	4.716657310721592e-18	2.7779615604897684e-16	8.067998940137342e-15	2.2674945288546928e-16
27300000	0.004086793505087492	-1.6087361242696715e-22	-1.8270848692637658e-19	2.1635875583062394e-12	1.6039822087367794e-14	0.0018264129854732268	-2.605961558077765e-22	4.716657310721592e-18	2.7779615604897684e-16	8.067998940137342e-15	2.2674945288546928e-16
27400000	0.004086793505087492	-1.6087361242696715e-22	-1.8270848692637658e-19	2.1635875583062394e-12	1.6039822087367794e-14	0.0018264129854732268	-2.6059457451581016e-22	4.716657310721592e-18	2.7779615604897684e-16	8.067998940137342e-15	2.2674945288546928e-16
27500000	0.004086793505087492	-1.6087361242696715e-22	-1.8270848692637658e-19	2.1635875583062394e-12	1.6039822087367794e-14	0.0018264129854732268	-2.605929932238438e-22	4.716657310721592e-18	2.7779615604897684e-16	8.067998940137342e-15	2.2674945288546928e-16
27600000	0.004086793505087492	-1.6087361242696715e-22	-1.8270848692637658e-19	2.1635875583062394e-12	1.6039822087367794e-14	0.0018264129854732268	-2.6059141193187745e-22	4.716657310721592e-18	2.7779615604897684e-16	8.067998940137342e-15	2.2674945288546928e-16
27700000	0.004086793505087492	-1.6087361242696715e-22	-1.8270848692637658e-19	2.1635875583062394e-12	1.6039822087367794e-14	0.0018264129854732268	-2.605898306399111e-22	4.716657310721592e-18	2.7779615604897684e-16	8.067998940137342e-15	2.2674945288546928e-16
27800000	0.004086793505087492	-1.6087361242696715e-22	-1.8270848692637658e-19	2.1635875583062394e-12	1.6039822087367794e-14	0.0018264129854732268	-2.6058824934794474e-22	4.716657310721592e-18	2.7779615604897684e-16	8.067998940137342e-15	2.2674945288546928e-16
27900000	0.004086793505087492	-1.6087361242696715e-22	-1.8270848692637658e-19	2.1635875583062394e-12	1.6039822087367794e-14	0.0018264129854732268	-2.605866680559784e-22	4.716657310721592e-18	2.7779615604897684e-16	8.067998940137342e-15	2.2674945288546928e-16
28000000	0.004086793505087492	-1.6087361242696715e-22	-1.8270848692637658e-19	2.1635875583062394e-12	1.6039822087367794e-14	0.0018264129854732268	-2.6058508676401203e-22	4.716657310721592e-18	2.7779615604897684e-16	8.067998940137342e-15	2.2674945288546928e-16
28100000	0.004086793505087492	-1.6087361242696715e-22	-1.8270848692637658e-19	2.1635875583062394e-12	1.6039822087367794e-14	0.0018264129854732268	-2.605835054720457e-22	4.716657310721592e-18	2.7779615604897684e-16	8.067998940137342e-15	2.2674945288546928e-16
28200000	0.004086793505087492	-1.6087361242696715e-22	-1.8270848692637658e-19	2.1635875583062394e-12	1.6039822087367794e-14	0.0018264129854732268	-2.6058192418007933e-22	4.716657310721592e-18	2.7779615604897684e-16	8.067998940137342e-15	2.2674945288546928e-16
28300000	0.004086793505087492	-1.6087361242696715e-22	-1.8270848692637658e-19	2.1635875583062394e-12	1.6039822087367794e-14	0.0018264129854732268	-2.6058034288811297e-22	4.716657310721592e-18	2.7779615604897684e-16	8.067998940137342e-15	2.2674945288546928e-16
28400000	0.004086793505087492	-1.6087361242696715e-22	-1.8270848692637658e-19	2.1635875583062394e-12	1.6039822087367794e-14	0.0018264129854732268	-2.605787615961466e-22	4.716657310721592e-18	2.7779615604897684e-16	8.067998940137342e-15	2.2674945288546928e-16
28500000	0.004086793505087492	-1.6087361242696715e-22	-1.8270848692637658e-19	2.1635875583062394e-12	1.6039822087367794e-14	0.0018264129854732268	-2.6057718030418026e-22	4.716657310721592e-18	2.7779615604897684e-16	8.067998940137342e-15	2.2674945288546928e-16
28600000	0.004086793505087492	-1.6087361242696715e-22	-1.8270848692637658e-19	2.1635875583062394e-12	1.6039822087367794e-14	0.0018264129854732268	-2.6057559901221396e-22	4.716657310721592e-18	2.7779615604897684e-16	8.067998940137342e-15	2.2674945288546928e-16
28700000	0.004086793505087492	-1.6087361242696715e-22	-1.8270848692637658e-19	2.1635875583062394e-12	1.6039822087367794e-14	0.0018264129854732268	-2.605740177202476e-22	4.716657310721592e-18	2.7779615604897684e-16	8.067998940137342e-15	2.2674945288546928e-16
28800000	0.004086793505087492	-1.6087361242696715e-22	-1.8270848692637658e-19	2.1635875583062394e-12	1.6039822087367794e-14	0.0018264129854732268	-2.6057243642828125e-22	4.716657310721592e-18	2.7779615604897684e-16	8.067998940137342e-15	2.2674945288546928e-16
28900000	0.004086793505087492	-1.6087361242696715e-22	-1.8270848692637658e-19	2.1635875583062394e-12	1.6039822087367794e-14	0.0018264129854732268	-2.605708551363149e-22	4.716657310721592e-18	2.7779615604897684e-16	8.067998940137342e-15	2.2674945288546928e-16
29000000	0.004086793505087492	-1.6087361242696715e-22	-1.8270848692637658e-19	2.1635875583062394e-12	1.6039822087367794e-14	0.0018264129854732268	-2.6056927384434854e-22	4.716657310721592e-18	2.7779615604897684e-16	8.067998940137342e-15	2.2674945288546928e-16
29100000	0.004086793505087492	-1.6087361242696715e-22	-1.8270848692637658e-19	2.1635875583062394e-12	1.6039822087367794e-14	0.0018264129854732268	-2.605676925523822e-22	4.716657310721592e-18	2.7779615604897684e-16	8.067998940137342e-15	2.2674945288546928e-16
29200000	0.004086793505087492	-1.6087361242696715e-22	-1.8270848692637658e-19	2.1635875583062394e-12	1.6039822087367794e-14	0.0018264129854732268	-2.6056611126041583e-22	4.716657310721592e-18	2.7779615604897684e-16	8.067998940137342e-15	2.2674945288546928e-16
29300000	0.004086793505087492	-1.6087361242696715e-22	-1.8270848692637658e-19	2.1635875583062394e-12	1.6039822087367794e-14	0.0018264129854732268	-2.605645299684495e-22	4.716657310721592e-18	2.7779615604897684e-16	8.067998940137342e-15	2.2674945288546928e-16
29400000	0.004086793505087492	-1.6087361242696715e-22	-1.8270848692637658e-19	2.1635875583062394e-12	1.6039822087367794e-14	0.0018264129854732268	-2.6056294867648313e-22	4.716657310721592e-18	2.7779615604897684e-16	8.067998940137342e-15	2.2674945288546928e-16
29500000	0.004086793505087492	-1.6087361242696715e-22	-1.8270848692637658e-19	2.1635875583062394e-12	1.6039822087367794e-14	0.0018264129854732268	-2.6056136738451677e-22	4.716657310721592e-18	2.7779615604897684e-16	8.067998940137342e-15	2.2674945288546928e-16
29600000	0.004086793505087492	-1.6087361242696715e-22	-1.8270848692637658e-19	2.1635875583062394e-12	1.6039822087367794e-14	0.0018264129854732268	-2.605597860925504e-22	4.716657310721592e-18	2.7779615604897684e-16	8.067998940137342e-15	2.2674945288546928e-16
29700000	0.004086793505087492	-1.6087361242696715e-22	-1.8270848692637658e-19	2.1635875583062394e-12	1.6039822087367794e-14	0.0018264129854732268	-2.6055820480058406e-22	4.716657310721592e-18	2.7779615604897684e-16	8.067998940137342e-15	2.2674945288546928e-16
29800000	0.004086793505087492	-1.6087361242696715e-22	-1.8270848692637658e-19	2.1635875583062394e-12	1.6039822087367794e-14	0.0018264129854732268	-2.605566235086177e-22	4.716657310721592e-18	2.7779615604897684e-16	8.067998940137342e-15	2.2674945288546928e-16
29900000	0.004086793505087492	-1.6087361242696715e-22	-1.8270848692637658e-19	2.1635875583062394e-12	1.6039822087367794e-14	0.0018264129854732268	-2.6055504221665136e-22	4.716657310721592e-18	2.7779615604897684e-16	8.067998940137342e-15	2.2674945288546928e-16
30000000	0.004086793505087492	-1.6087361242696715e-22	-1.8270848692637658e-19	2.1635875583062394e-12	1.6039822087367794e-14	0.0018264129854732268	-2.60553460924685e-22	4.716657310721592e-18	2.7779615604897684e-16	8.067998940137342e-15	2.2674945288546928e-16
30100000	0.004086793505087492	-1.6087361242696715e-22	-1.8270848692637658e-19	2.1635875583062394e-12	1.6039822087367794e-14	0.0018264129854732268	-2.6055187963271865e-22	4.716657310721592e-18	2.7779615604897684e-16	8.067998940137342e-15	2.2674945288546928e-16
30200000	0.004086793505087492	-1.6087361242696715e-22	-1.8270848692637658e-19	2.1635875583062394e-12	1.6039822087367794e-14	0.0018264129854732268	-2.605502983407523e-22	4.716657310721592e-18	2.7779615604897684e-16	8.067998940137342e-15	2.2674945288546928e-16
30300000	0.004086793505087492	-1.6087361242696715e-22	-1.8270848692637658e-19	2.1635875583062394e-12	1.6039822087367794e-14	0.0018264129854732268	-2.6054871704878594e-22	4.716657310721592e-18	2.7779615604897684e-16	8.067998940137342e-15	2.2674945288546928e-16
30400000	0.004086793505087492	-1.6087361242696715e-22	-1.8270848692637658e-19	2.1635875583062394e-12	1.6039822087367794e-14	0.0018264129854732268	-2.605471357568196e-22	4.716657310721592e-18	2.7779615604897684e-16	8.067998940137342e-15	2.2674945288546928e-16
30500000	0.004086793505087492	-1.6087361242696715e-22	-1.8270848692637658e-19	2.1635875583062394e-12	1.6039822087367794e-14	0.0018264129854732268	-2.6054555446485323e-22	4.716657310721592e-18	2.7779615604897684e-16	8.067998940137342e-15	2.2674945288546928e-16
30600000	0.004086793505087492	-1.6087361242696715e-22	-1.8270848692637658e-19	2.1635875583062394e-12	1.6039822087367794e-14	0.0018264129854732268	-2.605439731728869e-22	4.716657310721592e-18	2.7779615604897684e-16	8.067998940137342e-15	2.2674945288546928e-16
30700000	0.004086793505087492	-1.6087361242696715e-22	-1.8270848692637658e-19	2.1635875583062394e-12	1.6039822087367794e-14	0.0018264129854732268	-2.605423918809205e-22	4.716657310721592e-18	2.7779615604897684e-16	8.067998940137342e-15	2.2674945288546928e-16
30800000	0.004086793505087492	-1.6087361242696715e-22	-1.8270848692637658e-19	2.1635875583062394e-12	1.6039822087367794e-14	0.0018264129854732268	-2.6054081058895417e-22	4.716657310721592e-18	2.7779615604897684e-16	8.067998940137342e-15	2.2674945288546928e-16
30900000	0.004086793505087492	-1.6087361242696715e-22	-1.8270848692637658e-19	2.1635875583062394e-12	1.6039822087367794e-14	0.0018264129854732268	-2.605392292969878e-22	4.716657310721592e-18	2.7779615604897684e-16	8.067998940137342e-15	2.2674945288546928e-16
31000000	0.004086793505087492	-1.6087361242696715e-22	-1.8270848692637658e-19	2.1635875583062394e-12	1.6039822087367794e-14	0.0018264129854732268	-2.6053764800502146e-22	4.716657310721592e-18	2.7779615604897684e-16	8.067998940137342e-15	2.2674945288546928e-16
31100000	0.004086793505087492	-1.6087361242696715e-22	-1.8270848692637658e-19	2.1635875583062394e-12	1.6039822087367794e-14	0.0018264129854732268	-2.605360667130551e-22	4.716657310721592e-18	2.7779615604897684e-16	8.067998940137342e-15	2.2674945288546928e-16
31200000	0.004086793505087492	-1.6087361242696715e-22	-1.8270848692637658e-19	2.1635875583062394e-12	1.6039822087367794e-14	0.0018264129854732268	-2.6053448542108875e-22	4.716657310721592e-18	2.7779615604897684e-16	8.067998940137342e-15	2.2674945288546928e-16
31300000	0.004086793505087492	-1.6087361242696715e-22	-1.8270848692637658e-19	2.1635875583062394e-12	1.6039822087367794e-14	0.0018264129854732268	-2.605329041291224e-22	4.716657310721592e-18	2.7779615604897684e-16	8.067998940137342e-15	2.2674945288546928e-16
31400000	0.004086793505087492	-1.6087361242696715e-22	-1.8270848692637658e-19	2.1635875583062394e-12	1.6039822087367794e-14	0.0018264129854732268	-2.6053132283715605e-22	4.716657310721592e-18	2.7779615604897684e-16	8.067998940137342e-15	2.2674945288546928e-16
31500000	0.004086793505087492	-1.6087361242696715e-22	-1.8270848692637658e-19	2.1635875583062394e-12	1.6039822087367794e-14	0.0018264129854732268	-2.605297415451897e-22	4.716657310721592e-18	2.7779615604897684e-16	8.067998940137342e-15	2.2674945288546928e-16
31600000	0.004086793505087492	-1.6087361242696715e-22	-1.8270848692637658e-19	2.1635875583062394e-12	1.6039822087367794e-14	0.0018264129854732268	-2.6052816025322334e-22	4.716657310721592e-18	2.7779615604897684e-16	8.067998940137342e-15	2.2674945288546928e-16
31700000	0.004086793505087492	-1.6087361242696715e-22	-1.8270848692637658e-19	2.1635875583062394e-12	1.6039822087367794e-14	0.0018264129854732268	-2.60526578961257e-22	4.716657310721592e-18	2.7779615604897684e-16	8.067998940137342e-15	2.2674945288546928e-16
31800000	0.004086793505087492	-1.6087361242696715e-22	-1.8270848692637658e-19	2.1635875583062394e-12	1.6039822087367794e-14	0.0018264129854732268	-2.6052499766929063e-22	4.716657310721592e-18	2.7779615604897684e-16	8.067998940137342e-15	2.2674945288546928e-16
31900000	0.004086793505087492	-1.6087361242696715e-22	-1.8270848692637658e-19	2.1635875583062394e-12	1.6039822087367794e-14	0.0018264129854732268	-2.6052341637732428e-22	4.716657310721592e-18	2.7779615604897684e-16	8.067998940137342e-15	2.2674945288546928e-16
32000000	0.004086793505087492	-1.6087361242696715e-22	-1.8270848692637658e-19	2.1635875583062394e-12	1.6039822087367794e-14	0.0018264129854732268	-2.605218350853579e-22	4.716657310721592e-18	2.7779615604897684e-16	8.067998940137342e-15	2.2674945288546928e-16
32100000	0.004086793505087492	-1.6087361242696715e-22	-1.8270848692637658e-19	2.1635875583062394e-12	1.6039822087367794e-14	0.0018264129854732268	-2.6052025379339157e-22	4.716657310721592e-18	2.7779615604897684e-16	8.067998940137342e-15	2.2674945288546928e-16
32200000	0.004086793505087492	-1.6087361242696715e-22	-1.8270848692637658e-19	2.1635875583062394e-12	1.6039822087367794e-14	0.0018264129854732268	-2.605186725014252e-22	4.716657310721592e-18	2.7779615604897684e-16	8.067998940137342e-15	2.2674945288546928e-16
32300000	0.004086793505087492	-1.6087361242696715e-22	-1.8270848692637658e-19	2.1635875583062394e-12	1.6039822087367794e-14	0.0018264129854732268	-2.6051709120945886e-22	4.716657310721592e-18	2.7779615604897684e-16	8.067998940137342e-15	2.2674945288546928e-16
32400000	0.004086793505087492	-1.6087361242696715e-22	-1.8270848692637658e-19	2.1635875583062394e-12	1.6039822087367794e-14	0.0018264129854732268	-2.605155099174925e-22	4.716657310721592e-18	2.7779615604897684e-16	8.067998940137342e-15	2.2674945288546928e-16
32500000	0.004086793505087492	-1.6087361242696715e-22	-1.8270848692637658e-19	2.1635875583062394e-12	1.6039822087367794e-14	0.0018264129854732268	-2.6051392862552615e-22	4.716657310721592e-18	2.7779615604897684e-16	8.067998940137342e-15	2.2674945288546928e-16
32600000	0.004086793505087492	-1.6087361242696715e-22	-1.8270848692637658e-19	2.1635875583062394e-12	1.6039822087367794e-14	0.0018264129854732268	-2.605123473335598e-22	4.716657310721592e-18	2.7779615604897684e-16	8.067998940137342e-15	2.2674945288546928e-16
32700000	0.004086793505087492	-1.6087361242696715e-22	-1.8270848692637658e-19	2.1635875583062394e-12	1.6039822087367794e-14	0.0018264129854732268	-2.6051076604159344e-22	4.716657310721592e-18	2.7779615604897684e-16	8.067998940137342e-15	2.2674945288546928e-16
32800000	0.004086793505087492	-1.6087361242696715e-22	-1.8270848692637658e-19	2.1635875583062394e-12	1.6039822087367794e-14	0.0018264129854732268	-2.605091847496271e-22	4.716657310721592e-18	2.7779615604897684e-16	8.067998940137342e-15	2.2674945288546928e-16
32900000	0.004086793505087492	-1.6087361242696715e-22	-1.8270848692637658e-19	2.1635875583062394e-12	1.6039822087367794e-14	0.0018264129854732268	-2.6050760345766074e-22	4.716657310721592e-18	2.7779615604897684e-16	8.067998940137342e-15	2.2674945288546928e-16
33000000	0.004086793505087492	-1.6087361242696715e-22	-1.8270848692637658e-19	2.1635875583062394e-12	1.6039822087367794e-14	0.0018264129854732268	-2.605060221656944e-22	4.716657310721592e-18	2.7779615604897684e-16	8.067998940137342e-15	2.2674945288546928e-16
33100000	0.004086793505087492	-1.6087361242696715e-22	-1.8270848692637658e-19	2.1635875583062394e-12	1.6039822087367794e-14	0.0018264129854732268	-2.6050444087372803e-22	4.716657310721592e-18	2.7779615604897684e-16	8.067998940137342e-15	2.2674945288546928e-16
33200000	0.004086793505087492	-1.6087361242696715e-22	-1.8270848692637658e-19	2.1635875583062394e-12	1.6039822087367794e-14	0.0018264129854732268	-2.6050285958176167e-22	4.716657310721592e-18	2.7779615604897684e-16	8.067998940137342e-15	2.2674945288546928e-16
33300000	0.004086793505087492	-1.6087361242696715e-22	-1.8270848692637658e-19	2.1635875583062394e-12	1.6039822087367794e-14	0.0018264129854732268	-2.605012782897953e-22	4.716657310721592e-18	2.7779615604897684e-16	8.067998940137342e-15	2.2674945288546923e-16
33400000	0.004086793505087492	-1.6087361242696715e-22	-1.8270848692637658e-19	2.1635875583062394e-12	1.6039822087367794e-14	0.0018264129854732268	-2.60499696997829e-22	4.716657310721592e-18	2.7779615604897684e-16	8.067998940137342e-15	2.2674945288546923e-16
33500000	0.004086793505087492	-1.6087361242696715e-22	-1.8270848692637658e-19	2.1635875583062394e-12	1.6039822087367794e-14	0.0018264129854732268	-2.6049811570586266e-22	4.716657310721592e-18	2.7779615604897684e-16	8.067998940137342e-15	2.2674945288546923e-16
33600000	0.004086793505087492	-1.6087361242696715e-22	-1.8270848692637658e-19	2.1635875583062394e-12	1.6039822087367794e-14	0.0018264129854732268	-2.604965344138963e-22	4.716657310721592e-18	2.7779615604897684e-16	8.067998940137342e-15	2.2674945288546923e-16
33700000	0.004086793505087492	-1.6087361242696715e-22	-1.8270848692637658e-19	2.1635875583062394e-12	1.6039822087367794e-14	0.0018264129854732268	-2.6049495312192995e-22	4.716657310721592e-18	2.7779615604897684e-16	8.067998940137342e-15	2.2674945288546923e-16
33800000	0.004086793505087492	-1.6087361242696715e-22	-1.8270848692637658e-19	2.1635875583062394e-12	1.6039822087367794e-14	0.0018264129854732268	-2.604933718299636e-22	4.716657310721592e-18	2.7779615604897684e-16	8.06799894013734e-15	2.2674945288546923e-16
33900000	0.004086793505087492	-1.6087361242696715e-22	-1.8270848692637658e-19	2.163587558306239e-12	1.6039822087367794e-14	0.0018264129854732268	-2.6049179053799724e-22	4.716657310721592e-18	2.7779615604897684e-16	8.06799894013734e-15	2.2674945288546923e-16
34000000	0.004086793505087492	-1.6087361242696715e-22	-1.8270848692637658e-19	2.163587558306239e-12	1.6039822087367794e-14	0.0018264129854732268	-2.604902092460309e-22	4.716657310721592e-18	2.7779615604897684e-16	8.06799894013734e-15	2.2674945288546923e-16
34100000	0.004086793505087492	-1.6087361242696715e-22	-1.8270848692637658e-19	2.163587558306239e-12	1.6039822087367794e-14	0.0018264129854732268	-2.6048862795406453e-22	4.716657310721592e-18	2.7779615604897684e-16	8.06799894013734e-15	2.2674945288546923e-16
34200000	0.004086793505087492	-1.6087361242696715e-22	-1.8270848692637658e-19	2.163587558306239e-12	1.6039822087367794e-14	0.0018264129854732268	-2.604870466620982e-22	4.716657310721592e-18	2.7779615604897684e-16	8.06799894013734e-15	2.2674945288546923e-16
34300000	0.004086793505087492	-1.6087361242696715e-22	-1.8270848692637658e-19	2.163587558306239e-12	1.6039822087367794e-14	0.0018264129854732268	-2.6048546537013183e-22	4.716657310721592e-18	2.7779615604897684e-16	8.06799894013734e-15	2.2674945288546923e-16
34400000	0.004086793505087492	-1.6087361242696715e-22	-1.8270848692637658e-19	2.163587558306239e-12	1.6039822087367794e-14	0.0018264129854732268	-2.6048388407816547e-22	4.716657310721592e-18	2.7779615604897684e-16	8.06799894013734e-15	2.2674945288546923e-16
34500000	0.004086793505087492	-1.6087361242696715e-22	-1.8270848692637658e-19	2.163587558306239e-12	1.6039822087367794e-14	0.0018264129854732268	-2.604823027861991e-22	4.716657310721592e-18	2.7779615604897684e-16	8.06799894013734e-15	2.2674945288546923e-16
34600000	0.004086793505087492	-1.6087361242696715e-22	-1.8270848692637658e-19	2.163587558306239e-12	1.6039822087367794e-14	0.0018264129854732268	-2.6048072149423276e-22	4.716657310721592e-18	2.7779615604897684e-16	8.06799894013734e-15	2.2674945288546923e-16
34700000	0.004086793505087491	-1.6087361242696715e-22	-1.8270848692637658e-19	2.163587558306239e-12	1.6039822087367794e-14	0.0018264129854732268	-2.604791402022664e-22	4.716657310721592e-18	2.7779615604897684e-16	8.06799894013734e-15	2.2674945288546923e-16
34800000	0.004086793505087491	-1.6087361242696715e-22	-1.8270848692637658e-19	2.163587558306239e-12	1.6039822087367794e-14	0.0018264129854732268	-2.6047755891030006e-22	4.716657310721592e-18	2.7779615604897684e-16	8.06799894013734e-15	2.2674945288546923e-16
34900000	0.004086793505087491	-1.6087361242696715e-22	-1.8270848692637658e-19	2.163587558306239e-12	1.6039822087367794e-14	0.0018264129854732268	-2.604759776183337e-22	4.716657310721592e-18	2.7779615604897684e-16	8.06799894013734e-15	2.2674945288546923e-16
35000000	0.004086793505087491	-1.6087361242696715e-22	-1.8270848692637658e-19	2.163587558306239e-12	1.6039822087367794e-14	0.0018264129854732268	-2.6047439632636735e-22	4.716657310721592e-18	2.7779615604897684e-16	8.06799894013734e-15	2.2674945288546923e-16
35100000	0.004086793505087491	-1.6087361242696715e-22	-1.8270848692637658e-19	2.163587558306239e-12	1.6039822087367794e-14	0.0018264129854732268	-2.60472815034401e-22	4.716657310721592e-18	2.7779615604897684e-16	8.06799894013734e-15	2.2674945288546923e-16
35200000	0.004086793505087491	-1.6087361242696715e-22	-1.8270848692637658e-19	2.163587558306239e-12	1.6039822087367794e-14	0.0018264129854732268	-2.6047123374243464e-22	4.716657310721592e-18	2.7779615604897684e-16	8.06799894013734e-15	2.2674945288546923e-16
35300000	0.004086793505087491	-1.6087361242696715e-22	-1.8270848692637658e-19	2.163587558306239e-12	1.6039822087367794e-14	0.0018264129854732268	-2.604696524504683e-22	4.716657310721592e-18	2.7779615604897684e-16	8.06799894013734e-15	2.2674945288546923e-16
35400000	0.004086793505087491	-1.6087361242696715e-22	-1.8270848692637658e-19	2.163587558306239e-12	1.6039822087367794e-14	0.0018264129854732268	-2.6046807115850193e-22	4.716657310721592e-18	2.7779615604897684e-16	8.06799894013734e-15	2.2674945288546923e-16
35500000	0.004086793505087491	-1.6087361242696715e-22	-1.8270848692637658e-19	2.163587558306239e-12	1.6039822087367794e-14	0.0018264129854732268	-2.604664898665356e-22	4.716657310721592e-18	2.7779615604897684e-16	8.06799894013734e-15	2.2674945288546923e-16
35600000	0.004086793505087491	-1.6087361242696715e-22	-1.8270848692637658e-19	2.163587558306239e-12	1.6039822087367794e-14	0.0018264129854732268	-2.6046490857456922e-22	4.716657310721592e-18	2.7779615604897684e-16	8.06799894013734e-15	2.2674945288546923e-16
35700000	0.004086793505087491	-1.6087361242696715e-22	-1.8270848692637658e-19	2.163587558306239e-12	1.6039822087367794e-14	0.0018264129854732268	-2.6046332728260287e-22	4.716657310721592e-18	2.7779615604897684e-16	8.06799894013734e-15	2.2674945288546923e-16
35800000	0.004086793505087491	-1.6087361242696715e-22	-1.8270848692637658e-19	2.163587558306239e-12	1.6039822087367794e-14	0.0018264129854732268	-2.604617459906365e-22	4.716657310721592e-18	2.7779615604897684e-16	8.06799894013734e-15	2.2674945288546923e-16
35900000	0.004086793505087491	-1.6087361242696715e-22	-1.8270848692637658e-19	2.163587558306239e-12	1.6039822087367794e-14	0.0018264129854732268	-2.6046016469867016e-22	4.716657310721592e-18	2.7779615604897684e-16	8.06799894013734e-15	2.2674945288546923e-16
36000000	0.004086793505087491	-1.6087361242696715e-22	-1.8270848692637658e-19	2.163587558306239e-12	1.6039822087367794e-14	0.0018264129854732268	-2.604585834067038e-22	4.716657310721592e-18	2.7779615604897684e-16	8.06799894013734e-15	2.2674945288546923e-16
36100000	0.004086793505087491	-1.6087361242696715e-22	-1.8270848692637658e-19	2.163587558306239e-12	1.6039822087367794e-14	0.0018264129854732268	-2.6045700211473746e-22	4.716657310721592e-18	2.7779615604897684e-16	8.06799894013734e-15	2.2674945288546923e-16
36200000	0.004086793505087491	-1.6087361242696715e-22	-1.8270848692637658e-19	2.163587558306239e-12	1.6039822087367794e-14	0.0018264129854732268	-2.604554208227711e-22	4.716657310721592e-18	2.7779615604897684e-16	8.06799894013734e-15	2.2674945288546923e-16
36300000	0.004086793505087491	-1.6087361242696715e-22	-1.8270848692637658e-19	2.163587558306239e-12	1.6039822087367794e-14	0.0018264129854732268	-2.6045383953080475e-22	4.716657310721592e-18	2.7779615604897684e-16	8.06799894013734e-15	2.2674945288546923e-16
36400000	0.004086793505087491	-1.6087361242696715e-22	-1.8270848692637658e-19	2.163587558306239e-12	1.6039822087367794e-14	0.0018264129854732268	-2.604522582388384e-22	4.716657310721592e-18	2.7779615604897684e-16	8.06799894013734e-15	2.2674945288546923e-16
36500000	0.004086793505087491	-1.6087361242696715e-22	-1.8270848692637658e-19	2.163587558306239e-12	1.6039822087367794e-14	0.0018264129854732268	-2.6045067694687204e-22	4.716657310721592e-18	2.7779615604897684e-16	8.06799894013734e-15	2.2674945288546923e-16
36600000	0.004086793505087491	-1.6087361242696715e-22	-1.8270848692637658e-19	2.163587558306239e-12	1.6039822087367794e-14	0.0018264129854732268	-2.604490956549057e-22	4.716657310721592e-18	2.7779615604897684e-16	8.06799894013734e-15	2.2674945288546923e-16
36700000	0.004086793505087491	-1.6087361242696715e-22	-1.8270848692637658e-19	2.163587558306239e-12	1.6039822087367794e-14	0.0018264129854732268	-2.6044751436293933e-22	4.716657310721592e-18	2.7779615604897684e-16	8.06799894013734e-15	2.2674945288546923e-16
36800000	0.004086793505087491	-1.6087361242696715e-22	-1.8270848692637658e-19	2.163587558306239e-12	1.6039822087367794e-14	0.0018264129854732268	-2.60445933070973e-22	4.716657310721592e-18	2.7779615604897684e-16	8.06799894013734e-15	2.2674945288546923e-16
36900000	0.004086793505087491	-1.6087361242696715e-22	-1.8270848692637658e-19	2.163587558306239e-12	1.6039822087367794e-14	0.0018264129854732268	-2.604443517790066e-22	4.716657310721592e-18	2.7779615604897684e-16	8.06799894013734e-15	2.2674945288546923e-16
37000000	0.004086793505087491	-1.6087361242696715e-22	-1.8270848692637658e-19	2.163587558306239e-12	1.6039822087367794e-14	0.0018264129854732268	-2.6044277048704027e-22	4.716657310721592e-18	2.7779615604897684e-16	8.06799894013734e-15	2.2674945288546923e-16
37100000	0.004086793505087491	-1.6087361242696715e-22	-1.8270848692637658e-19	2.163587558306239e-12	1.6039822087367794e-14	0.0018264129854732268	-2.604411891950739e-22	4.716657310721592e-18	2.7779615604897684e-16	8.06799894013734e-15	2.2674945288546923e-16
37200000	0.004086793505087491	-1.6087361242696715e-22	-1.8270848692637658e-19	2.163587558306239e-12	1.6039822087367794e-14	0.0018264129854732268	-2.6043960790310756e-22	4.716657310721592e-18	2.7779615604897684e-16	8.06799894013734e-15	2.2674945288546923e-16
37300000	0.004086793505087491	-1.6087361242696715e-22	-1.8270848692637658e-19	2.163587558306239e-12	1.6039822087367794e-14	0.0018264129854732268	-2.604380266111412e-22	4.716657310721592e-18	2.7779615604897684e-16	8.06799894013734e-15	2.2674945288546923e-16
37400000	0.004086793505087491	-1.6087361242696715e-22	-1.8270848692637658e-19	2.163587558306239e-12	1.6039822087367794e-14	0.0018264129854732268	-2.6043644531917485e-22	4.716657310721592e-18	2.7779615604897684e-16	8.06799894013734e-15	2.2674945288546923e-16
37500000	0.004086793505087491	-1.6087361242696715e-22	-1.8270848692637658e-19	2.163587558306239e-12	1.6039822087367794e-14	0.0018264129854732268	-2.604348640272085e-22	4.716657310721592e-18	2.7779615604897684e-16	8.06799894013734e-15	2.2674945288546923e-16
37600000	0.004086793505087491	-1.6087361242696715e-22	-1.8270848692637658e-19	2.163587558306239e-12	1.6039822087367794e-14	0.0018264129854732268	-2.6043328273524215e-22	4.716657310721592e-18	2.7779615604897684e-16	8.06799894013734e-15	2.2674945288546923e-16
37700000	0.004086793505087491	-1.6087361242696715e-22	-1.8270848692637658e-19	2.163587558306239e-12	1.6039822087367794e-14	0.0018264129854732268	-2.604317014432758e-22	4.716657310721592e-18	2.7779615604897684e-16	8.06799894013734e-15	2.2674945288546923e-16
37800000	0.004086793505087491	-1.6087361242696715e-22	-1.8270848692637658e-19	2.163587558306239e-12	1.6039822087367794e-14	0.0018264129854732268	-2.6043012015130944e-22	4.716657310721592e-18	2.7779615604897684e-16	8.06799894013734e-15	2.2674945288546923e-16
37900000	0.004086793505087491	-1.6087361242696715e-22	-1.8270848692637658e-19	2.163587558306239e-12	1.6039822087367794e-14	0.0018264129854732268	-2.604285388593431e-22	4.716657310721592e-18	2.7779615604897684e-16	8.06799894013734e-15	2.2674945288546923e-16
38000000	0.004086793505087491	-1.6087361242696715e-22	-1.8270848692637658e-19	2.163587558306239e-12	1.6039822087367794e-14	0.0018264129854732268	-2.6042695756737673e-22	4.716657310721592e-18	2.7779615604897684e-16	8.06799894013734e-15	2.2674945288546923e-16
38100000	0.004086793505087491	-1.6087361242696715e-22	-1.8270848692637658e-19	2.163587558306239e-12	1.6039822087367794e-14	0.0018264129854732268	-2.6042537627541038e-22	4.716657310721592e-18	2.7779615604897684e-16	8.06799894013734e-15	2.2674945288546923e-16
38200000	0.004086793505087491	-1.6087361242696715e-22	-1.8270848692637658e-19	2.163587558306239e-12	1.6039822087367794e-14	0.0018264129854732268	-2.60423794983444e-22	4.716657310721592e-18	2.7779615604897684e-16	8.06799894013734e-15	2.2674945288546923e-16
38300000	0.004086793505087491	-1.6087361242696715e-22	-1.8270848692637658e-19	2.163587558306239e-12	1.6039822087367794e-14	0.0018264129854732268	-2.6042221369147767e-22	4.716657310721592e-18	2.7779615604897684e-16	8.06799894013734e-15	2.2674945288546923e-16
38400000	0.004086793505087491	-1.6087361242696715e-22	-1.8270848692637658e-19	2.163587558306239e-12	1.6039822087367794e-14	0.0018264129854732268	-2.604206323995113e-22	4.716657310721592e-18	2.7779615604897684e-16	8.06799894013734e-15	2.2674945288546923e-16
38500000	0.004086793505087491	-1.6087361242696715e-22	-1.8270848692637658e-19	2.163587558306239e-12	1.6039822087367794e-14	0.0018264129854732268	-2.6041905110754496e-22	4.716657310721592e-18	2.7779615604897684e-16	8.06799894013734e-15	2.2674945288546923e-16
38600000	0.004086793505087491	-1.6087361242696715e-22	-1.8270848692637658e-19	2.163587558306239e-12	1.6039822087367794e-14	0.0018264129854732268	-2.6041746981557865e-22	4.716657310721592e-18	2.7779615604897684e-16	8.06799894013734e-15	2.2674945288546923e-16
38700000	0.004086793505087491	-1.6087361242696715e-22	-1.8270848692637658e-19	2.163587558306239e-12	1.6039822087367794e-14	0.0018264129854732268	-2.604158885236123e-22	4.716657310721592e-18	2.7779615604897684e-16	8.06799894013734e-15	2.2674945288546923e-16
38800000	0.004086793505087491	-1.6087361242696715e-22	-1.8270848692637658e-19	2.163587558306239e-12	1.6039822087367794e-14	0.0018264129854732268	-2.6041430723164594e-22	4.716657310721592e-18	2.7779615604897684e-16	8.06799894013734e-15	2.2674945288546923e-16
38900000	0.004086793505087491	-1.6087361242696715e-22	-1.8270848692637658e-19	2.163587558306239e-12	1.6039822087367794e-14	0.0018264129854732268	-2.604127259396796e-22	4.716657310721592e-18	2.7779615604897684e-16	8.06799894013734e-15	2.2674945288546923e-16
39000000	0.004086793505087491	-1.6087361242696715e-22	-1.8270848692637658e-19	2.163587558306239e-12	1.6039822087367794e-14	0.0018264129854732268	-2.6041114464771324e-22	4.716657310721592e-18	2.7779615604897684e-16	8.06799894013734e-15	2.2674945288546923e-16
39100000	0.004086793505087491	-1.6087361242696715e-22	-1.8270848692637658e-19	2.163587558306239e-12	1.6039822087367794e-14	0.0018264129854732268	-2.604095633557469e-22	4.716657310721592e-18	2.7779615604897684e-16	8.06799894013734e-15	2.2674945288546923e-16
39200000	0.004086793505087491	-1.6087361242696715e-22	-1.8270848692637658e-19	2.163587558306239e-12	1.6039822087367794e-14	0.0018264129854732268	-2.6040798206378053e-22	4.716657310721592e-18	2.7779615604897684e-16	8.06799894013734e-15	2.2674945288546923e-16
39300000	0.004086793505087491	-1.6087361242696715e-22	-1.8270848692637658e-19	2.163587558306239e-12	1.6039822087367794e-14	0.0018264129854732268	-2.6040640077181417e-22	4.716657310721592e-18	2.7779615604897684e-16	8.06799894013734e-15	2.2674945288546923e-16
39400000	0.004086793505087491	-1.6087361242696715e-22	-1.8270848692637658e-19	2.163587558306239e-12	1.6039822087367794e-14	0.0018264129854732268	-2.604048194798478e-22	4.716657310721592e-18	2.7779615604897684e-16	8.06799894013734e-15	2.2674945288546923e-16
39500000	0.004086793505087491	-1.6087361242696715e-22	-1.8270848692637658e-19	2.163587558306239e-12	1.6039822087367794e-14	0.0018264129854732268	-2.6040323818788147e-22	4.716657310721592e-18	2.7779615604897684e-16	8.06799894013734e-15	2.2674945288546923e-16
39600000	0.004086793505087491	-1.6087361242696715e-22	-1.8270848692637658e-19	2.163587558306239e-12	1.6039822087367794e-14	0.0018264129854732268	-2.604016568959151e-22	4.716657310721592e-18	2.7779615604897684e-16	8.06799894013734e-15	2.2674945288546923e-16
39700000	0.004086793505087491	-1.6087361242696715e-22	-1.8270848692637658e-19	2.163587558306239e-12	1.6039822087367794e-14	0.0018264129854732268	-2.6040007560394876e-22	4.716657310721592e-18	2.7779615604897684e-16	8.06799894013734e-15	2.2674945288546923e-16
39800000	0.004086793505087491	-1.6087361242696715e-22	-1.8270848692637658e-19	2.163587558306239e-12	1.6039822087367794e-14	0.0018264129854732268	-2.603984943119824e-22	4.716657310721592e-18	2.7779615604897684e-16	8.06799894013734e-15	2.2674945288546923e-16
39900000	0.004086793505087491	-1.6087361242696715e-22	-1.8270848692637658e-19	2.163587558306239e-12	1.6039822087367794e-14	0.0018264129854732268	-2.6039691302001605e-22	4.716657310721592e-18	2.7779615604897684e-16	8.06799894013734e-15	2.2674945288546923e-16
40000000	0.004086793505087491	-1.6087361242696715e-22	-1.8270848692637658e-19	2.163587558306239e-12	1.6039822087367794e-14	0.0018264129854732268	-2.603953317280497e-22	4.716657310721592e-18	2.7779615604897684e-16	8.06799894013734e-15	2.2674945288546923e-16
40100000	0.004086793505087491	-1.6087361242696715e-22	-1.8270848692637658e-19	2.163587558306239e-12	1.6039822087367794e-14	0.0018264129854732268	-2.6039375043608334e-22	4.716657310721592e-18	2.7779615604897684e-16	8.06799894013734e-15	2.2674945288546923e-16
40200000	0.004086793505087491	-1.6087361242696715e-22	-1.8270848692637658e-19	2.163587558306239e-12	1.6039822087367794e-14	0.0018264129854732268	-2.60392169144117e-22	4.716657310721592e-18	2.7779615604897684e-16	8.06799894013734e-15	2.2674945288546923e-16
40300000	0.004086793505087491	-1.6087361242696715e-22	-1.8270848692637658e-19	2.163587558306239e-12	1.6039822087367794e-14	0.0018264129854732268	-2.6039058785215063e-22	4.716657310721592e-18	2.7779615604897684e-16	8.06799894013734e-15	2.2674945288546923e-16
40400000	0.004086793505087491	-1.6087361242696715e-22	-1.8270848692637658e-19	2.163587558306239e-12	1.6039822087367794e-14	0.0018264129854732268	-2.603890065601843e-22	4.716657310721592e-18	2.7779615604897684e-16	8.06799894013734e-15	2.2674945288546923e-16
40500000	0.004086793505087491	-1.6087361242696715e-22	-1.8270848692637658e-19	2.163587558306239e-12	1.6039822087367794e-14	0.0018264129854732268	-2.6038742526821793e-22	4.716657310721592e-18	2.7779615604897684e-16	8.06799894013734e-15	2.2674945288546923e-16
40600000	0.004086793505087491	-1.6087361242696715e-22	-1.8270848692637658e-19	2.163587558306239e-12	1.6039822087367794e-14	0.0018264129854732268	-2.6038584397625157e-22	4.716657310721592e-18	2.7779615604897684e-16	8.06799894013734e-15	2.2674945288546923e-16
40700000	0.004086793505087491	-1.6087361242696715e-22	-1.8270848692637658e-19	2.163587558306239e-12	1.6039822087367794e-14	0.0018264129854732268	-2.603842626842852e-22	4.716657310721592e-18	2.7779615604897684e-16	8.06799894013734e-15	2.2674945288546923e-16
40800000	0.004086793505087491	-1.6087361242696715e-22	-1.8270848692637658e-19	2.163587558306239e-12	1.6039822087367794e-14	0.0018264129854732268	-2.6038268139231886e-22	4.716657310721592e-18	2.7779615604897684e-16	8.06799894013734e-15	2.2674945288546923e-16
40900000	0.004086793505087491	-1.6087361242696715e-22	-1.8270848692637658e-19	2.163587558306239e-12	1.6039822087367794e-14	0.0018264129854732268	-2.603811001003525e-22	4.716657310721592e-18	2.7779615604897684e-16	8.06799894013734e-15	2.2674945288546923e-16
41000000	0.004086793505087491	-1.6087361242696715e-22	-1.8270848692637658e-19	2.163587558306239e-12	1.6039822087367794e-14	0.0018264129854732268	-2.6037951880838616e-22	4.716657310721592e-18	2.7779615604897684e-16	8.06799894013734e-15	2.2674945288546923e-16
41100000	0.004086793505087491	-1.6087361242696715e-22	-1.8270848692637658e-19	2.163587558306239e-12	1.6039822087367794e-14	0.0018264129854732268	-2.603779375164198e-22	4.716657310721592e-18	2.7779615604897684e-16	8.06799894013734e-15	2.2674945288546923e-16
41200000	0.004086793505087491	-1.6087361242696715e-22	-1.8270848692637658e-19	2.163587558306239e-12	1.6039822087367794e-14	0.0018264129854732268	-2.6037635622445345e-22	4.716657310721592e-18	2.7779615604897684e-16	8.06799894013734e-15	2.2674945288546923e-16
41300000	0.004086793505087491	-1.6087361242696715e-22	-1.8270848692637658e-19	2.163587558306239e-12	1.6039822087367794e-14	0.0018264129854732268	-2.603747749324871e-22	4.716657310721592e-18	2.7779615604897684e-16	8.06799894013734e-15	2.2674945288546923e-16
41400000	0.004086793505087491	-1.6087361242696715e-22	-1.8270848692637658e-19	2.163587558306239e-12	1.6039822087367794e-14	0.0018264129854732268	-2.6037319364052074e-22	4.716657310721592e-18	2.7779615604897684e-16	8.06799894013734e-15	2.2674945288546923e-16
41500000	0.004086793505087491	-1.6087361242696715e-22	-1.8270848692637658e-19	2.163587558306239e-12	1.6039822087367794e-14	0.0018264129854732268	-2.603716123485544e-22	4.716657310721592e-18	2.7779615604897684e-16	8.06799894013734e-15	2.2674945288546923e-16
41600000	0.004086793505087491	-1.6087361242696715e-22	-1.8270848692637658e-19	2.163587558306239e-12	1.6039822087367794e-14	0.0018264129854732268	-2.6037003105658803e-22	4.716657310721592e-18	2.7779615604897684e-16	8.06799894013734e-15	2.2674945288546923e-16
41700000	0.004086793505087491	-1.6087361242696715e-22	-1.8270848692637658e-19	2.163587558306239e-12	1.6039822087367794e-14	0.0018264129854732268	-2.603684497646217e-22	4.716657310721592e-18	2.7779615604897684e-16	8.06799894013734e-15	2.2674945288546923e-16
41800000	0.004086793505087491	-1.6087361242696715e-22	-1.8270848692637658e-19	2.163587558306239e-12	1.6039822087367794e-14	0.0018264129854732268	-2.6036686847265532e-22	4.716657310721592e-18	2.7779615604897684e-16	8.06799894013734e-15	2.2674945288546923e-16
41900000	0.004086793505087491	-1.6087361242696715e-22	-1.8270848692637658e-19	2.163587558306239e-12	1.6039822087367794e-14	0.0018264129854732268	-2.6036528718068897e-22	4.716657310721592e-18	2.7779615604897684e-16	8.06799894013734e-15	2.2674945288546923e-16
42000000	0.004086793505087491	-1.6087361242696715e-22	-1.8270848692637658e-19	2.163587558306239e-12	1.6039822087367794e-14	0.0018264129854732268	-2.603637058887226e-22	4.716657310721592e-18	2.7779615604897684e-16	8.06799894013734e-15	2.2674945288546923e-16
42100000	0.004086793505087491	-1.6087361242696715e-22	-1.8270848692637658e-19	2.163587558306239e-12	1.6039822087367794e-14	0.0018264129854732268	-2.6036212459675626e-22	4.716657310721592e-18	2.7779615604897684e-16	8.06799894013734e-15	2.2674945288546923e-16
42200000	0.004086793505087491	-1.6087361242696715e-22	-1.8270848692637658e-19	2.163587558306239e-12	1.6039822087367794e-14	0.0018264129854732268	-2.603605433047899e-22	4.716657310721592e-18	2.7779615604897684e-16	8.06799894013734e-15	2.2674945288546923e-16
42300000	0.004086793505087491	-1.6087361242696715e-22	-1.8270848692637658e-19	2.163587558306239e-12	1.6039822087367794e-14	0.0018264129854732268	-2.6035896201282355e-22	4.716657310721592e-18	2.7779615604897684e-16	8.06799894013734e-15	2.2674945288546923e-16
42400000	0.004086793505087491	-1.6087361242696715e-22	-1.8270848692637658e-19	2.163587558306239e-12	1.6039822087367794e-14	0.0018264129854732268	-2.603573807208572e-22	4.716657310721592e-18	2.7779615604897684e-16	8.06799894013734e-15	2.2674945288546923e-16
42500000	0.004086793505087491	-1.6087361242696715e-22	-1.8270848692637658e-19	2.163587558306239e-12	1.6039822087367794e-14	0.0018264129854732268	-2.6035579942889085e-22	4.716657310721592e-18	2.7779615604897684e-16	8.06799894013734e-15	2.2674945288546923e-16
42600000	0.004086793505087491	-1.6087361242696715e-22	-1.8270848692637658e-19	2.163587558306239e-12	1.6039822087367794e-14	0.0018264129854732268	-2.603542181369245e-22	4.716657310721592e-18	2.7779615604897684e-16	8.06799894013734e-15	2.2674945288546923e-16
42700000	0.004086793505087491	-1.6087361242696715e-22	-1.8270848692637658e-19	2.163587558306239e-12	1.6039822087367794e-14	0.0018264129854732268	-2.6035263684495814e-22	4.716657310721592e-18	2.7779615604897684e-16	8.06799894013734e-15	2.2674945288546923e-16
42800000	0.004086793505087491	-1.6087361242696715e-22	-1.8270848692637658e-19	2.163587558306239e-12	1.6039822087367794e-14	0.0018264129854732268	-2.603510555529918e-22	4.716657310721592e-18	2.7779615604897684e-16	8.06799894013734e-15	2.2674945288546923e-16
42900000	0.004086793505087491	-1.6087361242696715e-22	-1.8270848692637658e-19	2.163587558306239e-12	1.6039822087367794e-14	0.0018264129854732268	-2.6034947426102543e-22	4.716657310721592e-18	2.7779615604897684e-16	8.06799894013734e-15	2.2674945288546923e-16
43000000	0.004086793505087491	-1.6087361242696715e-22	-1.8270848692637658e-19	2.163587558306239e-12	1.6039822087367794e-14	0.0018264129854732268	-2.603478929690591e-22	4.716657310721592e-18	2.7779615604897684e-16	8.06799894013734e-15	2.2674945288546923e-16
43100000	0.004086793505087491	-1.6087361242696715e-22	-1.8270848692637658e-19	2.163587558306239e-12	1.6039822087367794e-14	0.0018264129854732268	-2.603463116770927e-22	4.716657310721592e-18	2.7779615604897684e-16	8.06799894013734e-15	2.2674945288546923e-16
43200000	0.004086793505087491	-1.6087361242696715e-22	-1.8270848692637658e-19	2.163587558306239e-12	1.6039822087367794e-14	0.0018264129854732268	-2.6034473038512637e-22	4.716657310721592e-18	2.7779615604897684e-16	8.06799894013734e-15	2.2674945288546923e-16
43300000	0.004086793505087491	-1.6087361242696715e-22	-1.8270848692637658e-19	2.163587558306239e-12	1.6039822087367794e-14	0.0018264129854732268	-2.6034314909316e-22	4.716657310721592e-18	2.7779615604897684e-16	8.06799894013734e-15	2.2674945288546923e-16
43400000	0.004086793505087491	-1.6087361242696715e-22	-1.8270848692637658e-19	2.163587558306239e-12	1.6039822087367794e-14	0.0018264129854732268	-2.603415678011937e-22	4.716657310721592e-18	2.7779615604897684e-16	8.06799894013734e-15	2.2674945288546923e-16
43500000	0.004086793505087491	-1.6087361242696715e-22	-1.8270848692637658e-19	2.163587558306239e-12	1.6039822087367794e-14	0.0018264129854732268	-2.6033998650922735e-22	4.716657310721592e-18	2.7779615604897684e-16	8.06799894013734e-15	2.2674945288546923e-16
43600000	0.004086793505087491	-1.6087361242696715e-22	-1.8270848692637658e-19	2.163587558306239e-12	1.6039822087367794e-14	0.0018264129854732268	-2.60338405217261e-22	4.716657310721592e-18	2.7779615604897684e-16	8.06799894013734e-15	2.2674945288546923e-16
43700000	0.004086793505087491	-1.6087361242696715e-22	-1.8270848692637658e-19	2.163587558306239e-12	1.6039822087367794e-14	0.0018264129854732268	-2.6033682392529465e-22	4.716657310721592e-18	2.7779615604897684e-16	8.06799894013734e-15	2.2674945288546923e-16
43800000	0.004086793505087491	-1.6087361242696715e-22	-1.8270848692637658e-19	2.163587558306239e-12	1.6039822087367794e-14	0.0018264129854732268	-2.603352426333283e-22	4.716657310721592e-18	2.7779615604897684e-16	8.06799894013734e-15	2.2674945288546923e-16
43900000	0.004086793505087491	-1.6087361242696715e-22	-1.8270848692637658e-19	2.163587558306239e-12	1.6039822087367794e-14	0.0018264129854732268	-2.6033366134136194e-22	4.716657310721592e-18	2.7779615604897684e-16	8.06799894013734e-15	2.2674945288546923e-16
44000000	0.004086793505087491	-1.6087361242696715e-22	-1.8270848692637658e-19	2.163587558306239e-12	1.6039822087367794e-14	0.0018264129854732268	-2.603320800493956e-22	4.716657310721592e-18	2.7779615604897684e-16	8.06799894013734e-15	2.2674945288546923e-16
44100000	0.004086793505087491	-1.6087361242696715e-22	-1.8270848692637658e-19	2.163587558306239e-12	1.6039822087367794e-14	0.0018264129854732268	-2.6033049875742923e-22	4.716657310721592e-18	2.7779615604897684e-16	8.06799894013734e-15	2.2674945288546923e-16
44200000	0.004086793505087491	-1.6087361242696715e-22	-1.8270848692637658e-19	2.163587558306239e-12	1.6039822087367794e-14	0.0018264129854732268	-2.6032891746546288e-22	4.716657310721592e-18	2.7779615604897684e-16	8.06799894013734e-15	2.2674945288546923e-16
44300000	0.004086793505087491	-1.6087361242696715e-22	-1.8270848692637658e-19	2.163587558306239e-12	1.6039822087367794e-14	0.0018264129854732268	-2.603273361734965e-22	4.716657310721592e-18	2.7779615604897684e-16	8.06799894013734e-15	2.2674945288546923e-16
44400000	0.004086793505087491	-1.6087361242696715e-22	-1.8270848692637658e-19	2.163587558306239e-12	1.6039822087367794e-14	0.0018264129854732268	-2.6032575488153017e-22	4.716657310721592e-18	2.7779615604897684e-16	8.06799894013734e-15	2.2674945288546923e-16
44500000	0.004086793505087491	-1.6087361242696715e-22	-1.8270848692637658e-19	2.163587558306239e-12	1.6039822087367794e-14	0.0018264129854732268	-2.603241735895638e-22	4.716657310721592e-18	2.7779615604897684e-16	8.06799894013734e-15	2.2674945288546923e-16
44600000	0.004086793505087491	-1.6087361242696715e-22	-1.8270848692637658e-19	2.163587558306239e-12	1.6039822087367794e-14	0.0018264129854732268	-2.6032259229759746e-22	4.716657310721592e-18	2.7779615604897684e-16	8.06799894013734e-15	2.2674945288546923e-16
44700000	0.004086793505087491	-1.6087361242696715e-22	-1.8270848692637658e-19	2.163587558306239e-12	1.6039822087367794e-14	0.0018264129854732268	-2.603210110056311e-22	4.716657310721592e-18	2.7779615604897684e-16	8.06799894013734e-15	2.2674945288546923e-16
44800000	0.004086793505087491	-1.6087361242696715e-22	-1.8270848692637658e-19	2.163587558306239e-12	1.6039822087367794e-14	0.0018264129854732268	-2.6031942971366475e-22	4.716657310721592e-18	2.7779615604897684e-16	8.06799894013734e-15	2.2674945288546923e-16
44900000	0.004086793505087491	-1.6087361242696715e-22	-1.8270848692637658e-19	2.163587558306239e-12	1.6039822087367794e-14	0.0018264129854732268	-2.603178484216984e-22	4.716657310721592e-18	2.7779615604897684e-16	8.06799894013734e-15	2.2674945288546923e-16
45000000	0.004086793505087491	-1.6087361242696715e-22	-1.8270848692637658e-19	2.163587558306239e-12	1.6039822087367794e-14	0.0018264129854732268	-2.6031626712973204e-22	4.716657310721592e-18	2.7779615604897684e-16	8.06799894013734e-15	2.2674945288546923e-16
45100000	0.004086793505087491	-1.6087361242696715e-22	-1.8270848692637658e-19	2.163587558306239e-12	1.6039822087367794e-14	0.0018264129854732268	-2.603146858377657e-22	4.716657310721592e-18	2.7779615604897684e-16	8.06799894013734e-15	2.2674945288546923e-16
45200000	0.004086793505087491	-1.6087361242696715e-22	-1.8270848692637658e-19	2.163587558306239e-12	1.6039822087367794e-14	0.0018264129854732268	-2.6031310454579934e-22	4.716657310721592e-18	2.7779615604897684e-16	8.06799894013734e-15	2.2674945288546923e-16
45300000	0.004086793505087491	-1.6087361242696715e-22	-1.8270848692637658e-19	2.163587558306239e-12	1.6039822087367794e-14	0.0018264129854732268	-2.60311523253833e-22	4.716657310721592e-18	2.7779615604897684e-16	8.06799894013734e-15	2.2674945288546923e-16
45400000	0.004086793505087491	-1.6087361242696715e-22	-1.8270848692637658e-19	2.163587558306239e-12	1.6039822087367794e-14	0.0018264129854732268	-2.6030994196186663e-22	4.716657310721592e-18	2.7779615604897684e-16	8.06799894013734e-15	2.2674945288546923e-16
45500000	0.004086793505087491	-1.6087361242696715e-22	-1.8270848692637658e-19	2.163587558306239e-12	1.6039822087367794e-14	0.0018264129854732268	-2.6030836066990027e-22	4.716657310721592e-18	2.7779615604897684e-16	8.06799894013734e-15	2.2674945288546923e-16
45600000	0.004086793505087491	-1.6087361242696715e-22	-1.8270848692637658e-19	2.163587558306239e-12	1.6039822087367794e-14	0.0018264129854732268	-2.603067793779339e-22	4.716657310721592e-18	2.7779615604897684e-16	8.06799894013734e-15	2.2674945288546923e-16
45700000	0.004086793505087491	-1.6087361242696715e-22	-1.8270848692637658e-19	2.163587558306239e-12	1.6039822087367794e-14	0.0018264129854732268	-2.6030519808596757e-22	4.716657310721592e-18	2.7779615604897684e-16	8.06799894013734e-15	2.2674945288546923e-16
45800000	0.004086793505087491	-1.6087361242696715e-22	-1.8270848692637658e-19	2.163587558306239e-12	1.6039822087367794e-14	0.0018264129854732268	-2.603036167940012e-22	4.716657310721592e-18	2.7779615604897684e-16	8.06799894013734e-15	2.2674945288546923e-16
45900000	0.004086793505087491	-1.6087361242696715e-22	-1.8270848692637658e-19	2.163587558306239e-12	1.6039822087367794e-14	0.0018264129854732268	-2.6030203550203486e-22	4.716657310721592e-18	2.7779615604897684e-16	8.06799894013734e-15	2.2674945288546923e-16
46000000	0.004086793505087491	-1.6087361242696715e-22	-1.8270848692637658e-19	2.163587558306239e-12	1.6039822087367794e-14	0.0018264129854732268	-2.603004542100685e-22	4.716657310721592e-18	2.7779615604897684e-16	8.06799894013734e-15	2.2674945288546923e-16
46100000	0.004086793505087491	-1.6087361242696715e-22	-1.8270848692637658e-19	2.163587558306239e-12	1.6039822087367794e-14	0.0018264129854732268	-2.6029887291810215e-22	4.716657310721592e-18	2.7779615604897684e-16	8.06799894013734e-15	2.2674945288546923e-16
46200000	0.004086793505087491	-1.6087361242696715e-22	-1.8270848692637658e-19	2.163587558306239e-12	1.6039822087367794e-14	0.0018264129854732268	-2.602972916261358e-22	4.716657310721592e-18	2.7779615604897684e-16	8.06799894013734e-15	2.2674945288546923e-16
46300000	0.004086793505087491	-1.6087361242696715e-22	-1.8270848692637658e-19	2.163587558306239e-12	1.6039822087367794e-14	0.0018264129854732268	-2.6029571033416944e-22	4.716657310721592e-18	2.7779615604897684e-16	8.06799894013734e-15	2.2674945288546923e-16
46400000	0.004086793505087491	-1.6087361242696715e-22	-1.8270848692637658e-19	2.163587558306239e-12	1.6039822087367794e-14	0.0018264129854732268	-2.602941290422031e-22	4.716657310721592e-18	2.7779615604897684e-16	8.06799894013734e-15	2.2674945288546923e-16
46500000	0.004086793505087491	-1.6087361242696715e-22	-1.8270848692637658e-19	2.163587558306239e-12	1.6039822087367794e-14	0.0018264129854732268	-2.6029254775023673e-22	4.716657310721592e-18	2.7779615604897684e-16	8.06799894013734e-15	2.2674945288546923e-16
46600000	0.004086793505087491	-1.6087361242696715e-22	-1.8270848692637658e-19	2.163587558306239e-12	1.6039822087367794e-14	0.0018264129854732268	-2.602909664582704e-22	4.716657310721592e-18	2.7779615604897684e-16	8.06799894013734e-15	2.2674945288546923e-16
46700000	0.004086793505087491	-1.6087361242696715e-22	-1.8270848692637658e-19	2.163587558306239e-12	1.6039822087367794e-14	0.0018264129854732268	-2.6028938516630403e-22	4.716657310721592e-18	2.7779615604897684e-16	8.06799894013734e-15	2.2674945288546923e-16
46800000	0.004086793505087491	-1.6087361242696715e-22	-1.8270848692637658e-19	2.163587558306239e-12	1.6039822087367794e-14	0.0018264129854732268	-2.6028780387433767e-22	4.716657310721592e-18	2.7779615604897684e-16	8.06799894013734e-15	2.2674945288546923e-16
46900000	0.004086793505087491	-1.6087361242696715e-22	-1.8270848692637658e-19	2.163587558306239e-12	1.6039822087367794e-14	0.0018264129854732268	-2.602862225823713e-22	4.716657310721592e-18	2.7779615604897684e-16	8.06799894013734e-15	2.2674945288546923e-16
47000000	0.004086793505087491	-1.6087361242696715e-22	-1.8270848692637658e-19	2.163587558306239e-12	1.6039822087367794e-14	0.0018264129854732268	-2.6028464129040496e-22	4.716657310721592e-18	2.7779615604897684e-16	8.06799894013734e-15	2.2674945288546923e-16
47100000	0.004086793505087491	-1.6087361242696715e-22	-1.8270848692637658e-19	2.163587558306239e-12	1.6039822087367794e-14	0.0018264129854732268	-2.602830599984386e-22	4.716657310721592e-18	2.7779615604897684e-16	8.06799894013734e-15	2.2674945288546923e-16
47200000	0.004086793505087491	-1.6087361242696715e-22	-1.8270848692637658e-19	2.163587558306239e-12	1.6039822087367794e-14	0.0018264129854732268	-2.6028147870647226e-22	4.716657310721592e-18	2.7779615604897684e-16	8.06799894013734e-15	2.2674945288546923e-16
47300000	0.004086793505087491	-1.6087361242696715e-22	-1.8270848692637658e-19	2.163587558306239e-12	1.6039822087367794e-14	0.0018264129854732268	-2.602798974145059e-22	4.716657310721592e-18	2.7779615604897684e-16	8.06799894013734e-15	2.2674945288546923e-16
47400000	0.004086793505087491	-1.6087361242696715e-22	-1.8270848692637658e-19	2.163587558306239e-12	1.6039822087367794e-14	0.0018264129854732268	-2.6027831612253955e-22	4.716657310721592e-18	2.7779615604897684e-16	8.06799894013734e-15	2.2674945288546923e-16
47500000	0.004086793505087491	-1.6087361242696715e-22	-1.8270848692637658e-19	2.163587558306239e-12	1.6039822087367794e-14	0.0018264129854732268	-2.602767348305732e-22	4.716657310721592e-18	2.7779615604897684e-16	8.06799894013734e-15	2.2674945288546923e-16
47600000	0.004086793505087491	-1.6087361242696715e-22	-1.8270848692637658e-19	2.163587558306239e-12	1.6039822087367794e-14	0.0018264129854732268	-2.6027515353860684e-22	4.716657310721592e-18	2.7779615604897684e-16	8.06799894013734e-15	2.2674945288546923e-16
47700000	0.004086793505087491	-1.6087361242696715e-22	-1.8270848692637658e-19	2.163587558306239e-12	1.6039822087367794e-14	0.0018264129854732268	-2.602735722466405e-22	4.716657310721592e-18	2.7779615604897684e-16	8.06799894013734e-15	2.2674945288546923e-16
47800000	0.004086793505087491	-1.6087361242696715e-22	-1.8270848692637658e-19	2.163587558306239e-12	1.6039822087367794e-14	0.0018264129854732268	-2.6027199095467413e-22	4.716657310721592e-18	2.7779615604897684e-16	8.06799894013734e-15	2.2674945288546923e-16
47900000	0.004086793505087491	-1.6087361242696715e-22	-1.8270848692637658e-19	2.163587558306239e-12	1.6039822087367794e-14	0.0018264129854732268	-2.602704096627078e-22	4.716657310721592e-18	2.7779615604897684e-16	8.06799894013734e-15	2.2674945288546923e-16
48000000	0.004086793505087491	-1.6087361242696715e-22	-1.8270848692637658e-19	2.163587558306239e-12	1.6039822087367794e-14	0.0018264129854732268	-2.6026882837074142e-22	4.716657310721592e-18	2.7779615604897684e-16	8.06799894013734e-15	2.2674945288546923e-16
48100000	0.004086793505087491	-1.6087361242696715e-22	-1.8270848692637658e-19	2.163587558306239e-12	1.6039822087367794e-14	0.0018264129854732268	-2.6026724707877507e-22	4.716657310721592e-18	2.7779615604897684e-16	8.06799894013734e-15	2.2674945288546923e-16
48200000	0.004086793505087491	-1.6087361242696715e-22	-1.8270848692637658e-19	2.163587558306239e-12	1.6039822087367794e-14	0.0018264129854732268	-2.602656657868087e-22	4.716657310721592e-18	2.7779615604897684e-16	8.06799894013734e-15	2.2674945288546923e-16
48300000	0.004086793505087491	-1.6087361242696715e-22	-1.8270848692637658e-19	2.163587558306239e-12	1.6039822087367794e-14	0.0018264129854732268	-2.6026408449484236e-22	4.716657310721592e-18	2.7779615604897684e-16	8.06799894013734e-15	2.2674945288546923e-16
48400000	0.004086793505087491	-1.6087361242696715e-22	-1.8270848692637658e-19	2.163587558306239e-12	1.6039822087367794e-14	0.0018264129854732268	-2.60262503202876e-22	4.716657310721592e-18	2.7779615604897684e-16	8.06799894013734e-15	2.2674945288546923e-16
48500000	0.004086793505087491	-1.6087361242696715e-22	-1.8270848692637658e-19	2.163587558306239e-12	1.6039822087367794e-14	0.0018264129854732268	-2.6026092191090965e-22	4.716657310721592e-18	2.7779615604897684e-16	8.06799894013734e-15	2.2674945288546923e-16
48600000	0.004086793505087491	-1.6087361242696715e-22	-1.8270848692637658e-19	2.163587558306239e-12	1.6039822087367794e-14	0.0018264129854732268	-2.6025934061894335e-22	4.716657310721592e-18	2.7779615604897684e-16	8.06799894013734e-15	2.2674945288546923e-16
48700000	0.004086793505087491	-1.6087361242696715e-22	-1.8270848692637658e-19	2.163587558306239e-12	1.6039822087367794e-14	0.0018264129854732268	-2.60257759326977e-22	4.716657310721592e-18	2.7779615604897684e-16	8.06799894013734e-15	2.2674945288546923e-16
48800000	0.004086793505087491	-1.6087361242696715e-22	-1.8270848692637658e-19	2.163587558306239e-12	1.6039822087367794e-14	0.0018264129854732268	-2.6025617803501064e-22	4.716657310721592e-18	2.7779615604897684e-16	8.06799894013734e-15	2.2674945288546923e-16
48900000	0.004086793505087491	-1.6087361242696715e-22	-1.8270848692637658e-19	2.163587558306239e-12	1.6039822087367794e-14	0.0018264129854732268	-2.602545967430443e-22	4.716657310721592e-18	2.7779615604897684e-16	8.06799894013734e-15	2.2674945288546923e-16
49000000	0.004086793505087491	-1.6087361242696715e-22	-1.8270848692637658e-19	2.163587558306239e-12	1.6039822087367794e-14	0.0018264129854732268	-2.6025301545107793e-22	4.716657310721592e-18	2.7779615604897684e-16	8.06799894013734e-15	2.2674945288546923e-16
49100000	0.004086793505087491	-1.6087361242696715e-22	-1.8270848692637658e-19	2.163587558306239e-12	1.6039822087367794e-14	0.0018264129854732268	-2.602514341591116e-22	4.716657310721592e-18	2.7779615604897684e-16	8.06799894013734e-15	2.2674945288546923e-16
49200000	0.004086793505087491	-1.6087361242696715e-22	-1.8270848692637658e-19	2.163587558306239e-12	1.6039822087367794e-14	0.0018264129854732268	-2.6024985286714522e-22	4.716657310721592e-18	2.7779615604897684e-16	8.06799894013734e-15	2.2674945288546923e-16
49300000	0.004086793505087491	-1.6087361242696715e-22	-1.8270848692637658e-19	2.163587558306239e-12	1.6039822087367794e-14	0.0018264129854732268	-2.6024827157517887e-22	4.716657310721592e-18	2.7779615604897684e-16	8.06799894013734e-15	2.2674945288546923e-16
49400000	0.004086793505087491	-1.6087361242696715e-22	-1.8270848692637658e-19	2.163587558306239e-12	1.6039822087367794e-14	0.0018264129854732268	-2.602466902832125e-22	4.716657310721592e-18	2.7779615604897684e-16	8.06799894013734e-15	2.2674945288546923e-16
49500000	0.004086793505087491	-1.6087361242696715e-22	-1.8270848692637658e-19	2.163587558306239e-12	1.6039822087367794e-14	0.0018264129854732268	-2.6024510899124616e-22	4.716657310721592e-18	2.7779615604897684e-16	8.06799894013734e-15	2.2674945288546923e-16
49600000	0.004086793505087491	-1.6087361242696715e-22	-1.8270848692637658e-19	2.163587558306239e-12	1.6039822087367794e-14	0.0018264129854732268	-2.602435276992798e-22	4.716657310721592e-18	2.7779615604897684e-16	8.06799894013734e-15	2.2674945288546923e-16
49700000	0.004086793505087491	-1.6087361242696715e-22	-1.8270848692637658e-19	2.163587558306239e-12	1.6039822087367794e-14	0.0018264129854732268	-2.6024194640731345e-22	4.716657310721592e-18	2.7779615604897684e-16	8.06799894013734e-15	2.2674945288546923e-16
49800000	0.004086793505087491	-1.6087361242696715e-22	-1.8270848692637658e-19	2.163587558306239e-12	1.6039822087367794e-14	0.0018264129854732268	-2.602403651153471e-22	4.716657310721592e-18	2.7779615604897684e-16	8.06799894013734e-15	2.2674945288546923e-16
49900000	0.004086793505087491	-1.6087361242696715e-22	-1.8270848692637658e-19	2.163587558306239e-12	1.6039822087367794e-14	0.0018264129854732268	-2.6023878382338075e-22	4.716657310721592e-18	2.7779615604897684e-16	8.06799894013734e-15	2.2674945288546923e-16
50000000	0.004086793505087491	-1.6087361242696715e-22	-1.8270848692637658e-19	2.163587558306239e-12	1.6039822087367794e-14	0.0018264129854732268	-2.602372025314144e-22	4.716657310721592e-18	2.7779615604897684e-16	8.06799894013734e-15	2.2674945288546923e-16
50100000	0.004086793505087491	-1.6087361242696715e-22	-1.8270848692637658e-19	2.163587558306239e-12	1.6039822087367794e-14	0.0018264129854732268	-2.6023562123944804e-22	4.716657310721592e-18	2.7779615604897684e-16	8.06799894013734e-15	2.2674945288546923e-16
50200000	0.004086793505087491	-1.6087361242696715e-22	-1.8270848692637658e-19	2.163587558306239e-12	1.6039822087367794e-14	0.0018264129854732268	-2.602340399474817e-22	4.716657310721592e-18	2.7779615604897684e-16	8.06799894013734e-15	2.2674945288546923e-16
50300000	0.004086793505087491	-1.6087361242696715e-22	-1.8270848692637658e-19	2.163587558306239e-12	1.6039822087367794e-14	0.0018264129854732268	-2.6023245865551533e-22	4.716657310721592e-18	2.7779615604897684e-16	8.06799894013734e-15	2.2674945288546923e-16
50400000	0.004086793505087491	-1.6087361242696715e-22	-1.8270848692637658e-19	2.163587558306239e-12	1.6039822087367794e-14	0.0018264129854732268	-2.6023087736354898e-22	4.716657310721592e-18	2.7779615604897684e-16	8.06799894013734e-15	2.2674945288546923e-16
50500000	0.004086793505087491	-1.6087361242696715e-22	-1.8270848692637658e-19	2.163587558306239e-12	1.6039822087367794e-14	0.0018264129854732268	-2.602292960715826e-22	4.716657310721592e-18	2.7779615604897684e-16	8.06799894013734e-15	2.2674945288546923e-16
50600000	0.004086793505087491	-1.6087361242696715e-22	-1.8270848692637658e-19	2.163587558306239e-12	1.6039822087367794e-14	0.0018264129854732268	-2.6022771477961627e-22	4.716657310721592e-18	2.7779615604897684e-16	8.06799894013734e-15	2.2674945288546923e-16
50700000	0.004086793505087491	-1.6087361242696715e-22	-1.8270848692637658e-19	2.163587558306239e-12	1.6039822087367794e-14	0.0018264129854732268	-2.602261334876499e-22	4.716657310721592e-18	2.7779615604897684e-16	8.06799894013734e-15	2.2674945288546923e-16
50800000	0.004086793505087491	-1.6087361242696715e-22	-1.8270848692637658e-19	2.163587558306239e-12	1.6039822087367794e-14	0.0018264129854732268	-2.6022455219568356e-22	4.716657310721592e-18	2.7779615604897684e-16	8.06799894013734e-15	2.2674945288546923e-16
50900000	0.004086793505087491	-1.6087361242696715e-22	-1.8270848692637658e-19	2.163587558306239e-12	1.6039822087367794e-14	0.0018264129854732268	-2.602229709037172e-22	4.716657310721592e-18	2.7779615604897684e-16	8.06799894013734e-15	2.2674945288546923e-16
51000000	0.004086793505087491	-1.6087361242696715e-22	-1.8270848692637658e-19	2.163587558306239e-12	1.6039822087367794e-14	0.0018264129854732268	-2.6022138961175085e-22	4.716657310721592e-18	2.7779615604897684e-16	8.06799894013734e-15	2.2674945288546923e-16
51100000	0.004086793505087491	-1.6087361242696715e-22	-1.8270848692637658e-19	2.163587558306239e-12	1.6039822087367794e-14	0.0018264129854732268	-2.602198083197845e-22	4.716657310721592e-18	2.7779615604897684e-16	8.06799894013734e-15	2.2674945288546923e-16
51200000	0.004086793505087491	-1.6087361242696715e-22	-1.8270848692637658e-19	2.163587558306239e-12	1.6039822087367794e-14	0.0018264129854732268	-2.6021822702781814e-22	4.716657310721592e-18	2.7779615604897684e-16	8.06799894013734e-15	2.2674945288546923e-16
51300000	0.004086793505087491	-1.6087361242696715e-22	-1.8270848692637658e-19	2.163587558306239e-12	1.6039822087367794e-14	0.0018264129854732268	-2.602166457358518e-22	4.716657310721592e-18	2.7779615604897684e-16	8.06799894013734e-15	2.2674945288546923e-16
51400000	0.004086793505087491	-1.6087361242696715e-22	-1.8270848692637658e-19	2.163587558306239e-12	1.6039822087367794e-14	0.0018264129854732268	-2.6021506444388544e-22	4.716657310721592e-18	2.7779615604897684e-16	8.06799894013734e-15	2.2674945288546923e-16
51500000	0.004086793505087491	-1.6087361242696715e-22	-1.8270848692637658e-19	2.163587558306239e-12	1.6039822087367794e-14	0.0018264129854732268	-2.602134831519191e-22	4.716657310721592e-18	2.7779615604897684e-16	8.06799894013734e-15	2.2674945288546923e-16
51600000	0.004086793505087491	-1.6087361242696715e-22	-1.8270848692637658e-19	2.163587558306239e-12	1.6039822087367794e-14	0.0018264129854732268	-2.6021190185995273e-22	4.716657310721592e-18	2.7779615604897684e-16	8.06799894013734e-15	2.2674945288546923e-16
51700000	0.004086793505087491	-1.6087361242696715e-22	-1.8270848692637658e-19	2.163587558306239e-12	1.6039822087367794e-14	0.0018264129854732268	-2.6021032056798637e-22	4.716657310721592e-18	2.7779615604897684e-16	8.06799894013734e-15	2.2674945288546923e-16
51800000	0.004086793505087491	-1.6087361242696715e-22	-1.8270848692637658e-19	2.163587558306239e-12	1.6039822087367794e-14	0.0018264129854732268	-2.6020873927602e-22	4.716657310721592e-18	2.7779615604897684e-16	8.06799894013734e-15	2.2674945288546923e-16
51900000	0.004086793505087491	-1.6087361242696715e-22	-1.8270848692637658e-19	2.163587558306239e-12	1.6039822087367794e-14	0.0018264129854732268	-2.6020715798405367e-22	4.716657310721592e-18	2.7779615604897684e-16	8.06799894013734e-15	2.2674945288546923e-16
52000000	0.004086793505087491	-1.6087361242696715e-22	-1.8270848692637658e-19	2.163587558306239e-12	1.6039822087367794e-14	0.0018264129854732268	-2.602055766920873e-22	4.716657310721592e-18	2.7779615604897684e-16	8.06799894013734e-15	2.2674945288546923e-16
52100000	0.004086793505087491	-1.6087361242696715e-22	-1.8270848692637658e-19	2.163587558306239e-12	1.6039822087367794e-14	0.0018264129854732268	-2.6020399540012096e-22	4.716657310721592e-18	2.7779615604897684e-16	8.06799894013734e-15	2.2674945288546923e-16
52200000	0.004086793505087491	-1.6087361242696715e-22	-1.8270848692637658e-19	2.163587558306239e-12	1.6039822087367794e-14	0.0018264129854732268	-2.602024141081546e-22	4.716657310721592e-18	2.7779615604897684e-16	8.06799894013734e-15	2.2674945288546923e-16
52300000	0.004086793505087491	-1.6087361242696715e-22	-1.8270848692637658e-19	2.163587558306239e-12	1.6039822087367794e-14	0.0018264129854732268	-2.6020083281618825e-22	4.716657310721592e-18	2.7779615604897684e-16	8.06799894013734e-15	2.2674945288546923e-16
52400000	0.004086793505087491	-1.6087361242696715e-22	-1.8270848692637658e-19	2.163587558306239e-12	1.6039822087367794e-14	0.0018264129854732268	-2.601992515242219e-22	4.716657310721592e-18	2.777961560489769e-16	8.06799894013734e-15	2.2674945288546923e-16
52500000	0.004086793505087491	-1.6087361242696715e-22	-1.8270848692637658e-19	2.163587558306239e-12	1.6039822087367794e-14	0.0018264129854732268	-2.6019767023225554e-22	4.716657310721592e-18	2.777961560489769e-16	8.06799894013734e-15	2.2674945288546923e-16
52600000	0.004086793505087491	-1.6087361242696715e-22	-1.8270848692637658e-19	2.163587558306239e-12	1.6039822087367794e-14	0.0018264129854732268	-2.601960889402892e-22	4.716657310721592e-18	2.777961560489769e-16	8.06799894013734e-15	2.2674945288546923e-16
52700000	0.004086793505087491	-1.6087361242696715e-22	-1.8270848692637658e-19	2.163587558306239e-12	1.6039822087367794e-14	0.0018264129854732268	-2.6019450764832283e-22	4.716657310721592e-18	2.777961560489769e-16	8.06799894013734e-15	2.2674945288546923e-16
52800000	0.004086793505087491	-1.6087361242696715e-22	-1.8270848692637658e-19	2.163587558306239e-12	1.6039822087367794e-14	0.0018264129854732268	-2.601929263563565e-22	4.716657310721592e-18	2.777961560489769e-16	8.06799894013734e-15	2.2674945288546923e-16
52900000	0.004086793505087491	-1.6087361242696715e-22	-1.8270848692637658e-19	2.163587558306239e-12	1.6039822087367794e-14	0.0018264129854732268	-2.6019134506439013e-22	4.716657310721592e-18	2.777961560489769e-16	8.06799894013734e-15	2.2674945288546923e-16
53000000	0.004086793505087491	-1.6087361242696715e-22	-1.8270848692637658e-19	2.163587558306239e-12	1.6039822087367794e-14	0.0018264129854732268	-2.6018976377242377e-22	4.716657310721592e-18	2.777961560489769e-16	8.06799894013734e-15	2.2674945288546923e-16
53100000	0.004086793505087491	-1.6087361242696715e-22	-1.8270848692637658e-19	2.163587558306239e-12	1.6039822087367794e-14	0.0018264129854732268	-2.601881824804574e-22	4.716657310721592e-18	2.777961560489769e-16	8.06799894013734e-15	2.2674945288546923e-16
53200000	0.004086793505087491	-1.6087361242696715e-22	-1.8270848692637658e-19	2.163587558306239e-12	1.6039822087367794e-14	0.0018264129854732268	-2.6018660118849106e-22	4.716657310721592e-18	2.777961560489769e-16	8.06799894013734e-15	2.2674945288546923e-16
53300000	0.004086793505087491	-1.6087361242696715e-22	-1.8270848692637658e-19	2.163587558306239e-12	1.6039822087367794e-14	0.0018264129854732268	-2.601850198965247e-22	4.716657310721592e-18	2.777961560489769e-16	8.06799894013734e-15	2.2674945288546923e-16
53400000	0.004086793505087491	-1.6087361242696715e-22	-1.8270848692637658e-19	2.163587558306239e-12	1.6039822087367794e-14	0.0018264129854732268	-2.601834386045584e-22	4.716657310721592e-18	2.777961560489769e-16	8.06799894013734e-15	2.2674945288546923e-16
53500000	0.004086793505087491	-1.6087361242696715e-22	-1.8270848692637658e-19	2.163587558306239e-12	1.6039822087367794e-14	0.0018264129854732268	-2.6018185731259205e-22	4.716657310721592e-18	2.777961560489769e-16	8.06799894013734e-15	2.2674945288546923e-16
53600000	0.004086793505087491	-1.6087361242696715e-22	-1.8270848692637658e-19	2.163587558306239e-12	1.6039822087367794e-14	0.0018264129854732268	-2.601802760206257e-22	4.716657310721592e-18	2.777961560489769e-16	8.06799894013734e-15	2.2674945288546923e-16
53700000	0.004086793505087491	-1.6087361242696715e-22	-1.8270848692637658e-19	2.163587558306239e-12	1.6039822087367794e-14	0.0018264129854732268	-2.6017869472865934e-22	4.716657310721592e-18	2.777961560489769e-16	8.06799894013734e-15	2.2674945288546923e-16
53800000	0.004086793505087491	-1.6087361242696715e-22	-1.8270848692637658e-19	2.163587558306239e-12	1.6039822087367794e-14	0.0018264129854732268	-2.60177113436693e-22	4.716657310721592e-18	2.777961560489769e-16	8.06799894013734e-15	2.2674945288546923e-16
53900000	0.004086793505087491	-1.6087361242696715e-22	-1.8270848692637658e-19	2.163587558306239e-12	1.6039822087367794e-14	0.0018264129854732268	-2.6017553214472663e-22	4.716657310721592e-18	2.777961560489769e-16	8.06799894013734e-15	2.2674945288546923e-16
54000000	0.004086793505087491	-1.6087361242696715e-22	-1.8270848692637658e-19	2.163587558306239e-12	1.6039822087367794e-14	0.0018264129854732268	-2.601739508527603e-22	4.716657310721592e-18	2.777961560489769e-16	8.06799894013734e-15	2.2674945288546923e-16
54100000	0.004086793505087491	-1.6087361242696715e-22	-1.8270848692637658e-19	2.163587558306239e-12	1.6039822087367794e-14	0.0018264129854732268	-2.6017236956079393e-22	4.716657310721592e-18	2.777961560489769e-16	8.06799894013734e-15	2.2674945288546923e-16
54200000	0.004086793505087491	-1.6087361242696715e-22	-1.8270848692637658e-19	2.163587558306239e-12	1.6039822087367794e-14	0.0018264129854732268	-2.6017078826882757e-22	4.716657310721592e-18	2.777961560489769e-16	8.06799894013734e-15	2.2674945288546923e-16
54300000	0.004086793505087491	-1.6087361242696715e-22	-1.8270848692637658e-19	2.163587558306239e-12	1.6039822087367794e-14	0.0018264129854732268	-2.601692069768612e-22	4.716657310721592e-18	2.777961560489769e-16	8.06799894013734e-15	2.2674945288546923e-16
54400000	0.004086793505087491	-1.6087361242696715e-22	-1.8270848692637658e-19	2.163587558306239e-12	1.6039822087367794e-14	0.0018264129854732268	-2.6016762568489486e-22	4.716657310721592e-18	2.777961560489769e-16	8.06799894013734e-15	2.2674945288546923e-16
54500000	0.004086793505087491	-1.6087361242696715e-22	-1.8270848692637658e-19	2.163587558306239e-12	1.6039822087367794e-14	0.0018264129854732268	-2.601660443929285e-22	4.716657310721592e-18	2.777961560489769e-16	8.06799894013734e-15	2.2674945288546923e-16
54600000	0.004086793505087491	-1.6087361242696715e-22	-1.8270848692637658e-19	2.163587558306239e-12	1.6039822087367794e-14	0.0018264129854732268	-2.6016446310096216e-22	4.716657310721592e-18	2.777961560489769e-16	8.06799894013734e-15	2.2674945288546923e-16
54700000	0.004086793505087491	-1.6087361242696715e-22	-1.8270848692637658e-19	2.163587558306239e-12	1.6039822087367794e-14	0.0018264129854732268	-2.601628818089958e-22	4.716657310721592e-18	2.777961560489769e-16	8.06799894013734e-15	2.2674945288546923e-16
54800000	0.004086793505087491	-1.6087361242696715e-22	-1.8270848692637658e-19	2.163587558306239e-12	1.6039822087367794e-14	0.0018264129854732268	-2.6016130051702945e-22	4.716657310721592e-18	2.777961560489769e-16	8.06799894013734e-15	2.2674945288546923e-16
54900000	0.004086793505087491	-1.6087361242696715e-22	-1.8270848692637658e-19	2.163587558306239e-12	1.6039822087367794e-14	0.0018264129854732268	-2.601597192250631e-22	4.716657310721592e-18	2.777961560489769e-16	8.06799894013734e-15	2.2674945288546923e-16
55000000	0.004086793505087491	-1.6087361242696715e-22	-1.8270848692637658e-19	2.163587558306239e-12	1.6039822087367794e-14	0.0018264129854732268	-2.6015813793309674e-22	4.716657310721592e-18	2.777961560489769e-16	8.06799894013734e-15	2.2674945288546923e-16
55100000	0.004086793505087491	-1.6087361242696715e-22	-1.8270848692637658e-19	2.163587558306239e-12	1.6039822087367794e-14	0.0018264129854732268	-2.601565566411304e-22	4.716657310721592e-18	2.777961560489769e-16	8.06799894013734e-15	2.2674945288546923e-16
55200000	0.004086793505087491	-1.6087361242696715e-22	-1.8270848692637658e-19	2.163587558306239e-12	1.6039822087367794e-14	0.0018264129854732268	-2.6015497534916403e-22	4.716657310721592e-18	2.777961560489769e-16	8.06799894013734e-15	2.2674945288546923e-16
55300000	0.004086793505087491	-1.6087361242696715e-22	-1.8270848692637658e-19	2.163587558306239e-12	1.6039822087367794e-14	0.0018264129854732268	-2.601533940571977e-22	4.716657310721592e-18	2.777961560489769e-16	8.06799894013734e-15	2.2674945288546923e-16
55400000	0.004086793505087491	-1.6087361242696715e-22	-1.8270848692637658e-19	2.163587558306239e-12	1.6039822087367794e-14	0.0018264129854732268	-2.601518127652313e-22	4.716657310721592e-18	2.777961560489769e-16	8.06799894013734e-15	2.2674945288546923e-16
55500000	0.004086793505087491	-1.6087361242696715e-22	-1.8270848692637658e-19	2.163587558306239e-12	1.6039822087367794e-14	0.0018264129854732268	-2.6015023147326497e-22	4.716657310721592e-18	2.777961560489769e-16	8.06799894013734e-15	2.2674945288546923e-16
55600000	0.004086793505087491	-1.6087361242696715e-22	-1.8270848692637658e-19	2.163587558306239e-12	1.6039822087367794e-14	0.0018264129854732268	-2.601486501812986e-22	4.716657310721592e-18	2.777961560489769e-16	8.06799894013734e-15	2.2674945288546923e-16
55700000	0.004086793505087491	-1.6087361242696715e-22	-1.8270848692637658e-19	2.163587558306239e-12	1.6039822087367794e-14	0.0018264129854732268	-2.6014706888933226e-22	4.716657310721592e-18	2.777961560489769e-16	8.06799894013734e-15	2.2674945288546923e-16
55800000	0.004086793505087491	-1.6087361242696715e-22	-1.8270848692637658e-19	2.163587558306239e-12	1.6039822087367794e-14	0.0018264129854732268	-2.601454875973659e-22	4.716657310721592e-18	2.777961560489769e-16	8.06799894013734e-15	2.2674945288546923e-16
55900000	0.004086793505087491	-1.6087361242696715e-22	-1.8270848692637658e-19	2.163587558306239e-12	1.6039822087367794e-14	0.0018264129854732268	-2.6014390630539955e-22	4.716657310721592e-18	2.777961560489769e-16	8.06799894013734e-15	2.2674945288546923e-16
56000000	0.004086793505087491	-1.6087361242696715e-22	-1.8270848692637658e-19	2.163587558306239e-12	1.6039822087367794e-14	0.0018264129854732268	-2.601423250134332e-22	4.716657310721592e-18	2.777961560489769e-16	8.06799894013734e-15	2.2674945288546923e-16
56100000	0.004086793505087491	-1.6087361242696715e-22	-1.8270848692637658e-19	2.163587558306239e-12	1.6039822087367794e-14	0.0018264129854732268	-2.6014074372146685e-22	4.716657310721592e-18	2.777961560489769e-16	8.06799894013734e-15	2.2674945288546923e-16
56200000	0.004086793505087491	-1.6087361242696715e-22	-1.8270848692637658e-19	2.163587558306239e-12	1.6039822087367794e-14	0.0018264129854732268	-2.601391624295005e-22	4.716657310721592e-18	2.777961560489769e-16	8.06799894013734e-15	2.2674945288546923e-16
56300000	0.004086793505087491	-1.6087361242696715e-22	-1.8270848692637658e-19	2.163587558306239e-12	1.6039822087367794e-14	0.0018264129854732268	-2.6013758113753414e-22	4.716657310721592e-18	2.777961560489769e-16	8.06799894013734e-15	2.2674945288546923e-16
56400000	0.004086793505087491	-1.6087361242696715e-22	-1.8270848692637658e-19	2.163587558306239e-12	1.6039822087367794e-14	0.0018264129854732268	-2.601359998455678e-22	4.716657310721592e-18	2.777961560489769e-16	8.06799894013734e-15	2.2674945288546923e-16
56500000	0.004086793505087491	-1.6087361242696715e-22	-1.8270848692637658e-19	2.163587558306239e-12	1.6039822087367794e-14	0.0018264129854732268	-2.6013441855360143e-22	4.716657310721592e-18	2.777961560489769e-16	8.06799894013734e-15	2.2674945288546923e-16
56600000	0.004086793505087491	-1.6087361242696715e-22	-1.8270848692637658e-19	2.163587558306239e-12	1.6039822087367794e-14	0.0018264129854732268	-2.6013283726163508e-22	4.716657310721592e-18	2.777961560489769e-16	8.06799894013734e-15	2.2674945288546923e-16
56700000	0.004086793505087491	-1.6087361242696715e-22	-1.8270848692637658e-19	2.163587558306239e-12	1.6039822087367794e-14	0.0018264129854732268	-2.601312559696687e-22	4.716657310721592e-18	2.777961560489769e-16	8.06799894013734e-15	2.2674945288546923e-16
56800000	0.004086793505087491	-1.6087361242696715e-22	-1.8270848692637658e-19	2.163587558306239e-12	1.6039822087367794e-14	0.0018264129854732268	-2.6012967467770237e-22	4.716657310721592e-18	2.777961560489769e-16	8.06799894013734e-15	2.2674945288546923e-16
56900000	0.004086793505087491	-1.6087361242696715e-22	-1.8270848692637658e-19	2.163587558306239e-12	1.6039822087367794e-14	0.0018264129854732268	-2.60128093385736e-22	4.716657310721592e-18	2.777961560489769e-16	8.06799894013734e-15	2.2674945288546923e-16
57000000	0.004086793505087491	-1.6087361242696715e-22	-1.8270848692637658e-19	2.163587558306239e-12	1.6039822087367794e-14	0.0018264129854732268	-2.6012651209376966e-22	4.716657310721592e-18	2.777961560489769e-16	8.06799894013734e-15	2.2674945288546923e-16
57100000	0.004086793505087491	-1.6087361242696715e-22	-1.8270848692637658e-19	2.163587558306239e-12	1.6039822087367794e-14	0.0018264129854732268	-2.601249308018033e-22	4.716657310721592e-18	2.777961560489769e-16	8.06799894013734e-15	2.2674945288546923e-16
57200000	0.004086793505087491	-1.6087361242696715e-22	-1.8270848692637658e-19	2.163587558306239e-12	1.6039822087367794e-14	0.0018264129854732268	-2.6012334950983695e-22	4.716657310721592e-18	2.777961560489769e-16	8.06799894013734e-15	2.2674945288546923e-16
57300000	0.004086793505087491	-1.6087361242696715e-22	-1.8270848692637658e-19	2.163587558306239e-12	1.6039822087367794e-14	0.0018264129854732268	-2.601217682178706e-22	4.716657310721592e-18	2.777961560489769e-16	8.06799894013734e-15	2.2674945288546923e-16
57400000	0.004086793505087491	-1.6087361242696715e-22	-1.8270848692637658e-19	2.163587558306239e-12	1.6039822087367794e-14	0.0018264129854732268	-2.6012018692590424e-22	4.716657310721592e-18	2.777961560489769e-16	8.06799894013734e-15	2.2674945288546923e-16
57500000	0.004086793505087491	-1.6087361242696715e-22	-1.8270848692637658e-19	2.163587558306239e-12	1.6039822087367794e-14	0.0018264129854732268	-2.601186056339379e-22	4.716657310721592e-18	2.777961560489769e-16	8.06799894013734e-15	2.2674945288546923e-16
57600000	0.004086793505087491	-1.6087361242696715e-22	-1.8270848692637658e-19	2.163587558306239e-12	1.6039822087367794e-14	0.0018264129854732268	-2.6011702434197154e-22	4.716657310721592e-18	2.777961560489769e-16	8.06799894013734e-15	2.2674945288546923e-16
57700000	0.004086793505087491	-1.6087361242696715e-22	-1.8270848692637658e-19	2.163587558306239e-12	1.6039822087367794e-14	0.0018264129854732268	-2.601154430500052e-22	4.716657310721592e-18	2.777961560489769e-16	8.06799894013734e-15	2.2674945288546923e-16
57800000	0.004086793505087491	-1.6087361242696715e-22	-1.8270848692637658e-19	2.163587558306239e-12	1.6039822087367794e-14	0.0018264129854732268	-2.6011386175803883e-22	4.716657310721592e-18	2.777961560489769e-16	8.06799894013734e-15	2.2674945288546923e-16
57900000	0.004086793505087491	-1.6087361242696715e-22	-1.8270848692637658e-19	2.163587558306239e-12	1.6039822087367794e-14	0.0018264129854732268	-2.6011228046607247e-22	4.716657310721592e-18	2.777961560489769e-16	8.06799894013734e-15	2.2674945288546923e-16
58000000	0.004086793505087491	-1.6087361242696715e-22	-1.8270848692637658e-19	2.163587558306239e-12	1.6039822087367794e-14	0.0018264129854732268	-2.601106991741061e-22	4.716657310721592e-18	2.777961560489769e-16	8.06799894013734e-15	2.2674945288546923e-16
58100000	0.004086793505087491	-1.6087361242696715e-22	-1.8270848692637658e-19	2.163587558306239e-12	1.6039822087367794e-14	0.0018264129854732268	-2.6010911788213977e-22	4.716657310721592e-18	2.777961560489769e-16	8.06799894013734e-15	2.2674945288546923e-16
58200000	0.004086793505087491	-1.6087361242696715e-22	-1.8270848692637658e-19	2.163587558306239e-12	1.6039822087367794e-14	0.0018264129854732268	-2.601075365901734e-22	4.716657310721592e-18	2.777961560489769e-16	8.06799894013734e-15	2.2674945288546923e-16
58300000	0.004086793505087491	-1.6087361242696715e-22	-1.8270848692637658e-19	2.163587558306239e-12	1.6039822087367794e-14	0.0018264129854732268	-2.6010595529820706e-22	4.716657310721592e-18	2.777961560489769e-16	8.06799894013734e-15	2.2674945288546923e-16
58400000	0.004086793505087491	-1.6087361242696715e-22	-1.8270848692637658e-19	2.163587558306239e-12	1.6039822087367794e-14	0.0018264129854732268	-2.601043740062407e-22	4.716657310721592e-18	2.777961560489769e-16	8.06799894013734e-15	2.2674945288546923e-16
58500000	0.004086793505087491	-1.6087361242696715e-22	-1.8270848692637658e-19	2.163587558306239e-12	1.6039822087367794e-14	0.0018264129854732268	-2.6010279271427435e-22	4.716657310721592e-18	2.777961560489769e-16	8.06799894013734e-15	2.2674945288546923e-16
58600000	0.004086793505087491	-1.6087361242696715e-22	-1.8270848692637658e-19	2.163587558306239e-12	1.6039822087367794e-14	0.0018264129854732268	-2.6010121142230804e-22	4.716657310721592e-18	2.777961560489769e-16	8.06799894013734e-15	2.2674945288546923e-16
58700000	0.004086793505087491	-1.6087361242696715e-22	-1.8270848692637658e-19	2.163587558306239e-12	1.6039822087367794e-14	0.0018264129854732268	-2.600996301303417e-22	4.716657310721592e-18	2.777961560489769e-16	8.06799894013734e-15	2.2674945288546923e-16
58800000	0.004086793505087491	-1.6087361242696715e-22	-1.8270848692637658e-19	2.163587558306239e-12	1.6039822087367794e-14	0.0018264129854732268	-2.6009804883837533e-22	4.716657310721592e-18	2.777961560489769e-16	8.06799894013734e-15	2.2674945288546923e-16
58900000	0.004086793505087491	-1.6087361242696715e-22	-1.8270848692637658e-19	2.163587558306239e-12	1.6039822087367794e-14	0.0018264129854732268	-2.60096467546409e-22	4.716657310721592e-18	2.777961560489769e-16	8.06799894013734e-15	2.2674945288546923e-16
59000000	0.004086793505087491	-1.6087361242696715e-22	-1.8270848692637658e-19	2.163587558306239e-12	1.6039822087367794e-14	0.0018264129854732268	-2.6009488625444263e-22	4.716657310721592e-18	2.777961560489769e-16	8.06799894013734e-15	2.2674945288546923e-16
59100000	0.004086793505087491	-1.6087361242696715e-22	-1.8270848692637658e-19	2.163587558306239e-12	1.6039822087367794e-14	0.0018264129854732268	-2.6009330496247627e-22	4.716657310721592e-18	2.777961560489769e-16	8.06799894013734e-15	2.2674945288546923e-16
59200000	0.004086793505087491	-1.6087361242696715e-22	-1.8270848692637658e-19	2.163587558306239e-12	1.6039822087367794e-14	0.0018264129854732268	-2.600917236705099e-22	4.716657310721592e-18	2.777961560489769e-16	8.06799894013734e-15	2.2674945288546923e-16
59300000	0.004086793505087491	-1.6087361242696715e-22	-1.8270848692637658e-19	2.163587558306239e-12	1.6039822087367794e-14	0.0018264129854732268	-2.6009014237854356e-22	4.716657310721592e-18	2.777961560489769e-16	8.06799894013734e-15	2.2674945288546923e-16
59400000	0.004086793505087491	-1.6087361242696715e-22	-1.8270848692637658e-19	2.163587558306239e-12	1.6039822087367794e-14	0.0018264129854732268	-2.600885610865772e-22	4.716657310721592e-18	2.777961560489769e-16	8.06799894013734e-15	2.2674945288546923e-16
59500000	0.004086793505087491	-1.6087361242696715e-22	-1.8270848692637658e-19	2.163587558306239e-12	1.6039822087367794e-14	0.0018264129854732268	-2.6008697979461086e-22	4.716657310721592e-18	2.777961560489769e-16	8.06799894013734e-15	2.2674945288546923e-16
59600000	0.004086793505087491	-1.6087361242696715e-22	-1.8270848692637658e-19	2.163587558306239e-12	1.6039822087367794e-14	0.0018264129854732268	-2.600853985026445e-22	4.716657310721592e-18	2.777961560489769e-16	8.06799894013734e-15	2.2674945288546923e-16
59700000	0.004086793505087491	-1.6087361242696715e-22	-1.8270848692637658e-19	2.163587558306239e-12	1.6039822087367794e-14	0.0018264129854732268	-2.6008381721067815e-22	4.716657310721592e-18	2.777961560489769e-16	8.06799894013734e-15	2.2674945288546923e-16
59800000	0.004086793505087491	-1.6087361242696715e-22	-1.8270848692637658e-19	2.163587558306239e-12	1.6039822087367794e-14	0.0018264129854732268	-2.600822359187118e-22	4.716657310721592e-18	2.777961560489769e-16	8.06799894013734e-15	2.2674945288546923e-16
59900000	0.004086793505087491	-1.6087361242696715e-22	-1.8270848692637658e-19	2.163587558306239e-12	1.6039822087367794e-14	0.0018264129854732268	-2.6008065462674544e-22	4.716657310721592e-18	2.777961560489769e-16	8.06799894013734e-15	2.2674945288546923e-16
60000000	0.004086793505087491	-1.6087361242696715e-22	-1.8270848692637658e-19	2.163587558306239e-12	1.6039822087367794e-14	0.0018264129854732268	-2.600790733347791e-22	4.716657310721592e-18	2.777961560489769e-16	8.06799894013734e-15	2.2674945288546923e-16
60100000	0.004086793505087491	-1.6087361242696715e-22	-1.8270848692637658e-19	2.163587558306239e-12	1.6039822087367794e-14	0.0018264129854732268	-2.6007749204281273e-22	4.716657310721592e-18	2.777961560489769e-16	8.06799894013734e-15	2.2674945288546923e-16
60200000	0.004086793505087491	-1.6087361242696715e-22	-1.8270848692637658e-19	2.163587558306239e-12	1.6039822087367794e-14	0.0018264129854732268	-2.600759107508464e-22	4.716657310721592e-18	2.777961560489769e-16	8.06799894013734e-15	2.2674945288546923e-16
60300000	0.004086793505087491	-1.6087361242696715e-22	-1.8270848692637658e-19	2.163587558306239e-12	1.6039822087367794e-14	0.0018264129854732268	-2.6007432945888003e-22	4.716657310721592e-18	2.777961560489769e-16	8.06799894013734e-15	2.2674945288546923e-16
60400000	0.004086793505087491	-1.6087361242696715e-22	-1.8270848692637658e-19	2.163587558306239e-12	1.6039822087367794e-14	0.0018264129854732268	-2.6007274816691367e-22	4.716657310721592e-18	2.777961560489769e-16	8.06799894013734e-15	2.2674945288546923e-16
60500000	0.004086793505087491	-1.6087361242696715e-22	-1.8270848692637658e-19	2.163587558306239e-12	1.6039822087367794e-14	0.0018264129854732268	-2.600711668749473e-22	4.716657310721592e-18	2.777961560489769e-16	8.06799894013734e-15	2.2674945288546923e-16
60600000	0.004086793505087491	-1.6087361242696715e-22	-1.8270848692637658e-19	2.163587558306239e-12	1.6039822087367794e-14	0.0018264129854732268	-2.6006958558298096e-22	4.716657310721592e-18	2.777961560489769e-16	8.06799894013734e-15	2.2674945288546923e-16
60700000	0.004086793505087491	-1.6087361242696715e-22	-1.8270848692637658e-19	2.163587558306239e-12	1.6039822087367794e-14	0.0018264129854732268	-2.600680042910146e-22	4.716657310721592e-18	2.777961560489769e-16	8.06799894013734e-15	2.2674945288546923e-16
60800000	0.004086793505087491	-1.6087361242696715e-22	-1.8270848692637658e-19	2.163587558306239e-12	1.6039822087367794e-14	0.0018264129854732268	-2.6006642299904826e-22	4.716657310721592e-18	2.777961560489769e-16	8.06799894013734e-15	2.2674945288546923e-16
60900000	0.004086793505087491	-1.6087361242696715e-22	-1.8270848692637658e-19	2.163587558306239e-12	1.6039822087367794e-14	0.0018264129854732268	-2.600648417070819e-22	4.716657310721592e-18	2.777961560489769e-16	8.06799894013734e-15	2.2674945288546923e-16
61000000	0.004086793505087491	-1.6087361242696715e-22	-1.8270848692637658e-19	2.163587558306239e-12	1.6039822087367794e-14	0.0018264129854732268	-2.6006326041511555e-22	4.716657310721592e-18	2.777961560489769e-16	8.06799894013734e-15	2.2674945288546923e-16
61100000	0.004086793505087491	-1.6087361242696715e-22	-1.8270848692637658e-19	2.163587558306239e-12	1.6039822087367794e-14	0.0018264129854732268	-2.600616791231492e-22	4.716657310721592e-18	2.777961560489769e-16	8.06799894013734e-15	2.2674945288546923e-16
61200000	0.004086793505087491	-1.6087361242696715e-22	-1.8270848692637658e-19	2.163587558306239e-12	1.6039822087367794e-14	0.0018264129854732268	-2.6006009783118284e-22	4.716657310721592e-18	2.777961560489769e-16	8.06799894013734e-15	2.2674945288546923e-16
61300000	0.004086793505087491	-1.6087361242696715e-22	-1.8270848692637658e-19	2.163587558306239e-12	1.6039822087367794e-14	0.0018264129854732268	-2.600585165392165e-22	4.716657310721592e-18	2.777961560489769e-16	8.06799894013734e-15	2.2674945288546923e-16
61400000	0.004086793505087491	-1.6087361242696715e-22	-1.8270848692637658e-19	2.163587558306239e-12	1.6039822087367794e-14	0.0018264129854732268	-2.6005693524725013e-22	4.716657310721592e-18	2.777961560489769e-16	8.06799894013734e-15	2.2674945288546923e-16
61500000	0.004086793505087491	-1.6087361242696715e-22	-1.8270848692637658e-19	2.163587558306239e-12	1.6039822087367794e-14	0.0018264129854732268	-2.600553539552838e-22	4.716657310721592e-18	2.777961560489769e-16	8.06799894013734e-15	2.2674945288546923e-16
61600000	0.004086793505087491	-1.6087361242696715e-22	-1.8270848692637658e-19	2.163587558306239e-12	1.6039822087367794e-14	0.0018264129854732268	-2.600537726633174e-22	4.716657310721592e-18	2.777961560489769e-16	8.06799894013734e-15	2.2674945288546923e-16
61700000	0.004086793505087491	-1.6087361242696715e-22	-1.8270848692637658e-19	2.163587558306239e-12	1.6039822087367794e-14	0.0018264129854732268	-2.6005219137135107e-22	4.716657310721592e-18	2.777961560489769e-16	8.06799894013734e-15	2.2674945288546923e-16
61800000	0.004086793505087491	-1.6087361242696715e-22	-1.8270848692637658e-19	2.163587558306239e-12	1.6039822087367794e-14	0.0018264129854732268	-2.600506100793847e-22	4.716657310721592e-18	2.777961560489769e-16	8.06799894013734e-15	2.2674945288546923e-16
61900000	0.004086793505087491	-1.6087361242696715e-22	-1.8270848692637658e-19	2.163587558306239e-12	1.6039822087367794e-14	0.0018264129854732268	-2.6004902878741836e-22	4.716657310721592e-18	2.777961560489769e-16	8.06799894013734e-15	2.2674945288546923e-16
62000000	0.004086793505087491	-1.6087361242696715e-22	-1.8270848692637658e-19	2.163587558306239e-12	1.6039822087367794e-14	0.0018264129854732268	-2.60047447495452e-22	4.716657310721592e-18	2.777961560489769e-16	8.06799894013734e-15	2.2674945288546923e-16
62100000	0.004086793505087491	-1.6087361242696715e-22	-1.8270848692637658e-19	2.163587558306239e-12	1.6039822087367794e-14	0.0018264129854732268	-2.6004586620348565e-22	4.716657310721592e-18	2.777961560489769e-16	8.06799894013734e-15	2.2674945288546923e-16
62200000	0.004086793505087491	-1.6087361242696715e-22	-1.8270848692637658e-19	2.163587558306239e-12	1.6039822087367794e-14	0.0018264129854732268	-2.600442849115193e-22	4.716657310721592e-18	2.777961560489769e-16	8.06799894013734e-15	2.2674945288546923e-16
62300000	0.004086793505087491	-1.6087361242696715e-22	-1.8270848692637658e-19	2.163587558306239e-12	1.6039822087367794e-14	0.0018264129854732268	-2.6004270361955295e-22	4.716657310721592e-18	2.777961560489769e-16	8.06799894013734e-15	2.2674945288546923e-16
62400000	0.004086793505087491	-1.6087361242696715e-22	-1.8270848692637658e-19	2.163587558306239e-12	1.6039822087367794e-14	0.0018264129854732268	-2.600411223275866e-22	4.716657310721592e-18	2.777961560489769e-16	8.06799894013734e-15	2.2674945288546923e-16
62500000	0.004086793505087491	-1.6087361242696715e-22	-1.8270848692637658e-19	2.163587558306239e-12	1.6039822087367794e-14	0.0018264129854732268	-2.6003954103562024e-22	4.716657310721592e-18	2.777961560489769e-16	8.06799894013734e-15	2.2674945288546923e-16
62600000	0.004086793505087491	-1.6087361242696715e-22	-1.8270848692637658e-19	2.163587558306239e-12	1.6039822087367794e-14	0.0018264129854732268	-2.600379597436539e-22	4.716657310721592e-18	2.777961560489769e-16	8.06799894013734e-15	2.2674945288546923e-16
62700000	0.004086793505087491	-1.6087361242696715e-22	-1.8270848692637658e-19	2.163587558306239e-12	1.6039822087367794e-14	0.0018264129854732268	-2.6003637845168753e-22	4.716657310721592e-18	2.777961560489769e-16	8.06799894013734e-15	2.2674945288546923e-16
62800000	0.004086793505087491	-1.6087361242696715e-22	-1.8270848692637658e-19	2.163587558306239e-12	1.6039822087367794e-14	0.0018264129854732268	-2.6003479715972118e-22	4.716657310721592e-18	2.777961560489769e-16	8.06799894013734e-15	2.2674945288546923e-16
62900000	0.004086793505087491	-1.6087361242696715e-22	-1.8270848692637658e-19	2.163587558306239e-12	1.6039822087367794e-14	0.0018264129854732268	-2.600332158677548e-22	4.716657310721592e-18	2.777961560489769e-16	8.06799894013734e-15	2.2674945288546923e-16
63000000	0.004086793505087491	-1.6087361242696715e-22	-1.8270848692637658e-19	2.163587558306239e-12	1.6039822087367794e-14	0.0018264129854732268	-2.6003163457578847e-22	4.716657310721592e-18	2.777961560489769e-16	8.06799894013734e-15	2.2674945288546923e-16
63100000	0.004086793505087491	-1.6087361242696715e-22	-1.8270848692637658e-19	2.163587558306239e-12	1.6039822087367794e-14	0.0018264129854732268	-2.600300532838221e-22	4.716657310721592e-18	2.777961560489769e-16	8.06799894013734e-15	2.2674945288546923e-16
63200000	0.004086793505087491	-1.6087361242696715e-22	-1.8270848692637658e-19	2.163587558306239e-12	1.6039822087367794e-14	0.0018264129854732268	-2.6002847199185576e-22	4.716657310721592e-18	2.777961560489769e-16	8.06799894013734e-15	2.2674945288546923e-16
63300000	0.004086793505087491	-1.6087361242696715e-22	-1.8270848692637658e-19	2.163587558306239e-12	1.6039822087367794e-14	0.0018264129854732268	-2.600268906998894e-22	4.716657310721592e-18	2.777961560489769e-16	8.06799894013734e-15	2.2674945288546923e-16
63400000	0.004086793505087491	-1.6087361242696715e-22	-1.8270848692637658e-19	2.163587558306239e-12	1.6039822087367794e-14	0.0018264129854732268	-2.600253094079231e-22	4.716657310721592e-18	2.777961560489769e-16	8.06799894013734e-15	2.2674945288546923e-16
63500000	0.004086793505087491	-1.6087361242696715e-22	-1.8270848692637658e-19	2.163587558306239e-12	1.6039822087367794e-14	0.0018264129854732268	-2.6002372811595674e-22	4.716657310721592e-18	2.777961560489769e-16	8.06799894013734e-15	2.2674945288546923e-16
63600000	0.004086793505087491	-1.6087361242696715e-22	-1.8270848692637658e-19	2.163587558306239e-12	1.6039822087367794e-14	0.0018264129854732268	-2.600221468239904e-22	4.716657310721592e-18	2.777961560489769e-16	8.06799894013734e-15	2.2674945288546923e-16
63700000	0.004086793505087491	-1.6087361242696715e-22	-1.8270848692637658e-19	2.163587558306239e-12	1.6039822087367794e-14	0.0018264129854732268	-2.6002056553202404e-22	4.716657310721592e-18	2.777961560489769e-16	8.06799894013734e-15	2.2674945288546923e-16
63800000	0.004086793505087491	-1.6087361242696715e-22	-1.8270848692637658e-19	2.163587558306239e-12	1.6039822087367794e-14	0.0018264129854732268	-2.600189842400577e-22	4.716657310721592e-18	2.777961560489769e-16	8.06799894013734e-15	2.2674945288546923e-16
63900000	0.004086793505087491	-1.6087361242696715e-22	-1.8270848692637658e-19	2.163587558306239e-12	1.6039822087367794e-14	0.0018264129854732268	-2.6001740294809133e-22	4.716657310721592e-18	2.777961560489769e-16	8.06799894013734e-15	2.2674945288546923e-16
64000000	0.004086793505087491	-1.6087361242696715e-22	-1.8270848692637658e-19	2.163587558306239e-12	1.6039822087367794e-14	0.0018264129854732268	-2.6001582165612497e-22	4.716657310721592e-18	2.777961560489769e-16	8.06799894013734e-15	2.2674945288546923e-16
64100000	0.004086793505087491	-1.6087361242696715e-22	-1.8270848692637658e-19	2.163587558306239e-12	1.6039822087367794e-14	0.0018264129854732268	-2.600142403641586e-22	4.716657310721592e-18	2.777961560489769e-16	8.06799894013734e-15	2.2674945288546923e-16
64200000	0.004086793505087491	-1.6087361242696715e-22	-1.8270848692637658e-19	2.163587558306239e-12	1.6039822087367794e-14	0.0018264129854732268	-2.6001265907219227e-22	4.716657310721592e-18	2.777961560489769e-16	8.06799894013734e-15	2.2674945288546923e-16
64300000	0.004086793505087491	-1.6087361242696715e-22	-1.8270848692637658e-19	2.163587558306239e-12	1.6039822087367794e-14	0.0018264129854732268	-2.600110777802259e-22	4.716657310721592e-18	2.777961560489769e-16	8.06799894013734e-15	2.2674945288546923e-16
64400000	0.004086793505087491	-1.6087361242696715e-22	-1.8270848692637658e-19	2.163587558306239e-12	1.6039822087367794e-14	0.0018264129854732268	-2.6000949648825956e-22	4.716657310721592e-18	2.777961560489769e-16	8.06799894013734e-15	2.2674945288546923e-16
64500000	0.004086793505087491	-1.6087361242696715e-22	-1.8270848692637658e-19	2.163587558306239e-12	1.6039822087367794e-14	0.0018264129854732268	-2.600079151962932e-22	4.716657310721592e-18	2.777961560489769e-16	8.06799894013734e-15	2.2674945288546923e-16
64600000	0.004086793505087491	-1.6087361242696715e-22	-1.8270848692637658e-19	2.163587558306239e-12	1.6039822087367794e-14	0.0018264129854732268	-2.6000633390432685e-22	4.716657310721592e-18	2.777961560489769e-16	8.06799894013734e-15	2.2674945288546923e-16
64700000	0.004086793505087491	-1.6087361242696715e-22	-1.8270848692637658e-19	2.163587558306239e-12	1.6039822087367794e-14	0.0018264129854732268	-2.600047526123605e-22	4.716657310721592e-18	2.777961560489769e-16	8.06799894013734e-15	2.2674945288546923e-16
64800000	0.004086793505087491	-1.6087361242696715e-22	-1.8270848692637658e-19	2.163587558306239e-12	1.6039822087367794e-14	0.0018264129854732268	-2.6000317132039414e-22	4.716657310721592e-18	2.777961560489769e-16	8.06799894013734e-15	2.2674945288546923e-16
64900000	0.004086793505087491	-1.6087361242696715e-22	-1.8270848692637658e-19	2.163587558306239e-12	1.6039822087367794e-14	0.0018264129854732268	-2.600015900284278e-22	4.716657310721592e-18	2.777961560489769e-16	8.06799894013734e-15	2.2674945288546923e-16
65000000	0.004086793505087491	-1.6087361242696715e-22	-1.8270848692637658e-19	2.163587558306239e-12	1.6039822087367794e-14	0.0018264129854732268	-2.6000000873646143e-22	4.716657310721592e-18	2.777961560489769e-16	8.06799894013734e-15	2.2674945288546923e-16
65100000	0.004086793505087491	-1.6087361242696715e-22	-1.8270848692637658e-19	2.163587558306239e-12	1.6039822087367794e-14	0.0018264129854732268	-2.599984274444951e-22	4.716657310721592e-18	2.777961560489769e-16	8.06799894013734e-15	2.2674945288546923e-16
65200000	0.004086793505087491	-1.6087361242696715e-22	-1.8270848692637658e-19	2.163587558306239e-12	1.6039822087367794e-14	0.0018264129854732268	-2.5999684615252873e-22	4.716657310721592e-18	2.777961560489769e-16	8.06799894013734e-15	2.2674945288546923e-16
65300000	0.004086793505087491	-1.6087361242696715e-22	-1.8270848692637658e-19	2.163587558306239e-12	1.6039822087367794e-14	0.0018264129854732268	-2.5999526486056237e-22	4.716657310721592e-18	2.777961560489769e-16	8.06799894013734e-15	2.2674945288546923e-16
65400000	0.004086793505087491	-1.6087361242696715e-22	-1.8270848692637658e-19	2.163587558306239e-12	1.6039822087367794e-14	0.0018264129854732268	-2.59993683568596e-22	4.716657310721592e-18	2.777961560489769e-16	8.06799894013734e-15	2.2674945288546923e-16
65500000	0.004086793505087491	-1.6087361242696715e-22	-1.8270848692637658e-19	2.163587558306239e-12	1.6039822087367794e-14	0.0018264129854732268	-2.5999210227662966e-22	4.716657310721592e-18	2.777961560489769e-16	8.06799894013734e-15	2.2674945288546923e-16
65600000	0.004086793505087491	-1.6087361242696715e-22	-1.8270848692637658e-19	2.163587558306239e-12	1.6039822087367794e-14	0.0018264129854732268	-2.599905209846633e-22	4.716657310721592e-18	2.777961560489769e-16	8.06799894013734e-15	2.2674945288546923e-16
65700000	0.004086793505087491	-1.6087361242696715e-22	-1.8270848692637658e-19	2.163587558306239e-12	1.6039822087367794e-14	0.0018264129854732268	-2.5998893969269696e-22	4.716657310721592e-18	2.777961560489769e-16	8.06799894013734e-15	2.2674945288546923e-16
65800000	0.004086793505087491	-1.6087361242696715e-22	-1.8270848692637658e-19	2.163587558306239e-12	1.6039822087367794e-14	0.0018264129854732268	-2.599873584007306e-22	4.716657310721592e-18	2.777961560489769e-16	8.06799894013734e-15	2.2674945288546923e-16
65900000	0.004086793505087491	-1.6087361242696715e-22	-1.8270848692637658e-19	2.163587558306239e-12	1.6039822087367794e-14	0.0018264129854732268	-2.5998577710876425e-22	4.716657310721592e-18	2.777961560489769e-16	8.06799894013734e-15	2.2674945288546923e-16
66000000	0.004086793505087491	-1.6087361242696715e-22	-1.8270848692637658e-19	2.163587558306239e-12	1.6039822087367794e-14	0.0018264129854732268	-2.599841958167979e-22	4.716657310721592e-18	2.777961560489769e-16	8.06799894013734e-15	2.2674945288546923e-16
66100000	0.004086793505087491	-1.6087361242696715e-22	-1.8270848692637658e-19	2.163587558306239e-12	1.6039822087367794e-14	0.0018264129854732268	-2.5998261452483154e-22	4.716657310721592e-18	2.777961560489769e-16	8.06799894013734e-15	2.2674945288546923e-16
66200000	0.004086793505087491	-1.6087361242696715e-22	-1.8270848692637658e-19	2.163587558306239e-12	1.6039822087367794e-14	0.0018264129854732268	-2.599810332328652e-22	4.716657310721592e-18	2.777961560489769e-16	8.06799894013734e-15	2.2674945288546923e-16
66300000	0.004086793505087491	-1.6087361242696715e-22	-1.8270848692637658e-19	2.163587558306239e-12	1.6039822087367794e-14	0.0018264129854732268	-2.5997945194089883e-22	4.716657310721592e-18	2.777961560489769e-16	8.06799894013734e-15	2.2674945288546923e-16
66400000	0.004086793505087491	-1.6087361242696715e-22	-1.8270848692637658e-19	2.163587558306239e-12	1.6039822087367794e-14	0.0018264129854732268	-2.599778706489325e-22	4.716657310721592e-18	2.777961560489769e-16	8.06799894013734e-15	2.2674945288546923e-16
66500000	0.004086793505087491	-1.6087361242696715e-22	-1.8270848692637658e-19	2.163587558306239e-12	1.6039822087367794e-14	0.0018264129854732268	-2.5997628935696612e-22	4.716657310721592e-18	2.777961560489769e-16	8.06799894013734e-15	2.2674945288546923e-16
66600000	0.004086793505087491	-1.6087361242696715e-22	-1.8270848692637658e-19	2.163587558306239e-12	1.6039822087367794e-14	0.0018264129854732268	-2.5997470806499977e-22	4.716657310721592e-18	2.777961560489769e-16	8.06799894013734e-15	2.2674945288546923e-16
66700000	0.004086793505087491	-1.6087361242696715e-22	-1.8270848692637658e-19	2.163587558306239e-12	1.6039822087367794e-14	0.0018264129854732268	-2.599731267730334e-22	4.716657310721592e-18	2.777961560489769e-16	8.06799894013734e-15	2.2674945288546923e-16
66800000	0.004086793505087491	-1.6087361242696715e-22	-1.8270848692637658e-19	2.163587558306239e-12	1.6039822087367794e-14	0.0018264129854732268	-2.5997154548106706e-22	4.716657310721592e-18	2.777961560489769e-16	8.06799894013734e-15	2.2674945288546923e-16
66900000	0.004086793505087491	-1.6087361242696715e-22	-1.8270848692637658e-19	2.163587558306239e-12	1.6039822087367794e-14	0.0018264129854732268	-2.599699641891007e-22	4.716657310721592e-18	2.777961560489769e-16	8.06799894013734e-15	2.2674945288546923e-16
67000000	0.004086793505087491	-1.6087361242696715e-22	-1.8270848692637658e-19	2.163587558306239e-12	1.6039822087367794e-14	0.0018264129854732268	-2.5996838289713435e-22	4.716657310721592e-18	2.777961560489769e-16	8.06799894013734e-15	2.2674945288546923e-16
67100000	0.004086793505087491	-1.6087361242696715e-22	-1.8270848692637658e-19	2.163587558306239e-12	1.6039822087367794e-14	0.0018264129854732268	-2.59966801605168e-22	4.716657310721592e-18	2.777961560489769e-16	8.06799894013734e-15	2.2674945288546923e-16
67200000	0.004086793505087491	-1.6087361242696715e-22	-1.8270848692637658e-19	2.163587558306239e-12	1.6039822087367794e-14	0.0018264129854732268	-2.5996522031320165e-22	4.716657310721592e-18	2.777961560489769e-16	8.06799894013734e-15	2.2674945288546923e-16
67300000	0.004086793505087491	-1.6087361242696715e-22	-1.8270848692637658e-19	2.163587558306239e-12	1.6039822087367794e-14	0.0018264129854732268	-2.599636390212353e-22	4.716657310721592e-18	2.777961560489769e-16	8.06799894013734e-15	2.2674945288546923e-16
67400000	0.004086793505087491	-1.6087361242696715e-22	-1.8270848692637658e-19	2.163587558306239e-12	1.6039822087367794e-14	0.0018264129854732268	-2.5996205772926894e-22	4.716657310721592e-18	2.777961560489769e-16	8.06799894013734e-15	2.2674945288546923e-16
67500000	0.004086793505087491	-1.6087361242696715e-22	-1.8270848692637658e-19	2.163587558306239e-12	1.6039822087367794e-14	0.0018264129854732268	-2.599604764373026e-22	4.716657310721592e-18	2.777961560489769e-16	8.06799894013734e-15	2.2674945288546923e-16
67600000	0.004086793505087491	-1.6087361242696715e-22	-1.8270848692637658e-19	2.163587558306239e-12	1.6039822087367794e-14	0.0018264129854732268	-2.5995889514533623e-22	4.716657310721592e-18	2.777961560489769e-16	8.06799894013734e-15	2.2674945288546923e-16
67700000	0.004086793505087491	-1.6087361242696715e-22	-1.8270848692637658e-19	2.163587558306239e-12	1.6039822087367794e-14	0.0018264129854732268	-2.599573138533699e-22	4.716657310721592e-18	2.777961560489769e-16	8.06799894013734e-15	2.2674945288546923e-16
67800000	0.004086793505087491	-1.6087361242696715e-22	-1.8270848692637658e-19	2.163587558306239e-12	1.6039822087367794e-14	0.0018264129854732268	-2.599557325614035e-22	4.716657310721592e-18	2.777961560489769e-16	8.06799894013734e-15	2.2674945288546923e-16
67900000	0.004086793505087491	-1.6087361242696715e-22	-1.8270848692637658e-19	2.163587558306239e-12	1.6039822087367794e-14	0.0018264129854732268	-2.5995415126943717e-22	4.716657310721592e-18	2.777961560489769e-16	8.06799894013734e-15	2.2674945288546923e-16
68000000	0.004086793505087491	-1.6087361242696715e-22	-1.8270848692637658e-19	2.163587558306239e-12	1.6039822087367794e-14	0.0018264129854732268	-2.599525699774708e-22	4.716657310721592e-18	2.777961560489769e-16	8.06799894013734e-15	2.2674945288546923e-16
68100000	0.004086793505087491	-1.6087361242696715e-22	-1.8270848692637658e-19	2.163587558306239e-12	1.6039822087367794e-14	0.0018264129854732268	-2.5995098868550446e-22	4.716657310721592e-18	2.777961560489769e-16	8.06799894013734e-15	2.2674945288546923e-16
68200000	0.004086793505087491	-1.6087361242696715e-22	-1.8270848692637658e-19	2.163587558306239e-12	1.6039822087367794e-14	0.0018264129854732268	-2.599494073935381e-22	4.716657310721592e-18	2.777961560489769e-16	8.06799894013734e-15	2.2674945288546923e-16
68300000	0.004086793505087491	-1.6087361242696715e-22	-1.8270848692637658e-19	2.163587558306239e-12	1.6039822087367794e-14	0.0018264129854732268	-2.5994782610157175e-22	4.716657310721592e-18	2.777961560489769e-16	8.06799894013734e-15	2.2674945288546923e-16
68400000	0.004086793505087491	-1.6087361242696715e-22	-1.8270848692637658e-19	2.163587558306239e-12	1.6039822087367794e-14	0.0018264129854732268	-2.599462448096054e-22	4.716657310721592e-18	2.777961560489769e-16	8.06799894013734e-15	2.2674945288546923e-16
68500000	0.004086793505087491	-1.6087361242696715e-22	-1.8270848692637658e-19	2.163587558306239e-12	1.6039822087367794e-14	0.0018264129854732268	-2.5994466351763905e-22	4.716657310721592e-18	2.777961560489769e-16	8.06799894013734e-15	2.2674945288546923e-16
68600000	0.004086793505087491	-1.6087361242696715e-22	-1.8270848692637658e-19	2.163587558306239e-12	1.6039822087367794e-14	0.0018264129854732268	-2.5994308222567274e-22	4.716657310721592e-18	2.777961560489769e-16	8.06799894013734e-15	2.2674945288546923e-16
68700000	0.004086793505087491	-1.6087361242696715e-22	-1.8270848692637658e-19	2.163587558306239e-12	1.6039822087367794e-14	0.0018264129854732268	-2.599415009337064e-22	4.716657310721592e-18	2.777961560489769e-16	8.06799894013734e-15	2.2674945288546923e-16
68800000	0.004086793505087491	-1.6087361242696715e-22	-1.8270848692637658e-19	2.163587558306239e-12	1.6039822087367794e-14	0.0018264129854732268	-2.5993991964174003e-22	4.716657310721592e-18	2.777961560489769e-16	8.06799894013734e-15	2.2674945288546923e-16
68900000	0.004086793505087491	-1.6087361242696715e-22	-1.8270848692637658e-19	2.163587558306239e-12	1.6039822087367794e-14	0.0018264129854732268	-2.5993833834977368e-22	4.716657310721592e-18	2.777961560489769e-16	8.06799894013734e-15	2.2674945288546923e-16
69000000	0.004086793505087491	-1.6087361242696715e-22	-1.8270848692637658e-19	2.163587558306239e-12	1.6039822087367794e-14	0.0018264129854732268	-2.599367570578073e-22	4.716657310721592e-18	2.777961560489769e-16	8.06799894013734e-15	2.2674945288546923e-16
69100000	0.004086793505087491	-1.6087361242696715e-22	-1.8270848692637658e-19	2.163587558306239e-12	1.6039822087367794e-14	0.0018264129854732268	-2.5993517576584097e-22	4.716657310721592e-18	2.777961560489769e-16	8.06799894013734e-15	2.2674945288546923e-16
69200000	0.004086793505087491	-1.6087361242696715e-22	-1.8270848692637658e-19	2.163587558306239e-12	1.6039822087367794e-14	0.0018264129854732268	-2.599335944738746e-22	4.716657310721592e-18	2.777961560489769e-16	8.06799894013734e-15	2.2674945288546923e-16
69300000	0.004086793505087491	-1.6087361242696715e-22	-1.8270848692637658e-19	2.163587558306239e-12	1.6039822087367794e-14	0.0018264129854732268	-2.5993201318190826e-22	4.716657310721592e-18	2.777961560489769e-16	8.06799894013734e-15	2.2674945288546923e-16
69400000	0.004086793505087491	-1.6087361242696715e-22	-1.8270848692637658e-19	2.163587558306239e-12	1.6039822087367794e-14	0.0018264129854732268	-2.599304318899419e-22	4.716657310721592e-18	2.777961560489769e-16	8.06799894013734e-15	2.2674945288546923e-16
69500000	0.004086793505087491	-1.6087361242696715e-22	-1.8270848692637658e-19	2.163587558306239e-12	1.6039822087367794e-14	0.0018264129854732268	-2.5992885059797555e-22	4.716657310721592e-18	2.777961560489769e-16	8.06799894013734e-15	2.2674945288546923e-16
69600000	0.004086793505087491	-1.6087361242696715e-22	-1.8270848692637658e-19	2.163587558306239e-12	1.6039822087367794e-14	0.0018264129854732268	-2.599272693060092e-22	4.716657310721592e-18	2.777961560489769e-16	8.06799894013734e-15	2.2674945288546923e-16
69700000	0.004086793505087491	-1.6087361242696715e-22	-1.8270848692637658e-19	2.163587558306239e-12	1.6039822087367794e-14	0.0018264129854732268	-2.5992568801404284e-22	4.716657310721592e-18	2.777961560489769e-16	8.06799894013734e-15	2.2674945288546923e-16
69800000	0.004086793505087491	-1.6087361242696715e-22	-1.8270848692637658e-19	2.163587558306239e-12	1.6039822087367794e-14	0.0018264129854732268	-2.599241067220765e-22	4.716657310721592e-18	2.777961560489769e-16	8.06799894013734e-15	2.2674945288546923e-16
69900000	0.004086793505087491	-1.6087361242696715e-22	-1.8270848692637658e-19	2.163587558306239e-12	1.6039822087367794e-14	0.0018264129854732268	-2.5992252543011014e-22	4.716657310721592e-18	2.777961560489769e-16	8.06799894013734e-15	2.2674945288546923e-16
70000000	0.004086793505087491	-1.6087361242696715e-22	-1.8270848692637658e-19	2.163587558306239e-12	1.6039822087367794e-14	0.0018264129854732268	-2.599209441381438e-22	4.716657310721592e-18	2.777961560489769e-16	8.06799894013734e-15	2.2674945288546923e-16
70100000	0.004086793505087491	-1.6087361242696715e-22	-1.8270848692637658e-19	2.163587558306239e-12	1.6039822087367794e-14	0.0018264129854732268	-2.5991936284617743e-22	4.716657310721592e-18	2.777961560489769e-16	8.06799894013734e-15	2.2674945288546923e-16
70200000	0.004086793505087491	-1.6087361242696715e-22	-1.8270848692637658e-19	2.163587558306239e-12	1.6039822087367794e-14	0.0018264129854732268	-2.5991778155421107e-22	4.716657310721592e-18	2.777961560489769e-16	8.06799894013734e-15	2.2674945288546923e-16
70300000	0.004086793505087491	-1.6087361242696715e-22	-1.8270848692637658e-19	2.163587558306239e-12	1.6039822087367794e-14	0.0018264129854732268	-2.599162002622447e-22	4.716657310721592e-18	2.777961560489769e-16	8.06799894013734e-15	2.2674945288546923e-16
70400000	0.004086793505087491	-1.6087361242696715e-22	-1.8270848692637658e-19	2.163587558306239e-12	1.6039822087367794e-14	0.0018264129854732268	-2.5991461897027837e-22	4.716657310721592e-18	2.777961560489769e-16	8.06799894013734e-15	2.2674945288546923e-16
70500000	0.004086793505087491	-1.6087361242696715e-22	-1.8270848692637658e-19	2.163587558306239e-12	1.6039822087367794e-14	0.0018264129854732268	-2.59913037678312e-22	4.716657310721592e-18	2.777961560489769e-16	8.06799894013734e-15	2.2674945288546923e-16
70600000	0.004086793505087491	-1.6087361242696715e-22	-1.8270848692637658e-19	2.163587558306239e-12	1.6039822087367794e-14	0.0018264129854732268	-2.5991145638634566e-22	4.716657310721592e-18	2.777961560489769e-16	8.06799894013734e-15	2.2674945288546923e-16
70700000	0.004086793505087491	-1.6087361242696715e-22	-1.8270848692637658e-19	2.163587558306239e-12	1.6039822087367794e-14	0.0018264129854732268	-2.599098750943793e-22	4.716657310721592e-18	2.777961560489769e-16	8.06799894013734e-15	2.2674945288546923e-16
70800000	0.004086793505087491	-1.6087361242696715e-22	-1.8270848692637658e-19	2.163587558306239e-12	1.6039822087367794e-14	0.0018264129854732268	-2.5990829380241295e-22	4.716657310721592e-18	2.777961560489769e-16	8.06799894013734e-15	2.2674945288546923e-16
70900000	0.004086793505087491	-1.6087361242696715e-22	-1.8270848692637658e-19	2.163587558306239e-12	1.6039822087367794e-14	0.0018264129854732268	-2.599067125104466e-22	4.716657310721592e-18	2.777961560489769e-16	8.06799894013734e-15	2.2674945288546923e-16
71000000	0.004086793505087491	-1.6087361242696715e-22	-1.8270848692637658e-19	2.163587558306239e-12	1.6039822087367794e-14	0.0018264129854732268	-2.5990513121848024e-22	4.716657310721592e-18	2.777961560489769e-16	8.06799894013734e-15	2.2674945288546923e-16
71100000	0.004086793505087491	-1.6087361242696715e-22	-1.8270848692637658e-19	2.163587558306239e-12	1.6039822087367794e-14	0.0018264129854732268	-2.599035499265139e-22	4.716657310721592e-18	2.777961560489769e-16	8.06799894013734e-15	2.2674945288546923e-16
71200000	0.004086793505087491	-1.6087361242696715e-22	-1.8270848692637658e-19	2.163587558306239e-12	1.6039822087367794e-14	0.0018264129854732268	-2.5990196863454753e-22	4.716657310721592e-18	2.777961560489769e-16	8.06799894013734e-15	2.2674945288546923e-16
71300000	0.004086793505087491	-1.6087361242696715e-22	-1.8270848692637658e-19	2.163587558306239e-12	1.6039822087367794e-14	0.0018264129854732268	-2.599003873425812e-22	4.716657310721592e-18	2.777961560489769e-16	8.06799894013734e-15	2.2674945288546923e-16
71400000	0.004086793505087491	-1.6087361242696715e-22	-1.8270848692637658e-19	2.163587558306239e-12	1.6039822087367794e-14	0.0018264129854732268	-2.5989880605061483e-22	4.716657310721592e-18	2.777961560489769e-16	8.06799894013734e-15	2.2674945288546923e-16
71500000	0.004086793505087491	-1.6087361242696715e-22	-1.8270848692637658e-19	2.163587558306239e-12	1.6039822087367794e-14	0.0018264129854732268	-2.5989722475864847e-22	4.716657310721592e-18	2.777961560489769e-16	8.06799894013734e-15	2.2674945288546923e-16
71600000	0.004086793505087491	-1.6087361242696715e-22	-1.8270848692637658e-19	2.163587558306239e-12	1.6039822087367794e-14	0.0018264129854732268	-2.598956434666821e-22	4.716657310721592e-18	2.777961560489769e-16	8.06799894013734e-15	2.2674945288546923e-16
71700000	0.004086793505087491	-1.6087361242696715e-22	-1.8270848692637658e-19	2.163587558306239e-12	1.6039822087367794e-14	0.0018264129854732268	-2.5989406217471576e-22	4.716657310721592e-18	2.777961560489769e-16	8.06799894013734e-15	2.2674945288546923e-16
71800000	0.004086793505087491	-1.6087361242696715e-22	-1.8270848692637658e-19	2.163587558306239e-12	1.6039822087367794e-14	0.0018264129854732268	-2.598924808827494e-22	4.716657310721592e-18	2.777961560489769e-16	8.06799894013734e-15	2.2674945288546923e-16
71900000	0.004086793505087491	-1.6087361242696715e-22	-1.8270848692637658e-19	2.163587558306239e-12	1.6039822087367794e-14	0.0018264129854732268	-2.5989089959078306e-22	4.716657310721592e-18	2.777961560489769e-16	8.06799894013734e-15	2.2674945288546923e-16
72000000	0.004086793505087491	-1.6087361242696715e-22	-1.8270848692637658e-19	2.163587558306239e-12	1.6039822087367794e-14	0.0018264129854732268	-2.598893182988167e-22	4.716657310721592e-18	2.777961560489769e-16	8.06799894013734e-15	2.2674945288546923e-16
72100000	0.004086793505087491	-1.6087361242696715e-22	-1.8270848692637658e-19	2.163587558306239e-12	1.6039822087367794e-14	0.0018264129854732268	-2.5988773700685035e-22	4.716657310721592e-18	2.777961560489769e-16	8.06799894013734e-15	2.2674945288546923e-16
72200000	0.004086793505087491	-1.6087361242696715e-22	-1.8270848692637658e-19	2.163587558306239e-12	1.6039822087367794e-14	0.0018264129854732268	-2.59886155714884e-22	4.716657310721592e-18	2.777961560489769e-16	8.06799894013734e-15	2.2674945288546923e-16
72300000	0.004086793505087491	-1.6087361242696715e-22	-1.8270848692637658e-19	2.163587558306239e-12	1.6039822087367794e-14	0.0018264129854732268	-2.5988457442291764e-22	4.716657310721592e-18	2.7779615604897684e-16	8.06799894013734e-15	2.2674945288546923e-16
72400000	0.004086793505087491	-1.6087361242696715e-22	-1.8270848692637658e-19	2.163587558306239e-12	1.6039822087367794e-14	0.0018264129854732268	-2.598829931309513e-22	4.716657310721592e-18	2.7779615604897684e-16	8.06799894013734e-15	2.2674945288546923e-16
72500000	0.004086793505087491	-1.6087361242696715e-22	-1.8270848692637658e-19	2.163587558306239e-12	1.6039822087367794e-14	0.0018264129854732268	-2.5988141183898493e-22	4.716657310721592e-18	2.7779615604897684e-16	8.06799894013734e-15	2.2674945288546923e-16
72600000	0.004086793505087491	-1.6087361242696715e-22	-1.8270848692637658e-19	2.163587558306239e-12	1.6039822087367794e-14	0.0018264129854732268	-2.598798305470186e-22	4.716657310721592e-18	2.7779615604897684e-16	8.06799894013734e-15	2.2674945288546923e-16
72700000	0.004086793505087491	-1.6087361242696715e-22	-1.8270848692637658e-19	2.163587558306239e-12	1.6039822087367794e-14	0.0018264129854732268	-2.5987824925505222e-22	4.716657310721592e-18	2.7779615604897684e-16	8.06799894013734e-15	2.2674945288546923e-16
72800000	0.004086793505087491	-1.6087361242696715e-22	-1.8270848692637658e-19	2.163587558306239e-12	1.6039822087367794e-14	0.0018264129854732268	-2.5987666796308587e-22	4.716657310721592e-18	2.7779615604897684e-16	8.06799894013734e-15	2.2674945288546923e-16
72900000	0.004086793505087491	-1.6087361242696715e-22	-1.8270848692637658e-19	2.163587558306239e-12	1.6039822087367794e-14	0.0018264129854732268	-2.598750866711195e-22	4.716657310721592e-18	2.7779615604897684e-16	8.06799894013734e-15	2.2674945288546923e-16
73000000	0.004086793505087491	-1.6087361242696715e-22	-1.8270848692637658e-19	2.163587558306239e-12	1.6039822087367794e-14	0.0018264129854732268	-2.5987350537915316e-22	4.716657310721592e-18	2.7779615604897684e-16	8.06799894013734e-15	2.2674945288546923e-16
73100000	0.004086793505087491	-1.6087361242696715e-22	-1.8270848692637658e-19	2.163587558306239e-12	1.6039822087367794e-14	0.0018264129854732268	-2.598719240871868e-22	4.716657310721592e-18	2.7779615604897684e-16	8.06799894013734e-15	2.2674945288546923e-16
73200000	0.004086793505087491	-1.6087361242696715e-22	-1.8270848692637658e-19	2.163587558306239e-12	1.6039822087367794e-14	0.0018264129854732268	-2.5987034279522045e-22	4.716657310721592e-18	2.7779615604897684e-16	8.06799894013734e-15	2.2674945288546923e-16
73300000	0.004086793505087491	-1.6087361242696715e-22	-1.8270848692637658e-19	2.163587558306239e-12	1.6039822087367794e-14	0.0018264129854732268	-2.598687615032541e-22	4.716657310721592e-18	2.7779615604897684e-16	8.06799894013734e-15	2.2674945288546923e-16
73400000	0.004086793505087491	-1.6087361242696715e-22	-1.8270848692637658e-19	2.163587558306239e-12	1.6039822087367794e-14	0.0018264129854732268	-2.598671802112878e-22	4.716657310721592e-18	2.7779615604897684e-16	8.06799894013734e-15	2.2674945288546923e-16
73500000	0.004086793505087491	-1.6087361242696715e-22	-1.8270848692637658e-19	2.163587558306239e-12	1.6039822087367794e-14	0.0018264129854732268	-2.5986559891932144e-22	4.716657310721592e-18	2.7779615604897684e-16	8.06799894013734e-15	2.2674945288546923e-16
73600000	0.004086793505087491	-1.6087361242696715e-22	-1.8270848692637658e-19	2.163587558306239e-12	1.6039822087367794e-14	0.0018264129854732268	-2.598640176273551e-22	4.716657310721592e-18	2.7779615604897684e-16	8.06799894013734e-15	2.2674945288546923e-16
73700000	0.004086793505087491	-1.6087361242696715e-22	-1.8270848692637658e-19	2.163587558306239e-12	1.6039822087367794e-14	0.0018264129854732268	-2.5986243633538873e-22	4.716657310721592e-18	2.7779615604897684e-16	8.06799894013734e-15	2.2674945288546923e-16
73800000	0.004086793505087491	-1.6087361242696715e-22	-1.8270848692637658e-19	2.163587558306239e-12	1.6039822087367794e-14	0.0018264129854732268	-2.598608550434224e-22	4.716657310721592e-18	2.7779615604897684e-16	8.06799894013734e-15	2.2674945288546923e-16
73900000	0.004086793505087491	-1.6087361242696715e-22	-1.8270848692637658e-19	2.163587558306239e-12	1.6039822087367794e-14	0.0018264129854732268	-2.5985927375145602e-22	4.716657310721592e-18	2.7779615604897684e-16	8.06799894013734e-15	2.2674945288546923e-16
74000000	0.004086793505087491	-1.6087361242696715e-22	-1.8270848692637658e-19	2.163587558306239e-12	1.6039822087367794e-14	0.0018264129854732268	-2.5985769245948967e-22	4.716657310721592e-18	2.7779615604897684e-16	8.06799894013734e-15	2.2674945288546923e-16
74100000	0.004086793505087491	-1.6087361242696715e-22	-1.8270848692637658e-19	2.163587558306239e-12	1.6039822087367794e-14	0.0018264129854732268	-2.598561111675233e-22	4.716657310721592e-18	2.7779615604897684e-16	8.06799894013734e-15	2.2674945288546923e-16
74200000	0.004086793505087491	-1.6087361242696715e-22	-1.8270848692637658e-19	2.163587558306239e-12	1.6039822087367794e-14	0.0018264129854732268	-2.5985452987555696e-22	4.716657310721592e-18	2.7779615604897684e-16	8.06799894013734e-15	2.2674945288546923e-16
74300000	0.004086793505087491	-1.6087361242696715e-22	-1.8270848692637658e-19	2.163587558306239e-12	1.6039822087367794e-14	0.0018264129854732268	-2.598529485835906e-22	4.716657310721592e-18	2.7779615604897684e-16	8.06799894013734e-15	2.2674945288546923e-16
74400000	0.004086793505087491	-1.6087361242696715e-22	-1.8270848692637658e-19	2.163587558306239e-12	1.6039822087367794e-14	0.0018264129854732268	-2.5985136729162425e-22	4.716657310721592e-18	2.7779615604897684e-16	8.06799894013734e-15	2.2674945288546923e-16
74500000	0.004086793505087491	-1.6087361242696715e-22	-1.8270848692637658e-19	2.163587558306239e-12	1.6039822087367794e-14	0.0018264129854732268	-2.598497859996579e-22	4.716657310721592e-18	2.7779615604897684e-16	8.06799894013734e-15	2.2674945288546923e-16
74600000	0.004086793505087491	-1.6087361242696715e-22	-1.8270848692637658e-19	2.163587558306239e-12	1.6039822087367794e-14	0.0018264129854732268	-2.5984820470769155e-22	4.716657310721592e-18	2.7779615604897684e-16	8.06799894013734e-15	2.2674945288546923e-16
74700000	0.004086793505087491	-1.6087361242696715e-22	-1.8270848692637658e-19	2.163587558306239e-12	1.6039822087367794e-14	0.0018264129854732268	-2.598466234157252e-22	4.716657310721592e-18	2.7779615604897684e-16	8.06799894013734e-15	2.2674945288546923e-16
74800000	0.004086793505087491	-1.6087361242696715e-22	-1.8270848692637658e-19	2.163587558306239e-12	1.6039822087367794e-14	0.0018264129854732268	-2.5984504212375884e-22	4.716657310721592e-18	2.7779615604897684e-16	8.06799894013734e-15	2.2674945288546923e-16
74900000	0.004086793505087491	-1.6087361242696715e-22	-1.8270848692637658e-19	2.163587558306239e-12	1.6039822087367794e-14	0.0018264129854732268	-2.598434608317925e-22	4.716657310721592e-18	2.7779615604897684e-16	8.06799894013734e-15	2.2674945288546923e-16
75000000	0.004086793505087491	-1.6087361242696715e-22	-1.8270848692637658e-19	2.163587558306239e-12	1.6039822087367794e-14	0.0018264129854732268	-2.5984187953982613e-22	4.716657310721592e-18	2.7779615604897684e-16	8.06799894013734e-15	2.2674945288546923e-16
75100000	0.004086793505087491	-1.6087361242696715e-22	-1.8270848692637658e-19	2.163587558306239e-12	1.6039822087367794e-14	0.0018264129854732268	-2.5984029824785978e-22	4.716657310721592e-18	2.7779615604897684e-16	8.06799894013734e-15	2.2674945288546923e-16
75200000	0.004086793505087491	-1.6087361242696715e-22	-1.8270848692637658e-19	2.163587558306239e-12	1.6039822087367794e-14	0.0018264129854732268	-2.598387169558934e-22	4.716657310721592e-18	2.7779615604897684e-16	8.06799894013734e-15	2.2674945288546923e-16
75300000	0.004086793505087491	-1.6087361242696715e-22	-1.8270848692637658e-19	2.163587558306239e-12	1.6039822087367794e-14	0.0018264129854732268	-2.5983713566392707e-22	4.716657310721592e-18	2.7779615604897684e-16	8.06799894013734e-15	2.2674945288546923e-16
75400000	0.004086793505087491	-1.6087361242696715e-22	-1.8270848692637658e-19	2.163587558306239e-12	1.6039822087367794e-14	0.0018264129854732268	-2.598355543719607e-22	4.716657310721592e-18	2.7779615604897684e-16	8.06799894013734e-15	2.2674945288546923e-16
75500000	0.004086793505087491	-1.6087361242696715e-22	-1.8270848692637658e-19	2.163587558306239e-12	1.6039822087367794e-14	0.0018264129854732268	-2.5983397307999436e-22	4.716657310721592e-18	2.7779615604897684e-16	8.06799894013734e-15	2.2674945288546923e-16
75600000	0.004086793505087491	-1.6087361242696715e-22	-1.8270848692637658e-19	2.163587558306239e-12	1.6039822087367794e-14	0.0018264129854732268	-2.59832391788028e-22	4.716657310721592e-18	2.7779615604897684e-16	8.06799894013734e-15	2.2674945288546923e-16
75700000	0.004086793505087491	-1.6087361242696715e-22	-1.8270848692637658e-19	2.163587558306239e-12	1.6039822087367794e-14	0.0018264129854732268	-2.5983081049606165e-22	4.716657310721592e-18	2.7779615604897684e-16	8.06799894013734e-15	2.2674945288546923e-16
75800000	0.004086793505087491	-1.6087361242696715e-22	-1.8270848692637658e-19	2.163587558306239e-12	1.6039822087367794e-14	0.0018264129854732268	-2.598292292040953e-22	4.716657310721592e-18	2.7779615604897684e-16	8.06799894013734e-15	2.2674945288546923e-16
75900000	0.004086793505087491	-1.6087361242696715e-22	-1.8270848692637658e-19	2.163587558306239e-12	1.6039822087367794e-14	0.0018264129854732268	-2.5982764791212894e-22	4.716657310721592e-18	2.7779615604897684e-16	8.06799894013734e-15	2.2674945288546923e-16
76000000	0.004086793505087491	-1.6087361242696715e-22	-1.8270848692637658e-19	2.163587558306239e-12	1.6039822087367794e-14	0.0018264129854732268	-2.598260666201626e-22	4.716657310721592e-18	2.7779615604897684e-16	8.06799894013734e-15	2.2674945288546923e-16
76100000	0.004086793505087491	-1.6087361242696715e-22	-1.8270848692637658e-19	2.163587558306239e-12	1.6039822087367794e-14	0.0018264129854732268	-2.5982448532819624e-22	4.716657310721592e-18	2.7779615604897684e-16	8.06799894013734e-15	2.2674945288546923e-16
76200000	0.004086793505087491	-1.6087361242696715e-22	-1.8270848692637658e-19	2.163587558306239e-12	1.6039822087367794e-14	0.0018264129854732268	-2.598229040362299e-22	4.716657310721592e-18	2.7779615604897684e-16	8.06799894013734e-15	2.2674945288546923e-16
76300000	0.004086793505087491	-1.6087361242696715e-22	-1.8270848692637658e-19	2.163587558306239e-12	1.6039822087367794e-14	0.0018264129854732268	-2.5982132274426353e-22	4.716657310721592e-18	2.7779615604897684e-16	8.06799894013734e-15	2.2674945288546923e-16
76400000	0.004086793505087491	-1.6087361242696715e-22	-1.8270848692637658e-19	2.163587558306239e-12	1.6039822087367794e-14	0.0018264129854732268	-2.5981974145229717e-22	4.716657310721592e-18	2.7779615604897684e-16	8.06799894013734e-15	2.2674945288546923e-16
76500000	0.004086793505087491	-1.6087361242696715e-22	-1.8270848692637658e-19	2.163587558306239e-12	1.6039822087367794e-14	0.0018264129854732268	-2.598181601603308e-22	4.716657310721592e-18	2.7779615604897684e-16	8.06799894013734e-15	2.2674945288546923e-16
76600000	0.004086793505087491	-1.6087361242696715e-22	-1.8270848692637658e-19	2.163587558306239e-12	1.6039822087367794e-14	0.0018264129854732268	-2.5981657886836447e-22	4.716657310721592e-18	2.7779615604897684e-16	8.06799894013734e-15	2.2674945288546923e-16
76700000	0.004086793505087491	-1.6087361242696715e-22	-1.8270848692637658e-19	2.163587558306239e-12	1.6039822087367794e-14	0.0018264129854732268	-2.598149975763981e-22	4.716657310721592e-18	2.7779615604897684e-16	8.06799894013734e-15	2.2674945288546923e-16
76800000	0.004086793505087491	-1.6087361242696715e-22	-1.8270848692637658e-19	2.163587558306239e-12	1.6039822087367794e-14	0.0018264129854732268	-2.5981341628443176e-22	4.716657310721592e-18	2.7779615604897684e-16	8.06799894013734e-15	2.2674945288546923e-16
76900000	0.004086793505087491	-1.6087361242696715e-22	-1.8270848692637658e-19	2.163587558306239e-12	1.6039822087367794e-14	0.0018264129854732268	-2.598118349924654e-22	4.716657310721592e-18	2.7779615604897684e-16	8.06799894013734e-15	2.2674945288546923e-16
77000000	0.004086793505087491	-1.6087361242696715e-22	-1.8270848692637658e-19	2.163587558306239e-12	1.6039822087367794e-14	0.0018264129854732268	-2.5981025370049905e-22	4.716657310721592e-18	2.7779615604897684e-16	8.06799894013734e-15	2.2674945288546923e-16
77100000	0.004086793505087491	-1.6087361242696715e-22	-1.8270848692637658e-19	2.163587558306239e-12	1.6039822087367794e-14	0.0018264129854732268	-2.598086724085327e-22	4.716657310721592e-18	2.7779615604897684e-16	8.06799894013734e-15	2.2674945288546923e-16
77200000	0.004086793505087491	-1.6087361242696715e-22	-1.8270848692637658e-19	2.163587558306239e-12	1.6039822087367794e-14	0.0018264129854732268	-2.5980709111656634e-22	4.716657310721592e-18	2.7779615604897684e-16	8.06799894013734e-15	2.2674945288546923e-16
77300000	0.004086793505087491	-1.6087361242696715e-22	-1.8270848692637658e-19	2.163587558306239e-12	1.6039822087367794e-14	0.0018264129854732268	-2.598055098246e-22	4.716657310721592e-18	2.7779615604897684e-16	8.06799894013734e-15	2.2674945288546923e-16
77400000	0.004086793505087491	-1.6087361242696715e-22	-1.8270848692637658e-19	2.163587558306239e-12	1.6039822087367794e-14	0.0018264129854732268	-2.5980392853263363e-22	4.716657310721592e-18	2.7779615604897684e-16	8.06799894013734e-15	2.2674945288546923e-16
77500000	0.004086793505087491	-1.6087361242696715e-22	-1.8270848692637658e-19	2.163587558306239e-12	1.6039822087367794e-14	0.0018264129854732268	-2.598023472406673e-22	4.716657310721592e-18	2.7779615604897684e-16	8.06799894013734e-15	2.2674945288546923e-16
77600000	0.004086793505087491	-1.6087361242696715e-22	-1.8270848692637658e-19	2.163587558306239e-12	1.6039822087367794e-14	0.0018264129854732268	-2.5980076594870093e-22	4.716657310721592e-18	2.7779615604897684e-16	8.06799894013734e-15	2.2674945288546923e-16
77700000	0.004086793505087491	-1.6087361242696715e-22	-1.8270848692637658e-19	2.163587558306239e-12	1.6039822087367794e-14	0.0018264129854732268	-2.5979918465673457e-22	4.716657310721592e-18	2.7779615604897684e-16	8.06799894013734e-15	2.2674945288546923e-16
77800000	0.004086793505087491	-1.6087361242696715e-22	-1.8270848692637658e-19	2.163587558306239e-12	1.6039822087367794e-14	0.0018264129854732268	-2.597976033647682e-22	4.716657310721592e-18	2.7779615604897684e-16	8.06799894013734e-15	2.2674945288546923e-16
77900000	0.004086793505087491	-1.6087361242696715e-22	-1.8270848692637658e-19	2.163587558306239e-12	1.6039822087367794e-14	0.0018264129854732268	-2.5979602207280186e-22	4.716657310721592e-18	2.7779615604897684e-16	8.06799894013734e-15	2.2674945288546923e-16
78000000	0.004086793505087491	-1.6087361242696715e-22	-1.8270848692637658e-19	2.163587558306239e-12	1.6039822087367794e-14	0.0018264129854732268	-2.597944407808355e-22	4.716657310721592e-18	2.7779615604897684e-16	8.06799894013734e-15	2.2674945288546923e-16
78100000	0.004086793505087491	-1.6087361242696715e-22	-1.8270848692637658e-19	2.163587558306239e-12	1.6039822087367794e-14	0.0018264129854732268	-2.5979285948886916e-22	4.716657310721592e-18	2.7779615604897684e-16	8.06799894013734e-15	2.2674945288546923e-16
78200000	0.004086793505087491	-1.6087361242696715e-22	-1.8270848692637658e-19	2.163587558306239e-12	1.6039822087367794e-14	0.0018264129854732268	-2.597912781969028e-22	4.716657310721592e-18	2.7779615604897684e-16	8.06799894013734e-15	2.2674945288546923e-16
78300000	0.004086793505087491	-1.6087361242696715e-22	-1.8270848692637658e-19	2.163587558306239e-12	1.6039822087367794e-14	0.0018264129854732268	-2.5978969690493645e-22	4.716657310721592e-18	2.7779615604897684e-16	8.06799894013734e-15	2.2674945288546923e-16
78400000	0.004086793505087491	-1.6087361242696715e-22	-1.8270848692637658e-19	2.163587558306239e-12	1.6039822087367794e-14	0.0018264129854732268	-2.597881156129701e-22	4.716657310721592e-18	2.7779615604897684e-16	8.06799894013734e-15	2.2674945288546923e-16
78500000	0.004086793505087491	-1.6087361242696715e-22	-1.8270848692637658e-19	2.163587558306239e-12	1.6039822087367794e-14	0.0018264129854732268	-2.5978653432100374e-22	4.716657310721592e-18	2.7779615604897684e-16	8.06799894013734e-15	2.2674945288546923e-16
78600000	0.004086793505087491	-1.6087361242696715e-22	-1.8270848692637658e-19	2.163587558306239e-12	1.6039822087367794e-14	0.0018264129854732268	-2.5978495302903743e-22	4.716657310721592e-18	2.7779615604897684e-16	8.06799894013734e-15	2.2674945288546923e-16
78700000	0.004086793505087491	-1.6087361242696715e-22	-1.8270848692637658e-19	2.163587558306239e-12	1.6039822087367794e-14	0.0018264129854732268	-2.597833717370711e-22	4.716657310721592e-18	2.7779615604897684e-16	8.06799894013734e-15	2.2674945288546923e-16
78800000	0.004086793505087491	-1.6087361242696715e-22	-1.8270848692637658e-19	2.163587558306239e-12	1.6039822087367794e-14	0.0018264129854732268	-2.5978179044510473e-22	4.716657310721592e-18	2.7779615604897684e-16	8.06799894013734e-15	2.2674945288546923e-16
78900000	0.004086793505087491	-1.6087361242696715e-22	-1.8270848692637658e-19	2.163587558306239e-12	1.6039822087367794e-14	0.0018264129854732268	-2.5978020915313837e-22	4.716657310721592e-18	2.7779615604897684e-16	8.06799894013734e-15	2.2674945288546923e-16
79000000	0.004086793505087491	-1.6087361242696715e-22	-1.8270848692637658e-19	2.163587558306239e-12	1.6039822087367794e-14	0.0018264129854732268	-2.59778627861172e-22	4.716657310721592e-18	2.7779615604897684e-16	8.06799894013734e-15	2.2674945288546923e-16
79100000	0.004086793505087491	-1.6087361242696715e-22	-1.8270848692637658e-19	2.163587558306239e-12	1.6039822087367794e-14	0.0018264129854732268	-2.5977704656920566e-22	4.716657310721592e-18	2.7779615604897684e-16	8.06799894013734e-15	2.2674945288546923e-16
79200000	0.004086793505087491	-1.6087361242696715e-22	-1.8270848692637658e-19	2.163587558306239e-12	1.6039822087367794e-14	0.0018264129854732268	-2.597754652772393e-22	4.716657310721592e-18	2.7779615604897684e-16	8.06799894013734e-15	2.2674945288546923e-16
79300000	0.004086793505087491	-1.6087361242696715e-22	-1.8270848692637658e-19	2.163587558306239e-12	1.6039822087367794e-14	0.0018264129854732268	-2.5977388398527296e-22	4.716657310721592e-18	2.7779615604897684e-16	8.06799894013734e-15	2.2674945288546923e-16
79400000	0.004086793505087491	-1.6087361242696715e-22	-1.8270848692637658e-19	2.163587558306239e-12	1.6039822087367794e-14	0.0018264129854732268	-2.597723026933066e-22	4.716657310721592e-18	2.7779615604897684e-16	8.06799894013734e-15	2.2674945288546923e-16
79500000	0.004086793505087491	-1.6087361242696715e-22	-1.8270848692637658e-19	2.163587558306239e-12	1.6039822087367794e-14	0.0018264129854732268	-2.5977072140134025e-22	4.716657310721592e-18	2.7779615604897684e-16	8.06799894013734e-15	2.2674945288546923e-16
79600000	0.004086793505087491	-1.6087361242696715e-22	-1.8270848692637658e-19	2.163587558306239e-12	1.6039822087367794e-14	0.0018264129854732268	-2.597691401093739e-22	4.716657310721592e-18	2.7779615604897684e-16	8.06799894013734e-15	2.2674945288546923e-16
79700000	0.004086793505087491	-1.6087361242696715e-22	-1.8270848692637658e-19	2.163587558306239e-12	1.6039822087367794e-14	0.0018264129854732268	-2.5976755881740754e-22	4.716657310721592e-18	2.7779615604897684e-16	8.06799894013734e-15	2.2674945288546923e-16
79800000	0.004086793505087491	-1.6087361242696715e-22	-1.8270848692637658e-19	2.163587558306239e-12	1.6039822087367794e-14	0.0018264129854732268	-2.597659775254412e-22	4.716657310721592e-18	2.7779615604897684e-16	8.06799894013734e-15	2.2674945288546923e-16
79900000	0.004086793505087491	-1.6087361242696715e-22	-1.8270848692637658e-19	2.163587558306239e-12	1.6039822087367794e-14	0.0018264129854732268	-2.5976439623347483e-22	4.716657310721592e-18	2.7779615604897684e-16	8.06799894013734e-15	2.2674945288546923e-16
80000000	0.004086793505087491	-1.6087361242696715e-22	-1.8270848692637658e-19	2.163587558306239e-12	1.6039822087367794e-14	0.0018264129854732268	-2.597628149415085e-22	4.716657310721592e-18	2.7779615604897684e-16	8.06799894013734e-15	2.2674945288546923e-16
80100000	0.004086793505087491	-1.6087361242696715e-22	-1.8270848692637658e-19	2.163587558306239e-12	1.6039822087367794e-14	0.0018264129854732268	-2.5976123364954212e-22	4.716657310721592e-18	2.7779615604897684e-16	8.06799894013734e-15	2.2674945288546923e-16
80200000	0.004086793505087491	-1.6087361242696715e-22	-1.8270848692637658e-19	2.163587558306239e-12	1.6039822087367794e-14	0.0018264129854732268	-2.5975965235757577e-22	4.716657310721592e-18	2.7779615604897684e-16	8.06799894013734e-15	2.2674945288546923e-16
80300000	0.004086793505087491	-1.6087361242696715e-22	-1.8270848692637658e-19	2.163587558306239e-12	1.6039822087367794e-14	0.0018264129854732268	-2.597580710656094e-22	4.716657310721592e-18	2.7779615604897684e-16	8.06799894013734e-15	2.2674945288546923e-16
80400000	0.004086793505087491	-1.6087361242696715e-22	-1.8270848692637658e-19	2.163587558306239e-12	1.6039822087367794e-14	0.0018264129854732268	-2.5975648977364306e-22	4.716657310721592e-18	2.7779615604897684e-16	8.06799894013734e-15	2.2674945288546923e-16
80500000	0.004086793505087491	-1.6087361242696715e-22	-1.8270848692637658e-19	2.163587558306239e-12	1.6039822087367794e-14	0.0018264129854732268	-2.597549084816767e-22	4.716657310721592e-18	2.7779615604897684e-16	8.06799894013734e-15	2.2674945288546923e-16
80600000	0.004086793505087491	-1.6087361242696715e-22	-1.8270848692637658e-19	2.163587558306239e-12	1.6039822087367794e-14	0.0018264129854732268	-2.5975332718971035e-22	4.716657310721592e-18	2.7779615604897684e-16	8.06799894013734e-15	2.2674945288546923e-16
80700000	0.004086793505087491	-1.6087361242696715e-22	-1.8270848692637658e-19	2.163587558306239e-12	1.6039822087367794e-14	0.0018264129854732268	-2.59751745897744e-22	4.716657310721592e-18	2.7779615604897684e-16	8.06799894013734e-15	2.2674945288546923e-16
80800000	0.004086793505087491	-1.6087361242696715e-22	-1.8270848692637658e-19	2.163587558306239e-12	1.6039822087367794e-14	0.0018264129854732268	-2.5975016460577765e-22	4.716657310721592e-18	2.7779615604897684e-16	8.06799894013734e-15	2.2674945288546923e-16
80900000	0.004086793505087491	-1.6087361242696715e-22	-1.8270848692637658e-19	2.163587558306239e-12	1.6039822087367794e-14	0.0018264129854732268	-2.597485833138113e-22	4.716657310721592e-18	2.7779615604897684e-16	8.06799894013734e-15	2.2674945288546923e-16
81000000	0.004086793505087491	-1.6087361242696715e-22	-1.8270848692637658e-19	2.163587558306239e-12	1.6039822087367794e-14	0.0018264129854732268	-2.5974700202184494e-22	4.716657310721592e-18	2.7779615604897684e-16	8.06799894013734e-15	2.2674945288546923e-16
81100000	0.004086793505087491	-1.6087361242696715e-22	-1.8270848692637658e-19	2.163587558306239e-12	1.6039822087367794e-14	0.0018264129854732268	-2.597454207298786e-22	4.716657310721592e-18	2.7779615604897684e-16	8.06799894013734e-15	2.2674945288546923e-16
81200000	0.004086793505087491	-1.6087361242696715e-22	-1.8270848692637658e-19	2.163587558306239e-12	1.6039822087367794e-14	0.0018264129854732268	-2.5974383943791223e-22	4.716657310721592e-18	2.7779615604897684e-16	8.06799894013734e-15	2.2674945288546923e-16
81300000	0.004086793505087491	-1.6087361242696715e-22	-1.8270848692637658e-19	2.163587558306239e-12	1.6039822087367794e-14	0.0018264129854732268	-2.5974225814594588e-22	4.716657310721592e-18	2.7779615604897684e-16	8.06799894013734e-15	2.2674945288546923e-16
81400000	0.004086793505087491	-1.6087361242696715e-22	-1.8270848692637658e-19	2.163587558306239e-12	1.6039822087367794e-14	0.0018264129854732268	-2.597406768539795e-22	4.716657310721592e-18	2.7779615604897684e-16	8.06799894013734e-15	2.2674945288546923e-16
81500000	0.004086793505087491	-1.6087361242696715e-22	-1.8270848692637658e-19	2.163587558306239e-12	1.6039822087367794e-14	0.0018264129854732268	-2.5973909556201317e-22	4.716657310721592e-18	2.7779615604897684e-16	8.06799894013734e-15	2.2674945288546923e-16
81600000	0.004086793505087491	-1.6087361242696715e-22	-1.8270848692637658e-19	2.163587558306239e-12	1.6039822087367794e-14	0.0018264129854732268	-2.597375142700468e-22	4.716657310721592e-18	2.7779615604897684e-16	8.06799894013734e-15	2.2674945288546923e-16
81700000	0.004086793505087491	-1.6087361242696715e-22	-1.8270848692637658e-19	2.163587558306239e-12	1.6039822087367794e-14	0.0018264129854732268	-2.5973593297808046e-22	4.716657310721592e-18	2.7779615604897684e-16	8.06799894013734e-15	2.2674945288546923e-16
81800000	0.004086793505087491	-1.6087361242696715e-22	-1.8270848692637658e-19	2.163587558306239e-12	1.6039822087367794e-14	0.0018264129854732268	-2.597343516861141e-22	4.716657310721592e-18	2.7779615604897684e-16	8.06799894013734e-15	2.2674945288546923e-16
81900000	0.004086793505087491	-1.6087361242696715e-22	-1.8270848692637658e-19	2.163587558306239e-12	1.6039822087367794e-14	0.0018264129854732268	-2.5973277039414775e-22	4.716657310721592e-18	2.7779615604897684e-16	8.06799894013734e-15	2.2674945288546923e-16
82000000	0.004086793505087491	-1.6087361242696715e-22	-1.8270848692637658e-19	2.163587558306239e-12	1.6039822087367794e-14	0.0018264129854732268	-2.597311891021814e-22	4.716657310721592e-18	2.7779615604897684e-16	8.06799894013734e-15	2.2674945288546923e-16
82100000	0.004086793505087491	-1.6087361242696715e-22	-1.8270848692637658e-19	2.163587558306239e-12	1.6039822087367794e-14	0.0018264129854732268	-2.5972960781021504e-22	4.716657310721592e-18	2.7779615604897684e-16	8.06799894013734e-15	2.2674945288546923e-16
82200000	0.004086793505087491	-1.6087361242696715e-22	-1.8270848692637658e-19	2.163587558306239e-12	1.6039822087367794e-14	0.0018264129854732268	-2.597280265182487e-22	4.716657310721592e-18	2.7779615604897684e-16	8.06799894013734e-15	2.2674945288546923e-16
82300000	0.004086793505087491	-1.6087361242696715e-22	-1.8270848692637658e-19	2.163587558306239e-12	1.6039822087367794e-14	0.0018264129854732268	-2.5972644522628234e-22	4.716657310721592e-18	2.7779615604897684e-16	8.06799894013734e-15	2.2674945288546923e-16
82400000	0.004086793505087491	-1.6087361242696715e-22	-1.8270848692637658e-19	2.1635875583062394e-12	1.6039822087367794e-14	0.0018264129854732268	-2.59724863934316e-22	4.716657310721592e-18	2.7779615604897684e-16	8.06799894013734e-15	2.2674945288546923e-16
82500000	0.004086793505087491	-1.6087361242696715e-22	-1.8270848692637658e-19	2.1635875583062394e-12	1.6039822087367794e-14	0.0018264129854732268	-2.5972328264234963e-22	4.716657310721592e-18	2.7779615604897684e-16	8.06799894013734e-15	2.2674945288546923e-16
82600000	0.004086793505087491	-1.6087361242696715e-22	-1.8270848692637658e-19	2.1635875583062394e-12	1.6039822087367794e-14	0.0018264129854732268	-2.5972170135038327e-22	4.716657310721592e-18	2.7779615604897684e-16	8.06799894013734e-15	2.2674945288546923e-16
82700000	0.004086793505087491	-1.6087361242696715e-22	-1.8270848692637658e-19	2.1635875583062394e-12	1.6039822087367794e-14	0.0018264129854732268	-2.597201200584169e-22	4.716657310721592e-18	2.7779615604897684e-16	8.06799894013734e-15	2.2674945288546923e-16
82800000	0.004086793505087491	-1.6087361242696715e-22	-1.8270848692637658e-19	2.1635875583062394e-12	1.6039822087367794e-14	0.0018264129854732268	-2.5971853876645057e-22	4.716657310721592e-18	2.7779615604897684e-16	8.06799894013734e-15	2.2674945288546923e-16
82900000	0.004086793505087491	-1.6087361242696715e-22	-1.8270848692637658e-19	2.1635875583062394e-12	1.6039822087367794e-14	0.0018264129854732268	-2.597169574744842e-22	4.716657310721592e-18	2.7779615604897684e-16	8.06799894013734e-15	2.2674945288546923e-16
83000000	0.004086793505087491	-1.6087361242696715e-22	-1.8270848692637658e-19	2.1635875583062394e-12	1.6039822087367794e-14	0.0018264129854732268	-2.5971537618251786e-22	4.716657310721592e-18	2.7779615604897684e-16	8.06799894013734e-15	2.2674945288546923e-16
83100000	0.004086793505087491	-1.6087361242696715e-22	-1.8270848692637658e-19	2.1635875583062394e-12	1.6039822087367794e-14	0.0018264129854732268	-2.597137948905515e-22	4.716657310721592e-18	2.7779615604897684e-16	8.06799894013734e-15	2.2674945288546923e-16
83200000	0.004086793505087491	-1.6087361242696715e-22	-1.8270848692637658e-19	2.1635875583062394e-12	1.6039822087367794e-14	0.0018264129854732268	-2.5971221359858515e-22	4.716657310721592e-18	2.7779615604897684e-16	8.06799894013734e-15	2.2674945288546923e-16
83300000	0.004086793505087491	-1.6087361242696715e-22	-1.8270848692637658e-19	2.1635875583062394e-12	1.6039822087367794e-14	0.0018264129854732268	-2.597106323066188e-22	4.716657310721592e-18	2.7779615604897684e-16	8.06799894013734e-15	2.2674945288546923e-16
83400000	0.004086793505087491	-1.6087361242696715e-22	-1.8270848692637658e-19	2.1635875583062394e-12	1.6039822087367794e-14	0.0018264129854732268	-2.597090510146525e-22	4.716657310721592e-18	2.7779615604897684e-16	8.06799894013734e-15	2.2674945288546923e-16
83500000	0.004086793505087491	-1.6087361242696715e-22	-1.8270848692637658e-19	2.1635875583062394e-12	1.6039822087367794e-14	0.0018264129854732268	-2.5970746972268613e-22	4.716657310721592e-18	2.7779615604897684e-16	8.06799894013734e-15	2.2674945288546923e-16
83600000	0.004086793505087491	-1.6087361242696715e-22	-1.8270848692637658e-19	2.1635875583062394e-12	1.6039822087367794e-14	0.0018264129854732268	-2.597058884307198e-22	4.716657310721592e-18	2.7779615604897684e-16	8.06799894013734e-15	2.2674945288546923e-16
83700000	0.004086793505087491	-1.6087361242696715e-22	-1.8270848692637658e-19	2.1635875583062394e-12	1.6039822087367794e-14	0.0018264129854732268	-2.5970430713875343e-22	4.716657310721592e-18	2.7779615604897684e-16	8.06799894013734e-15	2.2674945288546923e-16
83800000	0.004086793505087491	-1.6087361242696715e-22	-1.8270848692637658e-19	2.1635875583062394e-12	1.6039822087367794e-14	0.0018264129854732268	-2.5970272584678707e-22	4.716657310721592e-18	2.7779615604897684e-16	8.06799894013734e-15	2.2674945288546923e-16
83900000	0.004086793505087491	-1.6087361242696715e-22	-1.8270848692637658e-19	2.1635875583062394e-12	1.6039822087367794e-14	0.0018264129854732268	-2.597011445548207e-22	4.716657310721593e-18	2.7779615604897684e-16	8.06799894013734e-15	2.2674945288546923e-16
84000000	0.004086793505087491	-1.6087361242696715e-22	-1.8270848692637658e-19	2.1635875583062394e-12	1.6039822087367794e-14	0.0018264129854732268	-2.5969956326285437e-22	4.716657310721593e-18	2.7779615604897684e-16	8.06799894013734e-15	2.2674945288546928e-16
84100000	0.004086793505087491	-1.6087361242696715e-22	-1.8270848692637658e-19	2.1635875583062394e-12	1.6039822087367794e-14	0.0018264129854732268	-2.59697981970888e-22	4.716657310721593e-18	2.7779615604897684e-16	8.06799894013734e-15	2.2674945288546928e-16
84200000	0.004086793505087491	-1.6087361242696715e-22	-1.8270848692637658e-19	2.1635875583062394e-12	1.6039822087367794e-14	0.0018264129854732268	-2.5969640067892166e-22	4.716657310721593e-18	2.7779615604897684e-16	8.06799894013734e-15	2.2674945288546928e-16
84300000	0.004086793505087491	-1.6087361242696715e-22	-1.8270848692637658e-19	2.1635875583062394e-12	1.6039822087367794e-14	0.0018264129854732268	-2.596948193869553e-22	4.716657310721593e-18	2.7779615604897684e-16	8.06799894013734e-15	2.2674945288546928e-16
84400000	0.004086793505087491	-1.6087361242696715e-22	-1.8270848692637658e-19	2.1635875583062394e-12	1.6039822087367794e-14	0.0018264129854732268	-2.5969323809498895e-22	4.716657310721593e-18	2.7779615604897684e-16	8.06799894013734e-15	2.2674945288546928e-16
84500000	0.004086793505087491	-1.6087361242696715e-22	-1.8270848692637658e-19	2.1635875583062394e-12	1.6039822087367794e-14	0.0018264129854732268	-2.596916568030226e-22	4.716657310721593e-18	2.7779615604897684e-16	8.06799894013734e-15	2.2674945288546928e-16
84600000	0.004086793505087491	-1.6087361242696715e-22	-1.8270848692637658e-19	2.1635875583062394e-12	1.6039822087367794e-14	0.0018264129854732268	-2.5969007551105624e-22	4.716657310721593e-18	2.7779615604897684e-16	8.06799894013734e-15	2.2674945288546928e-16
84700000	0.004086793505087491	-1.6087361242696715e-22	-1.8270848692637658e-19	2.1635875583062394e-12	1.6039822087367794e-14	0.0018264129854732268	-2.596884942190899e-22	4.716657310721593e-18	2.7779615604897684e-16	8.06799894013734e-15	2.2674945288546928e-16
84800000	0.004086793505087491	-1.6087361242696715e-22	-1.8270848692637658e-19	2.1635875583062394e-12	1.6039822087367794e-14	0.0018264129854732268	-2.5968691292712353e-22	4.716657310721593e-18	2.7779615604897684e-16	8.06799894013734e-15	2.2674945288546928e-16
84900000	0.004086793505087491	-1.6087361242696715e-22	-1.8270848692637658e-19	2.1635875583062394e-12	1.6039822087367794e-14	0.0018264129854732268	-2.596853316351572e-22	4.716657310721593e-18	2.7779615604897684e-16	8.06799894013734e-15	2.2674945288546928e-16
85000000	0.004086793505087491	-1.6087361242696715e-22	-1.8270848692637658e-19	2.1635875583062394e-12	1.6039822087367794e-14	0.0018264129854732268	-2.5968375034319083e-22	4.716657310721593e-18	2.7779615604897684e-16	8.06799894013734e-15	2.2674945288546928e-16
85100000	0.004086793505087491	-1.6087361242696715e-22	-1.8270848692637658e-19	2.1635875583062394e-12	1.6039822087367794e-14	0.0018264129854732268	-2.5968216905122447e-22	4.716657310721593e-18	2.7779615604897684e-16	8.06799894013734e-15	2.2674945288546928e-16
85200000	0.004086793505087491	-1.6087361242696715e-22	-1.8270848692637658e-19	2.1635875583062394e-12	1.6039822087367794e-14	0.0018264129854732268	-2.596805877592581e-22	4.716657310721593e-18	2.7779615604897684e-16	8.06799894013734e-15	2.2674945288546928e-16
85300000	0.004086793505087491	-1.6087361242696715e-22	-1.8270848692637658e-19	2.1635875583062394e-12	1.6039822087367794e-14	0.0018264129854732268	-2.5967900646729176e-22	4.716657310721593e-18	2.7779615604897684e-16	8.06799894013734e-15	2.2674945288546928e-16
85400000	0.004086793505087491	-1.6087361242696715e-22	-1.8270848692637658e-19	2.1635875583062394e-12	1.6039822087367794e-14	0.0018264129854732268	-2.596774251753254e-22	4.716657310721593e-18	2.7779615604897684e-16	8.06799894013734e-15	2.2674945288546928e-16
85500000	0.004086793505087491	-1.6087361242696715e-22	-1.8270848692637658e-19	2.1635875583062394e-12	1.6039822087367794e-14	0.0018264129854732268	-2.5967584388335906e-22	4.716657310721593e-18	2.7779615604897684e-16	8.06799894013734e-15	2.2674945288546928e-16
85600000	0.004086793505087491	-1.6087361242696715e-22	-1.8270848692637658e-19	2.1635875583062394e-12	1.6039822087367794e-14	0.0018264129854732268	-2.596742625913927e-22	4.716657310721593e-18	2.7779615604897684e-16	8.06799894013734e-15	2.2674945288546928e-16
85700000	0.004086793505087491	-1.6087361242696715e-22	-1.8270848692637658e-19	2.1635875583062394e-12	1.6039822087367794e-14	0.0018264129854732268	-2.5967268129942635e-22	4.716657310721593e-18	2.7779615604897684e-16	8.06799894013734e-15	2.2674945288546928e-16
85800000	0.004086793505087491	-1.6087361242696715e-22	-1.8270848692637658e-19	2.1635875583062394e-12	1.6039822087367794e-14	0.0018264129854732268	-2.5967110000746e-22	4.716657310721593e-18	2.7779615604897684e-16	8.06799894013734e-15	2.2674945288546928e-16
85900000	0.004086793505087491	-1.6087361242696715e-22	-1.8270848692637658e-19	2.1635875583062394e-12	1.6039822087367794e-14	0.0018264129854732268	-2.5966951871549364e-22	4.716657310721593e-18	2.7779615604897684e-16	8.06799894013734e-15	2.2674945288546928e-16
86000000	0.004086793505087491	-1.6087361242696715e-22	-1.8270848692637658e-19	2.1635875583062394e-12	1.6039822087367794e-14	0.0018264129854732268	-2.596679374235273e-22	4.716657310721593e-18	2.7779615604897684e-16	8.06799894013734e-15	2.2674945288546928e-16
86100000	0.004086793505087491	-1.6087361242696715e-22	-1.8270848692637658e-19	2.1635875583062394e-12	1.6039822087367794e-14	0.0018264129854732268	-2.5966635613156093e-22	4.716657310721593e-18	2.7779615604897684e-16	8.06799894013734e-15	2.2674945288546928e-16
86200000	0.004086793505087491	-1.6087361242696715e-22	-1.8270848692637658e-19	2.1635875583062394e-12	1.6039822087367794e-14	0.0018264129854732268	-2.596647748395946e-22	4.716657310721593e-18	2.7779615604897684e-16	8.06799894013734e-15	2.2674945288546928e-16
86300000	0.004086793505087491	-1.6087361242696715e-22	-1.8270848692637658e-19	2.1635875583062394e-12	1.6039822087367794e-14	0.0018264129854732268	-2.596631935476282e-22	4.716657310721593e-18	2.7779615604897684e-16	8.06799894013734e-15	2.2674945288546928e-16
86400000	0.004086793505087491	-1.6087361242696715e-22	-1.8270848692637658e-19	2.1635875583062394e-12	1.6039822087367794e-14	0.0018264129854732268	-2.5966161225566187e-22	4.716657310721593e-18	2.7779615604897684e-16	8.06799894013734e-15	2.2674945288546928e-16
86500000	0.004086793505087491	-1.6087361242696715e-22	-1.8270848692637658e-19	2.1635875583062394e-12	1.6039822087367794e-14	0.0018264129854732268	-2.596600309636955e-22	4.716657310721593e-18	2.7779615604897684e-16	8.06799894013734e-15	2.2674945288546928e-16
86600000	0.004086793505087491	-1.6087361242696715e-22	-1.8270848692637658e-19	2.1635875583062394e-12	1.6039822087367794e-14	0.0018264129854732268	-2.5965844967172916e-22	4.716657310721593e-18	2.7779615604897684e-16	8.06799894013734e-15	2.2674945288546928e-16
86700000	0.004086793505087491	-1.6087361242696715e-22	-1.8270848692637658e-19	2.1635875583062394e-12	1.6039822087367794e-14	0.0018264129854732268	-2.596568683797628e-22	4.716657310721593e-18	2.7779615604897684e-16	8.06799894013734e-15	2.2674945288546928e-16
86800000	0.004086793505087491	-1.6087361242696715e-22	-1.8270848692637658e-19	2.1635875583062394e-12	1.6039822087367794e-14	0.0018264129854732268	-2.5965528708779645e-22	4.716657310721593e-18	2.7779615604897684e-16	8.06799894013734e-15	2.2674945288546928e-16
86900000	0.004086793505087491	-1.6087361242696715e-22	-1.8270848692637658e-19	2.1635875583062394e-12	1.6039822087367794e-14	0.0018264129854732268	-2.596537057958301e-22	4.716657310721593e-18	2.7779615604897684e-16	8.06799894013734e-15	2.2674945288546928e-16
87000000	0.004086793505087491	-1.6087361242696715e-22	-1.8270848692637658e-19	2.1635875583062394e-12	1.6039822087367794e-14	0.0018264129854732268	-2.5965212450386375e-22	4.716657310721593e-18	2.7779615604897684e-16	8.06799894013734e-15	2.2674945288546928e-16
87100000	0.004086793505087491	-1.6087361242696715e-22	-1.8270848692637658e-19	2.1635875583062394e-12	1.6039822087367794e-14	0.0018264129854732268	-2.596505432118974e-22	4.716657310721593e-18	2.7779615604897684e-16	8.06799894013734e-15	2.2674945288546928e-16
87200000	0.004086793505087491	-1.6087361242696715e-22	-1.8270848692637658e-19	2.1635875583062394e-12	1.6039822087367794e-14	0.0018264129854732268	-2.5964896191993104e-22	4.716657310721593e-18	2.7779615604897684e-16	8.06799894013734e-15	2.2674945288546928e-16
87300000	0.004086793505087491	-1.6087361242696715e-22	-1.8270848692637658e-19	2.1635875583062394e-12	1.6039822087367794e-14	0.0018264129854732268	-2.596473806279647e-22	4.716657310721593e-18	2.7779615604897684e-16	8.06799894013734e-15	2.2674945288546928e-16
87400000	0.004086793505087491	-1.6087361242696715e-22	-1.8270848692637658e-19	2.1635875583062394e-12	1.6039822087367794e-14	0.0018264129854732268	-2.5964579933599833e-22	4.716657310721593e-18	2.7779615604897684e-16	8.06799894013734e-15	2.2674945288546928e-16
87500000	0.004086793505087491	-1.6087361242696715e-22	-1.8270848692637658e-19	2.1635875583062394e-12	1.6039822087367794e-14	0.0018264129854732268	-2.5964421804403198e-22	4.716657310721593e-18	2.7779615604897684e-16	8.06799894013734e-15	2.2674945288546928e-16
87600000	0.004086793505087491	-1.6087361242696715e-22	-1.8270848692637658e-19	2.1635875583062394e-12	1.6039822087367794e-14	0.0018264129854732268	-2.596426367520656e-22	4.716657310721593e-18	2.7779615604897684e-16	8.06799894013734e-15	2.2674945288546928e-16
87700000	0.004086793505087491	-1.6087361242696715e-22	-1.8270848692637658e-19	2.1635875583062394e-12	1.6039822087367794e-14	0.0018264129854732268	-2.5964105546009927e-22	4.716657310721593e-18	2.7779615604897684e-16	8.06799894013734e-15	2.2674945288546928e-16
87800000	0.004086793505087491	-1.6087361242696715e-22	-1.8270848692637658e-19	2.1635875583062394e-12	1.6039822087367794e-14	0.0018264129854732268	-2.596394741681329e-22	4.716657310721593e-18	2.7779615604897684e-16	8.06799894013734e-15	2.2674945288546928e-16
87900000	0.004086793505087491	-1.6087361242696715e-22	-1.8270848692637658e-19	2.1635875583062394e-12	1.6039822087367794e-14	0.0018264129854732268	-2.5963789287616656e-22	4.716657310721593e-18	2.7779615604897684e-16	8.06799894013734e-15	2.2674945288546928e-16
88000000	0.004086793505087491	-1.6087361242696715e-22	-1.8270848692637658e-19	2.1635875583062394e-12	1.6039822087367794e-14	0.0018264129854732268	-2.596363115842002e-22	4.716657310721593e-18	2.7779615604897684e-16	8.06799894013734e-15	2.2674945288546928e-16
88100000	0.004086793505087491	-1.6087361242696715e-22	-1.8270848692637658e-19	2.1635875583062394e-12	1.6039822087367794e-14	0.0018264129854732268	-2.5963473029223385e-22	4.716657310721593e-18	2.7779615604897684e-16	8.06799894013734e-15	2.2674945288546928e-16
88200000	0.004086793505087491	-1.6087361242696715e-22	-1.8270848692637658e-19	2.1635875583062394e-12	1.6039822087367794e-14	0.0018264129854732268	-2.596331490002675e-22	4.716657310721593e-18	2.7779615604897684e-16	8.06799894013734e-15	2.2674945288546928e-16
88300000	0.004086793505087491	-1.6087361242696715e-22	-1.8270848692637658e-19	2.1635875583062394e-12	1.6039822087367794e-14	0.0018264129854732268	-2.5963156770830114e-22	4.716657310721593e-18	2.7779615604897684e-16	8.06799894013734e-15	2.2674945288546928e-16
88400000	0.004086793505087491	-1.6087361242696715e-22	-1.8270848692637658e-19	2.1635875583062394e-12	1.6039822087367794e-14	0.0018264129854732268	-2.596299864163348e-22	4.716657310721593e-18	2.7779615604897684e-16	8.06799894013734e-15	2.2674945288546928e-16
88500000	0.004086793505087491	-1.6087361242696715e-22	-1.8270848692637658e-19	2.1635875583062394e-12	1.6039822087367794e-14	0.0018264129854732268	-2.596284051243685e-22	4.716657310721593e-18	2.7779615604897684e-16	8.06799894013734e-15	2.2674945288546928e-16
88600000	0.004086793505087491	-1.6087361242696715e-22	-1.8270848692637658e-19	2.1635875583062394e-12	1.6039822087367794e-14	0.0018264129854732268	-2.5962682383240213e-22	4.716657310721593e-18	2.7779615604897684e-16	8.06799894013734e-15	2.2674945288546928e-16
88700000	0.004086793505087491	-1.6087361242696715e-22	-1.8270848692637658e-19	2.1635875583062394e-12	1.6039822087367794e-14	0.0018264129854732268	-2.5962524254043577e-22	4.716657310721593e-18	2.7779615604897684e-16	8.06799894013734e-15	2.2674945288546928e-16
88800000	0.004086793505087491	-1.6087361242696715e-22	-1.8270848692637658e-19	2.1635875583062394e-12	1.6039822087367794e-14	0.0018264129854732268	-2.596236612484694e-22	4.716657310721593e-18	2.7779615604897684e-16	8.06799894013734e-15	2.2674945288546928e-16
88900000	0.004086793505087491	-1.6087361242696715e-22	-1.8270848692637658e-19	2.1635875583062394e-12	1.6039822087367794e-14	0.0018264129854732268	-2.5962207995650307e-22	4.716657310721593e-18	2.7779615604897684e-16	8.06799894013734e-15	2.2674945288546928e-16
89000000	0.004086793505087491	-1.6087361242696715e-22	-1.8270848692637658e-19	2.1635875583062394e-12	1.6039822087367794e-14	0.0018264129854732268	-2.596204986645367e-22	4.716657310721593e-18	2.7779615604897684e-16	8.06799894013734e-15	2.2674945288546928e-16
89100000	0.004086793505087491	-1.6087361242696715e-22	-1.8270848692637658e-19	2.1635875583062394e-12	1.6039822087367794e-14	0.0018264129854732268	-2.5961891737257036e-22	4.716657310721593e-18	2.7779615604897684e-16	8.06799894013734e-15	2.2674945288546928e-16
89200000	0.004086793505087491	-1.6087361242696715e-22	-1.8270848692637658e-19	2.1635875583062394e-12	1.6039822087367794e-14	0.0018264129854732268	-2.59617336080604e-22	4.716657310721593e-18	2.7779615604897684e-16	8.06799894013734e-15	2.2674945288546928e-16
89300000	0.004086793505087491	-1.6087361242696715e-22	-1.8270848692637658e-19	2.1635875583062394e-12	1.6039822087367794e-14	0.0018264129854732268	-2.5961575478863765e-22	4.716657310721593e-18	2.7779615604897684e-16	8.06799894013734e-15	2.2674945288546928e-16
89400000	0.004086793505087491	-1.6087361242696715e-22	-1.8270848692637658e-19	2.1635875583062394e-12	1.6039822087367794e-14	0.0018264129854732268	-2.596141734966713e-22	4.716657310721593e-18	2.7779615604897684e-16	8.06799894013734e-15	2.2674945288546928e-16
89500000	0.004086793505087491	-1.6087361242696715e-22	-1.8270848692637658e-19	2.1635875583062394e-12	1.6039822087367794e-14	0.0018264129854732268	-2.5961259220470494e-22	4.716657310721593e-18	2.7779615604897684e-16	8.06799894013734e-15	2.2674945288546928e-16
89600000	0.004086793505087491	-1.6087361242696715e-22	-1.8270848692637658e-19	2.1635875583062394e-12	1.6039822087367794e-14	0.0018264129854732268	-2.596110109127386e-22	4.716657310721593e-18	2.7779615604897684e-16	8.06799894013734e-15	2.2674945288546928e-16
89700000	0.004086793505087491	-1.6087361242696715e-22	-1.8270848692637658e-19	2.1635875583062394e-12	1.6039822087367794e-14	0.0018264129854732268	-2.5960942962077223e-22	4.716657310721593e-18	2.7779615604897684e-16	8.06799894013734e-15	2.2674945288546928e-16
89800000	0.004086793505087491	-1.6087361242696715e-22	-1.8270848692637658e-19	2.1635875583062394e-12	1.6039822087367794e-14	0.0018264129854732268	-2.596078483288059e-22	4.716657310721593e-18	2.7779615604897684e-16	8.06799894013734e-15	2.2674945288546928e-16
89900000	0.004086793505087491	-1.6087361242696715e-22	-1.8270848692637658e-19	2.1635875583062394e-12	1.6039822087367794e-14	0.0018264129854732268	-2.5960626703683953e-22	4.716657310721593e-18	2.7779615604897684e-16	8.06799894013734e-15	2.2674945288546928e-16
90000000	0.004086793505087491	-1.6087361242696715e-22	-1.8270848692637658e-19	2.1635875583062394e-12	1.6039822087367794e-14	0.0018264129854732268	-2.5960468574487317e-22	4.716657310721593e-18	2.7779615604897684e-16	8.06799894013734e-15	2.2674945288546928e-16
90100000	0.004086793505087491	-1.6087361242696715e-22	-1.8270848692637658e-19	2.1635875583062394e-12	1.6039822087367794e-14	0.0018264129854732268	-2.596031044529068e-22	4.716657310721593e-18	2.7779615604897684e-16	8.06799894013734e-15	2.2674945288546928e-16
90200000	0.004086793505087491	-1.6087361242696715e-22	-1.8270848692637658e-19	2.1635875583062394e-12	1.6039822087367794e-14	0.0018264129854732268	-2.5960152316094046e-22	4.716657310721593e-18	2.7779615604897684e-16	8.06799894013734e-15	2.2674945288546928e-16
90300000	0.004086793505087491	-1.6087361242696715e-22	-1.8270848692637658e-19	2.1635875583062394e-12	1.6039822087367794e-14	0.0018264129854732268	-2.595999418689741e-22	4.716657310721593e-18	2.7779615604897684e-16	8.06799894013734e-15	2.2674945288546928e-16
90400000	0.004086793505087491	-1.6087361242696715e-22	-1.8270848692637658e-19	2.1635875583062394e-12	1.6039822087367794e-14	0.0018264129854732268	-2.5959836057700776e-22	4.716657310721593e-18	2.7779615604897684e-16	8.06799894013734e-15	2.2674945288546928e-16
90500000	0.004086793505087491	-1.6087361242696715e-22	-1.8270848692637658e-19	2.1635875583062394e-12	1.6039822087367794e-14	0.0018264129854732268	-2.595967792850414e-22	4.716657310721593e-18	2.7779615604897684e-16	8.06799894013734e-15	2.2674945288546928e-16
90600000	0.004086793505087491	-1.6087361242696715e-22	-1.8270848692637658e-19	2.1635875583062394e-12	1.6039822087367794e-14	0.0018264129854732268	-2.5959519799307505e-22	4.716657310721593e-18	2.7779615604897684e-16	8.06799894013734e-15	2.2674945288546928e-16
90700000	0.004086793505087491	-1.6087361242696715e-22	-1.8270848692637658e-19	2.1635875583062394e-12	1.6039822087367794e-14	0.0018264129854732268	-2.595936167011087e-22	4.716657310721593e-18	2.7779615604897684e-16	8.06799894013734e-15	2.2674945288546928e-16
90800000	0.004086793505087491	-1.6087361242696715e-22	-1.8270848692637658e-19	2.1635875583062394e-12	1.6039822087367794e-14	0.0018264129854732268	-2.5959203540914234e-22	4.716657310721593e-18	2.7779615604897684e-16	8.06799894013734e-15	2.2674945288546928e-16
90900000	0.004086793505087491	-1.6087361242696715e-22	-1.8270848692637658e-19	2.1635875583062394e-12	1.6039822087367794e-14	0.0018264129854732268	-2.59590454117176e-22	4.716657310721593e-18	2.7779615604897684e-16	8.06799894013734e-15	2.2674945288546928e-16
91000000	0.004086793505087491	-1.6087361242696715e-22	-1.8270848692637658e-19	2.1635875583062394e-12	1.6039822087367794e-14	0.0018264129854732268	-2.5958887282520963e-22	4.716657310721593e-18	2.7779615604897684e-16	8.06799894013734e-15	2.2674945288546928e-16
91100000	0.004086793505087491	-1.6087361242696715e-22	-1.8270848692637658e-19	2.1635875583062394e-12	1.6039822087367794e-14	0.0018264129854732268	-2.595872915332433e-22	4.716657310721593e-18	2.7779615604897684e-16	8.06799894013734e-15	2.2674945288546928e-16
91200000	0.004086793505087491	-1.6087361242696715e-22	-1.8270848692637658e-19	2.1635875583062394e-12	1.6039822087367794e-14	0.0018264129854732268	-2.5958571024127692e-22	4.716657310721593e-18	2.7779615604897684e-16	8.06799894013734e-15	2.2674945288546928e-16
91300000	0.004086793505087492	-1.6087361242696715e-22	-1.8270848692637658e-19	2.1635875583062394e-12	1.6039822087367794e-14	0.0018264129854732268	-2.5958412894931057e-22	4.716657310721593e-18	2.7779615604897684e-16	8.06799894013734e-15	2.2674945288546928e-16
91400000	0.004086793505087492	-1.6087361242696715e-22	-1.8270848692637658e-19	2.1635875583062394e-12	1.6039822087367794e-14	0.0018264129854732268	-2.595825476573442e-22	4.716657310721593e-18	2.7779615604897684e-16	8.067998940137342e-15	2.2674945288546928e-16
91500000	0.004086793505087492	-1.6087361242696715e-22	-1.8270848692637658e-19	2.1635875583062394e-12	1.6039822087367794e-14	0.0018264129854732268	-2.5958096636537786e-22	4.716657310721593e-18	2.7779615604897684e-16	8.067998940137342e-15	2.2674945288546928e-16
91600000	0.004086793505087492	-1.6087361242696715e-22	-1.8270848692637658e-19	2.1635875583062394e-12	1.6039822087367794e-14	0.0018264129854732268	-2.595793850734115e-22	4.716657310721592e-18	2.7779615604897684e-16	8.067998940137342e-15	2.2674945288546928e-16
91700000	0.004086793505087492	-1.6087361242696715e-22	-1.8270848692637658e-19	2.163587558306239e-12	1.6039822087367794e-14	0.0018264129854732268	-2.5957780378144515e-22	4.716657310721592e-18	2.7779615604897684e-16	8.067998940137342e-15	2.2674945288546928e-16
91800000	0.004086793505087492	-1.6087361242696715e-22	-1.8270848692637658e-19	2.163587558306239e-12	1.6039822087367794e-14	0.0018264129854732268	-2.595762224894788e-22	4.716657310721592e-18	2.7779615604897684e-16	8.067998940137342e-15	2.2674945288546928e-16
91900000	0.004086793505087492	-1.6087361242696715e-22	-1.8270848692637658e-19	2.163587558306239e-12	1.6039822087367794e-14	0.0018264129854732268	-2.5957464119751245e-22	4.716657310721592e-18	2.7779615604897684e-16	8.067998940137342e-15	2.2674945288546928e-16
92000000	0.004086793505087492	-1.6087361242696715e-22	-1.8270848692637658e-19	2.163587558306239e-12	1.6039822087367794e-14	0.0018264129854732268	-2.595730599055461e-22	4.716657310721592e-18	2.7779615604897684e-16	8.067998940137342e-15	2.2674945288546928e-16
92100000	0.004086793505087492	-1.6087361242696715e-22	-1.8270848692637658e-19	2.163587558306239e-12	1.6039822087367794e-14	0.0018264129854732268	-2.5957147861357974e-22	4.716657310721592e-18	2.7779615604897684e-16	8.067998940137342e-15	2.2674945288546928e-16
92200000	0.004086793505087492	-1.6087361242696715e-22	-1.8270848692637658e-19	2.163587558306239e-12	1.6039822087367794e-14	0.0018264129854732268	-2.595698973216134e-22	4.716657310721592e-18	2.7779615604897684e-16	8.067998940137342e-15	2.2674945288546928e-16
92300000	0.004086793505087492	-1.6087361242696715e-22	-1.8270848692637658e-19	2.163587558306239e-12	1.6039822087367794e-14	0.0018264129854732268	-2.5956831602964703e-22	4.716657310721592e-18	2.7779615604897684e-16	8.067998940137342e-15	2.2674945288546928e-16
92400000	0.004086793505087492	-1.6087361242696715e-22	-1.8270848692637658e-19	2.163587558306239e-12	1.6039822087367794e-14	0.0018264129854732268	-2.595667347376807e-22	4.716657310721592e-18	2.7779615604897684e-16	8.067998940137342e-15	2.2674945288546928e-16
92500000	0.004086793505087492	-1.6087361242696715e-22	-1.8270848692637658e-19	2.163587558306239e-12	1.6039822087367794e-14	0.0018264129854732268	-2.595651534457143e-22	4.716657310721592e-18	2.7779615604897684e-16	8.067998940137342e-15	2.2674945288546928e-16
92600000	0.004086793505087492	-1.6087361242696715e-22	-1.8270848692637658e-19	2.163587558306239e-12	1.6039822087367794e-14	0.0018264129854732268	-2.5956357215374797e-22	4.716657310721592e-18	2.7779615604897684e-16	8.067998940137342e-15	2.2674945288546928e-16
92700000	0.004086793505087492	-1.6087361242696715e-22	-1.8270848692637658e-19	2.163587558306239e-12	1.6039822087367794e-14	0.0018264129854732268	-2.595619908617816e-22	4.716657310721592e-18	2.7779615604897684e-16	8.067998940137342e-15	2.2674945288546928e-16
92800000	0.004086793505087492	-1.6087361242696715e-22	-1.8270848692637658e-19	2.163587558306239e-12	1.6039822087367794e-14	0.0018264129854732268	-2.5956040956981526e-22	4.716657310721592e-18	2.7779615604897684e-16	8.067998940137342e-15	2.2674945288546928e-16
92900000	0.004086793505087492	-1.6087361242696715e-22	-1.8270848692637658e-19	2.163587558306239e-12	1.6039822087367794e-14	0.0018264129854732268	-2.5955882827784895e-22	4.716657310721592e-18	2.7779615604897684e-16	8.067998940137342e-15	2.2674945288546928e-16
93000000	0.004086793505087492	-1.6087361242696715e-22	-1.8270848692637658e-19	2.163587558306239e-12	1.6039822087367794e-14	0.0018264129854732268	-2.595572469858826e-22	4.716657310721592e-18	2.7779615604897684e-16	8.067998940137342e-15	2.2674945288546928e-16
93100000	0.004086793505087492	-1.6087361242696715e-22	-1.8270848692637658e-19	2.163587558306239e-12	1.6039822087367794e-14	0.0018264129854732268	-2.5955566569391625e-22	4.716657310721592e-18	2.7779615604897684e-16	8.067998940137342e-15	2.2674945288546928e-16
93200000	0.004086793505087492	-1.6087361242696715e-22	-1.8270848692637658e-19	2.163587558306239e-12	1.6039822087367794e-14	0.0018264129854732268	-2.595540844019499e-22	4.716657310721592e-18	2.7779615604897684e-16	8.067998940137342e-15	2.2674945288546928e-16
93300000	0.004086793505087492	-1.6087361242696715e-22	-1.8270848692637658e-19	2.163587558306239e-12	1.6039822087367794e-14	0.0018264129854732268	-2.5955250310998354e-22	4.716657310721592e-18	2.7779615604897684e-16	8.067998940137342e-15	2.2674945288546928e-16
93400000	0.004086793505087492	-1.6087361242696715e-22	-1.8270848692637658e-19	2.163587558306239e-12	1.6039822087367794e-14	0.0018264129854732268	-2.595509218180172e-22	4.716657310721592e-18	2.7779615604897684e-16	8.067998940137342e-15	2.2674945288546928e-16
93500000	0.004086793505087492	-1.6087361242696715e-22	-1.8270848692637658e-19	2.163587558306239e-12	1.6039822087367794e-14	0.0018264129854732268	-2.5954934052605083e-22	4.716657310721592e-18	2.7779615604897684e-16	8.067998940137342e-15	2.2674945288546928e-16
93600000	0.004086793505087492	-1.6087361242696715e-22	-1.8270848692637658e-19	2.163587558306239e-12	1.6039822087367794e-14	0.0018264129854732268	-2.5954775923408448e-22	4.716657310721592e-18	2.7779615604897684e-16	8.067998940137342e-15	2.2674945288546928e-16
93700000	0.004086793505087492	-1.6087361242696715e-22	-1.8270848692637658e-19	2.163587558306239e-12	1.6039822087367794e-14	0.0018264129854732268	-2.595461779421181e-22	4.716657310721592e-18	2.7779615604897684e-16	8.067998940137342e-15	2.2674945288546928e-16
93800000	0.004086793505087492	-1.6087361242696715e-22	-1.8270848692637658e-19	2.163587558306239e-12	1.6039822087367794e-14	0.0018264129854732268	-2.5954459665015177e-22	4.716657310721592e-18	2.7779615604897684e-16	8.067998940137342e-15	2.2674945288546928e-16
93900000	0.004086793505087492	-1.6087361242696715e-22	-1.8270848692637658e-19	2.163587558306239e-12	1.6039822087367794e-14	0.0018264129854732268	-2.595430153581854e-22	4.716657310721592e-18	2.7779615604897684e-16	8.067998940137342e-15	2.2674945288546928e-16
94000000	0.004086793505087492	-1.6087361242696715e-22	-1.8270848692637658e-19	2.163587558306239e-12	1.6039822087367794e-14	0.0018264129854732268	-2.5954143406621906e-22	4.716657310721592e-18	2.7779615604897684e-16	8.067998940137342e-15	2.2674945288546928e-16
94100000	0.004086793505087492	-1.6087361242696715e-22	-1.8270848692637658e-19	2.163587558306239e-12	1.6039822087367794e-14	0.0018264129854732268	-2.595398527742527e-22	4.716657310721592e-18	2.7779615604897684e-16	8.067998940137342e-15	2.2674945288546928e-16
94200000	0.004086793505087492	-1.6087361242696715e-22	-1.8270848692637658e-19	2.163587558306239e-12	1.6039822087367794e-14	0.0018264129854732268	-2.5953827148228635e-22	4.716657310721592e-18	2.7779615604897684e-16	8.067998940137342e-15	2.2674945288546928e-16
94300000	0.004086793505087492	-1.6087361242696715e-22	-1.8270848692637658e-19	2.163587558306239e-12	1.6039822087367794e-14	0.0018264129854732268	-2.5953669019032e-22	4.716657310721592e-18	2.7779615604897684e-16	8.067998940137342e-15	2.2674945288546928e-16
94400000	0.004086793505087492	-1.6087361242696715e-22	-1.8270848692637658e-19	2.163587558306239e-12	1.6039822087367794e-14	0.0018264129854732268	-2.5953510889835364e-22	4.716657310721592e-18	2.7779615604897684e-16	8.067998940137342e-15	2.2674945288546928e-16
94500000	0.004086793505087492	-1.6087361242696715e-22	-1.8270848692637658e-19	2.163587558306239e-12	1.6039822087367794e-14	0.0018264129854732268	-2.595335276063873e-22	4.716657310721592e-18	2.7779615604897684e-16	8.067998940137342e-15	2.2674945288546928e-16
94600000	0.004086793505087492	-1.6087361242696715e-22	-1.8270848692637658e-19	2.163587558306239e-12	1.6039822087367794e-14	0.0018264129854732268	-2.5953194631442094e-22	4.716657310721592e-18	2.7779615604897684e-16	8.067998940137342e-15	2.2674945288546928e-16
94700000	0.004086793505087492	-1.6087361242696715e-22	-1.8270848692637658e-19	2.163587558306239e-12	1.6039822087367794e-14	0.0018264129854732268	-2.595303650224546e-22	4.716657310721592e-18	2.7779615604897684e-16	8.067998940137342e-15	2.2674945288546928e-16
94800000	0.004086793505087492	-1.6087361242696715e-22	-1.8270848692637658e-19	2.163587558306239e-12	1.6039822087367794e-14	0.0018264129854732268	-2.5952878373048823e-22	4.716657310721592e-18	2.7779615604897684e-16	8.067998940137342e-15	2.2674945288546928e-16
94900000	0.004086793505087492	-1.6087361242696715e-22	-1.8270848692637658e-19	2.163587558306239e-12	1.6039822087367794e-14	0.0018264129854732268	-2.5952720243852187e-22	4.716657310721592e-18	2.7779615604897684e-16	8.067998940137342e-15	2.2674945288546928e-16
95000000	0.004086793505087492	-1.6087361242696715e-22	-1.8270848692637658e-19	2.163587558306239e-12	1.6039822087367794e-14	0.0018264129854732268	-2.595256211465555e-22	4.716657310721592e-18	2.7779615604897684e-16	8.067998940137342e-15	2.2674945288546928e-16
95100000	0.004086793505087492	-1.6087361242696715e-22	-1.8270848692637658e-19	2.163587558306239e-12	1.6039822087367794e-14	0.0018264129854732268	-2.5952403985458917e-22	4.716657310721592e-18	2.7779615604897684e-16	8.067998940137342e-15	2.2674945288546928e-16
95200000	0.004086793505087492	-1.6087361242696715e-22	-1.8270848692637658e-19	2.163587558306239e-12	1.6039822087367794e-14	0.0018264129854732268	-2.595224585626228e-22	4.716657310721592e-18	2.7779615604897684e-16	8.067998940137342e-15	2.2674945288546928e-16
95300000	0.004086793505087492	-1.6087361242696715e-22	-1.8270848692637658e-19	2.163587558306239e-12	1.6039822087367794e-14	0.0018264129854732268	-2.5952087727065646e-22	4.716657310721592e-18	2.7779615604897684e-16	8.067998940137342e-15	2.2674945288546928e-16
95400000	0.004086793505087492	-1.6087361242696715e-22	-1.8270848692637658e-19	2.163587558306239e-12	1.6039822087367794e-14	0.0018264129854732268	-2.595192959786901e-22	4.716657310721592e-18	2.7779615604897684e-16	8.067998940137342e-15	2.2674945288546928e-16
95500000	0.004086793505087492	-1.6087361242696715e-22	-1.8270848692637658e-19	2.163587558306239e-12	1.6039822087367794e-14	0.0018264129854732268	-2.5951771468672375e-22	4.716657310721592e-18	2.7779615604897684e-16	8.067998940137342e-15	2.2674945288546928e-16
95600000	0.004086793505087492	-1.6087361242696715e-22	-1.8270848692637658e-19	2.163587558306239e-12	1.6039822087367794e-14	0.0018264129854732268	-2.595161333947574e-22	4.716657310721592e-18	2.7779615604897684e-16	8.067998940137342e-15	2.2674945288546928e-16
95700000	0.004086793505087492	-1.6087361242696715e-22	-1.8270848692637658e-19	2.163587558306239e-12	1.6039822087367794e-14	0.0018264129854732268	-2.5951455210279104e-22	4.716657310721592e-18	2.7779615604897684e-16	8.067998940137342e-15	2.2674945288546928e-16
95800000	0.004086793505087492	-1.6087361242696715e-22	-1.8270848692637658e-19	2.163587558306239e-12	1.6039822087367794e-14	0.0018264129854732268	-2.595129708108247e-22	4.716657310721592e-18	2.7779615604897684e-16	8.067998940137342e-15	2.2674945288546928e-16
95900000	0.004086793505087492	-1.6087361242696715e-22	-1.8270848692637658e-19	2.163587558306239e-12	1.6039822087367794e-14	0.0018264129854732268	-2.5951138951885833e-22	4.716657310721592e-18	2.7779615604897684e-16	8.067998940137342e-15	2.2674945288546928e-16
96000000	0.004086793505087492	-1.6087361242696715e-22	-1.8270848692637658e-19	2.163587558306239e-12	1.6039822087367794e-14	0.0018264129854732268	-2.59509808226892e-22	4.716657310721592e-18	2.7779615604897684e-16	8.067998940137342e-15	2.2674945288546928e-16
96100000	0.004086793505087492	-1.6087361242696715e-22	-1.8270848692637658e-19	2.163587558306239e-12	1.6039822087367794e-14	0.0018264129854732268	-2.5950822693492563e-22	4.716657310721592e-18	2.7779615604897684e-16	8.067998940137342e-15	2.2674945288546928e-16
96200000	0.004086793505087492	-1.6087361242696715e-22	-1.8270848692637658e-19	2.163587558306239e-12	1.6039822087367794e-14	0.0018264129854732268	-2.5950664564295927e-22	4.716657310721592e-18	2.7779615604897684e-16	8.067998940137342e-15	2.2674945288546928e-16
96300000	0.004086793505087492	-1.6087361242696715e-22	-1.8270848692637658e-19	2.163587558306239e-12	1.6039822087367794e-14	0.0018264129854732268	-2.595050643509929e-22	4.716657310721592e-18	2.7779615604897684e-16	8.067998940137342e-15	2.2674945288546928e-16
96400000	0.004086793505087492	-1.6087361242696715e-22	-1.8270848692637658e-19	2.163587558306239e-12	1.6039822087367794e-14	0.0018264129854732268	-2.5950348305902656e-22	4.716657310721592e-18	2.7779615604897684e-16	8.067998940137342e-15	2.2674945288546928e-16
96500000	0.004086793505087492	-1.6087361242696715e-22	-1.8270848692637658e-19	2.163587558306239e-12	1.6039822087367794e-14	0.0018264129854732268	-2.595019017670602e-22	4.716657310721592e-18	2.7779615604897684e-16	8.067998940137342e-15	2.2674945288546928e-16
96600000	0.004086793505087492	-1.6087361242696715e-22	-1.8270848692637658e-19	2.163587558306239e-12	1.6039822087367794e-14	0.0018264129854732268	-2.5950032047509386e-22	4.716657310721592e-18	2.7779615604897684e-16	8.067998940137342e-15	2.2674945288546928e-16
96700000	0.004086793505087492	-1.6087361242696715e-22	-1.8270848692637658e-19	2.163587558306239e-12	1.6039822087367794e-14	0.0018264129854732268	-2.594987391831275e-22	4.716657310721592e-18	2.7779615604897684e-16	8.067998940137342e-15	2.2674945288546928e-16
96800000	0.004086793505087492	-1.6087361242696715e-22	-1.8270848692637658e-19	2.163587558306239e-12	1.6039822087367794e-14	0.0018264129854732268	-2.5949715789116115e-22	4.716657310721592e-18	2.777961560489769e-16	8.067998940137342e-15	2.2674945288546928e-16
96900000	0.004086793505087492	-1.6087361242696715e-22	-1.8270848692637658e-19	2.163587558306239e-12	1.6039822087367794e-14	0.0018264129854732268	-2.594955765991948e-22	4.716657310721592e-18	2.777961560489769e-16	8.067998940137342e-15	2.2674945288546928e-16
97000000	0.004086793505087492	-1.6087361242696715e-22	-1.8270848692637658e-19	2.163587558306239e-12	1.6039822087367794e-14	0.0018264129854732268	-2.5949399530722844e-22	4.716657310721592e-18	2.777961560489769e-16	8.067998940137342e-15	2.2674945288546928e-16
97100000	0.004086793505087492	-1.6087361242696715e-22	-1.8270848692637658e-19	2.163587558306239e-12	1.6039822087367794e-14	0.0018264129854732268	-2.594924140152621e-22	4.716657310721592e-18	2.777961560489769e-16	8.067998940137342e-15	2.2674945288546928e-16
97200000	0.004086793505087492	-1.6087361242696715e-22	-1.8270848692637658e-19	2.163587558306239e-12	1.6039822087367794e-14	0.0018264129854732268	-2.5949083272329573e-22	4.716657310721592e-18	2.777961560489769e-16	8.067998940137342e-15	2.2674945288546928e-16
97300000	0.004086793505087492	-1.6087361242696715e-22	-1.8270848692637658e-19	2.163587558306239e-12	1.6039822087367794e-14	0.0018264129854732268	-2.594892514313294e-22	4.716657310721592e-18	2.777961560489769e-16	8.067998940137342e-15	2.2674945288546928e-16
97400000	0.004086793505087492	-1.6087361242696715e-22	-1.8270848692637658e-19	2.163587558306239e-12	1.6039822087367794e-14	0.0018264129854732268	-2.5948767013936302e-22	4.716657310721592e-18	2.777961560489769e-16	8.067998940137342e-15	2.2674945288546923e-16
97500000	0.004086793505087492	-1.6087361242696715e-22	-1.8270848692637658e-19	2.163587558306239e-12	1.6039822087367794e-14	0.0018264129854732268	-2.5948608884739667e-22	4.716657310721592e-18	2.777961560489769e-16	8.067998940137342e-15	2.2674945288546923e-16
97600000	0.004086793505087492	-1.6087361242696715e-22	-1.8270848692637658e-19	2.163587558306239e-12	1.6039822087367794e-14	0.0018264129854732268	-2.594845075554303e-22	4.716657310721592e-18	2.777961560489769e-16	8.067998940137342e-15	2.2674945288546923e-16
97700000	0.004086793505087492	-1.6087361242696715e-22	-1.8270848692637658e-19	2.163587558306239e-12	1.6039822087367794e-14	0.0018264129854732268	-2.59482926263464e-22	4.716657310721592e-18	2.777961560489769e-16	8.06799894013734e-15	2.2674945288546923e-16
97800000	0.004086793505087492	-1.6087361242696715e-22	-1.8270848692637658e-19	2.163587558306239e-12	1.6039822087367794e-14	0.0018264129854732268	-2.5948134497149766e-22	4.716657310721592e-18	2.777961560489769e-16	8.06799894013734e-15	2.2674945288546923e-16
97900000	0.004086793505087492	-1.6087361242696715e-22	-1.8270848692637658e-19	2.163587558306239e-12	1.6039822087367794e-14	0.0018264129854732268	-2.594797636795313e-22	4.716657310721592e-18	2.777961560489769e-16	8.06799894013734e-15	2.2674945288546923e-16
98000000	0.004086793505087492	-1.6087361242696715e-22	-1.8270848692637658e-19	2.163587558306239e-12	1.6039822087367794e-14	0.0018264129854732268	-2.5947818238756495e-22	4.716657310721592e-18	2.777961560489769e-16	8.06799894013734e-15	2.2674945288546923e-16
98100000	0.004086793505087492	-1.6087361242696715e-22	-1.8270848692637658e-19	2.163587558306239e-12	1.6039822087367794e-14	0.0018264129854732268	-2.594766010955986e-22	4.716657310721592e-18	2.777961560489769e-16	8.06799894013734e-15	2.2674945288546923e-16
98200000	0.004086793505087491	-1.6087361242696715e-22	-1.8270848692637658e-19	2.163587558306239e-12	1.6039822087367794e-14	0.0018264129854732268	-2.5947501980363224e-22	4.716657310721592e-18	2.777961560489769e-16	8.06799894013734e-15	2.2674945288546923e-16
98300000	0.004086793505087491	-1.6087361242696715e-22	-1.8270848692637658e-19	2.163587558306239e-12	1.6039822087367794e-14	0.0018264129854732268	-2.594734385116659e-22	4.716657310721592e-18	2.777961560489769e-16	8.06799894013734e-15	2.2674945288546923e-16
98400000	0.004086793505087491	-1.6087361242696715e-22	-1.8270848692637658e-19	2.163587558306239e-12	1.6039822087367794e-14	0.0018264129854732268	-2.5947185721969953e-22	4.716657310721592e-18	2.777961560489769e-16	8.06799894013734e-15	2.2674945288546923e-16
98500000	0.004086793505087491	-1.6087361242696715e-22	-1.8270848692637658e-19	2.163587558306239e-12	1.6039822087367794e-14	0.0018264129854732268	-2.594702759277332e-22	4.716657310721592e-18	2.777961560489769e-16	8.06799894013734e-15	2.2674945288546923e-16
98600000	0.004086793505087491	-1.6087361242696715e-22	-1.8270848692637658e-19	2.163587558306239e-12	1.6039822087367794e-14	0.0018264129854732268	-2.5946869463576682e-22	4.716657310721592e-18	2.777961560489769e-16	8.06799894013734e-15	2.2674945288546923e-16
98700000	0.004086793505087491	-1.6087361242696715e-22	-1.8270848692637658e-19	2.163587558306239e-12	1.6039822087367794e-14	0.0018264129854732268	-2.5946711334380047e-22	4.716657310721592e-18	2.777961560489769e-16	8.06799894013734e-15	2.2674945288546923e-16
98800000	0.004086793505087491	-1.6087361242696715e-22	-1.8270848692637658e-19	2.163587558306239e-12	1.6039822087367794e-14	0.0018264129854732268	-2.594655320518341e-22	4.716657310721592e-18	2.777961560489769e-16	8.06799894013734e-15	2.2674945288546923e-16
98900000	0.004086793505087491	-1.6087361242696715e-22	-1.8270848692637658e-19	2.163587558306239e-12	1.6039822087367794e-14	0.0018264129854732268	-2.5946395075986776e-22	4.716657310721592e-18	2.777961560489769e-16	8.06799894013734e-15	2.2674945288546923e-16
99000000	0.004086793505087491	-1.6087361242696715e-22	-1.8270848692637658e-19	2.163587558306239e-12	1.6039822087367794e-14	0.0018264129854732268	-2.594623694679014e-22	4.716657310721592e-18	2.777961560489769e-16	8.06799894013734e-15	2.2674945288546923e-16
99100000	0.004086793505087491	-1.6087361242696715e-22	-1.8270848692637658e-19	2.163587558306239e-12	1.6039822087367794e-14	0.0018264129854732268	-2.5946078817593505e-22	4.716657310721592e-18	2.777961560489769e-16	8.06799894013734e-15	2.2674945288546923e-16
99200000	0.004086793505087491	-1.6087361242696715e-22	-1.8270848692637658e-19	2.163587558306239e-12	1.6039822087367794e-14	0.0018264129854732268	-2.594592068839687e-22	4.716657310721592e-18	2.777961560489769e-16	8.06799894013734e-15	2.2674945288546923e-16
99300000	0.004086793505087491	-1.6087361242696715e-22	-1.8270848692637658e-19	2.163587558306239e-12	1.6039822087367794e-14	0.0018264129854732268	-2.5945762559200235e-22	4.716657310721592e-18	2.777961560489769e-16	8.06799894013734e-15	2.2674945288546923e-16
99400000	0.004086793505087491	-1.6087361242696715e-22	-1.8270848692637658e-19	2.163587558306239e-12	1.6039822087367794e-14	0.0018264129854732268	-2.59456044300036e-22	4.716657310721592e-18	2.777961560489769e-16	8.06799894013734e-15	2.2674945288546923e-16
99500000	0.004086793505087491	-1.6087361242696715e-22	-1.8270848692637658e-19	2.163587558306239e-12	1.6039822087367794e-14	0.0018264129854732268	-2.5945446300806964e-22	4.716657310721592e-18	2.777961560489769e-16	8.06799894013734e-15	2.2674945288546923e-16
99600000	0.004086793505087491	-1.6087361242696715e-22	-1.8270848692637658e-19	2.163587558306239e-12	1.6039822087367794e-14	0.0018264129854732268	-2.594528817161033e-22	4.716657310721592e-18	2.777961560489769e-16	8.06799894013734e-15	2.2674945288546923e-16
99700000	0.004086793505087491	-1.6087361242696715e-22	-1.8270848692637658e-19	2.163587558306239e-12	1.6039822087367794e-14	0.0018264129854732268	-2.5945130042413693e-22	4.716657310721592e-18	2.777961560489769e-16	8.06799894013734e-15	2.2674945288546923e-16
99800000	0.004086793505087491	-1.6087361242696715e-22	-1.8270848692637658e-19	2.163587558306239e-12	1.6039822087367794e-14	0.0018264129854732268	-2.5944971913217058e-22	4.716657310721592e-18	2.777961560489769e-16	8.06799894013734e-15	2.2674945288546923e-16
99900000	0.004086793505087491	-1.6087361242696715e-22	-1.8270848692637658e-19	2.163587558306239e-12	1.6039822087367794e-14	0.0018264129854732268	-2.594481378402042e-22	4.716657310721592e-18	2.777961560489769e-16	8.06799894013734e-15	2.2674945288546923e-16
100000000	0.004086793505087491	-1.6087361242696715e-22	-1.8270848692637658e-19	2.163587558306239e-12	1.6039822087367794e-14	0.0018264129854732268	-2.5944655654823787e-22	4.716657310721592e-18	2.777961560489769e-16	8.06799894013734e-15	2.2674945288546923e-16
