# Supplementary material for: Thermodynamics Underpinning the Microbial Community‐Level Nitrogen Energy Metabolism
Source: Environ Microbiol. 2025 Feb 16;27(2):e70055. doi: 10.1111/1462-2920.70055 (PMC11830459; doi:10.1111/1462-2920.70055)
Supplement: Supplementary file 1 — Data S1. [file EMI-27-e70055-s001.zip › SI/Nnetwork/Results/kdef_-10/Iin_-5/p_0.2/O2_-10.6_H_-3.5.csv]

time	N2	N2H4	N2H5	N2O	NH2OH	NH3	NH3OH	NH4	NO	NO2	NO3
0	0.00001	0.00001	0.00001	0.00001	0.00001	0.00001	0.00001	0.00001	0.00001	0.00001	0.00001
100000	0.0011507764628422238	-1.4446347613494505e-18	-2.541852544754635e-32	1.4207107296540268e-13	1.69807173374587e-14	0.007698447054133383	-2.940523839543798e-20	1.9881018183311285e-11	1.7537048375359225e-17	7.86488793157215e-18	-1.2078450962004607e-15
200000	0.0011507764628422234	-1.4446347613494505e-18	-1.4530863078191862e-31	1.4207107296540268e-13	1.6980717337457846e-14	0.007698447054133382	-2.7732359310573e-20	1.988101818331062e-11	1.7537048375359225e-17	7.864887931572148e-18	-8.129536966856626e-16
300000	0.0011507764628422236	-1.4446347613494505e-18	-2.6520236558157315e-31	1.4207107296540268e-13	1.6980717337458042e-14	0.007698447054133382	-2.605834162942618e-20	1.988101818331077e-11	1.7537048375359225e-17	7.864887931572148e-18	-4.1806229717086427e-16
400000	0.0011507764628422236	-1.4446347613494505e-18	-3.843702484542459e-31	1.4207107296540268e-13	1.698071733745805e-14	0.007698447054133383	-2.4384323948279363e-20	1.9881018183310778e-11	1.7537048375359225e-17	7.864887931572147e-18	-2.31708976560659e-17
500000	0.0011507764628422275	-1.4446347613494505e-18	-3.9082266833805405e-31	1.4207107296540268e-13	1.6980717337472945e-14	0.007698447054133379	-2.2710298635568958e-20	1.988101818370482e-11	1.7537048375359225e-17	7.864887931572148e-18	9.489131642279461e-24
600000	0.0011507764628422277	-1.4446347613494505e-18	-3.9082266833805405e-31	1.4207107296540265e-13	1.6980717337472916e-14	0.007698447054133379	-2.1036272847150893e-20	1.9881018183703957e-11	1.7537048375359225e-17	7.864887931572148e-18	9.489131642279461e-24
700000	0.0011507764628422277	-1.4446347613494505e-18	-3.9082266833805405e-31	1.4207107296540263e-13	1.698071733747289e-14	0.007698447054133379	-1.9362247058732832e-20	1.9881018183703275e-11	1.7537048375359225e-17	7.864887931572148e-18	9.48913164227946e-24
800000	0.0011507764628422275	-1.4446347613494505e-18	-3.9082266833805405e-31	1.4207107296540265e-13	1.6980717337472888e-14	0.007698447054133379	-1.768822127031477e-20	1.9881018183703275e-11	1.7537048375359225e-17	7.864887931572148e-18	9.48913164227946e-24
900000	0.0011507764628422275	-1.4446347613494505e-18	-3.9082266833805405e-31	1.4207107296540265e-13	1.6980717337472888e-14	0.007698447054133379	-1.6022082935407878e-20	1.9881018183703272e-11	1.7537048375359225e-17	7.864887931572148e-18	9.48913164227946e-24
1000000	0.0011507764628422275	-1.4446347613494505e-18	-3.9082266833805405e-31	1.4207107296540268e-13	1.6980717337472888e-14	0.007698447054133379	-1.447991727781605e-20	1.9881018183703272e-11	1.7537048375359225e-17	7.864887931572148e-18	9.48913164227946e-24
1100000	0.0011507764628422275	-1.4446347613494505e-18	-3.9082266833805405e-31	1.4207107296540268e-13	1.6980717337472885e-14	0.007698447054133379	-1.3090865632887778e-20	1.9881018183703272e-11	1.7537048375359225e-17	7.864887931572148e-18	9.48913164227946e-24
1200000	0.0011507764628422275	-1.4446347613494505e-18	-3.9082266833805405e-31	1.4207107296540268e-13	1.6980717337472885e-14	0.007698447054133379	-1.1842773530551494e-20	1.9881018183703272e-11	1.7537048375359225e-17	7.864887931572148e-18	9.48913164227946e-24
1300000	0.0011507764628422275	-1.4446347613494505e-18	-3.9082266833805405e-31	1.4207107296540268e-13	1.6980717337472885e-14	0.00769844705413338	-1.0723486500735622e-20	1.9881018183703272e-11	1.7537048375359225e-17	7.864887931572148e-18	9.48913164227946e-24
1400000	0.0011507764628422275	-1.4446347613494505e-18	-3.9082266833805405e-31	1.4207107296540268e-13	1.6980717337472885e-14	0.00769844705413338	-9.720850073368592e-21	1.9881018183703275e-11	1.7537048375359225e-17	7.864887931572148e-18	9.48913164227946e-24
1500000	0.0011507764628422275	-1.4446347613494505e-18	-3.9082266833805405e-31	1.4207107296540268e-13	1.6980717337472885e-14	0.00769844705413338	-8.82270977837883e-21	1.9881018183703275e-11	1.7537048375359225e-17	7.864887931572148e-18	9.48913164227946e-24
1600000	0.0011507764628422275	-1.4446347613494505e-18	-3.9082266833805405e-31	1.4207107296540268e-13	1.6980717337472885e-14	0.00769844705413338	-8.016911145694765e-21	1.9881018183703275e-11	1.7537048375359225e-17	7.864887931572148e-18	9.48913164227946e-24
1700000	0.0011507764628422275	-1.4446347613494505e-18	-3.9082266833805405e-31	1.4207107296540268e-13	1.6980717337472885e-14	0.00769844705413338	-7.291299705244822e-21	1.9881018183703275e-11	1.7537048375359225e-17	7.864887931572148e-18	9.48913164227946e-24
1800000	0.0011507764628422275	-1.4446347613494505e-18	-3.9082266833805405e-31	1.4207107296540268e-13	1.6980717337472885e-14	0.00769844705413338	-6.6337209869574325e-21	1.9881018183703275e-11	1.7537048375359225e-17	7.864887931572148e-18	9.48913164227946e-24
1900000	0.0011507764628422275	-1.4446347613494505e-18	-3.9082266833805405e-31	1.4207107296540268e-13	1.6980717337472885e-14	0.00769844705413338	-6.0320205207610214e-21	1.9881018183703275e-11	1.7537048375359225e-17	7.864887931572148e-18	9.48913164227946e-24
2000000	0.0011507764628422275	-1.4446347613494505e-18	-3.9082266833805405e-31	1.4207107296540268e-13	1.6980717337472885e-14	0.00769844705413338	-5.474043836584019e-21	1.9881018183703275e-11	1.7537048375359225e-17	7.864887931572148e-18	9.48913164227946e-24
2100000	0.0011507764628422275	-1.4446347613494505e-18	-3.9082266833805405e-31	1.4207107296540265e-13	1.6980717337472885e-14	0.00769844705413338	-4.947636464354851e-21	1.9881018183703272e-11	1.7537048375359225e-17	7.864887931572148e-18	9.48913164227946e-24
2200000	0.0011507764628422275	-1.4446347613494505e-18	-3.9082266833805405e-31	1.4207107296540265e-13	1.6980717337472885e-14	0.00769844705413338	-4.440643934001945e-21	1.9881018183703272e-11	1.7537048375359225e-17	7.864887931572148e-18	9.48913164227946e-24
2300000	0.0011507764628422275	-1.4446347613494505e-18	-3.9082266833805405e-31	1.4207107296540265e-13	1.6980717337472885e-14	0.00769844705413338	-3.94091177545373e-21	1.9881018183703272e-11	1.7537048375359225e-17	7.864887931572148e-18	9.48913164227946e-24
2400000	0.0011507764628422275	-1.4446347613494505e-18	-3.9082266833805405e-31	1.4207107296540265e-13	1.6980717337472885e-14	0.00769844705413338	-3.436285518638633e-21	1.9881018183703272e-11	1.7537048375359225e-17	7.864887931572148e-18	9.48913164227946e-24
2500000	0.0011507764628422275	-1.4446347613494505e-18	-3.9082266833805405e-31	1.4207107296540265e-13	1.6980717337472888e-14	0.00769844705413338	-2.9146106934850814e-21	1.9881018183703272e-11	1.7537048375359225e-17	7.864887931572148e-18	9.48913164227946e-24
2600000	0.0011507764628422275	-1.4446347613494505e-18	-3.9082266833805405e-31	1.4207107296540263e-13	1.6980717337472888e-14	0.00769844705413338	-2.363732829921504e-21	1.9881018183703272e-11	1.7537048375359225e-17	7.864887931572148e-18	9.48913164227946e-24
2700000	0.0011507764628422275	-1.4446347613494505e-18	-3.9082266833805405e-31	1.4207107296540263e-13	1.6980717337472888e-14	0.00769844705413338	-1.7714974578763273e-21	1.9881018183703272e-11	1.7537048375359225e-17	7.864887931572148e-18	9.48913164227946e-24
2800000	0.0011507764628422275	-1.4446347613494505e-18	-3.9082266833805405e-31	1.4207107296540263e-13	1.6980717337472888e-14	0.00769844705413338	-1.12575010727798e-21	1.9881018183703272e-11	1.7537048375359225e-17	7.864887931572148e-18	9.48913164227946e-24
2900000	0.0011507764628422275	-1.4446347613494505e-18	-3.9082266833805405e-31	1.4207107296540263e-13	1.6980717337472888e-14	0.00769844705413338	-4.1433630805488954e-22	1.9881018183703272e-11	1.7537048375359225e-17	7.864887931572148e-18	9.48913164227946e-24
3000000	0.0011507764628422275	-1.4446347613494505e-18	-3.9082266833805405e-31	1.4207107296540263e-13	1.6980717337472888e-14	0.00769844705413338	3.5086447337417853e-22	1.9881018183703272e-11	1.7537048375359225e-17	7.864887931572148e-18	9.48913164227946e-24
3100000	0.0011507764628422275	-1.4446347613494505e-18	-3.9082266833805405e-31	1.4207107296540263e-13	1.6980717337472888e-14	0.00769844705413338	1.004646494757846e-21	1.9881018183703272e-11	1.7537048375359225e-17	7.864887931572148e-18	9.48913164227946e-24
3200000	0.0011507764628422275	-1.4446347613494505e-18	-3.9082266833805405e-31	1.4207107296540263e-13	1.6980717337472888e-14	0.00769844705413338	1.522291620522177e-21	1.9881018183703272e-11	1.7537048375359225e-17	7.864887931572148e-18	9.48913164227946e-24
3300000	0.0011507764628422275	-1.4446347613494505e-18	-3.9082266833805405e-31	1.4207107296540263e-13	1.6980717337472888e-14	0.00769844705413338	1.9147316132532258e-21	1.9881018183703272e-11	1.7537048375359225e-17	7.864887931572148e-18	9.48913164227946e-24
3400000	0.0011507764628422275	-1.4446347613494505e-18	-3.9082266833805405e-31	1.4207107296540263e-13	1.6980717337472888e-14	0.00769844705413338	2.192898235537047e-21	1.9881018183703272e-11	1.7537048375359225e-17	7.864887931572148e-18	9.48913164227946e-24
3500000	0.0011507764628422275	-1.4446347613494505e-18	-3.9082266833805405e-31	1.4207107296540263e-13	1.6980717337472888e-14	0.00769844705413338	2.3677232499596948e-21	1.9881018183703272e-11	1.7537048375359225e-17	7.864887931572148e-18	9.48913164227946e-24
3600000	0.0011507764628422275	-1.4446347613494505e-18	-3.9082266833805405e-31	1.4207107296540263e-13	1.6980717337472888e-14	0.00769844705413338	2.4501384191072247e-21	1.9881018183703272e-11	1.7537048375359225e-17	7.864887931572148e-18	9.48913164227946e-24
3700000	0.0011507764628422275	-1.4446347613494505e-18	-3.9082266833805405e-31	1.4207107296540263e-13	1.6980717337472888e-14	0.00769844705413338	2.4510755055656896e-21	1.9881018183703272e-11	1.7537048375359225e-17	7.864887931572148e-18	9.48913164227946e-24
3800000	0.0011507764628422275	-1.4446347613494505e-18	-3.9082266833805405e-31	1.4207107296540263e-13	1.6980717337472888e-14	0.00769844705413338	2.3814662719211453e-21	1.9881018183703272e-11	1.7537048375359225e-17	7.864887931572148e-18	9.48913164227946e-24
3900000	0.0011507764628422275	-1.4446347613494505e-18	-3.9082266833805405e-31	1.4207107296540263e-13	1.6980717337472888e-14	0.00769844705413338	2.252242480759646e-21	1.9881018183703272e-11	1.7537048375359225e-17	7.864887931572148e-18	9.48913164227946e-24
4000000	0.0011507764628422275	-1.4446347613494505e-18	-3.9082266833805405e-31	1.4207107296540263e-13	1.6980717337472888e-14	0.00769844705413338	2.0743358946672454e-21	1.988101818370327e-11	1.7537048375359225e-17	7.864887931572148e-18	9.48913164227946e-24
4100000	0.0011507764628422275	-1.4446347613494505e-18	-3.9082266833805405e-31	1.4207107296540263e-13	1.6980717337472888e-14	0.00769844705413338	1.858678276229999e-21	1.988101818370327e-11	1.7537048375359225e-17	7.864887931572148e-18	9.48913164227946e-24
4200000	0.0011507764628422275	-1.4446347613494505e-18	-3.9082266833805405e-31	1.4207107296540263e-13	1.6980717337472888e-14	0.007698447054133379	1.6162013880339607e-21	1.988101818370327e-11	1.7537048375359225e-17	7.864887931572148e-18	9.48913164227946e-24
4300000	0.0011507764628422275	-1.4446347613494505e-18	-3.9082266833805405e-31	1.4207107296540263e-13	1.6980717337472888e-14	0.007698447054133379	1.3578369926651858e-21	1.988101818370327e-11	1.7537048375359225e-17	7.864887931572148e-18	9.48913164227946e-24
4400000	0.0011507764628422275	-1.4446347613494505e-18	-3.9082266833805405e-31	1.4207107296540263e-13	1.6980717337472888e-14	0.007698447054133379	1.094516852709728e-21	1.988101818370327e-11	1.7537048375359225e-17	7.864887931572148e-18	9.48913164227946e-24
4500000	0.0011507764628422275	-1.4446347613494505e-18	-3.9082266833805405e-31	1.4207107296540263e-13	1.6980717337472888e-14	0.007698447054133379	8.37172730753642e-22	1.988101818370327e-11	1.7537048375359225e-17	7.864887931572148e-18	9.48913164227946e-24
4600000	0.0011507764628422275	-1.4446347613494505e-18	-3.9082266833805405e-31	1.4207107296540263e-13	1.6980717337472888e-14	0.007698447054133379	5.967363893829825e-22	1.988101818370327e-11	1.7537048375359225e-17	7.864887931572148e-18	9.48913164227946e-24
4700000	0.0011507764628422275	-1.4446347613494505e-18	-3.9082266833805405e-31	1.4207107296540263e-13	1.6980717337472888e-14	0.007698447054133379	3.8413959118380387e-22	1.988101818370327e-11	1.7537048375359225e-17	7.864887931572148e-18	9.48913164227946e-24
4800000	0.0011507764628422275	-1.4446347613494505e-18	-3.9082266833805405e-31	1.4207107296540263e-13	1.6980717337472888e-14	0.007698447054133379	2.1031409874216058e-22	1.988101818370327e-11	1.7537048375359225e-17	7.864887931572148e-18	9.48913164227946e-24
4900000	0.0011507764628422275	-1.4446347613494505e-18	-3.9082266833805405e-31	1.4207107296540263e-13	1.6980717337472888e-14	0.007698447054133379	8.619167464410718e-23	1.988101818370327e-11	1.7537048375359225e-17	7.864887931572148e-18	9.48913164227946e-24
5000000	0.0011507764628422275	-1.4446347613494505e-18	-3.9082266833805405e-31	1.4207107296540263e-13	1.6980717337472888e-14	0.007698447054133379	2.2704081475698168e-23	1.988101818370327e-11	1.7537048375359225e-17	7.864887931572148e-18	9.48913164227946e-24
5100000	0.0011507764628422275	-1.4446347613494505e-18	-3.9082266833805405e-31	1.4207107296540263e-13	1.6980717337472888e-14	0.007698447054133379	2.71310298849766e-22	1.988101818370327e-11	1.7537048375359225e-17	7.864887931572148e-18	9.48913164227946e-24
5200000	0.0011507764628422275	-1.4446347613494505e-18	-3.9082266833805405e-31	1.4207107296540263e-13	1.6980717337472888e-14	0.007698447054133379	1.5848048560005362e-21	1.988101818370327e-11	1.7537048375359225e-17	7.864887931572148e-18	9.48913164227946e-24
5300000	0.0011507764628422275	-1.4446347613494505e-18	-3.9082266833805405e-31	1.4207107296540265e-13	1.6980717337472888e-14	0.007698447054133379	3.474990284420093e-21	1.988101818370327e-11	1.7537048375359225e-17	7.864887931572148e-18	9.48913164227946e-24
5400000	0.0011507764628422275	-1.4446347613494505e-18	-3.9082266833805405e-31	1.4207107296540265e-13	1.6980717337472888e-14	0.007698447054133379	5.318147634943087e-21	1.988101818370327e-11	1.7537048375359225e-17	7.864887931572148e-18	9.48913164227946e-24
5500000	0.0011507764628422275	-1.4446347613494505e-18	-3.9082266833805405e-31	1.4207107296540265e-13	1.6980717337472888e-14	0.007698447054133379	5.577167241574623e-21	1.988101818370327e-11	1.7537048375359235e-17	7.864887931572153e-18	9.489131642279464e-24
5600000	0.0011507764628422275	-1.4446347613494505e-18	-3.9082266833805405e-31	1.4207107296540265e-13	1.6980717337472888e-14	0.007698447054133379	3.975684352143287e-21	1.988101818370327e-11	1.7537048375359256e-17	7.864887931572162e-18	9.489131642279476e-24
5700000	0.0011507764628422275	-1.4446347613494505e-18	-3.9082266833805405e-31	1.4207107296540265e-13	1.6980717337472888e-14	0.007698447054133379	1.3244706597573449e-21	1.988101818370327e-11	1.7537048375359284e-17	7.864887931572174e-18	9.48913164227949e-24
5800000	0.0011507764628422275	-1.4446347613494505e-18	-3.9082266833805405e-31	1.4207107296540265e-13	1.6980717337472888e-14	0.007698447054133379	-1.7383131686207124e-21	1.988101818370327e-11	1.7537048375359305e-17	7.864887931572185e-18	9.489131642279504e-24
5900000	0.0011507764628422275	-1.4446347613494505e-18	-3.9082266833805405e-31	1.4207107296540265e-13	1.6980717337472888e-14	0.007698447054133379	-5.5440156499260085e-21	1.988101818370327e-11	1.7537048375359296e-17	7.86488793157218e-18	9.489131642279498e-24
6000000	0.0011507764628422275	-1.4446347613494505e-18	-3.9082266833805405e-31	1.4207107296540265e-13	1.6980717337472888e-14	0.007698447054133379	-1.0175113805470785e-20	1.988101818370327e-11	1.7537048375359262e-17	7.864887931572167e-18	9.48913164227948e-24
6100000	0.0011507764628422275	-1.4446347613494505e-18	-3.9082266833805405e-31	1.4207107296540265e-13	1.6980717337472888e-14	0.007698447054133379	-1.5632298786513993e-20	1.988101818370327e-11	1.7537048375359222e-17	7.864887931572147e-18	9.489131642279458e-24
6200000	0.0011507764628422275	-1.4446347613494505e-18	-3.9082266833805405e-31	1.4207107296540265e-13	1.6980717337472888e-14	0.007698447054133379	-1.994645134256962e-20	1.988101818370327e-11	1.7537048375359194e-17	7.864887931572134e-18	9.489131642279444e-24
6300000	0.0011507764628422275	-1.4446347613494505e-18	-3.9082266833805405e-31	1.4207107296540263e-13	1.6980717337472888e-14	0.007698447054133379	-2.18604085292007e-20	1.988101818370327e-11	1.7537048375359185e-17	7.86488793157213e-18	9.489131642279438e-24
6400000	0.0011507764628422275	-1.4446347613494505e-18	-3.9082266833805405e-31	1.4207107296540263e-13	1.6980717337472888e-14	0.007698447054133379	-2.1914066229029305e-20	1.988101818370327e-11	1.7537048375359185e-17	7.86488793157213e-18	9.489131642279439e-24
6500000	0.0011507764628422275	-1.4446347613494505e-18	-3.9082266833805405e-31	1.4207107296540263e-13	1.6980717337472888e-14	0.007698447054133379	-2.0647320324677488e-20	1.988101818370327e-11	1.7537048375359198e-17	7.864887931572134e-18	9.489131642279445e-24
6600000	0.0011507764628422275	-1.4446347613494505e-18	-3.9082266833805405e-31	1.4207107296540263e-13	1.6980717337472888e-14	0.007698447054133379	-1.860006669876732e-20	1.988101818370327e-11	1.753704837535921e-17	7.86488793157214e-18	9.489131642279452e-24
6700000	0.0011507764628422277	-1.4446347613494505e-18	-3.9082266833805405e-31	1.4207107296540263e-13	1.6980717337472888e-14	0.007698447054133379	-1.6312201233920857e-20	1.988101818370327e-11	1.753704837535922e-17	7.864887931572147e-18	9.489131642279458e-24
6800000	0.0011507764628422277	-1.4446347613494505e-18	-3.9082266833805405e-31	1.4207107296540263e-13	1.6980717337472888e-14	0.007698447054133379	-1.4323555108883964e-20	1.988101818370327e-11	1.7537048375359225e-17	7.864887931572148e-18	9.489131642279461e-24
6900000	0.0011507764628422277	-1.4446347613494505e-18	-3.9082266833805405e-31	1.4207107296540263e-13	1.6980717337472888e-14	0.007698447054133379	-1.2853506814671542e-20	1.988101818370327e-11	1.7537048375359225e-17	7.864887931572148e-18	9.489131642279461e-24
7000000	0.0011507764628422277	-1.4446347613494505e-18	-3.9082266833805405e-31	1.4207107296540263e-13	1.6980717337472888e-14	0.007698447054133379	-1.1693074252192508e-20	1.988101818370327e-11	1.7537048375359225e-17	7.864887931572148e-18	9.489131642279461e-24
7100000	0.0011507764628422277	-1.4446347613494505e-18	-3.9082266833805405e-31	1.4207107296540263e-13	1.6980717337472888e-14	0.007698447054133379	-1.0718276462488705e-20	1.988101818370327e-11	1.7537048375359225e-17	7.864887931572148e-18	9.489131642279461e-24
7200000	0.0011507764628422277	-1.4446347613494505e-18	-3.9082266833805405e-31	1.4207107296540263e-13	1.6980717337472888e-14	0.007698447054133379	-9.805132486601978e-21	1.988101818370327e-11	1.7537048375359225e-17	7.864887931572148e-18	9.489131642279461e-24
7300000	0.0011507764628422277	-1.4446347613494505e-18	-3.9082266833805405e-31	1.4207107296540263e-13	1.6980717337472888e-14	0.007698447054133379	-8.829661365574172e-21	1.988101818370327e-11	1.7537048375359225e-17	7.864887931572148e-18	9.48913164227946e-24
7400000	0.0011507764628422275	-1.4446347613494505e-18	-3.9082266833805405e-31	1.4207107296540263e-13	1.6980717337472888e-14	0.007698447054133379	-7.66788214044713e-21	1.988101818370327e-11	1.7537048375359225e-17	7.864887931572148e-18	9.48913164227946e-24
7500000	0.0011507764628422275	-1.4446347613494505e-18	-3.9082266833805405e-31	1.4207107296540263e-13	1.6980717337472888e-14	0.007698447054133379	-6.1958138522626996e-21	1.988101818370327e-11	1.7537048375359225e-17	7.864887931572148e-18	9.48913164227946e-24
7600000	0.0011507764628422275	-1.4446347613494505e-18	-3.9082266833805405e-31	1.4207107296540263e-13	1.6980717337472888e-14	0.007698447054133379	-4.7097693130742874e-21	1.988101818370327e-11	1.7537048375359225e-17	7.864887931572148e-18	9.48913164227946e-24
7700000	0.0011507764628422275	-1.4446347613494505e-18	-3.9082266833805405e-31	1.4207107296540263e-13	1.6980717337472888e-14	0.007698447054133379	-3.5570716955390305e-21	1.988101818370327e-11	1.753704837535923e-17	7.864887931572151e-18	9.489131642279463e-24
7800000	0.0011507764628422275	-1.4446347613494505e-18	-3.9082266833805405e-31	1.4207107296540263e-13	1.6980717337472888e-14	0.007698447054133379	-2.6585774683781264e-21	1.988101818370327e-11	1.7537048375359238e-17	7.864887931572154e-18	9.489131642279466e-24
7900000	0.0011507764628422275	-1.4446347613494505e-18	-3.9082266833805405e-31	1.4207107296540263e-13	1.6980717337472888e-14	0.007698447054133379	-1.935075737583352e-21	1.988101818370327e-11	1.7537048375359247e-17	7.864887931572158e-18	9.48913164227947e-24
8000000	0.0011507764628422275	-1.4446347613494505e-18	-3.9082266833805405e-31	1.4207107296540263e-13	1.6980717337472888e-14	0.007698447054133379	-1.3073556091464844e-21	1.988101818370327e-11	1.7537048375359256e-17	7.864887931572162e-18	9.489131642279476e-24
8100000	0.0011507764628422275	-1.4446347613494505e-18	-3.9082266833805405e-31	1.4207107296540265e-13	1.6980717337472888e-14	0.007698447054133379	-6.962061890592992e-22	1.988101818370327e-11	1.7537048375359268e-17	7.864887931572167e-18	9.489131642279482e-24
8200000	0.0011507764628422275	-1.4446347613494505e-18	-3.9082266833805405e-31	1.4207107296540265e-13	1.6980717337472888e-14	0.007698447054133379	-2.2416583313574105e-23	1.988101818370327e-11	1.753704837535928e-17	7.864887931572173e-18	9.489131642279488e-24
8300000	0.0011507764628422275	-1.4446347613494505e-18	-3.9082266833805405e-31	1.4207107296540265e-13	1.6980717337472888e-14	0.007698447054133379	6.725440689630889e-22	1.988101818370327e-11	1.753704837535929e-17	7.864887931572178e-18	9.489131642279494e-24
8400000	0.0011507764628422275	-1.4446347613494505e-18	-3.9082266833805405e-31	1.4207107296540268e-13	1.6980717337472888e-14	0.007698447054133379	1.2774886736261845e-21	1.988101818370327e-11	1.75370483753593e-17	7.864887931572182e-18	9.489131642279498e-24
8500000	0.0011507764628422275	-1.4446347613494505e-18	-3.9082266833805405e-31	1.4207107296540268e-13	1.6980717337472888e-14	0.007698447054133379	1.796743550003901e-21	1.988101818370327e-11	1.753704837535931e-17	7.864887931572185e-18	9.489131642279502e-24
8600000	0.0011507764628422275	-1.4446347613494505e-18	-3.9082266833805405e-31	1.4207107296540268e-13	1.6980717337472888e-14	0.007698447054133379	2.234858468052809e-21	1.988101818370327e-11	1.7537048375359315e-17	7.864887931572188e-18	9.489131642279505e-24
8700000	0.0011507764628422275	-1.4446347613494505e-18	-3.9082266833805405e-31	1.4207107296540268e-13	1.6980717337472888e-14	0.007698447054133379	2.596383197729479e-21	1.988101818370327e-11	1.753704837535932e-17	7.864887931572191e-18	9.489131642279508e-24
8800000	0.0011507764628422275	-1.4446347613494505e-18	-3.9082266833805405e-31	1.4207107296540268e-13	1.6980717337472888e-14	0.007698447054133379	2.885867508990483e-21	1.988101818370327e-11	1.7537048375359324e-17	7.864887931572193e-18	9.48913164227951e-24
8900000	0.0011507764628422275	-1.4446347613494505e-18	-3.9082266833805405e-31	1.4207107296540268e-13	1.6980717337472888e-14	0.007698447054133379	3.1078611717923917e-21	1.988101818370327e-11	1.7537048375359327e-17	7.864887931572195e-18	9.489131642279511e-24
9000000	0.0011507764628422275	-1.4446347613494505e-18	-3.9082266833805405e-31	1.4207107296540268e-13	1.6980717337472888e-14	0.007698447054133379	3.2669139560917752e-21	1.988101818370327e-11	1.7537048375359327e-17	7.864887931572195e-18	9.489131642279511e-24
9100000	0.0011507764628422275	-1.4446347613494505e-18	-3.9082266833805405e-31	1.4207107296540268e-13	1.6980717337472888e-14	0.007698447054133379	3.367575631845206e-21	1.988101818370327e-11	1.7537048375359327e-17	7.864887931572195e-18	9.489131642279511e-24
9200000	0.0011507764628422275	-1.4446347613494505e-18	-3.9082266833805405e-31	1.4207107296540268e-13	1.6980717337472888e-14	0.007698447054133379	3.4143959690092544e-21	1.988101818370327e-11	1.7537048375359327e-17	7.864887931572195e-18	9.489131642279511e-24
9300000	0.0011507764628422275	-1.4446347613494505e-18	-3.9082266833805405e-31	1.4207107296540268e-13	1.6980717337472888e-14	0.007698447054133379	3.411924737540492e-21	1.988101818370327e-11	1.7537048375359324e-17	7.864887931572193e-18	9.48913164227951e-24
9400000	0.0011507764628422275	-1.4446347613494505e-18	-3.9082266833805405e-31	1.4207107296540268e-13	1.6980717337472888e-14	0.007698447054133379	3.3647117073954863e-21	1.988101818370327e-11	1.753704837535932e-17	7.864887931572191e-18	9.489131642279508e-24
9500000	0.0011507764628422275	-1.4446347613494505e-18	-3.9082266833805405e-31	1.4207107296540268e-13	1.6980717337472888e-14	0.007698447054133379	3.2773066485308128e-21	1.988101818370327e-11	1.7537048375359318e-17	7.864887931572191e-18	9.489131642279507e-24
9600000	0.0011507764628422275	-1.4446347613494505e-18	-3.9082266833805405e-31	1.4207107296540268e-13	1.6980717337472888e-14	0.007698447054133379	3.1542593309030403e-21	1.988101818370327e-11	1.7537048375359315e-17	7.864887931572188e-18	9.489131642279505e-24
9700000	0.0011507764628422275	-1.4446347613494505e-18	-3.9082266833805405e-31	1.4207107296540268e-13	1.6980717337472888e-14	0.007698447054133379	3.0001195244687403e-21	1.988101818370327e-11	1.753704837535931e-17	7.864887931572187e-18	9.489131642279502e-24
9800000	0.0011507764628422275	-1.4446347613494505e-18	-3.9082266833805405e-31	1.4207107296540268e-13	1.6980717337472888e-14	0.007698447054133379	2.8194369991844835e-21	1.988101818370327e-11	1.7537048375359305e-17	7.864887931572185e-18	9.4891316422795e-24
9900000	0.0011507764628422275	-1.4446347613494505e-18	-3.9082266833805405e-31	1.4207107296540268e-13	1.6980717337472888e-14	0.007698447054133379	2.6167615250068408e-21	1.988101818370327e-11	1.75370483753593e-17	7.864887931572182e-18	9.489131642279496e-24
10000000	0.0011507764628422275	-1.4446347613494505e-18	-3.9082266833805405e-31	1.4207107296540268e-13	1.6980717337472888e-14	0.00769844705413338	2.3966428718923833e-21	1.988101818370327e-11	1.7537048375359293e-17	7.864887931572179e-18	9.489131642279494e-24
10100000	0.0011507764628422275	-1.4446347613494505e-18	-3.9082266833805405e-31	1.4207107296540268e-13	1.6980717337472888e-14	0.00769844705413338	2.163630809797682e-21	1.988101818370327e-11	1.7537048375359287e-17	7.864887931572178e-18	9.48913164227949e-24
10200000	0.0011507764628422275	-1.4446347613494505e-18	-3.9082266833805405e-31	1.4207107296540268e-13	1.6980717337472888e-14	0.00769844705413338	1.9222751086793077e-21	1.988101818370327e-11	1.753704837535928e-17	7.864887931572174e-18	9.489131642279488e-24
10300000	0.0011507764628422275	-1.4446347613494505e-18	-3.9082266833805405e-31	1.4207107296540268e-13	1.6980717337472888e-14	0.00769844705413338	1.6771255384938314e-21	1.988101818370327e-11	1.7537048375359275e-17	7.864887931572171e-18	9.489131642279485e-24
10400000	0.0011507764628422275	-1.4446347613494505e-18	-3.9082266833805405e-31	1.4207107296540268e-13	1.6980717337472888e-14	0.00769844705413338	1.4327318691978245e-21	1.988101818370327e-11	1.7537048375359268e-17	7.864887931572168e-18	9.48913164227948e-24
10500000	0.0011507764628422275	-1.4446347613494505e-18	-3.9082266833805405e-31	1.4207107296540268e-13	1.6980717337472888e-14	0.00769844705413338	1.1936438707478577e-21	1.988101818370327e-11	1.7537048375359262e-17	7.864887931572165e-18	9.489131642279477e-24
10600000	0.0011507764628422275	-1.4446347613494505e-18	-3.9082266833805405e-31	1.4207107296540265e-13	1.6980717337472888e-14	0.00769844705413338	9.644113131005016e-22	1.988101818370327e-11	1.7537048375359256e-17	7.864887931572164e-18	9.489131642279474e-24
10700000	0.0011507764628422275	-1.4446347613494505e-18	-3.9082266833805405e-31	1.4207107296540265e-13	1.6980717337472888e-14	0.00769844705413338	7.495839662123277e-22	1.988101818370327e-11	1.753704837535925e-17	7.86488793157216e-18	9.489131642279471e-24
10800000	0.0011507764628422275	-1.4446347613494505e-18	-3.9082266833805405e-31	1.4207107296540265e-13	1.6980717337472888e-14	0.00769844705413338	5.537116000399066e-22	1.988101818370327e-11	1.7537048375359244e-17	7.864887931572158e-18	9.489131642279469e-24
10900000	0.0011507764628422275	-1.4446347613494505e-18	-3.9082266833805405e-31	1.4207107296540265e-13	1.6980717337472888e-14	0.00769844705413338	3.813439845398094e-22	1.988101818370327e-11	1.753704837535924e-17	7.864887931572156e-18	9.489131642279466e-24
11000000	0.0011507764628422275	-1.4446347613494505e-18	-3.9082266833805405e-31	1.4207107296540265e-13	1.6980717337472888e-14	0.00769844705413338	2.370308896686072e-22	1.988101818370327e-11	1.7537048375359235e-17	7.864887931572154e-18	9.489131642279464e-24
11100000	0.0011507764628422275	-1.4446347613494505e-18	-3.9082266833805405e-31	1.4207107296540265e-13	1.6980717337472888e-14	0.00769844705413338	1.2532208538287074e-22	1.988101818370327e-11	1.753704837535923e-17	7.864887931572153e-18	9.489131642279461e-24
11200000	0.0011507764628422275	-1.4446347613494505e-18	-3.9082266833805405e-31	1.4207107296540265e-13	1.6980717337472888e-14	0.00769844705413338	5.0767341639171154e-23	1.988101818370327e-11	1.7537048375359228e-17	7.864887931572151e-18	9.48913164227946e-24
11300000	0.0011507764628422275	-1.4446347613494505e-18	-3.9082266833805405e-31	1.4207107296540265e-13	1.6980717337472888e-14	0.00769844705413338	1.791642839407933e-23	1.988101818370327e-11	1.7537048375359225e-17	7.86488793157215e-18	9.489131642279458e-24
11400000	0.0011507764628422275	-1.4446347613494505e-18	-3.9082266833805405e-31	1.4207107296540265e-13	1.6980717337472888e-14	0.00769844705413338	1.6911283739864247e-23	1.988101818370327e-11	1.7537048375359225e-17	7.86488793157215e-18	9.489131642279458e-24
11500000	0.0011507764628422275	-1.4446347613494505e-18	-3.9082266833805405e-31	1.4207107296540265e-13	1.6980717337472888e-14	0.00769844705413338	1.7110467478868486e-23	1.988101818370327e-11	1.7537048375359222e-17	7.864887931572148e-18	9.489131642279457e-24
11600000	0.0011507764628422275	-1.4446347613494505e-18	-3.9082266833805405e-31	1.4207107296540265e-13	1.6980717337472888e-14	0.00769844705413338	1.7281912010351995e-23	1.988101818370327e-11	1.7537048375359222e-17	7.864887931572148e-18	9.489131642279457e-24
11700000	0.0011507764628422275	-1.4446347613494505e-18	-3.9082266833805405e-31	1.4207107296540265e-13	1.6980717337472888e-14	0.00769844705413338	1.742707577600575e-23	1.988101818370327e-11	1.753704837535922e-17	7.864887931572148e-18	9.489131642279455e-24
11800000	0.0011507764628422275	-1.4446347613494505e-18	-3.9082266833805405e-31	1.4207107296540265e-13	1.6980717337472888e-14	0.00769844705413338	1.7547417217520724e-23	1.988101818370327e-11	1.753704837535922e-17	7.864887931572147e-18	9.489131642279455e-24
11900000	0.0011507764628422275	-1.4446347613494505e-18	-3.9082266833805405e-31	1.4207107296540265e-13	1.6980717337472888e-14	0.00769844705413338	1.76443947765879e-23	1.988101818370327e-11	1.753704837535922e-17	7.864887931572147e-18	9.489131642279455e-24
12000000	0.0011507764628422275	-1.4446347613494505e-18	-3.9082266833805405e-31	1.4207107296540265e-13	1.6980717337472888e-14	0.00769844705413338	1.7719466894898246e-23	1.988101818370327e-11	1.753704837535922e-17	7.864887931572147e-18	9.489131642279454e-24
12100000	0.0011507764628422275	-1.4446347613494505e-18	-3.9082266833805405e-31	1.4207107296540265e-13	1.6980717337472888e-14	0.00769844705413338	1.7774092014142746e-23	1.988101818370327e-11	1.753704837535922e-17	7.864887931572147e-18	9.489131642279454e-24
12200000	0.0011507764628422275	-1.4446347613494505e-18	-3.9082266833805405e-31	1.4207107296540265e-13	1.6980717337472888e-14	0.00769844705413338	1.7809728576012372e-23	1.988101818370327e-11	1.753704837535922e-17	7.864887931572147e-18	9.489131642279454e-24
12300000	0.0011507764628422275	-1.4446347613494505e-18	-3.9082266833805405e-31	1.4207107296540265e-13	1.6980717337472888e-14	0.00769844705413338	1.78278350221981e-23	1.988101818370327e-11	1.753704837535922e-17	7.864887931572147e-18	9.489131642279454e-24
12400000	0.0011507764628422275	-1.4446347613494505e-18	-3.9082266833805405e-31	1.4207107296540265e-13	1.6980717337472888e-14	0.00769844705413338	1.782986979439091e-23	1.988101818370327e-11	1.753704837535922e-17	7.864887931572147e-18	9.489131642279454e-24
12500000	0.0011507764628422275	-1.4446347613494505e-18	-3.9082266833805405e-31	1.4207107296540265e-13	1.6980717337472888e-14	0.00769844705413338	1.781729133428177e-23	1.988101818370327e-11	1.753704837535922e-17	7.864887931572147e-18	9.489131642279454e-24
12600000	0.0011507764628422275	-1.4446347613494505e-18	-3.9082266833805405e-31	1.4207107296540265e-13	1.6980717337472888e-14	0.00769844705413338	1.779155808356167e-23	1.988101818370327e-11	1.753704837535922e-17	7.864887931572147e-18	9.489131642279454e-24
12700000	0.0011507764628422275	-1.4446347613494505e-18	-3.9082266833805405e-31	1.4207107296540265e-13	1.6980717337472888e-14	0.00769844705413338	1.7754128483921574e-23	1.988101818370327e-11	1.753704837535922e-17	7.864887931572147e-18	9.489131642279455e-24
12800000	0.0011507764628422275	-1.4446347613494505e-18	-3.9082266833805405e-31	1.4207107296540265e-13	1.6980717337472888e-14	0.00769844705413338	1.7706460977052464e-23	1.988101818370327e-11	1.753704837535922e-17	7.864887931572147e-18	9.489131642279455e-24
12900000	0.0011507764628422275	-1.4446347613494505e-18	-3.9082266833805405e-31	1.4207107296540265e-13	1.6980717337472888e-14	0.00769844705413338	1.7650014004645316e-23	1.988101818370327e-11	1.753704837535922e-17	7.864887931572147e-18	9.489131642279455e-24
13000000	0.0011507764628422275	-1.4446347613494505e-18	-3.9082266833805405e-31	1.4207107296540265e-13	1.6980717337472888e-14	0.00769844705413338	1.7586246008391107e-23	1.988101818370327e-11	1.753704837535922e-17	7.864887931572147e-18	9.489131642279455e-24
13100000	0.0011507764628422277	-1.4446347613494505e-18	-3.9082266833805405e-31	1.4207107296540265e-13	1.698071733747289e-14	0.00769844705413338	1.751661542998081e-23	1.9881018183703272e-11	1.7537048375359222e-17	7.864887931572147e-18	9.489131642279455e-24
13200000	0.0011507764628422277	-1.4446347613494505e-18	-3.9082266833805405e-31	1.4207107296540265e-13	1.698071733747289e-14	0.00769844705413338	1.7442580711105402e-23	1.9881018183703272e-11	1.7537048375359222e-17	7.864887931572147e-18	9.489131642279457e-24
13300000	0.0011507764628422277	-1.4446347613494505e-18	-3.9082266833805405e-31	1.4207107296540265e-13	1.698071733747289e-14	0.00769844705413338	1.736560029345586e-23	1.9881018183703272e-11	1.7537048375359222e-17	7.864887931572147e-18	9.489131642279457e-24
13400000	0.0011507764628422277	-1.4446347613494505e-18	-3.9082266833805405e-31	1.4207107296540265e-13	1.698071733747289e-14	0.007698447054133379	1.7287132618723165e-23	1.9881018183703272e-11	1.7537048375359222e-17	7.864887931572147e-18	9.489131642279457e-24
13500000	0.0011507764628422277	-1.4446347613494505e-18	-3.9082266833805405e-31	1.4207107296540265e-13	1.698071733747289e-14	0.007698447054133379	1.720863612859829e-23	1.9881018183703272e-11	1.7537048375359225e-17	7.864887931572147e-18	9.489131642279457e-24
13600000	0.0011507764628422277	-1.4446347613494505e-18	-3.9082266833805405e-31	1.4207107296540265e-13	1.698071733747289e-14	0.007698447054133379	1.7131569264772207e-23	1.9881018183703272e-11	1.7537048375359225e-17	7.864887931572148e-18	9.489131642279458e-24
13700000	0.0011507764628422277	-1.4446347613494505e-18	-3.9082266833805405e-31	1.4207107296540265e-13	1.698071733747289e-14	0.007698447054133379	1.7057390468935896e-23	1.9881018183703272e-11	1.7537048375359225e-17	7.864887931572148e-18	9.489131642279458e-24
13800000	0.0011507764628422277	-1.4446347613494505e-18	-3.9082266833805405e-31	1.4207107296540265e-13	1.698071733747289e-14	0.007698447054133379	1.6987558182780336e-23	1.9881018183703272e-11	1.7537048375359225e-17	7.864887931572148e-18	9.489131642279458e-24
13900000	0.0011507764628422277	-1.4446347613494505e-18	-3.9082266833805405e-31	1.4207107296540265e-13	1.698071733747289e-14	0.007698447054133379	1.6923530847996497e-23	1.9881018183703272e-11	1.7537048375359225e-17	7.864887931572148e-18	9.489131642279458e-24
14000000	0.0011507764628422277	-1.4446347613494505e-18	-3.9082266833805405e-31	1.4207107296540265e-13	1.698071733747289e-14	0.007698447054133379	1.6866766906275363e-23	1.9881018183703272e-11	1.7537048375359228e-17	7.864887931572148e-18	9.489131642279458e-24
14100000	0.0011507764628422277	-1.4446347613494505e-18	-3.9082266833805405e-31	1.4207107296540265e-13	1.698071733747289e-14	0.007698447054133379	1.6818724799307906e-23	1.9881018183703272e-11	1.7537048375359228e-17	7.864887931572148e-18	9.48913164227946e-24
14200000	0.0011507764628422277	-1.4446347613494505e-18	-3.9082266833805405e-31	1.4207107296540265e-13	1.698071733747289e-14	0.007698447054133379	1.67808629687851e-23	1.9881018183703272e-11	1.7537048375359228e-17	7.864887931572148e-18	9.48913164227946e-24
14300000	0.0011507764628422277	-1.4446347613494505e-18	-3.9082266833805405e-31	1.4207107296540265e-13	1.698071733747289e-14	0.007698447054133379	1.6754639856397927e-23	1.9881018183703272e-11	1.7537048375359228e-17	7.864887931572148e-18	9.48913164227946e-24
14400000	0.0011507764628422277	-1.4446347613494505e-18	-3.9082266833805405e-31	1.4207107296540265e-13	1.698071733747289e-14	0.007698447054133379	1.674151390383736e-23	1.9881018183703272e-11	1.7537048375359228e-17	7.864887931572148e-18	9.48913164227946e-24
14500000	0.0011507764628422277	-1.4446347613494505e-18	-3.9082266833805405e-31	1.4207107296540265e-13	1.698071733747289e-14	0.007698447054133379	1.674030066592114e-23	1.9881018183703272e-11	1.7537048375359228e-17	7.864887931572148e-18	9.48913164227946e-24
14600000	0.0011507764628422277	-1.4446347613494505e-18	-3.9082266833805405e-31	1.4207107296540265e-13	1.698071733747289e-14	0.007698447054133379	1.6740373209130962e-23	1.9881018183703272e-11	1.7537048375359228e-17	7.864887931572148e-18	9.48913164227946e-24
14700000	0.0011507764628422277	-1.4446347613494505e-18	-3.9082266833805405e-31	1.4207107296540265e-13	1.698071733747289e-14	0.007698447054133379	1.6740442792575882e-23	1.9881018183703272e-11	1.7537048375359228e-17	7.864887931572148e-18	9.48913164227946e-24
14800000	0.0011507764628422277	-1.4446347613494505e-18	-3.9082266833805405e-31	1.4207107296540265e-13	1.698071733747289e-14	0.007698447054133379	1.6740509461733568e-23	1.9881018183703272e-11	1.7537048375359228e-17	7.864887931572148e-18	9.48913164227946e-24
14900000	0.0011507764628422277	-1.4446347613494505e-18	-3.9082266833805405e-31	1.4207107296540265e-13	1.698071733747289e-14	0.007698447054133379	1.6740573262081683e-23	1.9881018183703272e-11	1.7537048375359228e-17	7.864887931572148e-18	9.48913164227946e-24
15000000	0.0011507764628422277	-1.4446347613494505e-18	-3.9082266833805405e-31	1.4207107296540265e-13	1.698071733747289e-14	0.007698447054133379	1.6740634239097897e-23	1.9881018183703272e-11	1.7537048375359228e-17	7.864887931572148e-18	9.48913164227946e-24
15100000	0.0011507764628422277	-1.4446347613494505e-18	-3.9082266833805405e-31	1.4207107296540265e-13	1.698071733747289e-14	0.007698447054133379	1.6740692438259873e-23	1.9881018183703272e-11	1.7537048375359228e-17	7.864887931572148e-18	9.48913164227946e-24
15200000	0.0011507764628422277	-1.4446347613494505e-18	-3.9082266833805405e-31	1.4207107296540265e-13	1.698071733747289e-14	0.007698447054133379	1.674074790504528e-23	1.9881018183703272e-11	1.7537048375359228e-17	7.864887931572148e-18	9.48913164227946e-24
15300000	0.0011507764628422277	-1.4446347613494505e-18	-3.9082266833805405e-31	1.4207107296540265e-13	1.698071733747289e-14	0.007698447054133379	1.6740800684931783e-23	1.9881018183703272e-11	1.7537048375359228e-17	7.864887931572148e-18	9.48913164227946e-24
15400000	0.0011507764628422277	-1.4446347613494505e-18	-3.9082266833805405e-31	1.4207107296540265e-13	1.698071733747289e-14	0.007698447054133379	1.6740850823397048e-23	1.9881018183703272e-11	1.7537048375359228e-17	7.864887931572148e-18	9.48913164227946e-24
15500000	0.0011507764628422277	-1.4446347613494505e-18	-3.9082266833805405e-31	1.4207107296540265e-13	1.698071733747289e-14	0.007698447054133379	1.674089836591874e-23	1.9881018183703272e-11	1.7537048375359228e-17	7.864887931572148e-18	9.48913164227946e-24
15600000	0.0011507764628422277	-1.4446347613494505e-18	-3.9082266833805405e-31	1.4207107296540265e-13	1.698071733747289e-14	0.007698447054133379	1.6740943357974525e-23	1.9881018183703272e-11	1.7537048375359228e-17	7.864887931572148e-18	9.48913164227946e-24
15700000	0.0011507764628422277	-1.4446347613494505e-18	-3.9082266833805405e-31	1.4207107296540265e-13	1.698071733747289e-14	0.007698447054133379	1.674098584504207e-23	1.9881018183703272e-11	1.7537048375359228e-17	7.864887931572148e-18	9.48913164227946e-24
15800000	0.0011507764628422277	-1.4446347613494505e-18	-3.9082266833805405e-31	1.4207107296540265e-13	1.698071733747289e-14	0.007698447054133379	1.6741025872599044e-23	1.9881018183703272e-11	1.7537048375359228e-17	7.864887931572148e-18	9.48913164227946e-24
15900000	0.0011507764628422277	-1.4446347613494505e-18	-3.9082266833805405e-31	1.4207107296540265e-13	1.698071733747289e-14	0.007698447054133379	1.674106348612311e-23	1.9881018183703272e-11	1.7537048375359228e-17	7.864887931572148e-18	9.48913164227946e-24
16000000	0.0011507764628422277	-1.4446347613494505e-18	-3.9082266833805405e-31	1.4207107296540265e-13	1.698071733747289e-14	0.007698447054133379	1.6741098731091935e-23	1.9881018183703272e-11	1.7537048375359228e-17	7.864887931572148e-18	9.48913164227946e-24
16100000	0.0011507764628422277	-1.4446347613494505e-18	-3.9082266833805405e-31	1.4207107296540265e-13	1.698071733747289e-14	0.007698447054133379	1.674113165298318e-23	1.9881018183703272e-11	1.7537048375359228e-17	7.864887931572148e-18	9.48913164227946e-24
16200000	0.0011507764628422277	-1.4446347613494505e-18	-3.9082266833805405e-31	1.4207107296540265e-13	1.698071733747289e-14	0.007698447054133379	1.6741162297274522e-23	1.9881018183703272e-11	1.7537048375359228e-17	7.864887931572148e-18	9.48913164227946e-24
16300000	0.0011507764628422277	-1.4446347613494505e-18	-3.9082266833805405e-31	1.4207107296540265e-13	1.698071733747289e-14	0.007698447054133379	1.6741190709443617e-23	1.9881018183703272e-11	1.7537048375359228e-17	7.864887931572147e-18	9.48913164227946e-24
16400000	0.0011507764628422277	-1.4446347613494505e-18	-3.9082266833805405e-31	1.4207107296540265e-13	1.698071733747289e-14	0.007698447054133379	1.674121693496814e-23	1.9881018183703272e-11	1.7537048375359228e-17	7.864887931572147e-18	9.48913164227946e-24
16500000	0.0011507764628422277	-1.4446347613494505e-18	-3.9082266833805405e-31	1.4207107296540265e-13	1.698071733747289e-14	0.007698447054133379	1.6741241019325745e-23	1.9881018183703272e-11	1.7537048375359228e-17	7.864887931572147e-18	9.489131642279461e-24
16600000	0.0011507764628422277	-1.4446347613494505e-18	-3.9082266833805405e-31	1.4207107296540265e-13	1.698071733747289e-14	0.007698447054133379	1.674126300799411e-23	1.9881018183703272e-11	1.7537048375359228e-17	7.864887931572147e-18	9.489131642279461e-24
16700000	0.0011507764628422277	-1.4446347613494505e-18	-3.9082266833805405e-31	1.4207107296540265e-13	1.698071733747289e-14	0.007698447054133379	1.6741282946450894e-23	1.9881018183703272e-11	1.7537048375359228e-17	7.864887931572147e-18	9.489131642279461e-24
16800000	0.0011507764628422277	-1.4446347613494505e-18	-3.9082266833805405e-31	1.4207107296540265e-13	1.698071733747289e-14	0.007698447054133379	1.6741300880173767e-23	1.9881018183703272e-11	1.7537048375359228e-17	7.864887931572147e-18	9.489131642279461e-24
16900000	0.0011507764628422277	-1.4446347613494505e-18	-3.9082266833805405e-31	1.4207107296540265e-13	1.698071733747289e-14	0.007698447054133379	1.6741316854640394e-23	1.9881018183703272e-11	1.7537048375359228e-17	7.864887931572147e-18	9.489131642279461e-24
17000000	0.0011507764628422277	-1.4446347613494505e-18	-3.9082266833805405e-31	1.4207107296540265e-13	1.698071733747289e-14	0.007698447054133379	1.674133091532844e-23	1.9881018183703272e-11	1.7537048375359228e-17	7.864887931572147e-18	9.489131642279461e-24
17100000	0.0011507764628422277	-1.4446347613494505e-18	-3.9082266833805405e-31	1.4207107296540265e-13	1.698071733747289e-14	0.007698447054133379	1.6741343107715573e-23	1.9881018183703272e-11	1.7537048375359228e-17	7.864887931572147e-18	9.489131642279461e-24
17200000	0.0011507764628422277	-1.4446347613494505e-18	-3.9082266833805405e-31	1.4207107296540265e-13	1.698071733747289e-14	0.007698447054133379	1.674135347727946e-23	1.9881018183703272e-11	1.7537048375359228e-17	7.864887931572147e-18	9.489131642279461e-24
17300000	0.0011507764628422277	-1.4446347613494505e-18	-3.9082266833805405e-31	1.4207107296540265e-13	1.698071733747289e-14	0.007698447054133379	1.6741362069497762e-23	1.9881018183703272e-11	1.7537048375359228e-17	7.864887931572147e-18	9.489131642279461e-24
17400000	0.0011507764628422277	-1.4446347613494505e-18	-3.9082266833805405e-31	1.4207107296540265e-13	1.698071733747289e-14	0.007698447054133379	1.6741368929848147e-23	1.9881018183703272e-11	1.7537048375359228e-17	7.864887931572147e-18	9.489131642279461e-24
17500000	0.0011507764628422277	-1.4446347613494505e-18	-3.9082266833805405e-31	1.4207107296540265e-13	1.698071733747289e-14	0.007698447054133379	1.6741374103808284e-23	1.9881018183703272e-11	1.7537048375359228e-17	7.864887931572147e-18	9.489131642279461e-24
17600000	0.0011507764628422277	-1.4446347613494505e-18	-3.9082266833805405e-31	1.4207107296540265e-13	1.698071733747289e-14	0.007698447054133379	1.6741377636855838e-23	1.9881018183703272e-11	1.7537048375359228e-17	7.864887931572147e-18	9.489131642279461e-24
17700000	0.0011507764628422277	-1.4446347613494505e-18	-3.9082266833805405e-31	1.4207107296540265e-13	1.698071733747289e-14	0.007698447054133379	1.6741379574468474e-23	1.9881018183703272e-11	1.7537048375359228e-17	7.864887931572147e-18	9.489131642279461e-24
17800000	0.0011507764628422277	-1.4446347613494505e-18	-3.9082266833805405e-31	1.4207107296540265e-13	1.698071733747289e-14	0.007698447054133379	1.674137996212386e-23	1.9881018183703272e-11	1.7537048375359228e-17	7.864887931572147e-18	9.489131642279461e-24
17900000	0.0011507764628422277	-1.4446347613494505e-18	-3.9082266833805405e-31	1.4207107296540265e-13	1.698071733747289e-14	0.007698447054133379	1.674137884529966e-23	1.9881018183703272e-11	1.7537048375359228e-17	7.864887931572147e-18	9.489131642279461e-24
18000000	0.0011507764628422277	-1.4446347613494505e-18	-3.9082266833805405e-31	1.4207107296540265e-13	1.698071733747289e-14	0.007698447054133379	1.6741376269473543e-23	1.9881018183703272e-11	1.7537048375359228e-17	7.864887931572147e-18	9.489131642279461e-24
18100000	0.0011507764628422277	-1.4446347613494505e-18	-3.9082266833805405e-31	1.4207107296540265e-13	1.698071733747289e-14	0.007698447054133379	1.674137228012317e-23	1.9881018183703272e-11	1.7537048375359228e-17	7.864887931572147e-18	9.489131642279461e-24
18200000	0.0011507764628422277	-1.4446347613494505e-18	-3.9082266833805405e-31	1.4207107296540265e-13	1.698071733747289e-14	0.007698447054133379	1.674136692272621e-23	1.9881018183703272e-11	1.7537048375359228e-17	7.864887931572147e-18	9.489131642279461e-24
18300000	0.0011507764628422277	-1.4446347613494505e-18	-3.9082266833805405e-31	1.4207107296540265e-13	1.698071733747289e-14	0.007698447054133379	1.6741360242760333e-23	1.9881018183703272e-11	1.7537048375359228e-17	7.864887931572147e-18	9.489131642279461e-24
18400000	0.0011507764628422277	-1.4446347613494505e-18	-3.9082266833805405e-31	1.4207107296540265e-13	1.698071733747289e-14	0.007698447054133379	1.67413522857032e-23	1.9881018183703272e-11	1.7537048375359228e-17	7.864887931572147e-18	9.489131642279461e-24
18500000	0.0011507764628422277	-1.4446347613494505e-18	-3.9082266833805405e-31	1.4207107296540265e-13	1.698071733747289e-14	0.007698447054133379	1.6741343097032475e-23	1.9881018183703272e-11	1.7537048375359228e-17	7.864887931572147e-18	9.489131642279461e-24
18600000	0.0011507764628422277	-1.4446347613494505e-18	-3.9082266833805405e-31	1.4207107296540265e-13	1.698071733747289e-14	0.007698447054133379	1.6741332722225832e-23	1.9881018183703272e-11	1.7537048375359228e-17	7.864887931572147e-18	9.489131642279461e-24
18700000	0.0011507764628422277	-1.4446347613494505e-18	-3.9082266833805405e-31	1.4207107296540265e-13	1.698071733747289e-14	0.007698447054133379	1.6741321206760933e-23	1.9881018183703272e-11	1.7537048375359228e-17	7.864887931572147e-18	9.489131642279461e-24
18800000	0.0011507764628422277	-1.4446347613494505e-18	-3.9082266833805405e-31	1.4207107296540265e-13	1.698071733747289e-14	0.007698447054133379	1.6741308596115442e-23	1.9881018183703272e-11	1.7537048375359228e-17	7.864887931572147e-18	9.489131642279461e-24
18900000	0.0011507764628422277	-1.4446347613494505e-18	-3.9082266833805405e-31	1.4207107296540265e-13	1.698071733747289e-14	0.007698447054133379	1.6741294935767026e-23	1.9881018183703272e-11	1.7537048375359228e-17	7.864887931572147e-18	9.489131642279461e-24
19000000	0.0011507764628422277	-1.4446347613494505e-18	-3.9082266833805405e-31	1.4207107296540265e-13	1.698071733747289e-14	0.007698447054133379	1.6741280271193354e-23	1.9881018183703272e-11	1.7537048375359228e-17	7.864887931572147e-18	9.489131642279461e-24
19100000	0.0011507764628422277	-1.4446347613494505e-18	-3.9082266833805405e-31	1.4207107296540265e-13	1.698071733747289e-14	0.007698447054133379	1.6741264647872092e-23	1.9881018183703272e-11	1.7537048375359228e-17	7.864887931572147e-18	9.489131642279461e-24
19200000	0.0011507764628422277	-1.4446347613494505e-18	-3.9082266833805405e-31	1.4207107296540265e-13	1.698071733747289e-14	0.007698447054133379	1.6741248111280902e-23	1.9881018183703272e-11	1.7537048375359228e-17	7.864887931572147e-18	9.489131642279461e-24
19300000	0.0011507764628422277	-1.4446347613494505e-18	-3.9082266833805405e-31	1.4207107296540265e-13	1.698071733747289e-14	0.007698447054133379	1.6741230706897453e-23	1.9881018183703272e-11	1.7537048375359228e-17	7.864887931572147e-18	9.489131642279461e-24
19400000	0.0011507764628422277	-1.4446347613494505e-18	-3.9082266833805405e-31	1.4207107296540265e-13	1.698071733747289e-14	0.007698447054133379	1.6741212480199413e-23	1.9881018183703272e-11	1.7537048375359228e-17	7.864887931572147e-18	9.489131642279461e-24
19500000	0.0011507764628422277	-1.4446347613494505e-18	-3.9082266833805405e-31	1.4207107296540265e-13	1.698071733747289e-14	0.007698447054133379	1.6741193476664442e-23	1.9881018183703272e-11	1.7537048375359228e-17	7.864887931572147e-18	9.489131642279461e-24
19600000	0.0011507764628422277	-1.4446347613494505e-18	-3.9082266833805405e-31	1.4207107296540265e-13	1.698071733747289e-14	0.007698447054133379	1.6741173741770213e-23	1.9881018183703272e-11	1.7537048375359228e-17	7.864887931572147e-18	9.489131642279461e-24
19700000	0.0011507764628422277	-1.4446347613494505e-18	-3.9082266833805405e-31	1.4207107296540265e-13	1.698071733747289e-14	0.007698447054133379	1.6741153320994388e-23	1.9881018183703272e-11	1.7537048375359228e-17	7.864887931572147e-18	9.489131642279461e-24
19800000	0.0011507764628422277	-1.4446347613494505e-18	-3.9082266833805405e-31	1.4207107296540265e-13	1.698071733747289e-14	0.007698447054133379	1.6741132259814634e-23	1.9881018183703272e-11	1.7537048375359228e-17	7.864887931572147e-18	9.489131642279461e-24
19900000	0.0011507764628422277	-1.4446347613494505e-18	-3.9082266833805405e-31	1.4207107296540265e-13	1.698071733747289e-14	0.007698447054133379	1.674111060370862e-23	1.9881018183703272e-11	1.7537048375359228e-17	7.864887931572147e-18	9.489131642279461e-24
20000000	0.0011507764628422277	-1.4446347613494505e-18	-3.9082266833805405e-31	1.4207107296540265e-13	1.698071733747289e-14	0.007698447054133379	1.6741088398154005e-23	1.9881018183703272e-11	1.7537048375359228e-17	7.864887931572147e-18	9.489131642279461e-24
20100000	0.0011507764628422277	-1.4446347613494505e-18	-3.9082266833805405e-31	1.4207107296540265e-13	1.698071733747289e-14	0.007698447054133379	1.6741065688628463e-23	1.9881018183703272e-11	1.7537048375359228e-17	7.864887931572147e-18	9.48913164227946e-24
20200000	0.0011507764628422277	-1.4446347613494505e-18	-3.9082266833805405e-31	1.4207107296540265e-13	1.698071733747289e-14	0.007698447054133379	1.6741042520609655e-23	1.9881018183703272e-11	1.7537048375359228e-17	7.864887931572147e-18	9.48913164227946e-24
20300000	0.0011507764628422277	-1.4446347613494505e-18	-3.9082266833805405e-31	1.4207107296540265e-13	1.698071733747289e-14	0.007698447054133379	1.674101893957525e-23	1.9881018183703272e-11	1.7537048375359228e-17	7.864887931572147e-18	9.48913164227946e-24
20400000	0.0011507764628422277	-1.4446347613494505e-18	-3.9082266833805405e-31	1.4207107296540265e-13	1.698071733747289e-14	0.007698447054133379	1.674099499100291e-23	1.9881018183703272e-11	1.7537048375359228e-17	7.864887931572147e-18	9.48913164227946e-24
20500000	0.0011507764628422277	-1.4446347613494505e-18	-3.9082266833805405e-31	1.4207107296540265e-13	1.698071733747289e-14	0.007698447054133379	1.6740970720370306e-23	1.9881018183703272e-11	1.7537048375359228e-17	7.864887931572147e-18	9.48913164227946e-24
20600000	0.0011507764628422277	-1.4446347613494505e-18	-3.9082266833805405e-31	1.4207107296540265e-13	1.6980717337472888e-14	0.007698447054133379	1.6740946173155105e-23	1.9881018183703272e-11	1.7537048375359228e-17	7.864887931572147e-18	9.48913164227946e-24
20700000	0.0011507764628422277	-1.4446347613494505e-18	-3.9082266833805405e-31	1.4207107296540263e-13	1.6980717337472888e-14	0.007698447054133379	1.6740921394834966e-23	1.9881018183703272e-11	1.7537048375359228e-17	7.864887931572147e-18	9.48913164227946e-24
20800000	0.0011507764628422277	-1.4446347613494505e-18	-3.9082266833805405e-31	1.4207107296540263e-13	1.6980717337472888e-14	0.007698447054133379	1.674089643088756e-23	1.9881018183703272e-11	1.7537048375359228e-17	7.864887931572147e-18	9.48913164227946e-24
20900000	0.0011507764628422277	-1.4446347613494505e-18	-3.9082266833805405e-31	1.4207107296540263e-13	1.6980717337472888e-14	0.007698447054133379	1.6740871326790556e-23	1.9881018183703272e-11	1.7537048375359228e-17	7.864887931572147e-18	9.48913164227946e-24
21000000	0.0011507764628422277	-1.4446347613494505e-18	-3.9082266833805405e-31	1.4207107296540263e-13	1.6980717337472888e-14	0.007698447054133379	1.6740846128021615e-23	1.988101818370327e-11	1.7537048375359228e-17	7.864887931572147e-18	9.48913164227946e-24
21100000	0.0011507764628422277	-1.4446347613494505e-18	-3.9082266833805405e-31	1.4207107296540263e-13	1.6980717337472888e-14	0.007698447054133379	1.6740820880058402e-23	1.988101818370327e-11	1.7537048375359228e-17	7.864887931572147e-18	9.48913164227946e-24
21200000	0.0011507764628422277	-1.4446347613494505e-18	-3.9082266833805405e-31	1.4207107296540263e-13	1.6980717337472888e-14	0.007698447054133379	1.674079562837859e-23	1.988101818370327e-11	1.7537048375359228e-17	7.864887931572147e-18	9.48913164227946e-24
21300000	0.0011507764628422275	-1.4446347613494505e-18	-3.9082266833805405e-31	1.4207107296540263e-13	1.6980717337472888e-14	0.007698447054133379	1.6740770418459838e-23	1.988101818370327e-11	1.7537048375359228e-17	7.864887931572147e-18	9.48913164227946e-24
21400000	0.0011507764628422275	-1.4446347613494505e-18	-3.9082266833805405e-31	1.4207107296540263e-13	1.6980717337472888e-14	0.007698447054133379	1.6740745295779816e-23	1.988101818370327e-11	1.7537048375359228e-17	7.864887931572147e-18	9.48913164227946e-24
21500000	0.0011507764628422275	-1.4446347613494505e-18	-3.9082266833805405e-31	1.4207107296540263e-13	1.6980717337472888e-14	0.007698447054133379	1.674072030581619e-23	1.988101818370327e-11	1.7537048375359228e-17	7.864887931572147e-18	9.48913164227946e-24
21600000	0.0011507764628422275	-1.4446347613494505e-18	-3.9082266833805405e-31	1.4207107296540263e-13	1.6980717337472888e-14	0.007698447054133379	1.6740695494046625e-23	1.988101818370327e-11	1.7537048375359228e-17	7.864887931572147e-18	9.48913164227946e-24
21700000	0.0011507764628422275	-1.4446347613494505e-18	-3.9082266833805405e-31	1.4207107296540263e-13	1.6980717337472888e-14	0.007698447054133379	1.674067090594879e-23	1.988101818370327e-11	1.7537048375359228e-17	7.864887931572147e-18	9.48913164227946e-24
21800000	0.0011507764628422275	-1.4446347613494505e-18	-3.9082266833805405e-31	1.4207107296540263e-13	1.6980717337472888e-14	0.007698447054133379	1.6740646587000343e-23	1.988101818370327e-11	1.7537048375359228e-17	7.864887931572147e-18	9.48913164227946e-24
21900000	0.0011507764628422275	-1.4446347613494505e-18	-3.9082266833805405e-31	1.4207107296540263e-13	1.6980717337472888e-14	0.007698447054133379	1.674062258267896e-23	1.988101818370327e-11	1.7537048375359228e-17	7.864887931572147e-18	9.48913164227946e-24
22000000	0.0011507764628422275	-1.4446347613494505e-18	-3.9082266833805405e-31	1.4207107296540263e-13	1.6980717337472888e-14	0.007698447054133379	1.6740598938462302e-23	1.988101818370327e-11	1.7537048375359228e-17	7.864887931572147e-18	9.48913164227946e-24
22100000	0.0011507764628422275	-1.4446347613494505e-18	-3.9082266833805405e-31	1.4207107296540263e-13	1.6980717337472888e-14	0.007698447054133379	1.6740575699828036e-23	1.988101818370327e-11	1.7537048375359228e-17	7.864887931572147e-18	9.48913164227946e-24
22200000	0.0011507764628422275	-1.4446347613494505e-18	-3.9082266833805405e-31	1.4207107296540263e-13	1.6980717337472888e-14	0.007698447054133379	1.6740552912253828e-23	1.988101818370327e-11	1.7537048375359228e-17	7.864887931572147e-18	9.48913164227946e-24
22300000	0.0011507764628422275	-1.4446347613494505e-18	-3.9082266833805405e-31	1.4207107296540263e-13	1.6980717337472888e-14	0.007698447054133379	1.6740530621217344e-23	1.988101818370327e-11	1.7537048375359228e-17	7.864887931572147e-18	9.48913164227946e-24
22400000	0.0011507764628422275	-1.4446347613494505e-18	-3.9082266833805405e-31	1.4207107296540263e-13	1.6980717337472888e-14	0.007698447054133379	1.6740508872196253e-23	1.988101818370327e-11	1.7537048375359228e-17	7.864887931572147e-18	9.48913164227946e-24
22500000	0.0011507764628422275	-1.4446347613494505e-18	-3.9082266833805405e-31	1.4207107296540263e-13	1.6980717337472888e-14	0.007698447054133379	1.6740487710668216e-23	1.988101818370327e-11	1.7537048375359228e-17	7.864887931572147e-18	9.48913164227946e-24
22600000	0.0011507764628422275	-1.4446347613494505e-18	-3.9082266833805405e-31	1.4207107296540263e-13	1.6980717337472888e-14	0.007698447054133379	1.67404671821109e-23	1.988101818370327e-11	1.7537048375359228e-17	7.864887931572147e-18	9.48913164227946e-24
22700000	0.0011507764628422275	-1.4446347613494505e-18	-3.9082266833805405e-31	1.4207107296540263e-13	1.6980717337472888e-14	0.007698447054133379	1.6740447332001977e-23	1.988101818370327e-11	1.7537048375359228e-17	7.864887931572147e-18	9.48913164227946e-24
22800000	0.0011507764628422275	-1.4446347613494505e-18	-3.9082266833805405e-31	1.4207107296540263e-13	1.6980717337472888e-14	0.007698447054133379	1.6740428205819104e-23	1.988101818370327e-11	1.7537048375359228e-17	7.864887931572147e-18	9.48913164227946e-24
22900000	0.0011507764628422275	-1.4446347613494505e-18	-3.9082266833805405e-31	1.4207107296540263e-13	1.6980717337472888e-14	0.007698447054133379	1.6740409849039955e-23	1.988101818370327e-11	1.7537048375359228e-17	7.864887931572147e-18	9.48913164227946e-24
23000000	0.0011507764628422275	-1.4446347613494505e-18	-3.9082266833805405e-31	1.4207107296540263e-13	1.6980717337472888e-14	0.007698447054133379	1.6740392307142192e-23	1.988101818370327e-11	1.7537048375359228e-17	7.864887931572147e-18	9.48913164227946e-24
23100000	0.0011507764628422275	-1.4446347613494505e-18	-3.9082266833805405e-31	1.4207107296540263e-13	1.6980717337472888e-14	0.007698447054133379	1.6740375625603485e-23	1.988101818370327e-11	1.7537048375359228e-17	7.864887931572147e-18	9.48913164227946e-24
23200000	0.0011507764628422275	-1.4446347613494505e-18	-3.9082266833805405e-31	1.4207107296540263e-13	1.6980717337472888e-14	0.007698447054133379	1.6740359849901495e-23	1.988101818370327e-11	1.7537048375359228e-17	7.864887931572147e-18	9.48913164227946e-24
23300000	0.0011507764628422275	-1.4446347613494505e-18	-3.9082266833805405e-31	1.4207107296540263e-13	1.6980717337472888e-14	0.007698447054133379	1.674034502551389e-23	1.988101818370327e-11	1.7537048375359228e-17	7.864887931572147e-18	9.48913164227946e-24
23400000	0.0011507764628422275	-1.4446347613494505e-18	-3.9082266833805405e-31	1.4207107296540263e-13	1.6980717337472888e-14	0.007698447054133379	1.6740331197918337e-23	1.988101818370327e-11	1.7537048375359228e-17	7.864887931572147e-18	9.48913164227946e-24
23500000	0.0011507764628422275	-1.4446347613494505e-18	-3.9082266833805405e-31	1.4207107296540263e-13	1.6980717337472888e-14	0.007698447054133379	1.6740318412592502e-23	1.988101818370327e-11	1.7537048375359228e-17	7.864887931572147e-18	9.48913164227946e-24
23600000	0.0011507764628422275	-1.4446347613494505e-18	-3.9082266833805405e-31	1.4207107296540263e-13	1.6980717337472888e-14	0.007698447054133379	1.674030671501405e-23	1.988101818370327e-11	1.7537048375359228e-17	7.864887931572147e-18	9.48913164227946e-24
23700000	0.0011507764628422275	-1.4446347613494505e-18	-3.9082266833805405e-31	1.4207107296540263e-13	1.6980717337472888e-14	0.007698447054133379	1.674029615066065e-23	1.988101818370327e-11	1.7537048375359228e-17	7.864887931572147e-18	9.48913164227946e-24
23800000	0.0011507764628422275	-1.4446347613494505e-18	-3.9082266833805405e-31	1.4207107296540263e-13	1.6980717337472888e-14	0.007698447054133379	1.6740286765009965e-23	1.988101818370327e-11	1.7537048375359228e-17	7.864887931572147e-18	9.48913164227946e-24
23900000	0.0011507764628422275	-1.4446347613494505e-18	-3.9082266833805405e-31	1.4207107296540263e-13	1.6980717337472888e-14	0.007698447054133379	1.6740278603539663e-23	1.988101818370327e-11	1.7537048375359228e-17	7.864887931572147e-18	9.48913164227946e-24
24000000	0.0011507764628422275	-1.4446347613494505e-18	-3.9082266833805405e-31	1.4207107296540263e-13	1.6980717337472888e-14	0.007698447054133379	1.6740271711727407e-23	1.988101818370327e-11	1.7537048375359228e-17	7.864887931572147e-18	9.48913164227946e-24
24100000	0.0011507764628422275	-1.4446347613494505e-18	-3.9082266833805405e-31	1.4207107296540263e-13	1.6980717337472888e-14	0.007698447054133379	1.6740266135050868e-23	1.988101818370327e-11	1.7537048375359228e-17	7.864887931572147e-18	9.48913164227946e-24
24200000	0.0011507764628422275	-1.4446347613494505e-18	-3.9082266833805405e-31	1.4207107296540263e-13	1.6980717337472888e-14	0.007698447054133379	1.674026191898771e-23	1.988101818370327e-11	1.7537048375359228e-17	7.864887931572147e-18	9.48913164227946e-24
24300000	0.0011507764628422275	-1.4446347613494505e-18	-3.9082266833805405e-31	1.4207107296540263e-13	1.6980717337472888e-14	0.007698447054133379	1.6740259109015595e-23	1.988101818370327e-11	1.7537048375359228e-17	7.864887931572147e-18	9.48913164227946e-24
24400000	0.0011507764628422275	-1.4446347613494505e-18	-3.9082266833805405e-31	1.4207107296540263e-13	1.6980717337472888e-14	0.007698447054133379	1.6740257750612195e-23	1.988101818370327e-11	1.7537048375359228e-17	7.864887931572147e-18	9.48913164227946e-24
24500000	0.0011507764628422275	-1.4446347613494505e-18	-3.9082266833805405e-31	1.4207107296540263e-13	1.6980717337472888e-14	0.007698447054133379	1.6740257628342172e-23	1.988101818370327e-11	1.7537048375359228e-17	7.864887931572147e-18	9.48913164227946e-24
24600000	0.0011507764628422275	-1.4446347613494505e-18	-3.9082266833805405e-31	1.4207107296540263e-13	1.6980717337472888e-14	0.007698447054133379	1.6740257635822997e-23	1.988101818370327e-11	1.7537048375359228e-17	7.864887931572147e-18	9.48913164227946e-24
24700000	0.0011507764628422275	-1.4446347613494505e-18	-3.9082266833805405e-31	1.4207107296540263e-13	1.6980717337472888e-14	0.007698447054133379	1.6740257642998603e-23	1.988101818370327e-11	1.7537048375359228e-17	7.864887931572147e-18	9.48913164227946e-24
24800000	0.0011507764628422275	-1.4446347613494505e-18	-3.9082266833805405e-31	1.4207107296540263e-13	1.6980717337472888e-14	0.007698447054133379	1.6740257649873678e-23	1.988101818370327e-11	1.7537048375359228e-17	7.864887931572147e-18	9.48913164227946e-24
24900000	0.0011507764628422275	-1.4446347613494505e-18	-3.9082266833805405e-31	1.4207107296540263e-13	1.6980717337472888e-14	0.007698447054133379	1.6740257656452917e-23	1.988101818370327e-11	1.7537048375359228e-17	7.864887931572147e-18	9.48913164227946e-24
25000000	0.0011507764628422275	-1.4446347613494505e-18	-3.9082266833805405e-31	1.4207107296540263e-13	1.6980717337472888e-14	0.007698447054133379	1.6740257662741007e-23	1.988101818370327e-11	1.7537048375359228e-17	7.864887931572147e-18	9.48913164227946e-24
25100000	0.0011507764628422275	-1.4446347613494505e-18	-3.9082266833805405e-31	1.4207107296540263e-13	1.6980717337472888e-14	0.007698447054133379	1.6740257668742637e-23	1.988101818370327e-11	1.7537048375359228e-17	7.864887931572147e-18	9.48913164227946e-24
25200000	0.0011507764628422275	-1.4446347613494505e-18	-3.9082266833805405e-31	1.4207107296540263e-13	1.6980717337472888e-14	0.007698447054133379	1.67402576744625e-23	1.988101818370327e-11	1.7537048375359228e-17	7.864887931572147e-18	9.48913164227946e-24
25300000	0.0011507764628422275	-1.4446347613494505e-18	-3.9082266833805405e-31	1.4207107296540263e-13	1.6980717337472888e-14	0.007698447054133379	1.6740257679905278e-23	1.988101818370327e-11	1.7537048375359228e-17	7.864887931572147e-18	9.48913164227946e-24
25400000	0.0011507764628422275	-1.4446347613494505e-18	-3.9082266833805405e-31	1.4207107296540263e-13	1.6980717337472888e-14	0.007698447054133379	1.674025768507567e-23	1.988101818370327e-11	1.7537048375359228e-17	7.864887931572147e-18	9.48913164227946e-24
25500000	0.0011507764628422275	-1.4446347613494505e-18	-3.9082266833805405e-31	1.4207107296540263e-13	1.6980717337472888e-14	0.007698447054133379	1.674025768997836e-23	1.988101818370327e-11	1.7537048375359228e-17	7.864887931572147e-18	9.48913164227946e-24
25600000	0.0011507764628422275	-1.4446347613494505e-18	-3.9082266833805405e-31	1.4207107296540263e-13	1.6980717337472888e-14	0.007698447054133379	1.674025769461804e-23	1.988101818370327e-11	1.7537048375359228e-17	7.864887931572147e-18	9.48913164227946e-24
25700000	0.0011507764628422275	-1.4446347613494505e-18	-3.9082266833805405e-31	1.4207107296540263e-13	1.6980717337472888e-14	0.007698447054133379	1.67402576989994e-23	1.988101818370327e-11	1.7537048375359228e-17	7.864887931572147e-18	9.48913164227946e-24
25800000	0.0011507764628422275	-1.4446347613494505e-18	-3.9082266833805405e-31	1.4207107296540263e-13	1.6980717337472888e-14	0.007698447054133379	1.6740257703127128e-23	1.988101818370327e-11	1.7537048375359228e-17	7.864887931572147e-18	9.48913164227946e-24
25900000	0.0011507764628422275	-1.4446347613494505e-18	-3.9082266833805405e-31	1.4207107296540263e-13	1.6980717337472888e-14	0.007698447054133379	1.6740257707005916e-23	1.988101818370327e-11	1.7537048375359228e-17	7.864887931572147e-18	9.48913164227946e-24
26000000	0.0011507764628422275	-1.4446347613494505e-18	-3.9082266833805405e-31	1.4207107296540263e-13	1.6980717337472888e-14	0.007698447054133379	1.6740257710640453e-23	1.988101818370327e-11	1.7537048375359228e-17	7.864887931572147e-18	9.48913164227946e-24
26100000	0.0011507764628422275	-1.4446347613494505e-18	-3.9082266833805405e-31	1.4207107296540263e-13	1.6980717337472888e-14	0.007698447054133379	1.6740257714035428e-23	1.988101818370327e-11	1.7537048375359228e-17	7.864887931572147e-18	9.48913164227946e-24
26200000	0.0011507764628422275	-1.4446347613494505e-18	-3.9082266833805405e-31	1.4207107296540263e-13	1.6980717337472888e-14	0.007698447054133379	1.674025771719553e-23	1.988101818370327e-11	1.7537048375359228e-17	7.864887931572147e-18	9.48913164227946e-24
26300000	0.0011507764628422275	-1.4446347613494505e-18	-3.9082266833805405e-31	1.4207107296540263e-13	1.6980717337472888e-14	0.007698447054133379	1.6740257720125452e-23	1.988101818370327e-11	1.7537048375359228e-17	7.864887931572147e-18	9.48913164227946e-24
26400000	0.0011507764628422275	-1.4446347613494505e-18	-3.9082266833805405e-31	1.4207107296540263e-13	1.6980717337472888e-14	0.007698447054133379	1.674025772282988e-23	1.988101818370327e-11	1.7537048375359228e-17	7.864887931572147e-18	9.48913164227946e-24
26500000	0.0011507764628422275	-1.4446347613494505e-18	-3.9082266833805405e-31	1.4207107296540263e-13	1.6980717337472888e-14	0.007698447054133379	1.6740257725313506e-23	1.988101818370327e-11	1.7537048375359228e-17	7.864887931572147e-18	9.48913164227946e-24
26600000	0.0011507764628422275	-1.4446347613494505e-18	-3.9082266833805405e-31	1.4207107296540263e-13	1.6980717337472888e-14	0.007698447054133379	1.674025772758102e-23	1.988101818370327e-11	1.7537048375359228e-17	7.864887931572147e-18	9.48913164227946e-24
26700000	0.0011507764628422275	-1.4446347613494505e-18	-3.9082266833805405e-31	1.4207107296540263e-13	1.6980717337472888e-14	0.007698447054133379	1.6740257729637112e-23	1.988101818370327e-11	1.7537048375359228e-17	7.864887931572147e-18	9.48913164227946e-24
26800000	0.0011507764628422275	-1.4446347613494505e-18	-3.9082266833805405e-31	1.4207107296540263e-13	1.6980717337472888e-14	0.007698447054133379	1.674025773148647e-23	1.988101818370327e-11	1.7537048375359228e-17	7.864887931572147e-18	9.48913164227946e-24
26900000	0.0011507764628422275	-1.4446347613494505e-18	-3.9082266833805405e-31	1.4207107296540263e-13	1.6980717337472888e-14	0.007698447054133379	1.6740257733133784e-23	1.988101818370327e-11	1.7537048375359228e-17	7.864887931572147e-18	9.48913164227946e-24
27000000	0.0011507764628422275	-1.4446347613494505e-18	-3.9082266833805405e-31	1.4207107296540263e-13	1.6980717337472888e-14	0.007698447054133379	1.6740257734583745e-23	1.988101818370327e-11	1.7537048375359228e-17	7.864887931572147e-18	9.48913164227946e-24
27100000	0.0011507764628422275	-1.4446347613494505e-18	-3.9082266833805405e-31	1.4207107296540263e-13	1.6980717337472888e-14	0.007698447054133379	1.6740257735841042e-23	1.988101818370327e-11	1.7537048375359228e-17	7.864887931572147e-18	9.48913164227946e-24
27200000	0.0011507764628422275	-1.4446347613494505e-18	-3.9082266833805405e-31	1.4207107296540263e-13	1.6980717337472888e-14	0.007698447054133379	1.6740257736910363e-23	1.988101818370327e-11	1.7537048375359228e-17	7.864887931572147e-18	9.48913164227946e-24
27300000	0.0011507764628422275	-1.4446347613494505e-18	-3.9082266833805405e-31	1.4207107296540263e-13	1.6980717337472888e-14	0.007698447054133379	1.6740257737796403e-23	1.988101818370327e-11	1.7537048375359228e-17	7.864887931572147e-18	9.48913164227946e-24
27400000	0.0011507764628422275	-1.4446347613494505e-18	-3.9082266833805405e-31	1.4207107296540263e-13	1.6980717337472888e-14	0.007698447054133379	1.6740257738503845e-23	1.988101818370327e-11	1.7537048375359228e-17	7.864887931572147e-18	9.48913164227946e-24
27500000	0.0011507764628422275	-1.4446347613494505e-18	-3.9082266833805405e-31	1.4207107296540263e-13	1.6980717337472888e-14	0.007698447054133379	1.6740257739037384e-23	1.988101818370327e-11	1.7537048375359228e-17	7.864887931572147e-18	9.48913164227946e-24
27600000	0.0011507764628422275	-1.4446347613494505e-18	-3.9082266833805405e-31	1.4207107296540263e-13	1.6980717337472888e-14	0.007698447054133379	1.6740257739401708e-23	1.988101818370327e-11	1.7537048375359228e-17	7.864887931572147e-18	9.48913164227946e-24
27700000	0.0011507764628422275	-1.4446347613494505e-18	-3.9082266833805405e-31	1.4207107296540263e-13	1.6980717337472888e-14	0.007698447054133379	1.6740257739601507e-23	1.988101818370327e-11	1.7537048375359228e-17	7.864887931572147e-18	9.48913164227946e-24
27800000	0.0011507764628422275	-1.4446347613494505e-18	-3.9082266833805405e-31	1.4207107296540263e-13	1.6980717337472888e-14	0.007698447054133379	1.674025773964147e-23	1.988101818370327e-11	1.7537048375359228e-17	7.864887931572147e-18	9.48913164227946e-24
27900000	0.0011507764628422275	-1.4446347613494505e-18	-3.9082266833805405e-31	1.4207107296540263e-13	1.6980717337472888e-14	0.007698447054133379	1.674025773952629e-23	1.988101818370327e-11	1.7537048375359228e-17	7.864887931572147e-18	9.48913164227946e-24
28000000	0.0011507764628422275	-1.4446347613494505e-18	-3.9082266833805405e-31	1.4207107296540263e-13	1.6980717337472888e-14	0.007698447054133379	1.6740257739260652e-23	1.988101818370327e-11	1.7537048375359228e-17	7.864887931572147e-18	9.48913164227946e-24
28100000	0.0011507764628422275	-1.4446347613494505e-18	-3.9082266833805405e-31	1.4207107296540263e-13	1.6980717337472888e-14	0.007698447054133379	1.6740257738849247e-23	1.988101818370327e-11	1.7537048375359228e-17	7.864887931572147e-18	9.48913164227946e-24
28200000	0.0011507764628422275	-1.4446347613494505e-18	-3.9082266833805405e-31	1.4207107296540263e-13	1.6980717337472888e-14	0.007698447054133379	1.6740257738296767e-23	1.988101818370327e-11	1.7537048375359228e-17	7.864887931572147e-18	9.48913164227946e-24
28300000	0.0011507764628422275	-1.4446347613494505e-18	-3.9082266833805405e-31	1.4207107296540263e-13	1.6980717337472888e-14	0.007698447054133379	1.67402577376079e-23	1.988101818370327e-11	1.7537048375359228e-17	7.864887931572147e-18	9.48913164227946e-24
28400000	0.0011507764628422275	-1.4446347613494505e-18	-3.9082266833805405e-31	1.4207107296540263e-13	1.6980717337472888e-14	0.007698447054133379	1.6740257736787335e-23	1.988101818370327e-11	1.7537048375359228e-17	7.864887931572147e-18	9.48913164227946e-24
28500000	0.0011507764628422275	-1.4446347613494505e-18	-3.9082266833805405e-31	1.4207107296540263e-13	1.6980717337472888e-14	0.007698447054133379	1.6740257735839764e-23	1.988101818370327e-11	1.7537048375359228e-17	7.864887931572147e-18	9.48913164227946e-24
28600000	0.0011507764628422275	-1.4446347613494505e-18	-3.9082266833805405e-31	1.4207107296540263e-13	1.6980717337472888e-14	0.007698447054133379	1.6740257734769876e-23	1.988101818370327e-11	1.7537048375359228e-17	7.864887931572147e-18	9.48913164227946e-24
28700000	0.0011507764628422275	-1.4446347613494505e-18	-3.9082266833805405e-31	1.4207107296540263e-13	1.6980717337472888e-14	0.007698447054133379	1.674025773358236e-23	1.988101818370327e-11	1.7537048375359228e-17	7.864887931572147e-18	9.48913164227946e-24
28800000	0.0011507764628422275	-1.4446347613494505e-18	-3.9082266833805405e-31	1.4207107296540263e-13	1.6980717337472888e-14	0.007698447054133379	1.6740257732281907e-23	1.988101818370327e-11	1.7537048375359228e-17	7.864887931572147e-18	9.48913164227946e-24
28900000	0.0011507764628422275	-1.4446347613494505e-18	-3.9082266833805405e-31	1.4207107296540263e-13	1.6980717337472888e-14	0.007698447054133379	1.6740257730873206e-23	1.988101818370327e-11	1.7537048375359228e-17	7.864887931572147e-18	9.48913164227946e-24
29000000	0.0011507764628422275	-1.4446347613494505e-18	-3.9082266833805405e-31	1.4207107296540263e-13	1.6980717337472888e-14	0.007698447054133379	1.6740257729360944e-23	1.988101818370327e-11	1.7537048375359228e-17	7.864887931572147e-18	9.489131642279458e-24
29100000	0.0011507764628422275	-1.4446347613494505e-18	-3.9082266833805405e-31	1.4207107296540263e-13	1.6980717337472888e-14	0.007698447054133379	1.6740257727749818e-23	1.988101818370327e-11	1.7537048375359228e-17	7.864887931572147e-18	9.489131642279458e-24
29200000	0.0011507764628422275	-1.4446347613494505e-18	-3.9082266833805405e-31	1.4207107296540263e-13	1.6980717337472888e-14	0.007698447054133379	1.674025772604451e-23	1.988101818370327e-11	1.7537048375359228e-17	7.864887931572147e-18	9.489131642279458e-24
29300000	0.0011507764628422275	-1.4446347613494505e-18	-3.9082266833805405e-31	1.4207107296540263e-13	1.6980717337472888e-14	0.007698447054133379	1.6740257724249716e-23	1.988101818370327e-11	1.7537048375359228e-17	7.864887931572147e-18	9.489131642279458e-24
29400000	0.0011507764628422275	-1.4446347613494505e-18	-3.9082266833805405e-31	1.4207107296540263e-13	1.6980717337472888e-14	0.007698447054133379	1.674025772237012e-23	1.988101818370327e-11	1.7537048375359228e-17	7.864887931572147e-18	9.489131642279458e-24
29500000	0.0011507764628422275	-1.4446347613494505e-18	-3.9082266833805405e-31	1.4207107296540263e-13	1.6980717337472888e-14	0.007698447054133379	1.6740257720410416e-23	1.988101818370327e-11	1.7537048375359228e-17	7.864887931572147e-18	9.489131642279458e-24
29600000	0.0011507764628422275	-1.4446347613494505e-18	-3.9082266833805405e-31	1.4207107296540263e-13	1.6980717337472888e-14	0.007698447054133379	1.674025771837529e-23	1.988101818370327e-11	1.7537048375359225e-17	7.864887931572147e-18	9.489131642279458e-24
29700000	0.0011507764628422275	-1.4446347613494505e-18	-3.9082266833805405e-31	1.4207107296540263e-13	1.6980717337472888e-14	0.007698447054133379	1.6740257716269437e-23	1.988101818370327e-11	1.7537048375359225e-17	7.864887931572147e-18	9.489131642279458e-24
29800000	0.0011507764628422275	-1.4446347613494505e-18	-3.9082266833805405e-31	1.4207107296540263e-13	1.6980717337472888e-14	0.007698447054133379	1.6740257714097544e-23	1.988101818370327e-11	1.7537048375359225e-17	7.864887931572147e-18	9.489131642279458e-24
29900000	0.0011507764628422275	-1.4446347613494505e-18	-3.9082266833805405e-31	1.4207107296540263e-13	1.6980717337472888e-14	0.007698447054133379	1.67402577118643e-23	1.988101818370327e-11	1.7537048375359225e-17	7.864887931572147e-18	9.489131642279458e-24
30000000	0.0011507764628422275	-1.4446347613494505e-18	-3.9082266833805405e-31	1.4207107296540263e-13	1.6980717337472888e-14	0.007698447054133379	1.6740257709574394e-23	1.988101818370327e-11	1.7537048375359225e-17	7.864887931572147e-18	9.489131642279458e-24
30100000	0.0011507764628422275	-1.4446347613494505e-18	-3.9082266833805405e-31	1.4207107296540263e-13	1.6980717337472888e-14	0.007698447054133379	1.674025770723252e-23	1.988101818370327e-11	1.7537048375359225e-17	7.864887931572147e-18	9.489131642279458e-24
30200000	0.0011507764628422275	-1.4446347613494505e-18	-3.9082266833805405e-31	1.4207107296540263e-13	1.6980717337472888e-14	0.007698447054133379	1.6740257704843365e-23	1.988101818370327e-11	1.7537048375359225e-17	7.864887931572147e-18	9.489131642279458e-24
30300000	0.0011507764628422275	-1.4446347613494505e-18	-3.9082266833805405e-31	1.4207107296540263e-13	1.6980717337472888e-14	0.007698447054133379	1.6740257702411617e-23	1.988101818370327e-11	1.7537048375359225e-17	7.864887931572147e-18	9.489131642279458e-24
30400000	0.0011507764628422275	-1.4446347613494505e-18	-3.9082266833805405e-31	1.4207107296540263e-13	1.6980717337472888e-14	0.007698447054133379	1.6740257699941968e-23	1.988101818370327e-11	1.7537048375359225e-17	7.864887931572147e-18	9.489131642279458e-24
30500000	0.0011507764628422275	-1.4446347613494505e-18	-3.9082266833805405e-31	1.4207107296540263e-13	1.6980717337472888e-14	0.007698447054133379	1.6740257697439108e-23	1.988101818370327e-11	1.7537048375359225e-17	7.864887931572147e-18	9.489131642279458e-24
30600000	0.0011507764628422275	-1.4446347613494505e-18	-3.9082266833805405e-31	1.4207107296540263e-13	1.6980717337472888e-14	0.007698447054133379	1.6740257694907725e-23	1.988101818370327e-11	1.7537048375359225e-17	7.864887931572147e-18	9.489131642279458e-24
30700000	0.0011507764628422275	-1.4446347613494505e-18	-3.9082266833805405e-31	1.4207107296540263e-13	1.6980717337472888e-14	0.007698447054133379	1.674025769235251e-23	1.988101818370327e-11	1.7537048375359225e-17	7.864887931572147e-18	9.489131642279458e-24
30800000	0.0011507764628422275	-1.4446347613494505e-18	-3.9082266833805405e-31	1.4207107296540263e-13	1.6980717337472888e-14	0.007698447054133379	1.6740257689778153e-23	1.988101818370327e-11	1.7537048375359225e-17	7.864887931572147e-18	9.489131642279458e-24
30900000	0.0011507764628422275	-1.4446347613494505e-18	-3.9082266833805405e-31	1.4207107296540265e-13	1.6980717337472888e-14	0.007698447054133379	1.6740257687189344e-23	1.988101818370327e-11	1.7537048375359225e-17	7.864887931572148e-18	9.489131642279458e-24
31000000	0.0011507764628422275	-1.4446347613494505e-18	-3.9082266833805405e-31	1.4207107296540265e-13	1.6980717337472888e-14	0.007698447054133379	1.6740257684590773e-23	1.988101818370327e-11	1.7537048375359225e-17	7.864887931572148e-18	9.489131642279458e-24
31100000	0.0011507764628422275	-1.4446347613494505e-18	-3.9082266833805405e-31	1.4207107296540265e-13	1.6980717337472888e-14	0.007698447054133379	1.6740257681987126e-23	1.988101818370327e-11	1.7537048375359225e-17	7.864887931572148e-18	9.489131642279458e-24
31200000	0.0011507764628422275	-1.4446347613494505e-18	-3.9082266833805405e-31	1.4207107296540265e-13	1.6980717337472888e-14	0.007698447054133379	1.6740257679383097e-23	1.988101818370327e-11	1.7537048375359225e-17	7.864887931572148e-18	9.489131642279458e-24
31300000	0.0011507764628422275	-1.4446347613494505e-18	-3.9082266833805405e-31	1.4207107296540265e-13	1.6980717337472888e-14	0.007698447054133379	1.6740257676783374e-23	1.988101818370327e-11	1.7537048375359225e-17	7.864887931572148e-18	9.489131642279458e-24
31400000	0.0011507764628422275	-1.4446347613494505e-18	-3.9082266833805405e-31	1.4207107296540265e-13	1.6980717337472888e-14	0.007698447054133379	1.674025767419265e-23	1.988101818370327e-11	1.7537048375359225e-17	7.864887931572148e-18	9.489131642279458e-24
31500000	0.0011507764628422275	-1.4446347613494505e-18	-3.9082266833805405e-31	1.4207107296540265e-13	1.6980717337472888e-14	0.007698447054133379	1.674025767161561e-23	1.988101818370327e-11	1.7537048375359225e-17	7.864887931572148e-18	9.489131642279458e-24
31600000	0.0011507764628422275	-1.4446347613494505e-18	-3.9082266833805405e-31	1.4207107296540265e-13	1.6980717337472888e-14	0.007698447054133379	1.6740257669056947e-23	1.988101818370327e-11	1.7537048375359225e-17	7.864887931572148e-18	9.489131642279458e-24
31700000	0.0011507764628422275	-1.4446347613494505e-18	-3.9082266833805405e-31	1.4207107296540265e-13	1.6980717337472888e-14	0.007698447054133379	1.6740257666521347e-23	1.988101818370327e-11	1.7537048375359225e-17	7.864887931572148e-18	9.489131642279458e-24
31800000	0.0011507764628422275	-1.4446347613494505e-18	-3.9082266833805405e-31	1.4207107296540265e-13	1.6980717337472888e-14	0.007698447054133379	1.6740257664013506e-23	1.988101818370327e-11	1.7537048375359225e-17	7.864887931572148e-18	9.489131642279458e-24
31900000	0.0011507764628422275	-1.4446347613494505e-18	-3.9082266833805405e-31	1.4207107296540265e-13	1.6980717337472888e-14	0.007698447054133379	1.6740257661538106e-23	1.988101818370327e-11	1.7537048375359225e-17	7.864887931572148e-18	9.489131642279458e-24
32000000	0.0011507764628422275	-1.4446347613494505e-18	-3.9082266833805405e-31	1.4207107296540265e-13	1.6980717337472888e-14	0.007698447054133379	1.6740257659099842e-23	1.988101818370327e-11	1.7537048375359225e-17	7.864887931572148e-18	9.489131642279458e-24
32100000	0.0011507764628422275	-1.4446347613494505e-18	-3.9082266833805405e-31	1.4207107296540265e-13	1.6980717337472888e-14	0.007698447054133379	1.6740257656703406e-23	1.988101818370327e-11	1.7537048375359225e-17	7.864887931572148e-18	9.489131642279458e-24
32200000	0.0011507764628422275	-1.4446347613494505e-18	-3.9082266833805405e-31	1.4207107296540265e-13	1.6980717337472888e-14	0.007698447054133379	1.674025765435348e-23	1.988101818370327e-11	1.7537048375359225e-17	7.864887931572148e-18	9.489131642279458e-24
32300000	0.0011507764628422275	-1.4446347613494505e-18	-3.9082266833805405e-31	1.4207107296540265e-13	1.6980717337472888e-14	0.007698447054133379	1.674025765205476e-23	1.988101818370327e-11	1.7537048375359225e-17	7.864887931572148e-18	9.489131642279458e-24
32400000	0.0011507764628422275	-1.4446347613494505e-18	-3.9082266833805405e-31	1.4207107296540265e-13	1.6980717337472888e-14	0.007698447054133379	1.6740257649811935e-23	1.988101818370327e-11	1.7537048375359225e-17	7.864887931572148e-18	9.489131642279458e-24
32500000	0.0011507764628422275	-1.4446347613494505e-18	-3.9082266833805405e-31	1.4207107296540265e-13	1.6980717337472888e-14	0.007698447054133379	1.6740257647629695e-23	1.988101818370327e-11	1.7537048375359225e-17	7.864887931572148e-18	9.489131642279458e-24
32600000	0.0011507764628422275	-1.4446347613494505e-18	-3.9082266833805405e-31	1.4207107296540265e-13	1.6980717337472888e-14	0.007698447054133379	1.6740257645512726e-23	1.988101818370327e-11	1.7537048375359225e-17	7.864887931572148e-18	9.489131642279458e-24
32700000	0.0011507764628422275	-1.4446347613494505e-18	-3.9082266833805405e-31	1.4207107296540265e-13	1.6980717337472888e-14	0.007698447054133379	1.674025764346572e-23	1.988101818370327e-11	1.7537048375359225e-17	7.864887931572148e-18	9.489131642279458e-24
32800000	0.0011507764628422275	-1.4446347613494505e-18	-3.9082266833805405e-31	1.4207107296540265e-13	1.6980717337472888e-14	0.007698447054133379	1.6740257641493367e-23	1.988101818370327e-11	1.7537048375359225e-17	7.864887931572148e-18	9.489131642279458e-24
32900000	0.0011507764628422275	-1.4446347613494505e-18	-3.9082266833805405e-31	1.4207107296540265e-13	1.6980717337472888e-14	0.007698447054133379	1.674025763960036e-23	1.988101818370327e-11	1.7537048375359225e-17	7.864887931572148e-18	9.489131642279458e-24
33000000	0.0011507764628422275	-1.4446347613494505e-18	-3.9082266833805405e-31	1.4207107296540265e-13	1.6980717337472888e-14	0.007698447054133379	1.6740257637791383e-23	1.988101818370327e-11	1.7537048375359225e-17	7.864887931572148e-18	9.489131642279458e-24
33100000	0.0011507764628422275	-1.4446347613494505e-18	-3.9082266833805405e-31	1.4207107296540265e-13	1.6980717337472888e-14	0.007698447054133379	1.674025763607113e-23	1.988101818370327e-11	1.7537048375359225e-17	7.864887931572148e-18	9.489131642279458e-24
33200000	0.0011507764628422275	-1.4446347613494505e-18	-3.9082266833805405e-31	1.4207107296540265e-13	1.6980717337472888e-14	0.007698447054133379	1.6740257634444286e-23	1.988101818370327e-11	1.7537048375359225e-17	7.864887931572148e-18	9.489131642279458e-24
33300000	0.0011507764628422275	-1.4446347613494505e-18	-3.9082266833805405e-31	1.4207107296540265e-13	1.6980717337472888e-14	0.007698447054133379	1.6740257632915547e-23	1.988101818370327e-11	1.7537048375359225e-17	7.864887931572148e-18	9.489131642279458e-24
33400000	0.0011507764628422275	-1.4446347613494505e-18	-3.9082266833805405e-31	1.4207107296540265e-13	1.6980717337472888e-14	0.007698447054133379	1.67402576314896e-23	1.988101818370327e-11	1.7537048375359225e-17	7.864887931572148e-18	9.489131642279458e-24
33500000	0.0011507764628422275	-1.4446347613494505e-18	-3.9082266833805405e-31	1.4207107296540265e-13	1.6980717337472888e-14	0.007698447054133379	1.674025763017113e-23	1.988101818370327e-11	1.7537048375359225e-17	7.864887931572148e-18	9.489131642279458e-24
33600000	0.0011507764628422275	-1.4446347613494505e-18	-3.9082266833805405e-31	1.4207107296540265e-13	1.6980717337472888e-14	0.007698447054133379	1.6740257628964834e-23	1.988101818370327e-11	1.7537048375359225e-17	7.864887931572148e-18	9.489131642279458e-24
33700000	0.0011507764628422275	-1.4446347613494505e-18	-3.9082266833805405e-31	1.4207107296540265e-13	1.6980717337472888e-14	0.007698447054133379	1.67402576278754e-23	1.988101818370327e-11	1.7537048375359225e-17	7.864887931572148e-18	9.489131642279458e-24
33800000	0.0011507764628422275	-1.4446347613494505e-18	-3.9082266833805405e-31	1.4207107296540265e-13	1.6980717337472888e-14	0.007698447054133379	1.6740257626907516e-23	1.988101818370327e-11	1.7537048375359225e-17	7.864887931572148e-18	9.489131642279458e-24
33900000	0.0011507764628422275	-1.4446347613494505e-18	-3.9082266833805405e-31	1.4207107296540265e-13	1.6980717337472888e-14	0.007698447054133379	1.674025762606587e-23	1.988101818370327e-11	1.7537048375359225e-17	7.864887931572148e-18	9.489131642279458e-24
34000000	0.0011507764628422275	-1.4446347613494505e-18	-3.9082266833805405e-31	1.4207107296540265e-13	1.6980717337472888e-14	0.007698447054133379	1.6740257625355158e-23	1.988101818370327e-11	1.7537048375359225e-17	7.864887931572148e-18	9.489131642279458e-24
34100000	0.0011507764628422275	-1.4446347613494505e-18	-3.9082266833805405e-31	1.4207107296540265e-13	1.6980717337472888e-14	0.007698447054133379	1.6740257624780065e-23	1.988101818370327e-11	1.7537048375359225e-17	7.864887931572148e-18	9.489131642279458e-24
34200000	0.0011507764628422275	-1.4446347613494505e-18	-3.9082266833805405e-31	1.4207107296540265e-13	1.6980717337472888e-14	0.007698447054133379	1.6740257624345282e-23	1.988101818370327e-11	1.7537048375359225e-17	7.864887931572148e-18	9.489131642279458e-24
34300000	0.0011507764628422275	-1.4446347613494505e-18	-3.9082266833805405e-31	1.4207107296540265e-13	1.6980717337472888e-14	0.007698447054133379	1.67402576240555e-23	1.988101818370327e-11	1.7537048375359225e-17	7.864887931572148e-18	9.489131642279458e-24
34400000	0.0011507764628422275	-1.4446347613494505e-18	-3.9082266833805405e-31	1.4207107296540265e-13	1.6980717337472888e-14	0.007698447054133379	1.6740257623915404e-23	1.988101818370327e-11	1.7537048375359225e-17	7.864887931572148e-18	9.489131642279458e-24
34500000	0.0011507764628422275	-1.4446347613494505e-18	-3.9082266833805405e-31	1.4207107296540265e-13	1.6980717337472888e-14	0.007698447054133379	1.6740257623902782e-23	1.988101818370327e-11	1.7537048375359225e-17	7.864887931572148e-18	9.489131642279458e-24
34600000	0.0011507764628422275	-1.4446347613494505e-18	-3.9082266833805405e-31	1.4207107296540265e-13	1.6980717337472888e-14	0.007698447054133379	1.6740257623903543e-23	1.988101818370327e-11	1.7537048375359225e-17	7.864887931572148e-18	9.489131642279458e-24
34700000	0.0011507764628422275	-1.4446347613494505e-18	-3.9082266833805405e-31	1.4207107296540265e-13	1.6980717337472888e-14	0.007698447054133379	1.674025762390427e-23	1.988101818370327e-11	1.7537048375359225e-17	7.864887931572148e-18	9.489131642279458e-24
34800000	0.0011507764628422275	-1.4446347613494505e-18	-3.9082266833805405e-31	1.4207107296540265e-13	1.6980717337472888e-14	0.007698447054133379	1.674025762390497e-23	1.988101818370327e-11	1.7537048375359225e-17	7.864887931572148e-18	9.489131642279458e-24
34900000	0.0011507764628422275	-1.4446347613494505e-18	-3.9082266833805405e-31	1.4207107296540265e-13	1.6980717337472888e-14	0.007698447054133379	1.6740257623905636e-23	1.988101818370327e-11	1.7537048375359225e-17	7.864887931572148e-18	9.489131642279458e-24
35000000	0.0011507764628422275	-1.4446347613494505e-18	-3.9082266833805405e-31	1.4207107296540265e-13	1.6980717337472888e-14	0.007698447054133379	1.6740257623906273e-23	1.988101818370327e-11	1.7537048375359225e-17	7.864887931572148e-18	9.489131642279458e-24
35100000	0.0011507764628422275	-1.4446347613494505e-18	-3.9082266833805405e-31	1.4207107296540265e-13	1.6980717337472888e-14	0.007698447054133379	1.6740257623906885e-23	1.988101818370327e-11	1.7537048375359225e-17	7.864887931572148e-18	9.489131642279458e-24
35200000	0.0011507764628422275	-1.4446347613494505e-18	-3.9082266833805405e-31	1.4207107296540265e-13	1.6980717337472888e-14	0.007698447054133379	1.6740257623907464e-23	1.988101818370327e-11	1.7537048375359225e-17	7.864887931572148e-18	9.489131642279458e-24
35300000	0.0011507764628422275	-1.4446347613494505e-18	-3.9082266833805405e-31	1.4207107296540265e-13	1.6980717337472888e-14	0.007698447054133379	1.6740257623908016e-23	1.988101818370327e-11	1.7537048375359225e-17	7.864887931572148e-18	9.489131642279458e-24
35400000	0.0011507764628422275	-1.4446347613494505e-18	-3.9082266833805405e-31	1.4207107296540265e-13	1.6980717337472888e-14	0.007698447054133379	1.6740257623908542e-23	1.988101818370327e-11	1.7537048375359225e-17	7.864887931572148e-18	9.489131642279458e-24
35500000	0.0011507764628422275	-1.4446347613494505e-18	-3.9082266833805405e-31	1.4207107296540265e-13	1.6980717337472888e-14	0.007698447054133379	1.674025762390904e-23	1.988101818370327e-11	1.7537048375359225e-17	7.864887931572148e-18	9.489131642279458e-24
35600000	0.0011507764628422275	-1.4446347613494505e-18	-3.9082266833805405e-31	1.4207107296540265e-13	1.6980717337472888e-14	0.007698447054133379	1.6740257623909512e-23	1.988101818370327e-11	1.7537048375359225e-17	7.864887931572148e-18	9.489131642279458e-24
35700000	0.0011507764628422275	-1.4446347613494505e-18	-3.9082266833805405e-31	1.4207107296540265e-13	1.6980717337472888e-14	0.007698447054133379	1.6740257623909956e-23	1.988101818370327e-11	1.7537048375359225e-17	7.864887931572148e-18	9.489131642279458e-24
35800000	0.0011507764628422275	-1.4446347613494505e-18	-3.9082266833805405e-31	1.4207107296540265e-13	1.6980717337472888e-14	0.007698447054133379	1.6740257623910376e-23	1.988101818370327e-11	1.7537048375359225e-17	7.864887931572148e-18	9.489131642279458e-24
35900000	0.0011507764628422275	-1.4446347613494505e-18	-3.9082266833805405e-31	1.4207107296540265e-13	1.6980717337472888e-14	0.007698447054133379	1.674025762391077e-23	1.988101818370327e-11	1.7537048375359225e-17	7.864887931572148e-18	9.489131642279458e-24
36000000	0.0011507764628422275	-1.4446347613494505e-18	-3.9082266833805405e-31	1.4207107296540265e-13	1.6980717337472888e-14	0.007698447054133379	1.6740257623911137e-23	1.988101818370327e-11	1.7537048375359225e-17	7.864887931572148e-18	9.489131642279458e-24
36100000	0.0011507764628422275	-1.4446347613494505e-18	-3.9082266833805405e-31	1.4207107296540265e-13	1.6980717337472888e-14	0.007698447054133379	1.6740257623911484e-23	1.988101818370327e-11	1.7537048375359225e-17	7.864887931572148e-18	9.489131642279458e-24
36200000	0.0011507764628422275	-1.4446347613494505e-18	-3.9082266833805405e-31	1.4207107296540265e-13	1.6980717337472888e-14	0.007698447054133379	1.6740257623911804e-23	1.988101818370327e-11	1.7537048375359225e-17	7.864887931572148e-18	9.489131642279458e-24
36300000	0.0011507764628422275	-1.4446347613494505e-18	-3.9082266833805405e-31	1.4207107296540265e-13	1.6980717337472888e-14	0.007698447054133379	1.67402576239121e-23	1.988101818370327e-11	1.7537048375359225e-17	7.864887931572148e-18	9.489131642279458e-24
36400000	0.0011507764628422275	-1.4446347613494505e-18	-3.9082266833805405e-31	1.4207107296540265e-13	1.6980717337472888e-14	0.007698447054133379	1.6740257623912374e-23	1.988101818370327e-11	1.7537048375359225e-17	7.864887931572148e-18	9.489131642279458e-24
36500000	0.0011507764628422275	-1.4446347613494505e-18	-3.9082266833805405e-31	1.4207107296540265e-13	1.6980717337472888e-14	0.007698447054133379	1.6740257623912627e-23	1.988101818370327e-11	1.7537048375359225e-17	7.864887931572148e-18	9.489131642279458e-24
36600000	0.0011507764628422275	-1.4446347613494505e-18	-3.9082266833805405e-31	1.4207107296540265e-13	1.6980717337472888e-14	0.007698447054133379	1.674025762391286e-23	1.988101818370327e-11	1.7537048375359225e-17	7.864887931572148e-18	9.489131642279458e-24
36700000	0.0011507764628422275	-1.4446347613494505e-18	-3.9082266833805405e-31	1.4207107296540265e-13	1.6980717337472888e-14	0.007698447054133379	1.6740257623913068e-23	1.988101818370327e-11	1.7537048375359225e-17	7.864887931572148e-18	9.489131642279458e-24
36800000	0.0011507764628422275	-1.4446347613494505e-18	-3.9082266833805405e-31	1.4207107296540265e-13	1.6980717337472888e-14	0.007698447054133379	1.6740257623913253e-23	1.988101818370327e-11	1.7537048375359225e-17	7.864887931572148e-18	9.489131642279458e-24
36900000	0.0011507764628422275	-1.4446347613494505e-18	-3.9082266833805405e-31	1.4207107296540265e-13	1.6980717337472888e-14	0.007698447054133379	1.674025762391342e-23	1.988101818370327e-11	1.7537048375359225e-17	7.864887931572148e-18	9.489131642279458e-24
37000000	0.0011507764628422275	-1.4446347613494505e-18	-3.9082266833805405e-31	1.4207107296540265e-13	1.6980717337472888e-14	0.007698447054133379	1.6740257623913567e-23	1.988101818370327e-11	1.7537048375359225e-17	7.864887931572148e-18	9.489131642279458e-24
37100000	0.0011507764628422275	-1.4446347613494505e-18	-3.9082266833805405e-31	1.4207107296540265e-13	1.6980717337472888e-14	0.007698447054133379	1.6740257623913697e-23	1.988101818370327e-11	1.7537048375359225e-17	7.864887931572148e-18	9.489131642279458e-24
37200000	0.0011507764628422275	-1.4446347613494505e-18	-3.9082266833805405e-31	1.4207107296540265e-13	1.6980717337472888e-14	0.007698447054133379	1.6740257623913805e-23	1.988101818370327e-11	1.7537048375359225e-17	7.864887931572148e-18	9.489131642279458e-24
37300000	0.0011507764628422275	-1.4446347613494505e-18	-3.9082266833805405e-31	1.4207107296540265e-13	1.6980717337472888e-14	0.007698447054133379	1.6740257623913894e-23	1.988101818370327e-11	1.7537048375359225e-17	7.864887931572148e-18	9.489131642279458e-24
37400000	0.0011507764628422275	-1.4446347613494505e-18	-3.9082266833805405e-31	1.4207107296540265e-13	1.6980717337472888e-14	0.007698447054133379	1.6740257623913967e-23	1.988101818370327e-11	1.7537048375359225e-17	7.864887931572148e-18	9.489131642279458e-24
37500000	0.0011507764628422275	-1.4446347613494505e-18	-3.9082266833805405e-31	1.4207107296540265e-13	1.6980717337472888e-14	0.007698447054133379	1.674025762391402e-23	1.988101818370327e-11	1.7537048375359225e-17	7.864887931572148e-18	9.489131642279458e-24
37600000	0.0011507764628422275	-1.4446347613494505e-18	-3.9082266833805405e-31	1.4207107296540265e-13	1.6980717337472888e-14	0.007698447054133379	1.6740257623914058e-23	1.988101818370327e-11	1.7537048375359225e-17	7.864887931572148e-18	9.489131642279458e-24
37700000	0.0011507764628422275	-1.4446347613494505e-18	-3.9082266833805405e-31	1.4207107296540265e-13	1.6980717337472888e-14	0.007698447054133379	1.674025762391408e-23	1.988101818370327e-11	1.7537048375359225e-17	7.864887931572148e-18	9.489131642279458e-24
37800000	0.0011507764628422275	-1.4446347613494505e-18	-3.9082266833805405e-31	1.4207107296540265e-13	1.6980717337472888e-14	0.007698447054133379	1.6740257623914082e-23	1.988101818370327e-11	1.7537048375359225e-17	7.864887931572148e-18	9.489131642279458e-24
37900000	0.0011507764628422275	-1.4446347613494505e-18	-3.9082266833805405e-31	1.4207107296540265e-13	1.6980717337472888e-14	0.007698447054133379	1.674025762391407e-23	1.988101818370327e-11	1.7537048375359225e-17	7.864887931572148e-18	9.489131642279458e-24
38000000	0.0011507764628422275	-1.4446347613494505e-18	-3.9082266833805405e-31	1.4207107296540265e-13	1.6980717337472888e-14	0.007698447054133379	1.6740257623914043e-23	1.988101818370327e-11	1.7537048375359225e-17	7.864887931572148e-18	9.489131642279458e-24
38100000	0.0011507764628422275	-1.4446347613494505e-18	-3.9082266833805405e-31	1.4207107296540265e-13	1.6980717337472888e-14	0.007698447054133379	1.6740257623914002e-23	1.988101818370327e-11	1.7537048375359225e-17	7.864887931572148e-18	9.489131642279458e-24
38200000	0.0011507764628422275	-1.4446347613494505e-18	-3.9082266833805405e-31	1.4207107296540265e-13	1.6980717337472888e-14	0.007698447054133379	1.6740257623913946e-23	1.988101818370327e-11	1.7537048375359225e-17	7.864887931572148e-18	9.489131642279458e-24
38300000	0.0011507764628422275	-1.4446347613494505e-18	-3.9082266833805405e-31	1.4207107296540265e-13	1.6980717337472888e-14	0.007698447054133379	1.6740257623913876e-23	1.988101818370327e-11	1.7537048375359225e-17	7.864887931572148e-18	9.489131642279458e-24
38400000	0.0011507764628422275	-1.4446347613494505e-18	-3.9082266833805405e-31	1.4207107296540265e-13	1.6980717337472888e-14	0.007698447054133379	1.6740257623913794e-23	1.988101818370327e-11	1.7537048375359225e-17	7.864887931572148e-18	9.489131642279458e-24
38500000	0.0011507764628422275	-1.4446347613494505e-18	-3.9082266833805405e-31	1.4207107296540265e-13	1.6980717337472888e-14	0.007698447054133379	1.6740257623913697e-23	1.988101818370327e-11	1.7537048375359225e-17	7.864887931572148e-18	9.489131642279458e-24
38600000	0.0011507764628422275	-1.4446347613494505e-18	-3.9082266833805405e-31	1.4207107296540265e-13	1.6980717337472888e-14	0.007698447054133379	1.6740257623913588e-23	1.988101818370327e-11	1.7537048375359225e-17	7.864887931572148e-18	9.489131642279458e-24
38700000	0.0011507764628422275	-1.4446347613494505e-18	-3.9082266833805405e-31	1.4207107296540265e-13	1.6980717337472888e-14	0.007698447054133379	1.6740257623913467e-23	1.988101818370327e-11	1.7537048375359225e-17	7.864887931572148e-18	9.489131642279458e-24
38800000	0.0011507764628422275	-1.4446347613494505e-18	-3.9082266833805405e-31	1.4207107296540265e-13	1.6980717337472888e-14	0.007698447054133379	1.6740257623913335e-23	1.988101818370327e-11	1.7537048375359225e-17	7.864887931572148e-18	9.489131642279458e-24
38900000	0.0011507764628422275	-1.4446347613494505e-18	-3.9082266833805405e-31	1.4207107296540265e-13	1.6980717337472888e-14	0.007698447054133379	1.674025762391319e-23	1.988101818370327e-11	1.7537048375359225e-17	7.864887931572148e-18	9.489131642279458e-24
39000000	0.0011507764628422275	-1.4446347613494505e-18	-3.9082266833805405e-31	1.4207107296540265e-13	1.6980717337472888e-14	0.007698447054133379	1.6740257623913038e-23	1.988101818370327e-11	1.7537048375359225e-17	7.864887931572148e-18	9.489131642279458e-24
39100000	0.0011507764628422275	-1.4446347613494505e-18	-3.9082266833805405e-31	1.4207107296540265e-13	1.6980717337472888e-14	0.007698447054133379	1.6740257623912874e-23	1.988101818370327e-11	1.7537048375359225e-17	7.864887931572148e-18	9.489131642279458e-24
39200000	0.0011507764628422275	-1.4446347613494505e-18	-3.9082266833805405e-31	1.4207107296540265e-13	1.6980717337472888e-14	0.007698447054133379	1.67402576239127e-23	1.988101818370327e-11	1.7537048375359225e-17	7.864887931572148e-18	9.489131642279458e-24
39300000	0.0011507764628422275	-1.4446347613494505e-18	-3.9082266833805405e-31	1.4207107296540265e-13	1.6980717337472888e-14	0.007698447054133379	1.6740257623912518e-23	1.988101818370327e-11	1.7537048375359225e-17	7.864887931572148e-18	9.489131642279458e-24
39400000	0.0011507764628422275	-1.4446347613494505e-18	-3.9082266833805405e-31	1.4207107296540265e-13	1.6980717337472888e-14	0.007698447054133379	1.674025762391233e-23	1.988101818370327e-11	1.7537048375359225e-17	7.864887931572148e-18	9.489131642279458e-24
39500000	0.0011507764628422275	-1.4446347613494505e-18	-3.9082266833805405e-31	1.4207107296540265e-13	1.6980717337472888e-14	0.007698447054133379	1.674025762391213e-23	1.988101818370327e-11	1.7537048375359225e-17	7.864887931572148e-18	9.489131642279458e-24
39600000	0.0011507764628422275	-1.4446347613494505e-18	-3.9082266833805405e-31	1.4207107296540265e-13	1.6980717337472888e-14	0.007698447054133379	1.6740257623911925e-23	1.988101818370327e-11	1.7537048375359225e-17	7.864887931572148e-18	9.489131642279458e-24
39700000	0.0011507764628422275	-1.4446347613494505e-18	-3.9082266833805405e-31	1.4207107296540265e-13	1.6980717337472888e-14	0.007698447054133379	1.674025762391171e-23	1.988101818370327e-11	1.7537048375359225e-17	7.864887931572148e-18	9.489131642279458e-24
39800000	0.0011507764628422275	-1.4446347613494505e-18	-3.9082266833805405e-31	1.4207107296540265e-13	1.6980717337472888e-14	0.007698447054133379	1.674025762391149e-23	1.988101818370327e-11	1.7537048375359225e-17	7.864887931572148e-18	9.489131642279458e-24
39900000	0.0011507764628422275	-1.4446347613494505e-18	-3.9082266833805405e-31	1.4207107296540265e-13	1.6980717337472888e-14	0.007698447054133379	1.6740257623911263e-23	1.988101818370327e-11	1.7537048375359225e-17	7.864887931572148e-18	9.489131642279458e-24
40000000	0.0011507764628422275	-1.4446347613494505e-18	-3.9082266833805405e-31	1.4207107296540265e-13	1.6980717337472888e-14	0.007698447054133379	1.674025762391103e-23	1.988101818370327e-11	1.7537048375359225e-17	7.864887931572148e-18	9.489131642279458e-24
40100000	0.0011507764628422275	-1.4446347613494505e-18	-3.9082266833805405e-31	1.4207107296540265e-13	1.6980717337472888e-14	0.007698447054133379	1.6740257623910793e-23	1.988101818370327e-11	1.7537048375359225e-17	7.864887931572148e-18	9.489131642279458e-24
40200000	0.0011507764628422275	-1.4446347613494505e-18	-3.9082266833805405e-31	1.4207107296540265e-13	1.6980717337472888e-14	0.007698447054133379	1.674025762391055e-23	1.988101818370327e-11	1.7537048375359225e-17	7.864887931572148e-18	9.489131642279458e-24
40300000	0.0011507764628422275	-1.4446347613494505e-18	-3.9082266833805405e-31	1.4207107296540265e-13	1.6980717337472888e-14	0.007698447054133379	1.6740257623910302e-23	1.988101818370327e-11	1.7537048375359225e-17	7.864887931572148e-18	9.489131642279458e-24
40400000	0.0011507764628422275	-1.4446347613494505e-18	-3.9082266833805405e-31	1.4207107296540265e-13	1.6980717337472888e-14	0.007698447054133379	1.6740257623910053e-23	1.988101818370327e-11	1.7537048375359225e-17	7.864887931572148e-18	9.489131642279458e-24
40500000	0.0011507764628422275	-1.4446347613494505e-18	-3.9082266833805405e-31	1.4207107296540265e-13	1.6980717337472888e-14	0.007698447054133379	1.6740257623909797e-23	1.988101818370327e-11	1.7537048375359225e-17	7.864887931572148e-18	9.489131642279458e-24
40600000	0.0011507764628422275	-1.4446347613494505e-18	-3.9082266833805405e-31	1.4207107296540265e-13	1.6980717337472888e-14	0.007698447054133379	1.674025762390954e-23	1.988101818370327e-11	1.7537048375359225e-17	7.864887931572148e-18	9.489131642279458e-24
40700000	0.0011507764628422275	-1.4446347613494505e-18	-3.9082266833805405e-31	1.4207107296540265e-13	1.6980717337472888e-14	0.007698447054133379	1.6740257623909283e-23	1.988101818370327e-11	1.7537048375359225e-17	7.864887931572148e-18	9.489131642279458e-24
40800000	0.0011507764628422275	-1.4446347613494505e-18	-3.9082266833805405e-31	1.4207107296540265e-13	1.6980717337472888e-14	0.007698447054133379	1.674025762390902e-23	1.988101818370327e-11	1.7537048375359225e-17	7.864887931572148e-18	9.489131642279458e-24
40900000	0.0011507764628422275	-1.4446347613494505e-18	-3.9082266833805405e-31	1.4207107296540265e-13	1.6980717337472888e-14	0.007698447054133379	1.6740257623908757e-23	1.988101818370327e-11	1.7537048375359225e-17	7.864887931572148e-18	9.489131642279458e-24
41000000	0.0011507764628422275	-1.4446347613494505e-18	-3.9082266833805405e-31	1.4207107296540265e-13	1.6980717337472888e-14	0.007698447054133379	1.6740257623908492e-23	1.988101818370327e-11	1.7537048375359225e-17	7.864887931572148e-18	9.489131642279458e-24
41100000	0.0011507764628422275	-1.4446347613494505e-18	-3.9082266833805405e-31	1.4207107296540265e-13	1.6980717337472888e-14	0.007698447054133379	1.6740257623908228e-23	1.988101818370327e-11	1.7537048375359225e-17	7.864887931572148e-18	9.489131642279458e-24
41200000	0.0011507764628422275	-1.4446347613494505e-18	-3.9082266833805405e-31	1.4207107296540265e-13	1.6980717337472888e-14	0.007698447054133379	1.6740257623907966e-23	1.988101818370327e-11	1.7537048375359225e-17	7.864887931572148e-18	9.489131642279458e-24
41300000	0.0011507764628422275	-1.4446347613494505e-18	-3.9082266833805405e-31	1.4207107296540265e-13	1.6980717337472888e-14	0.007698447054133379	1.6740257623907702e-23	1.988101818370327e-11	1.7537048375359225e-17	7.864887931572148e-18	9.489131642279458e-24
41400000	0.0011507764628422275	-1.4446347613494505e-18	-3.9082266833805405e-31	1.4207107296540265e-13	1.6980717337472888e-14	0.007698447054133379	1.6740257623907437e-23	1.988101818370327e-11	1.7537048375359225e-17	7.864887931572148e-18	9.489131642279458e-24
41500000	0.0011507764628422275	-1.4446347613494505e-18	-3.9082266833805405e-31	1.4207107296540265e-13	1.6980717337472888e-14	0.007698447054133379	1.6740257623907176e-23	1.988101818370327e-11	1.7537048375359225e-17	7.864887931572148e-18	9.489131642279458e-24
41600000	0.0011507764628422275	-1.4446347613494505e-18	-3.9082266833805405e-31	1.4207107296540265e-13	1.6980717337472888e-14	0.007698447054133379	1.6740257623906917e-23	1.988101818370327e-11	1.7537048375359225e-17	7.864887931572148e-18	9.489131642279458e-24
41700000	0.0011507764628422275	-1.4446347613494505e-18	-3.9082266833805405e-31	1.4207107296540265e-13	1.6980717337472888e-14	0.007698447054133379	1.6740257623906658e-23	1.988101818370327e-11	1.7537048375359225e-17	7.864887931572148e-18	9.489131642279458e-24
41800000	0.0011507764628422275	-1.4446347613494505e-18	-3.9082266833805405e-31	1.4207107296540265e-13	1.6980717337472888e-14	0.007698447054133379	1.6740257623906406e-23	1.988101818370327e-11	1.7537048375359225e-17	7.864887931572148e-18	9.489131642279458e-24
41900000	0.0011507764628422275	-1.4446347613494505e-18	-3.9082266833805405e-31	1.4207107296540265e-13	1.6980717337472888e-14	0.007698447054133379	1.6740257623906153e-23	1.988101818370327e-11	1.7537048375359225e-17	7.864887931572148e-18	9.489131642279458e-24
42000000	0.0011507764628422275	-1.4446347613494505e-18	-3.9082266833805405e-31	1.4207107296540265e-13	1.6980717337472888e-14	0.007698447054133379	1.6740257623905906e-23	1.988101818370327e-11	1.7537048375359225e-17	7.864887931572148e-18	9.489131642279458e-24
42100000	0.0011507764628422275	-1.4446347613494505e-18	-3.9082266833805405e-31	1.4207107296540265e-13	1.6980717337472888e-14	0.007698447054133379	1.6740257623905662e-23	1.988101818370327e-11	1.7537048375359225e-17	7.864887931572148e-18	9.489131642279458e-24
42200000	0.0011507764628422275	-1.4446347613494505e-18	-3.9082266833805405e-31	1.4207107296540265e-13	1.6980717337472888e-14	0.007698447054133379	1.6740257623905424e-23	1.988101818370327e-11	1.7537048375359225e-17	7.864887931572148e-18	9.489131642279458e-24
42300000	0.0011507764628422275	-1.4446347613494505e-18	-3.9082266833805405e-31	1.4207107296540265e-13	1.6980717337472888e-14	0.007698447054133379	1.674025762390519e-23	1.988101818370327e-11	1.7537048375359225e-17	7.864887931572148e-18	9.489131642279458e-24
42400000	0.0011507764628422275	-1.4446347613494505e-18	-3.9082266833805405e-31	1.4207107296540265e-13	1.6980717337472888e-14	0.007698447054133379	1.6740257623904963e-23	1.988101818370327e-11	1.7537048375359225e-17	7.864887931572148e-18	9.489131642279458e-24
42500000	0.0011507764628422275	-1.4446347613494505e-18	-3.9082266833805405e-31	1.4207107296540265e-13	1.6980717337472888e-14	0.007698447054133379	1.6740257623904742e-23	1.988101818370327e-11	1.7537048375359225e-17	7.864887931572148e-18	9.489131642279458e-24
42600000	0.0011507764628422275	-1.4446347613494505e-18	-3.9082266833805405e-31	1.4207107296540265e-13	1.6980717337472888e-14	0.007698447054133379	1.6740257623904525e-23	1.988101818370327e-11	1.7537048375359225e-17	7.864887931572148e-18	9.489131642279458e-24
42700000	0.0011507764628422275	-1.4446347613494505e-18	-3.9082266833805405e-31	1.4207107296540265e-13	1.6980717337472888e-14	0.007698447054133379	1.674025762390432e-23	1.988101818370327e-11	1.7537048375359225e-17	7.864887931572148e-18	9.489131642279458e-24
42800000	0.0011507764628422275	-1.4446347613494505e-18	-3.9082266833805405e-31	1.4207107296540265e-13	1.6980717337472888e-14	0.007698447054133379	1.674025762390412e-23	1.988101818370327e-11	1.7537048375359225e-17	7.864887931572148e-18	9.489131642279458e-24
42900000	0.0011507764628422275	-1.4446347613494505e-18	-3.9082266833805405e-31	1.4207107296540265e-13	1.6980717337472888e-14	0.007698447054133379	1.6740257623903925e-23	1.988101818370327e-11	1.7537048375359225e-17	7.864887931572148e-18	9.489131642279458e-24
43000000	0.0011507764628422275	-1.4446347613494505e-18	-3.9082266833805405e-31	1.4207107296540265e-13	1.6980717337472888e-14	0.007698447054133379	1.6740257623903743e-23	1.988101818370327e-11	1.7537048375359225e-17	7.864887931572148e-18	9.489131642279458e-24
43100000	0.0011507764628422275	-1.4446347613494505e-18	-3.9082266833805405e-31	1.4207107296540265e-13	1.6980717337472888e-14	0.007698447054133379	1.6740257623903567e-23	1.988101818370327e-11	1.7537048375359225e-17	7.864887931572148e-18	9.489131642279458e-24
43200000	0.0011507764628422275	-1.4446347613494505e-18	-3.9082266833805405e-31	1.4207107296540265e-13	1.6980717337472888e-14	0.007698447054133379	1.6740257623903402e-23	1.988101818370327e-11	1.7537048375359225e-17	7.864887931572148e-18	9.489131642279458e-24
43300000	0.0011507764628422275	-1.4446347613494505e-18	-3.9082266833805405e-31	1.4207107296540265e-13	1.6980717337472888e-14	0.007698447054133379	1.6740257623903246e-23	1.988101818370327e-11	1.7537048375359225e-17	7.864887931572148e-18	9.489131642279458e-24
43400000	0.0011507764628422275	-1.4446347613494505e-18	-3.9082266833805405e-31	1.4207107296540265e-13	1.6980717337472888e-14	0.007698447054133379	1.6740257623903102e-23	1.988101818370327e-11	1.7537048375359225e-17	7.864887931572148e-18	9.489131642279458e-24
43500000	0.0011507764628422275	-1.4446347613494505e-18	-3.9082266833805405e-31	1.4207107296540265e-13	1.6980717337472888e-14	0.007698447054133379	1.674025762390297e-23	1.988101818370327e-11	1.7537048375359225e-17	7.864887931572148e-18	9.489131642279458e-24
43600000	0.0011507764628422275	-1.4446347613494505e-18	-3.9082266833805405e-31	1.4207107296540265e-13	1.6980717337472888e-14	0.007698447054133379	1.6740257623902847e-23	1.988101818370327e-11	1.7537048375359225e-17	7.864887931572148e-18	9.489131642279458e-24
43700000	0.0011507764628422275	-1.4446347613494505e-18	-3.9082266833805405e-31	1.4207107296540265e-13	1.6980717337472888e-14	0.007698447054133379	1.6740257623902735e-23	1.988101818370327e-11	1.7537048375359225e-17	7.864887931572148e-18	9.489131642279458e-24
43800000	0.0011507764628422275	-1.4446347613494505e-18	-3.9082266833805405e-31	1.4207107296540265e-13	1.6980717337472888e-14	0.007698447054133379	1.6740257623902638e-23	1.988101818370327e-11	1.7537048375359225e-17	7.864887931572148e-18	9.489131642279458e-24
43900000	0.0011507764628422275	-1.4446347613494505e-18	-3.9082266833805405e-31	1.4207107296540265e-13	1.6980717337472888e-14	0.007698447054133379	1.6740257623902553e-23	1.988101818370327e-11	1.7537048375359225e-17	7.864887931572148e-18	9.489131642279458e-24
44000000	0.0011507764628422275	-1.4446347613494505e-18	-3.9082266833805405e-31	1.4207107296540265e-13	1.6980717337472888e-14	0.007698447054133379	1.674025762390248e-23	1.988101818370327e-11	1.7537048375359225e-17	7.864887931572148e-18	9.489131642279458e-24
44100000	0.0011507764628422275	-1.4446347613494505e-18	-3.9082266833805405e-31	1.4207107296540265e-13	1.6980717337472888e-14	0.007698447054133379	1.674025762390242e-23	1.988101818370327e-11	1.7537048375359225e-17	7.864887931572148e-18	9.489131642279458e-24
44200000	0.0011507764628422275	-1.4446347613494505e-18	-3.9082266833805405e-31	1.4207107296540265e-13	1.6980717337472888e-14	0.007698447054133379	1.6740257623902377e-23	1.988101818370327e-11	1.7537048375359225e-17	7.864887931572148e-18	9.489131642279458e-24
44300000	0.0011507764628422275	-1.4446347613494505e-18	-3.9082266833805405e-31	1.4207107296540265e-13	1.6980717337472888e-14	0.007698447054133379	1.6740257623902347e-23	1.988101818370327e-11	1.7537048375359225e-17	7.864887931572148e-18	9.489131642279458e-24
44400000	0.0011507764628422275	-1.4446347613494505e-18	-3.9082266833805405e-31	1.4207107296540265e-13	1.6980717337472888e-14	0.007698447054133379	1.6740257623902333e-23	1.988101818370327e-11	1.7537048375359225e-17	7.864887931572148e-18	9.489131642279458e-24
44500000	0.0011507764628422275	-1.4446347613494505e-18	-3.9082266833805405e-31	1.4207107296540265e-13	1.6980717337472888e-14	0.007698447054133379	1.6740257623902333e-23	1.988101818370327e-11	1.7537048375359225e-17	7.864887931572148e-18	9.489131642279458e-24
44600000	0.0011507764628422275	-1.4446347613494505e-18	-3.9082266833805405e-31	1.4207107296540265e-13	1.6980717337472888e-14	0.007698447054133379	1.6740257623902333e-23	1.988101818370327e-11	1.7537048375359225e-17	7.864887931572148e-18	9.489131642279458e-24
44700000	0.0011507764628422275	-1.4446347613494505e-18	-3.9082266833805405e-31	1.4207107296540265e-13	1.6980717337472888e-14	0.007698447054133379	1.6740257623902333e-23	1.988101818370327e-11	1.7537048375359225e-17	7.864887931572148e-18	9.489131642279458e-24
44800000	0.0011507764628422275	-1.4446347613494505e-18	-3.9082266833805405e-31	1.4207107296540265e-13	1.6980717337472888e-14	0.007698447054133379	1.6740257623902333e-23	1.988101818370327e-11	1.7537048375359225e-17	7.864887931572148e-18	9.489131642279458e-24
44900000	0.0011507764628422275	-1.4446347613494505e-18	-3.9082266833805405e-31	1.4207107296540265e-13	1.6980717337472888e-14	0.007698447054133379	1.6740257623902333e-23	1.988101818370327e-11	1.7537048375359225e-17	7.864887931572148e-18	9.489131642279458e-24
45000000	0.0011507764628422275	-1.4446347613494505e-18	-3.9082266833805405e-31	1.4207107296540265e-13	1.6980717337472888e-14	0.007698447054133379	1.6740257623902333e-23	1.988101818370327e-11	1.7537048375359225e-17	7.864887931572148e-18	9.489131642279458e-24
45100000	0.0011507764628422275	-1.4446347613494505e-18	-3.9082266833805405e-31	1.4207107296540265e-13	1.6980717337472888e-14	0.007698447054133379	1.6740257623902333e-23	1.988101818370327e-11	1.7537048375359225e-17	7.864887931572148e-18	9.489131642279458e-24
45200000	0.0011507764628422275	-1.4446347613494505e-18	-3.9082266833805405e-31	1.4207107296540265e-13	1.6980717337472888e-14	0.007698447054133379	1.6740257623902333e-23	1.988101818370327e-11	1.7537048375359225e-17	7.864887931572148e-18	9.489131642279458e-24
45300000	0.0011507764628422275	-1.4446347613494505e-18	-3.9082266833805405e-31	1.4207107296540265e-13	1.6980717337472888e-14	0.007698447054133379	1.6740257623902333e-23	1.988101818370327e-11	1.7537048375359225e-17	7.864887931572148e-18	9.489131642279458e-24
45400000	0.0011507764628422275	-1.4446347613494505e-18	-3.9082266833805405e-31	1.4207107296540265e-13	1.6980717337472888e-14	0.007698447054133379	1.6740257623902333e-23	1.988101818370327e-11	1.7537048375359225e-17	7.864887931572148e-18	9.489131642279458e-24
45500000	0.0011507764628422275	-1.4446347613494505e-18	-3.9082266833805405e-31	1.4207107296540265e-13	1.6980717337472888e-14	0.007698447054133379	1.6740257623902333e-23	1.988101818370327e-11	1.7537048375359225e-17	7.864887931572148e-18	9.489131642279458e-24
45600000	0.0011507764628422275	-1.4446347613494505e-18	-3.9082266833805405e-31	1.4207107296540265e-13	1.6980717337472888e-14	0.007698447054133379	1.6740257623902333e-23	1.988101818370327e-11	1.7537048375359225e-17	7.864887931572148e-18	9.489131642279458e-24
45700000	0.0011507764628422275	-1.4446347613494505e-18	-3.9082266833805405e-31	1.4207107296540265e-13	1.6980717337472888e-14	0.007698447054133379	1.6740257623902333e-23	1.988101818370327e-11	1.7537048375359225e-17	7.864887931572148e-18	9.489131642279458e-24
45800000	0.0011507764628422275	-1.4446347613494505e-18	-3.9082266833805405e-31	1.4207107296540265e-13	1.6980717337472888e-14	0.007698447054133379	1.6740257623902333e-23	1.988101818370327e-11	1.7537048375359225e-17	7.864887931572148e-18	9.489131642279458e-24
45900000	0.0011507764628422275	-1.4446347613494505e-18	-3.9082266833805405e-31	1.4207107296540265e-13	1.6980717337472888e-14	0.007698447054133379	1.6740257623902333e-23	1.988101818370327e-11	1.7537048375359225e-17	7.864887931572148e-18	9.489131642279458e-24
46000000	0.0011507764628422275	-1.4446347613494505e-18	-3.9082266833805405e-31	1.4207107296540265e-13	1.6980717337472888e-14	0.007698447054133379	1.6740257623902333e-23	1.988101818370327e-11	1.7537048375359225e-17	7.864887931572148e-18	9.489131642279458e-24
46100000	0.0011507764628422275	-1.4446347613494505e-18	-3.9082266833805405e-31	1.4207107296540265e-13	1.6980717337472888e-14	0.007698447054133379	1.6740257623902333e-23	1.988101818370327e-11	1.7537048375359225e-17	7.864887931572148e-18	9.489131642279458e-24
46200000	0.0011507764628422275	-1.4446347613494505e-18	-3.9082266833805405e-31	1.4207107296540265e-13	1.6980717337472888e-14	0.007698447054133379	1.6740257623902333e-23	1.988101818370327e-11	1.7537048375359225e-17	7.864887931572148e-18	9.489131642279458e-24
46300000	0.0011507764628422275	-1.4446347613494505e-18	-3.9082266833805405e-31	1.4207107296540265e-13	1.6980717337472888e-14	0.007698447054133379	1.6740257623902333e-23	1.988101818370327e-11	1.7537048375359225e-17	7.864887931572148e-18	9.489131642279458e-24
46400000	0.0011507764628422275	-1.4446347613494505e-18	-3.9082266833805405e-31	1.4207107296540265e-13	1.6980717337472888e-14	0.007698447054133379	1.6740257623902333e-23	1.988101818370327e-11	1.7537048375359225e-17	7.864887931572148e-18	9.489131642279458e-24
46500000	0.0011507764628422275	-1.4446347613494505e-18	-3.9082266833805405e-31	1.4207107296540265e-13	1.6980717337472888e-14	0.007698447054133379	1.6740257623902333e-23	1.988101818370327e-11	1.7537048375359225e-17	7.864887931572148e-18	9.489131642279458e-24
46600000	0.0011507764628422275	-1.4446347613494505e-18	-3.9082266833805405e-31	1.4207107296540265e-13	1.6980717337472888e-14	0.007698447054133379	1.6740257623902333e-23	1.988101818370327e-11	1.7537048375359225e-17	7.864887931572148e-18	9.489131642279458e-24
46700000	0.0011507764628422275	-1.4446347613494505e-18	-3.9082266833805405e-31	1.4207107296540265e-13	1.6980717337472888e-14	0.007698447054133379	1.6740257623902333e-23	1.988101818370327e-11	1.7537048375359225e-17	7.864887931572148e-18	9.489131642279458e-24
46800000	0.0011507764628422275	-1.4446347613494505e-18	-3.9082266833805405e-31	1.4207107296540265e-13	1.6980717337472888e-14	0.007698447054133379	1.6740257623902333e-23	1.988101818370327e-11	1.7537048375359225e-17	7.864887931572148e-18	9.489131642279458e-24
46900000	0.0011507764628422275	-1.4446347613494505e-18	-3.9082266833805405e-31	1.4207107296540265e-13	1.6980717337472888e-14	0.007698447054133379	1.6740257623902333e-23	1.988101818370327e-11	1.7537048375359225e-17	7.864887931572148e-18	9.489131642279458e-24
47000000	0.0011507764628422275	-1.4446347613494505e-18	-3.9082266833805405e-31	1.4207107296540265e-13	1.6980717337472888e-14	0.007698447054133379	1.6740257623902333e-23	1.988101818370327e-11	1.7537048375359225e-17	7.864887931572148e-18	9.489131642279458e-24
47100000	0.0011507764628422275	-1.4446347613494505e-18	-3.9082266833805405e-31	1.4207107296540265e-13	1.6980717337472888e-14	0.007698447054133379	1.6740257623902333e-23	1.988101818370327e-11	1.7537048375359225e-17	7.864887931572148e-18	9.489131642279458e-24
47200000	0.0011507764628422275	-1.4446347613494505e-18	-3.9082266833805405e-31	1.4207107296540265e-13	1.6980717337472888e-14	0.007698447054133379	1.6740257623902333e-23	1.988101818370327e-11	1.7537048375359225e-17	7.864887931572148e-18	9.489131642279458e-24
47300000	0.0011507764628422275	-1.4446347613494505e-18	-3.9082266833805405e-31	1.4207107296540265e-13	1.6980717337472888e-14	0.007698447054133379	1.6740257623902333e-23	1.988101818370327e-11	1.7537048375359225e-17	7.864887931572148e-18	9.489131642279458e-24
47400000	0.0011507764628422275	-1.4446347613494505e-18	-3.9082266833805405e-31	1.4207107296540265e-13	1.6980717337472888e-14	0.007698447054133379	1.6740257623902333e-23	1.988101818370327e-11	1.7537048375359225e-17	7.864887931572148e-18	9.489131642279458e-24
47500000	0.0011507764628422275	-1.4446347613494505e-18	-3.9082266833805405e-31	1.4207107296540265e-13	1.6980717337472888e-14	0.007698447054133379	1.6740257623902333e-23	1.988101818370327e-11	1.7537048375359225e-17	7.864887931572148e-18	9.489131642279458e-24
47600000	0.0011507764628422275	-1.4446347613494505e-18	-3.9082266833805405e-31	1.4207107296540265e-13	1.6980717337472888e-14	0.007698447054133379	1.6740257623902333e-23	1.988101818370327e-11	1.7537048375359225e-17	7.864887931572148e-18	9.489131642279458e-24
47700000	0.0011507764628422275	-1.4446347613494505e-18	-3.9082266833805405e-31	1.4207107296540265e-13	1.6980717337472888e-14	0.007698447054133379	1.6740257623902333e-23	1.988101818370327e-11	1.7537048375359225e-17	7.864887931572148e-18	9.489131642279458e-24
47800000	0.0011507764628422275	-1.4446347613494505e-18	-3.9082266833805405e-31	1.4207107296540265e-13	1.6980717337472888e-14	0.007698447054133379	1.6740257623902333e-23	1.988101818370327e-11	1.7537048375359225e-17	7.864887931572148e-18	9.489131642279458e-24
47900000	0.0011507764628422275	-1.4446347613494505e-18	-3.9082266833805405e-31	1.4207107296540265e-13	1.6980717337472888e-14	0.007698447054133379	1.6740257623902333e-23	1.988101818370327e-11	1.7537048375359225e-17	7.864887931572148e-18	9.489131642279458e-24
48000000	0.0011507764628422275	-1.4446347613494505e-18	-3.9082266833805405e-31	1.4207107296540265e-13	1.6980717337472888e-14	0.007698447054133379	1.6740257623902333e-23	1.988101818370327e-11	1.7537048375359225e-17	7.864887931572148e-18	9.489131642279458e-24
48100000	0.0011507764628422275	-1.4446347613494505e-18	-3.9082266833805405e-31	1.4207107296540265e-13	1.6980717337472888e-14	0.007698447054133379	1.6740257623902333e-23	1.988101818370327e-11	1.7537048375359225e-17	7.864887931572148e-18	9.489131642279458e-24
48200000	0.0011507764628422275	-1.4446347613494505e-18	-3.9082266833805405e-31	1.4207107296540265e-13	1.6980717337472888e-14	0.007698447054133379	1.6740257623902333e-23	1.988101818370327e-11	1.7537048375359225e-17	7.864887931572148e-18	9.489131642279458e-24
48300000	0.0011507764628422275	-1.4446347613494505e-18	-3.9082266833805405e-31	1.4207107296540265e-13	1.6980717337472888e-14	0.007698447054133379	1.6740257623902333e-23	1.988101818370327e-11	1.7537048375359225e-17	7.864887931572148e-18	9.489131642279458e-24
48400000	0.0011507764628422275	-1.4446347613494505e-18	-3.9082266833805405e-31	1.4207107296540265e-13	1.6980717337472888e-14	0.007698447054133379	1.6740257623902333e-23	1.988101818370327e-11	1.7537048375359225e-17	7.864887931572148e-18	9.489131642279458e-24
48500000	0.0011507764628422275	-1.4446347613494505e-18	-3.9082266833805405e-31	1.4207107296540265e-13	1.6980717337472888e-14	0.007698447054133379	1.6740257623902333e-23	1.988101818370327e-11	1.7537048375359225e-17	7.864887931572148e-18	9.489131642279458e-24
48600000	0.0011507764628422275	-1.4446347613494505e-18	-3.9082266833805405e-31	1.4207107296540265e-13	1.6980717337472888e-14	0.007698447054133379	1.6740257623902333e-23	1.988101818370327e-11	1.7537048375359225e-17	7.864887931572148e-18	9.489131642279458e-24
48700000	0.0011507764628422275	-1.4446347613494505e-18	-3.9082266833805405e-31	1.4207107296540265e-13	1.6980717337472888e-14	0.007698447054133379	1.6740257623902333e-23	1.988101818370327e-11	1.7537048375359225e-17	7.864887931572148e-18	9.489131642279458e-24
48800000	0.0011507764628422275	-1.4446347613494505e-18	-3.9082266833805405e-31	1.4207107296540265e-13	1.6980717337472888e-14	0.007698447054133379	1.6740257623902333e-23	1.988101818370327e-11	1.7537048375359225e-17	7.864887931572148e-18	9.489131642279458e-24
48900000	0.0011507764628422275	-1.4446347613494505e-18	-3.9082266833805405e-31	1.4207107296540265e-13	1.6980717337472888e-14	0.007698447054133379	1.6740257623902333e-23	1.988101818370327e-11	1.7537048375359225e-17	7.864887931572148e-18	9.489131642279458e-24
49000000	0.0011507764628422275	-1.4446347613494505e-18	-3.9082266833805405e-31	1.4207107296540265e-13	1.6980717337472888e-14	0.007698447054133379	1.6740257623902333e-23	1.988101818370327e-11	1.7537048375359225e-17	7.864887931572148e-18	9.489131642279458e-24
49100000	0.0011507764628422275	-1.4446347613494505e-18	-3.9082266833805405e-31	1.4207107296540265e-13	1.6980717337472888e-14	0.007698447054133379	1.6740257623902333e-23	1.988101818370327e-11	1.7537048375359225e-17	7.864887931572148e-18	9.489131642279458e-24
49200000	0.0011507764628422275	-1.4446347613494505e-18	-3.9082266833805405e-31	1.4207107296540265e-13	1.6980717337472888e-14	0.007698447054133379	1.6740257623902333e-23	1.988101818370327e-11	1.7537048375359225e-17	7.864887931572148e-18	9.489131642279458e-24
49300000	0.0011507764628422275	-1.4446347613494505e-18	-3.9082266833805405e-31	1.4207107296540265e-13	1.6980717337472888e-14	0.007698447054133379	1.6740257623902333e-23	1.988101818370327e-11	1.7537048375359225e-17	7.864887931572148e-18	9.489131642279458e-24
49400000	0.0011507764628422275	-1.4446347613494505e-18	-3.9082266833805405e-31	1.4207107296540265e-13	1.6980717337472888e-14	0.007698447054133379	1.6740257623902333e-23	1.988101818370327e-11	1.7537048375359225e-17	7.864887931572148e-18	9.489131642279458e-24
49500000	0.0011507764628422275	-1.4446347613494505e-18	-3.9082266833805405e-31	1.4207107296540265e-13	1.6980717337472888e-14	0.007698447054133379	1.6740257623902333e-23	1.988101818370327e-11	1.7537048375359225e-17	7.864887931572148e-18	9.489131642279458e-24
49600000	0.0011507764628422275	-1.4446347613494505e-18	-3.9082266833805405e-31	1.4207107296540265e-13	1.6980717337472888e-14	0.007698447054133379	1.6740257623902333e-23	1.988101818370327e-11	1.7537048375359225e-17	7.864887931572148e-18	9.489131642279458e-24
49700000	0.0011507764628422275	-1.4446347613494505e-18	-3.9082266833805405e-31	1.4207107296540265e-13	1.6980717337472888e-14	0.007698447054133379	1.6740257623902333e-23	1.988101818370327e-11	1.7537048375359225e-17	7.864887931572148e-18	9.489131642279458e-24
49800000	0.0011507764628422275	-1.4446347613494505e-18	-3.9082266833805405e-31	1.4207107296540265e-13	1.6980717337472888e-14	0.007698447054133379	1.6740257623902333e-23	1.988101818370327e-11	1.7537048375359225e-17	7.864887931572148e-18	9.489131642279458e-24
49900000	0.0011507764628422275	-1.4446347613494505e-18	-3.9082266833805405e-31	1.4207107296540265e-13	1.6980717337472888e-14	0.007698447054133379	1.6740257623902333e-23	1.988101818370327e-11	1.7537048375359225e-17	7.864887931572148e-18	9.489131642279458e-24
50000000	0.0011507764628422275	-1.4446347613494505e-18	-3.9082266833805405e-31	1.4207107296540265e-13	1.6980717337472888e-14	0.007698447054133379	1.6740257623902333e-23	1.988101818370327e-11	1.7537048375359225e-17	7.864887931572148e-18	9.489131642279458e-24
50100000	0.0011507764628422275	-1.4446347613494505e-18	-3.9082266833805405e-31	1.4207107296540265e-13	1.6980717337472888e-14	0.007698447054133379	1.6740257623902333e-23	1.988101818370327e-11	1.7537048375359225e-17	7.864887931572148e-18	9.489131642279458e-24
50200000	0.0011507764628422275	-1.4446347613494505e-18	-3.9082266833805405e-31	1.4207107296540265e-13	1.6980717337472888e-14	0.007698447054133379	1.6740257623902333e-23	1.988101818370327e-11	1.7537048375359225e-17	7.864887931572148e-18	9.489131642279458e-24
50300000	0.0011507764628422275	-1.4446347613494505e-18	-3.9082266833805405e-31	1.4207107296540265e-13	1.6980717337472888e-14	0.007698447054133379	1.6740257623902333e-23	1.988101818370327e-11	1.7537048375359225e-17	7.864887931572148e-18	9.489131642279458e-24
50400000	0.0011507764628422275	-1.4446347613494505e-18	-3.9082266833805405e-31	1.4207107296540265e-13	1.6980717337472888e-14	0.007698447054133379	1.6740257623902333e-23	1.988101818370327e-11	1.7537048375359225e-17	7.864887931572148e-18	9.489131642279458e-24
50500000	0.0011507764628422275	-1.4446347613494505e-18	-3.9082266833805405e-31	1.4207107296540265e-13	1.6980717337472888e-14	0.007698447054133379	1.6740257623902333e-23	1.988101818370327e-11	1.7537048375359225e-17	7.864887931572148e-18	9.489131642279458e-24
50600000	0.0011507764628422275	-1.4446347613494505e-18	-3.9082266833805405e-31	1.4207107296540265e-13	1.6980717337472888e-14	0.007698447054133379	1.6740257623902333e-23	1.988101818370327e-11	1.7537048375359225e-17	7.864887931572148e-18	9.489131642279458e-24
50700000	0.0011507764628422275	-1.4446347613494505e-18	-3.9082266833805405e-31	1.4207107296540265e-13	1.6980717337472888e-14	0.007698447054133379	1.6740257623902333e-23	1.988101818370327e-11	1.7537048375359225e-17	7.864887931572148e-18	9.489131642279458e-24
50800000	0.0011507764628422275	-1.4446347613494505e-18	-3.9082266833805405e-31	1.4207107296540265e-13	1.6980717337472888e-14	0.007698447054133379	1.6740257623902333e-23	1.988101818370327e-11	1.7537048375359225e-17	7.864887931572148e-18	9.489131642279458e-24
50900000	0.0011507764628422275	-1.4446347613494505e-18	-3.9082266833805405e-31	1.4207107296540265e-13	1.6980717337472888e-14	0.007698447054133379	1.6740257623902333e-23	1.988101818370327e-11	1.7537048375359225e-17	7.864887931572148e-18	9.489131642279458e-24
51000000	0.0011507764628422275	-1.4446347613494505e-18	-3.9082266833805405e-31	1.4207107296540265e-13	1.6980717337472888e-14	0.007698447054133379	1.6740257623902333e-23	1.988101818370327e-11	1.7537048375359225e-17	7.864887931572148e-18	9.489131642279458e-24
51100000	0.0011507764628422275	-1.4446347613494505e-18	-3.9082266833805405e-31	1.4207107296540265e-13	1.6980717337472888e-14	0.007698447054133379	1.6740257623902333e-23	1.988101818370327e-11	1.7537048375359225e-17	7.864887931572148e-18	9.489131642279458e-24
51200000	0.0011507764628422275	-1.4446347613494505e-18	-3.9082266833805405e-31	1.4207107296540265e-13	1.6980717337472888e-14	0.007698447054133379	1.6740257623902333e-23	1.988101818370327e-11	1.7537048375359225e-17	7.864887931572148e-18	9.489131642279458e-24
51300000	0.0011507764628422275	-1.4446347613494505e-18	-3.9082266833805405e-31	1.4207107296540265e-13	1.6980717337472888e-14	0.007698447054133379	1.6740257623902333e-23	1.988101818370327e-11	1.7537048375359225e-17	7.864887931572148e-18	9.489131642279458e-24
51400000	0.0011507764628422275	-1.4446347613494505e-18	-3.9082266833805405e-31	1.4207107296540265e-13	1.6980717337472888e-14	0.007698447054133379	1.6740257623902333e-23	1.988101818370327e-11	1.7537048375359225e-17	7.864887931572148e-18	9.489131642279458e-24
51500000	0.0011507764628422275	-1.4446347613494505e-18	-3.9082266833805405e-31	1.4207107296540265e-13	1.6980717337472888e-14	0.007698447054133379	1.6740257623902333e-23	1.988101818370327e-11	1.7537048375359225e-17	7.864887931572148e-18	9.489131642279458e-24
51600000	0.0011507764628422275	-1.4446347613494505e-18	-3.9082266833805405e-31	1.4207107296540265e-13	1.6980717337472888e-14	0.007698447054133379	1.6740257623902333e-23	1.988101818370327e-11	1.7537048375359225e-17	7.864887931572148e-18	9.489131642279458e-24
51700000	0.0011507764628422275	-1.4446347613494505e-18	-3.9082266833805405e-31	1.4207107296540265e-13	1.6980717337472888e-14	0.007698447054133379	1.6740257623902333e-23	1.988101818370327e-11	1.7537048375359225e-17	7.864887931572148e-18	9.489131642279458e-24
51800000	0.0011507764628422275	-1.4446347613494505e-18	-3.9082266833805405e-31	1.4207107296540265e-13	1.6980717337472888e-14	0.007698447054133379	1.6740257623902333e-23	1.988101818370327e-11	1.7537048375359225e-17	7.864887931572148e-18	9.489131642279458e-24
51900000	0.0011507764628422275	-1.4446347613494505e-18	-3.9082266833805405e-31	1.4207107296540265e-13	1.6980717337472888e-14	0.007698447054133379	1.6740257623902333e-23	1.988101818370327e-11	1.7537048375359225e-17	7.864887931572148e-18	9.489131642279458e-24
52000000	0.0011507764628422275	-1.4446347613494505e-18	-3.9082266833805405e-31	1.4207107296540265e-13	1.6980717337472888e-14	0.007698447054133379	1.6740257623902333e-23	1.988101818370327e-11	1.7537048375359225e-17	7.864887931572148e-18	9.489131642279458e-24
52100000	0.0011507764628422275	-1.4446347613494505e-18	-3.9082266833805405e-31	1.4207107296540265e-13	1.6980717337472888e-14	0.007698447054133379	1.6740257623902333e-23	1.988101818370327e-11	1.7537048375359225e-17	7.864887931572148e-18	9.489131642279458e-24
52200000	0.0011507764628422275	-1.4446347613494505e-18	-3.9082266833805405e-31	1.4207107296540265e-13	1.6980717337472888e-14	0.007698447054133379	1.6740257623902333e-23	1.988101818370327e-11	1.7537048375359225e-17	7.864887931572148e-18	9.489131642279458e-24
52300000	0.0011507764628422275	-1.4446347613494505e-18	-3.9082266833805405e-31	1.4207107296540265e-13	1.6980717337472888e-14	0.007698447054133379	1.6740257623902333e-23	1.988101818370327e-11	1.7537048375359225e-17	7.864887931572148e-18	9.489131642279458e-24
52400000	0.0011507764628422275	-1.4446347613494505e-18	-3.9082266833805405e-31	1.4207107296540265e-13	1.6980717337472888e-14	0.007698447054133379	1.6740257623902333e-23	1.988101818370327e-11	1.7537048375359225e-17	7.864887931572148e-18	9.489131642279458e-24
52500000	0.0011507764628422275	-1.4446347613494505e-18	-3.9082266833805405e-31	1.4207107296540265e-13	1.6980717337472888e-14	0.007698447054133379	1.6740257623902333e-23	1.988101818370327e-11	1.7537048375359225e-17	7.864887931572148e-18	9.489131642279458e-24
52600000	0.0011507764628422275	-1.4446347613494505e-18	-3.9082266833805405e-31	1.4207107296540265e-13	1.6980717337472888e-14	0.007698447054133379	1.6740257623902333e-23	1.988101818370327e-11	1.7537048375359225e-17	7.864887931572148e-18	9.489131642279458e-24
52700000	0.0011507764628422275	-1.4446347613494505e-18	-3.9082266833805405e-31	1.4207107296540265e-13	1.6980717337472888e-14	0.007698447054133379	1.6740257623902333e-23	1.988101818370327e-11	1.7537048375359225e-17	7.864887931572148e-18	9.489131642279458e-24
52800000	0.0011507764628422275	-1.4446347613494505e-18	-3.9082266833805405e-31	1.4207107296540265e-13	1.6980717337472888e-14	0.007698447054133379	1.6740257623902333e-23	1.988101818370327e-11	1.7537048375359225e-17	7.864887931572148e-18	9.489131642279458e-24
52900000	0.0011507764628422275	-1.4446347613494505e-18	-3.9082266833805405e-31	1.4207107296540265e-13	1.6980717337472888e-14	0.007698447054133379	1.6740257623902333e-23	1.988101818370327e-11	1.7537048375359225e-17	7.864887931572148e-18	9.489131642279458e-24
53000000	0.0011507764628422275	-1.4446347613494505e-18	-3.9082266833805405e-31	1.4207107296540265e-13	1.6980717337472888e-14	0.007698447054133379	1.6740257623902333e-23	1.988101818370327e-11	1.7537048375359225e-17	7.864887931572148e-18	9.489131642279458e-24
53100000	0.0011507764628422275	-1.4446347613494505e-18	-3.9082266833805405e-31	1.4207107296540265e-13	1.6980717337472888e-14	0.007698447054133379	1.6740257623902333e-23	1.988101818370327e-11	1.7537048375359225e-17	7.864887931572148e-18	9.489131642279458e-24
53200000	0.0011507764628422275	-1.4446347613494505e-18	-3.9082266833805405e-31	1.4207107296540265e-13	1.6980717337472888e-14	0.007698447054133379	1.6740257623902333e-23	1.988101818370327e-11	1.7537048375359225e-17	7.864887931572148e-18	9.489131642279458e-24
53300000	0.0011507764628422275	-1.4446347613494505e-18	-3.9082266833805405e-31	1.4207107296540265e-13	1.6980717337472888e-14	0.007698447054133379	1.6740257623902333e-23	1.988101818370327e-11	1.7537048375359225e-17	7.864887931572148e-18	9.489131642279458e-24
53400000	0.0011507764628422275	-1.4446347613494505e-18	-3.9082266833805405e-31	1.4207107296540265e-13	1.6980717337472888e-14	0.007698447054133379	1.6740257623902333e-23	1.988101818370327e-11	1.7537048375359225e-17	7.864887931572148e-18	9.489131642279458e-24
53500000	0.0011507764628422275	-1.4446347613494505e-18	-3.9082266833805405e-31	1.4207107296540265e-13	1.6980717337472888e-14	0.007698447054133379	1.6740257623902333e-23	1.988101818370327e-11	1.7537048375359225e-17	7.864887931572148e-18	9.489131642279458e-24
53600000	0.0011507764628422275	-1.4446347613494505e-18	-3.9082266833805405e-31	1.4207107296540265e-13	1.6980717337472888e-14	0.007698447054133379	1.6740257623902333e-23	1.988101818370327e-11	1.7537048375359225e-17	7.864887931572148e-18	9.489131642279458e-24
53700000	0.0011507764628422275	-1.4446347613494505e-18	-3.9082266833805405e-31	1.4207107296540265e-13	1.6980717337472888e-14	0.007698447054133379	1.6740257623902333e-23	1.988101818370327e-11	1.7537048375359225e-17	7.864887931572148e-18	9.489131642279458e-24
53800000	0.0011507764628422275	-1.4446347613494505e-18	-3.9082266833805405e-31	1.4207107296540265e-13	1.6980717337472888e-14	0.007698447054133379	1.6740257623902333e-23	1.988101818370327e-11	1.7537048375359225e-17	7.864887931572148e-18	9.489131642279458e-24
53900000	0.0011507764628422275	-1.4446347613494505e-18	-3.9082266833805405e-31	1.4207107296540265e-13	1.6980717337472888e-14	0.007698447054133379	1.6740257623902333e-23	1.988101818370327e-11	1.7537048375359225e-17	7.864887931572148e-18	9.489131642279458e-24
54000000	0.0011507764628422275	-1.4446347613494505e-18	-3.9082266833805405e-31	1.4207107296540265e-13	1.6980717337472888e-14	0.007698447054133379	1.6740257623902333e-23	1.988101818370327e-11	1.7537048375359225e-17	7.864887931572148e-18	9.489131642279458e-24
54100000	0.0011507764628422275	-1.4446347613494505e-18	-3.9082266833805405e-31	1.4207107296540265e-13	1.6980717337472888e-14	0.007698447054133379	1.6740257623902333e-23	1.988101818370327e-11	1.7537048375359225e-17	7.864887931572148e-18	9.489131642279458e-24
54200000	0.0011507764628422275	-1.4446347613494505e-18	-3.9082266833805405e-31	1.4207107296540265e-13	1.6980717337472888e-14	0.007698447054133379	1.6740257623902333e-23	1.988101818370327e-11	1.7537048375359225e-17	7.864887931572148e-18	9.489131642279458e-24
54300000	0.0011507764628422275	-1.4446347613494505e-18	-3.9082266833805405e-31	1.4207107296540265e-13	1.6980717337472888e-14	0.007698447054133379	1.6740257623902333e-23	1.988101818370327e-11	1.7537048375359225e-17	7.864887931572148e-18	9.489131642279458e-24
54400000	0.0011507764628422275	-1.4446347613494505e-18	-3.9082266833805405e-31	1.4207107296540265e-13	1.6980717337472888e-14	0.007698447054133379	1.6740257623902333e-23	1.988101818370327e-11	1.7537048375359225e-17	7.864887931572148e-18	9.489131642279458e-24
54500000	0.0011507764628422275	-1.4446347613494505e-18	-3.9082266833805405e-31	1.4207107296540265e-13	1.6980717337472888e-14	0.007698447054133379	1.6740257623902333e-23	1.988101818370327e-11	1.7537048375359225e-17	7.864887931572148e-18	9.489131642279458e-24
54600000	0.0011507764628422275	-1.4446347613494505e-18	-3.9082266833805405e-31	1.4207107296540265e-13	1.6980717337472888e-14	0.007698447054133379	1.6740257623902333e-23	1.988101818370327e-11	1.7537048375359225e-17	7.864887931572148e-18	9.489131642279458e-24
54700000	0.0011507764628422275	-1.4446347613494505e-18	-3.9082266833805405e-31	1.4207107296540265e-13	1.6980717337472888e-14	0.007698447054133379	1.6740257623902333e-23	1.988101818370327e-11	1.7537048375359225e-17	7.864887931572148e-18	9.489131642279458e-24
54800000	0.0011507764628422275	-1.4446347613494505e-18	-3.9082266833805405e-31	1.4207107296540265e-13	1.6980717337472888e-14	0.007698447054133379	1.6740257623902333e-23	1.988101818370327e-11	1.7537048375359225e-17	7.864887931572148e-18	9.489131642279458e-24
54900000	0.0011507764628422275	-1.4446347613494505e-18	-3.9082266833805405e-31	1.4207107296540265e-13	1.6980717337472888e-14	0.007698447054133379	1.6740257623902333e-23	1.988101818370327e-11	1.7537048375359225e-17	7.864887931572148e-18	9.489131642279458e-24
55000000	0.0011507764628422275	-1.4446347613494505e-18	-3.9082266833805405e-31	1.4207107296540265e-13	1.6980717337472888e-14	0.007698447054133379	1.6740257623902333e-23	1.988101818370327e-11	1.7537048375359225e-17	7.864887931572148e-18	9.489131642279458e-24
55100000	0.0011507764628422275	-1.4446347613494505e-18	-3.9082266833805405e-31	1.4207107296540265e-13	1.6980717337472888e-14	0.007698447054133379	1.6740257623902333e-23	1.988101818370327e-11	1.7537048375359225e-17	7.864887931572148e-18	9.489131642279458e-24
55200000	0.0011507764628422275	-1.4446347613494505e-18	-3.9082266833805405e-31	1.4207107296540265e-13	1.6980717337472888e-14	0.007698447054133379	1.6740257623902333e-23	1.988101818370327e-11	1.7537048375359225e-17	7.864887931572148e-18	9.489131642279458e-24
55300000	0.0011507764628422275	-1.4446347613494505e-18	-3.9082266833805405e-31	1.4207107296540265e-13	1.6980717337472888e-14	0.007698447054133379	1.6740257623902333e-23	1.988101818370327e-11	1.7537048375359225e-17	7.864887931572148e-18	9.489131642279458e-24
55400000	0.0011507764628422275	-1.4446347613494505e-18	-3.9082266833805405e-31	1.4207107296540265e-13	1.6980717337472888e-14	0.007698447054133379	1.6740257623902333e-23	1.988101818370327e-11	1.7537048375359225e-17	7.864887931572148e-18	9.489131642279458e-24
55500000	0.0011507764628422275	-1.4446347613494505e-18	-3.9082266833805405e-31	1.4207107296540265e-13	1.6980717337472888e-14	0.007698447054133379	1.6740257623902333e-23	1.988101818370327e-11	1.7537048375359225e-17	7.864887931572148e-18	9.489131642279458e-24
55600000	0.0011507764628422275	-1.4446347613494505e-18	-3.9082266833805405e-31	1.4207107296540265e-13	1.6980717337472888e-14	0.007698447054133379	1.6740257623902333e-23	1.988101818370327e-11	1.7537048375359225e-17	7.864887931572148e-18	9.489131642279458e-24
55700000	0.0011507764628422275	-1.4446347613494505e-18	-3.9082266833805405e-31	1.4207107296540265e-13	1.6980717337472888e-14	0.007698447054133379	1.6740257623902333e-23	1.988101818370327e-11	1.7537048375359225e-17	7.864887931572148e-18	9.489131642279458e-24
55800000	0.0011507764628422275	-1.4446347613494505e-18	-3.9082266833805405e-31	1.4207107296540265e-13	1.6980717337472888e-14	0.007698447054133379	1.6740257623902333e-23	1.988101818370327e-11	1.7537048375359225e-17	7.864887931572148e-18	9.489131642279458e-24
55900000	0.0011507764628422275	-1.4446347613494505e-18	-3.9082266833805405e-31	1.4207107296540265e-13	1.6980717337472888e-14	0.007698447054133379	1.6740257623902333e-23	1.988101818370327e-11	1.7537048375359225e-17	7.864887931572148e-18	9.489131642279458e-24
56000000	0.0011507764628422275	-1.4446347613494505e-18	-3.9082266833805405e-31	1.4207107296540265e-13	1.6980717337472888e-14	0.007698447054133379	1.6740257623902333e-23	1.988101818370327e-11	1.7537048375359225e-17	7.864887931572148e-18	9.489131642279458e-24
56100000	0.0011507764628422275	-1.4446347613494505e-18	-3.9082266833805405e-31	1.4207107296540265e-13	1.6980717337472888e-14	0.007698447054133379	1.6740257623902333e-23	1.988101818370327e-11	1.7537048375359225e-17	7.864887931572148e-18	9.489131642279458e-24
56200000	0.0011507764628422275	-1.4446347613494505e-18	-3.9082266833805405e-31	1.4207107296540265e-13	1.6980717337472888e-14	0.007698447054133379	1.6740257623902333e-23	1.988101818370327e-11	1.7537048375359225e-17	7.864887931572148e-18	9.489131642279458e-24
56300000	0.0011507764628422275	-1.4446347613494505e-18	-3.9082266833805405e-31	1.4207107296540265e-13	1.6980717337472888e-14	0.007698447054133379	1.6740257623902333e-23	1.988101818370327e-11	1.7537048375359225e-17	7.864887931572148e-18	9.489131642279458e-24
56400000	0.0011507764628422275	-1.4446347613494505e-18	-3.9082266833805405e-31	1.4207107296540265e-13	1.6980717337472888e-14	0.007698447054133379	1.6740257623902333e-23	1.988101818370327e-11	1.7537048375359225e-17	7.864887931572148e-18	9.489131642279458e-24
56500000	0.0011507764628422275	-1.4446347613494505e-18	-3.9082266833805405e-31	1.4207107296540265e-13	1.6980717337472888e-14	0.007698447054133379	1.6740257623902333e-23	1.988101818370327e-11	1.7537048375359225e-17	7.864887931572148e-18	9.489131642279458e-24
56600000	0.0011507764628422275	-1.4446347613494505e-18	-3.9082266833805405e-31	1.4207107296540265e-13	1.6980717337472888e-14	0.007698447054133379	1.6740257623902333e-23	1.988101818370327e-11	1.7537048375359225e-17	7.864887931572148e-18	9.489131642279458e-24
56700000	0.0011507764628422275	-1.4446347613494505e-18	-3.9082266833805405e-31	1.4207107296540265e-13	1.6980717337472888e-14	0.007698447054133379	1.6740257623902333e-23	1.988101818370327e-11	1.7537048375359225e-17	7.864887931572148e-18	9.489131642279458e-24
56800000	0.0011507764628422275	-1.4446347613494505e-18	-3.9082266833805405e-31	1.4207107296540265e-13	1.6980717337472888e-14	0.007698447054133379	1.6740257623902333e-23	1.988101818370327e-11	1.7537048375359225e-17	7.864887931572148e-18	9.489131642279458e-24
56900000	0.0011507764628422275	-1.4446347613494505e-18	-3.9082266833805405e-31	1.4207107296540265e-13	1.6980717337472888e-14	0.007698447054133379	1.6740257623902333e-23	1.988101818370327e-11	1.7537048375359225e-17	7.864887931572148e-18	9.489131642279458e-24
57000000	0.0011507764628422275	-1.4446347613494505e-18	-3.9082266833805405e-31	1.4207107296540265e-13	1.6980717337472888e-14	0.007698447054133379	1.6740257623902333e-23	1.988101818370327e-11	1.7537048375359225e-17	7.864887931572148e-18	9.489131642279458e-24
57100000	0.0011507764628422275	-1.4446347613494505e-18	-3.9082266833805405e-31	1.4207107296540265e-13	1.6980717337472888e-14	0.007698447054133379	1.6740257623902333e-23	1.988101818370327e-11	1.7537048375359225e-17	7.864887931572148e-18	9.489131642279458e-24
57200000	0.0011507764628422275	-1.4446347613494505e-18	-3.9082266833805405e-31	1.4207107296540265e-13	1.6980717337472888e-14	0.007698447054133379	1.6740257623902333e-23	1.988101818370327e-11	1.7537048375359225e-17	7.864887931572148e-18	9.489131642279458e-24
57300000	0.0011507764628422275	-1.4446347613494505e-18	-3.9082266833805405e-31	1.4207107296540265e-13	1.6980717337472888e-14	0.007698447054133379	1.6740257623902333e-23	1.988101818370327e-11	1.7537048375359225e-17	7.864887931572148e-18	9.489131642279458e-24
57400000	0.0011507764628422275	-1.4446347613494505e-18	-3.9082266833805405e-31	1.4207107296540265e-13	1.6980717337472888e-14	0.007698447054133379	1.6740257623902333e-23	1.988101818370327e-11	1.7537048375359225e-17	7.864887931572148e-18	9.489131642279458e-24
57500000	0.0011507764628422275	-1.4446347613494505e-18	-3.9082266833805405e-31	1.4207107296540265e-13	1.6980717337472888e-14	0.007698447054133379	1.6740257623902333e-23	1.988101818370327e-11	1.7537048375359225e-17	7.864887931572148e-18	9.489131642279458e-24
57600000	0.0011507764628422275	-1.4446347613494505e-18	-3.9082266833805405e-31	1.4207107296540265e-13	1.6980717337472888e-14	0.007698447054133379	1.6740257623902333e-23	1.988101818370327e-11	1.7537048375359225e-17	7.864887931572148e-18	9.489131642279458e-24
57700000	0.0011507764628422275	-1.4446347613494505e-18	-3.9082266833805405e-31	1.4207107296540265e-13	1.6980717337472888e-14	0.007698447054133379	1.6740257623902333e-23	1.988101818370327e-11	1.7537048375359225e-17	7.864887931572148e-18	9.489131642279458e-24
57800000	0.0011507764628422275	-1.4446347613494505e-18	-3.9082266833805405e-31	1.4207107296540265e-13	1.6980717337472888e-14	0.007698447054133379	1.6740257623902333e-23	1.988101818370327e-11	1.7537048375359225e-17	7.864887931572148e-18	9.489131642279458e-24
57900000	0.0011507764628422275	-1.4446347613494505e-18	-3.9082266833805405e-31	1.4207107296540265e-13	1.6980717337472888e-14	0.007698447054133379	1.6740257623902333e-23	1.988101818370327e-11	1.7537048375359225e-17	7.864887931572148e-18	9.489131642279458e-24
58000000	0.0011507764628422275	-1.4446347613494505e-18	-3.9082266833805405e-31	1.4207107296540265e-13	1.6980717337472888e-14	0.007698447054133379	1.6740257623902333e-23	1.988101818370327e-11	1.7537048375359225e-17	7.864887931572148e-18	9.489131642279458e-24
58100000	0.0011507764628422275	-1.4446347613494505e-18	-3.9082266833805405e-31	1.4207107296540265e-13	1.6980717337472888e-14	0.007698447054133379	1.6740257623902333e-23	1.988101818370327e-11	1.7537048375359225e-17	7.864887931572148e-18	9.489131642279458e-24
58200000	0.0011507764628422275	-1.4446347613494505e-18	-3.9082266833805405e-31	1.4207107296540265e-13	1.6980717337472888e-14	0.007698447054133379	1.6740257623902333e-23	1.988101818370327e-11	1.7537048375359225e-17	7.864887931572148e-18	9.489131642279458e-24
58300000	0.0011507764628422275	-1.4446347613494505e-18	-3.9082266833805405e-31	1.4207107296540265e-13	1.6980717337472888e-14	0.007698447054133379	1.6740257623902333e-23	1.988101818370327e-11	1.7537048375359225e-17	7.864887931572148e-18	9.489131642279458e-24
58400000	0.0011507764628422275	-1.4446347613494505e-18	-3.9082266833805405e-31	1.4207107296540265e-13	1.6980717337472888e-14	0.007698447054133379	1.6740257623902333e-23	1.988101818370327e-11	1.7537048375359225e-17	7.864887931572148e-18	9.489131642279458e-24
58500000	0.0011507764628422275	-1.4446347613494505e-18	-3.9082266833805405e-31	1.4207107296540265e-13	1.6980717337472888e-14	0.007698447054133379	1.6740257623902333e-23	1.988101818370327e-11	1.7537048375359225e-17	7.864887931572148e-18	9.489131642279458e-24
58600000	0.0011507764628422275	-1.4446347613494505e-18	-3.9082266833805405e-31	1.4207107296540265e-13	1.6980717337472888e-14	0.007698447054133379	1.6740257623902333e-23	1.988101818370327e-11	1.7537048375359225e-17	7.864887931572148e-18	9.489131642279458e-24
58700000	0.0011507764628422275	-1.4446347613494505e-18	-3.9082266833805405e-31	1.4207107296540265e-13	1.6980717337472888e-14	0.007698447054133379	1.6740257623902333e-23	1.988101818370327e-11	1.7537048375359225e-17	7.864887931572148e-18	9.489131642279458e-24
58800000	0.0011507764628422275	-1.4446347613494505e-18	-3.9082266833805405e-31	1.4207107296540265e-13	1.6980717337472888e-14	0.007698447054133379	1.6740257623902333e-23	1.988101818370327e-11	1.7537048375359225e-17	7.864887931572148e-18	9.489131642279458e-24
58900000	0.0011507764628422275	-1.4446347613494505e-18	-3.9082266833805405e-31	1.4207107296540265e-13	1.6980717337472888e-14	0.007698447054133379	1.6740257623902333e-23	1.988101818370327e-11	1.7537048375359225e-17	7.864887931572148e-18	9.489131642279458e-24
59000000	0.0011507764628422275	-1.4446347613494505e-18	-3.9082266833805405e-31	1.4207107296540265e-13	1.6980717337472888e-14	0.007698447054133379	1.6740257623902333e-23	1.988101818370327e-11	1.7537048375359225e-17	7.864887931572148e-18	9.489131642279458e-24
59100000	0.0011507764628422275	-1.4446347613494505e-18	-3.9082266833805405e-31	1.4207107296540265e-13	1.6980717337472888e-14	0.007698447054133379	1.6740257623902333e-23	1.988101818370327e-11	1.7537048375359225e-17	7.864887931572148e-18	9.489131642279458e-24
59200000	0.0011507764628422275	-1.4446347613494505e-18	-3.9082266833805405e-31	1.4207107296540265e-13	1.6980717337472888e-14	0.007698447054133379	1.6740257623902333e-23	1.988101818370327e-11	1.7537048375359225e-17	7.864887931572148e-18	9.489131642279458e-24
59300000	0.0011507764628422275	-1.4446347613494505e-18	-3.9082266833805405e-31	1.4207107296540265e-13	1.6980717337472888e-14	0.007698447054133379	1.6740257623902333e-23	1.988101818370327e-11	1.7537048375359225e-17	7.864887931572148e-18	9.489131642279458e-24
59400000	0.0011507764628422275	-1.4446347613494505e-18	-3.9082266833805405e-31	1.4207107296540265e-13	1.6980717337472888e-14	0.007698447054133379	1.6740257623902333e-23	1.988101818370327e-11	1.7537048375359225e-17	7.864887931572148e-18	9.489131642279458e-24
59500000	0.0011507764628422275	-1.4446347613494505e-18	-3.9082266833805405e-31	1.4207107296540265e-13	1.6980717337472888e-14	0.007698447054133379	1.6740257623902333e-23	1.988101818370327e-11	1.7537048375359225e-17	7.864887931572148e-18	9.48913164227946e-24
59600000	0.0011507764628422275	-1.4446347613494505e-18	-3.9082266833805405e-31	1.4207107296540265e-13	1.6980717337472888e-14	0.007698447054133379	1.6740257623902333e-23	1.988101818370327e-11	1.7537048375359225e-17	7.864887931572148e-18	9.48913164227946e-24
59700000	0.0011507764628422275	-1.4446347613494505e-18	-3.9082266833805405e-31	1.4207107296540265e-13	1.6980717337472888e-14	0.007698447054133379	1.6740257623902333e-23	1.988101818370327e-11	1.7537048375359225e-17	7.864887931572148e-18	9.48913164227946e-24
59800000	0.0011507764628422275	-1.4446347613494505e-18	-3.9082266833805405e-31	1.4207107296540265e-13	1.6980717337472888e-14	0.007698447054133379	1.6740257623902333e-23	1.988101818370327e-11	1.7537048375359225e-17	7.864887931572148e-18	9.48913164227946e-24
59900000	0.0011507764628422275	-1.4446347613494505e-18	-3.9082266833805405e-31	1.4207107296540265e-13	1.6980717337472888e-14	0.007698447054133379	1.6740257623902333e-23	1.988101818370327e-11	1.7537048375359225e-17	7.864887931572148e-18	9.48913164227946e-24
60000000	0.0011507764628422275	-1.4446347613494505e-18	-3.9082266833805405e-31	1.4207107296540265e-13	1.6980717337472888e-14	0.007698447054133379	1.6740257623902333e-23	1.988101818370327e-11	1.7537048375359225e-17	7.864887931572148e-18	9.48913164227946e-24
60100000	0.0011507764628422275	-1.4446347613494505e-18	-3.9082266833805405e-31	1.4207107296540265e-13	1.6980717337472888e-14	0.007698447054133379	1.6740257623902333e-23	1.988101818370327e-11	1.7537048375359225e-17	7.864887931572148e-18	9.48913164227946e-24
60200000	0.0011507764628422275	-1.4446347613494505e-18	-3.9082266833805405e-31	1.4207107296540265e-13	1.6980717337472888e-14	0.007698447054133379	1.6740257623902333e-23	1.988101818370327e-11	1.7537048375359225e-17	7.864887931572148e-18	9.48913164227946e-24
60300000	0.0011507764628422275	-1.4446347613494505e-18	-3.9082266833805405e-31	1.4207107296540265e-13	1.6980717337472888e-14	0.007698447054133379	1.6740257623902333e-23	1.988101818370327e-11	1.7537048375359225e-17	7.864887931572148e-18	9.48913164227946e-24
60400000	0.0011507764628422275	-1.4446347613494505e-18	-3.9082266833805405e-31	1.4207107296540265e-13	1.6980717337472888e-14	0.007698447054133379	1.6740257623902333e-23	1.988101818370327e-11	1.7537048375359225e-17	7.864887931572148e-18	9.48913164227946e-24
60500000	0.0011507764628422275	-1.4446347613494505e-18	-3.9082266833805405e-31	1.4207107296540265e-13	1.6980717337472888e-14	0.007698447054133379	1.6740257623902333e-23	1.988101818370327e-11	1.7537048375359225e-17	7.864887931572148e-18	9.48913164227946e-24
60600000	0.0011507764628422275	-1.4446347613494505e-18	-3.9082266833805405e-31	1.4207107296540265e-13	1.6980717337472888e-14	0.007698447054133379	1.6740257623902333e-23	1.988101818370327e-11	1.7537048375359225e-17	7.864887931572148e-18	9.48913164227946e-24
60700000	0.0011507764628422275	-1.4446347613494505e-18	-3.9082266833805405e-31	1.4207107296540265e-13	1.6980717337472888e-14	0.007698447054133379	1.6740257623902333e-23	1.988101818370327e-11	1.7537048375359225e-17	7.864887931572148e-18	9.48913164227946e-24
60800000	0.0011507764628422275	-1.4446347613494505e-18	-3.9082266833805405e-31	1.4207107296540265e-13	1.6980717337472888e-14	0.007698447054133379	1.6740257623902333e-23	1.988101818370327e-11	1.7537048375359225e-17	7.864887931572148e-18	9.48913164227946e-24
60900000	0.0011507764628422275	-1.4446347613494505e-18	-3.9082266833805405e-31	1.4207107296540265e-13	1.6980717337472888e-14	0.007698447054133379	1.6740257623902333e-23	1.988101818370327e-11	1.7537048375359225e-17	7.864887931572148e-18	9.48913164227946e-24
61000000	0.0011507764628422275	-1.4446347613494505e-18	-3.9082266833805405e-31	1.4207107296540265e-13	1.6980717337472888e-14	0.007698447054133379	1.6740257623902333e-23	1.988101818370327e-11	1.7537048375359225e-17	7.864887931572148e-18	9.48913164227946e-24
61100000	0.0011507764628422275	-1.4446347613494505e-18	-3.9082266833805405e-31	1.4207107296540265e-13	1.6980717337472888e-14	0.007698447054133379	1.6740257623902333e-23	1.988101818370327e-11	1.7537048375359225e-17	7.864887931572148e-18	9.48913164227946e-24
61200000	0.0011507764628422275	-1.4446347613494505e-18	-3.9082266833805405e-31	1.4207107296540265e-13	1.6980717337472888e-14	0.007698447054133379	1.6740257623902333e-23	1.988101818370327e-11	1.7537048375359225e-17	7.864887931572148e-18	9.48913164227946e-24
61300000	0.0011507764628422275	-1.4446347613494505e-18	-3.9082266833805405e-31	1.4207107296540265e-13	1.6980717337472888e-14	0.007698447054133379	1.6740257623902333e-23	1.988101818370327e-11	1.7537048375359225e-17	7.864887931572148e-18	9.48913164227946e-24
61400000	0.0011507764628422275	-1.4446347613494505e-18	-3.9082266833805405e-31	1.4207107296540265e-13	1.6980717337472888e-14	0.007698447054133379	1.6740257623902333e-23	1.988101818370327e-11	1.7537048375359225e-17	7.864887931572148e-18	9.48913164227946e-24
61500000	0.0011507764628422275	-1.4446347613494505e-18	-3.9082266833805405e-31	1.4207107296540265e-13	1.6980717337472888e-14	0.007698447054133379	1.6740257623902333e-23	1.988101818370327e-11	1.7537048375359225e-17	7.864887931572148e-18	9.48913164227946e-24
61600000	0.0011507764628422275	-1.4446347613494505e-18	-3.9082266833805405e-31	1.4207107296540265e-13	1.6980717337472888e-14	0.007698447054133379	1.6740257623902333e-23	1.988101818370327e-11	1.7537048375359225e-17	7.864887931572148e-18	9.48913164227946e-24
61700000	0.0011507764628422275	-1.4446347613494505e-18	-3.9082266833805405e-31	1.4207107296540265e-13	1.6980717337472888e-14	0.007698447054133379	1.6740257623902333e-23	1.988101818370327e-11	1.7537048375359225e-17	7.864887931572148e-18	9.48913164227946e-24
61800000	0.0011507764628422275	-1.4446347613494505e-18	-3.9082266833805405e-31	1.4207107296540265e-13	1.6980717337472888e-14	0.007698447054133379	1.6740257623902333e-23	1.988101818370327e-11	1.7537048375359225e-17	7.864887931572148e-18	9.48913164227946e-24
61900000	0.0011507764628422275	-1.4446347613494505e-18	-3.9082266833805405e-31	1.4207107296540265e-13	1.6980717337472888e-14	0.007698447054133379	1.6740257623902333e-23	1.988101818370327e-11	1.7537048375359225e-17	7.864887931572148e-18	9.48913164227946e-24
62000000	0.0011507764628422275	-1.4446347613494505e-18	-3.9082266833805405e-31	1.4207107296540265e-13	1.6980717337472888e-14	0.007698447054133379	1.6740257623902333e-23	1.988101818370327e-11	1.7537048375359225e-17	7.864887931572148e-18	9.48913164227946e-24
62100000	0.0011507764628422275	-1.4446347613494505e-18	-3.9082266833805405e-31	1.4207107296540265e-13	1.6980717337472888e-14	0.007698447054133379	1.6740257623902333e-23	1.988101818370327e-11	1.7537048375359225e-17	7.864887931572148e-18	9.48913164227946e-24
62200000	0.0011507764628422275	-1.4446347613494505e-18	-3.9082266833805405e-31	1.4207107296540265e-13	1.6980717337472888e-14	0.007698447054133379	1.6740257623902333e-23	1.988101818370327e-11	1.7537048375359225e-17	7.864887931572148e-18	9.48913164227946e-24
62300000	0.0011507764628422275	-1.4446347613494505e-18	-3.9082266833805405e-31	1.4207107296540265e-13	1.6980717337472888e-14	0.007698447054133379	1.6740257623902333e-23	1.988101818370327e-11	1.7537048375359225e-17	7.864887931572148e-18	9.48913164227946e-24
62400000	0.0011507764628422275	-1.4446347613494505e-18	-3.9082266833805405e-31	1.4207107296540265e-13	1.6980717337472888e-14	0.007698447054133379	1.6740257623902333e-23	1.988101818370327e-11	1.7537048375359225e-17	7.864887931572148e-18	9.48913164227946e-24
62500000	0.0011507764628422275	-1.4446347613494505e-18	-3.9082266833805405e-31	1.4207107296540265e-13	1.6980717337472888e-14	0.007698447054133379	1.6740257623902333e-23	1.988101818370327e-11	1.7537048375359225e-17	7.864887931572148e-18	9.48913164227946e-24
62600000	0.0011507764628422275	-1.4446347613494505e-18	-3.9082266833805405e-31	1.4207107296540265e-13	1.6980717337472888e-14	0.007698447054133379	1.6740257623902333e-23	1.988101818370327e-11	1.7537048375359225e-17	7.864887931572148e-18	9.48913164227946e-24
62700000	0.0011507764628422275	-1.4446347613494505e-18	-3.9082266833805405e-31	1.4207107296540265e-13	1.6980717337472888e-14	0.007698447054133379	1.6740257623902333e-23	1.988101818370327e-11	1.7537048375359225e-17	7.864887931572148e-18	9.48913164227946e-24
62800000	0.0011507764628422275	-1.4446347613494505e-18	-3.9082266833805405e-31	1.4207107296540265e-13	1.6980717337472888e-14	0.007698447054133379	1.6740257623902333e-23	1.988101818370327e-11	1.7537048375359225e-17	7.864887931572148e-18	9.48913164227946e-24
62900000	0.0011507764628422275	-1.4446347613494505e-18	-3.9082266833805405e-31	1.4207107296540265e-13	1.6980717337472888e-14	0.007698447054133379	1.6740257623902333e-23	1.988101818370327e-11	1.7537048375359225e-17	7.864887931572148e-18	9.48913164227946e-24
63000000	0.0011507764628422275	-1.4446347613494505e-18	-3.9082266833805405e-31	1.4207107296540265e-13	1.6980717337472888e-14	0.007698447054133379	1.6740257623902333e-23	1.988101818370327e-11	1.7537048375359225e-17	7.864887931572148e-18	9.48913164227946e-24
63100000	0.0011507764628422275	-1.4446347613494505e-18	-3.9082266833805405e-31	1.4207107296540265e-13	1.6980717337472888e-14	0.007698447054133379	1.6740257623902333e-23	1.988101818370327e-11	1.7537048375359225e-17	7.864887931572148e-18	9.48913164227946e-24
63200000	0.0011507764628422275	-1.4446347613494505e-18	-3.9082266833805405e-31	1.4207107296540265e-13	1.6980717337472888e-14	0.007698447054133379	1.6740257623902333e-23	1.988101818370327e-11	1.7537048375359225e-17	7.864887931572148e-18	9.48913164227946e-24
63300000	0.0011507764628422275	-1.4446347613494505e-18	-3.9082266833805405e-31	1.4207107296540265e-13	1.6980717337472888e-14	0.007698447054133379	1.6740257623902333e-23	1.988101818370327e-11	1.7537048375359225e-17	7.864887931572148e-18	9.48913164227946e-24
63400000	0.0011507764628422275	-1.4446347613494505e-18	-3.9082266833805405e-31	1.4207107296540265e-13	1.6980717337472888e-14	0.007698447054133379	1.6740257623902333e-23	1.988101818370327e-11	1.7537048375359225e-17	7.864887931572148e-18	9.48913164227946e-24
63500000	0.0011507764628422275	-1.4446347613494505e-18	-3.9082266833805405e-31	1.4207107296540265e-13	1.6980717337472888e-14	0.007698447054133379	1.6740257623902333e-23	1.988101818370327e-11	1.7537048375359225e-17	7.864887931572148e-18	9.48913164227946e-24
63600000	0.0011507764628422275	-1.4446347613494505e-18	-3.9082266833805405e-31	1.4207107296540265e-13	1.6980717337472888e-14	0.007698447054133379	1.6740257623902333e-23	1.988101818370327e-11	1.7537048375359225e-17	7.864887931572148e-18	9.48913164227946e-24
63700000	0.0011507764628422275	-1.4446347613494505e-18	-3.9082266833805405e-31	1.4207107296540265e-13	1.6980717337472888e-14	0.007698447054133379	1.6740257623902333e-23	1.988101818370327e-11	1.7537048375359225e-17	7.864887931572148e-18	9.48913164227946e-24
63800000	0.0011507764628422275	-1.4446347613494505e-18	-3.9082266833805405e-31	1.4207107296540265e-13	1.6980717337472888e-14	0.007698447054133379	1.6740257623902333e-23	1.988101818370327e-11	1.7537048375359225e-17	7.864887931572148e-18	9.48913164227946e-24
63900000	0.0011507764628422275	-1.4446347613494505e-18	-3.9082266833805405e-31	1.4207107296540265e-13	1.6980717337472888e-14	0.007698447054133379	1.6740257623902333e-23	1.988101818370327e-11	1.7537048375359225e-17	7.864887931572148e-18	9.48913164227946e-24
64000000	0.0011507764628422275	-1.4446347613494505e-18	-3.9082266833805405e-31	1.4207107296540265e-13	1.6980717337472888e-14	0.007698447054133379	1.6740257623902333e-23	1.988101818370327e-11	1.7537048375359225e-17	7.864887931572148e-18	9.48913164227946e-24
64100000	0.0011507764628422275	-1.4446347613494505e-18	-3.9082266833805405e-31	1.4207107296540265e-13	1.6980717337472888e-14	0.007698447054133379	1.6740257623902333e-23	1.988101818370327e-11	1.7537048375359225e-17	7.864887931572148e-18	9.48913164227946e-24
64200000	0.0011507764628422275	-1.4446347613494505e-18	-3.9082266833805405e-31	1.4207107296540265e-13	1.6980717337472888e-14	0.007698447054133379	1.6740257623902333e-23	1.988101818370327e-11	1.7537048375359225e-17	7.864887931572148e-18	9.48913164227946e-24
64300000	0.0011507764628422275	-1.4446347613494505e-18	-3.9082266833805405e-31	1.4207107296540265e-13	1.6980717337472888e-14	0.007698447054133379	1.6740257623902333e-23	1.988101818370327e-11	1.7537048375359225e-17	7.864887931572148e-18	9.48913164227946e-24
64400000	0.0011507764628422275	-1.4446347613494505e-18	-3.9082266833805405e-31	1.4207107296540265e-13	1.6980717337472888e-14	0.007698447054133379	1.6740257623902333e-23	1.988101818370327e-11	1.7537048375359225e-17	7.864887931572148e-18	9.48913164227946e-24
64500000	0.0011507764628422275	-1.4446347613494505e-18	-3.9082266833805405e-31	1.4207107296540265e-13	1.6980717337472888e-14	0.007698447054133379	1.6740257623902333e-23	1.988101818370327e-11	1.7537048375359225e-17	7.864887931572148e-18	9.48913164227946e-24
64600000	0.0011507764628422275	-1.4446347613494505e-18	-3.9082266833805405e-31	1.4207107296540265e-13	1.6980717337472888e-14	0.007698447054133379	1.6740257623902333e-23	1.988101818370327e-11	1.7537048375359225e-17	7.864887931572148e-18	9.48913164227946e-24
64700000	0.0011507764628422275	-1.4446347613494505e-18	-3.9082266833805405e-31	1.4207107296540265e-13	1.6980717337472888e-14	0.007698447054133379	1.6740257623902333e-23	1.988101818370327e-11	1.7537048375359225e-17	7.864887931572148e-18	9.48913164227946e-24
64800000	0.0011507764628422275	-1.4446347613494505e-18	-3.9082266833805405e-31	1.4207107296540265e-13	1.6980717337472888e-14	0.007698447054133379	1.6740257623902333e-23	1.988101818370327e-11	1.7537048375359225e-17	7.864887931572148e-18	9.48913164227946e-24
64900000	0.0011507764628422275	-1.4446347613494505e-18	-3.9082266833805405e-31	1.4207107296540265e-13	1.6980717337472888e-14	0.007698447054133379	1.6740257623902333e-23	1.988101818370327e-11	1.7537048375359225e-17	7.864887931572148e-18	9.48913164227946e-24
65000000	0.0011507764628422275	-1.4446347613494505e-18	-3.9082266833805405e-31	1.4207107296540265e-13	1.6980717337472888e-14	0.007698447054133379	1.6740257623902333e-23	1.988101818370327e-11	1.7537048375359225e-17	7.864887931572148e-18	9.48913164227946e-24
65100000	0.0011507764628422275	-1.4446347613494505e-18	-3.9082266833805405e-31	1.4207107296540265e-13	1.6980717337472888e-14	0.007698447054133379	1.6740257623902333e-23	1.988101818370327e-11	1.7537048375359225e-17	7.864887931572148e-18	9.48913164227946e-24
65200000	0.0011507764628422275	-1.4446347613494505e-18	-3.9082266833805405e-31	1.4207107296540265e-13	1.6980717337472888e-14	0.007698447054133379	1.6740257623902333e-23	1.988101818370327e-11	1.7537048375359225e-17	7.864887931572148e-18	9.48913164227946e-24
65300000	0.0011507764628422275	-1.4446347613494505e-18	-3.9082266833805405e-31	1.4207107296540265e-13	1.6980717337472888e-14	0.007698447054133379	1.6740257623902333e-23	1.988101818370327e-11	1.7537048375359225e-17	7.864887931572148e-18	9.48913164227946e-24
65400000	0.0011507764628422275	-1.4446347613494505e-18	-3.9082266833805405e-31	1.4207107296540265e-13	1.6980717337472888e-14	0.007698447054133379	1.6740257623902333e-23	1.988101818370327e-11	1.7537048375359225e-17	7.864887931572148e-18	9.48913164227946e-24
65500000	0.0011507764628422275	-1.4446347613494505e-18	-3.9082266833805405e-31	1.4207107296540265e-13	1.6980717337472888e-14	0.007698447054133379	1.6740257623902333e-23	1.988101818370327e-11	1.7537048375359225e-17	7.864887931572148e-18	9.48913164227946e-24
65600000	0.0011507764628422275	-1.4446347613494505e-18	-3.9082266833805405e-31	1.4207107296540265e-13	1.6980717337472888e-14	0.007698447054133379	1.6740257623902333e-23	1.988101818370327e-11	1.7537048375359225e-17	7.864887931572148e-18	9.48913164227946e-24
65700000	0.0011507764628422275	-1.4446347613494505e-18	-3.9082266833805405e-31	1.4207107296540265e-13	1.6980717337472888e-14	0.007698447054133379	1.6740257623902333e-23	1.988101818370327e-11	1.7537048375359225e-17	7.864887931572148e-18	9.48913164227946e-24
65800000	0.0011507764628422275	-1.4446347613494505e-18	-3.9082266833805405e-31	1.4207107296540265e-13	1.6980717337472888e-14	0.007698447054133379	1.6740257623902333e-23	1.988101818370327e-11	1.7537048375359225e-17	7.864887931572148e-18	9.48913164227946e-24
65900000	0.0011507764628422275	-1.4446347613494505e-18	-3.9082266833805405e-31	1.4207107296540265e-13	1.6980717337472888e-14	0.007698447054133379	1.6740257623902333e-23	1.988101818370327e-11	1.7537048375359225e-17	7.864887931572148e-18	9.48913164227946e-24
66000000	0.0011507764628422275	-1.4446347613494505e-18	-3.9082266833805405e-31	1.4207107296540265e-13	1.6980717337472888e-14	0.007698447054133379	1.6740257623902333e-23	1.988101818370327e-11	1.7537048375359225e-17	7.864887931572148e-18	9.48913164227946e-24
66100000	0.0011507764628422275	-1.4446347613494505e-18	-3.9082266833805405e-31	1.4207107296540265e-13	1.6980717337472888e-14	0.007698447054133379	1.6740257623902333e-23	1.988101818370327e-11	1.7537048375359225e-17	7.864887931572148e-18	9.48913164227946e-24
66200000	0.0011507764628422275	-1.4446347613494505e-18	-3.9082266833805405e-31	1.4207107296540265e-13	1.6980717337472888e-14	0.007698447054133379	1.6740257623902333e-23	1.988101818370327e-11	1.7537048375359225e-17	7.864887931572148e-18	9.48913164227946e-24
66300000	0.0011507764628422275	-1.4446347613494505e-18	-3.9082266833805405e-31	1.4207107296540265e-13	1.6980717337472888e-14	0.007698447054133379	1.6740257623902333e-23	1.988101818370327e-11	1.7537048375359225e-17	7.864887931572148e-18	9.48913164227946e-24
66400000	0.0011507764628422275	-1.4446347613494505e-18	-3.9082266833805405e-31	1.4207107296540265e-13	1.6980717337472888e-14	0.007698447054133379	1.6740257623902333e-23	1.988101818370327e-11	1.7537048375359225e-17	7.864887931572148e-18	9.48913164227946e-24
66500000	0.0011507764628422275	-1.4446347613494505e-18	-3.9082266833805405e-31	1.4207107296540265e-13	1.6980717337472888e-14	0.007698447054133379	1.6740257623902333e-23	1.988101818370327e-11	1.7537048375359225e-17	7.864887931572148e-18	9.48913164227946e-24
66600000	0.0011507764628422275	-1.4446347613494505e-18	-3.9082266833805405e-31	1.4207107296540265e-13	1.6980717337472888e-14	0.007698447054133379	1.6740257623902333e-23	1.988101818370327e-11	1.7537048375359225e-17	7.864887931572148e-18	9.48913164227946e-24
66700000	0.0011507764628422275	-1.4446347613494505e-18	-3.9082266833805405e-31	1.4207107296540265e-13	1.6980717337472888e-14	0.007698447054133379	1.6740257623902333e-23	1.988101818370327e-11	1.7537048375359225e-17	7.864887931572148e-18	9.48913164227946e-24
66800000	0.0011507764628422275	-1.4446347613494505e-18	-3.9082266833805405e-31	1.4207107296540265e-13	1.6980717337472888e-14	0.007698447054133379	1.6740257623902333e-23	1.988101818370327e-11	1.7537048375359225e-17	7.864887931572148e-18	9.48913164227946e-24
66900000	0.0011507764628422275	-1.4446347613494505e-18	-3.9082266833805405e-31	1.4207107296540265e-13	1.6980717337472888e-14	0.007698447054133379	1.6740257623902333e-23	1.988101818370327e-11	1.7537048375359225e-17	7.864887931572148e-18	9.48913164227946e-24
67000000	0.0011507764628422275	-1.4446347613494505e-18	-3.9082266833805405e-31	1.4207107296540265e-13	1.6980717337472888e-14	0.007698447054133379	1.6740257623902333e-23	1.988101818370327e-11	1.7537048375359225e-17	7.864887931572148e-18	9.48913164227946e-24
67100000	0.0011507764628422275	-1.4446347613494505e-18	-3.9082266833805405e-31	1.4207107296540265e-13	1.6980717337472888e-14	0.007698447054133379	1.6740257623902333e-23	1.988101818370327e-11	1.7537048375359225e-17	7.864887931572148e-18	9.48913164227946e-24
67200000	0.0011507764628422275	-1.4446347613494505e-18	-3.9082266833805405e-31	1.4207107296540265e-13	1.6980717337472888e-14	0.007698447054133379	1.6740257623902333e-23	1.988101818370327e-11	1.7537048375359225e-17	7.864887931572148e-18	9.48913164227946e-24
67300000	0.0011507764628422275	-1.4446347613494505e-18	-3.9082266833805405e-31	1.4207107296540265e-13	1.6980717337472888e-14	0.007698447054133379	1.6740257623902333e-23	1.988101818370327e-11	1.7537048375359225e-17	7.864887931572148e-18	9.48913164227946e-24
67400000	0.0011507764628422275	-1.4446347613494505e-18	-3.9082266833805405e-31	1.4207107296540265e-13	1.6980717337472888e-14	0.007698447054133379	1.6740257623902333e-23	1.988101818370327e-11	1.7537048375359225e-17	7.864887931572148e-18	9.48913164227946e-24
67500000	0.0011507764628422275	-1.4446347613494505e-18	-3.9082266833805405e-31	1.4207107296540265e-13	1.6980717337472888e-14	0.007698447054133379	1.6740257623902333e-23	1.988101818370327e-11	1.7537048375359225e-17	7.864887931572148e-18	9.48913164227946e-24
67600000	0.0011507764628422275	-1.4446347613494505e-18	-3.9082266833805405e-31	1.4207107296540265e-13	1.6980717337472888e-14	0.007698447054133379	1.6740257623902333e-23	1.988101818370327e-11	1.7537048375359225e-17	7.864887931572148e-18	9.48913164227946e-24
67700000	0.0011507764628422275	-1.4446347613494505e-18	-3.9082266833805405e-31	1.4207107296540265e-13	1.6980717337472888e-14	0.007698447054133379	1.6740257623902333e-23	1.988101818370327e-11	1.7537048375359225e-17	7.864887931572148e-18	9.48913164227946e-24
67800000	0.0011507764628422275	-1.4446347613494505e-18	-3.9082266833805405e-31	1.4207107296540265e-13	1.6980717337472888e-14	0.007698447054133379	1.6740257623902333e-23	1.988101818370327e-11	1.7537048375359225e-17	7.864887931572148e-18	9.48913164227946e-24
67900000	0.0011507764628422275	-1.4446347613494505e-18	-3.9082266833805405e-31	1.4207107296540265e-13	1.6980717337472888e-14	0.007698447054133379	1.6740257623902333e-23	1.988101818370327e-11	1.7537048375359225e-17	7.864887931572148e-18	9.48913164227946e-24
68000000	0.0011507764628422275	-1.4446347613494505e-18	-3.9082266833805405e-31	1.4207107296540265e-13	1.6980717337472888e-14	0.007698447054133379	1.6740257623902333e-23	1.988101818370327e-11	1.7537048375359225e-17	7.864887931572148e-18	9.48913164227946e-24
68100000	0.0011507764628422275	-1.4446347613494505e-18	-3.9082266833805405e-31	1.4207107296540265e-13	1.6980717337472888e-14	0.007698447054133379	1.6740257623902333e-23	1.988101818370327e-11	1.7537048375359225e-17	7.864887931572148e-18	9.48913164227946e-24
68200000	0.0011507764628422275	-1.4446347613494505e-18	-3.9082266833805405e-31	1.4207107296540265e-13	1.6980717337472888e-14	0.007698447054133379	1.6740257623902333e-23	1.988101818370327e-11	1.7537048375359225e-17	7.864887931572148e-18	9.48913164227946e-24
68300000	0.0011507764628422275	-1.4446347613494505e-18	-3.9082266833805405e-31	1.4207107296540265e-13	1.6980717337472888e-14	0.007698447054133379	1.6740257623902333e-23	1.988101818370327e-11	1.7537048375359225e-17	7.864887931572148e-18	9.48913164227946e-24
68400000	0.0011507764628422275	-1.4446347613494505e-18	-3.9082266833805405e-31	1.4207107296540265e-13	1.6980717337472888e-14	0.007698447054133379	1.6740257623902333e-23	1.988101818370327e-11	1.7537048375359225e-17	7.864887931572148e-18	9.48913164227946e-24
68500000	0.0011507764628422275	-1.4446347613494505e-18	-3.9082266833805405e-31	1.4207107296540265e-13	1.6980717337472888e-14	0.007698447054133379	1.6740257623902333e-23	1.988101818370327e-11	1.7537048375359225e-17	7.864887931572148e-18	9.48913164227946e-24
68600000	0.0011507764628422275	-1.4446347613494505e-18	-3.9082266833805405e-31	1.4207107296540265e-13	1.6980717337472888e-14	0.007698447054133379	1.6740257623902333e-23	1.988101818370327e-11	1.7537048375359225e-17	7.864887931572148e-18	9.48913164227946e-24
68700000	0.0011507764628422275	-1.4446347613494505e-18	-3.9082266833805405e-31	1.4207107296540265e-13	1.6980717337472888e-14	0.007698447054133379	1.6740257623902333e-23	1.988101818370327e-11	1.7537048375359225e-17	7.864887931572148e-18	9.48913164227946e-24
68800000	0.0011507764628422275	-1.4446347613494505e-18	-3.9082266833805405e-31	1.4207107296540265e-13	1.6980717337472888e-14	0.007698447054133379	1.6740257623902333e-23	1.988101818370327e-11	1.7537048375359225e-17	7.864887931572148e-18	9.48913164227946e-24
68900000	0.0011507764628422275	-1.4446347613494505e-18	-3.9082266833805405e-31	1.4207107296540265e-13	1.6980717337472888e-14	0.007698447054133379	1.6740257623902333e-23	1.988101818370327e-11	1.7537048375359225e-17	7.864887931572148e-18	9.48913164227946e-24
69000000	0.0011507764628422275	-1.4446347613494505e-18	-3.9082266833805405e-31	1.4207107296540265e-13	1.6980717337472888e-14	0.007698447054133379	1.6740257623902333e-23	1.988101818370327e-11	1.7537048375359225e-17	7.864887931572148e-18	9.48913164227946e-24
69100000	0.0011507764628422275	-1.4446347613494505e-18	-3.9082266833805405e-31	1.4207107296540265e-13	1.6980717337472888e-14	0.007698447054133379	1.6740257623902333e-23	1.988101818370327e-11	1.7537048375359225e-17	7.864887931572148e-18	9.48913164227946e-24
69200000	0.0011507764628422275	-1.4446347613494505e-18	-3.9082266833805405e-31	1.4207107296540265e-13	1.6980717337472888e-14	0.007698447054133379	1.6740257623902333e-23	1.988101818370327e-11	1.7537048375359225e-17	7.864887931572148e-18	9.48913164227946e-24
69300000	0.0011507764628422275	-1.4446347613494505e-18	-3.9082266833805405e-31	1.4207107296540265e-13	1.6980717337472888e-14	0.007698447054133379	1.6740257623902333e-23	1.988101818370327e-11	1.7537048375359225e-17	7.864887931572148e-18	9.48913164227946e-24
69400000	0.0011507764628422275	-1.4446347613494505e-18	-3.9082266833805405e-31	1.4207107296540265e-13	1.6980717337472888e-14	0.007698447054133379	1.6740257623902333e-23	1.988101818370327e-11	1.7537048375359225e-17	7.864887931572148e-18	9.48913164227946e-24
69500000	0.0011507764628422275	-1.4446347613494505e-18	-3.9082266833805405e-31	1.4207107296540265e-13	1.6980717337472888e-14	0.007698447054133379	1.6740257623902333e-23	1.988101818370327e-11	1.7537048375359225e-17	7.864887931572148e-18	9.48913164227946e-24
69600000	0.0011507764628422275	-1.4446347613494505e-18	-3.9082266833805405e-31	1.4207107296540265e-13	1.6980717337472888e-14	0.007698447054133379	1.6740257623902333e-23	1.988101818370327e-11	1.7537048375359225e-17	7.864887931572148e-18	9.48913164227946e-24
69700000	0.0011507764628422275	-1.4446347613494505e-18	-3.9082266833805405e-31	1.4207107296540265e-13	1.6980717337472888e-14	0.007698447054133379	1.6740257623902333e-23	1.988101818370327e-11	1.7537048375359225e-17	7.864887931572148e-18	9.48913164227946e-24
69800000	0.0011507764628422275	-1.4446347613494505e-18	-3.9082266833805405e-31	1.4207107296540265e-13	1.6980717337472888e-14	0.007698447054133379	1.6740257623902333e-23	1.988101818370327e-11	1.7537048375359225e-17	7.864887931572148e-18	9.48913164227946e-24
69900000	0.0011507764628422275	-1.4446347613494505e-18	-3.9082266833805405e-31	1.4207107296540265e-13	1.6980717337472888e-14	0.007698447054133379	1.6740257623902333e-23	1.988101818370327e-11	1.7537048375359225e-17	7.864887931572148e-18	9.48913164227946e-24
70000000	0.0011507764628422275	-1.4446347613494505e-18	-3.9082266833805405e-31	1.4207107296540265e-13	1.6980717337472888e-14	0.007698447054133379	1.6740257623902333e-23	1.988101818370327e-11	1.7537048375359225e-17	7.864887931572148e-18	9.48913164227946e-24
70100000	0.0011507764628422275	-1.4446347613494505e-18	-3.9082266833805405e-31	1.4207107296540265e-13	1.6980717337472888e-14	0.007698447054133379	1.6740257623902333e-23	1.988101818370327e-11	1.7537048375359225e-17	7.864887931572148e-18	9.48913164227946e-24
70200000	0.0011507764628422275	-1.4446347613494505e-18	-3.9082266833805405e-31	1.4207107296540265e-13	1.6980717337472888e-14	0.007698447054133379	1.6740257623902333e-23	1.988101818370327e-11	1.7537048375359225e-17	7.864887931572148e-18	9.48913164227946e-24
70300000	0.0011507764628422275	-1.4446347613494505e-18	-3.9082266833805405e-31	1.4207107296540265e-13	1.6980717337472888e-14	0.007698447054133379	1.6740257623902333e-23	1.988101818370327e-11	1.7537048375359225e-17	7.864887931572148e-18	9.48913164227946e-24
70400000	0.0011507764628422275	-1.4446347613494505e-18	-3.9082266833805405e-31	1.4207107296540265e-13	1.6980717337472888e-14	0.007698447054133379	1.6740257623902333e-23	1.988101818370327e-11	1.7537048375359225e-17	7.864887931572148e-18	9.48913164227946e-24
70500000	0.0011507764628422275	-1.4446347613494505e-18	-3.9082266833805405e-31	1.4207107296540265e-13	1.6980717337472888e-14	0.007698447054133379	1.6740257623902333e-23	1.988101818370327e-11	1.7537048375359225e-17	7.864887931572148e-18	9.48913164227946e-24
70600000	0.0011507764628422275	-1.4446347613494505e-18	-3.9082266833805405e-31	1.4207107296540265e-13	1.6980717337472888e-14	0.007698447054133379	1.6740257623902333e-23	1.988101818370327e-11	1.7537048375359225e-17	7.864887931572148e-18	9.48913164227946e-24
70700000	0.0011507764628422275	-1.4446347613494505e-18	-3.9082266833805405e-31	1.4207107296540265e-13	1.6980717337472888e-14	0.007698447054133379	1.6740257623902333e-23	1.988101818370327e-11	1.7537048375359225e-17	7.864887931572148e-18	9.48913164227946e-24
70800000	0.0011507764628422275	-1.4446347613494505e-18	-3.9082266833805405e-31	1.4207107296540265e-13	1.6980717337472888e-14	0.007698447054133379	1.6740257623902333e-23	1.988101818370327e-11	1.7537048375359225e-17	7.864887931572148e-18	9.48913164227946e-24
70900000	0.0011507764628422275	-1.4446347613494505e-18	-3.9082266833805405e-31	1.4207107296540265e-13	1.6980717337472888e-14	0.007698447054133379	1.6740257623902333e-23	1.988101818370327e-11	1.7537048375359225e-17	7.864887931572148e-18	9.48913164227946e-24
71000000	0.0011507764628422275	-1.4446347613494505e-18	-3.9082266833805405e-31	1.4207107296540265e-13	1.6980717337472888e-14	0.007698447054133379	1.6740257623902333e-23	1.988101818370327e-11	1.7537048375359225e-17	7.864887931572148e-18	9.48913164227946e-24
71100000	0.0011507764628422275	-1.4446347613494505e-18	-3.9082266833805405e-31	1.4207107296540265e-13	1.6980717337472888e-14	0.007698447054133379	1.6740257623902333e-23	1.988101818370327e-11	1.7537048375359225e-17	7.864887931572148e-18	9.48913164227946e-24
71200000	0.0011507764628422275	-1.4446347613494505e-18	-3.9082266833805405e-31	1.4207107296540265e-13	1.6980717337472888e-14	0.007698447054133379	1.6740257623902333e-23	1.988101818370327e-11	1.7537048375359225e-17	7.864887931572148e-18	9.48913164227946e-24
71300000	0.0011507764628422275	-1.4446347613494505e-18	-3.9082266833805405e-31	1.4207107296540265e-13	1.6980717337472888e-14	0.007698447054133379	1.6740257623902333e-23	1.988101818370327e-11	1.7537048375359225e-17	7.864887931572148e-18	9.48913164227946e-24
71400000	0.0011507764628422275	-1.4446347613494505e-18	-3.9082266833805405e-31	1.4207107296540265e-13	1.6980717337472888e-14	0.007698447054133379	1.6740257623902333e-23	1.988101818370327e-11	1.7537048375359225e-17	7.864887931572148e-18	9.48913164227946e-24
71500000	0.0011507764628422275	-1.4446347613494505e-18	-3.9082266833805405e-31	1.4207107296540265e-13	1.6980717337472888e-14	0.007698447054133379	1.6740257623902333e-23	1.988101818370327e-11	1.7537048375359225e-17	7.864887931572148e-18	9.48913164227946e-24
71600000	0.0011507764628422275	-1.4446347613494505e-18	-3.9082266833805405e-31	1.4207107296540265e-13	1.6980717337472888e-14	0.007698447054133379	1.6740257623902333e-23	1.988101818370327e-11	1.7537048375359225e-17	7.864887931572148e-18	9.48913164227946e-24
71700000	0.0011507764628422275	-1.4446347613494505e-18	-3.9082266833805405e-31	1.4207107296540265e-13	1.6980717337472888e-14	0.007698447054133379	1.6740257623902333e-23	1.988101818370327e-11	1.7537048375359225e-17	7.864887931572148e-18	9.48913164227946e-24
71800000	0.0011507764628422275	-1.4446347613494505e-18	-3.9082266833805405e-31	1.4207107296540265e-13	1.6980717337472888e-14	0.007698447054133379	1.6740257623902333e-23	1.988101818370327e-11	1.7537048375359225e-17	7.864887931572148e-18	9.48913164227946e-24
71900000	0.0011507764628422275	-1.4446347613494505e-18	-3.9082266833805405e-31	1.4207107296540265e-13	1.6980717337472888e-14	0.007698447054133379	1.6740257623902333e-23	1.988101818370327e-11	1.7537048375359225e-17	7.864887931572148e-18	9.48913164227946e-24
72000000	0.0011507764628422275	-1.4446347613494505e-18	-3.9082266833805405e-31	1.4207107296540265e-13	1.6980717337472888e-14	0.007698447054133379	1.6740257623902333e-23	1.988101818370327e-11	1.7537048375359225e-17	7.864887931572148e-18	9.48913164227946e-24
72100000	0.0011507764628422275	-1.4446347613494505e-18	-3.9082266833805405e-31	1.4207107296540265e-13	1.6980717337472888e-14	0.007698447054133379	1.6740257623902333e-23	1.988101818370327e-11	1.7537048375359225e-17	7.864887931572148e-18	9.48913164227946e-24
72200000	0.0011507764628422275	-1.4446347613494505e-18	-3.9082266833805405e-31	1.4207107296540265e-13	1.6980717337472888e-14	0.007698447054133379	1.6740257623902333e-23	1.988101818370327e-11	1.7537048375359225e-17	7.864887931572148e-18	9.48913164227946e-24
72300000	0.0011507764628422275	-1.4446347613494505e-18	-3.9082266833805405e-31	1.4207107296540265e-13	1.6980717337472888e-14	0.007698447054133379	1.6740257623902333e-23	1.988101818370327e-11	1.7537048375359225e-17	7.864887931572148e-18	9.48913164227946e-24
72400000	0.0011507764628422275	-1.4446347613494505e-18	-3.9082266833805405e-31	1.4207107296540265e-13	1.6980717337472888e-14	0.007698447054133379	1.6740257623902333e-23	1.988101818370327e-11	1.7537048375359225e-17	7.864887931572148e-18	9.48913164227946e-24
72500000	0.0011507764628422275	-1.4446347613494505e-18	-3.9082266833805405e-31	1.4207107296540265e-13	1.6980717337472888e-14	0.007698447054133379	1.6740257623902333e-23	1.988101818370327e-11	1.7537048375359225e-17	7.864887931572148e-18	9.48913164227946e-24
72600000	0.0011507764628422275	-1.4446347613494505e-18	-3.9082266833805405e-31	1.4207107296540265e-13	1.6980717337472888e-14	0.007698447054133379	1.6740257623902333e-23	1.988101818370327e-11	1.7537048375359225e-17	7.864887931572148e-18	9.48913164227946e-24
72700000	0.0011507764628422275	-1.4446347613494505e-18	-3.9082266833805405e-31	1.4207107296540265e-13	1.6980717337472888e-14	0.007698447054133379	1.6740257623902333e-23	1.988101818370327e-11	1.7537048375359225e-17	7.864887931572148e-18	9.48913164227946e-24
72800000	0.0011507764628422275	-1.4446347613494505e-18	-3.9082266833805405e-31	1.4207107296540265e-13	1.6980717337472888e-14	0.007698447054133379	1.6740257623902333e-23	1.988101818370327e-11	1.7537048375359225e-17	7.864887931572148e-18	9.48913164227946e-24
72900000	0.0011507764628422275	-1.4446347613494505e-18	-3.9082266833805405e-31	1.4207107296540265e-13	1.6980717337472888e-14	0.007698447054133379	1.6740257623902333e-23	1.988101818370327e-11	1.7537048375359225e-17	7.864887931572148e-18	9.48913164227946e-24
73000000	0.0011507764628422275	-1.4446347613494505e-18	-3.9082266833805405e-31	1.4207107296540265e-13	1.6980717337472888e-14	0.007698447054133379	1.6740257623902333e-23	1.988101818370327e-11	1.7537048375359225e-17	7.864887931572148e-18	9.48913164227946e-24
73100000	0.0011507764628422275	-1.4446347613494505e-18	-3.9082266833805405e-31	1.4207107296540265e-13	1.6980717337472888e-14	0.007698447054133379	1.6740257623902333e-23	1.988101818370327e-11	1.7537048375359225e-17	7.864887931572148e-18	9.48913164227946e-24
73200000	0.0011507764628422275	-1.4446347613494505e-18	-3.9082266833805405e-31	1.4207107296540265e-13	1.6980717337472888e-14	0.007698447054133379	1.6740257623902333e-23	1.988101818370327e-11	1.7537048375359225e-17	7.864887931572148e-18	9.48913164227946e-24
73300000	0.0011507764628422275	-1.4446347613494505e-18	-3.9082266833805405e-31	1.4207107296540265e-13	1.6980717337472888e-14	0.007698447054133379	1.6740257623902333e-23	1.988101818370327e-11	1.7537048375359225e-17	7.864887931572148e-18	9.48913164227946e-24
73400000	0.0011507764628422275	-1.4446347613494505e-18	-3.9082266833805405e-31	1.4207107296540265e-13	1.6980717337472888e-14	0.007698447054133379	1.6740257623902333e-23	1.988101818370327e-11	1.7537048375359225e-17	7.864887931572148e-18	9.48913164227946e-24
73500000	0.0011507764628422275	-1.4446347613494505e-18	-3.9082266833805405e-31	1.4207107296540265e-13	1.6980717337472888e-14	0.007698447054133379	1.6740257623902333e-23	1.988101818370327e-11	1.7537048375359225e-17	7.864887931572148e-18	9.48913164227946e-24
73600000	0.0011507764628422275	-1.4446347613494505e-18	-3.9082266833805405e-31	1.4207107296540265e-13	1.6980717337472888e-14	0.007698447054133379	1.6740257623902333e-23	1.988101818370327e-11	1.7537048375359225e-17	7.864887931572148e-18	9.48913164227946e-24
73700000	0.0011507764628422275	-1.4446347613494505e-18	-3.9082266833805405e-31	1.4207107296540265e-13	1.6980717337472888e-14	0.007698447054133379	1.6740257623902333e-23	1.988101818370327e-11	1.7537048375359225e-17	7.864887931572148e-18	9.48913164227946e-24
73800000	0.0011507764628422275	-1.4446347613494505e-18	-3.9082266833805405e-31	1.4207107296540265e-13	1.6980717337472888e-14	0.007698447054133379	1.6740257623902333e-23	1.988101818370327e-11	1.7537048375359225e-17	7.864887931572148e-18	9.48913164227946e-24
73900000	0.0011507764628422275	-1.4446347613494505e-18	-3.9082266833805405e-31	1.4207107296540265e-13	1.6980717337472888e-14	0.007698447054133379	1.6740257623902333e-23	1.988101818370327e-11	1.7537048375359225e-17	7.864887931572148e-18	9.48913164227946e-24
74000000	0.0011507764628422275	-1.4446347613494505e-18	-3.9082266833805405e-31	1.4207107296540265e-13	1.6980717337472888e-14	0.007698447054133379	1.6740257623902333e-23	1.988101818370327e-11	1.7537048375359225e-17	7.864887931572148e-18	9.48913164227946e-24
74100000	0.0011507764628422275	-1.4446347613494505e-18	-3.9082266833805405e-31	1.4207107296540265e-13	1.6980717337472888e-14	0.007698447054133379	1.6740257623902333e-23	1.988101818370327e-11	1.7537048375359225e-17	7.864887931572148e-18	9.48913164227946e-24
74200000	0.0011507764628422275	-1.4446347613494505e-18	-3.9082266833805405e-31	1.4207107296540265e-13	1.6980717337472888e-14	0.007698447054133379	1.6740257623902333e-23	1.988101818370327e-11	1.7537048375359225e-17	7.864887931572148e-18	9.48913164227946e-24
74300000	0.0011507764628422275	-1.4446347613494505e-18	-3.9082266833805405e-31	1.4207107296540265e-13	1.6980717337472888e-14	0.007698447054133379	1.6740257623902333e-23	1.988101818370327e-11	1.7537048375359225e-17	7.864887931572148e-18	9.48913164227946e-24
74400000	0.0011507764628422275	-1.4446347613494505e-18	-3.9082266833805405e-31	1.4207107296540265e-13	1.6980717337472888e-14	0.007698447054133379	1.6740257623902333e-23	1.988101818370327e-11	1.7537048375359225e-17	7.864887931572148e-18	9.48913164227946e-24
74500000	0.0011507764628422275	-1.4446347613494505e-18	-3.9082266833805405e-31	1.4207107296540265e-13	1.6980717337472888e-14	0.007698447054133379	1.6740257623902333e-23	1.988101818370327e-11	1.7537048375359225e-17	7.864887931572148e-18	9.48913164227946e-24
74600000	0.0011507764628422275	-1.4446347613494505e-18	-3.9082266833805405e-31	1.4207107296540265e-13	1.6980717337472888e-14	0.007698447054133379	1.6740257623902333e-23	1.988101818370327e-11	1.7537048375359225e-17	7.864887931572148e-18	9.48913164227946e-24
74700000	0.0011507764628422275	-1.4446347613494505e-18	-3.9082266833805405e-31	1.4207107296540265e-13	1.6980717337472888e-14	0.007698447054133379	1.6740257623902333e-23	1.988101818370327e-11	1.7537048375359225e-17	7.864887931572148e-18	9.48913164227946e-24
74800000	0.0011507764628422275	-1.4446347613494505e-18	-3.9082266833805405e-31	1.4207107296540265e-13	1.6980717337472888e-14	0.007698447054133379	1.6740257623902333e-23	1.988101818370327e-11	1.7537048375359225e-17	7.864887931572148e-18	9.48913164227946e-24
74900000	0.0011507764628422275	-1.4446347613494505e-18	-3.9082266833805405e-31	1.4207107296540265e-13	1.6980717337472888e-14	0.007698447054133379	1.6740257623902333e-23	1.988101818370327e-11	1.7537048375359225e-17	7.864887931572148e-18	9.48913164227946e-24
75000000	0.0011507764628422275	-1.4446347613494505e-18	-3.9082266833805405e-31	1.4207107296540265e-13	1.6980717337472888e-14	0.007698447054133379	1.6740257623902333e-23	1.988101818370327e-11	1.7537048375359225e-17	7.864887931572148e-18	9.48913164227946e-24
75100000	0.0011507764628422275	-1.4446347613494505e-18	-3.9082266833805405e-31	1.4207107296540265e-13	1.6980717337472888e-14	0.007698447054133379	1.6740257623902333e-23	1.988101818370327e-11	1.7537048375359225e-17	7.864887931572148e-18	9.48913164227946e-24
75200000	0.0011507764628422275	-1.4446347613494505e-18	-3.9082266833805405e-31	1.4207107296540265e-13	1.6980717337472888e-14	0.007698447054133379	1.6740257623902333e-23	1.988101818370327e-11	1.7537048375359225e-17	7.864887931572148e-18	9.48913164227946e-24
75300000	0.0011507764628422275	-1.4446347613494505e-18	-3.9082266833805405e-31	1.4207107296540265e-13	1.6980717337472888e-14	0.007698447054133379	1.6740257623902333e-23	1.988101818370327e-11	1.7537048375359225e-17	7.864887931572148e-18	9.48913164227946e-24
75400000	0.0011507764628422275	-1.4446347613494505e-18	-3.9082266833805405e-31	1.4207107296540265e-13	1.6980717337472888e-14	0.007698447054133379	1.6740257623902333e-23	1.988101818370327e-11	1.7537048375359225e-17	7.864887931572148e-18	9.48913164227946e-24
75500000	0.0011507764628422275	-1.4446347613494505e-18	-3.9082266833805405e-31	1.4207107296540265e-13	1.6980717337472888e-14	0.007698447054133379	1.6740257623902333e-23	1.988101818370327e-11	1.7537048375359225e-17	7.864887931572148e-18	9.48913164227946e-24
75600000	0.0011507764628422275	-1.4446347613494505e-18	-3.9082266833805405e-31	1.4207107296540265e-13	1.6980717337472888e-14	0.007698447054133379	1.6740257623902333e-23	1.988101818370327e-11	1.7537048375359225e-17	7.864887931572148e-18	9.48913164227946e-24
75700000	0.0011507764628422275	-1.4446347613494505e-18	-3.9082266833805405e-31	1.4207107296540265e-13	1.6980717337472888e-14	0.007698447054133379	1.6740257623902333e-23	1.988101818370327e-11	1.7537048375359225e-17	7.864887931572148e-18	9.48913164227946e-24
75800000	0.0011507764628422275	-1.4446347613494505e-18	-3.9082266833805405e-31	1.4207107296540265e-13	1.6980717337472888e-14	0.007698447054133379	1.6740257623902333e-23	1.988101818370327e-11	1.7537048375359225e-17	7.864887931572148e-18	9.48913164227946e-24
75900000	0.0011507764628422275	-1.4446347613494505e-18	-3.9082266833805405e-31	1.4207107296540265e-13	1.6980717337472888e-14	0.007698447054133379	1.6740257623902333e-23	1.988101818370327e-11	1.7537048375359225e-17	7.864887931572148e-18	9.48913164227946e-24
76000000	0.0011507764628422275	-1.4446347613494505e-18	-3.9082266833805405e-31	1.4207107296540265e-13	1.6980717337472888e-14	0.007698447054133379	1.6740257623902333e-23	1.988101818370327e-11	1.7537048375359225e-17	7.864887931572148e-18	9.48913164227946e-24
76100000	0.0011507764628422275	-1.4446347613494505e-18	-3.9082266833805405e-31	1.4207107296540265e-13	1.6980717337472888e-14	0.007698447054133379	1.6740257623902333e-23	1.988101818370327e-11	1.7537048375359225e-17	7.864887931572148e-18	9.48913164227946e-24
76200000	0.0011507764628422275	-1.4446347613494505e-18	-3.9082266833805405e-31	1.4207107296540265e-13	1.6980717337472888e-14	0.007698447054133379	1.6740257623902333e-23	1.988101818370327e-11	1.7537048375359225e-17	7.864887931572148e-18	9.48913164227946e-24
76300000	0.0011507764628422275	-1.4446347613494505e-18	-3.9082266833805405e-31	1.4207107296540265e-13	1.6980717337472888e-14	0.007698447054133379	1.6740257623902333e-23	1.988101818370327e-11	1.7537048375359225e-17	7.864887931572148e-18	9.48913164227946e-24
76400000	0.0011507764628422275	-1.4446347613494505e-18	-3.9082266833805405e-31	1.4207107296540265e-13	1.6980717337472888e-14	0.007698447054133379	1.6740257623902333e-23	1.988101818370327e-11	1.7537048375359225e-17	7.864887931572148e-18	9.48913164227946e-24
76500000	0.0011507764628422275	-1.4446347613494505e-18	-3.9082266833805405e-31	1.4207107296540265e-13	1.6980717337472888e-14	0.007698447054133379	1.6740257623902333e-23	1.988101818370327e-11	1.7537048375359225e-17	7.864887931572148e-18	9.48913164227946e-24
76600000	0.0011507764628422275	-1.4446347613494505e-18	-3.9082266833805405e-31	1.4207107296540265e-13	1.6980717337472888e-14	0.007698447054133379	1.6740257623902333e-23	1.988101818370327e-11	1.7537048375359225e-17	7.864887931572148e-18	9.48913164227946e-24
76700000	0.0011507764628422275	-1.4446347613494505e-18	-3.9082266833805405e-31	1.4207107296540265e-13	1.6980717337472888e-14	0.007698447054133379	1.6740257623902333e-23	1.988101818370327e-11	1.7537048375359225e-17	7.864887931572148e-18	9.48913164227946e-24
76800000	0.0011507764628422275	-1.4446347613494505e-18	-3.9082266833805405e-31	1.4207107296540265e-13	1.6980717337472888e-14	0.007698447054133379	1.6740257623902333e-23	1.988101818370327e-11	1.7537048375359225e-17	7.864887931572148e-18	9.48913164227946e-24
76900000	0.0011507764628422275	-1.4446347613494505e-18	-3.9082266833805405e-31	1.4207107296540265e-13	1.6980717337472888e-14	0.007698447054133379	1.6740257623902333e-23	1.988101818370327e-11	1.7537048375359225e-17	7.864887931572148e-18	9.48913164227946e-24
77000000	0.0011507764628422275	-1.4446347613494505e-18	-3.9082266833805405e-31	1.4207107296540265e-13	1.6980717337472888e-14	0.007698447054133379	1.6740257623902333e-23	1.988101818370327e-11	1.7537048375359225e-17	7.864887931572148e-18	9.48913164227946e-24
77100000	0.0011507764628422275	-1.4446347613494505e-18	-3.9082266833805405e-31	1.4207107296540265e-13	1.6980717337472888e-14	0.007698447054133379	1.6740257623902333e-23	1.988101818370327e-11	1.7537048375359225e-17	7.864887931572148e-18	9.48913164227946e-24
77200000	0.0011507764628422275	-1.4446347613494505e-18	-3.9082266833805405e-31	1.4207107296540265e-13	1.6980717337472888e-14	0.007698447054133379	1.6740257623902333e-23	1.988101818370327e-11	1.7537048375359225e-17	7.864887931572148e-18	9.48913164227946e-24
77300000	0.0011507764628422275	-1.4446347613494505e-18	-3.9082266833805405e-31	1.4207107296540265e-13	1.6980717337472888e-14	0.007698447054133379	1.6740257623902333e-23	1.988101818370327e-11	1.7537048375359225e-17	7.864887931572148e-18	9.48913164227946e-24
77400000	0.0011507764628422275	-1.4446347613494505e-18	-3.9082266833805405e-31	1.4207107296540265e-13	1.6980717337472888e-14	0.007698447054133379	1.6740257623902333e-23	1.988101818370327e-11	1.7537048375359225e-17	7.864887931572148e-18	9.48913164227946e-24
77500000	0.0011507764628422275	-1.4446347613494505e-18	-3.9082266833805405e-31	1.4207107296540265e-13	1.6980717337472888e-14	0.007698447054133379	1.6740257623902333e-23	1.988101818370327e-11	1.7537048375359225e-17	7.864887931572148e-18	9.48913164227946e-24
77600000	0.0011507764628422275	-1.4446347613494505e-18	-3.9082266833805405e-31	1.4207107296540265e-13	1.6980717337472888e-14	0.007698447054133379	1.6740257623902333e-23	1.988101818370327e-11	1.7537048375359225e-17	7.864887931572148e-18	9.48913164227946e-24
77700000	0.0011507764628422275	-1.4446347613494505e-18	-3.9082266833805405e-31	1.4207107296540265e-13	1.6980717337472888e-14	0.007698447054133379	1.6740257623902333e-23	1.988101818370327e-11	1.7537048375359225e-17	7.864887931572148e-18	9.48913164227946e-24
77800000	0.0011507764628422275	-1.4446347613494505e-18	-3.9082266833805405e-31	1.4207107296540265e-13	1.6980717337472888e-14	0.007698447054133379	1.6740257623902333e-23	1.988101818370327e-11	1.7537048375359225e-17	7.864887931572148e-18	9.48913164227946e-24
77900000	0.0011507764628422275	-1.4446347613494505e-18	-3.9082266833805405e-31	1.4207107296540265e-13	1.6980717337472888e-14	0.007698447054133379	1.6740257623902333e-23	1.988101818370327e-11	1.7537048375359225e-17	7.864887931572148e-18	9.48913164227946e-24
78000000	0.0011507764628422275	-1.4446347613494505e-18	-3.9082266833805405e-31	1.4207107296540265e-13	1.6980717337472888e-14	0.007698447054133379	1.6740257623902333e-23	1.988101818370327e-11	1.7537048375359225e-17	7.864887931572148e-18	9.48913164227946e-24
78100000	0.0011507764628422275	-1.4446347613494505e-18	-3.9082266833805405e-31	1.4207107296540265e-13	1.6980717337472888e-14	0.007698447054133379	1.6740257623902333e-23	1.988101818370327e-11	1.7537048375359225e-17	7.864887931572148e-18	9.48913164227946e-24
78200000	0.0011507764628422275	-1.4446347613494505e-18	-3.9082266833805405e-31	1.4207107296540265e-13	1.6980717337472888e-14	0.007698447054133379	1.6740257623902333e-23	1.988101818370327e-11	1.7537048375359225e-17	7.864887931572148e-18	9.48913164227946e-24
78300000	0.0011507764628422275	-1.4446347613494505e-18	-3.9082266833805405e-31	1.4207107296540265e-13	1.6980717337472888e-14	0.007698447054133379	1.6740257623902333e-23	1.988101818370327e-11	1.7537048375359225e-17	7.864887931572148e-18	9.48913164227946e-24
78400000	0.0011507764628422275	-1.4446347613494505e-18	-3.9082266833805405e-31	1.4207107296540265e-13	1.6980717337472888e-14	0.007698447054133379	1.6740257623902333e-23	1.988101818370327e-11	1.7537048375359225e-17	7.864887931572148e-18	9.48913164227946e-24
78500000	0.0011507764628422275	-1.4446347613494505e-18	-3.9082266833805405e-31	1.4207107296540265e-13	1.6980717337472888e-14	0.007698447054133379	1.6740257623902333e-23	1.988101818370327e-11	1.7537048375359225e-17	7.864887931572148e-18	9.48913164227946e-24
78600000	0.0011507764628422275	-1.4446347613494505e-18	-3.9082266833805405e-31	1.4207107296540265e-13	1.6980717337472888e-14	0.007698447054133379	1.6740257623902333e-23	1.988101818370327e-11	1.7537048375359225e-17	7.864887931572148e-18	9.48913164227946e-24
78700000	0.0011507764628422275	-1.4446347613494505e-18	-3.9082266833805405e-31	1.4207107296540265e-13	1.6980717337472888e-14	0.007698447054133379	1.6740257623902333e-23	1.988101818370327e-11	1.7537048375359225e-17	7.864887931572148e-18	9.48913164227946e-24
78800000	0.0011507764628422275	-1.4446347613494505e-18	-3.9082266833805405e-31	1.4207107296540265e-13	1.6980717337472888e-14	0.007698447054133379	1.6740257623902333e-23	1.988101818370327e-11	1.7537048375359225e-17	7.864887931572148e-18	9.48913164227946e-24
78900000	0.0011507764628422275	-1.4446347613494505e-18	-3.9082266833805405e-31	1.4207107296540265e-13	1.6980717337472888e-14	0.007698447054133379	1.6740257623902333e-23	1.988101818370327e-11	1.7537048375359225e-17	7.864887931572148e-18	9.48913164227946e-24
79000000	0.0011507764628422275	-1.4446347613494505e-18	-3.9082266833805405e-31	1.4207107296540265e-13	1.6980717337472888e-14	0.007698447054133379	1.6740257623902333e-23	1.988101818370327e-11	1.7537048375359225e-17	7.864887931572148e-18	9.48913164227946e-24
79100000	0.0011507764628422275	-1.4446347613494505e-18	-3.9082266833805405e-31	1.4207107296540265e-13	1.6980717337472888e-14	0.007698447054133379	1.6740257623902333e-23	1.988101818370327e-11	1.7537048375359225e-17	7.864887931572148e-18	9.48913164227946e-24
79200000	0.0011507764628422275	-1.4446347613494505e-18	-3.9082266833805405e-31	1.4207107296540265e-13	1.6980717337472888e-14	0.007698447054133379	1.6740257623902333e-23	1.988101818370327e-11	1.7537048375359225e-17	7.864887931572148e-18	9.48913164227946e-24
79300000	0.0011507764628422275	-1.4446347613494505e-18	-3.9082266833805405e-31	1.4207107296540265e-13	1.6980717337472888e-14	0.007698447054133379	1.6740257623902333e-23	1.988101818370327e-11	1.7537048375359225e-17	7.864887931572148e-18	9.48913164227946e-24
79400000	0.0011507764628422275	-1.4446347613494505e-18	-3.9082266833805405e-31	1.4207107296540265e-13	1.6980717337472888e-14	0.007698447054133379	1.6740257623902333e-23	1.988101818370327e-11	1.7537048375359225e-17	7.864887931572148e-18	9.48913164227946e-24
79500000	0.0011507764628422275	-1.4446347613494505e-18	-3.9082266833805405e-31	1.4207107296540265e-13	1.6980717337472888e-14	0.007698447054133379	1.6740257623902333e-23	1.988101818370327e-11	1.7537048375359225e-17	7.864887931572148e-18	9.48913164227946e-24
79600000	0.0011507764628422275	-1.4446347613494505e-18	-3.9082266833805405e-31	1.4207107296540265e-13	1.6980717337472888e-14	0.007698447054133379	1.6740257623902333e-23	1.988101818370327e-11	1.7537048375359225e-17	7.864887931572148e-18	9.48913164227946e-24
79700000	0.0011507764628422275	-1.4446347613494505e-18	-3.9082266833805405e-31	1.4207107296540265e-13	1.6980717337472888e-14	0.007698447054133379	1.6740257623902333e-23	1.988101818370327e-11	1.7537048375359225e-17	7.864887931572148e-18	9.48913164227946e-24
79800000	0.0011507764628422275	-1.4446347613494505e-18	-3.9082266833805405e-31	1.4207107296540265e-13	1.6980717337472888e-14	0.007698447054133379	1.6740257623902333e-23	1.988101818370327e-11	1.7537048375359225e-17	7.864887931572148e-18	9.48913164227946e-24
79900000	0.0011507764628422275	-1.4446347613494505e-18	-3.9082266833805405e-31	1.4207107296540265e-13	1.6980717337472888e-14	0.007698447054133379	1.6740257623902333e-23	1.988101818370327e-11	1.7537048375359225e-17	7.864887931572148e-18	9.48913164227946e-24
80000000	0.0011507764628422275	-1.4446347613494505e-18	-3.9082266833805405e-31	1.4207107296540265e-13	1.6980717337472888e-14	0.007698447054133379	1.6740257623902333e-23	1.988101818370327e-11	1.7537048375359225e-17	7.864887931572148e-18	9.48913164227946e-24
80100000	0.0011507764628422275	-1.4446347613494505e-18	-3.9082266833805405e-31	1.4207107296540265e-13	1.6980717337472888e-14	0.007698447054133379	1.6740257623902333e-23	1.988101818370327e-11	1.7537048375359225e-17	7.864887931572148e-18	9.48913164227946e-24
80200000	0.0011507764628422275	-1.4446347613494505e-18	-3.9082266833805405e-31	1.4207107296540265e-13	1.6980717337472888e-14	0.007698447054133379	1.6740257623902333e-23	1.988101818370327e-11	1.7537048375359225e-17	7.864887931572148e-18	9.48913164227946e-24
80300000	0.0011507764628422275	-1.4446347613494505e-18	-3.9082266833805405e-31	1.4207107296540265e-13	1.6980717337472888e-14	0.007698447054133379	1.6740257623902333e-23	1.988101818370327e-11	1.7537048375359225e-17	7.864887931572148e-18	9.48913164227946e-24
80400000	0.0011507764628422275	-1.4446347613494505e-18	-3.9082266833805405e-31	1.4207107296540265e-13	1.6980717337472888e-14	0.007698447054133379	1.6740257623902333e-23	1.988101818370327e-11	1.7537048375359225e-17	7.864887931572148e-18	9.48913164227946e-24
80500000	0.0011507764628422275	-1.4446347613494505e-18	-3.9082266833805405e-31	1.4207107296540265e-13	1.6980717337472888e-14	0.007698447054133379	1.6740257623902333e-23	1.988101818370327e-11	1.7537048375359225e-17	7.864887931572148e-18	9.48913164227946e-24
80600000	0.0011507764628422275	-1.4446347613494505e-18	-3.9082266833805405e-31	1.4207107296540265e-13	1.6980717337472888e-14	0.007698447054133379	1.6740257623902333e-23	1.988101818370327e-11	1.7537048375359225e-17	7.864887931572148e-18	9.48913164227946e-24
80700000	0.0011507764628422275	-1.4446347613494505e-18	-3.9082266833805405e-31	1.4207107296540265e-13	1.6980717337472888e-14	0.007698447054133379	1.6740257623902333e-23	1.988101818370327e-11	1.7537048375359225e-17	7.864887931572148e-18	9.48913164227946e-24
80800000	0.0011507764628422275	-1.4446347613494505e-18	-3.9082266833805405e-31	1.4207107296540265e-13	1.6980717337472888e-14	0.007698447054133379	1.6740257623902333e-23	1.988101818370327e-11	1.7537048375359225e-17	7.864887931572148e-18	9.48913164227946e-24
80900000	0.0011507764628422275	-1.4446347613494505e-18	-3.9082266833805405e-31	1.4207107296540265e-13	1.6980717337472888e-14	0.007698447054133379	1.6740257623902333e-23	1.988101818370327e-11	1.7537048375359225e-17	7.864887931572148e-18	9.48913164227946e-24
81000000	0.0011507764628422275	-1.4446347613494505e-18	-3.9082266833805405e-31	1.4207107296540265e-13	1.6980717337472888e-14	0.007698447054133379	1.6740257623902333e-23	1.988101818370327e-11	1.7537048375359225e-17	7.864887931572148e-18	9.48913164227946e-24
81100000	0.0011507764628422275	-1.4446347613494505e-18	-3.9082266833805405e-31	1.4207107296540265e-13	1.6980717337472888e-14	0.007698447054133379	1.6740257623902333e-23	1.988101818370327e-11	1.7537048375359225e-17	7.864887931572148e-18	9.48913164227946e-24
81200000	0.0011507764628422275	-1.4446347613494505e-18	-3.9082266833805405e-31	1.4207107296540265e-13	1.6980717337472888e-14	0.007698447054133379	1.6740257623902333e-23	1.988101818370327e-11	1.7537048375359225e-17	7.864887931572148e-18	9.48913164227946e-24
81300000	0.0011507764628422275	-1.4446347613494505e-18	-3.9082266833805405e-31	1.4207107296540265e-13	1.6980717337472888e-14	0.007698447054133379	1.6740257623902333e-23	1.988101818370327e-11	1.7537048375359225e-17	7.864887931572148e-18	9.48913164227946e-24
81400000	0.0011507764628422275	-1.4446347613494505e-18	-3.9082266833805405e-31	1.4207107296540265e-13	1.6980717337472888e-14	0.007698447054133379	1.6740257623902333e-23	1.988101818370327e-11	1.7537048375359225e-17	7.864887931572148e-18	9.48913164227946e-24
81500000	0.0011507764628422275	-1.4446347613494505e-18	-3.9082266833805405e-31	1.4207107296540265e-13	1.6980717337472888e-14	0.007698447054133379	1.6740257623902333e-23	1.988101818370327e-11	1.7537048375359225e-17	7.864887931572148e-18	9.48913164227946e-24
81600000	0.0011507764628422275	-1.4446347613494505e-18	-3.9082266833805405e-31	1.4207107296540265e-13	1.6980717337472888e-14	0.007698447054133379	1.6740257623902333e-23	1.988101818370327e-11	1.7537048375359225e-17	7.864887931572148e-18	9.48913164227946e-24
81700000	0.0011507764628422275	-1.4446347613494505e-18	-3.9082266833805405e-31	1.4207107296540265e-13	1.6980717337472888e-14	0.007698447054133379	1.6740257623902333e-23	1.988101818370327e-11	1.7537048375359225e-17	7.864887931572148e-18	9.48913164227946e-24
81800000	0.0011507764628422275	-1.4446347613494505e-18	-3.9082266833805405e-31	1.4207107296540265e-13	1.6980717337472888e-14	0.007698447054133379	1.6740257623902333e-23	1.988101818370327e-11	1.7537048375359225e-17	7.864887931572148e-18	9.48913164227946e-24
81900000	0.0011507764628422275	-1.4446347613494505e-18	-3.9082266833805405e-31	1.4207107296540265e-13	1.6980717337472888e-14	0.007698447054133379	1.6740257623902333e-23	1.988101818370327e-11	1.7537048375359225e-17	7.864887931572148e-18	9.48913164227946e-24
82000000	0.0011507764628422275	-1.4446347613494505e-18	-3.9082266833805405e-31	1.4207107296540265e-13	1.6980717337472888e-14	0.007698447054133379	1.6740257623902333e-23	1.988101818370327e-11	1.7537048375359225e-17	7.864887931572148e-18	9.48913164227946e-24
82100000	0.0011507764628422275	-1.4446347613494505e-18	-3.9082266833805405e-31	1.4207107296540265e-13	1.6980717337472888e-14	0.007698447054133379	1.6740257623902333e-23	1.988101818370327e-11	1.7537048375359225e-17	7.864887931572148e-18	9.48913164227946e-24
82200000	0.0011507764628422275	-1.4446347613494505e-18	-3.9082266833805405e-31	1.4207107296540265e-13	1.6980717337472888e-14	0.007698447054133379	1.6740257623902333e-23	1.988101818370327e-11	1.7537048375359225e-17	7.864887931572148e-18	9.48913164227946e-24
82300000	0.0011507764628422275	-1.4446347613494505e-18	-3.9082266833805405e-31	1.4207107296540265e-13	1.6980717337472888e-14	0.007698447054133379	1.6740257623902333e-23	1.988101818370327e-11	1.7537048375359225e-17	7.864887931572148e-18	9.48913164227946e-24
82400000	0.0011507764628422275	-1.4446347613494505e-18	-3.9082266833805405e-31	1.4207107296540265e-13	1.6980717337472888e-14	0.007698447054133379	1.6740257623902333e-23	1.988101818370327e-11	1.7537048375359225e-17	7.864887931572148e-18	9.48913164227946e-24
82500000	0.0011507764628422275	-1.4446347613494505e-18	-3.9082266833805405e-31	1.4207107296540265e-13	1.6980717337472888e-14	0.007698447054133379	1.6740257623902333e-23	1.988101818370327e-11	1.7537048375359225e-17	7.864887931572148e-18	9.48913164227946e-24
82600000	0.0011507764628422275	-1.4446347613494505e-18	-3.9082266833805405e-31	1.4207107296540265e-13	1.6980717337472888e-14	0.007698447054133379	1.6740257623902333e-23	1.988101818370327e-11	1.7537048375359225e-17	7.864887931572148e-18	9.48913164227946e-24
82700000	0.0011507764628422275	-1.4446347613494505e-18	-3.9082266833805405e-31	1.4207107296540265e-13	1.6980717337472888e-14	0.007698447054133379	1.6740257623902333e-23	1.988101818370327e-11	1.7537048375359225e-17	7.864887931572148e-18	9.48913164227946e-24
82800000	0.0011507764628422275	-1.4446347613494505e-18	-3.9082266833805405e-31	1.4207107296540265e-13	1.6980717337472888e-14	0.007698447054133379	1.6740257623902333e-23	1.988101818370327e-11	1.7537048375359225e-17	7.864887931572148e-18	9.48913164227946e-24
82900000	0.0011507764628422275	-1.4446347613494505e-18	-3.9082266833805405e-31	1.4207107296540265e-13	1.6980717337472888e-14	0.007698447054133379	1.6740257623902333e-23	1.988101818370327e-11	1.7537048375359225e-17	7.864887931572148e-18	9.48913164227946e-24
83000000	0.0011507764628422275	-1.4446347613494505e-18	-3.9082266833805405e-31	1.4207107296540265e-13	1.6980717337472888e-14	0.007698447054133379	1.6740257623902333e-23	1.988101818370327e-11	1.7537048375359225e-17	7.864887931572148e-18	9.48913164227946e-24
83100000	0.0011507764628422275	-1.4446347613494505e-18	-3.9082266833805405e-31	1.4207107296540265e-13	1.6980717337472888e-14	0.007698447054133379	1.6740257623902333e-23	1.988101818370327e-11	1.7537048375359225e-17	7.864887931572148e-18	9.48913164227946e-24
83200000	0.0011507764628422275	-1.4446347613494505e-18	-3.9082266833805405e-31	1.4207107296540265e-13	1.6980717337472888e-14	0.007698447054133379	1.6740257623902333e-23	1.988101818370327e-11	1.7537048375359225e-17	7.864887931572148e-18	9.48913164227946e-24
83300000	0.0011507764628422275	-1.4446347613494505e-18	-3.9082266833805405e-31	1.4207107296540265e-13	1.6980717337472888e-14	0.007698447054133379	1.6740257623902333e-23	1.988101818370327e-11	1.7537048375359225e-17	7.864887931572148e-18	9.48913164227946e-24
83400000	0.0011507764628422275	-1.4446347613494505e-18	-3.9082266833805405e-31	1.4207107296540265e-13	1.6980717337472888e-14	0.007698447054133379	1.6740257623902333e-23	1.988101818370327e-11	1.7537048375359225e-17	7.864887931572148e-18	9.48913164227946e-24
83500000	0.0011507764628422275	-1.4446347613494505e-18	-3.9082266833805405e-31	1.4207107296540265e-13	1.6980717337472888e-14	0.007698447054133379	1.6740257623902333e-23	1.988101818370327e-11	1.7537048375359225e-17	7.864887931572148e-18	9.48913164227946e-24
83600000	0.0011507764628422275	-1.4446347613494505e-18	-3.9082266833805405e-31	1.4207107296540265e-13	1.6980717337472888e-14	0.007698447054133379	1.6740257623902333e-23	1.988101818370327e-11	1.7537048375359225e-17	7.864887931572148e-18	9.48913164227946e-24
83700000	0.0011507764628422275	-1.4446347613494505e-18	-3.9082266833805405e-31	1.4207107296540265e-13	1.6980717337472888e-14	0.007698447054133379	1.6740257623902333e-23	1.988101818370327e-11	1.7537048375359225e-17	7.864887931572148e-18	9.48913164227946e-24
83800000	0.0011507764628422275	-1.4446347613494505e-18	-3.9082266833805405e-31	1.4207107296540265e-13	1.6980717337472888e-14	0.007698447054133379	1.6740257623902333e-23	1.988101818370327e-11	1.7537048375359225e-17	7.864887931572148e-18	9.48913164227946e-24
83900000	0.0011507764628422275	-1.4446347613494505e-18	-3.9082266833805405e-31	1.4207107296540265e-13	1.6980717337472888e-14	0.007698447054133379	1.6740257623902333e-23	1.988101818370327e-11	1.7537048375359225e-17	7.864887931572148e-18	9.48913164227946e-24
84000000	0.0011507764628422275	-1.4446347613494505e-18	-3.9082266833805405e-31	1.4207107296540265e-13	1.6980717337472888e-14	0.007698447054133379	1.6740257623902333e-23	1.988101818370327e-11	1.7537048375359225e-17	7.864887931572148e-18	9.48913164227946e-24
84100000	0.0011507764628422275	-1.4446347613494505e-18	-3.9082266833805405e-31	1.4207107296540265e-13	1.6980717337472888e-14	0.007698447054133379	1.6740257623902333e-23	1.988101818370327e-11	1.7537048375359225e-17	7.864887931572148e-18	9.48913164227946e-24
84200000	0.0011507764628422275	-1.4446347613494505e-18	-3.9082266833805405e-31	1.4207107296540265e-13	1.6980717337472888e-14	0.007698447054133379	1.6740257623902333e-23	1.988101818370327e-11	1.7537048375359225e-17	7.864887931572148e-18	9.48913164227946e-24
84300000	0.0011507764628422275	-1.4446347613494505e-18	-3.9082266833805405e-31	1.4207107296540265e-13	1.6980717337472888e-14	0.007698447054133379	1.6740257623902333e-23	1.988101818370327e-11	1.7537048375359225e-17	7.864887931572148e-18	9.48913164227946e-24
84400000	0.0011507764628422275	-1.4446347613494505e-18	-3.9082266833805405e-31	1.4207107296540265e-13	1.6980717337472888e-14	0.007698447054133379	1.6740257623902333e-23	1.988101818370327e-11	1.7537048375359225e-17	7.864887931572148e-18	9.48913164227946e-24
84500000	0.0011507764628422275	-1.4446347613494505e-18	-3.9082266833805405e-31	1.4207107296540265e-13	1.6980717337472888e-14	0.007698447054133379	1.6740257623902333e-23	1.988101818370327e-11	1.7537048375359225e-17	7.864887931572148e-18	9.48913164227946e-24
84600000	0.0011507764628422275	-1.4446347613494505e-18	-3.9082266833805405e-31	1.4207107296540265e-13	1.6980717337472888e-14	0.007698447054133379	1.6740257623902333e-23	1.988101818370327e-11	1.7537048375359225e-17	7.864887931572148e-18	9.48913164227946e-24
84700000	0.0011507764628422275	-1.4446347613494505e-18	-3.9082266833805405e-31	1.4207107296540265e-13	1.6980717337472888e-14	0.007698447054133379	1.6740257623902333e-23	1.988101818370327e-11	1.7537048375359225e-17	7.864887931572148e-18	9.48913164227946e-24
84800000	0.0011507764628422275	-1.4446347613494505e-18	-3.9082266833805405e-31	1.4207107296540265e-13	1.6980717337472888e-14	0.007698447054133379	1.6740257623902333e-23	1.988101818370327e-11	1.7537048375359225e-17	7.864887931572148e-18	9.48913164227946e-24
84900000	0.0011507764628422275	-1.4446347613494505e-18	-3.9082266833805405e-31	1.4207107296540265e-13	1.6980717337472888e-14	0.007698447054133379	1.6740257623902333e-23	1.988101818370327e-11	1.7537048375359225e-17	7.864887931572148e-18	9.48913164227946e-24
85000000	0.0011507764628422275	-1.4446347613494505e-18	-3.9082266833805405e-31	1.4207107296540265e-13	1.6980717337472888e-14	0.007698447054133379	1.6740257623902333e-23	1.988101818370327e-11	1.7537048375359225e-17	7.864887931572148e-18	9.48913164227946e-24
85100000	0.0011507764628422275	-1.4446347613494505e-18	-3.9082266833805405e-31	1.4207107296540265e-13	1.6980717337472888e-14	0.007698447054133379	1.6740257623902333e-23	1.988101818370327e-11	1.7537048375359225e-17	7.864887931572148e-18	9.48913164227946e-24
85200000	0.0011507764628422275	-1.4446347613494505e-18	-3.9082266833805405e-31	1.4207107296540265e-13	1.6980717337472888e-14	0.007698447054133379	1.6740257623902333e-23	1.988101818370327e-11	1.7537048375359225e-17	7.864887931572148e-18	9.48913164227946e-24
85300000	0.0011507764628422275	-1.4446347613494505e-18	-3.9082266833805405e-31	1.4207107296540265e-13	1.6980717337472888e-14	0.007698447054133379	1.6740257623902333e-23	1.988101818370327e-11	1.7537048375359225e-17	7.864887931572148e-18	9.48913164227946e-24
85400000	0.0011507764628422275	-1.4446347613494505e-18	-3.9082266833805405e-31	1.4207107296540265e-13	1.6980717337472888e-14	0.007698447054133379	1.6740257623902333e-23	1.988101818370327e-11	1.7537048375359225e-17	7.864887931572148e-18	9.48913164227946e-24
85500000	0.0011507764628422275	-1.4446347613494505e-18	-3.9082266833805405e-31	1.4207107296540265e-13	1.6980717337472888e-14	0.007698447054133379	1.6740257623902333e-23	1.988101818370327e-11	1.7537048375359225e-17	7.864887931572148e-18	9.48913164227946e-24
85600000	0.0011507764628422275	-1.4446347613494505e-18	-3.9082266833805405e-31	1.4207107296540265e-13	1.6980717337472888e-14	0.007698447054133379	1.6740257623902333e-23	1.988101818370327e-11	1.7537048375359225e-17	7.864887931572148e-18	9.48913164227946e-24
85700000	0.0011507764628422275	-1.4446347613494505e-18	-3.9082266833805405e-31	1.4207107296540265e-13	1.6980717337472888e-14	0.007698447054133379	1.6740257623902333e-23	1.988101818370327e-11	1.7537048375359225e-17	7.864887931572148e-18	9.48913164227946e-24
85800000	0.0011507764628422275	-1.4446347613494505e-18	-3.9082266833805405e-31	1.4207107296540265e-13	1.6980717337472888e-14	0.007698447054133379	1.6740257623902333e-23	1.988101818370327e-11	1.7537048375359225e-17	7.864887931572148e-18	9.48913164227946e-24
85900000	0.0011507764628422275	-1.4446347613494505e-18	-3.9082266833805405e-31	1.4207107296540265e-13	1.6980717337472888e-14	0.007698447054133379	1.6740257623902333e-23	1.988101818370327e-11	1.7537048375359225e-17	7.864887931572148e-18	9.48913164227946e-24
86000000	0.0011507764628422275	-1.4446347613494505e-18	-3.9082266833805405e-31	1.4207107296540265e-13	1.6980717337472888e-14	0.007698447054133379	1.6740257623902333e-23	1.988101818370327e-11	1.7537048375359225e-17	7.864887931572148e-18	9.48913164227946e-24
86100000	0.0011507764628422275	-1.4446347613494505e-18	-3.9082266833805405e-31	1.4207107296540265e-13	1.6980717337472888e-14	0.007698447054133379	1.6740257623902333e-23	1.988101818370327e-11	1.7537048375359225e-17	7.864887931572148e-18	9.48913164227946e-24
86200000	0.0011507764628422275	-1.4446347613494505e-18	-3.9082266833805405e-31	1.4207107296540265e-13	1.6980717337472888e-14	0.007698447054133379	1.6740257623902333e-23	1.988101818370327e-11	1.7537048375359225e-17	7.864887931572148e-18	9.48913164227946e-24
86300000	0.0011507764628422275	-1.4446347613494505e-18	-3.9082266833805405e-31	1.4207107296540265e-13	1.6980717337472888e-14	0.007698447054133379	1.6740257623902333e-23	1.988101818370327e-11	1.7537048375359225e-17	7.864887931572148e-18	9.48913164227946e-24
86400000	0.0011507764628422275	-1.4446347613494505e-18	-3.9082266833805405e-31	1.4207107296540265e-13	1.6980717337472888e-14	0.007698447054133379	1.6740257623902333e-23	1.988101818370327e-11	1.7537048375359225e-17	7.864887931572148e-18	9.48913164227946e-24
86500000	0.0011507764628422275	-1.4446347613494505e-18	-3.9082266833805405e-31	1.4207107296540265e-13	1.6980717337472888e-14	0.007698447054133379	1.6740257623902333e-23	1.988101818370327e-11	1.7537048375359225e-17	7.864887931572148e-18	9.48913164227946e-24
86600000	0.0011507764628422275	-1.4446347613494505e-18	-3.9082266833805405e-31	1.4207107296540265e-13	1.6980717337472888e-14	0.007698447054133379	1.6740257623902333e-23	1.988101818370327e-11	1.7537048375359225e-17	7.864887931572148e-18	9.48913164227946e-24
86700000	0.0011507764628422275	-1.4446347613494505e-18	-3.9082266833805405e-31	1.4207107296540265e-13	1.6980717337472888e-14	0.007698447054133379	1.6740257623902333e-23	1.988101818370327e-11	1.7537048375359225e-17	7.864887931572148e-18	9.48913164227946e-24
86800000	0.0011507764628422275	-1.4446347613494505e-18	-3.9082266833805405e-31	1.4207107296540265e-13	1.6980717337472888e-14	0.007698447054133379	1.6740257623902333e-23	1.988101818370327e-11	1.7537048375359225e-17	7.864887931572148e-18	9.48913164227946e-24
86900000	0.0011507764628422275	-1.4446347613494505e-18	-3.9082266833805405e-31	1.4207107296540265e-13	1.6980717337472888e-14	0.007698447054133379	1.6740257623902333e-23	1.988101818370327e-11	1.7537048375359225e-17	7.864887931572148e-18	9.48913164227946e-24
87000000	0.0011507764628422275	-1.4446347613494505e-18	-3.9082266833805405e-31	1.4207107296540265e-13	1.6980717337472888e-14	0.007698447054133379	1.6740257623902333e-23	1.988101818370327e-11	1.7537048375359225e-17	7.864887931572148e-18	9.48913164227946e-24
87100000	0.0011507764628422275	-1.4446347613494505e-18	-3.9082266833805405e-31	1.4207107296540265e-13	1.6980717337472888e-14	0.007698447054133379	1.6740257623902333e-23	1.988101818370327e-11	1.7537048375359225e-17	7.864887931572148e-18	9.48913164227946e-24
87200000	0.0011507764628422275	-1.4446347613494505e-18	-3.9082266833805405e-31	1.4207107296540265e-13	1.6980717337472888e-14	0.007698447054133379	1.6740257623902333e-23	1.988101818370327e-11	1.7537048375359225e-17	7.864887931572148e-18	9.48913164227946e-24
87300000	0.0011507764628422275	-1.4446347613494505e-18	-3.9082266833805405e-31	1.4207107296540265e-13	1.6980717337472888e-14	0.007698447054133379	1.6740257623902333e-23	1.988101818370327e-11	1.7537048375359225e-17	7.864887931572148e-18	9.48913164227946e-24
87400000	0.0011507764628422275	-1.4446347613494505e-18	-3.9082266833805405e-31	1.4207107296540265e-13	1.6980717337472888e-14	0.007698447054133379	1.6740257623902333e-23	1.988101818370327e-11	1.7537048375359225e-17	7.864887931572148e-18	9.48913164227946e-24
87500000	0.0011507764628422275	-1.4446347613494505e-18	-3.9082266833805405e-31	1.4207107296540265e-13	1.6980717337472888e-14	0.007698447054133379	1.6740257623902333e-23	1.988101818370327e-11	1.7537048375359225e-17	7.864887931572148e-18	9.48913164227946e-24
87600000	0.0011507764628422275	-1.4446347613494505e-18	-3.9082266833805405e-31	1.4207107296540265e-13	1.6980717337472888e-14	0.007698447054133379	1.6740257623902333e-23	1.988101818370327e-11	1.7537048375359225e-17	7.864887931572148e-18	9.48913164227946e-24
87700000	0.0011507764628422275	-1.4446347613494505e-18	-3.9082266833805405e-31	1.4207107296540265e-13	1.6980717337472888e-14	0.007698447054133379	1.6740257623902333e-23	1.988101818370327e-11	1.7537048375359225e-17	7.864887931572148e-18	9.48913164227946e-24
87800000	0.0011507764628422275	-1.4446347613494505e-18	-3.9082266833805405e-31	1.4207107296540265e-13	1.6980717337472888e-14	0.007698447054133379	1.6740257623902333e-23	1.988101818370327e-11	1.7537048375359225e-17	7.864887931572148e-18	9.48913164227946e-24
87900000	0.0011507764628422275	-1.4446347613494505e-18	-3.9082266833805405e-31	1.4207107296540265e-13	1.6980717337472888e-14	0.007698447054133379	1.6740257623902333e-23	1.988101818370327e-11	1.7537048375359225e-17	7.864887931572148e-18	9.48913164227946e-24
88000000	0.0011507764628422275	-1.4446347613494505e-18	-3.9082266833805405e-31	1.4207107296540265e-13	1.6980717337472888e-14	0.007698447054133379	1.6740257623902333e-23	1.988101818370327e-11	1.7537048375359225e-17	7.864887931572148e-18	9.48913164227946e-24
88100000	0.0011507764628422277	-1.4446347613494505e-18	-3.9082266833805405e-31	1.4207107296540265e-13	1.6980717337472888e-14	0.007698447054133379	1.6740257623902333e-23	1.988101818370327e-11	1.7537048375359225e-17	7.864887931572148e-18	9.48913164227946e-24
88200000	0.0011507764628422277	-1.4446347613494505e-18	-3.9082266833805405e-31	1.4207107296540265e-13	1.6980717337472888e-14	0.007698447054133379	1.6740257623902333e-23	1.988101818370327e-11	1.7537048375359225e-17	7.864887931572148e-18	9.48913164227946e-24
88300000	0.0011507764628422277	-1.4446347613494505e-18	-3.9082266833805405e-31	1.4207107296540265e-13	1.6980717337472888e-14	0.007698447054133379	1.6740257623902333e-23	1.988101818370327e-11	1.7537048375359225e-17	7.864887931572148e-18	9.48913164227946e-24
88400000	0.0011507764628422277	-1.4446347613494505e-18	-3.9082266833805405e-31	1.4207107296540265e-13	1.6980717337472888e-14	0.007698447054133379	1.6740257623902333e-23	1.988101818370327e-11	1.7537048375359225e-17	7.864887931572148e-18	9.48913164227946e-24
88500000	0.0011507764628422277	-1.4446347613494505e-18	-3.9082266833805405e-31	1.4207107296540265e-13	1.6980717337472888e-14	0.007698447054133379	1.6740257623902333e-23	1.988101818370327e-11	1.7537048375359225e-17	7.864887931572148e-18	9.48913164227946e-24
88600000	0.0011507764628422277	-1.4446347613494505e-18	-3.9082266833805405e-31	1.4207107296540265e-13	1.6980717337472888e-14	0.007698447054133379	1.6740257623902333e-23	1.988101818370327e-11	1.7537048375359225e-17	7.864887931572148e-18	9.48913164227946e-24
88700000	0.0011507764628422277	-1.4446347613494505e-18	-3.9082266833805405e-31	1.4207107296540265e-13	1.6980717337472888e-14	0.007698447054133379	1.6740257623902333e-23	1.988101818370327e-11	1.7537048375359225e-17	7.864887931572148e-18	9.48913164227946e-24
88800000	0.0011507764628422277	-1.4446347613494505e-18	-3.9082266833805405e-31	1.4207107296540265e-13	1.6980717337472888e-14	0.007698447054133379	1.6740257623902333e-23	1.988101818370327e-11	1.7537048375359225e-17	7.864887931572148e-18	9.48913164227946e-24
88900000	0.0011507764628422277	-1.4446347613494505e-18	-3.9082266833805405e-31	1.4207107296540265e-13	1.6980717337472888e-14	0.007698447054133379	1.6740257623902333e-23	1.988101818370327e-11	1.7537048375359225e-17	7.864887931572148e-18	9.48913164227946e-24
89000000	0.0011507764628422277	-1.4446347613494505e-18	-3.9082266833805405e-31	1.4207107296540265e-13	1.6980717337472888e-14	0.007698447054133379	1.6740257623902333e-23	1.988101818370327e-11	1.7537048375359225e-17	7.864887931572148e-18	9.48913164227946e-24
89100000	0.0011507764628422277	-1.4446347613494505e-18	-3.9082266833805405e-31	1.4207107296540265e-13	1.6980717337472888e-14	0.007698447054133379	1.6740257623902333e-23	1.988101818370327e-11	1.7537048375359225e-17	7.864887931572148e-18	9.48913164227946e-24
89200000	0.0011507764628422277	-1.4446347613494505e-18	-3.9082266833805405e-31	1.4207107296540265e-13	1.6980717337472888e-14	0.007698447054133379	1.6740257623902333e-23	1.988101818370327e-11	1.7537048375359225e-17	7.864887931572148e-18	9.48913164227946e-24
89300000	0.0011507764628422277	-1.4446347613494505e-18	-3.9082266833805405e-31	1.4207107296540265e-13	1.6980717337472888e-14	0.007698447054133379	1.6740257623902333e-23	1.988101818370327e-11	1.7537048375359225e-17	7.864887931572148e-18	9.48913164227946e-24
89400000	0.0011507764628422277	-1.4446347613494505e-18	-3.9082266833805405e-31	1.4207107296540265e-13	1.6980717337472888e-14	0.007698447054133379	1.6740257623902333e-23	1.988101818370327e-11	1.7537048375359225e-17	7.864887931572148e-18	9.48913164227946e-24
89500000	0.0011507764628422277	-1.4446347613494505e-18	-3.9082266833805405e-31	1.4207107296540265e-13	1.6980717337472888e-14	0.007698447054133379	1.6740257623902333e-23	1.988101818370327e-11	1.7537048375359225e-17	7.864887931572148e-18	9.48913164227946e-24
89600000	0.0011507764628422277	-1.4446347613494505e-18	-3.9082266833805405e-31	1.4207107296540265e-13	1.6980717337472888e-14	0.007698447054133379	1.6740257623902333e-23	1.988101818370327e-11	1.7537048375359225e-17	7.864887931572148e-18	9.48913164227946e-24
89700000	0.0011507764628422277	-1.4446347613494505e-18	-3.9082266833805405e-31	1.4207107296540265e-13	1.6980717337472888e-14	0.007698447054133379	1.6740257623902333e-23	1.988101818370327e-11	1.7537048375359225e-17	7.864887931572148e-18	9.48913164227946e-24
89800000	0.0011507764628422277	-1.4446347613494505e-18	-3.9082266833805405e-31	1.4207107296540265e-13	1.6980717337472888e-14	0.007698447054133379	1.6740257623902333e-23	1.988101818370327e-11	1.7537048375359225e-17	7.864887931572148e-18	9.48913164227946e-24
89900000	0.0011507764628422277	-1.4446347613494505e-18	-3.9082266833805405e-31	1.4207107296540265e-13	1.6980717337472888e-14	0.007698447054133379	1.6740257623902333e-23	1.988101818370327e-11	1.7537048375359225e-17	7.864887931572148e-18	9.48913164227946e-24
90000000	0.0011507764628422277	-1.4446347613494505e-18	-3.9082266833805405e-31	1.4207107296540265e-13	1.6980717337472888e-14	0.007698447054133379	1.6740257623902333e-23	1.988101818370327e-11	1.7537048375359225e-17	7.864887931572148e-18	9.48913164227946e-24
90100000	0.0011507764628422277	-1.4446347613494505e-18	-3.9082266833805405e-31	1.4207107296540265e-13	1.6980717337472888e-14	0.007698447054133379	1.6740257623902333e-23	1.988101818370327e-11	1.7537048375359225e-17	7.864887931572148e-18	9.48913164227946e-24
90200000	0.0011507764628422277	-1.4446347613494505e-18	-3.9082266833805405e-31	1.4207107296540265e-13	1.6980717337472888e-14	0.007698447054133379	1.6740257623902333e-23	1.988101818370327e-11	1.7537048375359225e-17	7.864887931572148e-18	9.48913164227946e-24
90300000	0.0011507764628422277	-1.4446347613494505e-18	-3.9082266833805405e-31	1.4207107296540265e-13	1.6980717337472888e-14	0.007698447054133379	1.6740257623902333e-23	1.988101818370327e-11	1.7537048375359225e-17	7.864887931572148e-18	9.48913164227946e-24
90400000	0.0011507764628422277	-1.4446347613494505e-18	-3.9082266833805405e-31	1.4207107296540265e-13	1.6980717337472888e-14	0.007698447054133379	1.6740257623902333e-23	1.988101818370327e-11	1.7537048375359225e-17	7.864887931572148e-18	9.48913164227946e-24
90500000	0.0011507764628422277	-1.4446347613494505e-18	-3.9082266833805405e-31	1.4207107296540265e-13	1.6980717337472888e-14	0.007698447054133379	1.6740257623902333e-23	1.988101818370327e-11	1.7537048375359225e-17	7.864887931572148e-18	9.48913164227946e-24
90600000	0.0011507764628422277	-1.4446347613494505e-18	-3.9082266833805405e-31	1.4207107296540265e-13	1.6980717337472888e-14	0.007698447054133379	1.6740257623902333e-23	1.988101818370327e-11	1.7537048375359225e-17	7.864887931572148e-18	9.48913164227946e-24
90700000	0.0011507764628422277	-1.4446347613494505e-18	-3.9082266833805405e-31	1.4207107296540265e-13	1.6980717337472888e-14	0.007698447054133379	1.6740257623902333e-23	1.988101818370327e-11	1.7537048375359225e-17	7.864887931572148e-18	9.48913164227946e-24
90800000	0.0011507764628422277	-1.4446347613494505e-18	-3.9082266833805405e-31	1.4207107296540265e-13	1.6980717337472888e-14	0.007698447054133379	1.6740257623902333e-23	1.988101818370327e-11	1.7537048375359225e-17	7.864887931572148e-18	9.48913164227946e-24
90900000	0.0011507764628422277	-1.4446347613494505e-18	-3.9082266833805405e-31	1.4207107296540265e-13	1.6980717337472888e-14	0.007698447054133379	1.6740257623902333e-23	1.988101818370327e-11	1.7537048375359225e-17	7.864887931572148e-18	9.48913164227946e-24
91000000	0.0011507764628422277	-1.4446347613494505e-18	-3.9082266833805405e-31	1.4207107296540265e-13	1.6980717337472888e-14	0.007698447054133379	1.6740257623902333e-23	1.988101818370327e-11	1.7537048375359225e-17	7.864887931572148e-18	9.48913164227946e-24
91100000	0.0011507764628422277	-1.4446347613494505e-18	-3.9082266833805405e-31	1.4207107296540265e-13	1.6980717337472888e-14	0.007698447054133379	1.6740257623902333e-23	1.988101818370327e-11	1.7537048375359225e-17	7.864887931572148e-18	9.48913164227946e-24
91200000	0.0011507764628422277	-1.4446347613494505e-18	-3.9082266833805405e-31	1.4207107296540265e-13	1.6980717337472888e-14	0.007698447054133379	1.6740257623902333e-23	1.988101818370327e-11	1.7537048375359225e-17	7.864887931572148e-18	9.48913164227946e-24
91300000	0.0011507764628422277	-1.4446347613494505e-18	-3.9082266833805405e-31	1.4207107296540265e-13	1.6980717337472888e-14	0.007698447054133379	1.6740257623902333e-23	1.988101818370327e-11	1.7537048375359225e-17	7.864887931572148e-18	9.48913164227946e-24
91400000	0.0011507764628422277	-1.4446347613494505e-18	-3.9082266833805405e-31	1.4207107296540265e-13	1.6980717337472888e-14	0.007698447054133379	1.6740257623902333e-23	1.988101818370327e-11	1.7537048375359225e-17	7.864887931572148e-18	9.48913164227946e-24
91500000	0.0011507764628422277	-1.4446347613494505e-18	-3.9082266833805405e-31	1.4207107296540265e-13	1.6980717337472888e-14	0.007698447054133379	1.6740257623902333e-23	1.988101818370327e-11	1.7537048375359225e-17	7.864887931572148e-18	9.48913164227946e-24
91600000	0.0011507764628422277	-1.4446347613494505e-18	-3.9082266833805405e-31	1.4207107296540265e-13	1.6980717337472888e-14	0.007698447054133379	1.6740257623902333e-23	1.988101818370327e-11	1.7537048375359225e-17	7.864887931572148e-18	9.48913164227946e-24
91700000	0.0011507764628422277	-1.4446347613494505e-18	-3.9082266833805405e-31	1.4207107296540265e-13	1.6980717337472888e-14	0.007698447054133379	1.6740257623902333e-23	1.988101818370327e-11	1.7537048375359225e-17	7.864887931572148e-18	9.48913164227946e-24
91800000	0.0011507764628422277	-1.4446347613494505e-18	-3.9082266833805405e-31	1.4207107296540265e-13	1.6980717337472888e-14	0.007698447054133379	1.6740257623902333e-23	1.988101818370327e-11	1.7537048375359225e-17	7.864887931572148e-18	9.48913164227946e-24
91900000	0.0011507764628422277	-1.4446347613494505e-18	-3.9082266833805405e-31	1.4207107296540265e-13	1.6980717337472888e-14	0.007698447054133379	1.6740257623902333e-23	1.988101818370327e-11	1.7537048375359225e-17	7.864887931572148e-18	9.48913164227946e-24
92000000	0.0011507764628422277	-1.4446347613494505e-18	-3.9082266833805405e-31	1.4207107296540265e-13	1.6980717337472888e-14	0.007698447054133379	1.6740257623902333e-23	1.988101818370327e-11	1.7537048375359225e-17	7.864887931572148e-18	9.48913164227946e-24
92100000	0.0011507764628422277	-1.4446347613494505e-18	-3.9082266833805405e-31	1.4207107296540265e-13	1.6980717337472888e-14	0.007698447054133379	1.6740257623902333e-23	1.988101818370327e-11	1.7537048375359225e-17	7.864887931572148e-18	9.48913164227946e-24
92200000	0.0011507764628422277	-1.4446347613494505e-18	-3.9082266833805405e-31	1.4207107296540265e-13	1.6980717337472888e-14	0.007698447054133379	1.6740257623902333e-23	1.988101818370327e-11	1.7537048375359225e-17	7.864887931572148e-18	9.48913164227946e-24
92300000	0.0011507764628422277	-1.4446347613494505e-18	-3.9082266833805405e-31	1.4207107296540265e-13	1.6980717337472888e-14	0.007698447054133379	1.6740257623902333e-23	1.988101818370327e-11	1.7537048375359225e-17	7.864887931572148e-18	9.48913164227946e-24
92400000	0.0011507764628422277	-1.4446347613494505e-18	-3.9082266833805405e-31	1.4207107296540265e-13	1.6980717337472888e-14	0.007698447054133379	1.6740257623902333e-23	1.988101818370327e-11	1.7537048375359225e-17	7.864887931572148e-18	9.48913164227946e-24
92500000	0.0011507764628422277	-1.4446347613494505e-18	-3.9082266833805405e-31	1.4207107296540265e-13	1.6980717337472888e-14	0.007698447054133379	1.6740257623902333e-23	1.988101818370327e-11	1.7537048375359225e-17	7.864887931572148e-18	9.48913164227946e-24
92600000	0.0011507764628422277	-1.4446347613494505e-18	-3.9082266833805405e-31	1.4207107296540265e-13	1.6980717337472888e-14	0.007698447054133379	1.6740257623902333e-23	1.988101818370327e-11	1.7537048375359225e-17	7.864887931572148e-18	9.48913164227946e-24
92700000	0.0011507764628422277	-1.4446347613494505e-18	-3.9082266833805405e-31	1.4207107296540265e-13	1.6980717337472888e-14	0.007698447054133379	1.6740257623902333e-23	1.988101818370327e-11	1.7537048375359225e-17	7.864887931572148e-18	9.48913164227946e-24
92800000	0.0011507764628422277	-1.4446347613494505e-18	-3.9082266833805405e-31	1.4207107296540265e-13	1.6980717337472888e-14	0.007698447054133379	1.6740257623902333e-23	1.988101818370327e-11	1.7537048375359225e-17	7.864887931572148e-18	9.48913164227946e-24
92900000	0.0011507764628422277	-1.4446347613494505e-18	-3.9082266833805405e-31	1.4207107296540265e-13	1.6980717337472888e-14	0.007698447054133379	1.6740257623902333e-23	1.988101818370327e-11	1.7537048375359225e-17	7.864887931572148e-18	9.48913164227946e-24
93000000	0.0011507764628422277	-1.4446347613494505e-18	-3.9082266833805405e-31	1.4207107296540265e-13	1.6980717337472888e-14	0.007698447054133379	1.6740257623902333e-23	1.988101818370327e-11	1.7537048375359225e-17	7.864887931572148e-18	9.48913164227946e-24
93100000	0.0011507764628422277	-1.4446347613494505e-18	-3.9082266833805405e-31	1.4207107296540265e-13	1.6980717337472888e-14	0.007698447054133379	1.6740257623902333e-23	1.988101818370327e-11	1.7537048375359225e-17	7.864887931572148e-18	9.48913164227946e-24
93200000	0.0011507764628422277	-1.4446347613494505e-18	-3.9082266833805405e-31	1.4207107296540265e-13	1.6980717337472888e-14	0.007698447054133379	1.6740257623902333e-23	1.988101818370327e-11	1.7537048375359225e-17	7.864887931572148e-18	9.48913164227946e-24
93300000	0.0011507764628422277	-1.4446347613494505e-18	-3.9082266833805405e-31	1.4207107296540265e-13	1.6980717337472888e-14	0.007698447054133379	1.6740257623902333e-23	1.988101818370327e-11	1.7537048375359225e-17	7.864887931572148e-18	9.48913164227946e-24
93400000	0.0011507764628422277	-1.4446347613494505e-18	-3.9082266833805405e-31	1.4207107296540265e-13	1.6980717337472888e-14	0.007698447054133379	1.6740257623902333e-23	1.988101818370327e-11	1.7537048375359225e-17	7.864887931572148e-18	9.48913164227946e-24
93500000	0.0011507764628422277	-1.4446347613494505e-18	-3.9082266833805405e-31	1.4207107296540265e-13	1.6980717337472888e-14	0.007698447054133379	1.6740257623902333e-23	1.988101818370327e-11	1.7537048375359225e-17	7.864887931572148e-18	9.48913164227946e-24
93600000	0.0011507764628422277	-1.4446347613494505e-18	-3.9082266833805405e-31	1.4207107296540265e-13	1.6980717337472888e-14	0.007698447054133379	1.6740257623902333e-23	1.988101818370327e-11	1.7537048375359225e-17	7.864887931572148e-18	9.48913164227946e-24
93700000	0.0011507764628422277	-1.4446347613494505e-18	-3.9082266833805405e-31	1.4207107296540265e-13	1.6980717337472888e-14	0.007698447054133379	1.6740257623902333e-23	1.988101818370327e-11	1.7537048375359225e-17	7.864887931572148e-18	9.48913164227946e-24
93800000	0.0011507764628422277	-1.4446347613494505e-18	-3.9082266833805405e-31	1.4207107296540265e-13	1.6980717337472888e-14	0.007698447054133379	1.6740257623902333e-23	1.988101818370327e-11	1.7537048375359225e-17	7.864887931572148e-18	9.48913164227946e-24
93900000	0.0011507764628422277	-1.4446347613494505e-18	-3.9082266833805405e-31	1.4207107296540265e-13	1.6980717337472888e-14	0.007698447054133379	1.6740257623902333e-23	1.988101818370327e-11	1.7537048375359225e-17	7.864887931572148e-18	9.48913164227946e-24
94000000	0.0011507764628422277	-1.4446347613494505e-18	-3.9082266833805405e-31	1.4207107296540265e-13	1.6980717337472888e-14	0.007698447054133379	1.6740257623902333e-23	1.988101818370327e-11	1.7537048375359225e-17	7.864887931572148e-18	9.48913164227946e-24
94100000	0.0011507764628422277	-1.4446347613494505e-18	-3.9082266833805405e-31	1.4207107296540265e-13	1.6980717337472888e-14	0.007698447054133379	1.6740257623902333e-23	1.988101818370327e-11	1.7537048375359225e-17	7.864887931572148e-18	9.48913164227946e-24
94200000	0.0011507764628422277	-1.4446347613494505e-18	-3.9082266833805405e-31	1.4207107296540265e-13	1.6980717337472888e-14	0.007698447054133379	1.6740257623902333e-23	1.988101818370327e-11	1.7537048375359225e-17	7.864887931572148e-18	9.48913164227946e-24
94300000	0.0011507764628422277	-1.4446347613494505e-18	-3.9082266833805405e-31	1.4207107296540265e-13	1.6980717337472888e-14	0.007698447054133379	1.6740257623902333e-23	1.988101818370327e-11	1.7537048375359225e-17	7.864887931572148e-18	9.48913164227946e-24
94400000	0.0011507764628422277	-1.4446347613494505e-18	-3.9082266833805405e-31	1.4207107296540265e-13	1.6980717337472888e-14	0.007698447054133379	1.6740257623902333e-23	1.988101818370327e-11	1.7537048375359225e-17	7.864887931572148e-18	9.48913164227946e-24
94500000	0.0011507764628422277	-1.4446347613494505e-18	-3.9082266833805405e-31	1.4207107296540265e-13	1.6980717337472888e-14	0.007698447054133379	1.6740257623902333e-23	1.988101818370327e-11	1.7537048375359225e-17	7.864887931572148e-18	9.48913164227946e-24
94600000	0.0011507764628422277	-1.4446347613494505e-18	-3.9082266833805405e-31	1.4207107296540265e-13	1.6980717337472888e-14	0.007698447054133379	1.6740257623902333e-23	1.988101818370327e-11	1.7537048375359225e-17	7.864887931572148e-18	9.48913164227946e-24
94700000	0.0011507764628422277	-1.4446347613494505e-18	-3.9082266833805405e-31	1.4207107296540265e-13	1.6980717337472888e-14	0.007698447054133379	1.6740257623902333e-23	1.988101818370327e-11	1.7537048375359225e-17	7.864887931572148e-18	9.48913164227946e-24
94800000	0.0011507764628422277	-1.4446347613494505e-18	-3.9082266833805405e-31	1.4207107296540265e-13	1.6980717337472888e-14	0.007698447054133379	1.6740257623902333e-23	1.988101818370327e-11	1.7537048375359225e-17	7.864887931572148e-18	9.48913164227946e-24
94900000	0.0011507764628422277	-1.4446347613494505e-18	-3.9082266833805405e-31	1.4207107296540265e-13	1.6980717337472888e-14	0.007698447054133379	1.6740257623902333e-23	1.988101818370327e-11	1.7537048375359225e-17	7.864887931572148e-18	9.48913164227946e-24
95000000	0.0011507764628422277	-1.4446347613494505e-18	-3.9082266833805405e-31	1.4207107296540265e-13	1.6980717337472888e-14	0.007698447054133379	1.6740257623902333e-23	1.988101818370327e-11	1.7537048375359225e-17	7.864887931572148e-18	9.48913164227946e-24
95100000	0.0011507764628422277	-1.4446347613494505e-18	-3.9082266833805405e-31	1.4207107296540265e-13	1.6980717337472888e-14	0.007698447054133379	1.6740257623902333e-23	1.988101818370327e-11	1.7537048375359225e-17	7.864887931572148e-18	9.48913164227946e-24
95200000	0.0011507764628422277	-1.4446347613494505e-18	-3.9082266833805405e-31	1.4207107296540265e-13	1.6980717337472888e-14	0.007698447054133379	1.6740257623902333e-23	1.988101818370327e-11	1.7537048375359225e-17	7.864887931572148e-18	9.48913164227946e-24
95300000	0.0011507764628422277	-1.4446347613494505e-18	-3.9082266833805405e-31	1.4207107296540265e-13	1.6980717337472888e-14	0.007698447054133379	1.6740257623902333e-23	1.988101818370327e-11	1.7537048375359225e-17	7.864887931572148e-18	9.48913164227946e-24
95400000	0.0011507764628422277	-1.4446347613494505e-18	-3.9082266833805405e-31	1.4207107296540265e-13	1.6980717337472888e-14	0.007698447054133379	1.6740257623902333e-23	1.988101818370327e-11	1.7537048375359225e-17	7.864887931572148e-18	9.48913164227946e-24
95500000	0.0011507764628422277	-1.4446347613494505e-18	-3.9082266833805405e-31	1.4207107296540265e-13	1.6980717337472888e-14	0.007698447054133379	1.6740257623902333e-23	1.988101818370327e-11	1.7537048375359225e-17	7.864887931572148e-18	9.48913164227946e-24
95600000	0.0011507764628422277	-1.4446347613494505e-18	-3.9082266833805405e-31	1.4207107296540265e-13	1.6980717337472888e-14	0.007698447054133379	1.6740257623902333e-23	1.988101818370327e-11	1.7537048375359225e-17	7.864887931572148e-18	9.48913164227946e-24
95700000	0.0011507764628422277	-1.4446347613494505e-18	-3.9082266833805405e-31	1.4207107296540265e-13	1.6980717337472888e-14	0.007698447054133379	1.6740257623902333e-23	1.988101818370327e-11	1.7537048375359225e-17	7.864887931572148e-18	9.48913164227946e-24
95800000	0.0011507764628422277	-1.4446347613494505e-18	-3.9082266833805405e-31	1.4207107296540265e-13	1.6980717337472888e-14	0.007698447054133379	1.6740257623902333e-23	1.988101818370327e-11	1.7537048375359225e-17	7.864887931572148e-18	9.48913164227946e-24
95900000	0.0011507764628422277	-1.4446347613494505e-18	-3.9082266833805405e-31	1.4207107296540265e-13	1.6980717337472888e-14	0.007698447054133379	1.6740257623902333e-23	1.988101818370327e-11	1.7537048375359225e-17	7.864887931572148e-18	9.48913164227946e-24
96000000	0.0011507764628422277	-1.4446347613494505e-18	-3.9082266833805405e-31	1.4207107296540265e-13	1.6980717337472888e-14	0.007698447054133379	1.6740257623902333e-23	1.988101818370327e-11	1.7537048375359225e-17	7.864887931572148e-18	9.48913164227946e-24
96100000	0.0011507764628422277	-1.4446347613494505e-18	-3.9082266833805405e-31	1.4207107296540265e-13	1.6980717337472888e-14	0.007698447054133379	1.6740257623902333e-23	1.988101818370327e-11	1.7537048375359225e-17	7.864887931572148e-18	9.48913164227946e-24
96200000	0.0011507764628422277	-1.4446347613494505e-18	-3.9082266833805405e-31	1.4207107296540265e-13	1.6980717337472888e-14	0.007698447054133379	1.6740257623902333e-23	1.988101818370327e-11	1.7537048375359225e-17	7.864887931572148e-18	9.48913164227946e-24
96300000	0.0011507764628422277	-1.4446347613494505e-18	-3.9082266833805405e-31	1.4207107296540265e-13	1.6980717337472888e-14	0.007698447054133379	1.6740257623902333e-23	1.988101818370327e-11	1.7537048375359225e-17	7.864887931572148e-18	9.48913164227946e-24
96400000	0.0011507764628422277	-1.4446347613494505e-18	-3.9082266833805405e-31	1.4207107296540265e-13	1.6980717337472888e-14	0.007698447054133379	1.6740257623902333e-23	1.988101818370327e-11	1.7537048375359225e-17	7.864887931572148e-18	9.48913164227946e-24
96500000	0.0011507764628422277	-1.4446347613494505e-18	-3.9082266833805405e-31	1.4207107296540265e-13	1.6980717337472888e-14	0.007698447054133379	1.6740257623902333e-23	1.988101818370327e-11	1.7537048375359225e-17	7.864887931572148e-18	9.48913164227946e-24
96600000	0.0011507764628422277	-1.4446347613494505e-18	-3.9082266833805405e-31	1.4207107296540265e-13	1.6980717337472888e-14	0.007698447054133379	1.6740257623902333e-23	1.988101818370327e-11	1.7537048375359225e-17	7.864887931572148e-18	9.48913164227946e-24
96700000	0.0011507764628422277	-1.4446347613494505e-18	-3.9082266833805405e-31	1.4207107296540265e-13	1.6980717337472888e-14	0.007698447054133379	1.6740257623902333e-23	1.988101818370327e-11	1.7537048375359225e-17	7.864887931572148e-18	9.48913164227946e-24
96800000	0.0011507764628422277	-1.4446347613494505e-18	-3.9082266833805405e-31	1.4207107296540265e-13	1.6980717337472888e-14	0.007698447054133379	1.6740257623902333e-23	1.988101818370327e-11	1.7537048375359225e-17	7.864887931572148e-18	9.48913164227946e-24
96900000	0.0011507764628422275	-1.4446347613494505e-18	-3.9082266833805405e-31	1.4207107296540265e-13	1.6980717337472888e-14	0.007698447054133379	1.6740257623902333e-23	1.988101818370327e-11	1.7537048375359225e-17	7.864887931572148e-18	9.48913164227946e-24
97000000	0.0011507764628422275	-1.4446347613494505e-18	-3.9082266833805405e-31	1.4207107296540265e-13	1.6980717337472888e-14	0.007698447054133379	1.6740257623902333e-23	1.988101818370327e-11	1.7537048375359225e-17	7.864887931572148e-18	9.48913164227946e-24
97100000	0.0011507764628422275	-1.4446347613494505e-18	-3.9082266833805405e-31	1.4207107296540265e-13	1.6980717337472888e-14	0.007698447054133379	1.6740257623902333e-23	1.988101818370327e-11	1.7537048375359225e-17	7.864887931572148e-18	9.48913164227946e-24
97200000	0.0011507764628422275	-1.4446347613494505e-18	-3.9082266833805405e-31	1.4207107296540265e-13	1.6980717337472888e-14	0.007698447054133379	1.6740257623902333e-23	1.988101818370327e-11	1.7537048375359225e-17	7.864887931572148e-18	9.48913164227946e-24
97300000	0.0011507764628422275	-1.4446347613494505e-18	-3.9082266833805405e-31	1.4207107296540265e-13	1.6980717337472888e-14	0.007698447054133379	1.6740257623902333e-23	1.988101818370327e-11	1.7537048375359225e-17	7.864887931572148e-18	9.48913164227946e-24
97400000	0.0011507764628422275	-1.4446347613494505e-18	-3.9082266833805405e-31	1.4207107296540265e-13	1.6980717337472888e-14	0.007698447054133379	1.6740257623902333e-23	1.988101818370327e-11	1.7537048375359225e-17	7.864887931572148e-18	9.48913164227946e-24
97500000	0.0011507764628422275	-1.4446347613494505e-18	-3.9082266833805405e-31	1.4207107296540265e-13	1.6980717337472888e-14	0.007698447054133379	1.6740257623902333e-23	1.988101818370327e-11	1.7537048375359225e-17	7.864887931572148e-18	9.48913164227946e-24
97600000	0.0011507764628422275	-1.4446347613494505e-18	-3.9082266833805405e-31	1.4207107296540265e-13	1.6980717337472888e-14	0.007698447054133379	1.6740257623902333e-23	1.988101818370327e-11	1.7537048375359225e-17	7.864887931572148e-18	9.48913164227946e-24
97700000	0.0011507764628422275	-1.4446347613494505e-18	-3.9082266833805405e-31	1.4207107296540265e-13	1.6980717337472888e-14	0.007698447054133379	1.6740257623902333e-23	1.988101818370327e-11	1.7537048375359225e-17	7.864887931572148e-18	9.48913164227946e-24
97800000	0.0011507764628422275	-1.4446347613494505e-18	-3.9082266833805405e-31	1.4207107296540265e-13	1.6980717337472888e-14	0.007698447054133379	1.6740257623902333e-23	1.988101818370327e-11	1.7537048375359225e-17	7.864887931572148e-18	9.48913164227946e-24
97900000	0.0011507764628422275	-1.4446347613494505e-18	-3.9082266833805405e-31	1.4207107296540265e-13	1.6980717337472888e-14	0.007698447054133379	1.6740257623902333e-23	1.988101818370327e-11	1.7537048375359225e-17	7.864887931572148e-18	9.48913164227946e-24
98000000	0.0011507764628422275	-1.4446347613494505e-18	-3.9082266833805405e-31	1.4207107296540265e-13	1.6980717337472888e-14	0.007698447054133379	1.6740257623902333e-23	1.988101818370327e-11	1.7537048375359225e-17	7.864887931572148e-18	9.48913164227946e-24
98100000	0.0011507764628422275	-1.4446347613494505e-18	-3.9082266833805405e-31	1.4207107296540265e-13	1.6980717337472888e-14	0.007698447054133379	1.6740257623902333e-23	1.988101818370327e-11	1.7537048375359225e-17	7.864887931572148e-18	9.48913164227946e-24
98200000	0.0011507764628422275	-1.4446347613494505e-18	-3.9082266833805405e-31	1.4207107296540265e-13	1.6980717337472888e-14	0.007698447054133379	1.6740257623902333e-23	1.988101818370327e-11	1.7537048375359225e-17	7.864887931572148e-18	9.48913164227946e-24
98300000	0.0011507764628422275	-1.4446347613494505e-18	-3.9082266833805405e-31	1.4207107296540265e-13	1.6980717337472888e-14	0.007698447054133379	1.6740257623902333e-23	1.988101818370327e-11	1.7537048375359225e-17	7.864887931572148e-18	9.48913164227946e-24
98400000	0.0011507764628422275	-1.4446347613494505e-18	-3.9082266833805405e-31	1.4207107296540265e-13	1.6980717337472888e-14	0.007698447054133379	1.6740257623902333e-23	1.988101818370327e-11	1.7537048375359225e-17	7.864887931572148e-18	9.48913164227946e-24
98500000	0.0011507764628422275	-1.4446347613494505e-18	-3.9082266833805405e-31	1.4207107296540265e-13	1.6980717337472888e-14	0.007698447054133379	1.6740257623902333e-23	1.988101818370327e-11	1.7537048375359225e-17	7.864887931572148e-18	9.48913164227946e-24
98600000	0.0011507764628422275	-1.4446347613494505e-18	-3.9082266833805405e-31	1.4207107296540265e-13	1.6980717337472888e-14	0.007698447054133379	1.6740257623902333e-23	1.988101818370327e-11	1.7537048375359225e-17	7.864887931572148e-18	9.48913164227946e-24
98700000	0.0011507764628422275	-1.4446347613494505e-18	-3.9082266833805405e-31	1.4207107296540265e-13	1.6980717337472888e-14	0.007698447054133379	1.6740257623902333e-23	1.988101818370327e-11	1.7537048375359225e-17	7.864887931572148e-18	9.48913164227946e-24
98800000	0.0011507764628422275	-1.4446347613494505e-18	-3.9082266833805405e-31	1.4207107296540265e-13	1.6980717337472888e-14	0.007698447054133379	1.6740257623902333e-23	1.988101818370327e-11	1.7537048375359225e-17	7.864887931572148e-18	9.48913164227946e-24
98900000	0.0011507764628422275	-1.4446347613494505e-18	-3.9082266833805405e-31	1.4207107296540265e-13	1.6980717337472888e-14	0.007698447054133379	1.6740257623902333e-23	1.988101818370327e-11	1.7537048375359225e-17	7.864887931572148e-18	9.48913164227946e-24
99000000	0.0011507764628422275	-1.4446347613494505e-18	-3.9082266833805405e-31	1.4207107296540265e-13	1.6980717337472888e-14	0.007698447054133379	1.6740257623902333e-23	1.988101818370327e-11	1.7537048375359225e-17	7.864887931572148e-18	9.48913164227946e-24
99100000	0.0011507764628422275	-1.4446347613494505e-18	-3.9082266833805405e-31	1.4207107296540265e-13	1.6980717337472888e-14	0.007698447054133379	1.6740257623902333e-23	1.988101818370327e-11	1.7537048375359225e-17	7.864887931572148e-18	9.48913164227946e-24
99200000	0.0011507764628422275	-1.4446347613494505e-18	-3.9082266833805405e-31	1.4207107296540265e-13	1.6980717337472888e-14	0.007698447054133379	1.6740257623902333e-23	1.988101818370327e-11	1.7537048375359225e-17	7.864887931572148e-18	9.48913164227946e-24
99300000	0.0011507764628422275	-1.4446347613494505e-18	-3.9082266833805405e-31	1.4207107296540265e-13	1.6980717337472888e-14	0.007698447054133379	1.6740257623902333e-23	1.988101818370327e-11	1.7537048375359225e-17	7.864887931572148e-18	9.48913164227946e-24
99400000	0.0011507764628422275	-1.4446347613494505e-18	-3.9082266833805405e-31	1.4207107296540265e-13	1.6980717337472888e-14	0.007698447054133379	1.6740257623902333e-23	1.988101818370327e-11	1.7537048375359225e-17	7.864887931572148e-18	9.48913164227946e-24
99500000	0.0011507764628422275	-1.4446347613494505e-18	-3.9082266833805405e-31	1.4207107296540265e-13	1.6980717337472888e-14	0.007698447054133379	1.6740257623902333e-23	1.988101818370327e-11	1.7537048375359225e-17	7.864887931572148e-18	9.48913164227946e-24
99600000	0.0011507764628422275	-1.4446347613494505e-18	-3.9082266833805405e-31	1.4207107296540265e-13	1.6980717337472888e-14	0.007698447054133379	1.6740257623902333e-23	1.988101818370327e-11	1.7537048375359225e-17	7.864887931572148e-18	9.48913164227946e-24
99700000	0.0011507764628422275	-1.4446347613494505e-18	-3.9082266833805405e-31	1.4207107296540265e-13	1.6980717337472888e-14	0.007698447054133379	1.6740257623902333e-23	1.988101818370327e-11	1.7537048375359225e-17	7.864887931572148e-18	9.48913164227946e-24
99800000	0.0011507764628422275	-1.4446347613494505e-18	-3.9082266833805405e-31	1.4207107296540265e-13	1.6980717337472888e-14	0.007698447054133379	1.6740257623902333e-23	1.988101818370327e-11	1.7537048375359225e-17	7.864887931572148e-18	9.48913164227946e-24
99900000	0.0011507764628422275	-1.4446347613494505e-18	-3.9082266833805405e-31	1.4207107296540265e-13	1.6980717337472888e-14	0.007698447054133379	1.6740257623902333e-23	1.988101818370327e-11	1.7537048375359225e-17	7.864887931572148e-18	9.48913164227946e-24
100000000	0.0011507764628422275	-1.4446347613494505e-18	-3.9082266833805405e-31	1.4207107296540265e-13	1.6980717337472888e-14	0.007698447054133379	1.6740257623902333e-23	1.988101818370327e-11	1.7537048375359225e-17	7.864887931572148e-18	9.48913164227946e-24
