# Supplementary material for: Thermodynamics Underpinning the Microbial Community‐Level Nitrogen Energy Metabolism
Source: Environ Microbiol. 2025 Feb 16;27(2):e70055. doi: 10.1111/1462-2920.70055 (PMC11830459; doi:10.1111/1462-2920.70055)
Supplement: Supplementary file 1 — Data S1. [file EMI-27-e70055-s001.zip › SI/Nnetwork/Results/kdef_-10/Iin_-5/p_0.2/O2_-5.2_H_-12..csv]

time	N2	N2H4	N2H5	N2O	NH2OH	NH3	NH3OH	NH4	NO	NO2	NO3
0	0.00001	0.00001	0.00001	0.00001	0.00001	0.00001	0.00001	0.00001	0.00001	0.00001	0.00001
100000	0.00499928029223215	1.4176512874098088e-49	-1.739041017430442e-65	4.634997552724379e-9	1.574398598817416e-15	1.4300826284111485e-6	-5.952114487689732e-20	-9.548987614916584e-22	4.021321793367792e-12	1.2604773193613643e-11	4.628451592086566e-11
200000	0.004999280292232151	1.4176512874098056e-49	-4.770952018958274e-65	4.634997552724376e-9	1.574398598817618e-15	1.430082628411148e-6	-5.952114487657032e-20	-7.903608581734288e-23	4.021321793367789e-12	1.2604773193613737e-11	4.628451592086565e-11
300000	0.004999280292232151	1.4176512874098058e-49	-7.802854824513e-65	4.634997552724376e-9	1.5743985988176217e-15	1.430082628411148e-6	-5.952114487611045e-20	9.326054537921714e-23	4.021321793367789e-12	1.2604773193613726e-11	4.628451592086566e-11
400000	0.004999280292232151	1.417651287409807e-49	-1.0834745941258443e-64	4.634997552724378e-9	1.574398598817674e-15	1.4300826284111483e-6	-5.952114487559813e-20	-1.2166652014807894e-23	4.02132179336779e-12	1.2604773193613732e-11	4.628451592086567e-11
500000	0.004999280292232151	1.4176512874098073e-49	-1.3866643186226932e-64	4.634997552724379e-9	1.5743985988176974e-15	1.4300826284111483e-6	-5.952114487511626e-20	4.3641405870408897e-23	4.021321793367791e-12	1.2604773193613729e-11	4.6284515920865676e-11
600000	0.004999280292232151	1.4176512874098075e-49	-1.689852078948725e-64	4.634997552724379e-9	1.5743985988176972e-15	1.4300826284111483e-6	-5.952114487463722e-20	1.144756262158103e-22	4.021321793367791e-12	1.260477319361373e-11	4.6284515920865676e-11
700000	0.004999280292232151	1.417651287409808e-49	-1.9930375541151363e-64	4.634997552724379e-9	1.5743985988176974e-15	1.4300826284111485e-6	-5.952114487413748e-20	7.573343095237936e-23	4.021321793367792e-12	1.2604773193613747e-11	4.6284515920865676e-11
800000	0.004999280292232151	1.4176512874098086e-49	-2.296222652953043e-64	4.634997552724379e-9	1.5743985988176976e-15	1.4300826284111485e-6	-5.952114487363434e-20	1.8945787908195476e-23	4.021321793367792e-12	1.2604773193613766e-11	4.628451592086567e-11
900000	0.004999280292232151	1.417651287409809e-49	-2.5994087786081416e-64	4.634997552724379e-9	1.5743985988176976e-15	1.4300826284111485e-6	-5.952114487314061e-20	1.1991834871775247e-23	4.021321793367792e-12	1.2604773193613778e-11	4.628451592086567e-11
1000000	0.004999280292232151	1.4176512874098094e-49	-2.902594998376206e-64	4.634997552724379e-9	1.5743985988176978e-15	1.4300826284111485e-6	-5.952114487264829e-20	1.2457766898284843e-23	4.021321793367792e-12	1.2604773193613787e-11	4.628451592086567e-11
1100000	0.004999280292232151	1.4176512874098096e-49	-3.205781154330663e-64	4.634997552724379e-9	1.5743985988176978e-15	1.4300826284111487e-6	-5.952114487215595e-20	1.2854617091613157e-23	4.0213217933677926e-12	1.2604773193613795e-11	4.628451592086567e-11
1200000	0.004999280292232151	1.41765128740981e-49	-3.508967250068555e-64	4.634997552724379e-9	1.5743985988176978e-15	1.4300826284111487e-6	-5.95211448716636e-20	1.3186279455633306e-23	4.0213217933677926e-12	1.2604773193613803e-11	4.628451592086567e-11
1300000	0.004999280292232151	1.4176512874098102e-49	-3.8121532891869296e-64	4.634997552724379e-9	1.5743985988176978e-15	1.4300826284111487e-6	-5.952114487117123e-20	1.3456647994218414e-23	4.0213217933677926e-12	1.2604773193613808e-11	4.628451592086567e-11
1400000	0.00499928029223215	1.4176512874098102e-49	-4.1153392752828296e-64	4.634997552724379e-9	1.5743985988176978e-15	1.4300826284111487e-6	-5.952114487067885e-20	1.3669616711241605e-23	4.0213217933677926e-12	1.2604773193613813e-11	4.6284515920865663e-11
1500000	0.00499928029223215	1.4176512874098103e-49	-4.4185252119533013e-64	4.634997552724379e-9	1.5743985988176978e-15	1.4300826284111487e-6	-5.952114487018648e-20	1.3829079610576e-23	4.0213217933677926e-12	1.2604773193613816e-11	4.6284515920865663e-11
1600000	0.00499928029223215	1.4176512874098103e-49	-4.7217111027953874e-64	4.634997552724379e-9	1.574398598817698e-15	1.4300826284111487e-6	-5.952114486969408e-20	1.3938930696094718e-23	4.0213217933677926e-12	1.260477319361382e-11	4.6284515920865663e-11
1700000	0.00499928029223215	1.4176512874098103e-49	-5.024896951406134e-64	4.634997552724379e-9	1.574398598817698e-15	1.4300826284111487e-6	-5.952114486920168e-20	1.4003063971670882e-23	4.0213217933677926e-12	1.2604773193613821e-11	4.6284515920865663e-11
1800000	0.00499928029223215	1.4176512874098103e-49	-5.328082761382584e-64	4.634997552724379e-9	1.574398598817698e-15	1.4300826284111487e-6	-5.952114486870927e-20	1.4025373441177616e-23	4.0213217933677926e-12	1.2604773193613821e-11	4.628451592086567e-11
1900000	0.00499928029223215	1.4176512874098103e-49	-5.631268536321783e-64	4.634997552724379e-9	1.574398598817698e-15	1.4300826284111487e-6	-5.952114486821685e-20	1.4009753108488042e-23	4.0213217933677926e-12	1.2604773193613821e-11	4.628451592086567e-11
2000000	0.00499928029223215	1.4176512874098103e-49	-5.9344542798207774e-64	4.634997552724379e-9	1.574398598817698e-15	1.4300826284111487e-6	-5.952114486772443e-20	1.396009697747528e-23	4.0213217933677926e-12	1.2604773193613821e-11	4.628451592086567e-11
2100000	0.00499928029223215	1.4176512874098102e-49	-6.237639995476608e-64	4.634997552724379e-9	1.5743985988176978e-15	1.4300826284111487e-6	-5.952114486723201e-20	1.3880299052012453e-23	4.0213217933677926e-12	1.260477319361382e-11	4.628451592086567e-11
2200000	0.00499928029223215	1.4176512874098102e-49	-6.540825686886323e-64	4.634997552724379e-9	1.5743985988176978e-15	1.4300826284111487e-6	-5.952114486673957e-20	1.3774253335972682e-23	4.0213217933677926e-12	1.2604773193613818e-11	4.628451592086567e-11
2300000	0.00499928029223215	1.41765128740981e-49	-6.844011357646965e-64	4.634997552724379e-9	1.5743985988176978e-15	1.4300826284111487e-6	-5.952114486624712e-20	1.364585383322909e-23	4.0213217933677926e-12	1.2604773193613816e-11	4.628451592086567e-11
2400000	0.00499928029223215	1.4176512874098098e-49	-7.14719701135558e-64	4.634997552724379e-9	1.5743985988176978e-15	1.4300826284111487e-6	-5.952114486575469e-20	1.34989945476548e-23	4.0213217933677926e-12	1.2604773193613813e-11	4.628451592086567e-11
2500000	0.00499928029223215	1.4176512874098096e-49	-7.450382651609211e-64	4.634997552724379e-9	1.5743985988176978e-15	1.4300826284111487e-6	-5.952114486526224e-20	1.333756948312293e-23	4.021321793367792e-12	1.260477319361381e-11	4.628451592086567e-11
2600000	0.00499928029223215	1.4176512874098096e-49	-7.753568282004904e-64	4.634997552724379e-9	1.5743985988176978e-15	1.4300826284111487e-6	-5.952114486476979e-20	1.3165472643506603e-23	4.021321793367792e-12	1.2604773193613807e-11	4.628451592086567e-11
2700000	0.00499928029223215	1.4176512874098094e-49	-8.056753906139701e-64	4.634997552724379e-9	1.5743985988176978e-15	1.4300826284111487e-6	-5.952114486427734e-20	1.2986598032678944e-23	4.021321793367792e-12	1.2604773193613803e-11	4.628451592086567e-11
2800000	0.00499928029223215	1.4176512874098092e-49	-8.359939527610651e-64	4.634997552724379e-9	1.5743985988176978e-15	1.4300826284111487e-6	-5.952114486378489e-20	1.2804839654513072e-23	4.021321793367792e-12	1.26047731936138e-11	4.628451592086567e-11
2900000	0.00499928029223215	1.417651287409809e-49	-8.663125150014795e-64	4.634997552724379e-9	1.5743985988176978e-15	1.4300826284111485e-6	-5.952114486329244e-20	1.262409151288211e-23	4.021321793367792e-12	1.2604773193613797e-11	4.628451592086567e-11
3000000	0.00499928029223215	1.4176512874098088e-49	-8.966310776949179e-64	4.634997552724379e-9	1.5743985988176978e-15	1.4300826284111485e-6	-5.95211448628e-20	1.2448247611659182e-23	4.021321793367792e-12	1.2604773193613794e-11	4.628451592086567e-11
3100000	0.00499928029223215	1.4176512874098086e-49	-9.269496412010847e-64	4.634997552724379e-9	1.5743985988176976e-15	1.4300826284111485e-6	-5.952114486230756e-20	1.2281201954717406e-23	4.021321793367792e-12	1.260477319361379e-11	4.6284515920865676e-11
3200000	0.00499928029223215	1.4176512874098086e-49	-9.572682058796845e-64	4.634997552724379e-9	1.5743985988176976e-15	1.4300826284111485e-6	-5.952114486181511e-20	1.2126848545929906e-23	4.021321793367791e-12	1.2604773193613787e-11	4.6284515920865676e-11
3300000	0.00499928029223215	1.4176512874098084e-49	-9.875867720904217e-64	4.634997552724379e-9	1.5743985988176976e-15	1.4300826284111485e-6	-5.952114486132268e-20	1.1989081389169803e-23	4.021321793367791e-12	1.2604773193613786e-11	4.6284515920865676e-11
3400000	0.00499928029223215	1.4176512874098083e-49	-1.0179053401930007e-63	4.634997552724379e-9	1.5743985988176976e-15	1.4300826284111485e-6	-5.952114486083024e-20	1.1871794488310221e-23	4.021321793367791e-12	1.2604773193613784e-11	4.6284515920865676e-11
3500000	0.00499928029223215	1.4176512874098083e-49	-1.048223910547126e-63	4.634997552724379e-9	1.5743985988176976e-15	1.4300826284111485e-6	-5.95211448603378e-20	1.1778881847224279e-23	4.021321793367791e-12	1.2604773193613782e-11	4.6284515920865676e-11
3600000	0.00499928029223215	1.417651287409808e-49	-1.078542483512502e-63	4.634997552724379e-9	1.5743985988176976e-15	1.4300826284111485e-6	-5.952114485984538e-20	1.1714237469785101e-23	4.021321793367791e-12	1.260477319361378e-11	4.6284515920865676e-11
3700000	0.00499928029223215	1.417651287409808e-49	-1.1088610594488333e-63	4.634997552724379e-9	1.5743985988176976e-15	1.4300826284111485e-6	-5.952114485935295e-20	1.1681755359865808e-23	4.021321793367791e-12	1.260477319361378e-11	4.6284515920865676e-11
3800000	0.00499928029223215	1.417651287409808e-49	-1.13917963692833e-63	4.634997552724379e-9	1.5743985988176976e-15	1.4300826284111485e-6	-5.952114485886054e-20	1.1678744849613382e-23	4.021321793367791e-12	1.260477319361378e-11	4.6284515920865676e-11
3900000	0.00499928029223215	1.417651287409808e-49	-1.1694982085567503e-63	4.634997552724379e-9	1.5743985988176976e-15	1.4300826284111485e-6	-5.952114485836813e-20	1.1678906123145769e-23	4.021321793367791e-12	1.260477319361378e-11	4.6284515920865676e-11
4000000	0.00499928029223215	1.417651287409808e-49	-1.1998167737956302e-63	4.634997552724379e-9	1.5743985988176976e-15	1.4300826284111485e-6	-5.952114485787572e-20	1.1679043537405806e-23	4.021321793367791e-12	1.260477319361378e-11	4.6284515920865676e-11
4100000	0.00499928029223215	1.417651287409808e-49	-1.2301353330046747e-63	4.634997552724379e-9	1.5743985988176976e-15	1.4300826284111485e-6	-5.95211448573833e-20	1.1679158435571061e-23	4.021321793367791e-12	1.2604773193613782e-11	4.6284515920865676e-11
4200000	0.00499928029223215	1.4176512874098079e-49	-1.2604538865435877e-63	4.634997552724379e-9	1.5743985988176976e-15	1.4300826284111485e-6	-5.952114485689088e-20	1.1679252160819103e-23	4.021321793367791e-12	1.2604773193613782e-11	4.6284515920865676e-11
4300000	0.00499928029223215	1.4176512874098079e-49	-1.2907724347720744e-63	4.634997552724379e-9	1.5743985988176976e-15	1.4300826284111485e-6	-5.952114485639847e-20	1.16793260563275e-23	4.021321793367791e-12	1.2604773193613782e-11	4.6284515920865676e-11
4400000	0.00499928029223215	1.4176512874098079e-49	-1.321090978049839e-63	4.634997552724379e-9	1.5743985988176976e-15	1.4300826284111485e-6	-5.952114485590606e-20	1.1679381465273819e-23	4.021321793367791e-12	1.2604773193613782e-11	4.6284515920865676e-11
4500000	0.00499928029223215	1.4176512874098079e-49	-1.3514095167365855e-63	4.634997552724379e-9	1.5743985988176976e-15	1.4300826284111485e-6	-5.952114485541365e-20	1.1679419730835631e-23	4.021321793367791e-12	1.2604773193613782e-11	4.6284515920865676e-11
4600000	0.00499928029223215	1.4176512874098079e-49	-1.381728051192019e-63	4.634997552724379e-9	1.5743985988176976e-15	1.4300826284111485e-6	-5.952114485492123e-20	1.1679442196190503e-23	4.021321793367791e-12	1.2604773193613782e-11	4.6284515920865676e-11
4700000	0.00499928029223215	1.4176512874098079e-49	-1.4120465817758436e-63	4.634997552724379e-9	1.5743985988176976e-15	1.4300826284111485e-6	-5.952114485442882e-20	1.1679450204516002e-23	4.021321793367791e-12	1.2604773193613782e-11	4.6284515920865676e-11
4800000	0.00499928029223215	1.4176512874098079e-49	-1.442365108847764e-63	4.634997552724379e-9	1.5743985988176976e-15	1.4300826284111485e-6	-5.95211448539364e-20	1.16794450989897e-23	4.021321793367791e-12	1.2604773193613782e-11	4.6284515920865676e-11
4900000	0.00499928029223215	1.4176512874098079e-49	-1.4726836327674843e-63	4.634997552724379e-9	1.5743985988176976e-15	1.4300826284111485e-6	-5.952114485344398e-20	1.1679428222789164e-23	4.021321793367791e-12	1.2604773193613782e-11	4.6284515920865676e-11
5000000	0.00499928029223215	1.4176512874098079e-49	-1.5030021538947095e-63	4.634997552724379e-9	1.5743985988176976e-15	1.4300826284111485e-6	-5.952114485295157e-20	1.167940091909196e-23	4.021321793367791e-12	1.2604773193613782e-11	4.6284515920865676e-11
5100000	0.00499928029223215	1.4176512874098079e-49	-1.5333206725891437e-63	4.634997552724379e-9	1.5743985988176976e-15	1.4300826284111485e-6	-5.952114485245916e-20	1.1679364531075661e-23	4.021321793367791e-12	1.260477319361378e-11	4.6284515920865676e-11
5200000	0.00499928029223215	1.4176512874098079e-49	-1.5636391892104912e-63	4.634997552724379e-9	1.5743985988176976e-15	1.4300826284111485e-6	-5.952114485196675e-20	1.1679320401917831e-23	4.021321793367791e-12	1.260477319361378e-11	4.6284515920865676e-11
5300000	0.00499928029223215	1.4176512874098079e-49	-1.593957704118457e-63	4.634997552724379e-9	1.5743985988176976e-15	1.4300826284111485e-6	-5.952114485147434e-20	1.1679269874796043e-23	4.021321793367791e-12	1.260477319361378e-11	4.6284515920865676e-11
5400000	0.004999280292232151	1.4176512874098077e-49	-1.6242762176727452e-63	4.634997552724379e-9	1.5743985988176976e-15	1.4300826284111485e-6	-5.952114485098191e-20	1.1679214292887861e-23	4.021321793367791e-12	1.260477319361378e-11	4.6284515920865676e-11
5500000	0.004999280292232151	1.4176512874098077e-49	-1.6545947302330605e-63	4.634997552724379e-9	1.5743985988176976e-15	1.4300826284111483e-6	-5.95211448504895e-20	1.1679154999370858e-23	4.021321793367791e-12	1.260477319361378e-11	4.6284515920865676e-11
5600000	0.004999280292232151	1.4176512874098077e-49	-1.684913242159107e-63	4.634997552724379e-9	1.5743985988176976e-15	1.4300826284111483e-6	-5.952114484999709e-20	1.1679093337422597e-23	4.021321793367791e-12	1.260477319361378e-11	4.6284515920865676e-11
5700000	0.004999280292232151	1.4176512874098077e-49	-1.7152317538105896e-63	4.634997552724379e-9	1.5743985988176976e-15	1.4300826284111483e-6	-5.952114484950468e-20	1.1679030650220651e-23	4.021321793367791e-12	1.260477319361378e-11	4.6284515920865676e-11
5800000	0.004999280292232151	1.4176512874098077e-49	-1.7455502655472125e-63	4.634997552724379e-9	1.5743985988176976e-15	1.4300826284111483e-6	-5.952114484901226e-20	1.1678968280942588e-23	4.021321793367791e-12	1.260477319361378e-11	4.628451592086567e-11
5900000	0.004999280292232151	1.4176512874098077e-49	-1.7758687777286804e-63	4.634997552724379e-9	1.5743985988176976e-15	1.4300826284111483e-6	-5.952114484851985e-20	1.1678907572765974e-23	4.021321793367791e-12	1.260477319361378e-11	4.628451592086567e-11
6000000	0.004999280292232151	1.4176512874098077e-49	-1.8061872907146973e-63	4.634997552724379e-9	1.5743985988176976e-15	1.4300826284111483e-6	-5.952114484802743e-20	1.1678849868868378e-23	4.021321793367791e-12	1.2604773193613779e-11	4.628451592086567e-11
6100000	0.004999280292232151	1.4176512874098077e-49	-1.8365058048649681e-63	4.634997552724379e-9	1.5743985988176976e-15	1.4300826284111483e-6	-5.952114484753501e-20	1.167879651242737e-23	4.021321793367791e-12	1.2604773193613779e-11	4.628451592086567e-11
6200000	0.004999280292232151	1.4176512874098077e-49	-1.8668243205391973e-63	4.634997552724379e-9	1.5743985988176976e-15	1.4300826284111483e-6	-5.95211448470426e-20	1.167874884662052e-23	4.021321793367791e-12	1.2604773193613779e-11	4.628451592086567e-11
6300000	0.004999280292232151	1.4176512874098077e-49	-1.8971428380970892e-63	4.634997552724379e-9	1.5743985988176976e-15	1.4300826284111483e-6	-5.952114484655019e-20	1.1678708214625393e-23	4.021321793367791e-12	1.2604773193613779e-11	4.628451592086567e-11
6400000	0.004999280292232151	1.4176512874098077e-49	-1.9274613578983482e-63	4.634997552724379e-9	1.5743985988176976e-15	1.4300826284111483e-6	-5.952114484605778e-20	1.167867595961956e-23	4.021321793367791e-12	1.2604773193613779e-11	4.628451592086567e-11
6500000	0.004999280292232151	1.4176512874098077e-49	-1.9577798803026788e-63	4.634997552724379e-9	1.5743985988176976e-15	1.4300826284111483e-6	-5.952114484556537e-20	1.1678653424780586e-23	4.021321793367791e-12	1.2604773193613779e-11	4.628451592086567e-11
6600000	0.004999280292232151	1.4176512874098077e-49	-1.9880984056697857e-63	4.634997552724379e-9	1.5743985988176976e-15	1.4300826284111483e-6	-5.952114484507294e-20	1.1678641953286044e-23	4.021321793367791e-12	1.2604773193613779e-11	4.628451592086567e-11
6700000	0.004999280292232151	1.4176512874098077e-49	-2.0184169337058135e-63	4.634997552724379e-9	1.5743985988176976e-15	1.4300826284111483e-6	-5.952114484458053e-20	1.1678640792715322e-23	4.021321793367791e-12	1.2604773193613779e-11	4.628451592086567e-11
6800000	0.004999280292232151	1.4176512874098077e-49	-2.0487354615448839e-63	4.634997552724379e-9	1.5743985988176976e-15	1.4300826284111483e-6	-5.952114484408812e-20	1.1678640854942078e-23	4.021321793367791e-12	1.2604773193613779e-11	4.628451592086567e-11
6900000	0.004999280292232151	1.4176512874098077e-49	-2.0790539888114615e-63	4.634997552724379e-9	1.5743985988176976e-15	1.4300826284111483e-6	-5.95211448435957e-20	1.1678640914631438e-23	4.021321793367791e-12	1.2604773193613779e-11	4.628451592086567e-11
7000000	0.004999280292232151	1.4176512874098077e-49	-2.1093725155143402e-63	4.634997552724379e-9	1.5743985988176976e-15	1.4300826284111483e-6	-5.952114484310329e-20	1.1678640971822383e-23	4.021321793367791e-12	1.2604773193613779e-11	4.628451592086567e-11
7100000	0.004999280292232151	1.4176512874098077e-49	-2.1396910416623127e-63	4.634997552724379e-9	1.5743985988176976e-15	1.4300826284111483e-6	-5.952114484261088e-20	1.1678641026553883e-23	4.021321793367791e-12	1.2604773193613779e-11	4.628451592086567e-11
7200000	0.004999280292232151	1.4176512874098077e-49	-2.1700095672641723e-63	4.634997552724379e-9	1.5743985988176976e-15	1.4300826284111483e-6	-5.952114484211846e-20	1.1678641078864915e-23	4.021321793367791e-12	1.2604773193613779e-11	4.628451592086567e-11
7300000	0.004999280292232151	1.4176512874098077e-49	-2.2003280923287132e-63	4.634997552724379e-9	1.5743985988176976e-15	1.4300826284111483e-6	-5.952114484162605e-20	1.1678641128794451e-23	4.021321793367791e-12	1.2604773193613779e-11	4.628451592086567e-11
7400000	0.004999280292232151	1.4176512874098077e-49	-2.2306466168647292e-63	4.634997552724379e-9	1.5743985988176976e-15	1.4300826284111483e-6	-5.952114484113363e-20	1.1678641176381466e-23	4.021321793367791e-12	1.2604773193613779e-11	4.628451592086567e-11
7500000	0.004999280292232151	1.4176512874098077e-49	-2.2609651408810124e-63	4.634997552724379e-9	1.5743985988176976e-15	1.4300826284111483e-6	-5.952114484064122e-20	1.1678641221664937e-23	4.021321793367791e-12	1.2604773193613779e-11	4.628451592086567e-11
7600000	0.004999280292232151	1.4176512874098077e-49	-2.2912836643863573e-63	4.634997552724379e-9	1.5743985988176976e-15	1.4300826284111483e-6	-5.952114484014881e-20	1.1678641264683835e-23	4.021321793367791e-12	1.2604773193613779e-11	4.628451592086567e-11
7700000	0.004999280292232151	1.4176512874098077e-49	-2.321602187389557e-63	4.634997552724379e-9	1.5743985988176976e-15	1.4300826284111483e-6	-5.95211448396564e-20	1.1678641305477134e-23	4.021321793367791e-12	1.2604773193613779e-11	4.628451592086567e-11
7800000	0.004999280292232151	1.4176512874098077e-49	-2.3519207098994053e-63	4.634997552724379e-9	1.5743985988176976e-15	1.4300826284111483e-6	-5.952114483916397e-20	1.1678641344083812e-23	4.021321793367791e-12	1.2604773193613779e-11	4.628451592086567e-11
7900000	0.004999280292232151	1.4176512874098077e-49	-2.3822392319246955e-63	4.634997552724379e-9	1.5743985988176976e-15	1.4300826284111483e-6	-5.952114483867156e-20	1.167864138054284e-23	4.021321793367791e-12	1.2604773193613779e-11	4.628451592086567e-11
8000000	0.004999280292232151	1.4176512874098077e-49	-2.4125577534742208e-63	4.634997552724379e-9	1.5743985988176976e-15	1.4300826284111483e-6	-5.952114483817915e-20	1.1678641414893193e-23	4.021321793367791e-12	1.2604773193613779e-11	4.6284515920865663e-11
8100000	0.004999280292232151	1.4176512874098077e-49	-2.442876274556776e-63	4.634997552724379e-9	1.5743985988176976e-15	1.4300826284111483e-6	-5.952114483768674e-20	1.1678641447173848e-23	4.021321793367791e-12	1.2604773193613779e-11	4.6284515920865663e-11
8200000	0.004999280292232151	1.4176512874098077e-49	-2.4731947951811523e-63	4.634997552724379e-9	1.5743985988176976e-15	1.4300826284111483e-6	-5.952114483719432e-20	1.1678641477423774e-23	4.021321793367791e-12	1.2604773193613779e-11	4.6284515920865663e-11
8300000	0.004999280292232151	1.4176512874098077e-49	-2.503513315356145e-63	4.634997552724379e-9	1.5743985988176976e-15	1.4300826284111483e-6	-5.952114483670191e-20	1.167864150568195e-23	4.021321793367791e-12	1.2604773193613779e-11	4.6284515920865663e-11
8400000	0.004999280292232151	1.4176512874098075e-49	-2.5338318350905473e-63	4.634997552724379e-9	1.5743985988176976e-15	1.4300826284111483e-6	-5.952114483620949e-20	1.1678641531987348e-23	4.021321793367791e-12	1.2604773193613779e-11	4.6284515920865663e-11
8500000	0.004999280292232151	1.4176512874098075e-49	-2.564150354393152e-63	4.634997552724379e-9	1.5743985988176976e-15	1.4300826284111483e-6	-5.952114483571708e-20	1.1678641556378944e-23	4.021321793367791e-12	1.2604773193613779e-11	4.6284515920865663e-11
8600000	0.004999280292232151	1.4176512874098075e-49	-2.5944688732727535e-63	4.634997552724379e-9	1.5743985988176976e-15	1.4300826284111483e-6	-5.952114483522466e-20	1.167864157889571e-23	4.021321793367791e-12	1.2604773193613779e-11	4.6284515920865663e-11
8700000	0.004999280292232151	1.4176512874098075e-49	-2.6247873917381443e-63	4.634997552724379e-9	1.5743985988176976e-15	1.4300826284111483e-6	-5.952114483473225e-20	1.1678641599576621e-23	4.021321793367791e-12	1.2604773193613779e-11	4.6284515920865663e-11
8800000	0.004999280292232151	1.4176512874098075e-49	-2.655105909798119e-63	4.634997552724379e-9	1.5743985988176976e-15	1.4300826284111483e-6	-5.952114483423984e-20	1.1678641618460653e-23	4.021321793367791e-12	1.2604773193613779e-11	4.6284515920865663e-11
8900000	0.004999280292232151	1.4176512874098075e-49	-2.6854244274614697e-63	4.634997552724379e-9	1.5743985988176976e-15	1.4300826284111483e-6	-5.952114483374743e-20	1.1678641635586778e-23	4.021321793367791e-12	1.2604773193613779e-11	4.6284515920865663e-11
9000000	0.004999280292232151	1.4176512874098075e-49	-2.715742944736991e-63	4.634997552724379e-9	1.5743985988176976e-15	1.4300826284111483e-6	-5.9521144833255e-20	1.1678641650993972e-23	4.021321793367791e-12	1.2604773193613779e-11	4.6284515920865663e-11
9100000	0.004999280292232151	1.4176512874098075e-49	-2.746061461633476e-63	4.634997552724379e-9	1.5743985988176976e-15	1.4300826284111483e-6	-5.952114483276259e-20	1.167864166472121e-23	4.021321793367791e-12	1.2604773193613779e-11	4.6284515920865663e-11
9200000	0.004999280292232151	1.4176512874098075e-49	-2.7763799781597175e-63	4.634997552724379e-9	1.5743985988176976e-15	1.4300826284111483e-6	-5.952114483227018e-20	1.1678641676807464e-23	4.021321793367791e-12	1.2604773193613779e-11	4.6284515920865663e-11
9300000	0.004999280292232151	1.4176512874098075e-49	-2.806698494324511e-63	4.634997552724379e-9	1.5743985988176976e-15	1.4300826284111483e-6	-5.952114483177777e-20	1.167864168729171e-23	4.021321793367791e-12	1.2604773193613779e-11	4.6284515920865663e-11
9400000	0.004999280292232151	1.4176512874098075e-49	-2.837017010136648e-63	4.634997552724379e-9	1.5743985988176976e-15	1.4300826284111483e-6	-5.952114483128535e-20	1.1678641696212921e-23	4.021321793367791e-12	1.2604773193613779e-11	4.6284515920865663e-11
9500000	0.004999280292232151	1.4176512874098075e-49	-2.867335525604923e-63	4.634997552724379e-9	1.5743985988176976e-15	1.4300826284111483e-6	-5.952114483079293e-20	1.1678641703610072e-23	4.021321793367791e-12	1.2604773193613779e-11	4.6284515920865663e-11
9600000	0.004999280292232151	1.4176512874098075e-49	-2.8976540407381286e-63	4.634997552724379e-9	1.5743985988176976e-15	1.4300826284111483e-6	-5.952114483030052e-20	1.1678641709522139e-23	4.021321793367791e-12	1.2604773193613779e-11	4.6284515920865663e-11
9700000	0.004999280292232151	1.4176512874098075e-49	-2.927972555545059e-63	4.634997552724379e-9	1.5743985988176976e-15	1.4300826284111483e-6	-5.95211448298081e-20	1.1678641713988093e-23	4.021321793367791e-12	1.2604773193613779e-11	4.6284515920865663e-11
9800000	0.004999280292232151	1.4176512874098075e-49	-2.958291070034508e-63	4.634997552724379e-9	1.5743985988176974e-15	1.4300826284111483e-6	-5.952114482931569e-20	1.167864171704691e-23	4.021321793367791e-12	1.2604773193613779e-11	4.6284515920865663e-11
9900000	0.004999280292232151	1.4176512874098075e-49	-2.9886095842152684e-63	4.634997552724379e-9	1.5743985988176974e-15	1.4300826284111483e-6	-5.952114482882328e-20	1.1678641718737565e-23	4.021321793367791e-12	1.2604773193613779e-11	4.6284515920865663e-11
10000000	0.004999280292232151	1.4176512874098075e-49	-3.0189280980961335e-63	4.634997552724379e-9	1.5743985988176974e-15	1.4300826284111483e-6	-5.952114482833087e-20	1.1678641719099031e-23	4.021321793367791e-12	1.2604773193613779e-11	4.6284515920865663e-11
10100000	0.004999280292232151	1.4176512874098077e-49	-3.0492466116858976e-63	4.634997552724379e-9	1.5743985988176974e-15	1.4300826284111483e-6	-5.952114482783845e-20	1.1678641718170283e-23	4.021321793367791e-12	1.2604773193613779e-11	4.6284515920865663e-11
10200000	0.004999280292232151	1.4176512874098077e-49	-3.079565124993354e-63	4.634997552724379e-9	1.5743985988176974e-15	1.4300826284111483e-6	-5.952114482734603e-20	1.1678641715990297e-23	4.021321793367791e-12	1.2604773193613779e-11	4.6284515920865663e-11
10300000	0.004999280292232151	1.4176512874098077e-49	-3.1098836380272954e-63	4.634997552724379e-9	1.5743985988176974e-15	1.4300826284111483e-6	-5.952114482685362e-20	1.1678641712598043e-23	4.021321793367791e-12	1.2604773193613779e-11	4.6284515920865663e-11
10400000	0.004999280292232151	1.4176512874098077e-49	-3.1402021507965155e-63	4.634997552724379e-9	1.5743985988176974e-15	1.4300826284111483e-6	-5.952114482636121e-20	1.16786417080325e-23	4.021321793367791e-12	1.2604773193613779e-11	4.6284515920865663e-11
10500000	0.004999280292232151	1.4176512874098077e-49	-3.1705206633098093e-63	4.634997552724379e-9	1.5743985988176974e-15	1.4300826284111483e-6	-5.95211448258688e-20	1.1678641702332638e-23	4.021321793367791e-12	1.2604773193613779e-11	4.6284515920865663e-11
10600000	0.004999280292232151	1.4176512874098077e-49	-3.2008391755759683e-63	4.634997552724379e-9	1.5743985988176974e-15	1.4300826284111483e-6	-5.952114482537638e-20	1.1678641695537434e-23	4.021321793367791e-12	1.2604773193613779e-11	4.6284515920865663e-11
10700000	0.004999280292232151	1.4176512874098077e-49	-3.2311576876037863e-63	4.634997552724379e-9	1.5743985988176974e-15	1.4300826284111483e-6	-5.952114482488396e-20	1.1678641687685862e-23	4.021321793367791e-12	1.2604773193613779e-11	4.6284515920865663e-11
10800000	0.004999280292232151	1.4176512874098077e-49	-3.261476199402058e-63	4.634997552724379e-9	1.5743985988176974e-15	1.4300826284111483e-6	-5.952114482439155e-20	1.1678641678816897e-23	4.021321793367791e-12	1.2604773193613779e-11	4.6284515920865663e-11
10900000	0.004999280292232151	1.4176512874098077e-49	-3.291794710979576e-63	4.634997552724379e-9	1.5743985988176974e-15	1.4300826284111483e-6	-5.952114482389914e-20	1.1678641668969512e-23	4.021321793367791e-12	1.2604773193613779e-11	4.6284515920865663e-11
11000000	0.004999280292232151	1.4176512874098077e-49	-3.322113222345134e-63	4.634997552724379e-9	1.5743985988176974e-15	1.4300826284111483e-6	-5.952114482340672e-20	1.167864165818268e-23	4.021321793367791e-12	1.2604773193613779e-11	4.6284515920865663e-11
11100000	0.004999280292232151	1.4176512874098077e-49	-3.3524317335075253e-63	4.634997552724379e-9	1.5743985988176974e-15	1.4300826284111483e-6	-5.952114482291431e-20	1.1678641646495379e-23	4.021321793367791e-12	1.2604773193613779e-11	4.6284515920865663e-11
11200000	0.004999280292232151	1.4176512874098077e-49	-3.382750244475544e-63	4.634997552724379e-9	1.5743985988176974e-15	1.4300826284111483e-6	-5.95211448224219e-20	1.1678641633946582e-23	4.021321793367791e-12	1.2604773193613779e-11	4.6284515920865663e-11
11300000	0.004999280292232151	1.4176512874098077e-49	-3.4130687552579823e-63	4.634997552724379e-9	1.5743985988176974e-15	1.4300826284111483e-6	-5.952114482192948e-20	1.167864162057526e-23	4.021321793367791e-12	1.2604773193613779e-11	4.6284515920865663e-11
11400000	0.004999280292232151	1.4176512874098077e-49	-3.443387265863635e-63	4.634997552724379e-9	1.5743985988176974e-15	1.4300826284111483e-6	-5.952114482143706e-20	1.1678641606420392e-23	4.021321793367791e-12	1.2604773193613779e-11	4.6284515920865663e-11
11500000	0.004999280292232151	1.4176512874098077e-49	-3.473705776301295e-63	4.634997552724379e-9	1.5743985988176974e-15	1.4300826284111483e-6	-5.952114482094465e-20	1.167864159152095e-23	4.021321793367791e-12	1.2604773193613779e-11	4.6284515920865663e-11
11600000	0.004999280292232151	1.4176512874098077e-49	-3.5040242865797554e-63	4.634997552724379e-9	1.5743985988176974e-15	1.4300826284111483e-6	-5.952114482045224e-20	1.1678641575915908e-23	4.021321793367791e-12	1.2604773193613779e-11	4.6284515920865663e-11
11700000	0.004999280292232151	1.4176512874098077e-49	-3.5343427967078106e-63	4.634997552724379e-9	1.5743985988176974e-15	1.4300826284111483e-6	-5.952114481995983e-20	1.167864155964424e-23	4.021321793367791e-12	1.2604773193613779e-11	4.6284515920865663e-11
11800000	0.004999280292232151	1.4176512874098077e-49	-3.564661306694253e-63	4.634997552724379e-9	1.5743985988176974e-15	1.4300826284111483e-6	-5.952114481946741e-20	1.1678641542744924e-23	4.021321793367791e-12	1.2604773193613779e-11	4.6284515920865663e-11
11900000	0.004999280292232151	1.4176512874098077e-49	-3.594979816547878e-63	4.634997552724379e-9	1.5743985988176974e-15	1.4300826284111483e-6	-5.952114481897499e-20	1.167864152525693e-23	4.021321793367791e-12	1.2604773193613779e-11	4.6284515920865663e-11
12000000	0.004999280292232151	1.4176512874098077e-49	-3.6252983262774767e-63	4.634997552724379e-9	1.5743985988176974e-15	1.4300826284111483e-6	-5.952114481848258e-20	1.1678641507219233e-23	4.021321793367791e-12	1.2604773193613779e-11	4.6284515920865663e-11
12100000	0.004999280292232151	1.4176512874098077e-49	-3.655616835891844e-63	4.634997552724379e-9	1.5743985988176974e-15	1.4300826284111483e-6	-5.952114481799017e-20	1.1678641488670808e-23	4.021321793367791e-12	1.2604773193613779e-11	4.6284515920865663e-11
12200000	0.004999280292232151	1.4176512874098077e-49	-3.6859353453997727e-63	4.634997552724379e-9	1.5743985988176974e-15	1.4300826284111483e-6	-5.952114481749775e-20	1.1678641469650631e-23	4.021321793367791e-12	1.2604773193613779e-11	4.6284515920865663e-11
12300000	0.004999280292232151	1.4176512874098077e-49	-3.716253854810057e-63	4.634997552724379e-9	1.5743985988176974e-15	1.4300826284111483e-6	-5.952114481700534e-20	1.1678641450197675e-23	4.021321793367791e-12	1.2604773193613779e-11	4.628451592086567e-11
12400000	0.004999280292232151	1.4176512874098077e-49	-3.7465723641314905e-63	4.63499755272438e-9	1.5743985988176974e-15	1.4300826284111483e-6	-5.952114481651293e-20	1.1678641430350913e-23	4.021321793367791e-12	1.2604773193613779e-11	4.628451592086567e-11
12500000	0.004999280292232151	1.4176512874098077e-49	-3.7768908733728654e-63	4.63499755272438e-9	1.5743985988176974e-15	1.4300826284111483e-6	-5.95211448160205e-20	1.167864141014932e-23	4.021321793367791e-12	1.2604773193613779e-11	4.628451592086567e-11
12600000	0.004999280292232151	1.4176512874098077e-49	-3.807209382542976e-63	4.63499755272438e-9	1.5743985988176974e-15	1.4300826284111483e-6	-5.952114481552809e-20	1.1678641389631871e-23	4.021321793367791e-12	1.2604773193613779e-11	4.628451592086567e-11
12700000	0.004999280292232151	1.4176512874098077e-49	-3.837527891650616e-63	4.63499755272438e-9	1.5743985988176974e-15	1.4300826284111483e-6	-5.952114481503568e-20	1.167864136883754e-23	4.021321793367791e-12	1.2604773193613779e-11	4.628451592086567e-11
12800000	0.004999280292232151	1.4176512874098077e-49	-3.867846400704579e-63	4.63499755272438e-9	1.5743985988176974e-15	1.4300826284111483e-6	-5.952114481454327e-20	1.1678641347805302e-23	4.021321793367791e-12	1.2604773193613779e-11	4.628451592086567e-11
12900000	0.004999280292232151	1.4176512874098077e-49	-3.898164909713658e-63	4.63499755272438e-9	1.5743985988176974e-15	1.4300826284111483e-6	-5.952114481405086e-20	1.167864132657413e-23	4.021321793367791e-12	1.2604773193613779e-11	4.628451592086567e-11
13000000	0.004999280292232151	1.4176512874098077e-49	-3.928483418686646e-63	4.63499755272438e-9	1.5743985988176974e-15	1.4300826284111483e-6	-5.952114481355844e-20	1.1678641305182999e-23	4.021321793367791e-12	1.2604773193613779e-11	4.628451592086567e-11
13100000	0.004999280292232151	1.4176512874098077e-49	-3.9588019276323375e-63	4.63499755272438e-9	1.5743985988176974e-15	1.4300826284111483e-6	-5.952114481306602e-20	1.1678641283670884e-23	4.021321793367792e-12	1.2604773193613779e-11	4.628451592086567e-11
13200000	0.004999280292232151	1.4176512874098077e-49	-3.989120436559526e-63	4.63499755272438e-9	1.5743985988176974e-15	1.4300826284111483e-6	-5.952114481257361e-20	1.1678641262076757e-23	4.021321793367792e-12	1.2604773193613779e-11	4.628451592086567e-11
13300000	0.004999280292232151	1.4176512874098077e-49	-4.019438945477004e-63	4.63499755272438e-9	1.5743985988176974e-15	1.4300826284111483e-6	-5.95211448120812e-20	1.1678641240439596e-23	4.021321793367792e-12	1.260477319361378e-11	4.628451592086567e-11
13400000	0.004999280292232151	1.4176512874098077e-49	-4.049757454393566e-63	4.63499755272438e-9	1.5743985988176974e-15	1.4300826284111483e-6	-5.952114481158878e-20	1.1678641218798372e-23	4.021321793367792e-12	1.260477319361378e-11	4.628451592086567e-11
13500000	0.004999280292232151	1.4176512874098077e-49	-4.080075963318005e-63	4.63499755272438e-9	1.5743985988176974e-15	1.4300826284111483e-6	-5.952114481109637e-20	1.167864119719206e-23	4.021321793367792e-12	1.260477319361378e-11	4.628451592086567e-11
13600000	0.004999280292232151	1.4176512874098077e-49	-4.110394472259114e-63	4.63499755272438e-9	1.5743985988176974e-15	1.4300826284111483e-6	-5.952114481060395e-20	1.1678641175659636e-23	4.021321793367792e-12	1.260477319361378e-11	4.628451592086567e-11
13700000	0.004999280292232151	1.4176512874098077e-49	-4.1407129812256874e-63	4.63499755272438e-9	1.5743985988176974e-15	1.4300826284111483e-6	-5.952114481011154e-20	1.1678641154240072e-23	4.021321793367792e-12	1.260477319361378e-11	4.628451592086567e-11
13800000	0.004999280292232151	1.4176512874098077e-49	-4.1710314902265186e-63	4.63499755272438e-9	1.5743985988176974e-15	1.4300826284111483e-6	-5.952114480961912e-20	1.1678641132972344e-23	4.021321793367792e-12	1.260477319361378e-11	4.628451592086567e-11
13900000	0.004999280292232151	1.4176512874098077e-49	-4.2013499992704e-63	4.63499755272438e-9	1.5743985988176974e-15	1.4300826284111483e-6	-5.952114480912671e-20	1.1678641111895426e-23	4.021321793367792e-12	1.260477319361378e-11	4.628451592086567e-11
14000000	0.004999280292232151	1.4176512874098077e-49	-4.2316685083661266e-63	4.63499755272438e-9	1.5743985988176974e-15	1.4300826284111483e-6	-5.95211448086343e-20	1.1678641091048292e-23	4.021321793367792e-12	1.260477319361378e-11	4.628451592086567e-11
14100000	0.004999280292232151	1.4176512874098077e-49	-4.261987017522491e-63	4.63499755272438e-9	1.5743985988176974e-15	1.4300826284111483e-6	-5.952114480814189e-20	1.1678641070469916e-23	4.021321793367792e-12	1.260477319361378e-11	4.628451592086567e-11
14200000	0.004999280292232151	1.4176512874098077e-49	-4.292305526748287e-63	4.63499755272438e-9	1.5743985988176974e-15	1.4300826284111483e-6	-5.952114480764946e-20	1.1678641050199273e-23	4.021321793367792e-12	1.260477319361378e-11	4.628451592086567e-11
14300000	0.004999280292232151	1.4176512874098079e-49	-4.3226240360523075e-63	4.63499755272438e-9	1.5743985988176974e-15	1.4300826284111483e-6	-5.952114480715705e-20	1.1678641030275337e-23	4.021321793367792e-12	1.260477319361378e-11	4.628451592086567e-11
14400000	0.004999280292232151	1.4176512874098079e-49	-4.352942545443346e-63	4.63499755272438e-9	1.5743985988176974e-15	1.4300826284111483e-6	-5.952114480666464e-20	1.1678641010737082e-23	4.021321793367792e-12	1.260477319361378e-11	4.628451592086567e-11
14500000	0.004999280292232151	1.4176512874098079e-49	-4.383261054930197e-63	4.63499755272438e-9	1.5743985988176974e-15	1.4300826284111483e-6	-5.952114480617223e-20	1.1678640991623483e-23	4.021321793367792e-12	1.260477319361378e-11	4.628451592086567e-11
14600000	0.004999280292232151	1.4176512874098079e-49	-4.413579564521654e-63	4.63499755272438e-9	1.5743985988176974e-15	1.4300826284111483e-6	-5.952114480567981e-20	1.1678640972973514e-23	4.021321793367792e-12	1.260477319361378e-11	4.628451592086567e-11
14700000	0.004999280292232151	1.4176512874098079e-49	-4.4438980742265094e-63	4.63499755272438e-9	1.5743985988176974e-15	1.4300826284111483e-6	-5.95211448051874e-20	1.1678640954826148e-23	4.021321793367792e-12	1.260477319361378e-11	4.628451592086567e-11
14800000	0.004999280292232151	1.4176512874098079e-49	-4.474216584053557e-63	4.63499755272438e-9	1.5743985988176974e-15	1.4300826284111483e-6	-5.952114480469498e-20	1.1678640937220362e-23	4.021321793367792e-12	1.260477319361378e-11	4.628451592086567e-11
14900000	0.004999280292232151	1.4176512874098079e-49	-4.5045350940115903e-63	4.63499755272438e-9	1.5743985988176974e-15	1.4300826284111483e-6	-5.952114480420257e-20	1.1678640920195128e-23	4.021321793367792e-12	1.260477319361378e-11	4.628451592086567e-11
15000000	0.004999280292232151	1.4176512874098079e-49	-4.534853604109403e-63	4.63499755272438e-9	1.5743985988176974e-15	1.4300826284111483e-6	-5.952114480371015e-20	1.1678640903789422e-23	4.021321793367792e-12	1.260477319361378e-11	4.628451592086567e-11
15100000	0.004999280292232151	1.4176512874098079e-49	-4.565172114355788e-63	4.63499755272438e-9	1.5743985988176974e-15	1.4300826284111483e-6	-5.952114480321774e-20	1.1678640888042216e-23	4.021321793367792e-12	1.260477319361378e-11	4.628451592086567e-11
15200000	0.004999280292232151	1.4176512874098079e-49	-4.59549062475954e-63	4.63499755272438e-9	1.5743985988176974e-15	1.4300826284111483e-6	-5.952114480272533e-20	1.1678640872992488e-23	4.021321793367792e-12	1.260477319361378e-11	4.628451592086567e-11
15300000	0.004999280292232151	1.4176512874098079e-49	-4.625809135329452e-63	4.63499755272438e-9	1.5743985988176974e-15	1.4300826284111483e-6	-5.952114480223292e-20	1.1678640858679209e-23	4.021321793367792e-12	1.260477319361378e-11	4.628451592086567e-11
15400000	0.004999280292232151	1.4176512874098079e-49	-4.6561276460743165e-63	4.63499755272438e-9	1.5743985988176974e-15	1.4300826284111483e-6	-5.952114480174049e-20	1.1678640845141354e-23	4.021321793367792e-12	1.260477319361378e-11	4.628451592086567e-11
15500000	0.004999280292232151	1.4176512874098079e-49	-4.6864461570029284e-63	4.63499755272438e-9	1.5743985988176974e-15	1.4300826284111483e-6	-5.952114480124808e-20	1.1678640832417898e-23	4.021321793367792e-12	1.260477319361378e-11	4.628451592086567e-11
15600000	0.004999280292232151	1.4176512874098079e-49	-4.71676466812408e-63	4.63499755272438e-9	1.5743985988176974e-15	1.4300826284111483e-6	-5.952114480075567e-20	1.1678640820547815e-23	4.021321793367792e-12	1.260477319361378e-11	4.628451592086567e-11
15700000	0.004999280292232151	1.4176512874098079e-49	-4.747083179446565e-63	4.63499755272438e-9	1.5743985988176974e-15	1.4300826284111483e-6	-5.952114480026326e-20	1.167864080957008e-23	4.021321793367792e-12	1.260477319361378e-11	4.628451592086567e-11
15800000	0.004999280292232151	1.4176512874098079e-49	-4.7774016909791784e-63	4.63499755272438e-9	1.5743985988176974e-15	1.4300826284111483e-6	-5.952114479977084e-20	1.1678640799523667e-23	4.021321793367792e-12	1.260477319361378e-11	4.628451592086567e-11
15900000	0.004999280292232151	1.4176512874098079e-49	-4.807720202730712e-63	4.63499755272438e-9	1.5743985988176974e-15	1.4300826284111483e-6	-5.952114479927843e-20	1.1678640790447548e-23	4.021321793367792e-12	1.260477319361378e-11	4.628451592086567e-11
16000000	0.004999280292232151	1.4176512874098079e-49	-4.838038714709959e-63	4.63499755272438e-9	1.5743985988176974e-15	1.4300826284111483e-6	-5.952114479878601e-20	1.1678640782380701e-23	4.021321793367792e-12	1.260477319361378e-11	4.628451592086567e-11
16100000	0.004999280292232151	1.4176512874098079e-49	-4.868357226925714e-63	4.63499755272438e-9	1.5743985988176974e-15	1.4300826284111483e-6	-5.95211447982936e-20	1.1678640775362099e-23	4.021321793367792e-12	1.260477319361378e-11	4.628451592086567e-11
16200000	0.004999280292232151	1.4176512874098079e-49	-4.898675739386771e-63	4.63499755272438e-9	1.5743985988176974e-15	1.4300826284111483e-6	-5.952114479780118e-20	1.1678640769430715e-23	4.021321793367792e-12	1.260477319361378e-11	4.628451592086567e-11
16300000	0.004999280292232151	1.4176512874098079e-49	-4.928994252101922e-63	4.63499755272438e-9	1.5743985988176974e-15	1.4300826284111483e-6	-5.952114479730877e-20	1.1678640764625523e-23	4.021321793367792e-12	1.260477319361378e-11	4.628451592086567e-11
16400000	0.004999280292232151	1.4176512874098079e-49	-4.959312765079961e-63	4.63499755272438e-9	1.5743985988176974e-15	1.4300826284111483e-6	-5.952114479681636e-20	1.16786407609855e-23	4.021321793367792e-12	1.260477319361378e-11	4.628451592086567e-11
16500000	0.004999280292232151	1.4176512874098079e-49	-4.989631278329681e-63	4.63499755272438e-9	1.5743985988176974e-15	1.4300826284111483e-6	-5.952114479632395e-20	1.1678640758549619e-23	4.021321793367792e-12	1.260477319361378e-11	4.628451592086567e-11
16600000	0.004999280292232151	1.4176512874098079e-49	-5.019949791859877e-63	4.63499755272438e-9	1.5743985988176974e-15	1.4300826284111483e-6	-5.952114479583152e-20	1.1678640757356854e-23	4.021321793367792e-12	1.260477319361378e-11	4.628451592086567e-11
16700000	0.004999280292232151	1.4176512874098079e-49	-5.050268305540251e-63	4.63499755272438e-9	1.5743985988176974e-15	1.4300826284111483e-6	-5.952114479533911e-20	1.167864075723949e-23	4.021321793367792e-12	1.260477319361378e-11	4.628451592086567e-11
16800000	0.004999280292232151	1.4176512874098079e-49	-5.080586818723514e-63	4.63499755272438e-9	1.5743985988176974e-15	1.4300826284111483e-6	-5.95211447948467e-20	1.1678640757245712e-23	4.021321793367792e-12	1.260477319361378e-11	4.628451592086567e-11
16900000	0.004999280292232151	1.4176512874098079e-49	-5.110905331334284e-63	4.63499755272438e-9	1.5743985988176974e-15	1.4300826284111483e-6	-5.952114479435429e-20	1.167864075725168e-23	4.021321793367792e-12	1.260477319361378e-11	4.628451592086567e-11
17000000	0.004999280292232151	1.4176512874098079e-49	-5.141223843381356e-63	4.63499755272438e-9	1.5743985988176974e-15	1.4300826284111483e-6	-5.952114479386188e-20	1.1678640757257398e-23	4.021321793367792e-12	1.260477319361378e-11	4.628451592086567e-11
17100000	0.004999280292232151	1.4176512874098079e-49	-5.17154235487352e-63	4.63499755272438e-9	1.5743985988176974e-15	1.4300826284111483e-6	-5.952114479336946e-20	1.167864075726287e-23	4.021321793367792e-12	1.260477319361378e-11	4.628451592086567e-11
17200000	0.004999280292232151	1.4176512874098079e-49	-5.201860865819572e-63	4.63499755272438e-9	1.5743985988176974e-15	1.4300826284111483e-6	-5.952114479287704e-20	1.16786407572681e-23	4.021321793367792e-12	1.260477319361378e-11	4.628451592086567e-11
17300000	0.004999280292232151	1.4176512874098079e-49	-5.232179376228306e-63	4.63499755272438e-9	1.5743985988176974e-15	1.4300826284111483e-6	-5.952114479238463e-20	1.1678640757273092e-23	4.021321793367792e-12	1.260477319361378e-11	4.628451592086567e-11
17400000	0.004999280292232151	1.4176512874098079e-49	-5.262497886108515e-63	4.63499755272438e-9	1.5743985988176974e-15	1.4300826284111483e-6	-5.952114479189221e-20	1.167864075727785e-23	4.021321793367792e-12	1.260477319361378e-11	4.628451592086567e-11
17500000	0.004999280292232151	1.4176512874098079e-49	-5.29281639546899e-63	4.63499755272438e-9	1.5743985988176974e-15	1.4300826284111483e-6	-5.95211447913998e-20	1.1678640757282377e-23	4.021321793367792e-12	1.260477319361378e-11	4.628451592086567e-11
17600000	0.004999280292232151	1.4176512874098079e-49	-5.323134904318527e-63	4.63499755272438e-9	1.5743985988176974e-15	1.4300826284111483e-6	-5.952114479090739e-20	1.1678640757286678e-23	4.021321793367792e-12	1.260477319361378e-11	4.628451592086567e-11
17700000	0.004999280292232151	1.4176512874098079e-49	-5.35345341266592e-63	4.63499755272438e-9	1.5743985988176974e-15	1.4300826284111483e-6	-5.952114479041498e-20	1.1678640757290757e-23	4.021321793367792e-12	1.260477319361378e-11	4.628451592086567e-11
17800000	0.004999280292232151	1.4176512874098079e-49	-5.383771920519961e-63	4.63499755272438e-9	1.5743985988176974e-15	1.4300826284111483e-6	-5.952114478992255e-20	1.1678640757294616e-23	4.021321793367792e-12	1.260477319361378e-11	4.628451592086567e-11
17900000	0.004999280292232151	1.4176512874098079e-49	-5.414090427889444e-63	4.63499755272438e-9	1.5743985988176974e-15	1.4300826284111483e-6	-5.952114478943014e-20	1.1678640757298261e-23	4.021321793367792e-12	1.260477319361378e-11	4.628451592086567e-11
18000000	0.004999280292232151	1.4176512874098079e-49	-5.444408934783162e-63	4.63499755272438e-9	1.5743985988176974e-15	1.4300826284111483e-6	-5.952114478893773e-20	1.1678640757301695e-23	4.021321793367792e-12	1.260477319361378e-11	4.628451592086567e-11
18100000	0.004999280292232151	1.4176512874098079e-49	-5.474727441209909e-63	4.63499755272438e-9	1.5743985988176974e-15	1.4300826284111483e-6	-5.952114478844532e-20	1.1678640757304923e-23	4.021321793367792e-12	1.260477319361378e-11	4.628451592086567e-11
18200000	0.004999280292232151	1.4176512874098079e-49	-5.505045947178479e-63	4.63499755272438e-9	1.5743985988176974e-15	1.4300826284111483e-6	-5.95211447879529e-20	1.1678640757307947e-23	4.021321793367792e-12	1.260477319361378e-11	4.628451592086567e-11
18300000	0.004999280292232151	1.4176512874098079e-49	-5.535364452697663e-63	4.63499755272438e-9	1.5743985988176974e-15	1.4300826284111483e-6	-5.952114478746049e-20	1.1678640757310773e-23	4.021321793367792e-12	1.260477319361378e-11	4.628451592086567e-11
18400000	0.004999280292232151	1.4176512874098079e-49	-5.565682957776258e-63	4.63499755272438e-9	1.5743985988176974e-15	1.4300826284111483e-6	-5.952114478696807e-20	1.1678640757313403e-23	4.021321793367792e-12	1.260477319361378e-11	4.628451592086567e-11
18500000	0.004999280292232151	1.4176512874098079e-49	-5.596001462423054e-63	4.63499755272438e-9	1.5743985988176974e-15	1.4300826284111483e-6	-5.952114478647566e-20	1.167864075731584e-23	4.021321793367792e-12	1.260477319361378e-11	4.628451592086567e-11
18600000	0.004999280292232151	1.4176512874098079e-49	-5.626319966646848e-63	4.63499755272438e-9	1.5743985988176974e-15	1.4300826284111483e-6	-5.952114478598324e-20	1.1678640757318093e-23	4.021321793367792e-12	1.260477319361378e-11	4.628451592086567e-11
18700000	0.004999280292232151	1.4176512874098079e-49	-5.656638470456432e-63	4.63499755272438e-9	1.5743985988176974e-15	1.4300826284111483e-6	-5.952114478549083e-20	1.167864075732016e-23	4.021321793367792e-12	1.260477319361378e-11	4.628451592086567e-11
18800000	0.004999280292232151	1.4176512874098079e-49	-5.686956973860599e-63	4.63499755272438e-9	1.5743985988176974e-15	1.4300826284111483e-6	-5.952114478499842e-20	1.1678640757322049e-23	4.021321793367792e-12	1.260477319361378e-11	4.628451592086567e-11
18900000	0.004999280292232151	1.4176512874098079e-49	-5.717275476868143e-63	4.63499755272438e-9	1.5743985988176974e-15	1.4300826284111483e-6	-5.952114478450601e-20	1.167864075732376e-23	4.021321793367792e-12	1.260477319361378e-11	4.628451592086567e-11
19000000	0.004999280292232151	1.4176512874098079e-49	-5.747593979487857e-63	4.63499755272438e-9	1.5743985988176974e-15	1.4300826284111483e-6	-5.952114478401358e-20	1.16786407573253e-23	4.021321793367792e-12	1.260477319361378e-11	4.628451592086567e-11
19100000	0.004999280292232151	1.4176512874098079e-49	-5.777912481728534e-63	4.63499755272438e-9	1.5743985988176974e-15	1.4300826284111483e-6	-5.952114478352117e-20	1.1678640757326673e-23	4.021321793367792e-12	1.260477319361378e-11	4.628451592086567e-11
19200000	0.004999280292232151	1.4176512874098079e-49	-5.808230983598968e-63	4.63499755272438e-9	1.5743985988176974e-15	1.4300826284111483e-6	-5.952114478302876e-20	1.1678640757327882e-23	4.021321793367792e-12	1.260477319361378e-11	4.628451592086567e-11
19300000	0.004999280292232151	1.4176512874098079e-49	-5.838549485107954e-63	4.63499755272438e-9	1.5743985988176974e-15	1.4300826284111483e-6	-5.952114478253635e-20	1.167864075732893e-23	4.021321793367792e-12	1.260477319361378e-11	4.628451592086567e-11
19400000	0.004999280292232151	1.4176512874098079e-49	-5.868867986264284e-63	4.63499755272438e-9	1.5743985988176974e-15	1.4300826284111483e-6	-5.952114478204394e-20	1.1678640757329822e-23	4.021321793367792e-12	1.260477319361378e-11	4.628451592086567e-11
19500000	0.004999280292232151	1.4176512874098079e-49	-5.899186487076751e-63	4.63499755272438e-9	1.5743985988176974e-15	1.4300826284111483e-6	-5.952114478155151e-20	1.167864075733056e-23	4.021321793367792e-12	1.260477319361378e-11	4.628451592086567e-11
19600000	0.004999280292232151	1.4176512874098079e-49	-5.929504987554149e-63	4.63499755272438e-9	1.5743985988176974e-15	1.4300826284111483e-6	-5.95211447810591e-20	1.1678640757331153e-23	4.021321793367792e-12	1.260477319361378e-11	4.628451592086567e-11
19700000	0.004999280292232151	1.4176512874098079e-49	-5.959823487705272e-63	4.63499755272438e-9	1.5743985988176974e-15	1.4300826284111483e-6	-5.952114478056669e-20	1.16786407573316e-23	4.021321793367792e-12	1.260477319361378e-11	4.628451592086567e-11
19800000	0.004999280292232151	1.4176512874098079e-49	-5.990141987538914e-63	4.63499755272438e-9	1.5743985988176974e-15	1.4300826284111483e-6	-5.952114478007428e-20	1.1678640757331905e-23	4.021321793367792e-12	1.260477319361378e-11	4.628451592086567e-11
19900000	0.004999280292232151	1.4176512874098079e-49	-6.020460487063867e-63	4.63499755272438e-9	1.5743985988176974e-15	1.4300826284111483e-6	-5.952114477958186e-20	1.1678640757332074e-23	4.021321793367792e-12	1.260477319361378e-11	4.628451592086567e-11
20000000	0.004999280292232151	1.4176512874098079e-49	-6.050778986288924e-63	4.63499755272438e-9	1.5743985988176974e-15	1.4300826284111483e-6	-5.952114477908945e-20	1.167864075733211e-23	4.021321793367792e-12	1.260477319361378e-11	4.628451592086567e-11
20100000	0.004999280292232151	1.4176512874098079e-49	-6.08109748522288e-63	4.63499755272438e-9	1.5743985988176974e-15	1.4300826284111483e-6	-5.952114477859703e-20	1.1678640757332017e-23	4.021321793367792e-12	1.260477319361378e-11	4.628451592086567e-11
20200000	0.004999280292232151	1.4176512874098079e-49	-6.111415983874529e-63	4.63499755272438e-9	1.5743985988176974e-15	1.4300826284111483e-6	-5.952114477810461e-20	1.16786407573318e-23	4.021321793367792e-12	1.260477319361378e-11	4.628451592086567e-11
20300000	0.004999280292232151	1.4176512874098079e-49	-6.141734482252663e-63	4.63499755272438e-9	1.5743985988176974e-15	1.4300826284111483e-6	-5.95211447776122e-20	1.167864075733146e-23	4.021321793367792e-12	1.260477319361378e-11	4.628451592086567e-11
20400000	0.004999280292232151	1.4176512874098079e-49	-6.172052980366077e-63	4.63499755272438e-9	1.5743985988176974e-15	1.4300826284111483e-6	-5.952114477711979e-20	1.1678640757331003e-23	4.021321793367792e-12	1.260477319361378e-11	4.628451592086567e-11
20500000	0.004999280292232151	1.4176512874098079e-49	-6.202371478223562e-63	4.63499755272438e-9	1.5743985988176974e-15	1.4300826284111483e-6	-5.952114477662738e-20	1.1678640757330434e-23	4.021321793367792e-12	1.260477319361378e-11	4.628451592086567e-11
20600000	0.004999280292232151	1.4176512874098079e-49	-6.232689975833913e-63	4.63499755272438e-9	1.5743985988176974e-15	1.4300826284111483e-6	-5.952114477613497e-20	1.1678640757329754e-23	4.021321793367792e-12	1.260477319361378e-11	4.628451592086567e-11
20700000	0.004999280292232151	1.4176512874098079e-49	-6.263008473205925e-63	4.63499755272438e-9	1.5743985988176974e-15	1.4300826284111483e-6	-5.952114477564254e-20	1.167864075732897e-23	4.021321793367792e-12	1.260477319361378e-11	4.628451592086567e-11
20800000	0.004999280292232151	1.4176512874098079e-49	-6.293326970348388e-63	4.63499755272438e-9	1.5743985988176974e-15	1.4300826284111483e-6	-5.952114477515013e-20	1.1678640757328083e-23	4.021321793367792e-12	1.260477319361378e-11	4.628451592086567e-11
20900000	0.004999280292232151	1.4176512874098079e-49	-6.323645467270099e-63	4.63499755272438e-9	1.5743985988176974e-15	1.4300826284111483e-6	-5.952114477465772e-20	1.1678640757327097e-23	4.021321793367792e-12	1.260477319361378e-11	4.628451592086567e-11
21000000	0.004999280292232151	1.4176512874098079e-49	-6.35396396397985e-63	4.63499755272438e-9	1.5743985988176974e-15	1.4300826284111483e-6	-5.95211447741653e-20	1.167864075732602e-23	4.021321793367792e-12	1.260477319361378e-11	4.628451592086567e-11
21100000	0.004999280292232151	1.4176512874098079e-49	-6.384282460486434e-63	4.63499755272438e-9	1.5743985988176974e-15	1.4300826284111483e-6	-5.952114477367289e-20	1.167864075732485e-23	4.021321793367792e-12	1.260477319361378e-11	4.628451592086567e-11
21200000	0.004999280292232151	1.4176512874098079e-49	-6.414600956798645e-63	4.63499755272438e-9	1.5743985988176974e-15	1.4300826284111483e-6	-5.952114477318048e-20	1.1678640757323596e-23	4.021321793367792e-12	1.260477319361378e-11	4.628451592086567e-11
21300000	0.004999280292232151	1.4176512874098079e-49	-6.444919452925276e-63	4.63499755272438e-9	1.5743985988176974e-15	1.4300826284111483e-6	-5.952114477268806e-20	1.167864075732226e-23	4.021321793367792e-12	1.260477319361378e-11	4.628451592086567e-11
21400000	0.004999280292232151	1.4176512874098079e-49	-6.475237948875121e-63	4.63499755272438e-9	1.5743985988176974e-15	1.4300826284111483e-6	-5.952114477219564e-20	1.1678640757320845e-23	4.021321793367792e-12	1.260477319361378e-11	4.628451592086567e-11
21500000	0.004999280292232151	1.4176512874098079e-49	-6.505556444656973e-63	4.63499755272438e-9	1.5743985988176974e-15	1.4300826284111483e-6	-5.952114477170323e-20	1.1678640757319355e-23	4.021321793367792e-12	1.260477319361378e-11	4.628451592086567e-11
21600000	0.004999280292232151	1.4176512874098079e-49	-6.535874940279626e-63	4.63499755272438e-9	1.5743985988176974e-15	1.4300826284111483e-6	-5.952114477121082e-20	1.1678640757317795e-23	4.021321793367792e-12	1.260477319361378e-11	4.628451592086567e-11
21700000	0.004999280292232151	1.4176512874098079e-49	-6.566193435751874e-63	4.63499755272438e-9	1.5743985988176974e-15	1.4300826284111483e-6	-5.952114477071841e-20	1.1678640757316168e-23	4.021321793367792e-12	1.260477319361378e-11	4.628451592086567e-11
21800000	0.004999280292232151	1.4176512874098079e-49	-6.596511931082509e-63	4.63499755272438e-9	1.5743985988176974e-15	1.4300826284111483e-6	-5.9521144770226e-20	1.1678640757314478e-23	4.021321793367792e-12	1.260477319361378e-11	4.628451592086567e-11
21900000	0.004999280292232151	1.4176512874098079e-49	-6.626830426280326e-63	4.63499755272438e-9	1.5743985988176974e-15	1.4300826284111483e-6	-5.952114476973357e-20	1.167864075731273e-23	4.021321793367792e-12	1.260477319361378e-11	4.628451592086567e-11
22000000	0.004999280292232151	1.4176512874098079e-49	-6.657148921354118e-63	4.63499755272438e-9	1.5743985988176974e-15	1.4300826284111483e-6	-5.952114476924116e-20	1.1678640757310927e-23	4.021321793367792e-12	1.260477319361378e-11	4.628451592086567e-11
22100000	0.004999280292232151	1.4176512874098079e-49	-6.687467416312677e-63	4.63499755272438e-9	1.5743985988176974e-15	1.4300826284111483e-6	-5.952114476874875e-20	1.1678640757309073e-23	4.021321793367792e-12	1.260477319361378e-11	4.628451592086567e-11
22200000	0.004999280292232151	1.4176512874098079e-49	-6.717785911164799e-63	4.63499755272438e-9	1.5743985988176974e-15	1.4300826284111483e-6	-5.952114476825634e-20	1.1678640757307171e-23	4.021321793367792e-12	1.260477319361378e-11	4.628451592086567e-11
22300000	0.004999280292232151	1.4176512874098079e-49	-6.748104405919276e-63	4.63499755272438e-9	1.5743985988176974e-15	1.4300826284111483e-6	-5.952114476776392e-20	1.1678640757305226e-23	4.021321793367792e-12	1.260477319361378e-11	4.628451592086567e-11
22400000	0.004999280292232151	1.4176512874098079e-49	-6.778422900584901e-63	4.63499755272438e-9	1.5743985988176974e-15	1.4300826284111485e-6	-5.952114476727151e-20	1.1678640757303242e-23	4.021321793367792e-12	1.260477319361378e-11	4.628451592086567e-11
22500000	0.004999280292232151	1.4176512874098079e-49	-6.808741395170469e-63	4.63499755272438e-9	1.5743985988176974e-15	1.4300826284111485e-6	-5.952114476677909e-20	1.1678640757301222e-23	4.021321793367792e-12	1.260477319361378e-11	4.628451592086567e-11
22600000	0.004999280292232151	1.4176512874098079e-49	-6.839059889684772e-63	4.63499755272438e-9	1.5743985988176974e-15	1.4300826284111485e-6	-5.952114476628668e-20	1.167864075729917e-23	4.021321793367792e-12	1.260477319361378e-11	4.628451592086567e-11
22700000	0.004999280292232151	1.4176512874098079e-49	-6.869378384136604e-63	4.63499755272438e-9	1.5743985988176974e-15	1.4300826284111485e-6	-5.952114476579426e-20	1.1678640757297091e-23	4.021321793367792e-12	1.260477319361378e-11	4.628451592086567e-11
22800000	0.004999280292232151	1.4176512874098079e-49	-6.89969687853476e-63	4.63499755272438e-9	1.5743985988176974e-15	1.4300826284111485e-6	-5.952114476530185e-20	1.1678640757294989e-23	4.021321793367792e-12	1.260477319361378e-11	4.628451592086567e-11
22900000	0.004999280292232151	1.4176512874098079e-49	-6.930015372888031e-63	4.634997552724379e-9	1.5743985988176974e-15	1.4300826284111485e-6	-5.952114476480944e-20	1.1678640757292865e-23	4.021321793367792e-12	1.260477319361378e-11	4.628451592086567e-11
23000000	0.004999280292232151	1.4176512874098079e-49	-6.960333867205212e-63	4.634997552724379e-9	1.5743985988176974e-15	1.4300826284111485e-6	-5.952114476431703e-20	1.1678640757290728e-23	4.021321793367792e-12	1.260477319361378e-11	4.628451592086567e-11
23100000	0.004999280292232151	1.4176512874098079e-49	-6.990652361495096e-63	4.634997552724379e-9	1.5743985988176974e-15	1.4300826284111485e-6	-5.95211447638246e-20	1.1678640757288576e-23	4.021321793367791e-12	1.260477319361378e-11	4.628451592086567e-11
23200000	0.004999280292232151	1.4176512874098077e-49	-7.020970855766477e-63	4.634997552724379e-9	1.5743985988176974e-15	1.4300826284111485e-6	-5.952114476333219e-20	1.1678640757286418e-23	4.021321793367791e-12	1.260477319361378e-11	4.628451592086567e-11
23300000	0.004999280292232151	1.4176512874098077e-49	-7.051289350028147e-63	4.634997552724379e-9	1.5743985988176974e-15	1.4300826284111485e-6	-5.952114476283978e-20	1.1678640757284255e-23	4.021321793367791e-12	1.260477319361378e-11	4.628451592086567e-11
23400000	0.004999280292232151	1.4176512874098077e-49	-7.081607844288902e-63	4.634997552724379e-9	1.5743985988176974e-15	1.4300826284111485e-6	-5.952114476234737e-20	1.167864075728209e-23	4.021321793367791e-12	1.260477319361378e-11	4.628451592086567e-11
23500000	0.004999280292232151	1.4176512874098077e-49	-7.111926338557533e-63	4.634997552724379e-9	1.5743985988176974e-15	1.4300826284111485e-6	-5.952114476185495e-20	1.167864075727993e-23	4.021321793367791e-12	1.260477319361378e-11	4.628451592086567e-11
23600000	0.004999280292232151	1.4176512874098077e-49	-7.142244832842835e-63	4.634997552724379e-9	1.5743985988176974e-15	1.4300826284111485e-6	-5.952114476136253e-20	1.1678640757277778e-23	4.021321793367791e-12	1.260477319361378e-11	4.628451592086567e-11
23700000	0.004999280292232151	1.4176512874098077e-49	-7.172563327153601e-63	4.634997552724379e-9	1.5743985988176976e-15	1.4300826284111485e-6	-5.952114476087012e-20	1.1678640757275637e-23	4.021321793367791e-12	1.260477319361378e-11	4.628451592086567e-11
23800000	0.004999280292232151	1.4176512874098077e-49	-7.202881821498625e-63	4.634997552724379e-9	1.5743985988176976e-15	1.4300826284111485e-6	-5.95211447603777e-20	1.1678640757273511e-23	4.021321793367791e-12	1.260477319361378e-11	4.628451592086567e-11
23900000	0.004999280292232151	1.4176512874098077e-49	-7.233200315886699e-63	4.634997552724379e-9	1.5743985988176976e-15	1.4300826284111485e-6	-5.952114475988529e-20	1.1678640757271402e-23	4.021321793367791e-12	1.260477319361378e-11	4.628451592086567e-11
24000000	0.004999280292232151	1.4176512874098077e-49	-7.263518810326618e-63	4.634997552724379e-9	1.5743985988176976e-15	1.4300826284111485e-6	-5.952114475939288e-20	1.1678640757269319e-23	4.021321793367791e-12	1.260477319361378e-11	4.628451592086567e-11
24100000	0.004999280292232151	1.4176512874098077e-49	-7.293837304827174e-63	4.634997552724379e-9	1.5743985988176976e-15	1.4300826284111485e-6	-5.952114475890047e-20	1.1678640757267262e-23	4.021321793367791e-12	1.260477319361378e-11	4.628451592086567e-11
24200000	0.004999280292232151	1.4176512874098077e-49	-7.324155799397163e-63	4.634997552724379e-9	1.5743985988176976e-15	1.4300826284111485e-6	-5.952114475840804e-20	1.1678640757265236e-23	4.021321793367791e-12	1.260477319361378e-11	4.628451592086567e-11
24300000	0.004999280292232151	1.4176512874098077e-49	-7.354474294045376e-63	4.634997552724379e-9	1.5743985988176976e-15	1.4300826284111485e-6	-5.952114475791563e-20	1.1678640757263243e-23	4.021321793367791e-12	1.260477319361378e-11	4.628451592086567e-11
24400000	0.004999280292232151	1.4176512874098077e-49	-7.384792788780608e-63	4.634997552724379e-9	1.5743985988176976e-15	1.4300826284111485e-6	-5.952114475742322e-20	1.1678640757261289e-23	4.021321793367791e-12	1.260477319361378e-11	4.628451592086567e-11
24500000	0.004999280292232151	1.4176512874098077e-49	-7.415111283611651e-63	4.634997552724379e-9	1.5743985988176976e-15	1.4300826284111485e-6	-5.952114475693081e-20	1.1678640757259379e-23	4.021321793367791e-12	1.260477319361378e-11	4.628451592086567e-11
24600000	0.004999280292232151	1.4176512874098077e-49	-7.445429778547299e-63	4.634997552724379e-9	1.5743985988176976e-15	1.4300826284111485e-6	-5.95211447564384e-20	1.1678640757257514e-23	4.021321793367791e-12	1.260477319361378e-11	4.628451592086567e-11
24700000	0.004999280292232151	1.4176512874098077e-49	-7.475748273596347e-63	4.634997552724379e-9	1.5743985988176976e-15	1.4300826284111485e-6	-5.952114475594598e-20	1.16786407572557e-23	4.021321793367791e-12	1.260477319361378e-11	4.628451592086567e-11
24800000	0.004999280292232151	1.4176512874098077e-49	-7.506066768767588e-63	4.634997552724379e-9	1.5743985988176976e-15	1.4300826284111485e-6	-5.952114475545356e-20	1.1678640757253939e-23	4.021321793367791e-12	1.260477319361378e-11	4.628451592086567e-11
24900000	0.004999280292232151	1.4176512874098077e-49	-7.536385264069813e-63	4.634997552724379e-9	1.5743985988176976e-15	1.4300826284111485e-6	-5.952114475496115e-20	1.1678640757252237e-23	4.021321793367791e-12	1.260477319361378e-11	4.628451592086567e-11
25000000	0.004999280292232151	1.4176512874098077e-49	-7.566703759511819e-63	4.634997552724379e-9	1.5743985988176976e-15	1.4300826284111485e-6	-5.952114475446874e-20	1.1678640757250598e-23	4.021321793367791e-12	1.260477319361378e-11	4.628451592086567e-11
25100000	0.004999280292232151	1.4176512874098077e-49	-7.597022255102397e-63	4.634997552724379e-9	1.5743985988176976e-15	1.4300826284111485e-6	-5.952114475397632e-20	1.1678640757249022e-23	4.021321793367791e-12	1.260477319361378e-11	4.628451592086567e-11
25200000	0.004999280292232151	1.4176512874098077e-49	-7.627340750850341e-63	4.634997552724379e-9	1.5743985988176976e-15	1.4300826284111485e-6	-5.952114475348391e-20	1.1678640757247518e-23	4.021321793367791e-12	1.260477319361378e-11	4.628451592086567e-11
25300000	0.004999280292232151	1.4176512874098077e-49	-7.657659246764446e-63	4.634997552724379e-9	1.5743985988176976e-15	1.4300826284111485e-6	-5.95211447529915e-20	1.1678640757246087e-23	4.021321793367791e-12	1.260477319361378e-11	4.628451592086567e-11
25400000	0.004999280292232151	1.4176512874098077e-49	-7.687977742853502e-63	4.634997552724379e-9	1.5743985988176976e-15	1.4300826284111485e-6	-5.952114475249908e-20	1.1678640757244733e-23	4.021321793367791e-12	1.260477319361378e-11	4.628451592086567e-11
25500000	0.004999280292232151	1.4176512874098077e-49	-7.718296239126306e-63	4.634997552724379e-9	1.5743985988176976e-15	1.4300826284111485e-6	-5.952114475200666e-20	1.1678640757243461e-23	4.021321793367791e-12	1.260477319361378e-11	4.628451592086567e-11
25600000	0.004999280292232151	1.4176512874098077e-49	-7.748614735591652e-63	4.634997552724379e-9	1.5743985988176976e-15	1.4300826284111485e-6	-5.952114475151425e-20	1.1678640757242275e-23	4.021321793367791e-12	1.260477319361378e-11	4.628451592086567e-11
25700000	0.004999280292232151	1.4176512874098077e-49	-7.77893323225833e-63	4.634997552724379e-9	1.5743985988176976e-15	1.4300826284111485e-6	-5.952114475102184e-20	1.1678640757241178e-23	4.021321793367791e-12	1.260477319361378e-11	4.628451592086567e-11
25800000	0.004999280292232151	1.4176512874098077e-49	-7.809251729135134e-63	4.634997552724379e-9	1.5743985988176976e-15	1.4300826284111485e-6	-5.952114475052943e-20	1.1678640757240172e-23	4.021321793367791e-12	1.260477319361378e-11	4.628451592086567e-11
25900000	0.004999280292232151	1.4176512874098077e-49	-7.83957022623086e-63	4.634997552724379e-9	1.5743985988176976e-15	1.4300826284111485e-6	-5.952114475003701e-20	1.1678640757239266e-23	4.021321793367791e-12	1.260477319361378e-11	4.628451592086567e-11
26000000	0.004999280292232151	1.4176512874098077e-49	-7.8698887235543e-63	4.634997552724379e-9	1.5743985988176976e-15	1.4300826284111485e-6	-5.952114474954459e-20	1.1678640757238459e-23	4.021321793367791e-12	1.260477319361378e-11	4.628451592086567e-11
26100000	0.004999280292232151	1.4176512874098077e-49	-7.900207221114249e-63	4.634997552724379e-9	1.5743985988176976e-15	1.4300826284111485e-6	-5.952114474905218e-20	1.1678640757237757e-23	4.021321793367791e-12	1.260477319361378e-11	4.628451592086567e-11
26200000	0.004999280292232151	1.4176512874098077e-49	-7.930525718919497e-63	4.634997552724379e-9	1.5743985988176976e-15	1.4300826284111485e-6	-5.952114474855977e-20	1.1678640757237165e-23	4.021321793367791e-12	1.260477319361378e-11	4.628451592086567e-11
26300000	0.004999280292232151	1.4176512874098077e-49	-7.960844216978841e-63	4.634997552724379e-9	1.5743985988176976e-15	1.4300826284111485e-6	-5.952114474806735e-20	1.1678640757236684e-23	4.021321793367791e-12	1.260477319361378e-11	4.628451592086567e-11
26400000	0.004999280292232151	1.4176512874098077e-49	-7.991162715301072e-63	4.634997552724379e-9	1.5743985988176976e-15	1.4300826284111485e-6	-5.952114474757494e-20	1.167864075723632e-23	4.021321793367791e-12	1.260477319361378e-11	4.628451592086567e-11
26500000	0.004999280292232151	1.4176512874098077e-49	-8.021481213894985e-63	4.634997552724379e-9	1.5743985988176976e-15	1.4300826284111485e-6	-5.952114474708253e-20	1.1678640757236076e-23	4.021321793367791e-12	1.260477319361378e-11	4.628451592086567e-11
26600000	0.004999280292232151	1.4176512874098077e-49	-8.051799712769374e-63	4.634997552724379e-9	1.5743985988176976e-15	1.4300826284111485e-6	-5.95211447465901e-20	1.1678640757235957e-23	4.021321793367791e-12	1.260477319361378e-11	4.628451592086567e-11
26700000	0.004999280292232151	1.4176512874098077e-49	-8.08211821179394e-63	4.634997552724379e-9	1.5743985988176976e-15	1.4300826284111485e-6	-5.952114474609769e-20	1.1678640757235945e-23	4.021321793367791e-12	1.260477319361378e-11	4.628451592086567e-11
26800000	0.004999280292232151	1.4176512874098077e-49	-8.112436710321395e-63	4.634997552724379e-9	1.5743985988176976e-15	1.4300826284111485e-6	-5.952114474560528e-20	1.1678640757235947e-23	4.021321793367791e-12	1.260477319361378e-11	4.628451592086567e-11
26900000	0.004999280292232151	1.4176512874098077e-49	-8.142755208276358e-63	4.634997552724379e-9	1.5743985988176976e-15	1.4300826284111485e-6	-5.952114474511287e-20	1.1678640757235947e-23	4.021321793367791e-12	1.260477319361378e-11	4.628451592086567e-11
27000000	0.004999280292232151	1.4176512874098077e-49	-8.173073705667621e-63	4.634997552724379e-9	1.5743985988176976e-15	1.4300826284111485e-6	-5.952114474462046e-20	1.1678640757235947e-23	4.021321793367791e-12	1.260477319361378e-11	4.628451592086567e-11
27100000	0.004999280292232151	1.4176512874098077e-49	-8.203392202503978e-63	4.634997552724379e-9	1.5743985988176976e-15	1.4300826284111485e-6	-5.952114474412804e-20	1.1678640757235948e-23	4.021321793367791e-12	1.260477319361378e-11	4.628451592086567e-11
27200000	0.004999280292232151	1.4176512874098077e-49	-8.233710698794223e-63	4.634997552724379e-9	1.5743985988176976e-15	1.4300826284111485e-6	-5.952114474363562e-20	1.1678640757235948e-23	4.021321793367791e-12	1.260477319361378e-11	4.628451592086567e-11
27300000	0.004999280292232151	1.4176512874098077e-49	-8.26402919454715e-63	4.634997552724379e-9	1.5743985988176976e-15	1.4300826284111485e-6	-5.952114474314321e-20	1.167864075723595e-23	4.021321793367791e-12	1.260477319361378e-11	4.628451592086567e-11
27400000	0.004999280292232151	1.4176512874098077e-49	-8.29434768977155e-63	4.634997552724379e-9	1.5743985988176976e-15	1.4300826284111485e-6	-5.95211447426508e-20	1.167864075723595e-23	4.021321793367791e-12	1.260477319361378e-11	4.628451592086567e-11
27500000	0.004999280292232151	1.4176512874098077e-49	-8.324666184476218e-63	4.634997552724379e-9	1.5743985988176976e-15	1.4300826284111485e-6	-5.952114474215838e-20	1.167864075723595e-23	4.021321793367791e-12	1.260477319361378e-11	4.628451592086567e-11
27600000	0.004999280292232151	1.4176512874098077e-49	-8.354984678669948e-63	4.634997552724379e-9	1.5743985988176976e-15	1.4300826284111485e-6	-5.952114474166597e-20	1.1678640757235951e-23	4.021321793367791e-12	1.260477319361378e-11	4.628451592086567e-11
27700000	0.004999280292232151	1.4176512874098077e-49	-8.385303172361533e-63	4.634997552724379e-9	1.5743985988176976e-15	1.4300826284111485e-6	-5.952114474117356e-20	1.1678640757235951e-23	4.021321793367791e-12	1.260477319361378e-11	4.628451592086567e-11
27800000	0.004999280292232151	1.4176512874098077e-49	-8.415621665559766e-63	4.634997552724379e-9	1.5743985988176976e-15	1.4300826284111485e-6	-5.952114474068114e-20	1.1678640757235951e-23	4.021321793367791e-12	1.260477319361378e-11	4.628451592086567e-11
27900000	0.004999280292232151	1.4176512874098077e-49	-8.445940158273442e-63	4.634997552724379e-9	1.5743985988176976e-15	1.4300826284111485e-6	-5.952114474018872e-20	1.1678640757235951e-23	4.021321793367791e-12	1.260477319361378e-11	4.628451592086567e-11
28000000	0.004999280292232151	1.4176512874098077e-49	-8.476258650511352e-63	4.634997552724379e-9	1.5743985988176976e-15	1.4300826284111485e-6	-5.952114473969631e-20	1.1678640757235952e-23	4.021321793367791e-12	1.260477319361378e-11	4.628451592086567e-11
28100000	0.004999280292232151	1.4176512874098077e-49	-8.506577142282292e-63	4.634997552724379e-9	1.5743985988176976e-15	1.4300826284111485e-6	-5.95211447392039e-20	1.1678640757235952e-23	4.021321793367791e-12	1.260477319361378e-11	4.628451592086567e-11
28200000	0.004999280292232151	1.4176512874098077e-49	-8.536895633595054e-63	4.634997552724379e-9	1.5743985988176976e-15	1.4300826284111485e-6	-5.952114473871149e-20	1.1678640757235952e-23	4.021321793367791e-12	1.260477319361378e-11	4.628451592086567e-11
28300000	0.004999280292232151	1.4176512874098077e-49	-8.567214124458432e-63	4.634997552724379e-9	1.5743985988176976e-15	1.4300826284111485e-6	-5.952114473821907e-20	1.1678640757235952e-23	4.021321793367791e-12	1.260477319361378e-11	4.628451592086567e-11
28400000	0.004999280292232151	1.4176512874098077e-49	-8.597532614881218e-63	4.634997552724379e-9	1.5743985988176976e-15	1.4300826284111485e-6	-5.952114473772665e-20	1.1678640757235952e-23	4.021321793367791e-12	1.260477319361378e-11	4.628451592086567e-11
28500000	0.004999280292232151	1.4176512874098077e-49	-8.627851104872208e-63	4.634997552724379e-9	1.5743985988176976e-15	1.4300826284111485e-6	-5.952114473723424e-20	1.1678640757235954e-23	4.021321793367791e-12	1.260477319361378e-11	4.628451592086567e-11
28600000	0.004999280292232151	1.4176512874098077e-49	-8.658169594440194e-63	4.634997552724379e-9	1.5743985988176976e-15	1.4300826284111485e-6	-5.952114473674183e-20	1.1678640757235954e-23	4.021321793367791e-12	1.260477319361378e-11	4.628451592086567e-11
28700000	0.004999280292232151	1.4176512874098077e-49	-8.68848808359397e-63	4.634997552724379e-9	1.5743985988176976e-15	1.4300826284111485e-6	-5.952114473624941e-20	1.1678640757235954e-23	4.021321793367791e-12	1.260477319361378e-11	4.628451592086567e-11
28800000	0.004999280292232151	1.4176512874098077e-49	-8.71880657234233e-63	4.634997552724379e-9	1.5743985988176976e-15	1.4300826284111485e-6	-5.9521144735757e-20	1.1678640757235954e-23	4.021321793367791e-12	1.260477319361378e-11	4.628451592086567e-11
28900000	0.004999280292232151	1.4176512874098077e-49	-8.749125060694066e-63	4.634997552724379e-9	1.5743985988176976e-15	1.4300826284111485e-6	-5.952114473526459e-20	1.1678640757235954e-23	4.021321793367791e-12	1.260477319361378e-11	4.628451592086567e-11
29000000	0.004999280292232151	1.4176512874098077e-49	-8.779443548657972e-63	4.634997552724379e-9	1.5743985988176976e-15	1.4300826284111485e-6	-5.952114473477217e-20	1.1678640757235954e-23	4.021321793367791e-12	1.260477319361378e-11	4.628451592086567e-11
29100000	0.004999280292232151	1.4176512874098077e-49	-8.809762036242842e-63	4.634997552724379e-9	1.5743985988176976e-15	1.4300826284111485e-6	-5.952114473427975e-20	1.1678640757235954e-23	4.021321793367791e-12	1.260477319361378e-11	4.628451592086567e-11
29200000	0.004999280292232151	1.4176512874098077e-49	-8.84008052345747e-63	4.634997552724379e-9	1.5743985988176976e-15	1.4300826284111485e-6	-5.952114473378734e-20	1.1678640757235954e-23	4.021321793367791e-12	1.260477319361378e-11	4.628451592086567e-11
29300000	0.004999280292232151	1.4176512874098077e-49	-8.870399010310647e-63	4.634997552724379e-9	1.5743985988176976e-15	1.4300826284111485e-6	-5.952114473329493e-20	1.1678640757235955e-23	4.021321793367791e-12	1.260477319361378e-11	4.628451592086567e-11
29400000	0.004999280292232151	1.4176512874098077e-49	-8.900717496811169e-63	4.634997552724379e-9	1.5743985988176976e-15	1.4300826284111485e-6	-5.952114473280252e-20	1.1678640757235955e-23	4.021321793367791e-12	1.260477319361378e-11	4.628451592086567e-11
29500000	0.004999280292232151	1.4176512874098077e-49	-8.93103598296783e-63	4.634997552724379e-9	1.5743985988176976e-15	1.4300826284111485e-6	-5.952114473231009e-20	1.1678640757235955e-23	4.021321793367791e-12	1.260477319361378e-11	4.628451592086567e-11
29600000	0.004999280292232151	1.4176512874098077e-49	-8.96135446878942e-63	4.634997552724379e-9	1.5743985988176976e-15	1.4300826284111485e-6	-5.952114473181768e-20	1.1678640757235955e-23	4.021321793367791e-12	1.260477319361378e-11	4.628451592086567e-11
29700000	0.004999280292232151	1.4176512874098077e-49	-8.991672954284736e-63	4.634997552724379e-9	1.5743985988176976e-15	1.4300826284111485e-6	-5.952114473132527e-20	1.1678640757235955e-23	4.021321793367791e-12	1.260477319361378e-11	4.628451592086567e-11
29800000	0.004999280292232151	1.4176512874098077e-49	-9.021991439462569e-63	4.634997552724379e-9	1.5743985988176976e-15	1.4300826284111485e-6	-5.952114473083286e-20	1.1678640757235955e-23	4.021321793367791e-12	1.260477319361378e-11	4.628451592086567e-11
29900000	0.004999280292232151	1.4176512874098077e-49	-9.052309924331715e-63	4.634997552724379e-9	1.5743985988176976e-15	1.4300826284111485e-6	-5.952114473034044e-20	1.1678640757235955e-23	4.021321793367791e-12	1.260477319361378e-11	4.628451592086567e-11
30000000	0.004999280292232151	1.4176512874098077e-49	-9.082628408900965e-63	4.634997552724379e-9	1.5743985988176976e-15	1.4300826284111485e-6	-5.952114472984803e-20	1.1678640757235955e-23	4.021321793367791e-12	1.260477319361378e-11	4.628451592086567e-11
30100000	0.004999280292232151	1.4176512874098077e-49	-9.112946893179114e-63	4.634997552724379e-9	1.5743985988176976e-15	1.4300826284111485e-6	-5.952114472935561e-20	1.1678640757235955e-23	4.021321793367791e-12	1.260477319361378e-11	4.628451592086567e-11
30200000	0.004999280292232151	1.4176512874098077e-49	-9.143265377174956e-63	4.634997552724379e-9	1.5743985988176976e-15	1.4300826284111485e-6	-5.95211447288632e-20	1.1678640757235955e-23	4.021321793367791e-12	1.260477319361378e-11	4.628451592086567e-11
30300000	0.004999280292232151	1.4176512874098077e-49	-9.173583860897282e-63	4.634997552724379e-9	1.5743985988176976e-15	1.4300826284111485e-6	-5.952114472837078e-20	1.1678640757235955e-23	4.021321793367791e-12	1.260477319361378e-11	4.628451592086567e-11
30400000	0.004999280292232151	1.4176512874098077e-49	-9.203902344354888e-63	4.634997552724379e-9	1.5743985988176976e-15	1.4300826284111485e-6	-5.952114472787837e-20	1.1678640757235955e-23	4.021321793367791e-12	1.260477319361378e-11	4.628451592086567e-11
30500000	0.004999280292232151	1.4176512874098077e-49	-9.234220827556565e-63	4.634997552724379e-9	1.5743985988176976e-15	1.4300826284111485e-6	-5.952114472738596e-20	1.1678640757235955e-23	4.021321793367791e-12	1.260477319361378e-11	4.628451592086567e-11
30600000	0.004999280292232151	1.4176512874098077e-49	-9.26453931051111e-63	4.634997552724379e-9	1.5743985988176976e-15	1.4300826284111485e-6	-5.952114472689355e-20	1.1678640757235955e-23	4.021321793367791e-12	1.260477319361378e-11	4.628451592086567e-11
30700000	0.004999280292232151	1.4176512874098077e-49	-9.294857793227314e-63	4.634997552724379e-9	1.5743985988176976e-15	1.4300826284111485e-6	-5.952114472640112e-20	1.1678640757235955e-23	4.021321793367791e-12	1.260477319361378e-11	4.628451592086567e-11
30800000	0.004999280292232151	1.4176512874098077e-49	-9.32517627571397e-63	4.634997552724379e-9	1.5743985988176976e-15	1.4300826284111485e-6	-5.952114472590871e-20	1.1678640757235955e-23	4.021321793367791e-12	1.260477319361378e-11	4.628451592086567e-11
30900000	0.004999280292232151	1.4176512874098077e-49	-9.355494757979872e-63	4.634997552724379e-9	1.5743985988176976e-15	1.4300826284111485e-6	-5.95211447254163e-20	1.1678640757235955e-23	4.021321793367791e-12	1.260477319361378e-11	4.628451592086567e-11
31000000	0.004999280292232151	1.4176512874098077e-49	-9.385813240033815e-63	4.634997552724379e-9	1.5743985988176976e-15	1.4300826284111485e-6	-5.952114472492389e-20	1.1678640757235955e-23	4.021321793367791e-12	1.260477319361378e-11	4.628451592086567e-11
31100000	0.004999280292232151	1.4176512874098077e-49	-9.416131721884592e-63	4.634997552724379e-9	1.5743985988176976e-15	1.4300826284111485e-6	-5.952114472443147e-20	1.1678640757235954e-23	4.021321793367791e-12	1.260477319361378e-11	4.628451592086567e-11
31200000	0.004999280292232151	1.4176512874098077e-49	-9.446450203540995e-63	4.634997552724379e-9	1.5743985988176976e-15	1.4300826284111485e-6	-5.952114472393906e-20	1.1678640757235954e-23	4.021321793367791e-12	1.260477319361378e-11	4.628451592086567e-11
31300000	0.004999280292232151	1.4176512874098077e-49	-9.476768685011819e-63	4.634997552724379e-9	1.5743985988176976e-15	1.4300826284111485e-6	-5.952114472344664e-20	1.1678640757235954e-23	4.021321793367791e-12	1.260477319361378e-11	4.628451592086567e-11
31400000	0.004999280292232151	1.4176512874098075e-49	-9.507087166305856e-63	4.634997552724379e-9	1.5743985988176976e-15	1.4300826284111485e-6	-5.952114472295423e-20	1.1678640757235954e-23	4.021321793367791e-12	1.260477319361378e-11	4.628451592086567e-11
31500000	0.004999280292232151	1.4176512874098075e-49	-9.537405647431901e-63	4.634997552724379e-9	1.5743985988176976e-15	1.4300826284111485e-6	-5.952114472246181e-20	1.1678640757235954e-23	4.021321793367791e-12	1.260477319361378e-11	4.628451592086567e-11
31600000	0.004999280292232151	1.4176512874098075e-49	-9.567724128398747e-63	4.634997552724379e-9	1.5743985988176976e-15	1.4300826284111485e-6	-5.95211447219694e-20	1.1678640757235954e-23	4.021321793367791e-12	1.260477319361378e-11	4.628451592086567e-11
31700000	0.004999280292232151	1.4176512874098075e-49	-9.598042609215187e-63	4.634997552724379e-9	1.5743985988176976e-15	1.4300826284111485e-6	-5.952114472147699e-20	1.1678640757235954e-23	4.021321793367791e-12	1.260477319361378e-11	4.628451592086567e-11
31800000	0.004999280292232151	1.4176512874098075e-49	-9.628361089890015e-63	4.634997552724379e-9	1.5743985988176976e-15	1.4300826284111485e-6	-5.952114472098458e-20	1.1678640757235954e-23	4.021321793367791e-12	1.260477319361378e-11	4.628451592086567e-11
31900000	0.004999280292232151	1.4176512874098075e-49	-9.658679570432024e-63	4.634997552724379e-9	1.5743985988176976e-15	1.4300826284111485e-6	-5.952114472049215e-20	1.1678640757235954e-23	4.021321793367791e-12	1.260477319361378e-11	4.628451592086567e-11
32000000	0.004999280292232151	1.4176512874098075e-49	-9.688998050850009e-63	4.634997552724379e-9	1.5743985988176976e-15	1.4300826284111485e-6	-5.952114471999974e-20	1.1678640757235954e-23	4.021321793367791e-12	1.260477319361378e-11	4.628451592086567e-11
32100000	0.004999280292232151	1.4176512874098075e-49	-9.719316531152761e-63	4.634997552724379e-9	1.5743985988176976e-15	1.4300826284111485e-6	-5.952114471950733e-20	1.1678640757235954e-23	4.021321793367791e-12	1.260477319361378e-11	4.628451592086567e-11
32200000	0.004999280292232151	1.4176512874098075e-49	-9.749635011349074e-63	4.634997552724379e-9	1.5743985988176976e-15	1.4300826284111485e-6	-5.952114471901492e-20	1.1678640757235952e-23	4.021321793367791e-12	1.260477319361378e-11	4.628451592086567e-11
32300000	0.004999280292232151	1.4176512874098075e-49	-9.779953491447744e-63	4.634997552724379e-9	1.5743985988176976e-15	1.4300826284111485e-6	-5.95211447185225e-20	1.1678640757235952e-23	4.021321793367791e-12	1.260477319361378e-11	4.628451592086567e-11
32400000	0.004999280292232151	1.4176512874098075e-49	-9.810271971457563e-63	4.634997552724379e-9	1.5743985988176976e-15	1.4300826284111485e-6	-5.952114471803009e-20	1.1678640757235952e-23	4.021321793367791e-12	1.260477319361378e-11	4.628451592086567e-11
32500000	0.004999280292232151	1.4176512874098075e-49	-9.840590451387322e-63	4.634997552724379e-9	1.5743985988176976e-15	1.4300826284111485e-6	-5.952114471753767e-20	1.1678640757235952e-23	4.021321793367791e-12	1.260477319361378e-11	4.6284515920865676e-11
32600000	0.004999280292232151	1.4176512874098075e-49	-9.870908931245819e-63	4.634997552724379e-9	1.5743985988176976e-15	1.4300826284111485e-6	-5.952114471704526e-20	1.1678640757235952e-23	4.021321793367791e-12	1.260477319361378e-11	4.6284515920865676e-11
32700000	0.004999280292232151	1.4176512874098075e-49	-9.901227411041843e-63	4.634997552724379e-9	1.5743985988176976e-15	1.4300826284111485e-6	-5.952114471655284e-20	1.1678640757235952e-23	4.021321793367791e-12	1.260477319361378e-11	4.6284515920865676e-11
32800000	0.004999280292232151	1.4176512874098075e-49	-9.93154589078419e-63	4.634997552724379e-9	1.5743985988176976e-15	1.4300826284111485e-6	-5.952114471606043e-20	1.1678640757235952e-23	4.021321793367791e-12	1.260477319361378e-11	4.6284515920865676e-11
32900000	0.004999280292232151	1.4176512874098075e-49	-9.961864370481655e-63	4.634997552724379e-9	1.5743985988176976e-15	1.4300826284111485e-6	-5.952114471556802e-20	1.1678640757235952e-23	4.021321793367791e-12	1.260477319361378e-11	4.6284515920865676e-11
33000000	0.004999280292232151	1.4176512874098075e-49	-9.992182850143028e-63	4.634997552724379e-9	1.5743985988176976e-15	1.4300826284111483e-6	-5.952114471507561e-20	1.1678640757235951e-23	4.021321793367791e-12	1.260477319361378e-11	4.6284515920865676e-11
33100000	0.004999280292232151	1.4176512874098075e-49	-1.0022501329777105e-62	4.634997552724379e-9	1.5743985988176976e-15	1.4300826284111483e-6	-5.952114471458318e-20	1.1678640757235951e-23	4.021321793367791e-12	1.260477319361378e-11	4.6284515920865676e-11
33200000	0.004999280292232151	1.4176512874098075e-49	-1.0052819809392678e-62	4.634997552724379e-9	1.5743985988176976e-15	1.4300826284111483e-6	-5.952114471409077e-20	1.1678640757235951e-23	4.021321793367791e-12	1.260477319361378e-11	4.6284515920865676e-11
33300000	0.004999280292232151	1.4176512874098075e-49	-1.008313828899854e-62	4.634997552724379e-9	1.5743985988176976e-15	1.4300826284111483e-6	-5.952114471359836e-20	1.1678640757235951e-23	4.021321793367791e-12	1.260477319361378e-11	4.6284515920865676e-11
33400000	0.004999280292232151	1.4176512874098075e-49	-1.0113456768603487e-62	4.634997552724379e-9	1.5743985988176976e-15	1.4300826284111483e-6	-5.952114471310595e-20	1.1678640757235951e-23	4.021321793367791e-12	1.260477319361378e-11	4.6284515920865676e-11
33500000	0.004999280292232151	1.4176512874098075e-49	-1.0143775248216313e-62	4.634997552724379e-9	1.5743985988176976e-15	1.4300826284111483e-6	-5.952114471261354e-20	1.1678640757235951e-23	4.021321793367791e-12	1.260477319361378e-11	4.6284515920865676e-11
33600000	0.004999280292232151	1.4176512874098075e-49	-1.0174093727845805e-62	4.634997552724379e-9	1.5743985988176976e-15	1.4300826284111483e-6	-5.952114471212111e-20	1.1678640757235951e-23	4.021321793367791e-12	1.260477319361378e-11	4.6284515920865676e-11
33700000	0.004999280292232151	1.4176512874098075e-49	-1.0204412207500764e-62	4.634997552724379e-9	1.5743985988176976e-15	1.4300826284111483e-6	-5.95211447116287e-20	1.167864075723595e-23	4.021321793367791e-12	1.260477319361378e-11	4.6284515920865676e-11
33800000	0.004999280292232151	1.4176512874098075e-49	-1.023473068718998e-62	4.634997552724379e-9	1.5743985988176976e-15	1.4300826284111483e-6	-5.952114471113629e-20	1.167864075723595e-23	4.021321793367791e-12	1.260477319361378e-11	4.6284515920865676e-11
33900000	0.004999280292232151	1.4176512874098075e-49	-1.0265049166922246e-62	4.634997552724379e-9	1.5743985988176976e-15	1.4300826284111483e-6	-5.952114471064387e-20	1.167864075723595e-23	4.021321793367791e-12	1.260477319361378e-11	4.6284515920865676e-11
34000000	0.004999280292232151	1.4176512874098075e-49	-1.029536764670636e-62	4.634997552724379e-9	1.5743985988176976e-15	1.4300826284111483e-6	-5.952114471015146e-20	1.167864075723595e-23	4.021321793367791e-12	1.260477319361378e-11	4.6284515920865676e-11
34100000	0.004999280292232151	1.4176512874098075e-49	-1.0325686126551108e-62	4.634997552724379e-9	1.5743985988176976e-15	1.4300826284111483e-6	-5.952114470965905e-20	1.167864075723595e-23	4.021321793367791e-12	1.260477319361378e-11	4.6284515920865676e-11
34200000	0.004999280292232151	1.4176512874098075e-49	-1.0356004606465288e-62	4.634997552724379e-9	1.5743985988176976e-15	1.4300826284111483e-6	-5.952114470916663e-20	1.167864075723595e-23	4.021321793367791e-12	1.260477319361378e-11	4.6284515920865676e-11
34300000	0.004999280292232151	1.4176512874098075e-49	-1.0386323086457695e-62	4.634997552724379e-9	1.5743985988176976e-15	1.4300826284111483e-6	-5.952114470867421e-20	1.167864075723595e-23	4.021321793367791e-12	1.260477319361378e-11	4.6284515920865676e-11
34400000	0.004999280292232151	1.4176512874098075e-49	-1.041664156653712e-62	4.634997552724379e-9	1.5743985988176976e-15	1.4300826284111483e-6	-5.95211447081818e-20	1.167864075723595e-23	4.021321793367791e-12	1.260477319361378e-11	4.6284515920865676e-11
34500000	0.004999280292232151	1.4176512874098075e-49	-1.0446960046712355e-62	4.634997552724379e-9	1.5743985988176976e-15	1.4300826284111483e-6	-5.952114470768939e-20	1.1678640757235948e-23	4.021321793367791e-12	1.260477319361378e-11	4.6284515920865676e-11
34600000	0.004999280292232151	1.4176512874098075e-49	-1.0477278526992195e-62	4.634997552724379e-9	1.5743985988176976e-15	1.4300826284111483e-6	-5.952114470719698e-20	1.1678640757235948e-23	4.021321793367791e-12	1.260477319361378e-11	4.6284515920865676e-11
34700000	0.004999280292232151	1.4176512874098075e-49	-1.0507597007385436e-62	4.634997552724379e-9	1.5743985988176976e-15	1.4300826284111483e-6	-5.952114470670457e-20	1.1678640757235948e-23	4.021321793367791e-12	1.260477319361378e-11	4.6284515920865676e-11
34800000	0.004999280292232151	1.4176512874098075e-49	-1.0537915487900868e-62	4.634997552724379e-9	1.5743985988176976e-15	1.4300826284111483e-6	-5.952114470621214e-20	1.1678640757235948e-23	4.021321793367791e-12	1.260477319361378e-11	4.6284515920865676e-11
34900000	0.004999280292232151	1.4176512874098075e-49	-1.0568233968547287e-62	4.634997552724379e-9	1.5743985988176976e-15	1.4300826284111483e-6	-5.952114470571973e-20	1.1678640757235948e-23	4.021321793367791e-12	1.260477319361378e-11	4.6284515920865676e-11
35000000	0.004999280292232151	1.4176512874098075e-49	-1.0598552449333485e-62	4.634997552724379e-9	1.5743985988176976e-15	1.4300826284111483e-6	-5.952114470522732e-20	1.1678640757235948e-23	4.021321793367791e-12	1.260477319361378e-11	4.6284515920865676e-11
35100000	0.004999280292232151	1.4176512874098075e-49	-1.0628870930268255e-62	4.634997552724379e-9	1.5743985988176976e-15	1.4300826284111483e-6	-5.95211447047349e-20	1.1678640757235948e-23	4.021321793367791e-12	1.260477319361378e-11	4.6284515920865676e-11
35200000	0.004999280292232151	1.4176512874098075e-49	-1.0659189411360393e-62	4.634997552724379e-9	1.5743985988176976e-15	1.4300826284111483e-6	-5.952114470424249e-20	1.1678640757235948e-23	4.021321793367791e-12	1.260477319361378e-11	4.6284515920865676e-11
35300000	0.004999280292232151	1.4176512874098075e-49	-1.0689507892618689e-62	4.634997552724379e-9	1.5743985988176976e-15	1.4300826284111483e-6	-5.952114470375008e-20	1.1678640757235948e-23	4.021321793367791e-12	1.260477319361378e-11	4.6284515920865676e-11
35400000	0.004999280292232151	1.4176512874098075e-49	-1.0719826374051938e-62	4.634997552724379e-9	1.5743985988176976e-15	1.4300826284111483e-6	-5.952114470325766e-20	1.1678640757235948e-23	4.021321793367791e-12	1.260477319361378e-11	4.6284515920865676e-11
35500000	0.004999280292232151	1.4176512874098075e-49	-1.0750144855668935e-62	4.634997552724379e-9	1.5743985988176976e-15	1.4300826284111483e-6	-5.952114470276524e-20	1.1678640757235947e-23	4.021321793367791e-12	1.260477319361378e-11	4.6284515920865676e-11
35600000	0.004999280292232151	1.4176512874098075e-49	-1.0780463337478471e-62	4.634997552724379e-9	1.5743985988176976e-15	1.4300826284111483e-6	-5.952114470227283e-20	1.1678640757235947e-23	4.021321793367791e-12	1.260477319361378e-11	4.6284515920865676e-11
35700000	0.004999280292232151	1.4176512874098075e-49	-1.0810781819489343e-62	4.634997552724379e-9	1.5743985988176976e-15	1.4300826284111483e-6	-5.952114470178042e-20	1.1678640757235947e-23	4.021321793367791e-12	1.260477319361378e-11	4.6284515920865676e-11
35800000	0.004999280292232151	1.4176512874098075e-49	-1.084110030171034e-62	4.634997552724379e-9	1.5743985988176976e-15	1.4300826284111483e-6	-5.952114470128801e-20	1.1678640757235947e-23	4.021321793367791e-12	1.260477319361378e-11	4.6284515920865676e-11
35900000	0.004999280292232151	1.4176512874098075e-49	-1.0871418784150258e-62	4.634997552724379e-9	1.5743985988176976e-15	1.4300826284111483e-6	-5.95211447007956e-20	1.1678640757235947e-23	4.021321793367791e-12	1.260477319361378e-11	4.6284515920865676e-11
36000000	0.004999280292232151	1.4176512874098075e-49	-1.090173726681789e-62	4.634997552724379e-9	1.5743985988176976e-15	1.4300826284111483e-6	-5.952114470030317e-20	1.1678640757235947e-23	4.021321793367791e-12	1.260477319361378e-11	4.6284515920865676e-11
36100000	0.004999280292232151	1.4176512874098075e-49	-1.093205574972203e-62	4.634997552724379e-9	1.5743985988176976e-15	1.4300826284111483e-6	-5.952114469981076e-20	1.1678640757235947e-23	4.021321793367791e-12	1.260477319361378e-11	4.6284515920865676e-11
36200000	0.004999280292232151	1.4176512874098075e-49	-1.0962374232871473e-62	4.634997552724379e-9	1.5743985988176976e-15	1.4300826284111483e-6	-5.952114469931835e-20	1.1678640757235947e-23	4.021321793367791e-12	1.260477319361378e-11	4.6284515920865676e-11
36300000	0.004999280292232151	1.4176512874098075e-49	-1.0992692716275008e-62	4.634997552724379e-9	1.5743985988176976e-15	1.4300826284111483e-6	-5.952114469882594e-20	1.1678640757235947e-23	4.021321793367791e-12	1.260477319361378e-11	4.6284515920865676e-11
36400000	0.004999280292232151	1.4176512874098075e-49	-1.1023011199941433e-62	4.634997552724379e-9	1.5743985988176976e-15	1.4300826284111483e-6	-5.952114469833352e-20	1.1678640757235947e-23	4.021321793367791e-12	1.260477319361378e-11	4.6284515920865676e-11
36500000	0.004999280292232151	1.4176512874098075e-49	-1.1053329683879538e-62	4.634997552724379e-9	1.5743985988176976e-15	1.4300826284111483e-6	-5.952114469784111e-20	1.1678640757235947e-23	4.021321793367791e-12	1.260477319361378e-11	4.6284515920865676e-11
36600000	0.004999280292232151	1.4176512874098075e-49	-1.1083648168098118e-62	4.634997552724379e-9	1.5743985988176976e-15	1.4300826284111483e-6	-5.952114469734869e-20	1.1678640757235947e-23	4.021321793367791e-12	1.260477319361378e-11	4.6284515920865676e-11
36700000	0.004999280292232151	1.4176512874098075e-49	-1.1113966652466877e-62	4.634997552724379e-9	1.5743985988176976e-15	1.4300826284111483e-6	-5.952114469685627e-20	1.1678640757235947e-23	4.021321793367791e-12	1.260477319361378e-11	4.6284515920865676e-11
36800000	0.004999280292232151	1.4176512874098075e-49	-1.1144285136338525e-62	4.634997552724379e-9	1.5743985988176976e-15	1.4300826284111483e-6	-5.952114469636386e-20	1.1678640757235947e-23	4.021321793367791e-12	1.260477319361378e-11	4.6284515920865676e-11
36900000	0.004999280292232151	1.4176512874098075e-49	-1.1174603619637682e-62	4.634997552724379e-9	1.5743985988176976e-15	1.4300826284111483e-6	-5.952114469587145e-20	1.1678640757235947e-23	4.021321793367791e-12	1.260477319361378e-11	4.6284515920865676e-11
37000000	0.004999280292232151	1.4176512874098075e-49	-1.1204922102373138e-62	4.634997552724379e-9	1.5743985988176976e-15	1.4300826284111483e-6	-5.952114469537904e-20	1.1678640757235947e-23	4.021321793367791e-12	1.260477319361378e-11	4.6284515920865676e-11
37100000	0.004999280292232151	1.4176512874098075e-49	-1.1235240584553686e-62	4.634997552724379e-9	1.5743985988176976e-15	1.4300826284111483e-6	-5.952114469488663e-20	1.1678640757235947e-23	4.021321793367791e-12	1.260477319361378e-11	4.6284515920865676e-11
37200000	0.004999280292232151	1.4176512874098075e-49	-1.1265559066188124e-62	4.634997552724379e-9	1.5743985988176976e-15	1.4300826284111483e-6	-5.95211446943942e-20	1.1678640757235947e-23	4.021321793367791e-12	1.260477319361378e-11	4.6284515920865676e-11
37300000	0.004999280292232151	1.4176512874098075e-49	-1.1295877547285243e-62	4.634997552724379e-9	1.5743985988176976e-15	1.4300826284111483e-6	-5.952114469390179e-20	1.1678640757235947e-23	4.021321793367791e-12	1.260477319361378e-11	4.6284515920865676e-11
37400000	0.004999280292232151	1.4176512874098075e-49	-1.1326196027853837e-62	4.634997552724379e-9	1.5743985988176976e-15	1.4300826284111483e-6	-5.952114469340938e-20	1.1678640757235947e-23	4.021321793367791e-12	1.260477319361378e-11	4.6284515920865676e-11
37500000	0.004999280292232151	1.4176512874098075e-49	-1.1356514507902696e-62	4.634997552724379e-9	1.5743985988176976e-15	1.4300826284111483e-6	-5.952114469291697e-20	1.1678640757235947e-23	4.021321793367791e-12	1.260477319361378e-11	4.6284515920865676e-11
37600000	0.004999280292232151	1.4176512874098075e-49	-1.138683298744062e-62	4.634997552724379e-9	1.5743985988176976e-15	1.4300826284111483e-6	-5.952114469242455e-20	1.1678640757235947e-23	4.021321793367791e-12	1.260477319361378e-11	4.6284515920865676e-11
37700000	0.004999280292232151	1.4176512874098075e-49	-1.1417151466476398e-62	4.634997552724379e-9	1.5743985988176976e-15	1.4300826284111483e-6	-5.952114469193214e-20	1.1678640757235947e-23	4.021321793367791e-12	1.260477319361378e-11	4.6284515920865676e-11
37800000	0.004999280292232151	1.4176512874098075e-49	-1.1447469945018821e-62	4.634997552724379e-9	1.5743985988176976e-15	1.4300826284111483e-6	-5.952114469143972e-20	1.1678640757235947e-23	4.021321793367791e-12	1.260477319361378e-11	4.6284515920865676e-11
37900000	0.004999280292232151	1.4176512874098075e-49	-1.1477788423076692e-62	4.634997552724379e-9	1.5743985988176976e-15	1.4300826284111483e-6	-5.95211446909473e-20	1.1678640757235947e-23	4.021321793367791e-12	1.260477319361378e-11	4.6284515920865676e-11
38000000	0.004999280292232151	1.4176512874098075e-49	-1.1508106900658793e-62	4.634997552724379e-9	1.5743985988176976e-15	1.4300826284111483e-6	-5.952114469045489e-20	1.1678640757235947e-23	4.021321793367791e-12	1.260477319361378e-11	4.6284515920865676e-11
38100000	0.004999280292232151	1.4176512874098075e-49	-1.1538425377773926e-62	4.634997552724379e-9	1.5743985988176976e-15	1.4300826284111483e-6	-5.952114468996248e-20	1.1678640757235947e-23	4.021321793367791e-12	1.260477319361378e-11	4.6284515920865676e-11
38200000	0.004999280292232151	1.4176512874098075e-49	-1.156874385443088e-62	4.634997552724379e-9	1.5743985988176976e-15	1.4300826284111483e-6	-5.952114468947007e-20	1.1678640757235947e-23	4.021321793367791e-12	1.260477319361378e-11	4.6284515920865676e-11
38300000	0.004999280292232151	1.4176512874098075e-49	-1.159906233063845e-62	4.634997552724379e-9	1.5743985988176976e-15	1.4300826284111483e-6	-5.952114468897766e-20	1.1678640757235947e-23	4.021321793367791e-12	1.260477319361378e-11	4.6284515920865676e-11
38400000	0.004999280292232151	1.4176512874098075e-49	-1.162938080640543e-62	4.634997552724379e-9	1.5743985988176976e-15	1.4300826284111483e-6	-5.952114468848523e-20	1.1678640757235947e-23	4.021321793367791e-12	1.260477319361378e-11	4.6284515920865676e-11
38500000	0.004999280292232151	1.4176512874098075e-49	-1.1659699281740612e-62	4.634997552724379e-9	1.5743985988176976e-15	1.4300826284111483e-6	-5.952114468799282e-20	1.1678640757235947e-23	4.021321793367791e-12	1.260477319361378e-11	4.6284515920865676e-11
38600000	0.004999280292232151	1.4176512874098075e-49	-1.169001775665279e-62	4.634997552724379e-9	1.5743985988176976e-15	1.4300826284111483e-6	-5.952114468750041e-20	1.1678640757235947e-23	4.021321793367791e-12	1.260477319361378e-11	4.6284515920865676e-11
38700000	0.004999280292232151	1.4176512874098075e-49	-1.172033623115076e-62	4.634997552724379e-9	1.5743985988176976e-15	1.4300826284111483e-6	-5.9521144687008e-20	1.1678640757235947e-23	4.021321793367791e-12	1.260477319361378e-11	4.6284515920865676e-11
38800000	0.004999280292232151	1.4176512874098075e-49	-1.1750654705243312e-62	4.634997552724379e-9	1.5743985988176976e-15	1.4300826284111483e-6	-5.952114468651558e-20	1.1678640757235947e-23	4.021321793367791e-12	1.260477319361378e-11	4.6284515920865676e-11
38900000	0.004999280292232151	1.4176512874098075e-49	-1.1780973178939239e-62	4.634997552724379e-9	1.5743985988176976e-15	1.4300826284111483e-6	-5.952114468602317e-20	1.1678640757235947e-23	4.021321793367791e-12	1.260477319361378e-11	4.6284515920865676e-11
39000000	0.004999280292232151	1.4176512874098075e-49	-1.181129165224734e-62	4.634997552724379e-9	1.5743985988176976e-15	1.4300826284111483e-6	-5.952114468553075e-20	1.1678640757235947e-23	4.021321793367791e-12	1.260477319361378e-11	4.6284515920865676e-11
39100000	0.004999280292232151	1.4176512874098075e-49	-1.18416101251764e-62	4.634997552724379e-9	1.5743985988176976e-15	1.4300826284111483e-6	-5.952114468503834e-20	1.1678640757235947e-23	4.021321793367791e-12	1.260477319361378e-11	4.6284515920865676e-11
39200000	0.004999280292232151	1.4176512874098075e-49	-1.187192859773522e-62	4.634997552724379e-9	1.5743985988176976e-15	1.4300826284111483e-6	-5.952114468454592e-20	1.1678640757235947e-23	4.021321793367791e-12	1.260477319361378e-11	4.6284515920865676e-11
39300000	0.004999280292232151	1.4176512874098075e-49	-1.190224706993259e-62	4.634997552724379e-9	1.5743985988176976e-15	1.4300826284111483e-6	-5.952114468405351e-20	1.1678640757235947e-23	4.021321793367791e-12	1.260477319361378e-11	4.6284515920865676e-11
39400000	0.004999280292232151	1.4176512874098075e-49	-1.1932565541777305e-62	4.634997552724379e-9	1.5743985988176976e-15	1.4300826284111483e-6	-5.95211446835611e-20	1.1678640757235947e-23	4.021321793367791e-12	1.260477319361378e-11	4.6284515920865676e-11
39500000	0.004999280292232151	1.4176512874098075e-49	-1.1962884013278158e-62	4.634997552724379e-9	1.5743985988176976e-15	1.4300826284111483e-6	-5.952114468306867e-20	1.1678640757235947e-23	4.021321793367791e-12	1.260477319361378e-11	4.6284515920865676e-11
39600000	0.004999280292232151	1.4176512874098075e-49	-1.1993202484443942e-62	4.634997552724379e-9	1.5743985988176976e-15	1.4300826284111483e-6	-5.952114468257626e-20	1.1678640757235947e-23	4.021321793367791e-12	1.260477319361378e-11	4.6284515920865676e-11
39700000	0.004999280292232151	1.4176512874098075e-49	-1.202352095528345e-62	4.634997552724379e-9	1.5743985988176976e-15	1.4300826284111483e-6	-5.952114468208385e-20	1.1678640757235947e-23	4.021321793367791e-12	1.260477319361378e-11	4.6284515920865676e-11
39800000	0.004999280292232151	1.4176512874098075e-49	-1.2053839425805477e-62	4.634997552724379e-9	1.5743985988176976e-15	1.4300826284111483e-6	-5.952114468159144e-20	1.1678640757235947e-23	4.021321793367791e-12	1.260477319361378e-11	4.6284515920865676e-11
39900000	0.004999280292232151	1.4176512874098075e-49	-1.2084157896018813e-62	4.634997552724379e-9	1.5743985988176976e-15	1.4300826284111483e-6	-5.952114468109903e-20	1.1678640757235947e-23	4.021321793367791e-12	1.260477319361378e-11	4.6284515920865676e-11
40000000	0.004999280292232151	1.4176512874098075e-49	-1.2114476365932258e-62	4.634997552724379e-9	1.5743985988176976e-15	1.4300826284111483e-6	-5.952114468060661e-20	1.1678640757235947e-23	4.021321793367791e-12	1.260477319361378e-11	4.6284515920865676e-11
40100000	0.004999280292232151	1.4176512874098075e-49	-1.21447948355546e-62	4.634997552724379e-9	1.5743985988176976e-15	1.4300826284111483e-6	-5.952114468011419e-20	1.1678640757235947e-23	4.021321793367791e-12	1.260477319361378e-11	4.6284515920865676e-11
40200000	0.004999280292232151	1.4176512874098075e-49	-1.2175113304894633e-62	4.634997552724379e-9	1.5743985988176976e-15	1.4300826284111483e-6	-5.952114467962178e-20	1.1678640757235947e-23	4.021321793367791e-12	1.260477319361378e-11	4.6284515920865676e-11
40300000	0.004999280292232151	1.4176512874098075e-49	-1.220543177396115e-62	4.634997552724379e-9	1.5743985988176976e-15	1.4300826284111483e-6	-5.952114467912937e-20	1.1678640757235947e-23	4.021321793367791e-12	1.260477319361378e-11	4.6284515920865676e-11
40400000	0.004999280292232151	1.4176512874098075e-49	-1.223575024276295e-62	4.634997552724379e-9	1.5743985988176976e-15	1.4300826284111483e-6	-5.952114467863695e-20	1.1678640757235947e-23	4.021321793367791e-12	1.260477319361378e-11	4.6284515920865676e-11
40500000	0.004999280292232151	1.4176512874098075e-49	-1.226606871130882e-62	4.634997552724379e-9	1.5743985988176976e-15	1.4300826284111483e-6	-5.952114467814454e-20	1.1678640757235947e-23	4.021321793367791e-12	1.260477319361378e-11	4.6284515920865676e-11
40600000	0.004999280292232151	1.4176512874098075e-49	-1.2296387179607557e-62	4.634997552724379e-9	1.5743985988176976e-15	1.4300826284111483e-6	-5.952114467765213e-20	1.1678640757235947e-23	4.021321793367791e-12	1.260477319361378e-11	4.6284515920865676e-11
40700000	0.004999280292232151	1.4176512874098075e-49	-1.2326705647667952e-62	4.634997552724379e-9	1.5743985988176976e-15	1.4300826284111483e-6	-5.95211446771597e-20	1.1678640757235947e-23	4.021321793367791e-12	1.260477319361378e-11	4.6284515920865676e-11
40800000	0.004999280292232151	1.4176512874098075e-49	-1.2357024115498802e-62	4.634997552724379e-9	1.5743985988176976e-15	1.4300826284111483e-6	-5.952114467666729e-20	1.1678640757235947e-23	4.021321793367791e-12	1.260477319361378e-11	4.6284515920865676e-11
40900000	0.004999280292232151	1.4176512874098075e-49	-1.2387342583108896e-62	4.634997552724379e-9	1.5743985988176976e-15	1.4300826284111483e-6	-5.952114467617488e-20	1.1678640757235947e-23	4.021321793367791e-12	1.260477319361378e-11	4.6284515920865676e-11
41000000	0.004999280292232151	1.4176512874098075e-49	-1.2417661050507031e-62	4.634997552724379e-9	1.5743985988176976e-15	1.4300826284111483e-6	-5.952114467568247e-20	1.1678640757235947e-23	4.021321793367791e-12	1.260477319361378e-11	4.6284515920865676e-11
41100000	0.004999280292232151	1.4176512874098075e-49	-1.2447979517702003e-62	4.634997552724379e-9	1.5743985988176976e-15	1.4300826284111483e-6	-5.952114467519006e-20	1.1678640757235947e-23	4.021321793367791e-12	1.260477319361378e-11	4.6284515920865676e-11
41200000	0.004999280292232151	1.4176512874098075e-49	-1.2478297984702597e-62	4.634997552724379e-9	1.5743985988176976e-15	1.4300826284111483e-6	-5.952114467469764e-20	1.1678640757235947e-23	4.021321793367791e-12	1.260477319361378e-11	4.6284515920865676e-11
41300000	0.004999280292232151	1.4176512874098075e-49	-1.2508616451517614e-62	4.634997552724379e-9	1.5743985988176976e-15	1.4300826284111483e-6	-5.952114467420522e-20	1.1678640757235947e-23	4.021321793367791e-12	1.260477319361378e-11	4.6284515920865676e-11
41400000	0.004999280292232151	1.4176512874098075e-49	-1.2538934918155844e-62	4.634997552724379e-9	1.5743985988176974e-15	1.4300826284111483e-6	-5.952114467371281e-20	1.1678640757235947e-23	4.021321793367791e-12	1.260477319361378e-11	4.6284515920865676e-11
41500000	0.004999280292232151	1.4176512874098075e-49	-1.256925338462608e-62	4.634997552724379e-9	1.5743985988176974e-15	1.4300826284111483e-6	-5.95211446732204e-20	1.1678640757235947e-23	4.021321793367791e-12	1.260477319361378e-11	4.6284515920865676e-11
41600000	0.004999280292232151	1.4176512874098075e-49	-1.2599571850937118e-62	4.634997552724379e-9	1.5743985988176974e-15	1.4300826284111483e-6	-5.952114467272798e-20	1.1678640757235947e-23	4.021321793367791e-12	1.260477319361378e-11	4.6284515920865676e-11
41700000	0.004999280292232151	1.4176512874098075e-49	-1.262989031709775e-62	4.634997552724379e-9	1.5743985988176974e-15	1.4300826284111483e-6	-5.952114467223557e-20	1.1678640757235947e-23	4.021321793367791e-12	1.260477319361378e-11	4.6284515920865676e-11
41800000	0.004999280292232151	1.4176512874098075e-49	-1.2660208783116772e-62	4.634997552724379e-9	1.5743985988176974e-15	1.4300826284111483e-6	-5.952114467174316e-20	1.1678640757235947e-23	4.021321793367791e-12	1.260477319361378e-11	4.6284515920865676e-11
41900000	0.004999280292232151	1.4176512874098075e-49	-1.2690527249002975e-62	4.634997552724379e-9	1.5743985988176974e-15	1.4300826284111483e-6	-5.952114467125074e-20	1.1678640757235947e-23	4.021321793367791e-12	1.260477319361378e-11	4.6284515920865676e-11
42000000	0.004999280292232151	1.4176512874098075e-49	-1.272084571476515e-62	4.634997552724379e-9	1.5743985988176974e-15	1.4300826284111483e-6	-5.952114467075832e-20	1.1678640757235947e-23	4.021321793367791e-12	1.260477319361378e-11	4.6284515920865676e-11
42100000	0.004999280292232151	1.4176512874098075e-49	-1.2751164180412096e-62	4.634997552724379e-9	1.5743985988176974e-15	1.4300826284111483e-6	-5.952114467026591e-20	1.1678640757235947e-23	4.021321793367791e-12	1.260477319361378e-11	4.6284515920865676e-11
42200000	0.004999280292232151	1.4176512874098075e-49	-1.2781482645952602e-62	4.634997552724379e-9	1.5743985988176974e-15	1.4300826284111483e-6	-5.95211446697735e-20	1.1678640757235947e-23	4.021321793367791e-12	1.260477319361378e-11	4.6284515920865676e-11
42300000	0.004999280292232151	1.4176512874098075e-49	-1.2811801111395463e-62	4.634997552724379e-9	1.5743985988176974e-15	1.4300826284111483e-6	-5.952114466928109e-20	1.1678640757235947e-23	4.021321793367791e-12	1.260477319361378e-11	4.6284515920865676e-11
42400000	0.004999280292232151	1.4176512874098075e-49	-1.2842119576749473e-62	4.634997552724379e-9	1.5743985988176974e-15	1.4300826284111483e-6	-5.952114466878867e-20	1.1678640757235947e-23	4.021321793367791e-12	1.260477319361378e-11	4.6284515920865676e-11
42500000	0.004999280292232151	1.4176512874098075e-49	-1.2872438042023426e-62	4.634997552724379e-9	1.5743985988176974e-15	1.4300826284111483e-6	-5.952114466829625e-20	1.1678640757235947e-23	4.021321793367791e-12	1.260477319361378e-11	4.6284515920865676e-11
42600000	0.004999280292232151	1.4176512874098075e-49	-1.2902756507226115e-62	4.634997552724379e-9	1.5743985988176974e-15	1.4300826284111483e-6	-5.952114466780384e-20	1.1678640757235947e-23	4.021321793367791e-12	1.260477319361378e-11	4.6284515920865676e-11
42700000	0.004999280292232151	1.4176512874098075e-49	-1.2933074972366332e-62	4.634997552724379e-9	1.5743985988176974e-15	1.4300826284111483e-6	-5.952114466731143e-20	1.1678640757235947e-23	4.021321793367791e-12	1.260477319361378e-11	4.6284515920865676e-11
42800000	0.004999280292232151	1.4176512874098075e-49	-1.2963393437452873e-62	4.634997552724379e-9	1.5743985988176974e-15	1.4300826284111483e-6	-5.952114466681901e-20	1.1678640757235947e-23	4.021321793367791e-12	1.260477319361378e-11	4.6284515920865676e-11
42900000	0.004999280292232151	1.4176512874098075e-49	-1.2993711902494528e-62	4.634997552724379e-9	1.5743985988176974e-15	1.4300826284111483e-6	-5.95211446663266e-20	1.1678640757235947e-23	4.021321793367791e-12	1.260477319361378e-11	4.6284515920865676e-11
43000000	0.004999280292232151	1.4176512874098075e-49	-1.3024030367500095e-62	4.634997552724379e-9	1.5743985988176974e-15	1.4300826284111483e-6	-5.952114466583419e-20	1.1678640757235947e-23	4.021321793367791e-12	1.260477319361378e-11	4.6284515920865676e-11
43100000	0.004999280292232151	1.4176512874098075e-49	-1.3054348832478364e-62	4.634997552724379e-9	1.5743985988176974e-15	1.4300826284111483e-6	-5.952114466534177e-20	1.1678640757235947e-23	4.021321793367791e-12	1.260477319361378e-11	4.6284515920865676e-11
43200000	0.004999280292232151	1.4176512874098075e-49	-1.3084667297438129e-62	4.634997552724379e-9	1.5743985988176974e-15	1.4300826284111483e-6	-5.952114466484935e-20	1.1678640757235947e-23	4.021321793367791e-12	1.260477319361378e-11	4.6284515920865676e-11
43300000	0.004999280292232151	1.4176512874098075e-49	-1.3114985762388186e-62	4.634997552724379e-9	1.5743985988176974e-15	1.4300826284111483e-6	-5.952114466435694e-20	1.1678640757235945e-23	4.021321793367791e-12	1.260477319361378e-11	4.628451592086567e-11
43400000	0.004999280292232151	1.4176512874098075e-49	-1.3145304227337324e-62	4.634997552724379e-9	1.5743985988176974e-15	1.4300826284111483e-6	-5.952114466386453e-20	1.1678640757235945e-23	4.021321793367791e-12	1.260477319361378e-11	4.628451592086567e-11
43500000	0.004999280292232151	1.4176512874098075e-49	-1.317562269229434e-62	4.634997552724379e-9	1.5743985988176974e-15	1.4300826284111483e-6	-5.952114466337212e-20	1.1678640757235945e-23	4.021321793367791e-12	1.260477319361378e-11	4.628451592086567e-11
43600000	0.004999280292232151	1.4176512874098075e-49	-1.3205941157268028e-62	4.634997552724379e-9	1.5743985988176974e-15	1.4300826284111483e-6	-5.952114466287969e-20	1.1678640757235945e-23	4.021321793367791e-12	1.260477319361378e-11	4.628451592086567e-11
43700000	0.004999280292232151	1.4176512874098075e-49	-1.3236259622267178e-62	4.634997552724379e-9	1.5743985988176974e-15	1.4300826284111483e-6	-5.952114466238728e-20	1.1678640757235945e-23	4.021321793367791e-12	1.260477319361378e-11	4.628451592086567e-11
43800000	0.004999280292232151	1.4176512874098075e-49	-1.3266578087300588e-62	4.634997552724379e-9	1.5743985988176974e-15	1.4300826284111483e-6	-5.952114466189487e-20	1.1678640757235945e-23	4.021321793367791e-12	1.260477319361378e-11	4.628451592086567e-11
43900000	0.004999280292232151	1.4176512874098075e-49	-1.3296896552377046e-62	4.634997552724379e-9	1.5743985988176974e-15	1.4300826284111483e-6	-5.952114466140246e-20	1.1678640757235945e-23	4.021321793367791e-12	1.260477319361378e-11	4.628451592086567e-11
44000000	0.004999280292232151	1.4176512874098075e-49	-1.332721501750535e-62	4.634997552724379e-9	1.5743985988176974e-15	1.4300826284111483e-6	-5.952114466091004e-20	1.1678640757235945e-23	4.021321793367791e-12	1.260477319361378e-11	4.628451592086567e-11
44100000	0.004999280292232151	1.4176512874098075e-49	-1.3357533482694292e-62	4.634997552724379e-9	1.5743985988176974e-15	1.4300826284111483e-6	-5.952114466041763e-20	1.1678640757235945e-23	4.021321793367791e-12	1.260477319361378e-11	4.628451592086567e-11
44200000	0.004999280292232151	1.4176512874098075e-49	-1.3387851947952665e-62	4.634997552724379e-9	1.5743985988176974e-15	1.4300826284111483e-6	-5.952114465992521e-20	1.1678640757235945e-23	4.021321793367791e-12	1.260477319361378e-11	4.628451592086567e-11
44300000	0.004999280292232151	1.4176512874098075e-49	-1.3418170413289265e-62	4.634997552724379e-9	1.5743985988176974e-15	1.4300826284111483e-6	-5.95211446594328e-20	1.1678640757235945e-23	4.021321793367791e-12	1.260477319361378e-11	4.628451592086567e-11
44400000	0.004999280292232151	1.4176512874098075e-49	-1.344848887871288e-62	4.634997552724379e-9	1.5743985988176974e-15	1.4300826284111483e-6	-5.952114465894038e-20	1.1678640757235945e-23	4.021321793367791e-12	1.260477319361378e-11	4.628451592086567e-11
44500000	0.004999280292232151	1.4176512874098075e-49	-1.347880734423231e-62	4.634997552724379e-9	1.5743985988176974e-15	1.4300826284111483e-6	-5.952114465844797e-20	1.1678640757235945e-23	4.021321793367791e-12	1.260477319361378e-11	4.628451592086567e-11
44600000	0.004999280292232151	1.4176512874098075e-49	-1.3509125809856342e-62	4.634997552724379e-9	1.5743985988176974e-15	1.4300826284111483e-6	-5.952114465795556e-20	1.1678640757235945e-23	4.021321793367791e-12	1.260477319361378e-11	4.628451592086567e-11
44700000	0.004999280292232151	1.4176512874098075e-49	-1.3539444275593777e-62	4.634997552724379e-9	1.5743985988176974e-15	1.4300826284111483e-6	-5.952114465746315e-20	1.1678640757235945e-23	4.021321793367791e-12	1.260477319361378e-11	4.628451592086567e-11
44800000	0.004999280292232151	1.4176512874098075e-49	-1.3569762741453402e-62	4.634997552724379e-9	1.5743985988176974e-15	1.4300826284111483e-6	-5.952114465697072e-20	1.1678640757235945e-23	4.021321793367791e-12	1.260477319361378e-11	4.628451592086567e-11
44900000	0.004999280292232151	1.4176512874098075e-49	-1.3600081207444012e-62	4.634997552724379e-9	1.5743985988176974e-15	1.4300826284111483e-6	-5.952114465647831e-20	1.1678640757235945e-23	4.021321793367791e-12	1.260477319361378e-11	4.628451592086567e-11
45000000	0.004999280292232151	1.4176512874098075e-49	-1.3630399673574402e-62	4.634997552724379e-9	1.5743985988176974e-15	1.4300826284111483e-6	-5.95211446559859e-20	1.1678640757235945e-23	4.021321793367791e-12	1.260477319361378e-11	4.628451592086567e-11
45100000	0.004999280292232151	1.4176512874098075e-49	-1.3660718139853365e-62	4.634997552724379e-9	1.5743985988176974e-15	1.4300826284111483e-6	-5.952114465549349e-20	1.1678640757235945e-23	4.021321793367791e-12	1.260477319361378e-11	4.628451592086567e-11
45200000	0.004999280292232151	1.4176512874098075e-49	-1.3691036606289695e-62	4.634997552724379e-9	1.5743985988176974e-15	1.4300826284111483e-6	-5.952114465500107e-20	1.1678640757235945e-23	4.021321793367791e-12	1.260477319361378e-11	4.628451592086567e-11
45300000	0.004999280292232151	1.4176512874098075e-49	-1.3721355072892184e-62	4.634997552724379e-9	1.5743985988176974e-15	1.4300826284111483e-6	-5.952114465450866e-20	1.1678640757235945e-23	4.021321793367791e-12	1.260477319361378e-11	4.628451592086567e-11
45400000	0.004999280292232151	1.4176512874098075e-49	-1.3751673539669626e-62	4.634997552724379e-9	1.5743985988176974e-15	1.4300826284111483e-6	-5.952114465401624e-20	1.1678640757235945e-23	4.021321793367791e-12	1.260477319361378e-11	4.628451592086567e-11
45500000	0.004999280292232151	1.4176512874098075e-49	-1.3781992006630814e-62	4.634997552724379e-9	1.5743985988176974e-15	1.4300826284111483e-6	-5.952114465352383e-20	1.1678640757235945e-23	4.021321793367791e-12	1.260477319361378e-11	4.628451592086567e-11
45600000	0.004999280292232151	1.4176512874098075e-49	-1.3812310473784544e-62	4.634997552724379e-9	1.5743985988176974e-15	1.4300826284111483e-6	-5.952114465303141e-20	1.1678640757235945e-23	4.021321793367791e-12	1.260477319361378e-11	4.628451592086567e-11
45700000	0.004999280292232151	1.4176512874098075e-49	-1.3842628941139608e-62	4.634997552724379e-9	1.5743985988176974e-15	1.4300826284111483e-6	-5.9521144652539e-20	1.1678640757235945e-23	4.021321793367791e-12	1.260477319361378e-11	4.628451592086567e-11
45800000	0.004999280292232151	1.4176512874098075e-49	-1.3872947408704798e-62	4.634997552724379e-9	1.5743985988176974e-15	1.4300826284111483e-6	-5.952114465204659e-20	1.1678640757235945e-23	4.021321793367791e-12	1.260477319361378e-11	4.628451592086567e-11
45900000	0.004999280292232151	1.4176512874098075e-49	-1.390326587648891e-62	4.634997552724379e-9	1.5743985988176974e-15	1.4300826284111483e-6	-5.952114465155418e-20	1.1678640757235945e-23	4.021321793367791e-12	1.260477319361378e-11	4.628451592086567e-11
46000000	0.004999280292232151	1.4176512874098075e-49	-1.3933584344500733e-62	4.634997552724379e-9	1.5743985988176974e-15	1.4300826284111483e-6	-5.952114465106175e-20	1.1678640757235945e-23	4.021321793367791e-12	1.260477319361378e-11	4.628451592086567e-11
46100000	0.004999280292232151	1.4176512874098075e-49	-1.3963902812749066e-62	4.634997552724379e-9	1.5743985988176974e-15	1.4300826284111483e-6	-5.952114465056934e-20	1.1678640757235945e-23	4.021321793367791e-12	1.260477319361378e-11	4.628451592086567e-11
46200000	0.004999280292232151	1.4176512874098075e-49	-1.3994221281242701e-62	4.634997552724379e-9	1.5743985988176974e-15	1.4300826284111483e-6	-5.952114465007693e-20	1.1678640757235945e-23	4.021321793367791e-12	1.260477319361378e-11	4.628451592086567e-11
46300000	0.004999280292232151	1.4176512874098075e-49	-1.402453974999043e-62	4.634997552724379e-9	1.5743985988176974e-15	1.4300826284111483e-6	-5.952114464958452e-20	1.1678640757235945e-23	4.021321793367791e-12	1.260477319361378e-11	4.628451592086567e-11
46400000	0.004999280292232151	1.4176512874098075e-49	-1.4054858219001045e-62	4.634997552724379e-9	1.5743985988176974e-15	1.4300826284111483e-6	-5.95211446490921e-20	1.1678640757235945e-23	4.021321793367791e-12	1.260477319361378e-11	4.628451592086567e-11
46500000	0.004999280292232151	1.4176512874098075e-49	-1.4085176688283344e-62	4.634997552724379e-9	1.5743985988176974e-15	1.4300826284111483e-6	-5.952114464859969e-20	1.1678640757235945e-23	4.021321793367791e-12	1.260477319361378e-11	4.628451592086567e-11
46600000	0.004999280292232151	1.4176512874098075e-49	-1.4115495157846117e-62	4.634997552724379e-9	1.5743985988176974e-15	1.4300826284111483e-6	-5.952114464810727e-20	1.1678640757235945e-23	4.021321793367791e-12	1.260477319361378e-11	4.628451592086567e-11
46700000	0.004999280292232151	1.4176512874098075e-49	-1.414581362755907e-62	4.634997552724379e-9	1.5743985988176974e-15	1.4300826284111483e-6	-5.952114464761486e-20	1.1678640757235945e-23	4.021321793367791e-12	1.260477319361378e-11	4.628451592086567e-11
46800000	0.004999280292232151	1.4176512874098075e-49	-1.4176132096774908e-62	4.634997552724379e-9	1.5743985988176974e-15	1.4300826284111483e-6	-5.952114464712244e-20	1.1678640757235945e-23	4.021321793367791e-12	1.260477319361378e-11	4.628451592086567e-11
46900000	0.004999280292232151	1.4176512874098075e-49	-1.4206450565418258e-62	4.634997552724379e-9	1.5743985988176974e-15	1.4300826284111483e-6	-5.952114464663003e-20	1.1678640757235945e-23	4.021321793367791e-12	1.260477319361378e-11	4.628451592086567e-11
47000000	0.004999280292232151	1.4176512874098075e-49	-1.4236769033497905e-62	4.634997552724379e-9	1.5743985988176974e-15	1.4300826284111483e-6	-5.952114464613762e-20	1.1678640757235945e-23	4.021321793367791e-12	1.260477319361378e-11	4.628451592086567e-11
47100000	0.004999280292232151	1.4176512874098075e-49	-1.4267087501022648e-62	4.634997552724379e-9	1.5743985988176974e-15	1.4300826284111483e-6	-5.952114464564521e-20	1.1678640757235945e-23	4.021321793367791e-12	1.260477319361378e-11	4.628451592086567e-11
47200000	0.004999280292232151	1.4176512874098075e-49	-1.4297405968001277e-62	4.634997552724379e-9	1.5743985988176974e-15	1.4300826284111483e-6	-5.952114464515278e-20	1.1678640757235945e-23	4.021321793367791e-12	1.260477319361378e-11	4.628451592086567e-11
47300000	0.004999280292232151	1.4176512874098075e-49	-1.432772443444259e-62	4.634997552724379e-9	1.5743985988176974e-15	1.4300826284111483e-6	-5.952114464466037e-20	1.1678640757235945e-23	4.021321793367791e-12	1.260477319361378e-11	4.628451592086567e-11
47400000	0.004999280292232151	1.4176512874098075e-49	-1.4358042900355374e-62	4.634997552724379e-9	1.5743985988176974e-15	1.4300826284111483e-6	-5.952114464416796e-20	1.1678640757235945e-23	4.021321793367791e-12	1.260477319361378e-11	4.628451592086567e-11
47500000	0.004999280292232151	1.4176512874098075e-49	-1.4388361365748428e-62	4.634997552724379e-9	1.5743985988176974e-15	1.4300826284111483e-6	-5.952114464367555e-20	1.1678640757235945e-23	4.021321793367791e-12	1.260477319361378e-11	4.628451592086567e-11
47600000	0.004999280292232151	1.4176512874098075e-49	-1.4418679830630543e-62	4.634997552724379e-9	1.5743985988176974e-15	1.4300826284111483e-6	-5.952114464318313e-20	1.1678640757235945e-23	4.021321793367791e-12	1.260477319361378e-11	4.628451592086567e-11
47700000	0.004999280292232151	1.4176512874098075e-49	-1.4448998295010512e-62	4.634997552724379e-9	1.5743985988176974e-15	1.4300826284111483e-6	-5.952114464269072e-20	1.1678640757235945e-23	4.021321793367791e-12	1.260477319361378e-11	4.628451592086567e-11
47800000	0.004999280292232151	1.4176512874098075e-49	-1.447931675889713e-62	4.634997552724379e-9	1.5743985988176974e-15	1.4300826284111483e-6	-5.95211446421983e-20	1.1678640757235945e-23	4.021321793367791e-12	1.260477319361378e-11	4.628451592086567e-11
47900000	0.004999280292232151	1.4176512874098075e-49	-1.450963522229919e-62	4.634997552724379e-9	1.5743985988176974e-15	1.4300826284111483e-6	-5.952114464170589e-20	1.1678640757235945e-23	4.021321793367791e-12	1.260477319361378e-11	4.628451592086567e-11
48000000	0.004999280292232151	1.4176512874098075e-49	-1.4539953685225486e-62	4.634997552724379e-9	1.5743985988176974e-15	1.4300826284111483e-6	-5.952114464121347e-20	1.1678640757235945e-23	4.021321793367791e-12	1.260477319361378e-11	4.628451592086567e-11
48100000	0.004999280292232151	1.4176512874098075e-49	-1.4570272147684812e-62	4.634997552724379e-9	1.5743985988176974e-15	1.4300826284111483e-6	-5.952114464072106e-20	1.1678640757235945e-23	4.021321793367791e-12	1.260477319361378e-11	4.628451592086567e-11
48200000	0.004999280292232151	1.4176512874098075e-49	-1.4600590609685957e-62	4.634997552724379e-9	1.5743985988176974e-15	1.4300826284111483e-6	-5.952114464022865e-20	1.1678640757235945e-23	4.021321793367791e-12	1.260477319361378e-11	4.628451592086567e-11
48300000	0.004999280292232151	1.4176512874098075e-49	-1.463090907123772e-62	4.634997552724379e-9	1.5743985988176974e-15	1.4300826284111483e-6	-5.952114463973624e-20	1.1678640757235945e-23	4.021321793367791e-12	1.260477319361378e-11	4.628451592086567e-11
48400000	0.004999280292232151	1.4176512874098075e-49	-1.4661227532348892e-62	4.634997552724379e-9	1.5743985988176974e-15	1.4300826284111483e-6	-5.952114463924381e-20	1.1678640757235945e-23	4.021321793367791e-12	1.260477319361378e-11	4.628451592086567e-11
48500000	0.004999280292232151	1.4176512874098075e-49	-1.469154599302827e-62	4.634997552724379e-9	1.5743985988176974e-15	1.4300826284111483e-6	-5.95211446387514e-20	1.1678640757235945e-23	4.021321793367791e-12	1.260477319361378e-11	4.628451592086567e-11
48600000	0.004999280292232151	1.4176512874098075e-49	-1.4721864453284638e-62	4.634997552724379e-9	1.5743985988176974e-15	1.4300826284111483e-6	-5.952114463825899e-20	1.1678640757235945e-23	4.021321793367791e-12	1.260477319361378e-11	4.628451592086567e-11
48700000	0.004999280292232151	1.4176512874098077e-49	-1.47521829131268e-62	4.634997552724379e-9	1.5743985988176974e-15	1.4300826284111483e-6	-5.952114463776658e-20	1.1678640757235945e-23	4.021321793367791e-12	1.260477319361378e-11	4.628451592086567e-11
48800000	0.004999280292232151	1.4176512874098077e-49	-1.4782501372563544e-62	4.634997552724379e-9	1.5743985988176974e-15	1.4300826284111483e-6	-5.952114463727417e-20	1.1678640757235945e-23	4.021321793367791e-12	1.260477319361378e-11	4.628451592086567e-11
48900000	0.004999280292232151	1.4176512874098077e-49	-1.4812819831603666e-62	4.634997552724379e-9	1.5743985988176974e-15	1.4300826284111483e-6	-5.952114463678175e-20	1.1678640757235945e-23	4.021321793367791e-12	1.260477319361378e-11	4.628451592086567e-11
49000000	0.004999280292232151	1.4176512874098077e-49	-1.4843138290255957e-62	4.634997552724379e-9	1.5743985988176974e-15	1.4300826284111483e-6	-5.952114463628933e-20	1.1678640757235945e-23	4.021321793367791e-12	1.260477319361378e-11	4.628451592086567e-11
49100000	0.004999280292232151	1.4176512874098077e-49	-1.4873456748529212e-62	4.634997552724379e-9	1.5743985988176974e-15	1.4300826284111483e-6	-5.952114463579692e-20	1.1678640757235945e-23	4.021321793367791e-12	1.260477319361378e-11	4.628451592086567e-11
49200000	0.004999280292232151	1.4176512874098077e-49	-1.4903775206432225e-62	4.634997552724379e-9	1.5743985988176974e-15	1.4300826284111483e-6	-5.95211446353045e-20	1.1678640757235945e-23	4.021321793367791e-12	1.260477319361378e-11	4.628451592086567e-11
49300000	0.004999280292232151	1.4176512874098077e-49	-1.4934093663973786e-62	4.634997552724379e-9	1.5743985988176974e-15	1.4300826284111483e-6	-5.952114463481209e-20	1.1678640757235945e-23	4.021321793367791e-12	1.260477319361378e-11	4.628451592086567e-11
49400000	0.004999280292232151	1.4176512874098077e-49	-1.4964412121162694e-62	4.634997552724379e-9	1.5743985988176974e-15	1.4300826284111483e-6	-5.952114463431968e-20	1.1678640757235945e-23	4.021321793367791e-12	1.260477319361378e-11	4.628451592086567e-11
49500000	0.004999280292232151	1.4176512874098077e-49	-1.499473057800774e-62	4.634997552724379e-9	1.5743985988176974e-15	1.4300826284111483e-6	-5.952114463382726e-20	1.1678640757235945e-23	4.021321793367791e-12	1.260477319361378e-11	4.628451592086567e-11
49600000	0.004999280292232151	1.4176512874098077e-49	-1.5025049034517715e-62	4.634997552724379e-9	1.5743985988176974e-15	1.4300826284111483e-6	-5.952114463333484e-20	1.1678640757235945e-23	4.021321793367791e-12	1.260477319361378e-11	4.628451592086567e-11
49700000	0.004999280292232151	1.4176512874098077e-49	-1.5055367490701415e-62	4.634997552724379e-9	1.5743985988176974e-15	1.4300826284111483e-6	-5.952114463284243e-20	1.1678640757235945e-23	4.021321793367791e-12	1.260477319361378e-11	4.628451592086567e-11
49800000	0.004999280292232151	1.4176512874098077e-49	-1.5085685946567633e-62	4.634997552724379e-9	1.5743985988176974e-15	1.4300826284111483e-6	-5.952114463235002e-20	1.1678640757235945e-23	4.021321793367791e-12	1.260477319361378e-11	4.628451592086567e-11
49900000	0.004999280292232151	1.4176512874098077e-49	-1.5116004402125165e-62	4.634997552724379e-9	1.5743985988176974e-15	1.4300826284111483e-6	-5.952114463185761e-20	1.1678640757235945e-23	4.021321793367791e-12	1.260477319361378e-11	4.628451592086567e-11
50000000	0.004999280292232151	1.4176512874098077e-49	-1.51463228573828e-62	4.634997552724379e-9	1.5743985988176974e-15	1.4300826284111483e-6	-5.95211446313652e-20	1.1678640757235945e-23	4.021321793367791e-12	1.260477319361378e-11	4.628451592086567e-11
50100000	0.004999280292232151	1.4176512874098077e-49	-1.5176641312349333e-62	4.634997552724379e-9	1.5743985988176974e-15	1.4300826284111483e-6	-5.952114463087277e-20	1.1678640757235945e-23	4.021321793367791e-12	1.260477319361378e-11	4.628451592086567e-11
50200000	0.004999280292232151	1.4176512874098077e-49	-1.520695976703356e-62	4.634997552724379e-9	1.5743985988176974e-15	1.4300826284111483e-6	-5.952114463038036e-20	1.1678640757235945e-23	4.021321793367791e-12	1.260477319361378e-11	4.628451592086567e-11
50300000	0.004999280292232151	1.4176512874098079e-49	-1.523727822144427e-62	4.634997552724379e-9	1.5743985988176974e-15	1.4300826284111483e-6	-5.952114462988795e-20	1.1678640757235945e-23	4.021321793367791e-12	1.260477319361378e-11	4.628451592086567e-11
50400000	0.004999280292232151	1.4176512874098079e-49	-1.5267596675590262e-62	4.634997552724379e-9	1.5743985988176974e-15	1.4300826284111483e-6	-5.952114462939553e-20	1.1678640757235945e-23	4.021321793367791e-12	1.260477319361378e-11	4.628451592086567e-11
50500000	0.004999280292232151	1.4176512874098079e-49	-1.5297915129480324e-62	4.634997552724379e-9	1.5743985988176976e-15	1.4300826284111483e-6	-5.952114462890312e-20	1.1678640757235945e-23	4.021321793367791e-12	1.260477319361378e-11	4.628451592086567e-11
50600000	0.004999280292232151	1.4176512874098079e-49	-1.5328233583123254e-62	4.634997552724379e-9	1.5743985988176976e-15	1.4300826284111483e-6	-5.952114462841071e-20	1.1678640757235945e-23	4.021321793367791e-12	1.260477319361378e-11	4.628451592086567e-11
50700000	0.004999280292232151	1.4176512874098079e-49	-1.5358552036527842e-62	4.634997552724379e-9	1.5743985988176976e-15	1.4300826284111483e-6	-5.952114462791829e-20	1.1678640757235945e-23	4.021321793367791e-12	1.260477319361378e-11	4.628451592086567e-11
50800000	0.004999280292232151	1.4176512874098079e-49	-1.5388870489702885e-62	4.634997552724379e-9	1.5743985988176976e-15	1.4300826284111483e-6	-5.952114462742587e-20	1.1678640757235945e-23	4.021321793367791e-12	1.260477319361378e-11	4.628451592086567e-11
50900000	0.004999280292232151	1.4176512874098079e-49	-1.5419188942657173e-62	4.634997552724379e-9	1.5743985988176976e-15	1.4300826284111483e-6	-5.952114462693346e-20	1.1678640757235945e-23	4.021321793367791e-12	1.260477319361378e-11	4.628451592086567e-11
51000000	0.004999280292232151	1.4176512874098079e-49	-1.54495073953995e-62	4.634997552724379e-9	1.5743985988176976e-15	1.4300826284111483e-6	-5.952114462644105e-20	1.1678640757235945e-23	4.021321793367791e-12	1.260477319361378e-11	4.628451592086567e-11
51100000	0.004999280292232151	1.4176512874098079e-49	-1.547982584793866e-62	4.634997552724379e-9	1.5743985988176976e-15	1.4300826284111483e-6	-5.952114462594864e-20	1.1678640757235945e-23	4.021321793367791e-12	1.260477319361378e-11	4.628451592086567e-11
51200000	0.004999280292232151	1.4176512874098079e-49	-1.551014430028345e-62	4.634997552724379e-9	1.5743985988176976e-15	1.4300826284111483e-6	-5.952114462545623e-20	1.1678640757235945e-23	4.021321793367791e-12	1.260477319361378e-11	4.628451592086567e-11
51300000	0.004999280292232151	1.4176512874098079e-49	-1.5540462752442658e-62	4.634997552724379e-9	1.5743985988176976e-15	1.4300826284111483e-6	-5.95211446249638e-20	1.1678640757235945e-23	4.021321793367791e-12	1.260477319361378e-11	4.628451592086567e-11
51400000	0.004999280292232151	1.4176512874098079e-49	-1.5570781204425081e-62	4.634997552724379e-9	1.5743985988176976e-15	1.4300826284111483e-6	-5.952114462447139e-20	1.1678640757235945e-23	4.021321793367791e-12	1.260477319361378e-11	4.628451592086567e-11
51500000	0.004999280292232151	1.4176512874098079e-49	-1.5601099656239511e-62	4.634997552724379e-9	1.5743985988176976e-15	1.4300826284111483e-6	-5.952114462397898e-20	1.1678640757235945e-23	4.021321793367791e-12	1.260477319361378e-11	4.628451592086567e-11
51600000	0.004999280292232151	1.417651287409808e-49	-1.5631418107894742e-62	4.634997552724379e-9	1.5743985988176976e-15	1.4300826284111483e-6	-5.952114462348657e-20	1.1678640757235945e-23	4.021321793367791e-12	1.260477319361378e-11	4.628451592086567e-11
51700000	0.004999280292232151	1.417651287409808e-49	-1.5661736559399568e-62	4.634997552724379e-9	1.5743985988176976e-15	1.4300826284111483e-6	-5.952114462299415e-20	1.1678640757235945e-23	4.021321793367791e-12	1.260477319361378e-11	4.628451592086567e-11
51800000	0.004999280292232151	1.417651287409808e-49	-1.569205501076278e-62	4.634997552724379e-9	1.5743985988176976e-15	1.4300826284111483e-6	-5.952114462250174e-20	1.1678640757235945e-23	4.021321793367791e-12	1.260477319361378e-11	4.628451592086567e-11
51900000	0.004999280292232151	1.417651287409808e-49	-1.5722373461993173e-62	4.634997552724379e-9	1.5743985988176976e-15	1.4300826284111483e-6	-5.952114462200932e-20	1.1678640757235945e-23	4.021321793367791e-12	1.260477319361378e-11	4.628451592086567e-11
52000000	0.004999280292232151	1.417651287409808e-49	-1.5752691913099543e-62	4.634997552724379e-9	1.5743985988176976e-15	1.4300826284111483e-6	-5.95211446215169e-20	1.1678640757235945e-23	4.021321793367791e-12	1.260477319361378e-11	4.628451592086567e-11
52100000	0.004999280292232151	1.417651287409808e-49	-1.578301036409068e-62	4.634997552724379e-9	1.5743985988176976e-15	1.4300826284111483e-6	-5.952114462102449e-20	1.1678640757235945e-23	4.021321793367791e-12	1.260477319361378e-11	4.628451592086567e-11
52200000	0.004999280292232151	1.417651287409808e-49	-1.581332881497538e-62	4.634997552724379e-9	1.5743985988176976e-15	1.4300826284111483e-6	-5.952114462053208e-20	1.1678640757235945e-23	4.021321793367791e-12	1.260477319361378e-11	4.628451592086567e-11
52300000	0.004999280292232151	1.417651287409808e-49	-1.5843647265762434e-62	4.634997552724379e-9	1.5743985988176976e-15	1.4300826284111483e-6	-5.952114462003967e-20	1.1678640757235945e-23	4.021321793367791e-12	1.260477319361378e-11	4.628451592086567e-11
52400000	0.004999280292232151	1.417651287409808e-49	-1.5873965716460637e-62	4.634997552724379e-9	1.5743985988176976e-15	1.4300826284111483e-6	-5.952114461954726e-20	1.1678640757235945e-23	4.021321793367792e-12	1.260477319361378e-11	4.628451592086567e-11
52500000	0.004999280292232151	1.417651287409808e-49	-1.5904284167078783e-62	4.634997552724379e-9	1.5743985988176976e-15	1.4300826284111485e-6	-5.952114461905483e-20	1.1678640757235945e-23	4.021321793367792e-12	1.260477319361378e-11	4.628451592086567e-11
52600000	0.004999280292232151	1.417651287409808e-49	-1.5934602617625663e-62	4.634997552724379e-9	1.5743985988176976e-15	1.4300826284111485e-6	-5.952114461856242e-20	1.1678640757235945e-23	4.021321793367792e-12	1.260477319361378e-11	4.628451592086567e-11
52700000	0.004999280292232151	1.4176512874098083e-49	-1.5964921068110073e-62	4.634997552724379e-9	1.5743985988176976e-15	1.4300826284111485e-6	-5.952114461807001e-20	1.1678640757235945e-23	4.021321793367792e-12	1.260477319361378e-11	4.628451592086567e-11
52800000	0.004999280292232151	1.4176512874098083e-49	-1.5995239518540806e-62	4.634997552724379e-9	1.5743985988176976e-15	1.4300826284111485e-6	-5.95211446175776e-20	1.1678640757235945e-23	4.021321793367792e-12	1.260477319361378e-11	4.628451592086567e-11
52900000	0.004999280292232151	1.4176512874098083e-49	-1.6025557968926654e-62	4.634997552724379e-9	1.5743985988176976e-15	1.4300826284111485e-6	-5.952114461708518e-20	1.1678640757235945e-23	4.021321793367792e-12	1.260477319361378e-11	4.628451592086567e-11
53000000	0.004999280292232151	1.4176512874098083e-49	-1.6055876419276413e-62	4.634997552724379e-9	1.5743985988176976e-15	1.4300826284111485e-6	-5.952114461659277e-20	1.1678640757235945e-23	4.021321793367792e-12	1.260477319361378e-11	4.628451592086567e-11
53100000	0.004999280292232151	1.4176512874098083e-49	-1.6086194869598874e-62	4.634997552724379e-9	1.5743985988176976e-15	1.4300826284111485e-6	-5.952114461610035e-20	1.1678640757235945e-23	4.021321793367792e-12	1.260477319361378e-11	4.628451592086567e-11
53200000	0.004999280292232151	1.4176512874098083e-49	-1.6116513319902831e-62	4.634997552724379e-9	1.5743985988176976e-15	1.4300826284111485e-6	-5.952114461560793e-20	1.1678640757235945e-23	4.021321793367792e-12	1.260477319361378e-11	4.628451592086567e-11
53300000	0.004999280292232151	1.4176512874098083e-49	-1.614683177019708e-62	4.634997552724379e-9	1.5743985988176976e-15	1.4300826284111485e-6	-5.952114461511552e-20	1.1678640757235945e-23	4.021321793367792e-12	1.260477319361378e-11	4.628451592086567e-11
53400000	0.004999280292232151	1.4176512874098083e-49	-1.6177150220490413e-62	4.634997552724379e-9	1.5743985988176976e-15	1.4300826284111485e-6	-5.952114461462311e-20	1.1678640757235945e-23	4.021321793367792e-12	1.260477319361378e-11	4.628451592086567e-11
53500000	0.004999280292232151	1.4176512874098083e-49	-1.6207468670791622e-62	4.634997552724379e-9	1.5743985988176976e-15	1.4300826284111485e-6	-5.95211446141307e-20	1.1678640757235945e-23	4.021321793367792e-12	1.260477319361378e-11	4.628451592086567e-11
53600000	0.004999280292232151	1.4176512874098083e-49	-1.6237787121109501e-62	4.634997552724379e-9	1.5743985988176976e-15	1.4300826284111485e-6	-5.952114461363827e-20	1.1678640757235945e-23	4.021321793367792e-12	1.260477319361378e-11	4.628451592086567e-11
53700000	0.004999280292232151	1.4176512874098083e-49	-1.6268105571452844e-62	4.634997552724379e-9	1.5743985988176976e-15	1.4300826284111485e-6	-5.952114461314586e-20	1.1678640757235945e-23	4.021321793367792e-12	1.260477319361378e-11	4.628451592086567e-11
53800000	0.004999280292232151	1.4176512874098084e-49	-1.6298424021830444e-62	4.634997552724379e-9	1.5743985988176976e-15	1.4300826284111485e-6	-5.952114461265345e-20	1.1678640757235945e-23	4.021321793367792e-12	1.260477319361378e-11	4.628451592086567e-11
53900000	0.004999280292232151	1.4176512874098084e-49	-1.6328742472251096e-62	4.634997552724379e-9	1.5743985988176976e-15	1.4300826284111485e-6	-5.952114461216104e-20	1.1678640757235945e-23	4.021321793367792e-12	1.260477319361378e-11	4.628451592086567e-11
54000000	0.004999280292232151	1.4176512874098084e-49	-1.6359060922723593e-62	4.634997552724379e-9	1.5743985988176976e-15	1.4300826284111485e-6	-5.952114461166863e-20	1.1678640757235945e-23	4.021321793367792e-12	1.260477319361378e-11	4.628451592086567e-11
54100000	0.004999280292232151	1.4176512874098084e-49	-1.6389379373256729e-62	4.634997552724379e-9	1.5743985988176976e-15	1.4300826284111485e-6	-5.952114461117621e-20	1.1678640757235945e-23	4.021321793367792e-12	1.260477319361378e-11	4.628451592086567e-11
54200000	0.004999280292232151	1.4176512874098084e-49	-1.6419697823859293e-62	4.634997552724379e-9	1.5743985988176978e-15	1.4300826284111485e-6	-5.952114461068379e-20	1.1678640757235945e-23	4.021321793367792e-12	1.260477319361378e-11	4.628451592086567e-11
54300000	0.004999280292232151	1.4176512874098084e-49	-1.6450016274540085e-62	4.634997552724379e-9	1.5743985988176978e-15	1.4300826284111485e-6	-5.952114461019138e-20	1.1678640757235945e-23	4.021321793367792e-12	1.260477319361378e-11	4.628451592086567e-11
54400000	0.004999280292232151	1.4176512874098084e-49	-1.6480334725307894e-62	4.634997552724379e-9	1.5743985988176978e-15	1.4300826284111485e-6	-5.952114460969897e-20	1.1678640757235945e-23	4.021321793367792e-12	1.260477319361378e-11	4.628451592086567e-11
54500000	0.004999280292232151	1.4176512874098084e-49	-1.6510653176171514e-62	4.634997552724379e-9	1.5743985988176978e-15	1.4300826284111485e-6	-5.952114460920655e-20	1.1678640757235945e-23	4.021321793367792e-12	1.260477319361378e-11	4.628451592086567e-11
54600000	0.004999280292232151	1.4176512874098084e-49	-1.654097162713974e-62	4.634997552724379e-9	1.5743985988176978e-15	1.4300826284111485e-6	-5.952114460871414e-20	1.1678640757235945e-23	4.021321793367792e-12	1.260477319361378e-11	4.628451592086567e-11
54700000	0.004999280292232151	1.4176512874098084e-49	-1.6571290078221367e-62	4.634997552724379e-9	1.5743985988176978e-15	1.4300826284111485e-6	-5.952114460822173e-20	1.1678640757235945e-23	4.021321793367792e-12	1.260477319361378e-11	4.628451592086567e-11
54800000	0.004999280292232151	1.4176512874098086e-49	-1.6601608529425183e-62	4.634997552724379e-9	1.5743985988176978e-15	1.4300826284111485e-6	-5.95211446077293e-20	1.1678640757235945e-23	4.021321793367792e-12	1.260477319361378e-11	4.628451592086567e-11
54900000	0.004999280292232151	1.4176512874098086e-49	-1.6631926980759986e-62	4.634997552724379e-9	1.5743985988176978e-15	1.4300826284111485e-6	-5.952114460723689e-20	1.1678640757235945e-23	4.021321793367792e-12	1.260477319361378e-11	4.628451592086567e-11
55000000	0.004999280292232151	1.4176512874098086e-49	-1.666224543223457e-62	4.634997552724379e-9	1.5743985988176978e-15	1.4300826284111485e-6	-5.952114460674448e-20	1.1678640757235945e-23	4.021321793367792e-12	1.260477319361378e-11	4.628451592086567e-11
55100000	0.004999280292232151	1.4176512874098086e-49	-1.6692563883857726e-62	4.634997552724379e-9	1.5743985988176978e-15	1.4300826284111485e-6	-5.952114460625207e-20	1.1678640757235945e-23	4.021321793367792e-12	1.260477319361378e-11	4.628451592086567e-11
55200000	0.004999280292232151	1.4176512874098086e-49	-1.6722882335638246e-62	4.634997552724379e-9	1.5743985988176978e-15	1.4300826284111485e-6	-5.952114460575966e-20	1.1678640757235945e-23	4.021321793367792e-12	1.260477319361378e-11	4.628451592086567e-11
55300000	0.004999280292232151	1.4176512874098086e-49	-1.6753200787584928e-62	4.634997552724379e-9	1.5743985988176978e-15	1.4300826284111485e-6	-5.952114460526724e-20	1.1678640757235945e-23	4.021321793367792e-12	1.260477319361378e-11	4.628451592086567e-11
55400000	0.004999280292232151	1.4176512874098086e-49	-1.6783519239706564e-62	4.634997552724379e-9	1.5743985988176978e-15	1.4300826284111485e-6	-5.952114460477482e-20	1.1678640757235945e-23	4.021321793367792e-12	1.260477319361378e-11	4.628451592086567e-11
55500000	0.004999280292232151	1.4176512874098086e-49	-1.6813837692011945e-62	4.634997552724379e-9	1.5743985988176978e-15	1.4300826284111485e-6	-5.952114460428241e-20	1.1678640757235945e-23	4.021321793367792e-12	1.260477319361378e-11	4.628451592086567e-11
55600000	0.004999280292232151	1.4176512874098086e-49	-1.6844156144509868e-62	4.634997552724379e-9	1.5743985988176978e-15	1.4300826284111485e-6	-5.952114460379e-20	1.1678640757235945e-23	4.021321793367792e-12	1.260477319361378e-11	4.628451592086567e-11
55700000	0.004999280292232151	1.4176512874098086e-49	-1.6874474597209123e-62	4.634997552724379e-9	1.5743985988176978e-15	1.4300826284111485e-6	-5.952114460329758e-20	1.1678640757235945e-23	4.021321793367792e-12	1.260477319361378e-11	4.628451592086567e-11
55800000	0.004999280292232151	1.4176512874098086e-49	-1.6904793050118504e-62	4.634997552724379e-9	1.5743985988176978e-15	1.4300826284111485e-6	-5.952114460280517e-20	1.1678640757235945e-23	4.021321793367792e-12	1.260477319361378e-11	4.628451592086567e-11
55900000	0.004999280292232151	1.4176512874098086e-49	-1.6935111503246809e-62	4.634997552724379e-9	1.5743985988176978e-15	1.4300826284111485e-6	-5.952114460231276e-20	1.1678640757235945e-23	4.021321793367792e-12	1.260477319361378e-11	4.628451592086567e-11
56000000	0.004999280292232151	1.4176512874098088e-49	-1.6965429956602827e-62	4.634997552724379e-9	1.5743985988176978e-15	1.4300826284111485e-6	-5.952114460182033e-20	1.1678640757235945e-23	4.021321793367792e-12	1.260477319361378e-11	4.628451592086567e-11
56100000	0.004999280292232151	1.4176512874098088e-49	-1.6995748410195352e-62	4.634997552724379e-9	1.5743985988176978e-15	1.4300826284111485e-6	-5.952114460132792e-20	1.1678640757235945e-23	4.021321793367792e-12	1.260477319361378e-11	4.628451592086567e-11
56200000	0.004999280292232151	1.4176512874098088e-49	-1.7026066864033178e-62	4.634997552724379e-9	1.5743985988176978e-15	1.4300826284111485e-6	-5.952114460083551e-20	1.1678640757235945e-23	4.021321793367792e-12	1.260477319361378e-11	4.628451592086567e-11
56300000	0.004999280292232151	1.4176512874098088e-49	-1.70563853181251e-62	4.634997552724379e-9	1.5743985988176978e-15	1.4300826284111485e-6	-5.95211446003431e-20	1.1678640757235945e-23	4.021321793367792e-12	1.260477319361378e-11	4.628451592086567e-11
56400000	0.004999280292232151	1.4176512874098088e-49	-1.7086703772479908e-62	4.634997552724379e-9	1.5743985988176978e-15	1.4300826284111485e-6	-5.952114459985069e-20	1.1678640757235945e-23	4.021321793367792e-12	1.260477319361378e-11	4.628451592086567e-11
56500000	0.004999280292232151	1.4176512874098088e-49	-1.71170222271064e-62	4.634997552724379e-9	1.5743985988176978e-15	1.4300826284111485e-6	-5.952114459935827e-20	1.1678640757235945e-23	4.021321793367792e-12	1.260477319361378e-11	4.628451592086567e-11
56600000	0.004999280292232151	1.4176512874098088e-49	-1.7147340682013364e-62	4.634997552724379e-9	1.5743985988176978e-15	1.4300826284111485e-6	-5.952114459886585e-20	1.1678640757235945e-23	4.021321793367792e-12	1.260477319361378e-11	4.628451592086567e-11
56700000	0.004999280292232151	1.4176512874098088e-49	-1.7177659137070509e-62	4.634997552724379e-9	1.5743985988176978e-15	1.4300826284111485e-6	-5.952114459837344e-20	1.1678640757235945e-23	4.021321793367792e-12	1.260477319361378e-11	4.628451592086567e-11
56800000	0.004999280292232151	1.4176512874098088e-49	-1.720797759163054e-62	4.634997552724379e-9	1.5743985988176978e-15	1.4300826284111485e-6	-5.952114459788103e-20	1.1678640757235945e-23	4.021321793367792e-12	1.260477319361378e-11	4.628451592086567e-11
56900000	0.004999280292232151	1.4176512874098088e-49	-1.7238296045618081e-62	4.634997552724379e-9	1.5743985988176978e-15	1.4300826284111485e-6	-5.952114459738861e-20	1.1678640757235945e-23	4.021321793367792e-12	1.260477319361378e-11	4.628451592086567e-11
57000000	0.004999280292232151	1.4176512874098088e-49	-1.7268614499041922e-62	4.634997552724379e-9	1.5743985988176978e-15	1.4300826284111485e-6	-5.95211445968962e-20	1.1678640757235945e-23	4.021321793367792e-12	1.260477319361378e-11	4.628451592086567e-11
57100000	0.004999280292232151	1.4176512874098088e-49	-1.7298932951910858e-62	4.634997552724379e-9	1.5743985988176978e-15	1.4300826284111485e-6	-5.952114459640379e-20	1.1678640757235945e-23	4.021321793367792e-12	1.260477319361378e-11	4.628451592086567e-11
57200000	0.004999280292232151	1.4176512874098088e-49	-1.732925140423368e-62	4.634997552724379e-9	1.5743985988176978e-15	1.4300826284111485e-6	-5.952114459591136e-20	1.1678640757235945e-23	4.021321793367792e-12	1.260477319361378e-11	4.628451592086567e-11
57300000	0.004999280292232151	1.4176512874098088e-49	-1.7359569856019183e-62	4.634997552724379e-9	1.5743985988176978e-15	1.4300826284111485e-6	-5.952114459541895e-20	1.1678640757235945e-23	4.021321793367792e-12	1.260477319361378e-11	4.628451592086567e-11
57400000	0.004999280292232151	1.4176512874098088e-49	-1.7389888307276161e-62	4.634997552724379e-9	1.5743985988176978e-15	1.4300826284111485e-6	-5.952114459492654e-20	1.1678640757235945e-23	4.021321793367792e-12	1.260477319361378e-11	4.628451592086567e-11
57500000	0.004999280292232151	1.4176512874098088e-49	-1.7420206758013408e-62	4.634997552724379e-9	1.5743985988176978e-15	1.4300826284111485e-6	-5.952114459443413e-20	1.1678640757235945e-23	4.021321793367792e-12	1.260477319361378e-11	4.628451592086567e-11
57600000	0.004999280292232151	1.4176512874098088e-49	-1.7450525208239716e-62	4.634997552724379e-9	1.5743985988176978e-15	1.4300826284111485e-6	-5.952114459394172e-20	1.1678640757235945e-23	4.021321793367792e-12	1.260477319361378e-11	4.628451592086567e-11
57700000	0.004999280292232151	1.4176512874098088e-49	-1.7480843657963876e-62	4.634997552724379e-9	1.5743985988176978e-15	1.4300826284111485e-6	-5.95211445934493e-20	1.1678640757235945e-23	4.021321793367792e-12	1.260477319361378e-11	4.628451592086567e-11
57800000	0.004999280292232151	1.4176512874098088e-49	-1.7511162107194688e-62	4.634997552724379e-9	1.5743985988176978e-15	1.4300826284111485e-6	-5.952114459295688e-20	1.1678640757235945e-23	4.021321793367792e-12	1.260477319361378e-11	4.628451592086567e-11
57900000	0.004999280292232151	1.4176512874098088e-49	-1.7541480555940942e-62	4.634997552724379e-9	1.5743985988176978e-15	1.4300826284111485e-6	-5.952114459246447e-20	1.1678640757235945e-23	4.021321793367792e-12	1.260477319361378e-11	4.628451592086567e-11
58000000	0.004999280292232151	1.4176512874098088e-49	-1.7571799004211428e-62	4.634997552724379e-9	1.5743985988176978e-15	1.4300826284111485e-6	-5.952114459197206e-20	1.1678640757235945e-23	4.021321793367792e-12	1.260477319361378e-11	4.628451592086567e-11
58100000	0.004999280292232151	1.4176512874098088e-49	-1.7602117452014947e-62	4.634997552724379e-9	1.5743985988176978e-15	1.4300826284111485e-6	-5.952114459147964e-20	1.1678640757235945e-23	4.021321793367792e-12	1.260477319361378e-11	4.628451592086567e-11
58200000	0.004999280292232151	1.4176512874098088e-49	-1.7632435899360285e-62	4.634997552724379e-9	1.5743985988176978e-15	1.4300826284111485e-6	-5.952114459098723e-20	1.1678640757235945e-23	4.021321793367792e-12	1.260477319361378e-11	4.628451592086567e-11
58300000	0.004999280292232151	1.4176512874098088e-49	-1.766275434625624e-62	4.634997552724379e-9	1.5743985988176978e-15	1.4300826284111485e-6	-5.952114459049482e-20	1.1678640757235945e-23	4.021321793367792e-12	1.260477319361378e-11	4.628451592086567e-11
58400000	0.004999280292232151	1.4176512874098088e-49	-1.7693072792711606e-62	4.634997552724379e-9	1.5743985988176978e-15	1.4300826284111485e-6	-5.95211445900024e-20	1.1678640757235945e-23	4.021321793367792e-12	1.260477319361378e-11	4.628451592086567e-11
58500000	0.004999280292232151	1.4176512874098088e-49	-1.7723391238735171e-62	4.634997552724379e-9	1.5743985988176978e-15	1.4300826284111485e-6	-5.952114458950998e-20	1.1678640757235945e-23	4.021321793367792e-12	1.260477319361378e-11	4.628451592086567e-11
58600000	0.004999280292232151	1.4176512874098088e-49	-1.7753709684335736e-62	4.634997552724379e-9	1.5743985988176978e-15	1.4300826284111485e-6	-5.952114458901757e-20	1.1678640757235945e-23	4.021321793367792e-12	1.260477319361378e-11	4.628451592086567e-11
58700000	0.004999280292232151	1.4176512874098088e-49	-1.778402812952209e-62	4.634997552724379e-9	1.5743985988176978e-15	1.4300826284111485e-6	-5.952114458852516e-20	1.1678640757235945e-23	4.021321793367792e-12	1.260477319361378e-11	4.628451592086567e-11
58800000	0.004999280292232151	1.4176512874098088e-49	-1.7814346574303028e-62	4.634997552724379e-9	1.5743985988176978e-15	1.4300826284111485e-6	-5.952114458803275e-20	1.1678640757235945e-23	4.021321793367792e-12	1.260477319361378e-11	4.628451592086567e-11
58900000	0.004999280292232151	1.4176512874098088e-49	-1.784466501868734e-62	4.634997552724379e-9	1.5743985988176978e-15	1.4300826284111485e-6	-5.952114458754033e-20	1.1678640757235945e-23	4.021321793367792e-12	1.260477319361378e-11	4.628451592086567e-11
59000000	0.004999280292232151	1.4176512874098088e-49	-1.7874983462683823e-62	4.634997552724379e-9	1.5743985988176978e-15	1.4300826284111485e-6	-5.952114458704791e-20	1.1678640757235945e-23	4.021321793367792e-12	1.260477319361378e-11	4.628451592086567e-11
59100000	0.004999280292232151	1.4176512874098088e-49	-1.7905301906301273e-62	4.634997552724379e-9	1.5743985988176978e-15	1.4300826284111485e-6	-5.95211445865555e-20	1.1678640757235945e-23	4.021321793367792e-12	1.260477319361378e-11	4.628451592086567e-11
59200000	0.004999280292232151	1.4176512874098088e-49	-1.7935620349548477e-62	4.634997552724379e-9	1.5743985988176978e-15	1.4300826284111485e-6	-5.952114458606309e-20	1.1678640757235945e-23	4.021321793367792e-12	1.260477319361378e-11	4.628451592086567e-11
59300000	0.004999280292232151	1.4176512874098088e-49	-1.7965938792434233e-62	4.634997552724379e-9	1.5743985988176978e-15	1.4300826284111485e-6	-5.952114458557067e-20	1.1678640757235945e-23	4.021321793367792e-12	1.260477319361378e-11	4.628451592086567e-11
59400000	0.004999280292232151	1.4176512874098088e-49	-1.7996257234967332e-62	4.634997552724379e-9	1.5743985988176978e-15	1.4300826284111485e-6	-5.952114458507826e-20	1.1678640757235945e-23	4.021321793367792e-12	1.260477319361378e-11	4.628451592086567e-11
59500000	0.004999280292232151	1.4176512874098088e-49	-1.8026575677156568e-62	4.634997552724379e-9	1.5743985988176978e-15	1.4300826284111485e-6	-5.952114458458584e-20	1.1678640757235945e-23	4.021321793367792e-12	1.260477319361378e-11	4.628451592086567e-11
59600000	0.004999280292232151	1.4176512874098088e-49	-1.8056894119010737e-62	4.634997552724379e-9	1.5743985988176978e-15	1.4300826284111485e-6	-5.952114458409343e-20	1.1678640757235945e-23	4.021321793367792e-12	1.260477319361378e-11	4.628451592086567e-11
59700000	0.004999280292232151	1.4176512874098088e-49	-1.808721256053863e-62	4.634997552724379e-9	1.5743985988176978e-15	1.4300826284111485e-6	-5.952114458360101e-20	1.1678640757235945e-23	4.021321793367792e-12	1.260477319361378e-11	4.628451592086567e-11
59800000	0.004999280292232151	1.4176512874098088e-49	-1.8117531001749042e-62	4.634997552724379e-9	1.5743985988176978e-15	1.4300826284111485e-6	-5.95211445831086e-20	1.1678640757235945e-23	4.021321793367792e-12	1.260477319361378e-11	4.628451592086567e-11
59900000	0.004999280292232151	1.4176512874098088e-49	-1.8147849442650764e-62	4.634997552724379e-9	1.5743985988176978e-15	1.4300826284111485e-6	-5.952114458261619e-20	1.1678640757235945e-23	4.021321793367792e-12	1.260477319361378e-11	4.628451592086567e-11
60000000	0.004999280292232151	1.4176512874098088e-49	-1.8178167883252593e-62	4.634997552724379e-9	1.5743985988176978e-15	1.4300826284111485e-6	-5.952114458212378e-20	1.1678640757235945e-23	4.021321793367792e-12	1.260477319361378e-11	4.628451592086567e-11
60100000	0.004999280292232151	1.4176512874098088e-49	-1.8208486323563318e-62	4.634997552724379e-9	1.5743985988176978e-15	1.4300826284111485e-6	-5.952114458163135e-20	1.1678640757235945e-23	4.021321793367792e-12	1.260477319361378e-11	4.628451592086567e-11
60200000	0.004999280292232151	1.4176512874098088e-49	-1.8238804763591738e-62	4.634997552724379e-9	1.5743985988176978e-15	1.4300826284111485e-6	-5.952114458113894e-20	1.1678640757235945e-23	4.021321793367792e-12	1.260477319361378e-11	4.628451592086567e-11
60300000	0.004999280292232151	1.4176512874098088e-49	-1.8269123203346642e-62	4.634997552724379e-9	1.5743985988176978e-15	1.4300826284111485e-6	-5.952114458064653e-20	1.1678640757235945e-23	4.021321793367792e-12	1.260477319361378e-11	4.628451592086567e-11
60400000	0.004999280292232151	1.4176512874098086e-49	-1.8299441642836825e-62	4.634997552724379e-9	1.5743985988176978e-15	1.4300826284111485e-6	-5.952114458015412e-20	1.1678640757235945e-23	4.021321793367792e-12	1.260477319361378e-11	4.628451592086567e-11
60500000	0.004999280292232151	1.4176512874098086e-49	-1.832976008207108e-62	4.634997552724379e-9	1.5743985988176978e-15	1.4300826284111485e-6	-5.95211445796617e-20	1.1678640757235945e-23	4.021321793367792e-12	1.260477319361378e-11	4.628451592086567e-11
60600000	0.004999280292232151	1.4176512874098086e-49	-1.8360078521058203e-62	4.634997552724379e-9	1.5743985988176978e-15	1.4300826284111485e-6	-5.952114457916929e-20	1.1678640757235945e-23	4.021321793367792e-12	1.260477319361378e-11	4.628451592086567e-11
60700000	0.004999280292232151	1.4176512874098086e-49	-1.8390396959806984e-62	4.634997552724379e-9	1.5743985988176978e-15	1.4300826284111485e-6	-5.952114457867687e-20	1.1678640757235945e-23	4.021321793367792e-12	1.260477319361378e-11	4.628451592086567e-11
60800000	0.004999280292232151	1.4176512874098086e-49	-1.8420715398326218e-62	4.634997552724379e-9	1.5743985988176978e-15	1.4300826284111485e-6	-5.952114457818446e-20	1.1678640757235945e-23	4.021321793367792e-12	1.260477319361378e-11	4.628451592086567e-11
60900000	0.004999280292232151	1.4176512874098086e-49	-1.84510338366247e-62	4.634997552724379e-9	1.5743985988176978e-15	1.4300826284111485e-6	-5.952114457769204e-20	1.1678640757235945e-23	4.021321793367792e-12	1.260477319361378e-11	4.628451592086567e-11
61000000	0.004999280292232151	1.4176512874098086e-49	-1.8481352274711218e-62	4.634997552724379e-9	1.5743985988176978e-15	1.4300826284111485e-6	-5.952114457719963e-20	1.1678640757235945e-23	4.021321793367792e-12	1.260477319361378e-11	4.628451592086567e-11
61100000	0.004999280292232151	1.4176512874098086e-49	-1.8511670712594573e-62	4.634997552724379e-9	1.5743985988176978e-15	1.4300826284111485e-6	-5.952114457670722e-20	1.1678640757235945e-23	4.021321793367792e-12	1.260477319361378e-11	4.628451592086567e-11
61200000	0.004999280292232151	1.4176512874098086e-49	-1.8541989150283554e-62	4.634997552724379e-9	1.5743985988176978e-15	1.4300826284111485e-6	-5.952114457621481e-20	1.1678640757235945e-23	4.021321793367792e-12	1.260477319361378e-11	4.628451592086567e-11
61300000	0.004999280292232151	1.4176512874098086e-49	-1.8572307587786955e-62	4.634997552724379e-9	1.5743985988176978e-15	1.4300826284111485e-6	-5.952114457572238e-20	1.1678640757235945e-23	4.021321793367792e-12	1.260477319361378e-11	4.628451592086567e-11
61400000	0.004999280292232151	1.4176512874098086e-49	-1.8602626025113569e-62	4.634997552724379e-9	1.5743985988176978e-15	1.4300826284111485e-6	-5.952114457522997e-20	1.1678640757235945e-23	4.021321793367792e-12	1.260477319361378e-11	4.628451592086567e-11
61500000	0.004999280292232151	1.4176512874098084e-49	-1.8632944462272192e-62	4.634997552724379e-9	1.5743985988176978e-15	1.4300826284111485e-6	-5.952114457473756e-20	1.1678640757235945e-23	4.021321793367792e-12	1.260477319361378e-11	4.628451592086567e-11
61600000	0.004999280292232151	1.4176512874098084e-49	-1.8663262899271616e-62	4.634997552724379e-9	1.5743985988176978e-15	1.4300826284111485e-6	-5.952114457424515e-20	1.1678640757235945e-23	4.021321793367792e-12	1.260477319361378e-11	4.628451592086567e-11
61700000	0.004999280292232151	1.4176512874098084e-49	-1.8693581336120632e-62	4.634997552724379e-9	1.5743985988176978e-15	1.4300826284111485e-6	-5.952114457375273e-20	1.1678640757235945e-23	4.021321793367792e-12	1.260477319361378e-11	4.628451592086567e-11
61800000	0.004999280292232151	1.4176512874098084e-49	-1.872389977282804e-62	4.634997552724379e-9	1.5743985988176978e-15	1.4300826284111485e-6	-5.952114457326032e-20	1.1678640757235945e-23	4.021321793367792e-12	1.260477319361378e-11	4.628451592086567e-11
61900000	0.004999280292232151	1.4176512874098084e-49	-1.8754218209402624e-62	4.634997552724379e-9	1.5743985988176978e-15	1.4300826284111485e-6	-5.95211445727679e-20	1.1678640757235945e-23	4.021321793367792e-12	1.260477319361378e-11	4.628451592086567e-11
62000000	0.004999280292232151	1.4176512874098084e-49	-1.8784536645853187e-62	4.634997552724379e-9	1.5743985988176978e-15	1.4300826284111485e-6	-5.952114457227549e-20	1.1678640757235945e-23	4.021321793367792e-12	1.260477319361378e-11	4.628451592086567e-11
62100000	0.004999280292232151	1.4176512874098084e-49	-1.8814855082188516e-62	4.634997552724379e-9	1.5743985988176978e-15	1.4300826284111485e-6	-5.952114457178307e-20	1.1678640757235945e-23	4.021321793367792e-12	1.260477319361378e-11	4.628451592086567e-11
62200000	0.004999280292232151	1.4176512874098084e-49	-1.8845173518417408e-62	4.634997552724379e-9	1.5743985988176978e-15	1.4300826284111485e-6	-5.952114457129066e-20	1.1678640757235945e-23	4.021321793367792e-12	1.260477319361378e-11	4.628451592086567e-11
62300000	0.004999280292232151	1.4176512874098084e-49	-1.8875491954548655e-62	4.634997552724379e-9	1.5743985988176978e-15	1.4300826284111485e-6	-5.952114457079825e-20	1.1678640757235947e-23	4.021321793367792e-12	1.260477319361378e-11	4.628451592086567e-11
62400000	0.004999280292232151	1.4176512874098083e-49	-1.890581039059105e-62	4.634997552724379e-9	1.5743985988176978e-15	1.4300826284111485e-6	-5.952114457030584e-20	1.1678640757235947e-23	4.021321793367792e-12	1.260477319361378e-11	4.628451592086567e-11
62500000	0.004999280292232151	1.4176512874098083e-49	-1.8936128826553388e-62	4.634997552724379e-9	1.5743985988176978e-15	1.4300826284111485e-6	-5.952114456981341e-20	1.1678640757235947e-23	4.021321793367792e-12	1.260477319361378e-11	4.628451592086567e-11
62600000	0.004999280292232151	1.4176512874098083e-49	-1.8966447262444461e-62	4.634997552724379e-9	1.5743985988176978e-15	1.4300826284111485e-6	-5.9521144569321e-20	1.1678640757235947e-23	4.021321793367792e-12	1.260477319361378e-11	4.6284515920865676e-11
62700000	0.004999280292232151	1.4176512874098083e-49	-1.8996765698273065e-62	4.63499755272438e-9	1.5743985988176978e-15	1.4300826284111485e-6	-5.952114456882859e-20	1.1678640757235947e-23	4.021321793367792e-12	1.260477319361378e-11	4.6284515920865676e-11
62800000	0.004999280292232151	1.4176512874098083e-49	-1.902708413404799e-62	4.63499755272438e-9	1.5743985988176978e-15	1.4300826284111483e-6	-5.952114456833618e-20	1.1678640757235947e-23	4.021321793367791e-12	1.260477319361378e-11	4.6284515920865676e-11
62900000	0.004999280292232151	1.4176512874098083e-49	-1.905740256977803e-62	4.63499755272438e-9	1.5743985988176978e-15	1.4300826284111483e-6	-5.952114456784376e-20	1.1678640757235947e-23	4.021321793367791e-12	1.260477319361378e-11	4.6284515920865676e-11
63000000	0.004999280292232151	1.4176512874098083e-49	-1.9087721005471982e-62	4.63499755272438e-9	1.5743985988176978e-15	1.4300826284111483e-6	-5.952114456735135e-20	1.1678640757235947e-23	4.021321793367791e-12	1.260477319361378e-11	4.6284515920865676e-11
63100000	0.004999280292232151	1.4176512874098083e-49	-1.9118039441138635e-62	4.63499755272438e-9	1.5743985988176978e-15	1.4300826284111483e-6	-5.952114456685893e-20	1.1678640757235947e-23	4.021321793367791e-12	1.260477319361378e-11	4.6284515920865676e-11
63200000	0.004999280292232151	1.4176512874098083e-49	-1.9148357876786786e-62	4.63499755272438e-9	1.5743985988176978e-15	1.4300826284111483e-6	-5.952114456636652e-20	1.1678640757235947e-23	4.021321793367791e-12	1.260477319361378e-11	4.6284515920865676e-11
63300000	0.004999280292232151	1.417651287409808e-49	-1.9178676312425228e-62	4.63499755272438e-9	1.5743985988176976e-15	1.4300826284111483e-6	-5.95211445658741e-20	1.1678640757235947e-23	4.021321793367791e-12	1.260477319361378e-11	4.6284515920865676e-11
63400000	0.004999280292232151	1.417651287409808e-49	-1.9208994748062751e-62	4.63499755272438e-9	1.5743985988176976e-15	1.4300826284111483e-6	-5.952114456538169e-20	1.1678640757235947e-23	4.021321793367791e-12	1.260477319361378e-11	4.6284515920865676e-11
63500000	0.004999280292232151	1.417651287409808e-49	-1.9239313183708154e-62	4.63499755272438e-9	1.5743985988176976e-15	1.4300826284111483e-6	-5.952114456488928e-20	1.1678640757235947e-23	4.021321793367791e-12	1.260477319361378e-11	4.6284515920865676e-11
63600000	0.004999280292232151	1.417651287409808e-49	-1.9269631619370224e-62	4.63499755272438e-9	1.5743985988176976e-15	1.4300826284111483e-6	-5.952114456439686e-20	1.1678640757235947e-23	4.021321793367791e-12	1.260477319361378e-11	4.6284515920865676e-11
63700000	0.004999280292232151	1.417651287409808e-49	-1.929995005505776e-62	4.63499755272438e-9	1.5743985988176976e-15	1.4300826284111483e-6	-5.952114456390444e-20	1.1678640757235947e-23	4.021321793367791e-12	1.260477319361378e-11	4.6284515920865676e-11
63800000	0.004999280292232151	1.417651287409808e-49	-1.9330268490779553e-62	4.63499755272438e-9	1.5743985988176976e-15	1.4300826284111483e-6	-5.952114456341203e-20	1.1678640757235947e-23	4.021321793367791e-12	1.260477319361378e-11	4.6284515920865676e-11
63900000	0.004999280292232151	1.417651287409808e-49	-1.9360586926544398e-62	4.63499755272438e-9	1.5743985988176976e-15	1.4300826284111483e-6	-5.952114456291962e-20	1.1678640757235947e-23	4.021321793367791e-12	1.260477319361378e-11	4.6284515920865676e-11
64000000	0.004999280292232151	1.417651287409808e-49	-1.9390905362361088e-62	4.63499755272438e-9	1.5743985988176976e-15	1.4300826284111483e-6	-5.952114456242721e-20	1.1678640757235947e-23	4.021321793367791e-12	1.260477319361378e-11	4.6284515920865676e-11
64100000	0.004999280292232151	1.417651287409808e-49	-1.9421223798238415e-62	4.63499755272438e-9	1.5743985988176976e-15	1.4300826284111483e-6	-5.95211445619348e-20	1.1678640757235947e-23	4.021321793367791e-12	1.260477319361378e-11	4.6284515920865676e-11
64200000	0.004999280292232151	1.4176512874098079e-49	-1.9451542234185174e-62	4.63499755272438e-9	1.5743985988176976e-15	1.4300826284111483e-6	-5.952114456144237e-20	1.1678640757235947e-23	4.021321793367791e-12	1.260477319361378e-11	4.6284515920865676e-11
64300000	0.004999280292232151	1.4176512874098079e-49	-1.9481860670210155e-62	4.63499755272438e-9	1.5743985988176976e-15	1.4300826284111483e-6	-5.952114456094996e-20	1.1678640757235947e-23	4.021321793367791e-12	1.260477319361378e-11	4.6284515920865676e-11
64400000	0.004999280292232151	1.4176512874098079e-49	-1.951217910632216e-62	4.63499755272438e-9	1.5743985988176976e-15	1.4300826284111483e-6	-5.952114456045755e-20	1.1678640757235947e-23	4.021321793367791e-12	1.260477319361378e-11	4.6284515920865676e-11
64500000	0.004999280292232151	1.4176512874098079e-49	-1.9542497542529972e-62	4.63499755272438e-9	1.5743985988176976e-15	1.4300826284111483e-6	-5.952114455996513e-20	1.1678640757235947e-23	4.021321793367791e-12	1.260477319361378e-11	4.6284515920865676e-11
64600000	0.004999280292232151	1.4176512874098079e-49	-1.957281597884239e-62	4.63499755272438e-9	1.5743985988176976e-15	1.4300826284111483e-6	-5.952114455947272e-20	1.1678640757235947e-23	4.021321793367791e-12	1.260477319361378e-11	4.6284515920865676e-11
64700000	0.004999280292232151	1.4176512874098079e-49	-1.9603134415268207e-62	4.63499755272438e-9	1.5743985988176976e-15	1.4300826284111483e-6	-5.952114455898031e-20	1.1678640757235947e-23	4.021321793367791e-12	1.260477319361378e-11	4.6284515920865676e-11
64800000	0.004999280292232151	1.4176512874098079e-49	-1.9633452851816217e-62	4.63499755272438e-9	1.5743985988176976e-15	1.4300826284111483e-6	-5.952114455848789e-20	1.1678640757235947e-23	4.021321793367791e-12	1.260477319361378e-11	4.6284515920865676e-11
64900000	0.004999280292232151	1.4176512874098079e-49	-1.9663771288495215e-62	4.63499755272438e-9	1.5743985988176976e-15	1.4300826284111483e-6	-5.952114455799547e-20	1.1678640757235947e-23	4.021321793367791e-12	1.260477319361378e-11	4.6284515920865676e-11
65000000	0.004999280292232151	1.4176512874098079e-49	-1.969408972531399e-62	4.63499755272438e-9	1.5743985988176976e-15	1.4300826284111483e-6	-5.952114455750306e-20	1.1678640757235947e-23	4.021321793367791e-12	1.260477319361378e-11	4.6284515920865676e-11
65100000	0.004999280292232151	1.4176512874098077e-49	-1.9724408162281337e-62	4.63499755272438e-9	1.5743985988176976e-15	1.4300826284111483e-6	-5.952114455701065e-20	1.1678640757235947e-23	4.021321793367791e-12	1.260477319361378e-11	4.6284515920865676e-11
65200000	0.004999280292232151	1.4176512874098077e-49	-1.9754726599406052e-62	4.63499755272438e-9	1.5743985988176976e-15	1.4300826284111483e-6	-5.952114455651824e-20	1.1678640757235947e-23	4.021321793367791e-12	1.260477319361378e-11	4.6284515920865676e-11
65300000	0.004999280292232151	1.4176512874098077e-49	-1.9785045036696927e-62	4.63499755272438e-9	1.5743985988176976e-15	1.4300826284111483e-6	-5.952114455602583e-20	1.1678640757235947e-23	4.021321793367791e-12	1.260477319361378e-11	4.6284515920865676e-11
65400000	0.004999280292232151	1.4176512874098077e-49	-1.9815363474162754e-62	4.63499755272438e-9	1.5743985988176976e-15	1.4300826284111483e-6	-5.95211445555334e-20	1.1678640757235947e-23	4.021321793367791e-12	1.260477319361378e-11	4.6284515920865676e-11
65500000	0.004999280292232151	1.4176512874098077e-49	-1.984568191181233e-62	4.63499755272438e-9	1.5743985988176976e-15	1.4300826284111483e-6	-5.952114455504099e-20	1.1678640757235947e-23	4.021321793367791e-12	1.260477319361378e-11	4.6284515920865676e-11
65600000	0.004999280292232151	1.4176512874098077e-49	-1.987600034965444e-62	4.63499755272438e-9	1.5743985988176976e-15	1.4300826284111483e-6	-5.952114455454858e-20	1.1678640757235947e-23	4.021321793367791e-12	1.260477319361378e-11	4.6284515920865676e-11
65700000	0.004999280292232151	1.4176512874098077e-49	-1.990631878769789e-62	4.63499755272438e-9	1.5743985988176976e-15	1.4300826284111483e-6	-5.952114455405616e-20	1.1678640757235947e-23	4.021321793367791e-12	1.260477319361378e-11	4.6284515920865676e-11
65800000	0.004999280292232151	1.4176512874098077e-49	-1.9936637225951465e-62	4.63499755272438e-9	1.5743985988176976e-15	1.4300826284111483e-6	-5.952114455356375e-20	1.1678640757235947e-23	4.021321793367791e-12	1.260477319361378e-11	4.6284515920865676e-11
65900000	0.004999280292232151	1.4176512874098077e-49	-1.996695566442396e-62	4.63499755272438e-9	1.5743985988176976e-15	1.4300826284111483e-6	-5.952114455307134e-20	1.1678640757235947e-23	4.021321793367791e-12	1.260477319361378e-11	4.6284515920865676e-11
66000000	0.004999280292232151	1.4176512874098077e-49	-1.999727410312417e-62	4.63499755272438e-9	1.5743985988176976e-15	1.4300826284111483e-6	-5.952114455257892e-20	1.1678640757235947e-23	4.021321793367791e-12	1.260477319361378e-11	4.6284515920865676e-11
66100000	0.004999280292232151	1.4176512874098075e-49	-2.0027592542060887e-62	4.63499755272438e-9	1.5743985988176976e-15	1.4300826284111483e-6	-5.95211445520865e-20	1.1678640757235947e-23	4.021321793367791e-12	1.260477319361378e-11	4.6284515920865676e-11
66200000	0.004999280292232151	1.4176512874098075e-49	-2.0057910981242906e-62	4.63499755272438e-9	1.5743985988176976e-15	1.4300826284111483e-6	-5.952114455159409e-20	1.1678640757235947e-23	4.021321793367791e-12	1.260477319361378e-11	4.6284515920865676e-11
66300000	0.004999280292232151	1.4176512874098075e-49	-2.0088229420679023e-62	4.63499755272438e-9	1.5743985988176976e-15	1.4300826284111483e-6	-5.952114455110168e-20	1.1678640757235947e-23	4.021321793367791e-12	1.260477319361378e-11	4.6284515920865676e-11
66400000	0.004999280292232151	1.4176512874098075e-49	-2.0118547860378024e-62	4.63499755272438e-9	1.5743985988176976e-15	1.4300826284111483e-6	-5.952114455060927e-20	1.1678640757235947e-23	4.021321793367791e-12	1.260477319361378e-11	4.6284515920865676e-11
66500000	0.004999280292232151	1.4176512874098075e-49	-2.0148866300348707e-62	4.63499755272438e-9	1.5743985988176976e-15	1.4300826284111483e-6	-5.952114455011686e-20	1.1678640757235947e-23	4.021321793367791e-12	1.260477319361378e-11	4.6284515920865676e-11
66600000	0.004999280292232151	1.4176512874098075e-49	-2.017918474059986e-62	4.63499755272438e-9	1.5743985988176976e-15	1.4300826284111483e-6	-5.952114454962443e-20	1.1678640757235947e-23	4.021321793367791e-12	1.260477319361378e-11	4.6284515920865676e-11
66700000	0.004999280292232151	1.4176512874098075e-49	-2.02095031810012e-62	4.63499755272438e-9	1.5743985988176976e-15	1.4300826284111483e-6	-5.952114454913202e-20	1.1678640757235947e-23	4.021321793367791e-12	1.260477319361378e-11	4.6284515920865676e-11
66800000	0.004999280292232151	1.4176512874098075e-49	-2.0239821620905428e-62	4.63499755272438e-9	1.5743985988176976e-15	1.4300826284111483e-6	-5.952114454863961e-20	1.1678640757235947e-23	4.021321793367791e-12	1.260477319361378e-11	4.6284515920865676e-11
66900000	0.004999280292232151	1.4176512874098075e-49	-2.027014006023716e-62	4.63499755272438e-9	1.5743985988176976e-15	1.4300826284111483e-6	-5.95211445481472e-20	1.1678640757235947e-23	4.021321793367791e-12	1.260477319361378e-11	4.6284515920865676e-11
67000000	0.004999280292232151	1.4176512874098075e-49	-2.030045849900519e-62	4.63499755272438e-9	1.5743985988176976e-15	1.4300826284111483e-6	-5.952114454765478e-20	1.1678640757235947e-23	4.021321793367791e-12	1.260477319361378e-11	4.6284515920865676e-11
67100000	0.004999280292232151	1.4176512874098075e-49	-2.0330776937218318e-62	4.63499755272438e-9	1.5743985988176976e-15	1.4300826284111483e-6	-5.952114454716237e-20	1.1678640757235947e-23	4.021321793367791e-12	1.260477319361378e-11	4.6284515920865676e-11
67200000	0.004999280292232151	1.4176512874098075e-49	-2.0361095374885333e-62	4.63499755272438e-9	1.5743985988176976e-15	1.4300826284111483e-6	-5.952114454666995e-20	1.1678640757235947e-23	4.021321793367791e-12	1.260477319361378e-11	4.6284515920865676e-11
67300000	0.004999280292232151	1.4176512874098075e-49	-2.039141381201503e-62	4.63499755272438e-9	1.5743985988176976e-15	1.4300826284111483e-6	-5.952114454617753e-20	1.1678640757235947e-23	4.021321793367791e-12	1.260477319361378e-11	4.6284515920865676e-11
67400000	0.004999280292232151	1.4176512874098075e-49	-2.04217322486162e-62	4.63499755272438e-9	1.5743985988176976e-15	1.4300826284111483e-6	-5.952114454568512e-20	1.1678640757235947e-23	4.021321793367791e-12	1.260477319361378e-11	4.6284515920865676e-11
67500000	0.004999280292232151	1.4176512874098075e-49	-2.045205068469764e-62	4.63499755272438e-9	1.5743985988176976e-15	1.4300826284111483e-6	-5.952114454519271e-20	1.1678640757235947e-23	4.021321793367791e-12	1.260477319361378e-11	4.6284515920865676e-11
67600000	0.004999280292232151	1.4176512874098073e-49	-2.048236912026814e-62	4.63499755272438e-9	1.5743985988176976e-15	1.4300826284111483e-6	-5.95211445447003e-20	1.1678640757235947e-23	4.021321793367791e-12	1.260477319361378e-11	4.6284515920865676e-11
67700000	0.004999280292232151	1.4176512874098073e-49	-2.0512687555336497e-62	4.63499755272438e-9	1.5743985988176976e-15	1.4300826284111483e-6	-5.952114454420789e-20	1.1678640757235947e-23	4.021321793367791e-12	1.260477319361378e-11	4.6284515920865676e-11
67800000	0.004999280292232151	1.4176512874098073e-49	-2.05430059899115e-62	4.63499755272438e-9	1.5743985988176976e-15	1.4300826284111483e-6	-5.952114454371546e-20	1.1678640757235947e-23	4.021321793367791e-12	1.260477319361378e-11	4.6284515920865676e-11
67900000	0.004999280292232151	1.4176512874098073e-49	-2.0573324424001945e-62	4.63499755272438e-9	1.5743985988176976e-15	1.4300826284111483e-6	-5.952114454322305e-20	1.1678640757235947e-23	4.021321793367791e-12	1.260477319361378e-11	4.6284515920865676e-11
68000000	0.004999280292232151	1.4176512874098073e-49	-2.0603642857616623e-62	4.63499755272438e-9	1.5743985988176976e-15	1.4300826284111483e-6	-5.952114454273064e-20	1.1678640757235947e-23	4.021321793367791e-12	1.260477319361378e-11	4.6284515920865676e-11
68100000	0.004999280292232151	1.4176512874098073e-49	-2.0633961290764335e-62	4.63499755272438e-9	1.5743985988176976e-15	1.4300826284111483e-6	-5.952114454223823e-20	1.1678640757235947e-23	4.021321793367791e-12	1.260477319361378e-11	4.6284515920865676e-11
68200000	0.004999280292232151	1.4176512874098073e-49	-2.0664279723453864e-62	4.63499755272438e-9	1.5743985988176976e-15	1.4300826284111483e-6	-5.952114454174581e-20	1.1678640757235947e-23	4.021321793367791e-12	1.260477319361378e-11	4.6284515920865676e-11
68300000	0.004999280292232151	1.4176512874098073e-49	-2.0694598155694015e-62	4.63499755272438e-9	1.5743985988176976e-15	1.4300826284111483e-6	-5.95211445412534e-20	1.1678640757235947e-23	4.021321793367791e-12	1.260477319361378e-11	4.6284515920865676e-11
68400000	0.004999280292232151	1.4176512874098073e-49	-2.072491658749357e-62	4.63499755272438e-9	1.5743985988176976e-15	1.4300826284111483e-6	-5.952114454076098e-20	1.1678640757235947e-23	4.021321793367791e-12	1.260477319361378e-11	4.6284515920865676e-11
68500000	0.004999280292232151	1.4176512874098073e-49	-2.075523501886133e-62	4.63499755272438e-9	1.5743985988176976e-15	1.4300826284111483e-6	-5.952114454026856e-20	1.1678640757235947e-23	4.021321793367791e-12	1.260477319361378e-11	4.6284515920865676e-11
68600000	0.004999280292232151	1.4176512874098073e-49	-2.0785553449806088e-62	4.63499755272438e-9	1.5743985988176976e-15	1.4300826284111483e-6	-5.952114453977615e-20	1.1678640757235947e-23	4.021321793367791e-12	1.260477319361378e-11	4.6284515920865676e-11
68700000	0.004999280292232151	1.4176512874098073e-49	-2.081587188033663e-62	4.63499755272438e-9	1.5743985988176976e-15	1.4300826284111483e-6	-5.952114453928374e-20	1.1678640757235947e-23	4.021321793367791e-12	1.260477319361378e-11	4.6284515920865676e-11
68800000	0.004999280292232151	1.4176512874098073e-49	-2.084619031046176e-62	4.63499755272438e-9	1.5743985988176976e-15	1.4300826284111483e-6	-5.952114453879133e-20	1.1678640757235947e-23	4.021321793367791e-12	1.260477319361378e-11	4.6284515920865676e-11
68900000	0.004999280292232151	1.4176512874098073e-49	-2.087650874019027e-62	4.63499755272438e-9	1.5743985988176976e-15	1.4300826284111483e-6	-5.952114453829892e-20	1.1678640757235947e-23	4.021321793367791e-12	1.260477319361378e-11	4.6284515920865676e-11
69000000	0.004999280292232151	1.4176512874098073e-49	-2.0906827169530945e-62	4.63499755272438e-9	1.5743985988176976e-15	1.4300826284111483e-6	-5.952114453780649e-20	1.1678640757235947e-23	4.021321793367791e-12	1.260477319361378e-11	4.6284515920865676e-11
69100000	0.004999280292232151	1.4176512874098073e-49	-2.0937145598492586e-62	4.63499755272438e-9	1.5743985988176976e-15	1.4300826284111483e-6	-5.952114453731408e-20	1.1678640757235947e-23	4.021321793367791e-12	1.260477319361378e-11	4.6284515920865676e-11
69200000	0.004999280292232151	1.4176512874098073e-49	-2.096746402708398e-62	4.63499755272438e-9	1.5743985988176976e-15	1.4300826284111483e-6	-5.952114453682167e-20	1.1678640757235947e-23	4.021321793367791e-12	1.260477319361378e-11	4.6284515920865676e-11
69300000	0.004999280292232151	1.4176512874098073e-49	-2.099778245531393e-62	4.63499755272438e-9	1.5743985988176976e-15	1.4300826284111483e-6	-5.952114453632926e-20	1.1678640757235947e-23	4.021321793367791e-12	1.260477319361378e-11	4.6284515920865676e-11
69400000	0.004999280292232151	1.4176512874098073e-49	-2.1028100883191222e-62	4.63499755272438e-9	1.5743985988176976e-15	1.4300826284111483e-6	-5.952114453583684e-20	1.1678640757235947e-23	4.021321793367791e-12	1.260477319361378e-11	4.6284515920865676e-11
69500000	0.004999280292232151	1.4176512874098073e-49	-2.105841931072465e-62	4.63499755272438e-9	1.5743985988176976e-15	1.4300826284111483e-6	-5.952114453534442e-20	1.1678640757235947e-23	4.021321793367791e-12	1.260477319361378e-11	4.6284515920865676e-11
69600000	0.004999280292232151	1.4176512874098073e-49	-2.108873773792301e-62	4.63499755272438e-9	1.5743985988176976e-15	1.4300826284111483e-6	-5.952114453485201e-20	1.1678640757235947e-23	4.021321793367791e-12	1.260477319361378e-11	4.6284515920865676e-11
69700000	0.004999280292232151	1.4176512874098073e-49	-2.1119056164795096e-62	4.63499755272438e-9	1.5743985988176976e-15	1.4300826284111483e-6	-5.95211445343596e-20	1.1678640757235947e-23	4.021321793367791e-12	1.260477319361378e-11	4.6284515920865676e-11
69800000	0.004999280292232151	1.4176512874098073e-49	-2.1149374591349703e-62	4.63499755272438e-9	1.5743985988176976e-15	1.4300826284111483e-6	-5.952114453386718e-20	1.1678640757235947e-23	4.021321793367791e-12	1.260477319361378e-11	4.6284515920865676e-11
69900000	0.004999280292232151	1.4176512874098073e-49	-2.1179693017595618e-62	4.63499755272438e-9	1.5743985988176976e-15	1.4300826284111483e-6	-5.952114453337477e-20	1.1678640757235947e-23	4.021321793367791e-12	1.260477319361378e-11	4.6284515920865676e-11
70000000	0.004999280292232151	1.4176512874098075e-49	-2.1210011443541638e-62	4.63499755272438e-9	1.5743985988176976e-15	1.4300826284111483e-6	-5.952114453288236e-20	1.1678640757235947e-23	4.021321793367791e-12	1.260477319361378e-11	4.6284515920865676e-11
70100000	0.004999280292232151	1.4176512874098075e-49	-2.124032986919656e-62	4.63499755272438e-9	1.5743985988176976e-15	1.4300826284111483e-6	-5.952114453238993e-20	1.1678640757235947e-23	4.021321793367791e-12	1.260477319361378e-11	4.6284515920865676e-11
70200000	0.004999280292232151	1.4176512874098075e-49	-2.1270648294569167e-62	4.63499755272438e-9	1.5743985988176976e-15	1.4300826284111483e-6	-5.952114453189752e-20	1.1678640757235947e-23	4.021321793367791e-12	1.260477319361378e-11	4.6284515920865676e-11
70300000	0.004999280292232151	1.4176512874098075e-49	-2.1300966719668264e-62	4.63499755272438e-9	1.5743985988176976e-15	1.4300826284111483e-6	-5.952114453140511e-20	1.1678640757235947e-23	4.021321793367791e-12	1.260477319361378e-11	4.6284515920865676e-11
70400000	0.004999280292232151	1.4176512874098075e-49	-2.133128514450264e-62	4.63499755272438e-9	1.5743985988176976e-15	1.4300826284111483e-6	-5.95211445309127e-20	1.1678640757235947e-23	4.021321793367791e-12	1.260477319361378e-11	4.6284515920865676e-11
70500000	0.004999280292232151	1.4176512874098075e-49	-2.136160356908109e-62	4.63499755272438e-9	1.5743985988176976e-15	1.4300826284111483e-6	-5.952114453042029e-20	1.1678640757235947e-23	4.021321793367791e-12	1.260477319361378e-11	4.6284515920865676e-11
70600000	0.004999280292232151	1.4176512874098075e-49	-2.1391921993412404e-62	4.63499755272438e-9	1.5743985988176976e-15	1.4300826284111483e-6	-5.952114452992787e-20	1.1678640757235947e-23	4.021321793367791e-12	1.260477319361378e-11	4.6284515920865676e-11
70700000	0.004999280292232151	1.4176512874098075e-49	-2.1422240417505374e-62	4.63499755272438e-9	1.5743985988176976e-15	1.4300826284111483e-6	-5.952114452943545e-20	1.1678640757235947e-23	4.021321793367791e-12	1.260477319361378e-11	4.6284515920865676e-11
70800000	0.004999280292232151	1.4176512874098075e-49	-2.1452558841368803e-62	4.63499755272438e-9	1.5743985988176976e-15	1.4300826284111483e-6	-5.952114452894304e-20	1.1678640757235947e-23	4.021321793367791e-12	1.260477319361378e-11	4.6284515920865676e-11
70900000	0.004999280292232151	1.4176512874098075e-49	-2.1482877265011475e-62	4.63499755272438e-9	1.5743985988176976e-15	1.4300826284111483e-6	-5.952114452845063e-20	1.1678640757235947e-23	4.021321793367791e-12	1.260477319361378e-11	4.6284515920865676e-11
71000000	0.004999280292232151	1.4176512874098075e-49	-2.151319568844219e-62	4.63499755272438e-9	1.5743985988176976e-15	1.4300826284111483e-6	-5.952114452795821e-20	1.1678640757235947e-23	4.021321793367791e-12	1.260477319361378e-11	4.6284515920865676e-11
71100000	0.004999280292232151	1.4176512874098075e-49	-2.1543514111669738e-62	4.63499755272438e-9	1.5743985988176976e-15	1.4300826284111483e-6	-5.95211445274658e-20	1.1678640757235947e-23	4.021321793367791e-12	1.260477319361378e-11	4.6284515920865676e-11
71200000	0.004999280292232151	1.4176512874098075e-49	-2.1573832534702907e-62	4.63499755272438e-9	1.5743985988176976e-15	1.4300826284111483e-6	-5.952114452697339e-20	1.1678640757235947e-23	4.021321793367791e-12	1.260477319361378e-11	4.6284515920865676e-11
71300000	0.004999280292232151	1.4176512874098075e-49	-2.1604150957550503e-62	4.63499755272438e-9	1.5743985988176976e-15	1.4300826284111483e-6	-5.952114452648096e-20	1.1678640757235947e-23	4.021321793367791e-12	1.260477319361378e-11	4.6284515920865676e-11
71400000	0.004999280292232151	1.4176512874098075e-49	-2.1634469380221312e-62	4.63499755272438e-9	1.5743985988176976e-15	1.4300826284111483e-6	-5.952114452598855e-20	1.1678640757235947e-23	4.021321793367791e-12	1.260477319361378e-11	4.6284515920865676e-11
71500000	0.004999280292232151	1.4176512874098075e-49	-2.1664787802724126e-62	4.63499755272438e-9	1.5743985988176976e-15	1.4300826284111483e-6	-5.952114452549614e-20	1.1678640757235947e-23	4.021321793367791e-12	1.260477319361378e-11	4.6284515920865676e-11
71600000	0.004999280292232151	1.4176512874098075e-49	-2.169510622506774e-62	4.63499755272438e-9	1.5743985988176976e-15	1.4300826284111483e-6	-5.952114452500373e-20	1.1678640757235947e-23	4.021321793367791e-12	1.260477319361378e-11	4.6284515920865676e-11
71700000	0.004999280292232151	1.4176512874098075e-49	-2.1725424647260953e-62	4.63499755272438e-9	1.5743985988176976e-15	1.4300826284111483e-6	-5.952114452451132e-20	1.1678640757235947e-23	4.021321793367791e-12	1.260477319361378e-11	4.6284515920865676e-11
71800000	0.004999280292232151	1.4176512874098075e-49	-2.175574306931255e-62	4.63499755272438e-9	1.5743985988176976e-15	1.4300826284111483e-6	-5.95211445240189e-20	1.1678640757235947e-23	4.021321793367791e-12	1.260477319361378e-11	4.6284515920865676e-11
71900000	0.004999280292232151	1.4176512874098075e-49	-2.178606149123133e-62	4.63499755272438e-9	1.5743985988176976e-15	1.4300826284111483e-6	-5.952114452352648e-20	1.1678640757235947e-23	4.021321793367791e-12	1.260477319361378e-11	4.6284515920865676e-11
72000000	0.004999280292232151	1.4176512874098075e-49	-2.181637991302608e-62	4.63499755272438e-9	1.5743985988176976e-15	1.4300826284111483e-6	-5.952114452303407e-20	1.1678640757235947e-23	4.021321793367791e-12	1.260477319361378e-11	4.6284515920865676e-11
72100000	0.004999280292232151	1.4176512874098077e-49	-2.1846698334705605e-62	4.63499755272438e-9	1.5743985988176976e-15	1.4300826284111483e-6	-5.952114452254166e-20	1.1678640757235947e-23	4.021321793367791e-12	1.260477319361378e-11	4.6284515920865676e-11
72200000	0.004999280292232151	1.4176512874098077e-49	-2.1877016756278688e-62	4.63499755272438e-9	1.5743985988176976e-15	1.4300826284111483e-6	-5.952114452204924e-20	1.1678640757235947e-23	4.021321793367791e-12	1.260477319361378e-11	4.6284515920865676e-11
72300000	0.004999280292232151	1.4176512874098077e-49	-2.1907335177754126e-62	4.63499755272438e-9	1.5743985988176976e-15	1.4300826284111485e-6	-5.952114452155683e-20	1.1678640757235947e-23	4.021321793367791e-12	1.260477319361378e-11	4.6284515920865676e-11
72400000	0.004999280292232151	1.4176512874098077e-49	-2.1937653599140715e-62	4.63499755272438e-9	1.5743985988176976e-15	1.4300826284111485e-6	-5.952114452106442e-20	1.1678640757235947e-23	4.021321793367791e-12	1.260477319361378e-11	4.6284515920865676e-11
72500000	0.004999280292232151	1.4176512874098077e-49	-2.1967972020447247e-62	4.63499755272438e-9	1.5743985988176976e-15	1.4300826284111485e-6	-5.9521144520572e-20	1.1678640757235947e-23	4.021321793367791e-12	1.260477319361378e-11	4.6284515920865676e-11
72600000	0.004999280292232151	1.4176512874098077e-49	-2.1998290441682513e-62	4.63499755272438e-9	1.5743985988176976e-15	1.4300826284111485e-6	-5.952114452007958e-20	1.1678640757235947e-23	4.021321793367791e-12	1.260477319361378e-11	4.6284515920865676e-11
72700000	0.004999280292232151	1.4176512874098077e-49	-2.2028608862855306e-62	4.63499755272438e-9	1.5743985988176976e-15	1.4300826284111485e-6	-5.952114451958717e-20	1.1678640757235947e-23	4.021321793367791e-12	1.260477319361378e-11	4.6284515920865676e-11
72800000	0.004999280292232151	1.4176512874098077e-49	-2.2058927283974424e-62	4.634997552724379e-9	1.5743985988176978e-15	1.4300826284111485e-6	-5.952114451909476e-20	1.1678640757235947e-23	4.021321793367791e-12	1.260477319361378e-11	4.628451592086567e-11
72900000	0.004999280292232151	1.4176512874098077e-49	-2.208924570504866e-62	4.634997552724379e-9	1.5743985988176978e-15	1.4300826284111485e-6	-5.952114451860235e-20	1.1678640757235945e-23	4.021321793367792e-12	1.260477319361378e-11	4.628451592086567e-11
73000000	0.004999280292232151	1.4176512874098077e-49	-2.21195641260868e-62	4.634997552724379e-9	1.5743985988176978e-15	1.4300826284111485e-6	-5.952114451810993e-20	1.1678640757235945e-23	4.021321793367792e-12	1.260477319361378e-11	4.628451592086567e-11
73100000	0.004999280292232151	1.4176512874098077e-49	-2.214988254709765e-62	4.634997552724379e-9	1.5743985988176978e-15	1.4300826284111485e-6	-5.952114451761751e-20	1.1678640757235945e-23	4.021321793367792e-12	1.260477319361378e-11	4.628451592086567e-11
73200000	0.004999280292232151	1.4176512874098077e-49	-2.2180200968089993e-62	4.634997552724379e-9	1.5743985988176978e-15	1.4300826284111485e-6	-5.95211445171251e-20	1.1678640757235945e-23	4.021321793367792e-12	1.260477319361378e-11	4.628451592086567e-11
73300000	0.004999280292232151	1.4176512874098077e-49	-2.2210519389072625e-62	4.634997552724379e-9	1.5743985988176978e-15	1.4300826284111485e-6	-5.952114451663269e-20	1.1678640757235945e-23	4.021321793367792e-12	1.260477319361378e-11	4.628451592086567e-11
73400000	0.004999280292232151	1.4176512874098077e-49	-2.2240837810054342e-62	4.634997552724379e-9	1.5743985988176978e-15	1.4300826284111485e-6	-5.952114451614027e-20	1.1678640757235945e-23	4.021321793367792e-12	1.260477319361378e-11	4.628451592086567e-11
73500000	0.004999280292232151	1.4176512874098077e-49	-2.2271156231043935e-62	4.634997552724379e-9	1.5743985988176978e-15	1.4300826284111485e-6	-5.952114451564786e-20	1.1678640757235945e-23	4.021321793367792e-12	1.260477319361378e-11	4.628451592086567e-11
73600000	0.004999280292232151	1.4176512874098077e-49	-2.23014746520502e-62	4.634997552724379e-9	1.5743985988176978e-15	1.4300826284111485e-6	-5.952114451515544e-20	1.1678640757235945e-23	4.021321793367792e-12	1.260477319361378e-11	4.628451592086567e-11
73700000	0.004999280292232151	1.4176512874098079e-49	-2.233179307308193e-62	4.634997552724379e-9	1.5743985988176978e-15	1.4300826284111485e-6	-5.952114451466303e-20	1.1678640757235945e-23	4.021321793367792e-12	1.260477319361378e-11	4.628451592086567e-11
73800000	0.004999280292232151	1.4176512874098079e-49	-2.2362111494147914e-62	4.634997552724379e-9	1.5743985988176978e-15	1.4300826284111485e-6	-5.952114451417061e-20	1.1678640757235945e-23	4.021321793367792e-12	1.260477319361378e-11	4.628451592086567e-11
73900000	0.004999280292232151	1.4176512874098079e-49	-2.2392429915256954e-62	4.634997552724379e-9	1.5743985988176978e-15	1.4300826284111485e-6	-5.95211445136782e-20	1.1678640757235945e-23	4.021321793367792e-12	1.260477319361378e-11	4.628451592086567e-11
74000000	0.004999280292232151	1.4176512874098079e-49	-2.2422748336417833e-62	4.634997552724379e-9	1.5743985988176978e-15	1.4300826284111485e-6	-5.952114451318579e-20	1.1678640757235945e-23	4.021321793367792e-12	1.260477319361378e-11	4.628451592086567e-11
74100000	0.004999280292232151	1.4176512874098079e-49	-2.2453066757639355e-62	4.634997552724379e-9	1.5743985988176978e-15	1.4300826284111485e-6	-5.952114451269338e-20	1.1678640757235945e-23	4.021321793367792e-12	1.260477319361378e-11	4.628451592086567e-11
74200000	0.004999280292232151	1.4176512874098079e-49	-2.2483385178930303e-62	4.634997552724379e-9	1.5743985988176978e-15	1.4300826284111485e-6	-5.952114451220095e-20	1.1678640757235945e-23	4.021321793367792e-12	1.260477319361378e-11	4.628451592086567e-11
74300000	0.004999280292232151	1.4176512874098079e-49	-2.251370360029948e-62	4.634997552724379e-9	1.5743985988176978e-15	1.4300826284111485e-6	-5.952114451170854e-20	1.1678640757235945e-23	4.021321793367792e-12	1.260477319361378e-11	4.628451592086567e-11
74400000	0.004999280292232151	1.4176512874098079e-49	-2.2544022021755674e-62	4.634997552724379e-9	1.5743985988176978e-15	1.4300826284111485e-6	-5.952114451121613e-20	1.1678640757235945e-23	4.021321793367792e-12	1.260477319361378e-11	4.628451592086567e-11
74500000	0.004999280292232151	1.4176512874098079e-49	-2.257434044330768e-62	4.634997552724379e-9	1.5743985988176978e-15	1.4300826284111485e-6	-5.952114451072372e-20	1.1678640757235945e-23	4.021321793367792e-12	1.260477319361378e-11	4.628451592086567e-11
74600000	0.004999280292232151	1.4176512874098079e-49	-2.2604658864964293e-62	4.634997552724379e-9	1.5743985988176978e-15	1.4300826284111485e-6	-5.95211445102313e-20	1.1678640757235945e-23	4.021321793367792e-12	1.260477319361378e-11	4.628451592086567e-11
74700000	0.004999280292232151	1.4176512874098079e-49	-2.26349772867343e-62	4.634997552724379e-9	1.5743985988176978e-15	1.4300826284111485e-6	-5.952114450973889e-20	1.1678640757235945e-23	4.021321793367792e-12	1.260477319361378e-11	4.628451592086567e-11
74800000	0.004999280292232151	1.4176512874098079e-49	-2.2665295708626504e-62	4.634997552724379e-9	1.5743985988176978e-15	1.4300826284111485e-6	-5.952114450924647e-20	1.1678640757235945e-23	4.021321793367792e-12	1.260477319361378e-11	4.628451592086567e-11
74900000	0.004999280292232151	1.4176512874098079e-49	-2.269561413064969e-62	4.634997552724379e-9	1.5743985988176978e-15	1.4300826284111485e-6	-5.952114450875406e-20	1.1678640757235945e-23	4.021321793367792e-12	1.260477319361378e-11	4.628451592086567e-11
75000000	0.004999280292232151	1.4176512874098079e-49	-2.272593255281266e-62	4.634997552724379e-9	1.5743985988176978e-15	1.4300826284111485e-6	-5.952114450826164e-20	1.1678640757235945e-23	4.021321793367792e-12	1.260477319361378e-11	4.628451592086567e-11
75100000	0.004999280292232151	1.4176512874098079e-49	-2.27562509751242e-62	4.634997552724379e-9	1.5743985988176978e-15	1.4300826284111485e-6	-5.952114450776923e-20	1.1678640757235945e-23	4.021321793367792e-12	1.260477319361378e-11	4.628451592086567e-11
75200000	0.004999280292232151	1.4176512874098079e-49	-2.278656939759311e-62	4.634997552724379e-9	1.5743985988176978e-15	1.4300826284111485e-6	-5.952114450727682e-20	1.1678640757235945e-23	4.021321793367792e-12	1.260477319361378e-11	4.628451592086567e-11
75300000	0.004999280292232151	1.4176512874098079e-49	-2.2816887820228176e-62	4.634997552724379e-9	1.5743985988176978e-15	1.4300826284111485e-6	-5.952114450678441e-20	1.1678640757235945e-23	4.021321793367792e-12	1.260477319361378e-11	4.628451592086567e-11
75400000	0.004999280292232151	1.417651287409808e-49	-2.2847206243038196e-62	4.634997552724379e-9	1.5743985988176978e-15	1.4300826284111485e-6	-5.952114450629198e-20	1.1678640757235945e-23	4.021321793367792e-12	1.260477319361378e-11	4.628451592086567e-11
75500000	0.004999280292232151	1.417651287409808e-49	-2.2877524666031963e-62	4.634997552724379e-9	1.5743985988176978e-15	1.4300826284111485e-6	-5.952114450579957e-20	1.1678640757235945e-23	4.021321793367792e-12	1.260477319361378e-11	4.628451592086567e-11
75600000	0.004999280292232151	1.417651287409808e-49	-2.290784308921827e-62	4.634997552724379e-9	1.5743985988176978e-15	1.4300826284111485e-6	-5.952114450530716e-20	1.1678640757235945e-23	4.021321793367792e-12	1.260477319361378e-11	4.628451592086567e-11
75700000	0.004999280292232151	1.417651287409808e-49	-2.2938161512605907e-62	4.634997552724379e-9	1.5743985988176978e-15	1.4300826284111485e-6	-5.952114450481475e-20	1.1678640757235945e-23	4.021321793367792e-12	1.260477319361378e-11	4.628451592086567e-11
75800000	0.004999280292232151	1.417651287409808e-49	-2.2968479936203675e-62	4.634997552724379e-9	1.5743985988176978e-15	1.4300826284111485e-6	-5.952114450432233e-20	1.1678640757235945e-23	4.021321793367792e-12	1.260477319361378e-11	4.628451592086567e-11
75900000	0.004999280292232151	1.417651287409808e-49	-2.2998798360020365e-62	4.634997552724379e-9	1.5743985988176978e-15	1.4300826284111485e-6	-5.952114450382992e-20	1.1678640757235945e-23	4.021321793367792e-12	1.260477319361378e-11	4.628451592086567e-11
76000000	0.004999280292232151	1.417651287409808e-49	-2.3029116784064766e-62	4.634997552724379e-9	1.5743985988176978e-15	1.4300826284111485e-6	-5.95211445033375e-20	1.1678640757235945e-23	4.021321793367792e-12	1.260477319361378e-11	4.628451592086567e-11
76100000	0.004999280292232151	1.417651287409808e-49	-2.3059435208345676e-62	4.634997552724379e-9	1.5743985988176978e-15	1.4300826284111485e-6	-5.952114450284509e-20	1.1678640757235945e-23	4.021321793367792e-12	1.260477319361378e-11	4.628451592086567e-11
76200000	0.004999280292232151	1.417651287409808e-49	-2.308975363287189e-62	4.634997552724379e-9	1.5743985988176978e-15	1.4300826284111485e-6	-5.952114450235267e-20	1.1678640757235945e-23	4.021321793367792e-12	1.260477319361378e-11	4.628451592086567e-11
76300000	0.004999280292232151	1.417651287409808e-49	-2.3120072057652194e-62	4.634997552724379e-9	1.5743985988176978e-15	1.4300826284111485e-6	-5.952114450186026e-20	1.1678640757235945e-23	4.021321793367792e-12	1.260477319361378e-11	4.628451592086567e-11
76400000	0.004999280292232151	1.417651287409808e-49	-2.315039048269539e-62	4.634997552724379e-9	1.5743985988176978e-15	1.4300826284111485e-6	-5.952114450136785e-20	1.1678640757235945e-23	4.021321793367792e-12	1.260477319361378e-11	4.628451592086567e-11
76500000	0.004999280292232151	1.417651287409808e-49	-2.3180708908010264e-62	4.634997552724379e-9	1.5743985988176978e-15	1.4300826284111485e-6	-5.952114450087544e-20	1.1678640757235945e-23	4.021321793367792e-12	1.260477319361378e-11	4.628451592086567e-11
76600000	0.004999280292232151	1.417651287409808e-49	-2.3211027333605617e-62	4.634997552724379e-9	1.5743985988176978e-15	1.4300826284111485e-6	-5.952114450038301e-20	1.1678640757235945e-23	4.021321793367792e-12	1.260477319361378e-11	4.628451592086567e-11
76700000	0.004999280292232151	1.417651287409808e-49	-2.3241345759351144e-62	4.634997552724379e-9	1.5743985988176978e-15	1.4300826284111485e-6	-5.95211444998906e-20	1.1678640757235945e-23	4.021321793367792e-12	1.260477319361378e-11	4.628451592086567e-11
76800000	0.004999280292232151	1.417651287409808e-49	-2.3271664184599564e-62	4.634997552724379e-9	1.5743985988176978e-15	1.4300826284111485e-6	-5.952114449939819e-20	1.1678640757235945e-23	4.021321793367792e-12	1.260477319361378e-11	4.628451592086567e-11
76900000	0.004999280292232151	1.417651287409808e-49	-2.330198260927549e-62	4.634997552724379e-9	1.5743985988176978e-15	1.4300826284111485e-6	-5.952114449890578e-20	1.1678640757235945e-23	4.021321793367792e-12	1.260477319361378e-11	4.628451592086567e-11
77000000	0.004999280292232151	1.417651287409808e-49	-2.3332301033387713e-62	4.634997552724379e-9	1.5743985988176978e-15	1.4300826284111485e-6	-5.952114449841336e-20	1.1678640757235945e-23	4.021321793367792e-12	1.260477319361378e-11	4.628451592086567e-11
77100000	0.004999280292232151	1.417651287409808e-49	-2.3362619456945034e-62	4.634997552724379e-9	1.5743985988176978e-15	1.4300826284111485e-6	-5.952114449792095e-20	1.1678640757235945e-23	4.021321793367792e-12	1.260477319361378e-11	4.628451592086567e-11
77200000	0.004999280292232151	1.417651287409808e-49	-2.339293787995624e-62	4.634997552724379e-9	1.5743985988176978e-15	1.4300826284111485e-6	-5.952114449742853e-20	1.1678640757235945e-23	4.021321793367792e-12	1.260477319361378e-11	4.628451592086567e-11
77300000	0.004999280292232151	1.417651287409808e-49	-2.342325630243013e-62	4.634997552724379e-9	1.5743985988176978e-15	1.4300826284111485e-6	-5.952114449693612e-20	1.1678640757235945e-23	4.021321793367792e-12	1.260477319361378e-11	4.628451592086567e-11
77400000	0.004999280292232151	1.417651287409808e-49	-2.3453574724375496e-62	4.634997552724379e-9	1.5743985988176978e-15	1.4300826284111485e-6	-5.95211444964437e-20	1.1678640757235945e-23	4.021321793367792e-12	1.260477319361378e-11	4.628451592086567e-11
77500000	0.004999280292232151	1.417651287409808e-49	-2.3483893145801125e-62	4.634997552724379e-9	1.5743985988176978e-15	1.4300826284111485e-6	-5.952114449595129e-20	1.1678640757235945e-23	4.021321793367792e-12	1.260477319361378e-11	4.628451592086567e-11
77600000	0.004999280292232151	1.417651287409808e-49	-2.3514211566715817e-62	4.634997552724379e-9	1.5743985988176978e-15	1.4300826284111485e-6	-5.952114449545888e-20	1.1678640757235945e-23	4.021321793367792e-12	1.260477319361378e-11	4.628451592086567e-11
77700000	0.004999280292232151	1.417651287409808e-49	-2.3544529987128363e-62	4.634997552724379e-9	1.5743985988176978e-15	1.4300826284111485e-6	-5.952114449496647e-20	1.1678640757235945e-23	4.021321793367792e-12	1.260477319361378e-11	4.628451592086567e-11
77800000	0.004999280292232151	1.417651287409808e-49	-2.357484840704756e-62	4.634997552724379e-9	1.5743985988176978e-15	1.4300826284111485e-6	-5.952114449447404e-20	1.1678640757235945e-23	4.021321793367792e-12	1.260477319361378e-11	4.628451592086567e-11
77900000	0.004999280292232151	1.417651287409808e-49	-2.3605166826482197e-62	4.634997552724379e-9	1.5743985988176978e-15	1.4300826284111485e-6	-5.952114449398163e-20	1.1678640757235945e-23	4.021321793367792e-12	1.260477319361378e-11	4.628451592086567e-11
78000000	0.004999280292232151	1.417651287409808e-49	-2.3635485245441073e-62	4.634997552724379e-9	1.5743985988176978e-15	1.4300826284111485e-6	-5.952114449348922e-20	1.1678640757235945e-23	4.021321793367792e-12	1.260477319361378e-11	4.628451592086567e-11
78100000	0.004999280292232151	1.417651287409808e-49	-2.3665803663932974e-62	4.634997552724379e-9	1.5743985988176978e-15	1.4300826284111485e-6	-5.952114449299681e-20	1.1678640757235945e-23	4.021321793367792e-12	1.260477319361378e-11	4.628451592086567e-11
78200000	0.004999280292232151	1.417651287409808e-49	-2.3696122081966696e-62	4.634997552724379e-9	1.5743985988176978e-15	1.4300826284111485e-6	-5.95211444925044e-20	1.1678640757235945e-23	4.021321793367792e-12	1.260477319361378e-11	4.628451592086567e-11
78300000	0.004999280292232151	1.417651287409808e-49	-2.372644049955104e-62	4.634997552724379e-9	1.5743985988176978e-15	1.4300826284111485e-6	-5.952114449201198e-20	1.1678640757235945e-23	4.021321793367792e-12	1.260477319361378e-11	4.628451592086567e-11
78400000	0.004999280292232151	1.417651287409808e-49	-2.3756758916694787e-62	4.634997552724379e-9	1.5743985988176978e-15	1.4300826284111485e-6	-5.952114449151956e-20	1.1678640757235945e-23	4.021321793367792e-12	1.260477319361378e-11	4.628451592086567e-11
78500000	0.004999280292232151	1.417651287409808e-49	-2.378707733340674e-62	4.634997552724379e-9	1.5743985988176978e-15	1.4300826284111485e-6	-5.952114449102715e-20	1.1678640757235945e-23	4.021321793367792e-12	1.260477319361378e-11	4.628451592086567e-11
78600000	0.004999280292232151	1.417651287409808e-49	-2.3817395749695687e-62	4.634997552724379e-9	1.5743985988176978e-15	1.4300826284111485e-6	-5.952114449053473e-20	1.1678640757235945e-23	4.021321793367792e-12	1.260477319361378e-11	4.628451592086567e-11
78700000	0.004999280292232151	1.417651287409808e-49	-2.3847714165570428e-62	4.634997552724379e-9	1.5743985988176978e-15	1.4300826284111485e-6	-5.952114449004232e-20	1.1678640757235945e-23	4.021321793367792e-12	1.260477319361378e-11	4.628451592086567e-11
78800000	0.004999280292232151	1.417651287409808e-49	-2.3878032581039747e-62	4.634997552724379e-9	1.5743985988176978e-15	1.4300826284111485e-6	-5.952114448954991e-20	1.1678640757235945e-23	4.021321793367792e-12	1.260477319361378e-11	4.628451592086567e-11
78900000	0.004999280292232151	1.417651287409808e-49	-2.3908350996112447e-62	4.634997552724379e-9	1.5743985988176978e-15	1.4300826284111485e-6	-5.95211444890575e-20	1.1678640757235945e-23	4.021321793367792e-12	1.260477319361378e-11	4.628451592086567e-11
79000000	0.004999280292232151	1.417651287409808e-49	-2.3938669410797318e-62	4.634997552724379e-9	1.5743985988176978e-15	1.4300826284111485e-6	-5.952114448856507e-20	1.1678640757235945e-23	4.021321793367792e-12	1.260477319361378e-11	4.628451592086567e-11
79100000	0.004999280292232151	1.417651287409808e-49	-2.3968987825103147e-62	4.634997552724379e-9	1.5743985988176978e-15	1.4300826284111485e-6	-5.952114448807266e-20	1.1678640757235945e-23	4.021321793367792e-12	1.260477319361378e-11	4.628451592086567e-11
79200000	0.004999280292232151	1.417651287409808e-49	-2.399930623903874e-62	4.634997552724379e-9	1.5743985988176978e-15	1.4300826284111485e-6	-5.952114448758025e-20	1.1678640757235945e-23	4.021321793367792e-12	1.260477319361378e-11	4.628451592086567e-11
79300000	0.004999280292232151	1.417651287409808e-49	-2.4029624652612878e-62	4.634997552724379e-9	1.5743985988176978e-15	1.4300826284111485e-6	-5.952114448708784e-20	1.1678640757235945e-23	4.021321793367792e-12	1.260477319361378e-11	4.628451592086567e-11
79400000	0.004999280292232151	1.417651287409808e-49	-2.4059943065834362e-62	4.634997552724379e-9	1.5743985988176978e-15	1.4300826284111485e-6	-5.952114448659542e-20	1.1678640757235945e-23	4.021321793367792e-12	1.260477319361378e-11	4.628451592086567e-11
79500000	0.004999280292232151	1.417651287409808e-49	-2.4090261478711985e-62	4.634997552724379e-9	1.5743985988176978e-15	1.4300826284111485e-6	-5.9521144486103e-20	1.1678640757235945e-23	4.021321793367792e-12	1.260477319361378e-11	4.628451592086567e-11
79600000	0.004999280292232151	1.417651287409808e-49	-2.4120579891254538e-62	4.634997552724379e-9	1.5743985988176978e-15	1.4300826284111485e-6	-5.952114448561059e-20	1.1678640757235945e-23	4.021321793367792e-12	1.260477319361378e-11	4.628451592086567e-11
79700000	0.004999280292232151	1.417651287409808e-49	-2.4150898303470816e-62	4.634997552724379e-9	1.5743985988176978e-15	1.4300826284111485e-6	-5.952114448511818e-20	1.1678640757235945e-23	4.021321793367792e-12	1.260477319361378e-11	4.628451592086567e-11
79800000	0.004999280292232151	1.417651287409808e-49	-2.4181216715369615e-62	4.634997552724379e-9	1.5743985988176978e-15	1.4300826284111485e-6	-5.952114448462576e-20	1.1678640757235945e-23	4.021321793367792e-12	1.260477319361378e-11	4.628451592086567e-11
79900000	0.004999280292232151	1.417651287409808e-49	-2.4211535126959723e-62	4.634997552724379e-9	1.5743985988176978e-15	1.4300826284111485e-6	-5.952114448413335e-20	1.1678640757235945e-23	4.021321793367792e-12	1.260477319361378e-11	4.628451592086567e-11
80000000	0.004999280292232151	1.417651287409808e-49	-2.4241853538249936e-62	4.634997552724379e-9	1.5743985988176978e-15	1.4300826284111485e-6	-5.952114448364094e-20	1.1678640757235945e-23	4.021321793367792e-12	1.260477319361378e-11	4.628451592086567e-11
80100000	0.004999280292232151	1.417651287409808e-49	-2.4272171949249046e-62	4.634997552724379e-9	1.5743985988176978e-15	1.4300826284111485e-6	-5.952114448314852e-20	1.1678640757235945e-23	4.021321793367792e-12	1.260477319361378e-11	4.628451592086567e-11
80200000	0.004999280292232151	1.417651287409808e-49	-2.4302490359965847e-62	4.634997552724379e-9	1.5743985988176978e-15	1.4300826284111485e-6	-5.95211444826561e-20	1.1678640757235945e-23	4.021321793367792e-12	1.260477319361378e-11	4.628451592086567e-11
80300000	0.004999280292232151	1.417651287409808e-49	-2.4332808770409137e-62	4.634997552724379e-9	1.5743985988176978e-15	1.4300826284111485e-6	-5.952114448216369e-20	1.1678640757235945e-23	4.021321793367792e-12	1.260477319361378e-11	4.628451592086567e-11
80400000	0.004999280292232151	1.417651287409808e-49	-2.4363127180587707e-62	4.634997552724379e-9	1.5743985988176978e-15	1.4300826284111485e-6	-5.952114448167128e-20	1.1678640757235945e-23	4.021321793367792e-12	1.260477319361378e-11	4.628451592086567e-11
80500000	0.004999280292232151	1.417651287409808e-49	-2.439344559051035e-62	4.634997552724379e-9	1.5743985988176978e-15	1.4300826284111485e-6	-5.952114448117887e-20	1.1678640757235945e-23	4.021321793367792e-12	1.260477319361378e-11	4.628451592086567e-11
80600000	0.004999280292232151	1.417651287409808e-49	-2.4423764000185853e-62	4.634997552724379e-9	1.5743985988176978e-15	1.4300826284111485e-6	-5.952114448068646e-20	1.1678640757235945e-23	4.021321793367792e-12	1.260477319361378e-11	4.628451592086567e-11
80700000	0.004999280292232151	1.4176512874098079e-49	-2.445408240962302e-62	4.634997552724379e-9	1.5743985988176978e-15	1.4300826284111485e-6	-5.952114448019403e-20	1.1678640757235945e-23	4.021321793367792e-12	1.260477319361378e-11	4.628451592086567e-11
80800000	0.004999280292232151	1.4176512874098079e-49	-2.448440081883064e-62	4.634997552724379e-9	1.5743985988176978e-15	1.4300826284111485e-6	-5.952114447970162e-20	1.1678640757235945e-23	4.021321793367792e-12	1.260477319361378e-11	4.628451592086567e-11
80900000	0.004999280292232151	1.4176512874098079e-49	-2.4514719227817503e-62	4.634997552724379e-9	1.5743985988176978e-15	1.4300826284111485e-6	-5.952114447920921e-20	1.1678640757235945e-23	4.021321793367792e-12	1.260477319361378e-11	4.628451592086567e-11
81000000	0.004999280292232151	1.4176512874098079e-49	-2.454503763659241e-62	4.634997552724379e-9	1.5743985988176978e-15	1.4300826284111485e-6	-5.95211444787168e-20	1.1678640757235945e-23	4.021321793367792e-12	1.260477319361378e-11	4.628451592086567e-11
81100000	0.004999280292232151	1.4176512874098079e-49	-2.4575356045164148e-62	4.634997552724379e-9	1.5743985988176978e-15	1.4300826284111485e-6	-5.952114447822438e-20	1.1678640757235945e-23	4.021321793367792e-12	1.260477319361378e-11	4.628451592086567e-11
81200000	0.004999280292232151	1.4176512874098079e-49	-2.4605674453541515e-62	4.634997552724379e-9	1.5743985988176978e-15	1.4300826284111485e-6	-5.952114447773197e-20	1.1678640757235945e-23	4.021321793367792e-12	1.260477319361378e-11	4.628451592086567e-11
81300000	0.004999280292232151	1.4176512874098079e-49	-2.46359928617333e-62	4.634997552724379e-9	1.5743985988176978e-15	1.4300826284111485e-6	-5.952114447723955e-20	1.1678640757235944e-23	4.021321793367792e-12	1.260477319361378e-11	4.628451592086567e-11
81400000	0.004999280292232151	1.4176512874098079e-49	-2.46663112697483e-62	4.634997552724379e-9	1.5743985988176978e-15	1.4300826284111485e-6	-5.952114447674713e-20	1.1678640757235944e-23	4.021321793367792e-12	1.260477319361378e-11	4.628451592086567e-11
81500000	0.004999280292232151	1.4176512874098079e-49	-2.469662967759531e-62	4.634997552724379e-9	1.5743985988176978e-15	1.4300826284111485e-6	-5.952114447625472e-20	1.1678640757235944e-23	4.021321793367792e-12	1.260477319361378e-11	4.628451592086567e-11
81600000	0.004999280292232151	1.4176512874098079e-49	-2.4726948085283117e-62	4.634997552724379e-9	1.5743985988176978e-15	1.4300826284111485e-6	-5.952114447576231e-20	1.1678640757235944e-23	4.021321793367792e-12	1.260477319361378e-11	4.628451592086567e-11
81700000	0.004999280292232151	1.4176512874098079e-49	-2.475726649282052e-62	4.634997552724379e-9	1.5743985988176978e-15	1.4300826284111485e-6	-5.95211444752699e-20	1.1678640757235944e-23	4.021321793367792e-12	1.260477319361378e-11	4.628451592086567e-11
81800000	0.004999280292232151	1.4176512874098079e-49	-2.478758490021631e-62	4.634997552724379e-9	1.5743985988176978e-15	1.4300826284111485e-6	-5.952114447477749e-20	1.1678640757235944e-23	4.021321793367792e-12	1.260477319361378e-11	4.628451592086567e-11
81900000	0.004999280292232151	1.4176512874098079e-49	-2.4817903307479284e-62	4.634997552724379e-9	1.5743985988176978e-15	1.4300826284111485e-6	-5.952114447428506e-20	1.1678640757235944e-23	4.021321793367792e-12	1.260477319361378e-11	4.628451592086567e-11
82000000	0.004999280292232151	1.4176512874098079e-49	-2.484822171461823e-62	4.634997552724379e-9	1.5743985988176978e-15	1.4300826284111485e-6	-5.952114447379265e-20	1.1678640757235944e-23	4.021321793367792e-12	1.260477319361378e-11	4.628451592086567e-11
82100000	0.004999280292232151	1.4176512874098079e-49	-2.487854012164194e-62	4.634997552724379e-9	1.5743985988176978e-15	1.4300826284111485e-6	-5.952114447330024e-20	1.1678640757235944e-23	4.021321793367792e-12	1.260477319361378e-11	4.628451592086567e-11
82200000	0.004999280292232151	1.4176512874098079e-49	-2.4908858528559218e-62	4.634997552724379e-9	1.5743985988176978e-15	1.4300826284111485e-6	-5.952114447280782e-20	1.1678640757235944e-23	4.021321793367792e-12	1.260477319361378e-11	4.628451592086567e-11
82300000	0.004999280292232151	1.4176512874098079e-49	-2.4939176935378853e-62	4.634997552724379e-9	1.5743985988176978e-15	1.4300826284111485e-6	-5.952114447231541e-20	1.1678640757235944e-23	4.021321793367792e-12	1.260477319361378e-11	4.628451592086567e-11
82400000	0.004999280292232151	1.4176512874098079e-49	-2.496949534210963e-62	4.634997552724379e-9	1.5743985988176978e-15	1.4300826284111485e-6	-5.9521144471823e-20	1.1678640757235944e-23	4.021321793367792e-12	1.260477319361378e-11	4.628451592086567e-11
82500000	0.004999280292232151	1.4176512874098079e-49	-2.4999813748760356e-62	4.634997552724379e-9	1.5743985988176978e-15	1.4300826284111485e-6	-5.952114447133058e-20	1.1678640757235944e-23	4.021321793367792e-12	1.260477319361378e-11	4.628451592086567e-11
82600000	0.004999280292232151	1.4176512874098079e-49	-2.503013215533981e-62	4.634997552724379e-9	1.5743985988176978e-15	1.4300826284111483e-6	-5.952114447083816e-20	1.1678640757235944e-23	4.021321793367792e-12	1.260477319361378e-11	4.628451592086567e-11
82700000	0.004999280292232151	1.4176512874098079e-49	-2.50604505618568e-62	4.634997552724379e-9	1.5743985988176978e-15	1.4300826284111483e-6	-5.952114447034575e-20	1.1678640757235944e-23	4.021321793367792e-12	1.2604773193613779e-11	4.628451592086567e-11
82800000	0.004999280292232151	1.4176512874098079e-49	-2.509076896832011e-62	4.634997552724379e-9	1.5743985988176978e-15	1.4300826284111483e-6	-5.952114446985334e-20	1.1678640757235944e-23	4.021321793367792e-12	1.2604773193613779e-11	4.628451592086567e-11
82900000	0.004999280292232151	1.4176512874098077e-49	-2.5121087374738538e-62	4.634997552724379e-9	1.5743985988176978e-15	1.4300826284111483e-6	-5.952114446936093e-20	1.1678640757235944e-23	4.021321793367792e-12	1.2604773193613779e-11	4.628451592086567e-11
83000000	0.004999280292232151	1.4176512874098077e-49	-2.5151405781120872e-62	4.634997552724379e-9	1.5743985988176978e-15	1.4300826284111483e-6	-5.952114446886852e-20	1.1678640757235944e-23	4.021321793367792e-12	1.2604773193613779e-11	4.628451592086567e-11
83100000	0.004999280292232151	1.4176512874098077e-49	-2.5181724187475912e-62	4.634997552724379e-9	1.5743985988176978e-15	1.4300826284111483e-6	-5.952114446837609e-20	1.1678640757235944e-23	4.021321793367792e-12	1.2604773193613779e-11	4.628451592086567e-11
83200000	0.004999280292232151	1.4176512874098077e-49	-2.521204259381245e-62	4.634997552724379e-9	1.5743985988176978e-15	1.4300826284111483e-6	-5.952114446788368e-20	1.1678640757235944e-23	4.021321793367792e-12	1.2604773193613779e-11	4.628451592086567e-11
83300000	0.004999280292232151	1.4176512874098077e-49	-2.5242361000139275e-62	4.634997552724379e-9	1.5743985988176978e-15	1.4300826284111483e-6	-5.952114446739127e-20	1.1678640757235944e-23	4.021321793367791e-12	1.2604773193613779e-11	4.628451592086567e-11
83400000	0.004999280292232151	1.4176512874098077e-49	-2.527267940646518e-62	4.634997552724379e-9	1.5743985988176978e-15	1.4300826284111483e-6	-5.952114446689886e-20	1.1678640757235944e-23	4.021321793367791e-12	1.2604773193613779e-11	4.628451592086567e-11
83500000	0.004999280292232151	1.4176512874098077e-49	-2.5302997812798967e-62	4.634997552724379e-9	1.5743985988176978e-15	1.4300826284111483e-6	-5.952114446640644e-20	1.1678640757235944e-23	4.021321793367791e-12	1.2604773193613779e-11	4.628451592086567e-11
83600000	0.004999280292232151	1.4176512874098077e-49	-2.5333316219149425e-62	4.634997552724379e-9	1.5743985988176978e-15	1.4300826284111483e-6	-5.952114446591402e-20	1.1678640757235944e-23	4.021321793367791e-12	1.2604773193613779e-11	4.628451592086567e-11
83700000	0.004999280292232151	1.4176512874098077e-49	-2.5363634625525348e-62	4.634997552724379e-9	1.5743985988176978e-15	1.4300826284111483e-6	-5.952114446542161e-20	1.1678640757235944e-23	4.021321793367791e-12	1.2604773193613779e-11	4.628451592086567e-11
83800000	0.004999280292232151	1.4176512874098077e-49	-2.5393953031935525e-62	4.634997552724379e-9	1.5743985988176978e-15	1.4300826284111483e-6	-5.95211444649292e-20	1.1678640757235944e-23	4.021321793367791e-12	1.2604773193613779e-11	4.628451592086567e-11
83900000	0.004999280292232151	1.4176512874098077e-49	-2.5424271438388754e-62	4.634997552724379e-9	1.5743985988176976e-15	1.4300826284111483e-6	-5.952114446443678e-20	1.1678640757235944e-23	4.021321793367791e-12	1.2604773193613779e-11	4.628451592086567e-11
84000000	0.004999280292232151	1.4176512874098077e-49	-2.545458984489383e-62	4.634997552724379e-9	1.5743985988176976e-15	1.4300826284111483e-6	-5.952114446394437e-20	1.1678640757235944e-23	4.021321793367791e-12	1.2604773193613779e-11	4.628451592086567e-11
84100000	0.004999280292232151	1.4176512874098077e-49	-2.548490825145954e-62	4.634997552724379e-9	1.5743985988176976e-15	1.4300826284111483e-6	-5.952114446345196e-20	1.1678640757235944e-23	4.021321793367791e-12	1.2604773193613779e-11	4.628451592086567e-11
84200000	0.004999280292232151	1.4176512874098077e-49	-2.551522665809468e-62	4.634997552724379e-9	1.5743985988176976e-15	1.4300826284111483e-6	-5.952114446295953e-20	1.1678640757235944e-23	4.021321793367791e-12	1.2604773193613779e-11	4.628451592086567e-11
84300000	0.004999280292232151	1.4176512874098077e-49	-2.5545545064808054e-62	4.634997552724379e-9	1.5743985988176976e-15	1.4300826284111483e-6	-5.952114446246712e-20	1.1678640757235944e-23	4.021321793367791e-12	1.2604773193613779e-11	4.628451592086567e-11
84400000	0.004999280292232151	1.4176512874098077e-49	-2.557586347160844e-62	4.634997552724379e-9	1.5743985988176976e-15	1.4300826284111483e-6	-5.952114446197471e-20	1.1678640757235944e-23	4.021321793367791e-12	1.2604773193613779e-11	4.628451592086567e-11
84500000	0.004999280292232151	1.4176512874098077e-49	-2.560618187850464e-62	4.634997552724379e-9	1.5743985988176976e-15	1.4300826284111483e-6	-5.95211444614823e-20	1.1678640757235944e-23	4.021321793367791e-12	1.2604773193613779e-11	4.628451592086567e-11
84600000	0.004999280292232151	1.4176512874098077e-49	-2.563650028550544e-62	4.634997552724379e-9	1.5743985988176976e-15	1.4300826284111483e-6	-5.952114446098989e-20	1.1678640757235944e-23	4.021321793367791e-12	1.2604773193613779e-11	4.628451592086567e-11
84700000	0.004999280292232151	1.4176512874098077e-49	-2.566681869261964e-62	4.634997552724379e-9	1.5743985988176976e-15	1.4300826284111483e-6	-5.952114446049747e-20	1.1678640757235944e-23	4.021321793367791e-12	1.2604773193613779e-11	4.628451592086567e-11
84800000	0.004999280292232151	1.4176512874098077e-49	-2.5697137099856038e-62	4.634997552724379e-9	1.5743985988176976e-15	1.4300826284111483e-6	-5.952114446000505e-20	1.1678640757235944e-23	4.021321793367791e-12	1.2604773193613779e-11	4.628451592086567e-11
84900000	0.004999280292232151	1.4176512874098077e-49	-2.5727455507223418e-62	4.634997552724379e-9	1.5743985988176976e-15	1.4300826284111483e-6	-5.952114445951264e-20	1.1678640757235944e-23	4.021321793367791e-12	1.2604773193613779e-11	4.628451592086567e-11
85000000	0.004999280292232151	1.4176512874098077e-49	-2.575777391473058e-62	4.634997552724379e-9	1.5743985988176976e-15	1.4300826284111483e-6	-5.952114445902022e-20	1.1678640757235944e-23	4.021321793367791e-12	1.2604773193613779e-11	4.628451592086567e-11
85100000	0.004999280292232151	1.4176512874098075e-49	-2.578809232238631e-62	4.634997552724379e-9	1.5743985988176976e-15	1.4300826284111483e-6	-5.952114445852781e-20	1.1678640757235944e-23	4.021321793367791e-12	1.2604773193613779e-11	4.628451592086567e-11
85200000	0.004999280292232151	1.4176512874098075e-49	-2.5818410730199414e-62	4.634997552724379e-9	1.5743985988176976e-15	1.4300826284111483e-6	-5.95211444580354e-20	1.1678640757235944e-23	4.021321793367791e-12	1.2604773193613779e-11	4.628451592086567e-11
85300000	0.004999280292232151	1.4176512874098075e-49	-2.584872913817867e-62	4.634997552724379e-9	1.5743985988176976e-15	1.4300826284111483e-6	-5.952114445754299e-20	1.1678640757235944e-23	4.021321793367791e-12	1.2604773193613779e-11	4.628451592086567e-11
85400000	0.004999280292232151	1.4176512874098075e-49	-2.5879047546332884e-62	4.634997552724379e-9	1.5743985988176976e-15	1.4300826284111483e-6	-5.952114445705056e-20	1.1678640757235944e-23	4.021321793367791e-12	1.2604773193613779e-11	4.628451592086567e-11
85500000	0.004999280292232151	1.4176512874098075e-49	-2.5909365954670844e-62	4.634997552724379e-9	1.5743985988176976e-15	1.4300826284111483e-6	-5.952114445655815e-20	1.1678640757235944e-23	4.021321793367791e-12	1.2604773193613779e-11	4.628451592086567e-11
85600000	0.004999280292232151	1.4176512874098075e-49	-2.5939684363201344e-62	4.634997552724379e-9	1.5743985988176976e-15	1.4300826284111483e-6	-5.952114445606574e-20	1.1678640757235944e-23	4.021321793367791e-12	1.2604773193613779e-11	4.628451592086567e-11
85700000	0.004999280292232151	1.4176512874098075e-49	-2.5970002771933174e-62	4.634997552724379e-9	1.5743985988176976e-15	1.4300826284111483e-6	-5.952114445557333e-20	1.1678640757235944e-23	4.021321793367791e-12	1.2604773193613779e-11	4.628451592086567e-11
85800000	0.004999280292232151	1.4176512874098075e-49	-2.6000321180875135e-62	4.634997552724379e-9	1.5743985988176976e-15	1.4300826284111483e-6	-5.952114445508092e-20	1.1678640757235944e-23	4.021321793367791e-12	1.2604773193613779e-11	4.628451592086567e-11
85900000	0.004999280292232151	1.4176512874098075e-49	-2.603063959003602e-62	4.634997552724379e-9	1.5743985988176976e-15	1.4300826284111483e-6	-5.95211444545885e-20	1.1678640757235944e-23	4.021321793367791e-12	1.2604773193613779e-11	4.628451592086567e-11
86000000	0.004999280292232151	1.4176512874098075e-49	-2.606095799942461e-62	4.634997552724379e-9	1.5743985988176976e-15	1.4300826284111483e-6	-5.952114445409608e-20	1.1678640757235944e-23	4.021321793367791e-12	1.2604773193613779e-11	4.628451592086567e-11
86100000	0.004999280292232151	1.4176512874098075e-49	-2.6091276409049715e-62	4.634997552724379e-9	1.5743985988176976e-15	1.4300826284111483e-6	-5.952114445360367e-20	1.1678640757235944e-23	4.021321793367791e-12	1.2604773193613779e-11	4.628451592086567e-11
86200000	0.004999280292232151	1.4176512874098075e-49	-2.612159481892012e-62	4.634997552724379e-9	1.5743985988176976e-15	1.4300826284111483e-6	-5.952114445311125e-20	1.1678640757235944e-23	4.021321793367791e-12	1.2604773193613779e-11	4.628451592086567e-11
86300000	0.004999280292232151	1.4176512874098075e-49	-2.615191322904462e-62	4.634997552724379e-9	1.5743985988176976e-15	1.4300826284111483e-6	-5.952114445261884e-20	1.1678640757235944e-23	4.021321793367791e-12	1.2604773193613779e-11	4.628451592086567e-11
86400000	0.004999280292232151	1.4176512874098075e-49	-2.6182231639432003e-62	4.634997552724379e-9	1.5743985988176976e-15	1.4300826284111483e-6	-5.952114445212643e-20	1.1678640757235944e-23	4.021321793367791e-12	1.2604773193613779e-11	4.628451592086567e-11
86500000	0.004999280292232151	1.4176512874098075e-49	-2.621255005009107e-62	4.634997552724379e-9	1.5743985988176976e-15	1.4300826284111483e-6	-5.952114445163402e-20	1.1678640757235944e-23	4.021321793367791e-12	1.2604773193613779e-11	4.628451592086567e-11
86600000	0.004999280292232151	1.4176512874098075e-49	-2.6242868461030613e-62	4.634997552724379e-9	1.5743985988176976e-15	1.4300826284111483e-6	-5.95211444511416e-20	1.1678640757235944e-23	4.021321793367791e-12	1.2604773193613779e-11	4.628451592086567e-11
86700000	0.004999280292232151	1.4176512874098075e-49	-2.6273186872005757e-62	4.634997552724379e-9	1.5743985988176976e-15	1.4300826284111483e-6	-5.952114445064918e-20	1.1678640757235944e-23	4.021321793367791e-12	1.2604773193613779e-11	4.628451592086567e-11
86800000	0.004999280292232151	1.4176512874098075e-49	-2.6303505281837183e-62	4.634997552724379e-9	1.5743985988176976e-15	1.4300826284111483e-6	-5.952114445015677e-20	1.1678640757235944e-23	4.021321793367791e-12	1.2604773193613779e-11	4.628451592086567e-11
86900000	0.004999280292232151	1.4176512874098075e-49	-2.633382369040024e-62	4.634997552724379e-9	1.5743985988176976e-15	1.4300826284111483e-6	-5.952114444966436e-20	1.1678640757235944e-23	4.021321793367791e-12	1.2604773193613779e-11	4.628451592086567e-11
87000000	0.004999280292232151	1.4176512874098075e-49	-2.6364142097724458e-62	4.634997552724379e-9	1.5743985988176976e-15	1.4300826284111483e-6	-5.952114444917195e-20	1.1678640757235944e-23	4.021321793367791e-12	1.2604773193613779e-11	4.628451592086567e-11
87100000	0.004999280292232151	1.4176512874098075e-49	-2.6394460503839356e-62	4.634997552724379e-9	1.5743985988176976e-15	1.4300826284111483e-6	-5.952114444867953e-20	1.1678640757235944e-23	4.021321793367791e-12	1.2604773193613779e-11	4.628451592086567e-11
87200000	0.004999280292232151	1.4176512874098075e-49	-2.642477890877446e-62	4.634997552724379e-9	1.5743985988176976e-15	1.4300826284111483e-6	-5.952114444818711e-20	1.1678640757235944e-23	4.021321793367791e-12	1.2604773193613779e-11	4.628451592086567e-11
87300000	0.004999280292232151	1.4176512874098075e-49	-2.6455097312559297e-62	4.634997552724379e-9	1.5743985988176976e-15	1.4300826284111483e-6	-5.95211444476947e-20	1.1678640757235944e-23	4.021321793367791e-12	1.2604773193613779e-11	4.628451592086567e-11
87400000	0.004999280292232151	1.4176512874098075e-49	-2.6485415715223394e-62	4.634997552724379e-9	1.5743985988176976e-15	1.4300826284111483e-6	-5.952114444720229e-20	1.1678640757235944e-23	4.021321793367791e-12	1.2604773193613779e-11	4.628451592086567e-11
87500000	0.004999280292232151	1.4176512874098075e-49	-2.6515734116796272e-62	4.634997552724379e-9	1.5743985988176976e-15	1.4300826284111483e-6	-5.952114444670987e-20	1.1678640757235944e-23	4.021321793367791e-12	1.2604773193613779e-11	4.628451592086567e-11
87600000	0.004999280292232151	1.4176512874098075e-49	-2.6546052517307463e-62	4.634997552724379e-9	1.5743985988176976e-15	1.4300826284111483e-6	-5.952114444621746e-20	1.1678640757235944e-23	4.021321793367791e-12	1.2604773193613779e-11	4.628451592086567e-11
87700000	0.004999280292232151	1.4176512874098075e-49	-2.657637091678649e-62	4.634997552724379e-9	1.5743985988176976e-15	1.4300826284111483e-6	-5.952114444572505e-20	1.1678640757235944e-23	4.021321793367791e-12	1.2604773193613779e-11	4.628451592086567e-11
87800000	0.004999280292232151	1.4176512874098075e-49	-2.6606689315262874e-62	4.634997552724379e-9	1.5743985988176976e-15	1.4300826284111483e-6	-5.952114444523262e-20	1.1678640757235944e-23	4.021321793367791e-12	1.2604773193613779e-11	4.628451592086567e-11
87900000	0.004999280292232151	1.4176512874098075e-49	-2.6637007712766147e-62	4.634997552724379e-9	1.5743985988176976e-15	1.4300826284111483e-6	-5.952114444474021e-20	1.1678640757235944e-23	4.021321793367791e-12	1.2604773193613779e-11	4.628451592086567e-11
88000000	0.004999280292232151	1.4176512874098075e-49	-2.666732610932583e-62	4.634997552724379e-9	1.5743985988176976e-15	1.4300826284111483e-6	-5.95211444442478e-20	1.1678640757235944e-23	4.021321793367791e-12	1.2604773193613779e-11	4.628451592086567e-11
88100000	0.004999280292232151	1.4176512874098075e-49	-2.6697644504971454e-62	4.634997552724379e-9	1.5743985988176976e-15	1.4300826284111483e-6	-5.952114444375539e-20	1.1678640757235944e-23	4.021321793367791e-12	1.2604773193613779e-11	4.628451592086567e-11
88200000	0.004999280292232151	1.4176512874098075e-49	-2.6727962899732537e-62	4.634997552724379e-9	1.5743985988176976e-15	1.4300826284111483e-6	-5.952114444326298e-20	1.1678640757235944e-23	4.021321793367791e-12	1.2604773193613779e-11	4.628451592086567e-11
88300000	0.004999280292232151	1.4176512874098075e-49	-2.675828129363861e-62	4.634997552724379e-9	1.5743985988176976e-15	1.4300826284111483e-6	-5.952114444277055e-20	1.1678640757235944e-23	4.021321793367791e-12	1.2604773193613779e-11	4.628451592086567e-11
88400000	0.004999280292232151	1.4176512874098075e-49	-2.6788599686719198e-62	4.634997552724379e-9	1.5743985988176976e-15	1.4300826284111483e-6	-5.952114444227814e-20	1.1678640757235944e-23	4.021321793367791e-12	1.2604773193613779e-11	4.628451592086567e-11
88500000	0.004999280292232151	1.4176512874098075e-49	-2.6818918079003825e-62	4.634997552724379e-9	1.5743985988176976e-15	1.4300826284111483e-6	-5.952114444178573e-20	1.1678640757235944e-23	4.021321793367791e-12	1.2604773193613779e-11	4.628451592086567e-11
88600000	0.004999280292232151	1.4176512874098075e-49	-2.6849236470522018e-62	4.634997552724379e-9	1.5743985988176976e-15	1.4300826284111483e-6	-5.952114444129332e-20	1.1678640757235944e-23	4.021321793367791e-12	1.2604773193613779e-11	4.628451592086567e-11
88700000	0.004999280292232151	1.4176512874098075e-49	-2.68795548613033e-62	4.634997552724379e-9	1.5743985988176976e-15	1.4300826284111483e-6	-5.95211444408009e-20	1.1678640757235944e-23	4.021321793367791e-12	1.2604773193613779e-11	4.628451592086567e-11
88800000	0.004999280292232151	1.4176512874098075e-49	-2.6909873251377197e-62	4.634997552724379e-9	1.5743985988176976e-15	1.4300826284111483e-6	-5.952114444030849e-20	1.1678640757235944e-23	4.021321793367791e-12	1.2604773193613779e-11	4.628451592086567e-11
88900000	0.004999280292232151	1.4176512874098075e-49	-2.694019164077324e-62	4.634997552724379e-9	1.5743985988176976e-15	1.4300826284111483e-6	-5.952114443981607e-20	1.1678640757235944e-23	4.021321793367791e-12	1.2604773193613779e-11	4.628451592086567e-11
89000000	0.004999280292232151	1.4176512874098075e-49	-2.6970510029520947e-62	4.634997552724379e-9	1.5743985988176976e-15	1.4300826284111483e-6	-5.952114443932365e-20	1.1678640757235944e-23	4.021321793367791e-12	1.2604773193613779e-11	4.628451592086567e-11
89100000	0.004999280292232151	1.4176512874098075e-49	-2.700082841764985e-62	4.634997552724379e-9	1.5743985988176976e-15	1.4300826284111483e-6	-5.952114443883124e-20	1.1678640757235944e-23	4.021321793367791e-12	1.2604773193613779e-11	4.628451592086567e-11
89200000	0.004999280292232151	1.4176512874098075e-49	-2.703114680518947e-62	4.634997552724379e-9	1.5743985988176976e-15	1.4300826284111483e-6	-5.952114443833883e-20	1.1678640757235944e-23	4.021321793367791e-12	1.2604773193613779e-11	4.628451592086567e-11
89300000	0.004999280292232151	1.4176512874098075e-49	-2.7061465192169333e-62	4.634997552724379e-9	1.5743985988176976e-15	1.4300826284111483e-6	-5.952114443784642e-20	1.1678640757235944e-23	4.021321793367791e-12	1.2604773193613779e-11	4.628451592086567e-11
89400000	0.004999280292232151	1.4176512874098075e-49	-2.7091783578618963e-62	4.634997552724379e-9	1.5743985988176976e-15	1.4300826284111483e-6	-5.952114443735401e-20	1.1678640757235944e-23	4.021321793367791e-12	1.2604773193613779e-11	4.628451592086567e-11
89500000	0.004999280292232151	1.4176512874098075e-49	-2.7122101964567894e-62	4.634997552724379e-9	1.5743985988176976e-15	1.4300826284111483e-6	-5.952114443686158e-20	1.1678640757235944e-23	4.021321793367791e-12	1.2604773193613779e-11	4.628451592086567e-11
89600000	0.004999280292232151	1.4176512874098075e-49	-2.715242035004564e-62	4.634997552724379e-9	1.5743985988176976e-15	1.4300826284111483e-6	-5.952114443636917e-20	1.1678640757235944e-23	4.021321793367791e-12	1.2604773193613779e-11	4.628451592086567e-11
89700000	0.004999280292232151	1.4176512874098075e-49	-2.7182738735081737e-62	4.634997552724379e-9	1.5743985988176976e-15	1.4300826284111483e-6	-5.952114443587676e-20	1.1678640757235944e-23	4.021321793367791e-12	1.2604773193613779e-11	4.628451592086567e-11
89800000	0.004999280292232151	1.4176512874098075e-49	-2.7213057119705702e-62	4.634997552724379e-9	1.5743985988176976e-15	1.4300826284111483e-6	-5.952114443538435e-20	1.1678640757235944e-23	4.021321793367791e-12	1.2604773193613779e-11	4.628451592086567e-11
89900000	0.004999280292232151	1.4176512874098075e-49	-2.7243375503947064e-62	4.634997552724379e-9	1.5743985988176976e-15	1.4300826284111483e-6	-5.952114443489193e-20	1.1678640757235944e-23	4.021321793367791e-12	1.2604773193613779e-11	4.628451592086567e-11
90000000	0.004999280292232151	1.4176512874098075e-49	-2.7273693887835353e-62	4.634997552724379e-9	1.5743985988176976e-15	1.4300826284111483e-6	-5.952114443439951e-20	1.1678640757235944e-23	4.021321793367791e-12	1.2604773193613779e-11	4.628451592086567e-11
90100000	0.004999280292232151	1.4176512874098077e-49	-2.730401227140009e-62	4.634997552724379e-9	1.5743985988176976e-15	1.4300826284111483e-6	-5.95211444339071e-20	1.1678640757235944e-23	4.021321793367791e-12	1.2604773193613779e-11	4.628451592086567e-11
90200000	0.004999280292232151	1.4176512874098077e-49	-2.7334330654670797e-62	4.634997552724379e-9	1.5743985988176976e-15	1.4300826284111483e-6	-5.952114443341469e-20	1.1678640757235944e-23	4.021321793367791e-12	1.2604773193613779e-11	4.628451592086567e-11
90300000	0.004999280292232151	1.4176512874098077e-49	-2.7364649037677e-62	4.634997552724379e-9	1.5743985988176976e-15	1.4300826284111483e-6	-5.952114443292227e-20	1.1678640757235944e-23	4.021321793367791e-12	1.2604773193613779e-11	4.628451592086567e-11
90400000	0.004999280292232151	1.4176512874098077e-49	-2.7394967420448236e-62	4.634997552724379e-9	1.5743985988176976e-15	1.4300826284111485e-6	-5.952114443242986e-20	1.1678640757235944e-23	4.021321793367791e-12	1.2604773193613779e-11	4.628451592086567e-11
90500000	0.004999280292232151	1.4176512874098077e-49	-2.7425285803014017e-62	4.634997552724379e-9	1.5743985988176976e-15	1.4300826284111485e-6	-5.952114443193745e-20	1.1678640757235944e-23	4.021321793367791e-12	1.2604773193613779e-11	4.628451592086567e-11
90600000	0.004999280292232151	1.4176512874098077e-49	-2.745560418540388e-62	4.634997552724379e-9	1.5743985988176976e-15	1.4300826284111485e-6	-5.952114443144502e-20	1.1678640757235944e-23	4.021321793367791e-12	1.2604773193613779e-11	4.628451592086567e-11
90700000	0.004999280292232151	1.4176512874098077e-49	-2.7485922567647337e-62	4.634997552724379e-9	1.5743985988176978e-15	1.4300826284111485e-6	-5.952114443095261e-20	1.1678640757235944e-23	4.021321793367791e-12	1.2604773193613779e-11	4.628451592086567e-11
90800000	0.004999280292232151	1.4176512874098077e-49	-2.7516240949773925e-62	4.634997552724379e-9	1.5743985988176978e-15	1.4300826284111485e-6	-5.95211444304602e-20	1.1678640757235944e-23	4.021321793367791e-12	1.2604773193613779e-11	4.628451592086567e-11
90900000	0.004999280292232151	1.4176512874098077e-49	-2.7546559331813163e-62	4.634997552724379e-9	1.5743985988176978e-15	1.4300826284111485e-6	-5.952114442996779e-20	1.1678640757235945e-23	4.021321793367792e-12	1.2604773193613779e-11	4.628451592086567e-11
91000000	0.004999280292232151	1.4176512874098077e-49	-2.7576877713794582e-62	4.634997552724379e-9	1.5743985988176978e-15	1.4300826284111485e-6	-5.952114442947538e-20	1.1678640757235945e-23	4.021321793367792e-12	1.2604773193613779e-11	4.628451592086567e-11
91100000	0.004999280292232151	1.4176512874098077e-49	-2.7607196095747705e-62	4.634997552724379e-9	1.5743985988176978e-15	1.4300826284111485e-6	-5.952114442898296e-20	1.1678640757235945e-23	4.021321793367792e-12	1.260477319361378e-11	4.628451592086567e-11
91200000	0.004999280292232151	1.4176512874098077e-49	-2.763751447770206e-62	4.634997552724379e-9	1.5743985988176978e-15	1.4300826284111485e-6	-5.952114442849054e-20	1.1678640757235945e-23	4.021321793367792e-12	1.260477319361378e-11	4.628451592086567e-11
91300000	0.004999280292232151	1.4176512874098077e-49	-2.7667832859687165e-62	4.634997552724379e-9	1.5743985988176978e-15	1.4300826284111485e-6	-5.952114442799813e-20	1.1678640757235945e-23	4.021321793367792e-12	1.260477319361378e-11	4.628451592086567e-11
91400000	0.004999280292232151	1.4176512874098077e-49	-2.769815124173255e-62	4.634997552724379e-9	1.5743985988176978e-15	1.4300826284111485e-6	-5.952114442750572e-20	1.1678640757235945e-23	4.021321793367792e-12	1.260477319361378e-11	4.628451592086567e-11
91500000	0.004999280292232151	1.4176512874098077e-49	-2.772846962386774e-62	4.634997552724379e-9	1.5743985988176978e-15	1.4300826284111485e-6	-5.95211444270133e-20	1.1678640757235945e-23	4.021321793367792e-12	1.260477319361378e-11	4.628451592086567e-11
91600000	0.004999280292232151	1.4176512874098077e-49	-2.7758788006122267e-62	4.634997552724379e-9	1.5743985988176978e-15	1.4300826284111485e-6	-5.952114442652089e-20	1.1678640757235945e-23	4.021321793367792e-12	1.260477319361378e-11	4.628451592086567e-11
91700000	0.004999280292232151	1.4176512874098077e-49	-2.7789106388525644e-62	4.634997552724379e-9	1.5743985988176978e-15	1.4300826284111485e-6	-5.952114442602847e-20	1.1678640757235945e-23	4.021321793367792e-12	1.260477319361378e-11	4.628451592086567e-11
91800000	0.004999280292232151	1.4176512874098077e-49	-2.781942477110741e-62	4.634997552724379e-9	1.5743985988176978e-15	1.4300826284111485e-6	-5.952114442553605e-20	1.1678640757235945e-23	4.021321793367792e-12	1.260477319361378e-11	4.628451592086567e-11
91900000	0.004999280292232151	1.4176512874098077e-49	-2.784974315389708e-62	4.634997552724379e-9	1.5743985988176978e-15	1.4300826284111485e-6	-5.952114442504364e-20	1.1678640757235945e-23	4.021321793367792e-12	1.260477319361378e-11	4.628451592086567e-11
92000000	0.004999280292232151	1.4176512874098077e-49	-2.7880061536924184e-62	4.634997552724379e-9	1.5743985988176978e-15	1.4300826284111485e-6	-5.952114442455123e-20	1.1678640757235945e-23	4.021321793367792e-12	1.260477319361378e-11	4.628451592086567e-11
92100000	0.004999280292232151	1.4176512874098077e-49	-2.791037992021825e-62	4.634997552724379e-9	1.5743985988176978e-15	1.4300826284111485e-6	-5.952114442405882e-20	1.1678640757235945e-23	4.021321793367792e-12	1.260477319361378e-11	4.628451592086567e-11
92200000	0.004999280292232151	1.4176512874098077e-49	-2.7940698303808797e-62	4.634997552724379e-9	1.5743985988176978e-15	1.4300826284111485e-6	-5.952114442356641e-20	1.1678640757235945e-23	4.021321793367792e-12	1.260477319361378e-11	4.628451592086567e-11
92300000	0.004999280292232151	1.4176512874098079e-49	-2.7971016687725357e-62	4.634997552724379e-9	1.5743985988176978e-15	1.4300826284111485e-6	-5.952114442307398e-20	1.1678640757235945e-23	4.021321793367792e-12	1.260477319361378e-11	4.628451592086567e-11
92400000	0.004999280292232151	1.4176512874098079e-49	-2.800133507199745e-62	4.634997552724379e-9	1.5743985988176978e-15	1.4300826284111485e-6	-5.952114442258157e-20	1.1678640757235945e-23	4.021321793367792e-12	1.260477319361378e-11	4.628451592086567e-11
92500000	0.004999280292232151	1.4176512874098079e-49	-2.8031653456654605e-62	4.634997552724379e-9	1.5743985988176978e-15	1.4300826284111485e-6	-5.952114442208916e-20	1.1678640757235945e-23	4.021321793367792e-12	1.260477319361378e-11	4.628451592086567e-11
92600000	0.004999280292232151	1.4176512874098079e-49	-2.8061971841726347e-62	4.634997552724379e-9	1.5743985988176978e-15	1.4300826284111485e-6	-5.952114442159675e-20	1.1678640757235945e-23	4.021321793367792e-12	1.260477319361378e-11	4.628451592086567e-11
92700000	0.004999280292232151	1.4176512874098079e-49	-2.8092290227242204e-62	4.634997552724379e-9	1.5743985988176978e-15	1.4300826284111485e-6	-5.952114442110433e-20	1.1678640757235945e-23	4.021321793367792e-12	1.260477319361378e-11	4.628451592086567e-11
92800000	0.004999280292232151	1.4176512874098079e-49	-2.8122608613231695e-62	4.634997552724379e-9	1.5743985988176978e-15	1.4300826284111485e-6	-5.952114442061192e-20	1.1678640757235945e-23	4.021321793367792e-12	1.260477319361378e-11	4.628451592086567e-11
92900000	0.004999280292232151	1.4176512874098079e-49	-2.815292699972435e-62	4.634997552724379e-9	1.5743985988176978e-15	1.4300826284111485e-6	-5.95211444201195e-20	1.1678640757235945e-23	4.021321793367792e-12	1.260477319361378e-11	4.628451592086567e-11
93000000	0.004999280292232151	1.4176512874098079e-49	-2.8183245386749698e-62	4.634997552724379e-9	1.5743985988176978e-15	1.4300826284111485e-6	-5.952114441962709e-20	1.1678640757235945e-23	4.021321793367792e-12	1.260477319361378e-11	4.628451592086567e-11
93100000	0.004999280292232151	1.4176512874098079e-49	-2.8213563774337255e-62	4.634997552724379e-9	1.5743985988176978e-15	1.4300826284111485e-6	-5.952114441913467e-20	1.1678640757235945e-23	4.021321793367792e-12	1.260477319361378e-11	4.628451592086567e-11
93200000	0.004999280292232151	1.4176512874098079e-49	-2.8243882162516554e-62	4.634997552724379e-9	1.5743985988176978e-15	1.4300826284111485e-6	-5.952114441864226e-20	1.1678640757235945e-23	4.021321793367792e-12	1.260477319361378e-11	4.628451592086567e-11
93300000	0.004999280292232151	1.4176512874098079e-49	-2.8274200551317122e-62	4.634997552724379e-9	1.5743985988176978e-15	1.4300826284111485e-6	-5.952114441814985e-20	1.1678640757235945e-23	4.021321793367792e-12	1.260477319361378e-11	4.628451592086567e-11
93400000	0.004999280292232151	1.4176512874098079e-49	-2.8304518940166787e-62	4.634997552724379e-9	1.5743985988176978e-15	1.4300826284111485e-6	-5.952114441765744e-20	1.1678640757235945e-23	4.021321793367792e-12	1.260477319361378e-11	4.628451592086567e-11
93500000	0.004999280292232151	1.4176512874098079e-49	-2.83348373277722e-62	4.634997552724379e-9	1.5743985988176978e-15	1.4300826284111485e-6	-5.952114441716501e-20	1.1678640757235945e-23	4.021321793367792e-12	1.260477319361378e-11	4.628451592086567e-11
93600000	0.004999280292232151	1.4176512874098079e-49	-2.836515571411571e-62	4.634997552724379e-9	1.5743985988176978e-15	1.4300826284111485e-6	-5.95211444166726e-20	1.1678640757235945e-23	4.021321793367792e-12	1.260477319361378e-11	4.628451592086567e-11
93700000	0.004999280292232151	1.4176512874098079e-49	-2.839547409922683e-62	4.634997552724379e-9	1.5743985988176978e-15	1.4300826284111485e-6	-5.952114441618019e-20	1.1678640757235945e-23	4.021321793367792e-12	1.260477319361378e-11	4.628451592086567e-11
93800000	0.004999280292232151	1.4176512874098079e-49	-2.842579248313509e-62	4.634997552724379e-9	1.5743985988176978e-15	1.4300826284111485e-6	-5.952114441568778e-20	1.1678640757235945e-23	4.021321793367792e-12	1.260477319361378e-11	4.628451592086567e-11
93900000	0.004999280292232151	1.4176512874098079e-49	-2.8456110865870025e-62	4.634997552724379e-9	1.5743985988176978e-15	1.4300826284111485e-6	-5.952114441519536e-20	1.1678640757235945e-23	4.021321793367792e-12	1.260477319361378e-11	4.628451592086567e-11
94000000	0.004999280292232151	1.4176512874098079e-49	-2.848642924746115e-62	4.634997552724379e-9	1.5743985988176978e-15	1.4300826284111485e-6	-5.952114441470295e-20	1.1678640757235945e-23	4.021321793367792e-12	1.260477319361378e-11	4.628451592086567e-11
94100000	0.004999280292232151	1.4176512874098079e-49	-2.851674762793799e-62	4.634997552724379e-9	1.5743985988176978e-15	1.4300826284111485e-6	-5.952114441421053e-20	1.1678640757235945e-23	4.021321793367792e-12	1.260477319361378e-11	4.628451592086567e-11
94200000	0.004999280292232151	1.4176512874098079e-49	-2.8547066007330077e-62	4.634997552724379e-9	1.5743985988176978e-15	1.4300826284111485e-6	-5.952114441371812e-20	1.1678640757235945e-23	4.021321793367792e-12	1.260477319361378e-11	4.628451592086567e-11
94300000	0.004999280292232151	1.4176512874098079e-49	-2.857738438566693e-62	4.634997552724379e-9	1.5743985988176978e-15	1.4300826284111485e-6	-5.95211444132257e-20	1.1678640757235945e-23	4.021321793367792e-12	1.260477319361378e-11	4.628451592086567e-11
94400000	0.004999280292232151	1.4176512874098079e-49	-2.860770276297808e-62	4.634997552724379e-9	1.5743985988176978e-15	1.4300826284111485e-6	-5.952114441273329e-20	1.1678640757235945e-23	4.021321793367792e-12	1.260477319361378e-11	4.628451592086567e-11
94500000	0.004999280292232151	1.4176512874098079e-49	-2.863802113929305e-62	4.634997552724379e-9	1.5743985988176978e-15	1.4300826284111485e-6	-5.952114441224088e-20	1.1678640757235945e-23	4.021321793367792e-12	1.260477319361378e-11	4.628451592086567e-11
94600000	0.004999280292232151	1.4176512874098079e-49	-2.8668339514641365e-62	4.634997552724379e-9	1.5743985988176978e-15	1.4300826284111485e-6	-5.952114441174845e-20	1.1678640757235945e-23	4.021321793367792e-12	1.260477319361378e-11	4.628451592086567e-11
94700000	0.004999280292232151	1.4176512874098079e-49	-2.869865788905255e-62	4.634997552724379e-9	1.5743985988176978e-15	1.4300826284111485e-6	-5.952114441125604e-20	1.1678640757235945e-23	4.021321793367792e-12	1.260477319361378e-11	4.628451592086567e-11
94800000	0.004999280292232151	1.4176512874098079e-49	-2.8728976262556138e-62	4.634997552724379e-9	1.5743985988176978e-15	1.4300826284111485e-6	-5.952114441076363e-20	1.1678640757235945e-23	4.021321793367792e-12	1.260477319361378e-11	4.628451592086567e-11
94900000	0.004999280292232151	1.4176512874098079e-49	-2.875929463518164e-62	4.634997552724379e-9	1.5743985988176978e-15	1.4300826284111485e-6	-5.952114441027122e-20	1.1678640757235945e-23	4.021321793367792e-12	1.260477319361378e-11	4.628451592086567e-11
95000000	0.004999280292232151	1.4176512874098079e-49	-2.8789613006958598e-62	4.634997552724379e-9	1.5743985988176978e-15	1.4300826284111485e-6	-5.952114440977881e-20	1.1678640757235945e-23	4.021321793367792e-12	1.260477319361378e-11	4.628451592086567e-11
95100000	0.004999280292232151	1.4176512874098079e-49	-2.881993137791652e-62	4.634997552724379e-9	1.5743985988176978e-15	1.4300826284111485e-6	-5.95211444092864e-20	1.1678640757235945e-23	4.021321793367792e-12	1.260477319361378e-11	4.628451592086567e-11
95200000	0.004999280292232151	1.4176512874098079e-49	-2.885024974808495e-62	4.634997552724379e-9	1.5743985988176978e-15	1.4300826284111485e-6	-5.952114440879397e-20	1.1678640757235945e-23	4.021321793367792e-12	1.260477319361378e-11	4.628451592086567e-11
95300000	0.004999280292232151	1.4176512874098079e-49	-2.88805681174934e-62	4.634997552724379e-9	1.5743985988176978e-15	1.4300826284111485e-6	-5.952114440830156e-20	1.1678640757235945e-23	4.021321793367792e-12	1.260477319361378e-11	4.628451592086567e-11
95400000	0.004999280292232151	1.4176512874098079e-49	-2.8910886486171403e-62	4.634997552724379e-9	1.5743985988176978e-15	1.4300826284111485e-6	-5.952114440780915e-20	1.1678640757235945e-23	4.021321793367792e-12	1.260477319361378e-11	4.628451592086567e-11
95500000	0.004999280292232151	1.4176512874098079e-49	-2.894120485414848e-62	4.634997552724379e-9	1.5743985988176978e-15	1.4300826284111485e-6	-5.952114440731673e-20	1.1678640757235945e-23	4.021321793367792e-12	1.260477319361378e-11	4.628451592086567e-11
95600000	0.004999280292232151	1.4176512874098079e-49	-2.897152322145416e-62	4.634997552724379e-9	1.5743985988176978e-15	1.4300826284111485e-6	-5.952114440682432e-20	1.1678640757235945e-23	4.021321793367792e-12	1.260477319361378e-11	4.628451592086567e-11
95700000	0.004999280292232151	1.4176512874098079e-49	-2.9001841588117965e-62	4.634997552724379e-9	1.5743985988176978e-15	1.4300826284111485e-6	-5.952114440633191e-20	1.1678640757235945e-23	4.021321793367792e-12	1.260477319361378e-11	4.628451592086567e-11
95800000	0.004999280292232151	1.4176512874098079e-49	-2.9032159954169423e-62	4.634997552724379e-9	1.5743985988176978e-15	1.4300826284111485e-6	-5.952114440583949e-20	1.1678640757235945e-23	4.021321793367792e-12	1.260477319361378e-11	4.628451592086567e-11
95900000	0.004999280292232151	1.4176512874098079e-49	-2.906247831963806e-62	4.634997552724379e-9	1.5743985988176978e-15	1.4300826284111485e-6	-5.952114440534707e-20	1.1678640757235945e-23	4.021321793367792e-12	1.260477319361378e-11	4.628451592086567e-11
96000000	0.004999280292232151	1.4176512874098079e-49	-2.9092796684553395e-62	4.634997552724379e-9	1.5743985988176978e-15	1.4300826284111485e-6	-5.952114440485466e-20	1.1678640757235945e-23	4.021321793367792e-12	1.260477319361378e-11	4.628451592086567e-11
96100000	0.004999280292232151	1.4176512874098079e-49	-2.9123115048944964e-62	4.634997552724379e-9	1.5743985988176978e-15	1.4300826284111485e-6	-5.952114440436225e-20	1.1678640757235945e-23	4.021321793367792e-12	1.260477319361378e-11	4.628451592086567e-11
96200000	0.004999280292232151	1.4176512874098079e-49	-2.915343341284229e-62	4.634997552724379e-9	1.5743985988176978e-15	1.4300826284111485e-6	-5.952114440386984e-20	1.1678640757235945e-23	4.021321793367792e-12	1.260477319361378e-11	4.628451592086567e-11
96300000	0.004999280292232151	1.4176512874098079e-49	-2.918375177627489e-62	4.634997552724379e-9	1.5743985988176978e-15	1.4300826284111485e-6	-5.952114440337741e-20	1.1678640757235945e-23	4.021321793367792e-12	1.260477319361378e-11	4.628451592086567e-11
96400000	0.004999280292232151	1.4176512874098079e-49	-2.92140701392723e-62	4.634997552724379e-9	1.5743985988176978e-15	1.4300826284111485e-6	-5.9521144402885e-20	1.1678640757235945e-23	4.021321793367792e-12	1.260477319361378e-11	4.628451592086567e-11
96500000	0.004999280292232151	1.4176512874098079e-49	-2.924438850186404e-62	4.634997552724379e-9	1.5743985988176978e-15	1.4300826284111485e-6	-5.952114440239259e-20	1.1678640757235945e-23	4.021321793367792e-12	1.260477319361378e-11	4.628451592086567e-11
96600000	0.004999280292232151	1.4176512874098079e-49	-2.9274706864079635e-62	4.634997552724379e-9	1.5743985988176978e-15	1.4300826284111485e-6	-5.952114440190018e-20	1.1678640757235945e-23	4.021321793367792e-12	1.260477319361378e-11	4.628451592086567e-11
96700000	0.004999280292232151	1.4176512874098079e-49	-2.9305025225948613e-62	4.634997552724379e-9	1.5743985988176978e-15	1.4300826284111485e-6	-5.952114440140776e-20	1.1678640757235945e-23	4.021321793367792e-12	1.260477319361378e-11	4.628451592086567e-11
96800000	0.004999280292232151	1.4176512874098079e-49	-2.9335343587500497e-62	4.634997552724379e-9	1.5743985988176978e-15	1.4300826284111485e-6	-5.952114440091535e-20	1.1678640757235945e-23	4.021321793367792e-12	1.260477319361378e-11	4.628451592086567e-11
96900000	0.004999280292232151	1.4176512874098077e-49	-2.9365661948764814e-62	4.634997552724379e-9	1.5743985988176978e-15	1.4300826284111485e-6	-5.952114440042293e-20	1.1678640757235945e-23	4.021321793367792e-12	1.260477319361378e-11	4.628451592086567e-11
97000000	0.004999280292232151	1.4176512874098077e-49	-2.939598030977109e-62	4.634997552724379e-9	1.5743985988176978e-15	1.4300826284111485e-6	-5.952114439993052e-20	1.1678640757235945e-23	4.021321793367792e-12	1.260477319361378e-11	4.628451592086567e-11
97100000	0.004999280292232151	1.4176512874098077e-49	-2.9426298670548855e-62	4.634997552724379e-9	1.5743985988176978e-15	1.4300826284111485e-6	-5.95211443994381e-20	1.1678640757235945e-23	4.021321793367792e-12	1.260477319361378e-11	4.628451592086567e-11
97200000	0.004999280292232151	1.4176512874098077e-49	-2.945661703112763e-62	4.634997552724379e-9	1.5743985988176978e-15	1.4300826284111485e-6	-5.952114439894569e-20	1.1678640757235945e-23	4.021321793367792e-12	1.260477319361378e-11	4.628451592086567e-11
97300000	0.004999280292232151	1.4176512874098077e-49	-2.9486935391536935e-62	4.634997552724379e-9	1.5743985988176978e-15	1.4300826284111483e-6	-5.952114439845328e-20	1.1678640757235945e-23	4.021321793367792e-12	1.260477319361378e-11	4.628451592086567e-11
97400000	0.004999280292232151	1.4176512874098077e-49	-2.9517253751806306e-62	4.634997552724379e-9	1.5743985988176978e-15	1.4300826284111483e-6	-5.952114439796087e-20	1.1678640757235945e-23	4.021321793367792e-12	1.260477319361378e-11	4.628451592086567e-11
97500000	0.004999280292232151	1.4176512874098077e-49	-2.954757211196526e-62	4.634997552724379e-9	1.5743985988176978e-15	1.4300826284111483e-6	-5.952114439746844e-20	1.1678640757235944e-23	4.021321793367792e-12	1.260477319361378e-11	4.628451592086567e-11
97600000	0.004999280292232151	1.4176512874098077e-49	-2.957789047204333e-62	4.634997552724379e-9	1.5743985988176976e-15	1.4300826284111483e-6	-5.952114439697603e-20	1.1678640757235944e-23	4.021321793367792e-12	1.260477319361378e-11	4.628451592086567e-11
97700000	0.004999280292232151	1.4176512874098077e-49	-2.960820883207003e-62	4.634997552724379e-9	1.5743985988176976e-15	1.4300826284111483e-6	-5.952114439648362e-20	1.1678640757235944e-23	4.021321793367792e-12	1.2604773193613779e-11	4.628451592086567e-11
97800000	0.004999280292232151	1.4176512874098077e-49	-2.96385271920749e-62	4.634997552724379e-9	1.5743985988176976e-15	1.4300826284111483e-6	-5.952114439599121e-20	1.1678640757235944e-23	4.021321793367791e-12	1.2604773193613779e-11	4.628451592086567e-11
97900000	0.004999280292232151	1.4176512874098077e-49	-2.9668845552087457e-62	4.634997552724379e-9	1.5743985988176976e-15	1.4300826284111483e-6	-5.95211443954988e-20	1.1678640757235944e-23	4.021321793367791e-12	1.2604773193613779e-11	4.628451592086567e-11
98000000	0.004999280292232151	1.4176512874098077e-49	-2.9699163912137227e-62	4.634997552724379e-9	1.5743985988176976e-15	1.4300826284111483e-6	-5.952114439500637e-20	1.1678640757235944e-23	4.021321793367791e-12	1.2604773193613779e-11	4.628451592086567e-11
98100000	0.004999280292232151	1.4176512874098077e-49	-2.9729482272253736e-62	4.634997552724379e-9	1.5743985988176976e-15	1.4300826284111483e-6	-5.952114439451396e-20	1.1678640757235944e-23	4.021321793367791e-12	1.2604773193613779e-11	4.628451592086567e-11
98200000	0.004999280292232151	1.4176512874098077e-49	-2.9759800632466514e-62	4.634997552724379e-9	1.5743985988176976e-15	1.4300826284111483e-6	-5.952114439402155e-20	1.1678640757235944e-23	4.021321793367791e-12	1.2604773193613779e-11	4.628451592086567e-11
98300000	0.004999280292232151	1.4176512874098077e-49	-2.979011899280508e-62	4.634997552724379e-9	1.5743985988176976e-15	1.4300826284111483e-6	-5.952114439352913e-20	1.1678640757235944e-23	4.021321793367791e-12	1.2604773193613779e-11	4.628451592086567e-11
98400000	0.004999280292232151	1.4176512874098077e-49	-2.982043735329896e-62	4.634997552724379e-9	1.5743985988176976e-15	1.4300826284111483e-6	-5.952114439303672e-20	1.1678640757235944e-23	4.021321793367791e-12	1.2604773193613779e-11	4.628451592086567e-11
98500000	0.004999280292232151	1.4176512874098077e-49	-2.985075571397769e-62	4.634997552724379e-9	1.5743985988176976e-15	1.4300826284111483e-6	-5.952114439254431e-20	1.1678640757235944e-23	4.021321793367791e-12	1.2604773193613779e-11	4.628451592086567e-11
98600000	0.004999280292232151	1.4176512874098077e-49	-2.988107407487078e-62	4.634997552724379e-9	1.5743985988176976e-15	1.4300826284111483e-6	-5.952114439205188e-20	1.1678640757235944e-23	4.021321793367791e-12	1.2604773193613779e-11	4.628451592086567e-11
98700000	0.004999280292232151	1.4176512874098077e-49	-2.9911392436007767e-62	4.634997552724379e-9	1.5743985988176976e-15	1.4300826284111483e-6	-5.952114439155947e-20	1.1678640757235944e-23	4.021321793367791e-12	1.2604773193613779e-11	4.628451592086567e-11
98800000	0.004999280292232151	1.4176512874098075e-49	-2.994171079741817e-62	4.634997552724379e-9	1.5743985988176976e-15	1.4300826284111483e-6	-5.952114439106706e-20	1.1678640757235944e-23	4.021321793367791e-12	1.2604773193613779e-11	4.628451592086567e-11
98900000	0.004999280292232151	1.4176512874098075e-49	-2.997202915913152e-62	4.634997552724379e-9	1.5743985988176976e-15	1.4300826284111483e-6	-5.952114439057465e-20	1.1678640757235944e-23	4.021321793367791e-12	1.2604773193613779e-11	4.628451592086567e-11
99000000	0.004999280292232151	1.4176512874098075e-49	-3.0002347521177336e-62	4.634997552724379e-9	1.5743985988176976e-15	1.4300826284111483e-6	-5.952114439008224e-20	1.1678640757235944e-23	4.021321793367791e-12	1.2604773193613779e-11	4.628451592086567e-11
99100000	0.004999280292232151	1.4176512874098075e-49	-3.003266588358515e-62	4.634997552724379e-9	1.5743985988176976e-15	1.4300826284111483e-6	-5.952114438958982e-20	1.1678640757235944e-23	4.021321793367791e-12	1.2604773193613779e-11	4.628451592086567e-11
99200000	0.004999280292232151	1.4176512874098075e-49	-3.0062984246384483e-62	4.634997552724379e-9	1.5743985988176976e-15	1.4300826284111483e-6	-5.95211443890974e-20	1.1678640757235944e-23	4.021321793367791e-12	1.2604773193613779e-11	4.628451592086567e-11
99300000	0.004999280292232151	1.4176512874098075e-49	-3.009330260960486e-62	4.634997552724379e-9	1.5743985988176976e-15	1.4300826284111483e-6	-5.952114438860499e-20	1.1678640757235944e-23	4.021321793367791e-12	1.2604773193613779e-11	4.628451592086567e-11
99400000	0.004999280292232151	1.4176512874098075e-49	-3.0123620973275816e-62	4.634997552724379e-9	1.5743985988176976e-15	1.4300826284111483e-6	-5.952114438811258e-20	1.1678640757235944e-23	4.021321793367791e-12	1.2604773193613779e-11	4.628451592086567e-11
99500000	0.004999280292232151	1.4176512874098075e-49	-3.0153939337426867e-62	4.634997552724379e-9	1.5743985988176976e-15	1.4300826284111483e-6	-5.952114438762016e-20	1.1678640757235944e-23	4.021321793367791e-12	1.2604773193613779e-11	4.628451592086567e-11
99600000	0.004999280292232151	1.4176512874098075e-49	-3.018425770208754e-62	4.634997552724379e-9	1.5743985988176976e-15	1.4300826284111483e-6	-5.952114438712775e-20	1.1678640757235944e-23	4.021321793367791e-12	1.2604773193613779e-11	4.628451592086567e-11
99700000	0.004999280292232151	1.4176512874098075e-49	-3.021457606728736e-62	4.634997552724379e-9	1.5743985988176976e-15	1.4300826284111483e-6	-5.952114438663534e-20	1.1678640757235944e-23	4.021321793367791e-12	1.2604773193613779e-11	4.628451592086567e-11
99800000	0.004999280292232151	1.4176512874098075e-49	-3.024489443305585e-62	4.634997552724379e-9	1.5743985988176976e-15	1.4300826284111483e-6	-5.952114438614292e-20	1.1678640757235944e-23	4.021321793367791e-12	1.2604773193613779e-11	4.628451592086567e-11
99900000	0.004999280292232151	1.4176512874098075e-49	-3.0275212799422547e-62	4.634997552724379e-9	1.5743985988176976e-15	1.4300826284111483e-6	-5.95211443856505e-20	1.1678640757235944e-23	4.021321793367791e-12	1.2604773193613779e-11	4.628451592086567e-11
100000000	0.004999280292232151	1.4176512874098075e-49	-3.0305531166416966e-62	4.634997552724379e-9	1.5743985988176976e-15	1.4300826284111483e-6	-5.952114438515809e-20	1.1678640757235944e-23	4.021321793367791e-12	1.2604773193613779e-11	4.628451592086567e-11
