# Supplementary material for: Thermodynamics Underpinning the Microbial Community‐Level Nitrogen Energy Metabolism
Source: Environ Microbiol. 2025 Feb 16;27(2):e70055. doi: 10.1111/1462-2920.70055 (PMC11830459; doi:10.1111/1462-2920.70055)
Supplement: Supplementary file 1 — Data S1. [file EMI-27-e70055-s001.zip › SI/Nnetwork/Results/kdef_-10/Iin_-5/p_0.2/O2_-7.6_H_-5.5.csv]

time	N2	N2H4	N2H5	N2O	NH2OH	NH3	NH3OH	NH4	NO	NO2	NO3
0	0.00001	0.00001	0.00001	0.00001	0.00001	0.00001	0.00001	0.00001	0.00001	0.00001	0.00001
100000	0.004955083719933783	1.9579838629097302e-49	2.0371676013286857e-61	6.860848399849608e-11	6.2691519166315815e-15	0.00008983242267893862	-1.0780930403837766e-21	2.319895845389406e-15	1.7432383431310894e-14	1.9733255817548135e-13	1.317314335929836e-14
200000	0.004955083719933784	1.9579838629097344e-49	2.0371676013286885e-61	6.860848399849607e-11	6.269151916631621e-15	0.00008983242267893862	-1.071758931397943e-21	2.31989584539727e-15	1.7432383431310903e-14	1.9733255817548597e-13	1.3173143359298361e-14
300000	0.0049550837199337835	1.9579838629097333e-49	2.0371676013286874e-61	6.860848399849607e-11	6.2691519166316146e-15	0.00008983242267893862	-1.0654248224121095e-21	2.31989584539609e-15	1.74323834313109e-14	1.9733255817548526e-13	1.3173143359298361e-14
400000	0.004955083719933783	1.957983862909731e-49	2.0371676013286854e-61	6.860848399849608e-11	6.2691519166316e-15	0.0000898324226789386	-1.059090713426276e-21	2.3198958453933135e-15	1.7432383431310894e-14	1.973325581754836e-13	1.3173143359298361e-14
500000	0.004955083719933783	1.957983862909731e-49	2.0371676013286854e-61	6.860848399849608e-11	6.2691519166315996e-15	0.0000898324226789386	-1.0527566044404424e-21	2.3198958453932295e-15	1.7432383431310894e-14	1.9733255817548354e-13	1.3173143359298361e-14
600000	0.004955083719933783	1.9579838629097314e-49	2.037167601328686e-61	6.860848399849608e-11	6.2691519166315996e-15	0.00008983242267893862	-1.0464224954546089e-21	2.3198958453932235e-15	1.7432383431310894e-14	1.9733255817548357e-13	1.3173143359298361e-14
700000	0.0049550837199337835	1.9579838629097318e-49	2.0371676013286868e-61	6.860848399849608e-11	6.2691519166316e-15	0.00008983242267893862	-1.0400883864687753e-21	2.319895845393215e-15	1.7432383431310897e-14	1.9733255817548357e-13	1.3173143359298361e-14
800000	0.0049550837199337835	1.957983862909732e-49	2.037167601328687e-61	6.860848399849608e-11	6.269151916631601e-15	0.00008983242267893862	-1.0337542774829416e-21	2.319895845393215e-15	1.7432383431310897e-14	1.9733255817548357e-13	1.3173143359298361e-14
900000	0.0049550837199337835	1.9579838629097325e-49	2.0371676013286878e-61	6.860848399849608e-11	6.269151916631601e-15	0.00008983242267893862	-1.027420168497108e-21	2.319895845393215e-15	1.74323834313109e-14	1.973325581754836e-13	1.3173143359298361e-14
1000000	0.004955083719933784	1.9579838629097325e-49	2.037167601328688e-61	6.860848399849607e-11	6.269151916631601e-15	0.00008983242267893863	-1.0210860595112745e-21	2.3198958453932153e-15	1.74323834313109e-14	1.973325581754836e-13	1.3173143359298361e-14
1100000	0.004955083719933784	1.957983862909733e-49	2.0371676013286885e-61	6.860848399849607e-11	6.269151916631602e-15	0.00008983242267893863	-1.014751950525441e-21	2.3198958453932153e-15	1.74323834313109e-14	1.973325581754836e-13	1.3173143359298361e-14
1200000	0.004955083719933784	1.957983862909733e-49	2.037167601328689e-61	6.860848399849607e-11	6.269151916631602e-15	0.00008983242267893863	-1.0084178415396074e-21	2.3198958453932153e-15	1.74323834313109e-14	1.973325581754836e-13	1.3173143359298361e-14
1300000	0.004955083719933784	1.9579838629097333e-49	2.037167601328689e-61	6.860848399849607e-11	6.269151916631602e-15	0.00008983242267893863	-1.0020837325537739e-21	2.3198958453932153e-15	1.74323834313109e-14	1.9733255817548362e-13	1.3173143359298361e-14
1400000	0.004955083719933784	1.9579838629097333e-49	2.0371676013286892e-61	6.860848399849607e-11	6.269151916631602e-15	0.00008983242267893863	-9.957496235679403e-22	2.3198958453932153e-15	1.7432383431310903e-14	1.9733255817548362e-13	1.317314335929836e-14
1500000	0.004955083719933784	1.9579838629097333e-49	2.0371676013286892e-61	6.860848399849607e-11	6.269151916631602e-15	0.00008983242267893863	-9.894155145821068e-22	2.3198958453932153e-15	1.7432383431310903e-14	1.9733255817548362e-13	1.317314335929836e-14
1600000	0.004955083719933784	1.9579838629097333e-49	2.0371676013286892e-61	6.860848399849607e-11	6.269151916631603e-15	0.00008983242267893863	-9.830814055962732e-22	2.3198958453932153e-15	1.7432383431310903e-14	1.9733255817548362e-13	1.317314335929836e-14
1700000	0.004955083719933784	1.9579838629097333e-49	2.0371676013286892e-61	6.860848399849607e-11	6.269151916631603e-15	0.00008983242267893863	-9.767472966104397e-22	2.3198958453932153e-15	1.7432383431310903e-14	1.9733255817548362e-13	1.317314335929836e-14
1800000	0.004955083719933784	1.9579838629097333e-49	2.0371676013286892e-61	6.860848399849607e-11	6.269151916631603e-15	0.00008983242267893863	-9.704131876246061e-22	2.3198958453932153e-15	1.7432383431310903e-14	1.9733255817548362e-13	1.317314335929836e-14
1900000	0.004955083719933784	1.9579838629097333e-49	2.0371676013286892e-61	6.860848399849607e-11	6.269151916631602e-15	0.00008983242267893863	-9.640790786387726e-22	2.3198958453932153e-15	1.7432383431310903e-14	1.9733255817548362e-13	1.317314335929836e-14
2000000	0.004955083719933784	1.9579838629097333e-49	2.037167601328689e-61	6.860848399849607e-11	6.269151916631602e-15	0.00008983242267893863	-9.57744969652939e-22	2.3198958453932153e-15	1.74323834313109e-14	1.9733255817548362e-13	1.317314335929836e-14
2100000	0.004955083719933784	1.9579838629097333e-49	2.037167601328689e-61	6.860848399849607e-11	6.269151916631602e-15	0.00008983242267893863	-9.514108606671055e-22	2.3198958453932153e-15	1.74323834313109e-14	1.9733255817548362e-13	1.317314335929836e-14
2200000	0.004955083719933784	1.9579838629097333e-49	2.037167601328689e-61	6.860848399849607e-11	6.269151916631602e-15	0.00008983242267893863	-9.450767516812721e-22	2.3198958453932153e-15	1.74323834313109e-14	1.973325581754836e-13	1.317314335929836e-14
2300000	0.004955083719933784	1.9579838629097333e-49	2.0371676013286885e-61	6.860848399849607e-11	6.269151916631602e-15	0.00008983242267893863	-9.387426426954384e-22	2.3198958453932153e-15	1.74323834313109e-14	1.973325581754836e-13	1.317314335929836e-14
2400000	0.0049550837199337835	1.9579838629097333e-49	2.037167601328688e-61	6.860848399849607e-11	6.269151916631602e-15	0.00008983242267893863	-9.32408533709605e-22	2.3198958453932153e-15	1.74323834313109e-14	1.973325581754836e-13	1.317314335929836e-14
2500000	0.0049550837199337835	1.957983862909733e-49	2.037167601328688e-61	6.860848399849607e-11	6.269151916631602e-15	0.00008983242267893863	-9.260744247237713e-22	2.3198958453932153e-15	1.74323834313109e-14	1.973325581754836e-13	1.317314335929836e-14
2600000	0.0049550837199337835	1.957983862909733e-49	2.0371676013286878e-61	6.860848399849607e-11	6.269151916631601e-15	0.00008983242267893863	-9.197403157379378e-22	2.3198958453932153e-15	1.74323834313109e-14	1.973325581754836e-13	1.317314335929836e-14
2700000	0.0049550837199337835	1.957983862909733e-49	2.0371676013286878e-61	6.860848399849607e-11	6.269151916631601e-15	0.00008983242267893863	-9.134062067521042e-22	2.3198958453932153e-15	1.74323834313109e-14	1.973325581754836e-13	1.317314335929836e-14
2800000	0.0049550837199337835	1.957983862909733e-49	2.0371676013286874e-61	6.860848399849607e-11	6.269151916631601e-15	0.00008983242267893862	-9.070720977662709e-22	2.3198958453932153e-15	1.74323834313109e-14	1.973325581754836e-13	1.317314335929836e-14
2900000	0.0049550837199337835	1.957983862909733e-49	2.037167601328687e-61	6.860848399849607e-11	6.269151916631601e-15	0.00008983242267893862	-9.007379887804371e-22	2.3198958453932153e-15	1.7432383431310897e-14	1.9733255817548357e-13	1.317314335929836e-14
3000000	0.0049550837199337835	1.9579838629097325e-49	2.037167601328687e-61	6.860848399849607e-11	6.269151916631601e-15	0.00008983242267893862	-8.944038797946038e-22	2.3198958453932153e-15	1.7432383431310897e-14	1.9733255817548357e-13	1.317314335929836e-14
3100000	0.004955083719933783	1.9579838629097325e-49	2.0371676013286868e-61	6.860848399849607e-11	6.2691519166316e-15	0.00008983242267893862	-8.8806977080877e-22	2.3198958453932153e-15	1.7432383431310897e-14	1.9733255817548357e-13	1.317314335929836e-14
3200000	0.004955083719933783	1.9579838629097325e-49	2.0371676013286868e-61	6.860848399849607e-11	6.2691519166316e-15	0.00008983242267893862	-8.817356618229365e-22	2.3198958453932153e-15	1.7432383431310897e-14	1.9733255817548357e-13	1.317314335929836e-14
3300000	0.004955083719933783	1.9579838629097325e-49	2.0371676013286868e-61	6.860848399849607e-11	6.2691519166316e-15	0.00008983242267893862	-8.75401552837103e-22	2.3198958453932153e-15	1.7432383431310897e-14	1.9733255817548357e-13	1.317314335929836e-14
3400000	0.004955083719933783	1.9579838629097325e-49	2.0371676013286864e-61	6.860848399849607e-11	6.2691519166316e-15	0.00008983242267893862	-8.690674438512694e-22	2.3198958453932153e-15	1.7432383431310897e-14	1.9733255817548357e-13	1.317314335929836e-14
3500000	0.004955083719933783	1.9579838629097325e-49	2.0371676013286864e-61	6.860848399849607e-11	6.2691519166316e-15	0.00008983242267893862	-8.627333348654359e-22	2.3198958453932153e-15	1.7432383431310897e-14	1.9733255817548357e-13	1.317314335929836e-14
3600000	0.004955083719933783	1.9579838629097325e-49	2.0371676013286864e-61	6.860848399849607e-11	6.2691519166316e-15	0.00008983242267893862	-8.563992258796023e-22	2.3198958453932153e-15	1.7432383431310897e-14	1.9733255817548357e-13	1.317314335929836e-14
3700000	0.004955083719933783	1.9579838629097325e-49	2.0371676013286864e-61	6.860848399849607e-11	6.2691519166316e-15	0.00008983242267893862	-8.500651168937688e-22	2.3198958453932153e-15	1.7432383431310897e-14	1.9733255817548357e-13	1.317314335929836e-14
3800000	0.004955083719933783	1.9579838629097325e-49	2.0371676013286864e-61	6.860848399849607e-11	6.2691519166316e-15	0.00008983242267893862	-8.437310079079352e-22	2.3198958453932153e-15	1.7432383431310897e-14	1.9733255817548357e-13	1.317314335929836e-14
3900000	0.004955083719933783	1.9579838629097325e-49	2.0371676013286864e-61	6.860848399849607e-11	6.2691519166316e-15	0.00008983242267893862	-8.373968989221017e-22	2.3198958453932153e-15	1.7432383431310897e-14	1.9733255817548357e-13	1.317314335929836e-14
4000000	0.004955083719933783	1.9579838629097325e-49	2.0371676013286864e-61	6.860848399849607e-11	6.2691519166316e-15	0.00008983242267893862	-8.310627899362681e-22	2.3198958453932153e-15	1.7432383431310897e-14	1.9733255817548357e-13	1.317314335929836e-14
4100000	0.004955083719933783	1.9579838629097325e-49	2.0371676013286864e-61	6.860848399849607e-11	6.2691519166316e-15	0.00008983242267893862	-8.247286809504346e-22	2.3198958453932153e-15	1.7432383431310897e-14	1.9733255817548357e-13	1.317314335929836e-14
4200000	0.004955083719933783	1.9579838629097325e-49	2.0371676013286864e-61	6.860848399849607e-11	6.2691519166316e-15	0.00008983242267893862	-8.18394571964601e-22	2.3198958453932153e-15	1.7432383431310897e-14	1.9733255817548357e-13	1.317314335929836e-14
4300000	0.004955083719933783	1.9579838629097325e-49	2.0371676013286864e-61	6.860848399849607e-11	6.2691519166316e-15	0.00008983242267893862	-8.120604629787675e-22	2.3198958453932153e-15	1.7432383431310897e-14	1.9733255817548357e-13	1.317314335929836e-14
4400000	0.004955083719933783	1.9579838629097325e-49	2.0371676013286864e-61	6.860848399849607e-11	6.2691519166316e-15	0.00008983242267893862	-8.05726353992934e-22	2.3198958453932153e-15	1.7432383431310897e-14	1.9733255817548357e-13	1.317314335929836e-14
4500000	0.004955083719933783	1.9579838629097325e-49	2.037167601328686e-61	6.860848399849607e-11	6.2691519166316e-15	0.00008983242267893862	-7.993922450071004e-22	2.3198958453932153e-15	1.7432383431310897e-14	1.9733255817548357e-13	1.317314335929836e-14
4600000	0.004955083719933783	1.9579838629097325e-49	2.037167601328686e-61	6.860848399849607e-11	6.2691519166316e-15	0.00008983242267893862	-7.930581360212669e-22	2.3198958453932153e-15	1.7432383431310897e-14	1.9733255817548357e-13	1.317314335929836e-14
4700000	0.004955083719933783	1.957983862909732e-49	2.037167601328686e-61	6.860848399849607e-11	6.2691519166316e-15	0.00008983242267893862	-7.867240270354333e-22	2.3198958453932153e-15	1.7432383431310897e-14	1.9733255817548357e-13	1.317314335929836e-14
4800000	0.004955083719933783	1.957983862909732e-49	2.037167601328686e-61	6.860848399849608e-11	6.2691519166316e-15	0.00008983242267893862	-7.803899180495998e-22	2.3198958453932153e-15	1.7432383431310897e-14	1.9733255817548357e-13	1.317314335929836e-14
4900000	0.004955083719933783	1.957983862909732e-49	2.037167601328686e-61	6.860848399849608e-11	6.2691519166316e-15	0.00008983242267893862	-7.740558090637662e-22	2.319895845393215e-15	1.7432383431310897e-14	1.9733255817548357e-13	1.3173143359298361e-14
5000000	0.004955083719933783	1.957983862909732e-49	2.037167601328686e-61	6.860848399849608e-11	6.2691519166316e-15	0.00008983242267893862	-7.677217000779327e-22	2.319895845393215e-15	1.7432383431310897e-14	1.9733255817548357e-13	1.3173143359298361e-14
5100000	0.004955083719933783	1.957983862909732e-49	2.037167601328686e-61	6.860848399849608e-11	6.2691519166316e-15	0.00008983242267893862	-7.613875910920991e-22	2.319895845393215e-15	1.7432383431310897e-14	1.9733255817548357e-13	1.3173143359298361e-14
5200000	0.004955083719933783	1.957983862909732e-49	2.037167601328686e-61	6.860848399849608e-11	6.2691519166316e-15	0.00008983242267893862	-7.550534821062656e-22	2.319895845393215e-15	1.7432383431310897e-14	1.9733255817548357e-13	1.3173143359298361e-14
5300000	0.004955083719933783	1.957983862909732e-49	2.037167601328686e-61	6.860848399849608e-11	6.2691519166315996e-15	0.0000898324226789386	-7.48719373120432e-22	2.319895845393215e-15	1.7432383431310897e-14	1.9733255817548354e-13	1.3173143359298361e-14
5400000	0.004955083719933783	1.9579838629097318e-49	2.037167601328686e-61	6.860848399849608e-11	6.2691519166315996e-15	0.0000898324226789386	-7.423852641345985e-22	2.319895845393215e-15	1.7432383431310897e-14	1.9733255817548354e-13	1.3173143359298361e-14
5500000	0.004955083719933783	1.9579838629097318e-49	2.037167601328686e-61	6.860848399849608e-11	6.2691519166315996e-15	0.0000898324226789386	-7.3605115514876495e-22	2.319895845393215e-15	1.7432383431310897e-14	1.9733255817548354e-13	1.3173143359298361e-14
5600000	0.004955083719933783	1.9579838629097318e-49	2.037167601328686e-61	6.860848399849608e-11	6.2691519166315996e-15	0.0000898324226789386	-7.297170461629314e-22	2.319895845393215e-15	1.7432383431310897e-14	1.9733255817548354e-13	1.3173143359298361e-14
5700000	0.004955083719933783	1.9579838629097318e-49	2.037167601328686e-61	6.860848399849608e-11	6.2691519166315996e-15	0.0000898324226789386	-7.233829371770979e-22	2.319895845393215e-15	1.7432383431310897e-14	1.9733255817548354e-13	1.3173143359298361e-14
5800000	0.004955083719933783	1.9579838629097318e-49	2.037167601328686e-61	6.86084839984961e-11	6.2691519166315996e-15	0.0000898324226789386	-7.170488281912643e-22	2.319895845393215e-15	1.7432383431310897e-14	1.9733255817548354e-13	1.3173143359298361e-14
5900000	0.004955083719933783	1.9579838629097318e-49	2.0371676013286857e-61	6.86084839984961e-11	6.2691519166315996e-15	0.0000898324226789386	-7.107147192054308e-22	2.3198958453932145e-15	1.7432383431310897e-14	1.9733255817548354e-13	1.3173143359298363e-14
6000000	0.004955083719933783	1.9579838629097318e-49	2.0371676013286857e-61	6.86084839984961e-11	6.2691519166315996e-15	0.0000898324226789386	-7.043806102195972e-22	2.3198958453932145e-15	1.7432383431310897e-14	1.9733255817548354e-13	1.3173143359298363e-14
6100000	0.004955083719933783	1.9579838629097314e-49	2.0371676013286857e-61	6.86084839984961e-11	6.2691519166315996e-15	0.0000898324226789386	-6.980465012337637e-22	2.3198958453932145e-15	1.7432383431310897e-14	1.9733255817548354e-13	1.3173143359298363e-14
6200000	0.004955083719933783	1.9579838629097314e-49	2.0371676013286857e-61	6.86084839984961e-11	6.2691519166315996e-15	0.0000898324226789386	-6.917123922479301e-22	2.3198958453932145e-15	1.7432383431310897e-14	1.9733255817548354e-13	1.3173143359298363e-14
6300000	0.004955083719933783	1.9579838629097314e-49	2.0371676013286857e-61	6.86084839984961e-11	6.2691519166315996e-15	0.0000898324226789386	-6.853782832620966e-22	2.3198958453932145e-15	1.7432383431310897e-14	1.9733255817548354e-13	1.3173143359298363e-14
6400000	0.004955083719933783	1.9579838629097314e-49	2.0371676013286857e-61	6.86084839984961e-11	6.2691519166315996e-15	0.0000898324226789386	-6.79044174276263e-22	2.3198958453932145e-15	1.7432383431310897e-14	1.9733255817548354e-13	1.3173143359298363e-14
6500000	0.004955083719933783	1.9579838629097314e-49	2.0371676013286857e-61	6.86084839984961e-11	6.2691519166315996e-15	0.0000898324226789386	-6.727100652904294e-22	2.3198958453932145e-15	1.7432383431310897e-14	1.9733255817548354e-13	1.3173143359298363e-14
6600000	0.004955083719933783	1.9579838629097314e-49	2.0371676013286857e-61	6.86084839984961e-11	6.2691519166315996e-15	0.0000898324226789386	-6.663759563045959e-22	2.3198958453932145e-15	1.7432383431310897e-14	1.9733255817548354e-13	1.3173143359298363e-14
6700000	0.004955083719933783	1.9579838629097314e-49	2.0371676013286857e-61	6.86084839984961e-11	6.2691519166315996e-15	0.0000898324226789386	-6.600418473187623e-22	2.3198958453932145e-15	1.7432383431310897e-14	1.9733255817548354e-13	1.3173143359298363e-14
6800000	0.004955083719933783	1.9579838629097314e-49	2.0371676013286857e-61	6.86084839984961e-11	6.2691519166315996e-15	0.0000898324226789386	-6.537077383329288e-22	2.3198958453932145e-15	1.7432383431310897e-14	1.9733255817548354e-13	1.3173143359298363e-14
6900000	0.004955083719933783	1.9579838629097314e-49	2.0371676013286857e-61	6.86084839984961e-11	6.2691519166315996e-15	0.0000898324226789386	-6.473736293470952e-22	2.3198958453932145e-15	1.7432383431310897e-14	1.9733255817548354e-13	1.3173143359298363e-14
7000000	0.004955083719933783	1.9579838629097314e-49	2.0371676013286857e-61	6.86084839984961e-11	6.2691519166315996e-15	0.0000898324226789386	-6.410395203612617e-22	2.3198958453932145e-15	1.7432383431310897e-14	1.9733255817548354e-13	1.3173143359298363e-14
7100000	0.004955083719933783	1.957983862909731e-49	2.0371676013286857e-61	6.86084839984961e-11	6.2691519166315996e-15	0.0000898324226789386	-6.347054113754281e-22	2.3198958453932145e-15	1.7432383431310897e-14	1.9733255817548354e-13	1.3173143359298363e-14
7200000	0.004955083719933783	1.957983862909731e-49	2.0371676013286857e-61	6.86084839984961e-11	6.2691519166315996e-15	0.0000898324226789386	-6.283713023895946e-22	2.3198958453932145e-15	1.7432383431310897e-14	1.9733255817548354e-13	1.3173143359298363e-14
7300000	0.004955083719933783	1.957983862909731e-49	2.0371676013286857e-61	6.86084839984961e-11	6.2691519166315996e-15	0.0000898324226789386	-6.22037193403761e-22	2.3198958453932145e-15	1.7432383431310897e-14	1.9733255817548354e-13	1.3173143359298363e-14
7400000	0.004955083719933783	1.957983862909731e-49	2.0371676013286854e-61	6.86084839984961e-11	6.2691519166315996e-15	0.0000898324226789386	-6.157030844179275e-22	2.3198958453932145e-15	1.7432383431310897e-14	1.9733255817548354e-13	1.3173143359298363e-14
7500000	0.004955083719933783	1.957983862909731e-49	2.0371676013286854e-61	6.86084839984961e-11	6.2691519166315996e-15	0.0000898324226789386	-6.093689754320939e-22	2.3198958453932145e-15	1.7432383431310897e-14	1.9733255817548354e-13	1.3173143359298363e-14
7600000	0.004955083719933783	1.957983862909731e-49	2.0371676013286854e-61	6.86084839984961e-11	6.2691519166315996e-15	0.0000898324226789386	-6.030348664462604e-22	2.3198958453932145e-15	1.7432383431310897e-14	1.9733255817548354e-13	1.3173143359298363e-14
7700000	0.004955083719933783	1.957983862909731e-49	2.0371676013286854e-61	6.86084839984961e-11	6.2691519166315996e-15	0.0000898324226789386	-5.967007574604269e-22	2.3198958453932145e-15	1.7432383431310897e-14	1.9733255817548354e-13	1.3173143359298363e-14
7800000	0.004955083719933783	1.957983862909731e-49	2.0371676013286854e-61	6.86084839984961e-11	6.2691519166315996e-15	0.0000898324226789386	-5.903666484745933e-22	2.3198958453932145e-15	1.7432383431310897e-14	1.9733255817548354e-13	1.3173143359298363e-14
7900000	0.004955083719933783	1.957983862909731e-49	2.0371676013286854e-61	6.86084839984961e-11	6.2691519166315996e-15	0.0000898324226789386	-5.840325394887598e-22	2.3198958453932145e-15	1.7432383431310897e-14	1.9733255817548354e-13	1.3173143359298363e-14
8000000	0.004955083719933783	1.957983862909731e-49	2.0371676013286854e-61	6.86084839984961e-11	6.2691519166315996e-15	0.0000898324226789386	-5.776984305029262e-22	2.319895845393214e-15	1.7432383431310897e-14	1.9733255817548354e-13	1.3173143359298363e-14
8100000	0.004955083719933783	1.957983862909731e-49	2.0371676013286854e-61	6.860848399849611e-11	6.2691519166315996e-15	0.0000898324226789386	-5.713643215170927e-22	2.319895845393214e-15	1.7432383431310897e-14	1.9733255817548354e-13	1.3173143359298365e-14
8200000	0.004955083719933783	1.957983862909731e-49	2.0371676013286854e-61	6.860848399849611e-11	6.2691519166315996e-15	0.0000898324226789386	-5.650302125312591e-22	2.319895845393214e-15	1.7432383431310897e-14	1.9733255817548354e-13	1.3173143359298365e-14
8300000	0.004955083719933783	1.957983862909731e-49	2.0371676013286854e-61	6.860848399849611e-11	6.2691519166315996e-15	0.0000898324226789386	-5.586961035454256e-22	2.319895845393214e-15	1.7432383431310897e-14	1.9733255817548354e-13	1.3173143359298365e-14
8400000	0.004955083719933783	1.957983862909731e-49	2.0371676013286854e-61	6.860848399849611e-11	6.2691519166315996e-15	0.0000898324226789386	-5.52361994559592e-22	2.319895845393214e-15	1.7432383431310897e-14	1.9733255817548354e-13	1.3173143359298365e-14
8500000	0.004955083719933783	1.957983862909731e-49	2.0371676013286854e-61	6.860848399849611e-11	6.2691519166315996e-15	0.0000898324226789386	-5.460278855737585e-22	2.319895845393214e-15	1.7432383431310897e-14	1.9733255817548354e-13	1.3173143359298365e-14
8600000	0.004955083719933783	1.957983862909731e-49	2.0371676013286854e-61	6.860848399849611e-11	6.2691519166315996e-15	0.0000898324226789386	-5.396937765879249e-22	2.319895845393214e-15	1.7432383431310897e-14	1.9733255817548354e-13	1.3173143359298365e-14
8700000	0.004955083719933783	1.957983862909731e-49	2.0371676013286854e-61	6.860848399849611e-11	6.2691519166315996e-15	0.0000898324226789386	-5.333596676020914e-22	2.319895845393214e-15	1.7432383431310897e-14	1.9733255817548354e-13	1.3173143359298365e-14
8800000	0.004955083719933783	1.957983862909731e-49	2.0371676013286854e-61	6.860848399849611e-11	6.2691519166315996e-15	0.0000898324226789386	-5.2702555861625785e-22	2.319895845393214e-15	1.7432383431310897e-14	1.9733255817548354e-13	1.3173143359298365e-14
8900000	0.004955083719933783	1.957983862909731e-49	2.0371676013286854e-61	6.860848399849611e-11	6.2691519166315996e-15	0.0000898324226789386	-5.206914496304243e-22	2.319895845393214e-15	1.7432383431310897e-14	1.9733255817548354e-13	1.3173143359298365e-14
9000000	0.004955083719933783	1.957983862909731e-49	2.0371676013286854e-61	6.860848399849611e-11	6.2691519166315996e-15	0.0000898324226789386	-5.143573406445907e-22	2.319895845393214e-15	1.7432383431310897e-14	1.9733255817548354e-13	1.3173143359298365e-14
9100000	0.004955083719933783	1.957983862909731e-49	2.0371676013286854e-61	6.860848399849611e-11	6.2691519166315996e-15	0.0000898324226789386	-5.080232316587571e-22	2.319895845393214e-15	1.7432383431310897e-14	1.9733255817548354e-13	1.3173143359298365e-14
9200000	0.004955083719933783	1.957983862909731e-49	2.0371676013286854e-61	6.860848399849611e-11	6.2691519166315996e-15	0.0000898324226789386	-5.016891226729236e-22	2.319895845393214e-15	1.7432383431310897e-14	1.9733255817548354e-13	1.3173143359298365e-14
9300000	0.004955083719933783	1.957983862909731e-49	2.0371676013286854e-61	6.860848399849611e-11	6.2691519166315996e-15	0.0000898324226789386	-4.9535501368709e-22	2.319895845393214e-15	1.7432383431310897e-14	1.9733255817548354e-13	1.3173143359298363e-14
9400000	0.004955083719933783	1.957983862909731e-49	2.0371676013286854e-61	6.860848399849611e-11	6.2691519166315996e-15	0.0000898324226789386	-4.890209047012565e-22	2.319895845393214e-15	1.7432383431310897e-14	1.9733255817548354e-13	1.3173143359298363e-14
9500000	0.004955083719933783	1.957983862909731e-49	2.0371676013286854e-61	6.860848399849611e-11	6.2691519166315996e-15	0.0000898324226789386	-4.826867957154229e-22	2.319895845393214e-15	1.7432383431310897e-14	1.9733255817548354e-13	1.3173143359298363e-14
9600000	0.004955083719933783	1.957983862909731e-49	2.0371676013286854e-61	6.860848399849611e-11	6.2691519166315996e-15	0.0000898324226789386	-4.763526867295894e-22	2.319895845393214e-15	1.7432383431310897e-14	1.9733255817548354e-13	1.3173143359298363e-14
9700000	0.004955083719933783	1.957983862909731e-49	2.0371676013286854e-61	6.860848399849611e-11	6.2691519166315996e-15	0.0000898324226789386	-4.700185777437558e-22	2.319895845393214e-15	1.7432383431310897e-14	1.9733255817548354e-13	1.3173143359298363e-14
9800000	0.004955083719933783	1.957983862909731e-49	2.0371676013286854e-61	6.860848399849611e-11	6.2691519166315996e-15	0.0000898324226789386	-4.636844687579223e-22	2.319895845393214e-15	1.7432383431310897e-14	1.9733255817548354e-13	1.3173143359298363e-14
9900000	0.004955083719933783	1.957983862909731e-49	2.0371676013286854e-61	6.860848399849611e-11	6.2691519166315996e-15	0.0000898324226789386	-4.573503597720888e-22	2.319895845393214e-15	1.7432383431310897e-14	1.9733255817548354e-13	1.3173143359298363e-14
10000000	0.004955083719933783	1.957983862909731e-49	2.0371676013286854e-61	6.860848399849611e-11	6.2691519166315996e-15	0.0000898324226789386	-4.510162507862552e-22	2.319895845393214e-15	1.7432383431310897e-14	1.9733255817548354e-13	1.3173143359298363e-14
10100000	0.004955083719933783	1.957983862909731e-49	2.0371676013286854e-61	6.860848399849611e-11	6.2691519166315996e-15	0.0000898324226789386	-4.446821418004217e-22	2.319895845393214e-15	1.7432383431310897e-14	1.9733255817548354e-13	1.3173143359298363e-14
10200000	0.004955083719933783	1.957983862909731e-49	2.0371676013286854e-61	6.860848399849611e-11	6.2691519166315996e-15	0.0000898324226789386	-4.383480328145881e-22	2.319895845393214e-15	1.7432383431310897e-14	1.9733255817548354e-13	1.3173143359298363e-14
10300000	0.004955083719933783	1.957983862909731e-49	2.0371676013286854e-61	6.86084839984961e-11	6.2691519166315996e-15	0.0000898324226789386	-4.320139238287546e-22	2.319895845393214e-15	1.7432383431310897e-14	1.9733255817548354e-13	1.3173143359298363e-14
10400000	0.004955083719933783	1.957983862909731e-49	2.0371676013286854e-61	6.86084839984961e-11	6.2691519166315996e-15	0.0000898324226789386	-4.25679814842921e-22	2.319895845393214e-15	1.7432383431310897e-14	1.9733255817548354e-13	1.3173143359298363e-14
10500000	0.004955083719933783	1.957983862909731e-49	2.0371676013286854e-61	6.86084839984961e-11	6.2691519166315996e-15	0.0000898324226789386	-4.193457058570875e-22	2.3198958453932145e-15	1.7432383431310897e-14	1.9733255817548354e-13	1.3173143359298363e-14
10600000	0.004955083719933783	1.957983862909731e-49	2.0371676013286857e-61	6.86084839984961e-11	6.2691519166315996e-15	0.0000898324226789386	-4.1301159687125394e-22	2.3198958453932145e-15	1.7432383431310897e-14	1.9733255817548354e-13	1.3173143359298363e-14
10700000	0.004955083719933783	1.957983862909731e-49	2.0371676013286857e-61	6.86084839984961e-11	6.2691519166315996e-15	0.0000898324226789386	-4.066774878854204e-22	2.3198958453932145e-15	1.7432383431310897e-14	1.9733255817548354e-13	1.3173143359298363e-14
10800000	0.004955083719933783	1.957983862909731e-49	2.0371676013286857e-61	6.86084839984961e-11	6.2691519166315996e-15	0.0000898324226789386	-4.0034337889958684e-22	2.3198958453932145e-15	1.7432383431310897e-14	1.9733255817548354e-13	1.3173143359298363e-14
10900000	0.004955083719933783	1.957983862909731e-49	2.0371676013286857e-61	6.86084839984961e-11	6.2691519166315996e-15	0.0000898324226789386	-3.9400926991375325e-22	2.3198958453932145e-15	1.7432383431310897e-14	1.9733255817548354e-13	1.3173143359298363e-14
11000000	0.004955083719933783	1.957983862909731e-49	2.0371676013286857e-61	6.86084839984961e-11	6.2691519166315996e-15	0.0000898324226789386	-3.876751609279197e-22	2.3198958453932145e-15	1.7432383431310897e-14	1.9733255817548354e-13	1.3173143359298363e-14
11100000	0.004955083719933783	1.957983862909731e-49	2.0371676013286857e-61	6.86084839984961e-11	6.2691519166315996e-15	0.0000898324226789386	-3.8134105194208616e-22	2.3198958453932145e-15	1.7432383431310894e-14	1.9733255817548354e-13	1.3173143359298363e-14
11200000	0.004955083719933783	1.957983862909731e-49	2.0371676013286857e-61	6.86084839984961e-11	6.2691519166315996e-15	0.0000898324226789386	-3.750069429562526e-22	2.3198958453932145e-15	1.7432383431310894e-14	1.9733255817548354e-13	1.3173143359298363e-14
11300000	0.004955083719933783	1.957983862909731e-49	2.0371676013286857e-61	6.86084839984961e-11	6.2691519166315996e-15	0.0000898324226789386	-3.6867283397041907e-22	2.3198958453932145e-15	1.7432383431310894e-14	1.9733255817548354e-13	1.3173143359298363e-14
11400000	0.004955083719933783	1.957983862909731e-49	2.0371676013286857e-61	6.86084839984961e-11	6.2691519166315996e-15	0.0000898324226789386	-3.623387249845855e-22	2.3198958453932145e-15	1.7432383431310894e-14	1.9733255817548354e-13	1.3173143359298363e-14
11500000	0.004955083719933783	1.957983862909731e-49	2.0371676013286857e-61	6.86084839984961e-11	6.2691519166315996e-15	0.0000898324226789386	-3.56004615998752e-22	2.3198958453932145e-15	1.7432383431310894e-14	1.9733255817548354e-13	1.3173143359298363e-14
11600000	0.004955083719933783	1.957983862909731e-49	2.0371676013286857e-61	6.86084839984961e-11	6.2691519166315996e-15	0.0000898324226789386	-3.4967050701291843e-22	2.3198958453932145e-15	1.7432383431310894e-14	1.9733255817548354e-13	1.3173143359298363e-14
11700000	0.004955083719933783	1.957983862909731e-49	2.0371676013286857e-61	6.86084839984961e-11	6.2691519166315996e-15	0.0000898324226789386	-3.433363980270849e-22	2.3198958453932145e-15	1.7432383431310894e-14	1.9733255817548354e-13	1.3173143359298363e-14
11800000	0.004955083719933783	1.957983862909731e-49	2.0371676013286857e-61	6.86084839984961e-11	6.2691519166315996e-15	0.0000898324226789386	-3.3700228904125134e-22	2.3198958453932145e-15	1.7432383431310894e-14	1.9733255817548354e-13	1.3173143359298363e-14
11900000	0.004955083719933783	1.957983862909731e-49	2.0371676013286857e-61	6.86084839984961e-11	6.2691519166315996e-15	0.0000898324226789386	-3.306681800554178e-22	2.3198958453932145e-15	1.7432383431310894e-14	1.9733255817548354e-13	1.3173143359298363e-14
12000000	0.004955083719933783	1.957983862909731e-49	2.0371676013286857e-61	6.86084839984961e-11	6.2691519166315996e-15	0.0000898324226789386	-3.2433407106958425e-22	2.3198958453932145e-15	1.7432383431310894e-14	1.9733255817548354e-13	1.3173143359298363e-14
12100000	0.004955083719933783	1.957983862909731e-49	2.0371676013286857e-61	6.86084839984961e-11	6.2691519166315996e-15	0.0000898324226789386	-3.179999620837507e-22	2.3198958453932145e-15	1.7432383431310894e-14	1.9733255817548354e-13	1.3173143359298363e-14
12200000	0.004955083719933783	1.957983862909731e-49	2.0371676013286857e-61	6.86084839984961e-11	6.2691519166315996e-15	0.0000898324226789386	-3.116658530979171e-22	2.3198958453932145e-15	1.7432383431310894e-14	1.9733255817548354e-13	1.3173143359298363e-14
12300000	0.004955083719933783	1.957983862909731e-49	2.0371676013286857e-61	6.86084839984961e-11	6.2691519166315996e-15	0.0000898324226789386	-3.0533174411208357e-22	2.3198958453932145e-15	1.7432383431310894e-14	1.9733255817548354e-13	1.3173143359298363e-14
12400000	0.004955083719933783	1.957983862909731e-49	2.0371676013286857e-61	6.86084839984961e-11	6.2691519166315996e-15	0.0000898324226789386	-2.9899763512625e-22	2.3198958453932145e-15	1.7432383431310894e-14	1.9733255817548354e-13	1.3173143359298363e-14
12500000	0.004955083719933783	1.957983862909731e-49	2.0371676013286857e-61	6.86084839984961e-11	6.2691519166315996e-15	0.0000898324226789386	-2.9266352614041647e-22	2.3198958453932145e-15	1.7432383431310894e-14	1.9733255817548354e-13	1.3173143359298361e-14
12600000	0.004955083719933783	1.957983862909731e-49	2.0371676013286857e-61	6.86084839984961e-11	6.2691519166315996e-15	0.0000898324226789386	-2.8632941715458293e-22	2.3198958453932145e-15	1.7432383431310894e-14	1.9733255817548354e-13	1.3173143359298361e-14
12700000	0.004955083719933783	1.957983862909731e-49	2.0371676013286857e-61	6.86084839984961e-11	6.2691519166315996e-15	0.0000898324226789386	-2.799953081687494e-22	2.3198958453932145e-15	1.7432383431310894e-14	1.9733255817548354e-13	1.3173143359298361e-14
12800000	0.004955083719933783	1.957983862909731e-49	2.0371676013286857e-61	6.86084839984961e-11	6.2691519166315996e-15	0.0000898324226789386	-2.7366119918291584e-22	2.3198958453932145e-15	1.7432383431310894e-14	1.9733255817548354e-13	1.3173143359298361e-14
12900000	0.004955083719933783	1.957983862909731e-49	2.0371676013286857e-61	6.86084839984961e-11	6.2691519166315996e-15	0.0000898324226789386	-2.673270901970823e-22	2.3198958453932145e-15	1.7432383431310894e-14	1.9733255817548354e-13	1.3173143359298361e-14
13000000	0.004955083719933783	1.957983862909731e-49	2.037167601328686e-61	6.86084839984961e-11	6.2691519166315996e-15	0.0000898324226789386	-2.6099298121124875e-22	2.3198958453932145e-15	1.7432383431310894e-14	1.9733255817548354e-13	1.3173143359298361e-14
13100000	0.004955083719933783	1.957983862909731e-49	2.037167601328686e-61	6.86084839984961e-11	6.2691519166315996e-15	0.0000898324226789386	-2.546588722254152e-22	2.3198958453932145e-15	1.7432383431310894e-14	1.9733255817548354e-13	1.3173143359298361e-14
13200000	0.004955083719933783	1.957983862909731e-49	2.037167601328686e-61	6.86084839984961e-11	6.2691519166315996e-15	0.0000898324226789386	-2.483247632395816e-22	2.3198958453932145e-15	1.7432383431310894e-14	1.9733255817548354e-13	1.3173143359298361e-14
13300000	0.004955083719933783	1.957983862909731e-49	2.037167601328686e-61	6.86084839984961e-11	6.2691519166315996e-15	0.00008983242267893862	-2.4199065425374806e-22	2.3198958453932145e-15	1.7432383431310894e-14	1.9733255817548354e-13	1.3173143359298361e-14
13400000	0.004955083719933783	1.957983862909731e-49	2.037167601328686e-61	6.86084839984961e-11	6.2691519166315996e-15	0.00008983242267893862	-2.356565452679145e-22	2.3198958453932145e-15	1.7432383431310894e-14	1.9733255817548354e-13	1.3173143359298361e-14
13500000	0.004955083719933783	1.957983862909731e-49	2.037167601328686e-61	6.86084839984961e-11	6.2691519166315996e-15	0.00008983242267893862	-2.2932243628208097e-22	2.3198958453932145e-15	1.7432383431310894e-14	1.9733255817548354e-13	1.3173143359298361e-14
13600000	0.004955083719933783	1.957983862909731e-49	2.037167601328686e-61	6.86084839984961e-11	6.2691519166315996e-15	0.00008983242267893862	-2.2298832729624742e-22	2.3198958453932145e-15	1.7432383431310894e-14	1.9733255817548354e-13	1.3173143359298361e-14
13700000	0.004955083719933783	1.957983862909731e-49	2.037167601328686e-61	6.86084839984961e-11	6.2691519166315996e-15	0.00008983242267893862	-2.166542183104139e-22	2.3198958453932145e-15	1.7432383431310894e-14	1.9733255817548354e-13	1.3173143359298361e-14
13800000	0.004955083719933783	1.957983862909731e-49	2.037167601328686e-61	6.86084839984961e-11	6.2691519166316e-15	0.00008983242267893862	-2.1032010932458033e-22	2.3198958453932145e-15	1.7432383431310894e-14	1.9733255817548354e-13	1.3173143359298361e-14
13900000	0.004955083719933783	1.957983862909731e-49	2.037167601328686e-61	6.86084839984961e-11	6.2691519166316e-15	0.00008983242267893862	-2.0398600033874679e-22	2.3198958453932145e-15	1.7432383431310894e-14	1.9733255817548354e-13	1.3173143359298361e-14
14000000	0.004955083719933783	1.9579838629097314e-49	2.037167601328686e-61	6.86084839984961e-11	6.2691519166316e-15	0.00008983242267893862	-1.9765189135291324e-22	2.3198958453932145e-15	1.7432383431310894e-14	1.9733255817548354e-13	1.3173143359298361e-14
14100000	0.004955083719933783	1.9579838629097314e-49	2.037167601328686e-61	6.86084839984961e-11	6.2691519166316e-15	0.00008983242267893862	-1.913177823670797e-22	2.3198958453932145e-15	1.7432383431310894e-14	1.9733255817548354e-13	1.3173143359298361e-14
14200000	0.004955083719933783	1.9579838629097314e-49	2.037167601328686e-61	6.860848399849608e-11	6.2691519166316e-15	0.00008983242267893862	-1.8498367338124615e-22	2.3198958453932145e-15	1.7432383431310894e-14	1.9733255817548354e-13	1.3173143359298361e-14
14300000	0.004955083719933783	1.9579838629097314e-49	2.037167601328686e-61	6.860848399849608e-11	6.2691519166316e-15	0.00008983242267893862	-1.786495643954126e-22	2.319895845393215e-15	1.7432383431310894e-14	1.9733255817548354e-13	1.3173143359298361e-14
14400000	0.004955083719933783	1.9579838629097314e-49	2.037167601328686e-61	6.860848399849608e-11	6.2691519166316e-15	0.00008983242267893862	-1.7231545540957906e-22	2.319895845393215e-15	1.7432383431310894e-14	1.9733255817548354e-13	1.3173143359298361e-14
14500000	0.004955083719933783	1.9579838629097314e-49	2.037167601328686e-61	6.860848399849608e-11	6.2691519166316e-15	0.00008983242267893862	-1.6598134642374547e-22	2.319895845393215e-15	1.7432383431310894e-14	1.9733255817548354e-13	1.3173143359298361e-14
14600000	0.004955083719933783	1.9579838629097314e-49	2.037167601328686e-61	6.860848399849608e-11	6.2691519166316e-15	0.00008983242267893862	-1.5964723743791192e-22	2.319895845393215e-15	1.7432383431310894e-14	1.9733255817548354e-13	1.3173143359298361e-14
14700000	0.004955083719933783	1.9579838629097314e-49	2.037167601328686e-61	6.860848399849608e-11	6.2691519166316e-15	0.00008983242267893862	-1.5331312845207837e-22	2.319895845393215e-15	1.7432383431310894e-14	1.9733255817548354e-13	1.3173143359298361e-14
14800000	0.004955083719933783	1.9579838629097314e-49	2.037167601328686e-61	6.860848399849608e-11	6.2691519166316e-15	0.00008983242267893862	-1.4697901946624483e-22	2.319895845393215e-15	1.7432383431310894e-14	1.9733255817548354e-13	1.317314335929836e-14
14900000	0.004955083719933783	1.9579838629097314e-49	2.037167601328686e-61	6.860848399849608e-11	6.2691519166316e-15	0.00008983242267893862	-1.4064491048041128e-22	2.319895845393215e-15	1.7432383431310894e-14	1.9733255817548354e-13	1.317314335929836e-14
15000000	0.004955083719933783	1.9579838629097314e-49	2.0371676013286864e-61	6.860848399849608e-11	6.2691519166316e-15	0.00008983242267893862	-1.3431080149457774e-22	2.319895845393215e-15	1.7432383431310894e-14	1.9733255817548354e-13	1.317314335929836e-14
15100000	0.004955083719933783	1.9579838629097314e-49	2.0371676013286864e-61	6.860848399849608e-11	6.2691519166316e-15	0.00008983242267893862	-1.279766925087442e-22	2.319895845393215e-15	1.7432383431310894e-14	1.9733255817548354e-13	1.317314335929836e-14
15200000	0.004955083719933783	1.9579838629097314e-49	2.0371676013286864e-61	6.860848399849608e-11	6.2691519166316e-15	0.00008983242267893862	-1.2164258352291065e-22	2.319895845393215e-15	1.7432383431310894e-14	1.9733255817548354e-13	1.317314335929836e-14
15300000	0.004955083719933783	1.9579838629097314e-49	2.0371676013286864e-61	6.860848399849608e-11	6.2691519166316e-15	0.00008983242267893862	-1.153084745370771e-22	2.319895845393215e-15	1.7432383431310894e-14	1.9733255817548354e-13	1.317314335929836e-14
15400000	0.004955083719933783	1.9579838629097314e-49	2.0371676013286864e-61	6.860848399849608e-11	6.2691519166316e-15	0.00008983242267893862	-1.0897436555124356e-22	2.319895845393215e-15	1.7432383431310894e-14	1.9733255817548354e-13	1.317314335929836e-14
15500000	0.004955083719933783	1.9579838629097314e-49	2.0371676013286864e-61	6.860848399849608e-11	6.2691519166316e-15	0.00008983242267893862	-1.0264025656541e-22	2.319895845393215e-15	1.7432383431310894e-14	1.9733255817548354e-13	1.317314335929836e-14
15600000	0.004955083719933783	1.9579838629097314e-49	2.0371676013286864e-61	6.860848399849608e-11	6.2691519166316e-15	0.00008983242267893862	-9.630614757957644e-23	2.319895845393215e-15	1.7432383431310894e-14	1.9733255817548354e-13	1.317314335929836e-14
15700000	0.004955083719933783	1.9579838629097314e-49	2.0371676013286864e-61	6.860848399849608e-11	6.2691519166316e-15	0.00008983242267893862	-8.99720385937429e-23	2.319895845393215e-15	1.7432383431310894e-14	1.9733255817548354e-13	1.317314335929836e-14
15800000	0.004955083719933783	1.9579838629097314e-49	2.0371676013286864e-61	6.860848399849608e-11	6.2691519166316e-15	0.00008983242267893862	-8.363792960790935e-23	2.319895845393215e-15	1.7432383431310894e-14	1.9733255817548354e-13	1.317314335929836e-14
15900000	0.004955083719933783	1.9579838629097314e-49	2.0371676013286864e-61	6.860848399849608e-11	6.2691519166316e-15	0.00008983242267893862	-7.73038206220758e-23	2.319895845393215e-15	1.7432383431310894e-14	1.9733255817548354e-13	1.317314335929836e-14
16000000	0.004955083719933783	1.9579838629097314e-49	2.0371676013286864e-61	6.860848399849608e-11	6.2691519166316e-15	0.00008983242267893862	-7.096971163624225e-23	2.319895845393215e-15	1.7432383431310894e-14	1.9733255817548354e-13	1.317314335929836e-14
16100000	0.004955083719933783	1.9579838629097314e-49	2.0371676013286864e-61	6.860848399849608e-11	6.2691519166316e-15	0.00008983242267893862	-6.46356026504087e-23	2.319895845393215e-15	1.7432383431310894e-14	1.9733255817548354e-13	1.317314335929836e-14
16200000	0.004955083719933783	1.9579838629097314e-49	2.0371676013286864e-61	6.860848399849608e-11	6.2691519166316e-15	0.00008983242267893862	-5.830149366457514e-23	2.319895845393215e-15	1.7432383431310894e-14	1.9733255817548354e-13	1.317314335929836e-14
16300000	0.004955083719933783	1.9579838629097314e-49	2.0371676013286864e-61	6.860848399849608e-11	6.2691519166316e-15	0.00008983242267893862	-5.19673846787416e-23	2.319895845393215e-15	1.7432383431310894e-14	1.9733255817548354e-13	1.317314335929836e-14
16400000	0.004955083719933783	1.9579838629097314e-49	2.0371676013286864e-61	6.860848399849608e-11	6.2691519166316e-15	0.00008983242267893862	-4.563327569290805e-23	2.319895845393215e-15	1.7432383431310894e-14	1.9733255817548354e-13	1.317314335929836e-14
16500000	0.004955083719933783	1.9579838629097314e-49	2.0371676013286864e-61	6.860848399849608e-11	6.2691519166316e-15	0.00008983242267893862	-3.930552947413599e-23	2.319895845393215e-15	1.7432383431310894e-14	1.9733255817548354e-13	1.317314335929836e-14
16600000	0.004955083719933783	1.9579838629097314e-49	2.0371676013286864e-61	6.860848399849608e-11	6.2691519166316e-15	0.00008983242267893862	-3.314379043210664e-23	2.319895845393215e-15	1.7432383431310894e-14	1.9733255817548354e-13	1.317314335929836e-14
16700000	0.004955083719933783	1.9579838629097314e-49	2.0371676013286864e-61	6.860848399849608e-11	6.2691519166316e-15	0.00008983242267893862	-2.72147051813268e-23	2.319895845393215e-15	1.7432383431310894e-14	1.9733255817548354e-13	1.317314335929836e-14
16800000	0.004955083719933783	1.9579838629097314e-49	2.0371676013286864e-61	6.860848399849608e-11	6.2691519166316e-15	0.00008983242267893862	-2.151471821784618e-23	2.319895845393215e-15	1.7432383431310894e-14	1.9733255817548354e-13	1.317314335929836e-14
16900000	0.004955083719933783	1.9579838629097314e-49	2.0371676013286864e-61	6.860848399849608e-11	6.2691519166316e-15	0.00008983242267893862	-1.6040274037714457e-23	2.319895845393215e-15	1.7432383431310894e-14	1.9733255817548354e-13	1.317314335929836e-14
17000000	0.004955083719933783	1.9579838629097314e-49	2.0371676013286864e-61	6.860848399849608e-11	6.2691519166316e-15	0.00008983242267893862	-1.078781713698134e-23	2.319895845393215e-15	1.7432383431310894e-14	1.9733255817548354e-13	1.317314335929836e-14
17100000	0.004955083719933783	1.9579838629097314e-49	2.0371676013286864e-61	6.860848399849608e-11	6.2691519166316e-15	0.00008983242267893862	-5.7537920116965255e-24	2.319895845393215e-15	1.7432383431310894e-14	1.9733255817548354e-13	1.317314335929836e-14
17200000	0.004955083719933783	1.9579838629097314e-49	2.0371676013286864e-61	6.860848399849608e-11	6.2691519166316e-15	0.00008983242267893862	-9.346431579097063e-25	2.319895845393215e-15	1.7432383431310894e-14	1.9733255817548354e-13	1.317314335929836e-14
17300000	0.004955083719933783	1.9579838629097314e-49	2.0371676013286864e-61	6.860848399849608e-11	6.2691519166316e-15	0.00008983242267893862	3.673184928329406e-24	2.319895845393215e-15	1.7432383431310894e-14	1.9733255817548354e-13	1.317314335929836e-14
17400000	0.004955083719933783	1.9579838629097314e-49	2.0371676013286864e-61	6.860848399849608e-11	6.2691519166316e-15	0.00008983242267893862	8.073247750971128e-24	2.319895845393215e-15	1.7432383431310894e-14	1.9733255817548354e-13	1.317314335929836e-14
17500000	0.004955083719933783	1.9579838629097314e-49	2.0371676013286864e-61	6.860848399849608e-11	6.2691519166316e-15	0.00008983242267893862	1.2269100813965753e-23	2.319895845393215e-15	1.7432383431310894e-14	1.9733255817548354e-13	1.317314335929836e-14
17600000	0.004955083719933783	1.9579838629097314e-49	2.0371676013286864e-61	6.860848399849608e-11	6.2691519166316e-15	0.00008983242267893862	1.6264299621263577e-23	2.319895845393215e-15	1.7432383431310894e-14	1.9733255817548354e-13	1.317314335929836e-14
17700000	0.004955083719933783	1.9579838629097314e-49	2.0371676013286864e-61	6.860848399849608e-11	6.2691519166316e-15	0.00008983242267893862	2.0062399676814923e-23	2.319895845393215e-15	1.7432383431310894e-14	1.9733255817548354e-13	1.317314335929836e-14
17800000	0.004955083719933783	1.9579838629097314e-49	2.0371676013286864e-61	6.860848399849608e-11	6.2691519166316e-15	0.00008983242267893862	2.3666956484570066e-23	2.319895845393215e-15	1.7432383431310894e-14	1.9733255817548354e-13	1.317314335929836e-14
17900000	0.004955083719933783	1.9579838629097314e-49	2.0371676013286864e-61	6.860848399849608e-11	6.2691519166316e-15	0.00008983242267893862	2.708152554847932e-23	2.319895845393215e-15	1.7432383431310894e-14	1.9733255817548354e-13	1.317314335929836e-14
18000000	0.004955083719933783	1.9579838629097318e-49	2.0371676013286864e-61	6.860848399849608e-11	6.2691519166316e-15	0.00008983242267893862	3.0309662372493e-23	2.319895845393215e-15	1.7432383431310894e-14	1.9733255817548354e-13	1.317314335929836e-14
18100000	0.004955083719933783	1.9579838629097318e-49	2.0371676013286868e-61	6.860848399849608e-11	6.2691519166316e-15	0.00008983242267893862	3.3354922460561394e-23	2.319895845393215e-15	1.7432383431310894e-14	1.9733255817548354e-13	1.317314335929836e-14
18200000	0.004955083719933783	1.9579838629097318e-49	2.0371676013286868e-61	6.860848399849608e-11	6.2691519166316e-15	0.00008983242267893862	3.62208613166348e-23	2.319895845393215e-15	1.7432383431310894e-14	1.9733255817548354e-13	1.317314335929836e-14
18300000	0.004955083719933783	1.9579838629097318e-49	2.0371676013286868e-61	6.860848399849608e-11	6.2691519166316e-15	0.00008983242267893862	3.891103444466354e-23	2.319895845393215e-15	1.7432383431310894e-14	1.9733255817548354e-13	1.317314335929836e-14
18400000	0.004955083719933783	1.9579838629097318e-49	2.0371676013286868e-61	6.860848399849608e-11	6.2691519166316e-15	0.00008983242267893862	4.142899734859789e-23	2.319895845393215e-15	1.7432383431310894e-14	1.9733255817548354e-13	1.317314335929836e-14
18500000	0.004955083719933783	1.9579838629097318e-49	2.0371676013286868e-61	6.860848399849608e-11	6.2691519166316e-15	0.00008983242267893862	4.377830553238817e-23	2.319895845393215e-15	1.7432383431310894e-14	1.9733255817548354e-13	1.317314335929836e-14
18600000	0.004955083719933783	1.9579838629097318e-49	2.0371676013286868e-61	6.860848399849608e-11	6.2691519166316e-15	0.00008983242267893862	4.596251449998467e-23	2.319895845393215e-15	1.7432383431310894e-14	1.9733255817548354e-13	1.317314335929836e-14
18700000	0.004955083719933783	1.9579838629097318e-49	2.0371676013286868e-61	6.860848399849608e-11	6.2691519166316e-15	0.00008983242267893862	4.798517975533771e-23	2.319895845393215e-15	1.7432383431310894e-14	1.9733255817548354e-13	1.317314335929836e-14
18800000	0.004955083719933783	1.9579838629097318e-49	2.0371676013286868e-61	6.860848399849608e-11	6.2691519166316e-15	0.00008983242267893862	4.984985680239756e-23	2.319895845393215e-15	1.7432383431310894e-14	1.9733255817548357e-13	1.317314335929836e-14
18900000	0.004955083719933783	1.9579838629097318e-49	2.0371676013286868e-61	6.860848399849608e-11	6.2691519166316e-15	0.00008983242267893862	5.156010114511455e-23	2.319895845393215e-15	1.7432383431310894e-14	1.9733255817548357e-13	1.317314335929836e-14
19000000	0.004955083719933783	1.9579838629097318e-49	2.0371676013286868e-61	6.860848399849608e-11	6.2691519166316e-15	0.00008983242267893862	5.311946828743896e-23	2.319895845393215e-15	1.7432383431310894e-14	1.9733255817548357e-13	1.317314335929836e-14
19100000	0.004955083719933783	1.9579838629097318e-49	2.0371676013286868e-61	6.860848399849608e-11	6.2691519166316e-15	0.00008983242267893862	5.453151373332113e-23	2.319895845393215e-15	1.7432383431310894e-14	1.9733255817548357e-13	1.317314335929836e-14
19200000	0.004955083719933783	1.957983862909732e-49	2.0371676013286868e-61	6.860848399849608e-11	6.2691519166316e-15	0.00008983242267893862	5.579979298671134e-23	2.319895845393215e-15	1.7432383431310894e-14	1.9733255817548357e-13	1.317314335929836e-14
19300000	0.004955083719933783	1.957983862909732e-49	2.0371676013286868e-61	6.860848399849608e-11	6.2691519166316e-15	0.00008983242267893862	5.692786155155986e-23	2.319895845393215e-15	1.7432383431310894e-14	1.9733255817548357e-13	1.317314335929836e-14
19400000	0.004955083719933783	1.957983862909732e-49	2.0371676013286868e-61	6.860848399849608e-11	6.2691519166316e-15	0.00008983242267893862	5.791927493181703e-23	2.319895845393215e-15	1.7432383431310894e-14	1.9733255817548357e-13	1.317314335929836e-14
19500000	0.004955083719933783	1.957983862909732e-49	2.0371676013286868e-61	6.860848399849608e-11	6.2691519166316e-15	0.00008983242267893862	5.877758863143315e-23	2.319895845393215e-15	1.7432383431310894e-14	1.9733255817548357e-13	1.317314335929836e-14
19600000	0.004955083719933783	1.957983862909732e-49	2.0371676013286868e-61	6.860848399849608e-11	6.2691519166316e-15	0.00008983242267893862	5.950635815435851e-23	2.319895845393215e-15	1.7432383431310897e-14	1.9733255817548357e-13	1.317314335929836e-14
19700000	0.004955083719933783	1.957983862909732e-49	2.0371676013286868e-61	6.860848399849608e-11	6.2691519166316e-15	0.00008983242267893862	6.01091390045434e-23	2.319895845393215e-15	1.7432383431310897e-14	1.9733255817548357e-13	1.317314335929836e-14
19800000	0.004955083719933783	1.957983862909732e-49	2.0371676013286868e-61	6.860848399849608e-11	6.2691519166316e-15	0.00008983242267893862	6.058948668593816e-23	2.319895845393215e-15	1.7432383431310897e-14	1.9733255817548357e-13	1.317314335929836e-14
19900000	0.004955083719933783	1.957983862909732e-49	2.0371676013286868e-61	6.860848399849608e-11	6.2691519166316e-15	0.00008983242267893862	6.095095670249306e-23	2.319895845393215e-15	1.7432383431310897e-14	1.9733255817548357e-13	1.317314335929836e-14
20000000	0.004955083719933783	1.957983862909732e-49	2.0371676013286868e-61	6.860848399849608e-11	6.2691519166316e-15	0.00008983242267893862	6.119710455815841e-23	2.319895845393215e-15	1.7432383431310897e-14	1.9733255817548357e-13	1.3173143359298361e-14
20100000	0.004955083719933783	1.9579838629097325e-49	2.0371676013286868e-61	6.860848399849608e-11	6.2691519166316e-15	0.00008983242267893862	6.133148575688453e-23	2.319895845393215e-15	1.7432383431310897e-14	1.9733255817548357e-13	1.3173143359298361e-14
20200000	0.004955083719933783	1.9579838629097325e-49	2.0371676013286868e-61	6.860848399849608e-11	6.2691519166316e-15	0.00008983242267893862	6.135765580262168e-23	2.319895845393215e-15	1.7432383431310897e-14	1.9733255817548357e-13	1.3173143359298361e-14
20300000	0.004955083719933783	1.9579838629097325e-49	2.037167601328687e-61	6.860848399849608e-11	6.2691519166316e-15	0.00008983242267893862	6.127917019932018e-23	2.319895845393215e-15	1.7432383431310897e-14	1.9733255817548357e-13	1.3173143359298361e-14
20400000	0.004955083719933783	1.9579838629097325e-49	2.037167601328687e-61	6.860848399849608e-11	6.2691519166316e-15	0.00008983242267893862	6.109958445093037e-23	2.319895845393215e-15	1.7432383431310897e-14	1.9733255817548357e-13	1.3173143359298361e-14
20500000	0.004955083719933783	1.9579838629097325e-49	2.037167601328687e-61	6.860848399849608e-11	6.2691519166316e-15	0.00008983242267893862	6.082245406140251e-23	2.319895845393215e-15	1.7432383431310897e-14	1.9733255817548357e-13	1.3173143359298361e-14
20600000	0.004955083719933783	1.9579838629097325e-49	2.037167601328687e-61	6.860848399849608e-11	6.2691519166316e-15	0.00008983242267893862	6.045133453468692e-23	2.319895845393215e-15	1.7432383431310897e-14	1.9733255817548357e-13	1.3173143359298361e-14
20700000	0.004955083719933783	1.9579838629097325e-49	2.037167601328687e-61	6.860848399849608e-11	6.2691519166316e-15	0.00008983242267893862	5.998978137473387e-23	2.319895845393215e-15	1.7432383431310897e-14	1.9733255817548357e-13	1.3173143359298361e-14
20800000	0.004955083719933783	1.957983862909733e-49	2.037167601328687e-61	6.860848399849608e-11	6.2691519166316e-15	0.00008983242267893862	5.944135008549369e-23	2.319895845393215e-15	1.7432383431310897e-14	1.973325581754836e-13	1.3173143359298361e-14
20900000	0.004955083719933783	1.957983862909733e-49	2.037167601328687e-61	6.860848399849608e-11	6.2691519166316e-15	0.00008983242267893862	5.88095961709167e-23	2.319895845393215e-15	1.7432383431310897e-14	1.973325581754836e-13	1.3173143359298361e-14
21000000	0.004955083719933783	1.957983862909733e-49	2.037167601328687e-61	6.860848399849608e-11	6.2691519166316e-15	0.00008983242267893862	5.809807513495318e-23	2.319895845393215e-15	1.7432383431310897e-14	1.973325581754836e-13	1.3173143359298361e-14
21100000	0.004955083719933783	1.957983862909733e-49	2.037167601328687e-61	6.860848399849608e-11	6.2691519166316e-15	0.00008983242267893862	5.731034248155341e-23	2.319895845393215e-15	1.7432383431310897e-14	1.973325581754836e-13	1.3173143359298361e-14
21200000	0.004955083719933783	1.957983862909733e-49	2.037167601328687e-61	6.860848399849608e-11	6.2691519166316e-15	0.00008983242267893862	5.644995371466772e-23	2.319895845393215e-15	1.7432383431310897e-14	1.973325581754836e-13	1.3173143359298361e-14
21300000	0.004955083719933783	1.957983862909733e-49	2.037167601328687e-61	6.860848399849608e-11	6.2691519166316e-15	0.00008983242267893862	5.552046433824641e-23	2.319895845393215e-15	1.7432383431310897e-14	1.973325581754836e-13	1.3173143359298361e-14
21400000	0.004955083719933783	1.957983862909733e-49	2.037167601328687e-61	6.860848399849608e-11	6.2691519166316e-15	0.00008983242267893862	5.452542985623979e-23	2.319895845393215e-15	1.7432383431310897e-14	1.973325581754836e-13	1.3173143359298361e-14
21500000	0.004955083719933783	1.9579838629097333e-49	2.037167601328687e-61	6.860848399849608e-11	6.2691519166316e-15	0.00008983242267893862	5.346840577259813e-23	2.319895845393215e-15	1.7432383431310897e-14	1.973325581754836e-13	1.3173143359298361e-14
21600000	0.004955083719933783	1.9579838629097333e-49	2.037167601328687e-61	6.860848399849608e-11	6.2691519166316e-15	0.00008983242267893862	5.235294759127174e-23	2.319895845393215e-15	1.7432383431310897e-14	1.973325581754836e-13	1.3173143359298361e-14
21700000	0.004955083719933783	1.9579838629097333e-49	2.037167601328687e-61	6.860848399849608e-11	6.2691519166316e-15	0.00008983242267893862	5.118261081621095e-23	2.319895845393215e-15	1.74323834313109e-14	1.973325581754836e-13	1.3173143359298361e-14
21800000	0.004955083719933783	1.9579838629097333e-49	2.037167601328687e-61	6.860848399849608e-11	6.2691519166316e-15	0.00008983242267893862	4.996095095136606e-23	2.319895845393215e-15	1.74323834313109e-14	1.973325581754836e-13	1.3173143359298361e-14
21900000	0.004955083719933783	1.9579838629097333e-49	2.037167601328687e-61	6.860848399849608e-11	6.2691519166316e-15	0.00008983242267893862	4.8691523500687336e-23	2.319895845393215e-15	1.74323834313109e-14	1.973325581754836e-13	1.3173143359298361e-14
22000000	0.004955083719933783	1.9579838629097333e-49	2.037167601328687e-61	6.860848399849608e-11	6.2691519166316e-15	0.00008983242267893862	4.737788396812511e-23	2.319895845393215e-15	1.74323834313109e-14	1.973325581754836e-13	1.3173143359298363e-14
22100000	0.004955083719933783	1.9579838629097333e-49	2.0371676013286874e-61	6.860848399849608e-11	6.2691519166316e-15	0.00008983242267893862	4.602358785762967e-23	2.319895845393215e-15	1.74323834313109e-14	1.973325581754836e-13	1.3173143359298363e-14
22200000	0.004955083719933783	1.9579838629097337e-49	2.0371676013286874e-61	6.860848399849608e-11	6.2691519166316e-15	0.00008983242267893862	4.463219067315133e-23	2.319895845393215e-15	1.74323834313109e-14	1.973325581754836e-13	1.3173143359298363e-14
22300000	0.004955083719933783	1.9579838629097337e-49	2.0371676013286874e-61	6.860848399849608e-11	6.2691519166316e-15	0.00008983242267893862	4.3207247918640367e-23	2.319895845393215e-15	1.74323834313109e-14	1.973325581754836e-13	1.3173143359298363e-14
22400000	0.004955083719933783	1.9579838629097337e-49	2.0371676013286874e-61	6.860848399849608e-11	6.2691519166316e-15	0.00008983242267893862	4.175231509804712e-23	2.319895845393215e-15	1.74323834313109e-14	1.9733255817548362e-13	1.3173143359298363e-14
22500000	0.004955083719933783	1.9579838629097337e-49	2.0371676013286874e-61	6.860848399849608e-11	6.2691519166316e-15	0.00008983242267893862	4.027094771532186e-23	2.319895845393215e-15	1.74323834313109e-14	1.9733255817548362e-13	1.3173143359298363e-14
22600000	0.004955083719933783	1.9579838629097337e-49	2.0371676013286874e-61	6.860848399849608e-11	6.2691519166316e-15	0.00008983242267893862	3.8766701274414895e-23	2.319895845393215e-15	1.74323834313109e-14	1.9733255817548362e-13	1.3173143359298363e-14
22700000	0.004955083719933783	1.9579838629097337e-49	2.0371676013286874e-61	6.860848399849608e-11	6.2691519166316e-15	0.00008983242267893862	3.7243131279276534e-23	2.319895845393215e-15	1.74323834313109e-14	1.9733255817548362e-13	1.3173143359298363e-14
22800000	0.004955083719933783	1.957983862909734e-49	2.0371676013286874e-61	6.860848399849608e-11	6.2691519166316e-15	0.00008983242267893862	3.5703793233857083e-23	2.319895845393215e-15	1.74323834313109e-14	1.9733255817548362e-13	1.3173143359298363e-14
22900000	0.004955083719933783	1.957983862909734e-49	2.0371676013286874e-61	6.860848399849608e-11	6.2691519166316e-15	0.00008983242267893862	3.415224264210684e-23	2.319895845393215e-15	1.74323834313109e-14	1.9733255817548362e-13	1.3173143359298363e-14
23000000	0.004955083719933783	1.957983862909734e-49	2.0371676013286874e-61	6.860848399849608e-11	6.2691519166316e-15	0.00008983242267893862	3.25920350079761e-23	2.319895845393215e-15	1.74323834313109e-14	1.9733255817548362e-13	1.3173143359298363e-14
23100000	0.004955083719933783	1.957983862909734e-49	2.0371676013286874e-61	6.860848399849608e-11	6.2691519166316e-15	0.00008983242267893862	3.102672583541516e-23	2.319895845393215e-15	1.74323834313109e-14	1.9733255817548362e-13	1.3173143359298363e-14
23200000	0.004955083719933783	1.957983862909734e-49	2.0371676013286874e-61	6.860848399849608e-11	6.2691519166316e-15	0.00008983242267893862	2.9459870628374337e-23	2.319895845393215e-15	1.74323834313109e-14	1.9733255817548362e-13	1.3173143359298363e-14
23300000	0.004955083719933783	1.957983862909734e-49	2.0371676013286874e-61	6.860848399849608e-11	6.2691519166316e-15	0.00008983242267893862	2.789502489080393e-23	2.319895845393215e-15	1.74323834313109e-14	1.9733255817548362e-13	1.3173143359298363e-14
23400000	0.004955083719933783	1.957983862909734e-49	2.0371676013286874e-61	6.860848399849608e-11	6.2691519166316e-15	0.00008983242267893862	2.6335744126654234e-23	2.319895845393215e-15	1.74323834313109e-14	1.9733255817548362e-13	1.3173143359298363e-14
23500000	0.004955083719933783	1.9579838629097344e-49	2.0371676013286874e-61	6.860848399849608e-11	6.2691519166316e-15	0.00008983242267893862	2.4785583839875554e-23	2.319895845393215e-15	1.7432383431310903e-14	1.9733255817548362e-13	1.3173143359298363e-14
23600000	0.004955083719933783	1.9579838629097344e-49	2.0371676013286874e-61	6.860848399849608e-11	6.2691519166316e-15	0.00008983242267893862	2.324809953441819e-23	2.319895845393215e-15	1.7432383431310903e-14	1.9733255817548362e-13	1.3173143359298363e-14
23700000	0.004955083719933783	1.9579838629097344e-49	2.0371676013286874e-61	6.860848399849608e-11	6.2691519166316e-15	0.00008983242267893862	2.1726846714232448e-23	2.319895845393215e-15	1.7432383431310903e-14	1.9733255817548362e-13	1.3173143359298365e-14
23800000	0.004955083719933783	1.9579838629097344e-49	2.0371676013286878e-61	6.860848399849608e-11	6.2691519166316e-15	0.00008983242267893862	2.0225380883268635e-23	2.319895845393215e-15	1.7432383431310903e-14	1.9733255817548362e-13	1.3173143359298365e-14
23900000	0.004955083719933783	1.9579838629097344e-49	2.0371676013286878e-61	6.860848399849608e-11	6.2691519166316e-15	0.00008983242267893862	1.8747257545477036e-23	2.319895845393215e-15	1.7432383431310903e-14	1.9733255817548365e-13	1.3173143359298365e-14
24000000	0.004955083719933783	1.9579838629097344e-49	2.0371676013286878e-61	6.860848399849608e-11	6.2691519166316e-15	0.00008983242267893862	1.7296032204807967e-23	2.319895845393215e-15	1.7432383431310903e-14	1.9733255817548365e-13	1.3173143359298365e-14
24100000	0.004955083719933783	1.9579838629097348e-49	2.0371676013286878e-61	6.860848399849608e-11	6.2691519166316e-15	0.00008983242267893862	1.5875260365211726e-23	2.319895845393215e-15	1.7432383431310903e-14	1.9733255817548365e-13	1.3173143359298365e-14
24200000	0.004955083719933783	1.9579838629097348e-49	2.0371676013286878e-61	6.860848399849608e-11	6.2691519166316e-15	0.00008983242267893862	1.4488497530638615e-23	2.319895845393215e-15	1.7432383431310903e-14	1.9733255817548365e-13	1.3173143359298365e-14
24300000	0.004955083719933783	1.9579838629097348e-49	2.0371676013286878e-61	6.860848399849608e-11	6.2691519166316e-15	0.00008983242267893862	1.313929920503893e-23	2.319895845393215e-15	1.7432383431310903e-14	1.9733255817548365e-13	1.3173143359298365e-14
24400000	0.004955083719933783	1.9579838629097348e-49	2.0371676013286878e-61	6.860848399849608e-11	6.2691519166316e-15	0.00008983242267893862	1.1831220892362983e-23	2.319895845393215e-15	1.7432383431310903e-14	1.9733255817548365e-13	1.3173143359298365e-14
24500000	0.004955083719933783	1.9579838629097348e-49	2.0371676013286878e-61	6.860848399849608e-11	6.2691519166316e-15	0.00008983242267893862	1.056781809656107e-23	2.319895845393215e-15	1.7432383431310903e-14	1.9733255817548365e-13	1.3173143359298365e-14
24600000	0.004955083719933783	1.9579838629097348e-49	2.0371676013286878e-61	6.860848399849608e-11	6.2691519166316e-15	0.00008983242267893862	9.352646321583491e-24	2.319895845393215e-15	1.7432383431310903e-14	1.9733255817548365e-13	1.3173143359298365e-14
24700000	0.004955083719933783	1.957983862909735e-49	2.0371676013286878e-61	6.860848399849608e-11	6.2691519166316e-15	0.00008983242267893862	8.189261071380553e-24	2.319895845393215e-15	1.7432383431310903e-14	1.9733255817548365e-13	1.3173143359298365e-14
24800000	0.004955083719933783	1.957983862909735e-49	2.0371676013286878e-61	6.860848399849608e-11	6.2691519166316e-15	0.00008983242267893862	7.081217849902556e-24	2.319895845393215e-15	1.7432383431310903e-14	1.9733255817548365e-13	1.3173143359298365e-14
24900000	0.004955083719933783	1.957983862909735e-49	2.0371676013286878e-61	6.860848399849608e-11	6.2691519166316e-15	0.00008983242267893862	6.0320721610998004e-24	2.319895845393215e-15	1.7432383431310903e-14	1.9733255817548365e-13	1.3173143359298365e-14
25000000	0.004955083719933783	1.957983862909735e-49	2.0371676013286878e-61	6.860848399849608e-11	6.2691519166316e-15	0.00008983242267893862	5.045379508922589e-24	2.319895845393215e-15	1.7432383431310903e-14	1.9733255817548365e-13	1.3173143359298365e-14
25100000	0.004955083719933783	1.957983862909735e-49	2.0371676013286878e-61	6.860848399849608e-11	6.2691519166316e-15	0.00008983242267893862	4.124695397321225e-24	2.319895845393215e-15	1.7432383431310903e-14	1.9733255817548365e-13	1.3173143359298365e-14
25200000	0.004955083719933783	1.957983862909735e-49	2.0371676013286878e-61	6.860848399849608e-11	6.2691519166316e-15	0.00008983242267893862	3.2735753302460076e-24	2.319895845393215e-15	1.7432383431310903e-14	1.9733255817548365e-13	1.3173143359298365e-14
25300000	0.004955083719933783	1.957983862909735e-49	2.0371676013286878e-61	6.860848399849608e-11	6.2691519166316e-15	0.00008983242267893862	2.495574811647239e-24	2.319895845393215e-15	1.7432383431310903e-14	1.9733255817548365e-13	1.3173143359298365e-14
25400000	0.004955083719933783	1.9579838629097356e-49	2.0371676013286878e-61	6.860848399849608e-11	6.2691519166316e-15	0.00008983242267893862	1.794249345475223e-24	2.319895845393215e-15	1.7432383431310907e-14	1.9733255817548365e-13	1.3173143359298365e-14
25500000	0.004955083719933783	1.9579838629097356e-49	2.0371676013286878e-61	6.860848399849608e-11	6.2691519166316e-15	0.00008983242267893862	1.1731544356802606e-24	2.319895845393215e-15	1.7432383431310907e-14	1.9733255817548365e-13	1.3173143359298366e-14
25600000	0.004955083719933783	1.9579838629097356e-49	2.037167601328688e-61	6.860848399849608e-11	6.2691519166316e-15	0.00008983242267893862	6.358455862126527e-25	2.319895845393215e-15	1.7432383431310907e-14	1.9733255817548367e-13	1.3173143359298366e-14
25700000	0.004955083719933783	1.9579838629097356e-49	2.037167601328688e-61	6.860848399849608e-11	6.2691519166316e-15	0.00008983242267893862	1.8587830102270246e-25	2.319895845393215e-15	1.7432383431310907e-14	1.9733255817548367e-13	1.3173143359298366e-14
25800000	0.004955083719933783	1.9579838629097356e-49	2.037167601328688e-61	6.860848399849608e-11	6.2691519166316e-15	0.00008983242267893862	-1.7319191593928886e-25	2.319895845393215e-15	1.7432383431310907e-14	1.9733255817548367e-13	1.3173143359298366e-14
25900000	0.004955083719933783	1.9579838629097356e-49	2.037167601328688e-61	6.860848399849608e-11	6.2691519166316e-15	0.00008983242267893862	-4.378095607230194e-25	2.319895845393215e-15	1.7432383431310907e-14	1.9733255817548367e-13	1.3173143359298366e-14
26000000	0.004955083719933783	1.9579838629097356e-49	2.037167601328688e-61	6.860848399849608e-11	6.2691519166316e-15	0.00008983242267893862	-6.04419129378187e-25	2.319895845393215e-15	1.7432383431310907e-14	1.9733255817548367e-13	1.3173143359298366e-14
26100000	0.004955083719933783	1.957983862909736e-49	2.037167601328688e-61	6.860848399849608e-11	6.2691519166316e-15	0.00008983242267893862	-6.6946511795449e-25	2.319895845393215e-15	1.7432383431310907e-14	1.9733255817548367e-13	1.3173143359298366e-14
26200000	0.004955083719933783	1.957983862909736e-49	2.037167601328688e-61	6.860848399849608e-11	6.2691519166316e-15	0.00008983242267893862	-6.293920225016269e-25	2.319895845393215e-15	1.7432383431310907e-14	1.9733255817548367e-13	1.3173143359298366e-14
26300000	0.004955083719933783	1.957983862909736e-49	2.037167601328688e-61	6.860848399849608e-11	6.2691519166316e-15	0.00008983242267893862	-4.806443390692953e-25	2.319895845393215e-15	1.7432383431310907e-14	1.9733255817548367e-13	1.3173143359298366e-14
26400000	0.004955083719933783	1.957983862909736e-49	2.037167601328688e-61	6.860848399849608e-11	6.2691519166316e-15	0.00008983242267893862	-2.196665637071936e-25	2.319895845393215e-15	1.7432383431310907e-14	1.9733255817548367e-13	1.3173143359298366e-14
26500000	0.004955083719933783	1.957983862909736e-49	2.037167601328688e-61	6.860848399849608e-11	6.2691519166316e-15	0.00008983242267893862	1.5346601978979984e-25	2.319895845393215e-15	1.7432383431310907e-14	1.9733255817548367e-13	1.3173143359298366e-14
26600000	0.004955083719933783	1.957983862909736e-49	2.037167601328688e-61	6.860848399849608e-11	6.2691519166316e-15	0.00008983242267893862	5.498606080747154e-25	2.319895845393215e-15	1.7432383431310907e-14	1.9733255817548367e-13	1.3173143359298366e-14
26700000	0.004955083719933783	1.957983862909736e-49	2.037167601328688e-61	6.860848399849608e-11	6.2691519166316e-15	0.00008983242267893862	9.302277914751635e-25	2.319895845393215e-15	1.7432383431310907e-14	1.9733255817548367e-13	1.3173143359298366e-14
26800000	0.004955083719933783	1.957983862909736e-49	2.037167601328688e-61	6.860848399849608e-11	6.2691519166316e-15	0.00008983242267893862	1.2948125069039437e-24	2.319895845393215e-15	1.7432383431310907e-14	1.9733255817548367e-13	1.3173143359298366e-14
26900000	0.004955083719933783	1.957983862909736e-49	2.037167601328688e-61	6.860848399849608e-11	6.2691519166316e-15	0.00008983242267893862	1.6438596912738556e-24	2.319895845393215e-15	1.7432383431310907e-14	1.9733255817548367e-13	1.3173143359298366e-14
27000000	0.004955083719933783	1.9579838629097363e-49	2.037167601328688e-61	6.860848399849608e-11	6.2691519166316e-15	0.00008983242267893862	1.9776142814976994e-24	2.319895845393215e-15	1.7432383431310907e-14	1.9733255817548367e-13	1.3173143359298366e-14
27100000	0.004955083719933783	1.9579838629097363e-49	2.037167601328688e-61	6.860848399849608e-11	6.2691519166316e-15	0.00008983242267893862	2.2963212144882747e-24	2.319895845393215e-15	1.7432383431310907e-14	1.9733255817548367e-13	1.3173143359298366e-14
27200000	0.004955083719933783	1.9579838629097363e-49	2.037167601328688e-61	6.860848399849608e-11	6.2691519166316e-15	0.00008983242267893862	2.600225427158381e-24	2.319895845393215e-15	1.7432383431310907e-14	1.9733255817548367e-13	1.3173143359298366e-14
27300000	0.004955083719933783	1.9579838629097363e-49	2.037167601328688e-61	6.860848399849608e-11	6.2691519166316e-15	0.00008983242267893862	2.889571856420818e-24	2.319895845393215e-15	1.7432383431310907e-14	1.9733255817548367e-13	1.3173143359298366e-14
27400000	0.004955083719933783	1.9579838629097363e-49	2.037167601328688e-61	6.860848399849608e-11	6.2691519166316e-15	0.00008983242267893862	3.164605439188386e-24	2.319895845393215e-15	1.7432383431310907e-14	1.9733255817548367e-13	1.3173143359298366e-14
27500000	0.004955083719933783	1.9579838629097363e-49	2.037167601328688e-61	6.860848399849608e-11	6.2691519166316e-15	0.00008983242267893862	3.4255711123738845e-24	2.319895845393215e-15	1.7432383431310907e-14	1.9733255817548367e-13	1.3173143359298366e-14
27600000	0.004955083719933783	1.9579838629097363e-49	2.037167601328688e-61	6.860848399849608e-11	6.2691519166316e-15	0.00008983242267893862	3.672713812890113e-24	2.319895845393215e-15	1.7432383431310907e-14	1.9733255817548367e-13	1.3173143359298366e-14
27700000	0.004955083719933783	1.9579838629097363e-49	2.037167601328688e-61	6.860848399849608e-11	6.2691519166316e-15	0.00008983242267893862	3.9062784776498715e-24	2.319895845393215e-15	1.7432383431310907e-14	1.9733255817548367e-13	1.3173143359298366e-14
27800000	0.004955083719933783	1.9579838629097363e-49	2.037167601328688e-61	6.860848399849608e-11	6.2691519166316e-15	0.00008983242267893862	4.1265100435659585e-24	2.319895845393215e-15	1.7432383431310907e-14	1.9733255817548367e-13	1.3173143359298366e-14
27900000	0.004955083719933783	1.9579838629097363e-49	2.037167601328688e-61	6.860848399849608e-11	6.2691519166316e-15	0.00008983242267893862	4.333653447551177e-24	2.319895845393215e-15	1.7432383431310907e-14	1.9733255817548367e-13	1.3173143359298366e-14
28000000	0.004955083719933783	1.9579838629097363e-49	2.037167601328688e-61	6.860848399849608e-11	6.2691519166316e-15	0.00008983242267893862	4.527953626518323e-24	2.319895845393215e-15	1.7432383431310907e-14	1.9733255817548367e-13	1.3173143359298366e-14
28100000	0.004955083719933783	1.9579838629097363e-49	2.037167601328688e-61	6.860848399849608e-11	6.2691519166316e-15	0.00008983242267893862	4.709655517380198e-24	2.319895845393215e-15	1.7432383431310907e-14	1.9733255817548367e-13	1.3173143359298366e-14
28200000	0.004955083719933783	1.9579838629097363e-49	2.037167601328688e-61	6.860848399849608e-11	6.2691519166316e-15	0.00008983242267893862	4.879004057049602e-24	2.319895845393215e-15	1.7432383431310907e-14	1.9733255817548367e-13	1.3173143359298366e-14
28300000	0.004955083719933783	1.9579838629097363e-49	2.037167601328688e-61	6.860848399849608e-11	6.2691519166316e-15	0.00008983242267893862	5.036244182439334e-24	2.319895845393215e-15	1.7432383431310907e-14	1.9733255817548367e-13	1.3173143359298366e-14
28400000	0.004955083719933783	1.9579838629097363e-49	2.037167601328688e-61	6.860848399849608e-11	6.2691519166316e-15	0.00008983242267893862	5.181620830462195e-24	2.319895845393215e-15	1.7432383431310907e-14	1.9733255817548367e-13	1.3173143359298366e-14
28500000	0.004955083719933783	1.9579838629097363e-49	2.037167601328688e-61	6.860848399849608e-11	6.2691519166316e-15	0.00008983242267893862	5.3153789380309824e-24	2.319895845393215e-15	1.7432383431310907e-14	1.9733255817548367e-13	1.3173143359298366e-14
28600000	0.004955083719933783	1.9579838629097363e-49	2.037167601328688e-61	6.860848399849608e-11	6.2691519166316e-15	0.00008983242267893862	5.437763442058499e-24	2.319895845393215e-15	1.7432383431310907e-14	1.9733255817548367e-13	1.3173143359298366e-14
28700000	0.004955083719933783	1.9579838629097363e-49	2.037167601328688e-61	6.860848399849608e-11	6.2691519166316e-15	0.00008983242267893862	5.549019279457542e-24	2.319895845393215e-15	1.7432383431310907e-14	1.9733255817548367e-13	1.3173143359298366e-14
28800000	0.004955083719933783	1.9579838629097363e-49	2.037167601328688e-61	6.860848399849608e-11	6.2691519166316e-15	0.00008983242267893862	5.6493913871409125e-24	2.319895845393215e-15	1.7432383431310907e-14	1.9733255817548367e-13	1.3173143359298366e-14
28900000	0.004955083719933783	1.9579838629097363e-49	2.037167601328688e-61	6.860848399849608e-11	6.2691519166316e-15	0.00008983242267893862	5.7391247020214106e-24	2.319895845393215e-15	1.7432383431310907e-14	1.9733255817548367e-13	1.3173143359298366e-14
29000000	0.004955083719933783	1.9579838629097363e-49	2.037167601328688e-61	6.860848399849608e-11	6.2691519166316e-15	0.00008983242267893862	5.818464161011833e-24	2.319895845393215e-15	1.7432383431310907e-14	1.9733255817548367e-13	1.3173143359298366e-14
29100000	0.004955083719933783	1.957983862909736e-49	2.037167601328688e-61	6.860848399849608e-11	6.2691519166316e-15	0.00008983242267893862	5.887654701024984e-24	2.319895845393215e-15	1.7432383431310907e-14	1.9733255817548367e-13	1.3173143359298366e-14
29200000	0.004955083719933783	1.957983862909736e-49	2.037167601328688e-61	6.860848399849608e-11	6.2691519166316e-15	0.00008983242267893862	5.94694125897366e-24	2.319895845393215e-15	1.7432383431310907e-14	1.9733255817548367e-13	1.3173143359298366e-14
29300000	0.004955083719933783	1.957983862909736e-49	2.037167601328688e-61	6.860848399849608e-11	6.2691519166316e-15	0.00008983242267893862	5.9965687717706614e-24	2.319895845393215e-15	1.7432383431310907e-14	1.9733255817548367e-13	1.3173143359298366e-14
29400000	0.004955083719933783	1.957983862909736e-49	2.037167601328688e-61	6.860848399849608e-11	6.2691519166316e-15	0.00008983242267893862	6.036782176328791e-24	2.319895845393215e-15	1.7432383431310907e-14	1.9733255817548367e-13	1.3173143359298366e-14
29500000	0.004955083719933783	1.957983862909736e-49	2.037167601328688e-61	6.860848399849608e-11	6.2691519166316e-15	0.00008983242267893862	6.0678264095608425e-24	2.319895845393215e-15	1.7432383431310907e-14	1.9733255817548367e-13	1.3173143359298366e-14
29600000	0.004955083719933783	1.957983862909736e-49	2.037167601328688e-61	6.860848399849608e-11	6.2691519166316e-15	0.00008983242267893862	6.0899464083796216e-24	2.319895845393215e-15	1.7432383431310907e-14	1.9733255817548367e-13	1.3173143359298366e-14
29700000	0.004955083719933783	1.957983862909736e-49	2.037167601328688e-61	6.860848399849608e-11	6.2691519166316e-15	0.00008983242267893862	6.103387109697924e-24	2.319895845393215e-15	1.7432383431310907e-14	1.9733255817548367e-13	1.3173143359298366e-14
29800000	0.004955083719933783	1.957983862909736e-49	2.037167601328688e-61	6.860848399849608e-11	6.2691519166316e-15	0.00008983242267893862	6.1083934504285524e-24	2.319895845393215e-15	1.7432383431310907e-14	1.9733255817548367e-13	1.3173143359298366e-14
29900000	0.004955083719933783	1.957983862909736e-49	2.037167601328688e-61	6.860848399849608e-11	6.2691519166316e-15	0.00008983242267893862	6.105210367484303e-24	2.319895845393215e-15	1.7432383431310907e-14	1.9733255817548367e-13	1.3173143359298366e-14
30000000	0.004955083719933783	1.957983862909736e-49	2.0371676013286878e-61	6.860848399849608e-11	6.2691519166316e-15	0.00008983242267893862	6.0940827977779805e-24	2.319895845393215e-15	1.7432383431310907e-14	1.9733255817548367e-13	1.3173143359298366e-14
30100000	0.004955083719933783	1.9579838629097356e-49	2.0371676013286878e-61	6.860848399849608e-11	6.2691519166316e-15	0.00008983242267893862	6.075255678222379e-24	2.319895845393215e-15	1.7432383431310907e-14	1.9733255817548367e-13	1.3173143359298366e-14
30200000	0.004955083719933783	1.9579838629097356e-49	2.0371676013286878e-61	6.860848399849608e-11	6.2691519166316e-15	0.00008983242267893862	6.0489739457303034e-24	2.319895845393215e-15	1.7432383431310907e-14	1.9733255817548367e-13	1.3173143359298366e-14
30300000	0.004955083719933783	1.9579838629097356e-49	2.0371676013286878e-61	6.860848399849608e-11	6.2691519166316e-15	0.00008983242267893862	6.01548253721455e-24	2.319895845393215e-15	1.7432383431310907e-14	1.9733255817548367e-13	1.3173143359298366e-14
30400000	0.004955083719933783	1.9579838629097356e-49	2.0371676013286878e-61	6.860848399849608e-11	6.2691519166316e-15	0.00008983242267893862	5.975026389587919e-24	2.319895845393215e-15	1.7432383431310907e-14	1.9733255817548367e-13	1.3173143359298366e-14
30500000	0.004955083719933783	1.9579838629097356e-49	2.0371676013286878e-61	6.860848399849608e-11	6.2691519166316e-15	0.00008983242267893862	5.927850439763213e-24	2.319895845393215e-15	1.7432383431310907e-14	1.9733255817548367e-13	1.3173143359298366e-14
30600000	0.004955083719933783	1.9579838629097356e-49	2.0371676013286878e-61	6.860848399849608e-11	6.2691519166316e-15	0.00008983242267893862	5.874199624653227e-24	2.319895845393215e-15	1.7432383431310907e-14	1.9733255817548367e-13	1.3173143359298366e-14
30700000	0.004955083719933783	1.9579838629097356e-49	2.0371676013286878e-61	6.860848399849608e-11	6.2691519166316e-15	0.00008983242267893862	5.8143188811707645e-24	2.319895845393215e-15	1.7432383431310907e-14	1.9733255817548367e-13	1.3173143359298366e-14
30800000	0.004955083719933783	1.9579838629097356e-49	2.0371676013286878e-61	6.860848399849608e-11	6.2691519166316e-15	0.00008983242267893862	5.748453146228624e-24	2.319895845393215e-15	1.7432383431310907e-14	1.9733255817548367e-13	1.3173143359298366e-14
30900000	0.004955083719933783	1.957983862909735e-49	2.0371676013286878e-61	6.860848399849608e-11	6.2691519166316e-15	0.00008983242267893862	5.676847356739605e-24	2.319895845393215e-15	1.7432383431310907e-14	1.9733255817548367e-13	1.3173143359298366e-14
31000000	0.004955083719933783	1.957983862909735e-49	2.0371676013286878e-61	6.860848399849608e-11	6.2691519166316e-15	0.00008983242267893862	5.599746449616507e-24	2.319895845393215e-15	1.7432383431310907e-14	1.9733255817548365e-13	1.3173143359298366e-14
31100000	0.004955083719933783	1.957983862909735e-49	2.0371676013286878e-61	6.860848399849608e-11	6.2691519166316e-15	0.00008983242267893862	5.517395361772132e-24	2.319895845393215e-15	1.7432383431310907e-14	1.9733255817548365e-13	1.3173143359298366e-14
31200000	0.004955083719933783	1.957983862909735e-49	2.0371676013286878e-61	6.860848399849608e-11	6.2691519166316e-15	0.00008983242267893862	5.4300390301192766e-24	2.319895845393215e-15	1.7432383431310907e-14	1.9733255817548365e-13	1.3173143359298366e-14
31300000	0.004955083719933783	1.957983862909735e-49	2.0371676013286874e-61	6.860848399849608e-11	6.2691519166316e-15	0.00008983242267893862	5.337922391570744e-24	2.319895845393215e-15	1.7432383431310903e-14	1.9733255817548365e-13	1.3173143359298366e-14
31400000	0.004955083719933783	1.957983862909735e-49	2.0371676013286874e-61	6.860848399849608e-11	6.2691519166316e-15	0.00008983242267893862	5.2412903830393296e-24	2.319895845393215e-15	1.7432383431310903e-14	1.9733255817548365e-13	1.3173143359298365e-14
31500000	0.004955083719933783	1.9579838629097348e-49	2.0371676013286874e-61	6.860848399849608e-11	6.2691519166316e-15	0.00008983242267893862	5.140387941437836e-24	2.319895845393215e-15	1.7432383431310903e-14	1.9733255817548365e-13	1.3173143359298365e-14
31600000	0.004955083719933783	1.9579838629097348e-49	2.0371676013286874e-61	6.860848399849608e-11	6.2691519166316e-15	0.00008983242267893862	5.035460003679063e-24	2.319895845393215e-15	1.7432383431310903e-14	1.9733255817548365e-13	1.3173143359298365e-14
31700000	0.004955083719933783	1.9579838629097348e-49	2.0371676013286874e-61	6.860848399849608e-11	6.2691519166316e-15	0.00008983242267893862	4.9267515066758096e-24	2.319895845393215e-15	1.7432383431310903e-14	1.9733255817548365e-13	1.3173143359298365e-14
31800000	0.004955083719933783	1.9579838629097348e-49	2.0371676013286874e-61	6.860848399849608e-11	6.2691519166316e-15	0.00008983242267893862	4.814507387340876e-24	2.319895845393215e-15	1.7432383431310903e-14	1.9733255817548365e-13	1.3173143359298365e-14
31900000	0.004955083719933783	1.9579838629097348e-49	2.0371676013286874e-61	6.860848399849608e-11	6.2691519166316e-15	0.00008983242267893862	4.698972582587061e-24	2.319895845393215e-15	1.7432383431310903e-14	1.9733255817548365e-13	1.3173143359298365e-14
32000000	0.004955083719933783	1.9579838629097348e-49	2.0371676013286874e-61	6.860848399849608e-11	6.2691519166316e-15	0.00008983242267893862	4.580392029327165e-24	2.3198958453932145e-15	1.7432383431310903e-14	1.9733255817548365e-13	1.3173143359298365e-14
32100000	0.004955083719933783	1.9579838629097344e-49	2.0371676013286874e-61	6.860848399849608e-11	6.2691519166316e-15	0.00008983242267893862	4.459010664473989e-24	2.3198958453932145e-15	1.7432383431310903e-14	1.9733255817548365e-13	1.3173143359298365e-14
32200000	0.004955083719933783	1.9579838629097344e-49	2.0371676013286874e-61	6.860848399849608e-11	6.2691519166316e-15	0.00008983242267893862	4.33507342494033e-24	2.3198958453932145e-15	1.7432383431310903e-14	1.9733255817548365e-13	1.3173143359298365e-14
32300000	0.004955083719933783	1.9579838629097344e-49	2.0371676013286874e-61	6.860848399849608e-11	6.2691519166316e-15	0.0000898324226789386	4.20882524763899e-24	2.3198958453932145e-15	1.7432383431310903e-14	1.9733255817548365e-13	1.3173143359298365e-14
32400000	0.004955083719933783	1.9579838629097344e-49	2.037167601328687e-61	6.860848399849608e-11	6.2691519166315996e-15	0.0000898324226789386	4.0805110694827686e-24	2.3198958453932145e-15	1.7432383431310903e-14	1.9733255817548365e-13	1.3173143359298365e-14
32500000	0.004955083719933783	1.9579838629097344e-49	2.037167601328687e-61	6.860848399849608e-11	6.2691519166315996e-15	0.0000898324226789386	3.950375827384463e-24	2.3198958453932145e-15	1.7432383431310903e-14	1.9733255817548365e-13	1.3173143359298365e-14
32600000	0.004955083719933783	1.957983862909734e-49	2.037167601328687e-61	6.860848399849608e-11	6.2691519166315996e-15	0.0000898324226789386	3.818664458256876e-24	2.3198958453932145e-15	1.7432383431310903e-14	1.9733255817548362e-13	1.3173143359298365e-14
32700000	0.004955083719933783	1.957983862909734e-49	2.037167601328687e-61	6.860848399849608e-11	6.2691519166315996e-15	0.0000898324226789386	3.685621899012806e-24	2.3198958453932145e-15	1.7432383431310903e-14	1.9733255817548362e-13	1.3173143359298365e-14
32800000	0.004955083719933783	1.957983862909734e-49	2.037167601328687e-61	6.860848399849608e-11	6.2691519166315996e-15	0.0000898324226789386	3.551493086565054e-24	2.3198958453932145e-15	1.7432383431310903e-14	1.9733255817548362e-13	1.3173143359298365e-14
32900000	0.004955083719933783	1.957983862909734e-49	2.037167601328687e-61	6.860848399849608e-11	6.2691519166315996e-15	0.0000898324226789386	3.416522957826418e-24	2.3198958453932145e-15	1.7432383431310903e-14	1.9733255817548362e-13	1.3173143359298365e-14
33000000	0.004955083719933783	1.957983862909734e-49	2.037167601328687e-61	6.860848399849608e-11	6.2691519166315996e-15	0.0000898324226789386	3.2809564497096986e-24	2.3198958453932145e-15	1.7432383431310903e-14	1.9733255817548362e-13	1.3173143359298365e-14
33100000	0.004955083719933783	1.957983862909734e-49	2.037167601328687e-61	6.860848399849608e-11	6.2691519166315996e-15	0.0000898324226789386	3.1450384991276953e-24	2.3198958453932145e-15	1.7432383431310903e-14	1.9733255817548362e-13	1.3173143359298365e-14
33200000	0.004955083719933783	1.9579838629097337e-49	2.037167601328687e-61	6.860848399849608e-11	6.2691519166315996e-15	0.0000898324226789386	3.0090140429932082e-24	2.3198958453932145e-15	1.7432383431310903e-14	1.9733255817548362e-13	1.3173143359298365e-14
33300000	0.004955083719933783	1.9579838629097337e-49	2.037167601328687e-61	6.860848399849608e-11	6.2691519166315996e-15	0.0000898324226789386	2.8731280182190367e-24	2.3198958453932145e-15	1.74323834313109e-14	1.9733255817548362e-13	1.3173143359298363e-14
33400000	0.004955083719933783	1.9579838629097337e-49	2.037167601328687e-61	6.860848399849608e-11	6.2691519166315996e-15	0.0000898324226789386	2.7376253617179802e-24	2.3198958453932145e-15	1.74323834313109e-14	1.9733255817548362e-13	1.3173143359298363e-14
33500000	0.004955083719933783	1.9579838629097337e-49	2.0371676013286868e-61	6.860848399849608e-11	6.2691519166315996e-15	0.0000898324226789386	2.6027510104028396e-24	2.3198958453932145e-15	1.74323834313109e-14	1.9733255817548362e-13	1.3173143359298363e-14
33600000	0.004955083719933783	1.9579838629097337e-49	2.0371676013286868e-61	6.860848399849608e-11	6.2691519166315996e-15	0.0000898324226789386	2.4687499011864135e-24	2.3198958453932145e-15	1.74323834313109e-14	1.9733255817548362e-13	1.3173143359298363e-14
33700000	0.004955083719933783	1.9579838629097333e-49	2.0371676013286868e-61	6.860848399849608e-11	6.2691519166315996e-15	0.0000898324226789386	2.335866970981502e-24	2.3198958453932145e-15	1.74323834313109e-14	1.9733255817548362e-13	1.3173143359298363e-14
33800000	0.004955083719933783	1.9579838629097333e-49	2.0371676013286868e-61	6.860848399849608e-11	6.2691519166315996e-15	0.0000898324226789386	2.2043471567009056e-24	2.3198958453932145e-15	1.74323834313109e-14	1.9733255817548362e-13	1.3173143359298363e-14
33900000	0.004955083719933783	1.9579838629097333e-49	2.0371676013286868e-61	6.860848399849608e-11	6.2691519166315996e-15	0.0000898324226789386	2.0744353952574236e-24	2.3198958453932145e-15	1.74323834313109e-14	1.9733255817548362e-13	1.3173143359298363e-14
34000000	0.004955083719933783	1.9579838629097333e-49	2.0371676013286868e-61	6.860848399849608e-11	6.2691519166315996e-15	0.0000898324226789386	1.9463766235638545e-24	2.3198958453932145e-15	1.74323834313109e-14	1.973325581754836e-13	1.3173143359298363e-14
34100000	0.004955083719933783	1.9579838629097333e-49	2.0371676013286868e-61	6.860848399849608e-11	6.2691519166315996e-15	0.0000898324226789386	1.820415778533e-24	2.3198958453932145e-15	1.74323834313109e-14	1.973325581754836e-13	1.3173143359298363e-14
34200000	0.004955083719933783	1.957983862909733e-49	2.0371676013286868e-61	6.860848399849608e-11	6.2691519166315996e-15	0.0000898324226789386	1.696797797077658e-24	2.3198958453932145e-15	1.74323834313109e-14	1.973325581754836e-13	1.3173143359298363e-14
34300000	0.004955083719933783	1.957983862909733e-49	2.0371676013286868e-61	6.860848399849608e-11	6.2691519166315996e-15	0.0000898324226789386	1.5757676161106301e-24	2.3198958453932145e-15	1.74323834313109e-14	1.973325581754836e-13	1.3173143359298363e-14
34400000	0.004955083719933783	1.957983862909733e-49	2.0371676013286868e-61	6.860848399849608e-11	6.2691519166315996e-15	0.0000898324226789386	1.4575701725447147e-24	2.3198958453932145e-15	1.74323834313109e-14	1.973325581754836e-13	1.3173143359298363e-14
34500000	0.004955083719933783	1.957983862909733e-49	2.0371676013286864e-61	6.860848399849608e-11	6.2691519166315996e-15	0.0000898324226789386	1.3424504032927118e-24	2.3198958453932145e-15	1.74323834313109e-14	1.973325581754836e-13	1.3173143359298363e-14
34600000	0.004955083719933783	1.957983862909733e-49	2.0371676013286864e-61	6.860848399849608e-11	6.2691519166315996e-15	0.0000898324226789386	1.2306532452674218e-24	2.3198958453932145e-15	1.74323834313109e-14	1.973325581754836e-13	1.3173143359298363e-14
34700000	0.004955083719933783	1.957983862909733e-49	2.0371676013286864e-61	6.860848399849608e-11	6.2691519166315996e-15	0.0000898324226789386	1.1224236353816437e-24	2.3198958453932145e-15	1.74323834313109e-14	1.973325581754836e-13	1.3173143359298363e-14
34800000	0.004955083719933783	1.9579838629097325e-49	2.0371676013286864e-61	6.860848399849608e-11	6.2691519166315996e-15	0.0000898324226789386	1.0180065105481774e-24	2.3198958453932145e-15	1.74323834313109e-14	1.973325581754836e-13	1.3173143359298363e-14
34900000	0.004955083719933783	1.9579838629097325e-49	2.0371676013286864e-61	6.860848399849608e-11	6.2691519166315996e-15	0.0000898324226789386	9.17646807679823e-25	2.3198958453932145e-15	1.74323834313109e-14	1.973325581754836e-13	1.3173143359298363e-14
35000000	0.004955083719933783	1.9579838629097325e-49	2.0371676013286864e-61	6.860848399849608e-11	6.2691519166315996e-15	0.0000898324226789386	8.2158946368938e-25	2.3198958453932145e-15	1.74323834313109e-14	1.973325581754836e-13	1.3173143359298363e-14
35100000	0.004955083719933783	1.9579838629097325e-49	2.0371676013286864e-61	6.860848399849608e-11	6.2691519166315996e-15	0.0000898324226789386	7.300794154896482e-25	2.3198958453932145e-15	1.74323834313109e-14	1.973325581754836e-13	1.3173143359298363e-14
35200000	0.004955083719933783	1.9579838629097325e-49	2.0371676013286864e-61	6.860848399849608e-11	6.2691519166315996e-15	0.0000898324226789386	6.433615999934272e-25	2.3198958453932145e-15	1.74323834313109e-14	1.973325581754836e-13	1.3173143359298363e-14
35300000	0.004955083719933783	1.9579838629097325e-49	2.0371676013286864e-61	6.860848399849608e-11	6.2691519166315996e-15	0.0000898324226789386	5.616809541135169e-25	2.3198958453932145e-15	1.7432383431310897e-14	1.973325581754836e-13	1.3173143359298361e-14
35400000	0.004955083719933783	1.957983862909732e-49	2.0371676013286864e-61	6.860848399849608e-11	6.2691519166315996e-15	0.0000898324226789386	4.85282414762717e-25	2.3198958453932145e-15	1.7432383431310897e-14	1.973325581754836e-13	1.3173143359298361e-14
35500000	0.004955083719933783	1.957983862909732e-49	2.0371676013286864e-61	6.860848399849608e-11	6.2691519166315996e-15	0.0000898324226789386	4.144109188538273e-25	2.3198958453932145e-15	1.7432383431310897e-14	1.973325581754836e-13	1.3173143359298361e-14
35600000	0.004955083719933783	1.957983862909732e-49	2.0371676013286864e-61	6.860848399849608e-11	6.2691519166315996e-15	0.0000898324226789386	3.493114032996474e-25	2.3198958453932145e-15	1.7432383431310897e-14	1.9733255817548357e-13	1.3173143359298361e-14
35700000	0.004955083719933783	1.957983862909732e-49	2.0371676013286864e-61	6.860848399849608e-11	6.2691519166315996e-15	0.0000898324226789386	2.9022880501297723e-25	2.3198958453932145e-15	1.7432383431310897e-14	1.9733255817548357e-13	1.3173143359298361e-14
35800000	0.004955083719933783	1.957983862909732e-49	2.037167601328686e-61	6.860848399849608e-11	6.2691519166315996e-15	0.0000898324226789386	2.374080609066164e-25	2.3198958453932145e-15	1.7432383431310897e-14	1.9733255817548357e-13	1.3173143359298361e-14
35900000	0.004955083719933783	1.957983862909732e-49	2.037167601328686e-61	6.860848399849608e-11	6.2691519166315996e-15	0.0000898324226789386	1.9109410789336474e-25	2.3198958453932145e-15	1.7432383431310897e-14	1.9733255817548357e-13	1.3173143359298361e-14
36000000	0.004955083719933783	1.957983862909732e-49	2.037167601328686e-61	6.860848399849608e-11	6.2691519166315996e-15	0.0000898324226789386	1.5153188288602198e-25	2.3198958453932145e-15	1.7432383431310897e-14	1.9733255817548357e-13	1.3173143359298361e-14
36100000	0.004955083719933783	1.9579838629097318e-49	2.037167601328686e-61	6.860848399849608e-11	6.2691519166315996e-15	0.0000898324226789386	1.1896632279738783e-25	2.3198958453932145e-15	1.7432383431310897e-14	1.9733255817548357e-13	1.3173143359298361e-14
36200000	0.004955083719933783	1.9579838629097318e-49	2.037167601328686e-61	6.860848399849608e-11	6.2691519166315996e-15	0.0000898324226789386	9.364236454026209e-26	2.3198958453932145e-15	1.7432383431310897e-14	1.9733255817548357e-13	1.3173143359298361e-14
36300000	0.004955083719933783	1.9579838629097318e-49	2.037167601328686e-61	6.860848399849608e-11	6.2691519166315996e-15	0.0000898324226789386	7.580494502744446e-26	2.3198958453932145e-15	1.7432383431310897e-14	1.9733255817548357e-13	1.3173143359298361e-14
36400000	0.004955083719933783	1.9579838629097318e-49	2.037167601328686e-61	6.860848399849608e-11	6.2691519166315996e-15	0.0000898324226789386	6.569900117173472e-26	2.3198958453932145e-15	1.7432383431310897e-14	1.9733255817548357e-13	1.3173143359298361e-14
36500000	0.004955083719933783	1.9579838629097318e-49	2.037167601328686e-61	6.860848399849608e-11	6.2691519166315996e-15	0.0000898324226789386	6.334949901535313e-26	2.3198958453932145e-15	1.7432383431310897e-14	1.9733255817548357e-13	1.3173143359298361e-14
36600000	0.004955083719933783	1.9579838629097318e-49	2.037167601328686e-61	6.860848399849608e-11	6.2691519166315996e-15	0.0000898324226789386	6.338919079255203e-26	2.3198958453932145e-15	1.7432383431310897e-14	1.9733255817548357e-13	1.3173143359298361e-14
36700000	0.004955083719933783	1.9579838629097318e-49	2.037167601328686e-61	6.860848399849608e-11	6.2691519166315996e-15	0.0000898324226789386	6.342727788702848e-26	2.3198958453932145e-15	1.7432383431310897e-14	1.9733255817548357e-13	1.3173143359298361e-14
36800000	0.004955083719933783	1.9579838629097318e-49	2.037167601328686e-61	6.860848399849608e-11	6.2691519166315996e-15	0.0000898324226789386	6.346378482215572e-26	2.3198958453932145e-15	1.7432383431310897e-14	1.9733255817548357e-13	1.3173143359298361e-14
36900000	0.004955083719933783	1.9579838629097318e-49	2.037167601328686e-61	6.860848399849608e-11	6.2691519166315996e-15	0.0000898324226789386	6.3498736121307e-26	2.3198958453932145e-15	1.7432383431310897e-14	1.9733255817548357e-13	1.3173143359298361e-14
37000000	0.004955083719933783	1.9579838629097314e-49	2.037167601328686e-61	6.860848399849608e-11	6.2691519166315996e-15	0.0000898324226789386	6.353215630785555e-26	2.3198958453932145e-15	1.7432383431310897e-14	1.9733255817548357e-13	1.3173143359298361e-14
37100000	0.004955083719933783	1.9579838629097314e-49	2.037167601328686e-61	6.860848399849608e-11	6.2691519166315996e-15	0.0000898324226789386	6.356406990517462e-26	2.3198958453932145e-15	1.7432383431310897e-14	1.9733255817548357e-13	1.3173143359298361e-14
37200000	0.004955083719933783	1.9579838629097314e-49	2.037167601328686e-61	6.860848399849608e-11	6.2691519166315996e-15	0.0000898324226789386	6.359450143663745e-26	2.3198958453932145e-15	1.7432383431310897e-14	1.9733255817548357e-13	1.3173143359298361e-14
37300000	0.004955083719933783	1.9579838629097314e-49	2.037167601328686e-61	6.860848399849608e-11	6.2691519166315996e-15	0.0000898324226789386	6.362347542561726e-26	2.3198958453932145e-15	1.7432383431310897e-14	1.9733255817548357e-13	1.3173143359298361e-14
37400000	0.004955083719933783	1.9579838629097314e-49	2.037167601328686e-61	6.860848399849608e-11	6.2691519166315996e-15	0.0000898324226789386	6.365101639548732e-26	2.3198958453932145e-15	1.7432383431310897e-14	1.9733255817548357e-13	1.3173143359298361e-14
37500000	0.004955083719933783	1.9579838629097314e-49	2.037167601328686e-61	6.860848399849608e-11	6.2691519166315996e-15	0.0000898324226789386	6.367714886962085e-26	2.3198958453932145e-15	1.7432383431310897e-14	1.9733255817548357e-13	1.3173143359298361e-14
37600000	0.004955083719933783	1.9579838629097314e-49	2.037167601328686e-61	6.860848399849608e-11	6.2691519166315996e-15	0.0000898324226789386	6.37018973713911e-26	2.3198958453932145e-15	1.7432383431310897e-14	1.9733255817548357e-13	1.3173143359298361e-14
37700000	0.004955083719933783	1.9579838629097314e-49	2.0371676013286857e-61	6.860848399849608e-11	6.2691519166315996e-15	0.0000898324226789386	6.37252864241713e-26	2.3198958453932145e-15	1.7432383431310897e-14	1.9733255817548357e-13	1.3173143359298361e-14
37800000	0.004955083719933783	1.9579838629097314e-49	2.0371676013286857e-61	6.860848399849608e-11	6.2691519166315996e-15	0.0000898324226789386	6.374734055133471e-26	2.3198958453932145e-15	1.7432383431310897e-14	1.9733255817548357e-13	1.3173143359298361e-14
37900000	0.004955083719933783	1.9579838629097314e-49	2.0371676013286857e-61	6.860848399849608e-11	6.2691519166315996e-15	0.0000898324226789386	6.376808427625455e-26	2.3198958453932145e-15	1.7432383431310897e-14	1.9733255817548357e-13	1.3173143359298361e-14
38000000	0.004955083719933783	1.9579838629097314e-49	2.0371676013286857e-61	6.860848399849608e-11	6.2691519166315996e-15	0.0000898324226789386	6.378754212230408e-26	2.3198958453932145e-15	1.7432383431310897e-14	1.9733255817548354e-13	1.3173143359298361e-14
38100000	0.004955083719933783	1.9579838629097314e-49	2.0371676013286857e-61	6.860848399849608e-11	6.2691519166315996e-15	0.0000898324226789386	6.380573861285652e-26	2.3198958453932145e-15	1.7432383431310897e-14	1.9733255817548354e-13	1.3173143359298361e-14
38200000	0.004955083719933783	1.9579838629097314e-49	2.0371676013286857e-61	6.860848399849608e-11	6.2691519166315996e-15	0.0000898324226789386	6.382269827128513e-26	2.3198958453932145e-15	1.7432383431310897e-14	1.9733255817548354e-13	1.3173143359298361e-14
38300000	0.004955083719933783	1.9579838629097314e-49	2.0371676013286857e-61	6.860848399849608e-11	6.2691519166315996e-15	0.0000898324226789386	6.383844562096313e-26	2.3198958453932145e-15	1.7432383431310897e-14	1.9733255817548354e-13	1.317314335929836e-14
38400000	0.004955083719933783	1.9579838629097314e-49	2.0371676013286857e-61	6.860848399849608e-11	6.2691519166315996e-15	0.0000898324226789386	6.385300518526378e-26	2.3198958453932145e-15	1.7432383431310897e-14	1.9733255817548354e-13	1.317314335929836e-14
38500000	0.004955083719933783	1.9579838629097314e-49	2.0371676013286857e-61	6.860848399849608e-11	6.2691519166315996e-15	0.0000898324226789386	6.386640148756031e-26	2.3198958453932145e-15	1.7432383431310897e-14	1.9733255817548354e-13	1.317314335929836e-14
38600000	0.004955083719933783	1.9579838629097314e-49	2.0371676013286857e-61	6.860848399849608e-11	6.2691519166315996e-15	0.0000898324226789386	6.387865905122597e-26	2.3198958453932145e-15	1.7432383431310897e-14	1.9733255817548354e-13	1.317314335929836e-14
38700000	0.004955083719933783	1.9579838629097314e-49	2.0371676013286857e-61	6.860848399849608e-11	6.2691519166315996e-15	0.0000898324226789386	6.388980239963399e-26	2.3198958453932145e-15	1.7432383431310897e-14	1.9733255817548354e-13	1.317314335929836e-14
38800000	0.004955083719933783	1.9579838629097314e-49	2.0371676013286857e-61	6.860848399849608e-11	6.2691519166315996e-15	0.0000898324226789386	6.389985605615761e-26	2.3198958453932145e-15	1.7432383431310897e-14	1.9733255817548354e-13	1.317314335929836e-14
38900000	0.004955083719933783	1.9579838629097314e-49	2.0371676013286857e-61	6.860848399849608e-11	6.2691519166315996e-15	0.0000898324226789386	6.390884454417007e-26	2.3198958453932145e-15	1.7432383431310897e-14	1.9733255817548354e-13	1.317314335929836e-14
39000000	0.004955083719933783	1.9579838629097314e-49	2.0371676013286857e-61	6.860848399849608e-11	6.2691519166315996e-15	0.0000898324226789386	6.391679238704463e-26	2.3198958453932145e-15	1.7432383431310897e-14	1.9733255817548354e-13	1.317314335929836e-14
39100000	0.004955083719933783	1.9579838629097314e-49	2.0371676013286857e-61	6.860848399849608e-11	6.2691519166315996e-15	0.0000898324226789386	6.39237241081545e-26	2.3198958453932145e-15	1.7432383431310897e-14	1.9733255817548354e-13	1.317314335929836e-14
39200000	0.004955083719933783	1.9579838629097314e-49	2.0371676013286857e-61	6.860848399849608e-11	6.2691519166315996e-15	0.0000898324226789386	6.392966423087295e-26	2.3198958453932145e-15	1.7432383431310897e-14	1.9733255817548354e-13	1.317314335929836e-14
39300000	0.004955083719933783	1.9579838629097314e-49	2.0371676013286857e-61	6.860848399849608e-11	6.2691519166315996e-15	0.0000898324226789386	6.39346372785732e-26	2.3198958453932145e-15	1.7432383431310897e-14	1.9733255817548354e-13	1.317314335929836e-14
39400000	0.004955083719933783	1.9579838629097314e-49	2.0371676013286857e-61	6.860848399849608e-11	6.2691519166315996e-15	0.0000898324226789386	6.393866777462849e-26	2.3198958453932145e-15	1.7432383431310897e-14	1.9733255817548354e-13	1.317314335929836e-14
39500000	0.004955083719933783	1.9579838629097314e-49	2.0371676013286857e-61	6.860848399849608e-11	6.2691519166315996e-15	0.0000898324226789386	6.394178024241209e-26	2.3198958453932145e-15	1.7432383431310897e-14	1.9733255817548354e-13	1.317314335929836e-14
39600000	0.004955083719933783	1.9579838629097314e-49	2.0371676013286857e-61	6.860848399849608e-11	6.2691519166315996e-15	0.0000898324226789386	6.39439992052972e-26	2.3198958453932145e-15	1.7432383431310897e-14	1.9733255817548354e-13	1.317314335929836e-14
39700000	0.004955083719933783	1.9579838629097314e-49	2.0371676013286857e-61	6.860848399849608e-11	6.2691519166315996e-15	0.0000898324226789386	6.394534918665708e-26	2.3198958453932145e-15	1.7432383431310897e-14	1.9733255817548354e-13	1.317314335929836e-14
39800000	0.004955083719933783	1.9579838629097314e-49	2.0371676013286857e-61	6.860848399849608e-11	6.2691519166315996e-15	0.0000898324226789386	6.394585470986498e-26	2.3198958453932145e-15	1.7432383431310897e-14	1.9733255817548354e-13	1.317314335929836e-14
39900000	0.004955083719933783	1.9579838629097314e-49	2.0371676013286857e-61	6.860848399849608e-11	6.2691519166315996e-15	0.0000898324226789386	6.394554029829412e-26	2.3198958453932145e-15	1.7432383431310897e-14	1.9733255817548354e-13	1.317314335929836e-14
40000000	0.004955083719933783	1.9579838629097314e-49	2.0371676013286857e-61	6.860848399849608e-11	6.2691519166315996e-15	0.0000898324226789386	6.394443047531775e-26	2.3198958453932145e-15	1.7432383431310897e-14	1.9733255817548354e-13	1.317314335929836e-14
40100000	0.004955083719933783	1.9579838629097314e-49	2.0371676013286857e-61	6.860848399849608e-11	6.2691519166315996e-15	0.0000898324226789386	6.394254976430912e-26	2.3198958453932145e-15	1.7432383431310897e-14	1.9733255817548354e-13	1.317314335929836e-14
40200000	0.004955083719933783	1.9579838629097314e-49	2.0371676013286857e-61	6.860848399849608e-11	6.2691519166315996e-15	0.0000898324226789386	6.393992268864147e-26	2.3198958453932145e-15	1.7432383431310897e-14	1.9733255817548354e-13	1.317314335929836e-14
40300000	0.004955083719933783	1.9579838629097314e-49	2.0371676013286857e-61	6.860848399849608e-11	6.2691519166315996e-15	0.0000898324226789386	6.393657377168801e-26	2.3198958453932145e-15	1.7432383431310897e-14	1.9733255817548354e-13	1.317314335929836e-14
40400000	0.004955083719933783	1.9579838629097314e-49	2.0371676013286857e-61	6.860848399849608e-11	6.2691519166315996e-15	0.0000898324226789386	6.393252753682203e-26	2.3198958453932145e-15	1.7432383431310897e-14	1.9733255817548354e-13	1.317314335929836e-14
40500000	0.004955083719933783	1.9579838629097314e-49	2.0371676013286857e-61	6.860848399849608e-11	6.2691519166315996e-15	0.0000898324226789386	6.392780850741673e-26	2.3198958453932145e-15	1.7432383431310897e-14	1.9733255817548354e-13	1.317314335929836e-14
40600000	0.004955083719933783	1.9579838629097314e-49	2.0371676013286857e-61	6.860848399849608e-11	6.2691519166315996e-15	0.0000898324226789386	6.392244120684535e-26	2.3198958453932145e-15	1.7432383431310897e-14	1.9733255817548354e-13	1.317314335929836e-14
40700000	0.004955083719933783	1.9579838629097314e-49	2.0371676013286857e-61	6.860848399849608e-11	6.2691519166315996e-15	0.0000898324226789386	6.391645015848117e-26	2.3198958453932145e-15	1.7432383431310897e-14	1.9733255817548354e-13	1.317314335929836e-14
40800000	0.004955083719933783	1.9579838629097314e-49	2.0371676013286857e-61	6.860848399849608e-11	6.2691519166315996e-15	0.0000898324226789386	6.390985988569739e-26	2.3198958453932145e-15	1.7432383431310897e-14	1.9733255817548354e-13	1.317314335929836e-14
40900000	0.004955083719933783	1.9579838629097314e-49	2.037167601328686e-61	6.860848399849608e-11	6.2691519166315996e-15	0.0000898324226789386	6.390269491186727e-26	2.3198958453932145e-15	1.7432383431310897e-14	1.9733255817548354e-13	1.317314335929836e-14
41000000	0.004955083719933783	1.9579838629097314e-49	2.037167601328686e-61	6.860848399849608e-11	6.2691519166315996e-15	0.0000898324226789386	6.389497976036404e-26	2.3198958453932145e-15	1.7432383431310897e-14	1.9733255817548354e-13	1.317314335929836e-14
41100000	0.004955083719933783	1.9579838629097314e-49	2.037167601328686e-61	6.860848399849608e-11	6.2691519166315996e-15	0.0000898324226789386	6.388673895456095e-26	2.3198958453932145e-15	1.7432383431310897e-14	1.9733255817548354e-13	1.317314335929836e-14
41200000	0.004955083719933783	1.9579838629097314e-49	2.037167601328686e-61	6.860848399849608e-11	6.2691519166315996e-15	0.0000898324226789386	6.387799701783125e-26	2.3198958453932145e-15	1.7432383431310897e-14	1.9733255817548354e-13	1.317314335929836e-14
41300000	0.004955083719933783	1.9579838629097314e-49	2.037167601328686e-61	6.860848399849608e-11	6.2691519166315996e-15	0.0000898324226789386	6.386877847354815e-26	2.3198958453932145e-15	1.7432383431310897e-14	1.9733255817548354e-13	1.317314335929836e-14
41400000	0.004955083719933783	1.9579838629097314e-49	2.037167601328686e-61	6.860848399849608e-11	6.2691519166315996e-15	0.0000898324226789386	6.385910784508493e-26	2.3198958453932145e-15	1.7432383431310897e-14	1.9733255817548354e-13	1.317314335929836e-14
41500000	0.004955083719933783	1.9579838629097314e-49	2.037167601328686e-61	6.860848399849608e-11	6.2691519166315996e-15	0.0000898324226789386	6.384900965581479e-26	2.3198958453932145e-15	1.7432383431310897e-14	1.9733255817548354e-13	1.317314335929836e-14
41600000	0.004955083719933783	1.9579838629097314e-49	2.037167601328686e-61	6.860848399849608e-11	6.2691519166315996e-15	0.0000898324226789386	6.3838508429111e-26	2.3198958453932145e-15	1.7432383431310897e-14	1.9733255817548354e-13	1.317314335929836e-14
41700000	0.004955083719933783	1.9579838629097314e-49	2.037167601328686e-61	6.860848399849608e-11	6.2691519166315996e-15	0.0000898324226789386	6.382762868834678e-26	2.3198958453932145e-15	1.7432383431310897e-14	1.9733255817548354e-13	1.317314335929836e-14
41800000	0.004955083719933783	1.9579838629097314e-49	2.037167601328686e-61	6.860848399849608e-11	6.2691519166315996e-15	0.0000898324226789386	6.381639495689539e-26	2.3198958453932145e-15	1.7432383431310897e-14	1.9733255817548354e-13	1.317314335929836e-14
41900000	0.004955083719933783	1.9579838629097314e-49	2.037167601328686e-61	6.860848399849608e-11	6.2691519166315996e-15	0.0000898324226789386	6.380483175813006e-26	2.3198958453932145e-15	1.7432383431310897e-14	1.9733255817548354e-13	1.317314335929836e-14
42000000	0.004955083719933783	1.9579838629097314e-49	2.037167601328686e-61	6.860848399849608e-11	6.2691519166315996e-15	0.0000898324226789386	6.379296361542403e-26	2.3198958453932145e-15	1.7432383431310897e-14	1.9733255817548354e-13	1.317314335929836e-14
42100000	0.004955083719933783	1.9579838629097314e-49	2.037167601328686e-61	6.860848399849608e-11	6.2691519166315996e-15	0.0000898324226789386	6.378081505215054e-26	2.3198958453932145e-15	1.7432383431310897e-14	1.9733255817548354e-13	1.317314335929836e-14
42200000	0.004955083719933783	1.9579838629097314e-49	2.037167601328686e-61	6.860848399849608e-11	6.2691519166315996e-15	0.0000898324226789386	6.376841059168285e-26	2.3198958453932145e-15	1.7432383431310897e-14	1.9733255817548357e-13	1.317314335929836e-14
42300000	0.0049550837199337835	1.9579838629097314e-49	2.037167601328686e-61	6.860848399849608e-11	6.2691519166315996e-15	0.0000898324226789386	6.375577475739417e-26	2.3198958453932145e-15	1.7432383431310897e-14	1.9733255817548357e-13	1.317314335929836e-14
42400000	0.0049550837199337835	1.9579838629097314e-49	2.037167601328686e-61	6.860848399849608e-11	6.2691519166315996e-15	0.0000898324226789386	6.374293207265775e-26	2.3198958453932145e-15	1.7432383431310897e-14	1.9733255817548357e-13	1.317314335929836e-14
42500000	0.0049550837199337835	1.9579838629097314e-49	2.037167601328686e-61	6.860848399849608e-11	6.2691519166315996e-15	0.0000898324226789386	6.372990706084685e-26	2.3198958453932145e-15	1.7432383431310897e-14	1.9733255817548357e-13	1.317314335929836e-14
42600000	0.0049550837199337835	1.9579838629097318e-49	2.037167601328686e-61	6.860848399849608e-11	6.2691519166315996e-15	0.00008983242267893862	6.371672424533469e-26	2.3198958453932145e-15	1.7432383431310897e-14	1.9733255817548357e-13	1.317314335929836e-14
42700000	0.0049550837199337835	1.9579838629097318e-49	2.037167601328686e-61	6.860848399849608e-11	6.2691519166315996e-15	0.00008983242267893862	6.370340814949451e-26	2.3198958453932145e-15	1.7432383431310897e-14	1.9733255817548357e-13	1.317314335929836e-14
42800000	0.0049550837199337835	1.9579838629097318e-49	2.037167601328686e-61	6.860848399849608e-11	6.2691519166315996e-15	0.00008983242267893862	6.368998329669956e-26	2.319895845393215e-15	1.7432383431310897e-14	1.9733255817548357e-13	1.317314335929836e-14
42900000	0.0049550837199337835	1.9579838629097318e-49	2.037167601328686e-61	6.860848399849608e-11	6.2691519166315996e-15	0.00008983242267893862	6.367647421032308e-26	2.319895845393215e-15	1.7432383431310897e-14	1.9733255817548357e-13	1.317314335929836e-14
43000000	0.0049550837199337835	1.9579838629097318e-49	2.037167601328686e-61	6.860848399849608e-11	6.2691519166316e-15	0.00008983242267893862	6.36629054137383e-26	2.319895845393215e-15	1.7432383431310897e-14	1.9733255817548357e-13	1.317314335929836e-14
43100000	0.0049550837199337835	1.9579838629097318e-49	2.037167601328686e-61	6.860848399849608e-11	6.2691519166316e-15	0.00008983242267893862	6.364930143031848e-26	2.319895845393215e-15	1.7432383431310897e-14	1.9733255817548357e-13	1.317314335929836e-14
43200000	0.0049550837199337835	1.9579838629097318e-49	2.037167601328686e-61	6.860848399849608e-11	6.2691519166316e-15	0.00008983242267893862	6.363568678343683e-26	2.319895845393215e-15	1.7432383431310897e-14	1.9733255817548357e-13	1.317314335929836e-14
43300000	0.0049550837199337835	1.9579838629097318e-49	2.037167601328686e-61	6.860848399849608e-11	6.2691519166316e-15	0.00008983242267893862	6.362208599646663e-26	2.319895845393215e-15	1.7432383431310897e-14	1.9733255817548357e-13	1.317314335929836e-14
43400000	0.0049550837199337835	1.9579838629097318e-49	2.037167601328686e-61	6.860848399849608e-11	6.2691519166316e-15	0.00008983242267893862	6.360852359278109e-26	2.319895845393215e-15	1.7432383431310897e-14	1.9733255817548357e-13	1.317314335929836e-14
43500000	0.0049550837199337835	1.9579838629097318e-49	2.037167601328686e-61	6.860848399849608e-11	6.2691519166316e-15	0.00008983242267893862	6.359502409575347e-26	2.319895845393215e-15	1.7432383431310897e-14	1.9733255817548357e-13	1.317314335929836e-14
43600000	0.0049550837199337835	1.9579838629097318e-49	2.037167601328686e-61	6.860848399849608e-11	6.2691519166316e-15	0.00008983242267893862	6.3581612028757e-26	2.319895845393215e-15	1.7432383431310897e-14	1.9733255817548357e-13	1.317314335929836e-14
43700000	0.0049550837199337835	1.9579838629097318e-49	2.037167601328686e-61	6.860848399849608e-11	6.2691519166316e-15	0.00008983242267893862	6.35683119151649e-26	2.319895845393215e-15	1.7432383431310897e-14	1.9733255817548357e-13	1.317314335929836e-14
43800000	0.0049550837199337835	1.9579838629097318e-49	2.037167601328686e-61	6.860848399849608e-11	6.2691519166316e-15	0.00008983242267893862	6.355514827835046e-26	2.319895845393215e-15	1.7432383431310897e-14	1.9733255817548357e-13	1.317314335929836e-14
43900000	0.0049550837199337835	1.9579838629097318e-49	2.037167601328686e-61	6.860848399849608e-11	6.2691519166316e-15	0.00008983242267893862	6.354214564168687e-26	2.319895845393215e-15	1.7432383431310897e-14	1.9733255817548357e-13	1.3173143359298358e-14
44000000	0.0049550837199337835	1.9579838629097318e-49	2.037167601328686e-61	6.860848399849608e-11	6.2691519166316e-15	0.00008983242267893862	6.35293285285474e-26	2.319895845393215e-15	1.7432383431310897e-14	1.9733255817548357e-13	1.3173143359298358e-14
44100000	0.0049550837199337835	1.9579838629097318e-49	2.037167601328686e-61	6.860848399849608e-11	6.2691519166316e-15	0.00008983242267893862	6.35167214623053e-26	2.319895845393215e-15	1.7432383431310897e-14	1.9733255817548357e-13	1.3173143359298358e-14
44200000	0.0049550837199337835	1.9579838629097318e-49	2.037167601328686e-61	6.860848399849608e-11	6.2691519166316e-15	0.00008983242267893862	6.350434896633379e-26	2.319895845393215e-15	1.7432383431310897e-14	1.9733255817548357e-13	1.3173143359298358e-14
44300000	0.0049550837199337835	1.9579838629097318e-49	2.0371676013286864e-61	6.860848399849608e-11	6.2691519166316e-15	0.00008983242267893862	6.34922355640061e-26	2.319895845393215e-15	1.7432383431310897e-14	1.9733255817548357e-13	1.3173143359298358e-14
44400000	0.0049550837199337835	1.9579838629097318e-49	2.0371676013286864e-61	6.860848399849608e-11	6.2691519166316e-15	0.00008983242267893862	6.348040577869549e-26	2.319895845393215e-15	1.7432383431310897e-14	1.9733255817548357e-13	1.3173143359298358e-14
44500000	0.0049550837199337835	1.9579838629097318e-49	2.0371676013286864e-61	6.860848399849608e-11	6.2691519166316e-15	0.00008983242267893862	6.346888413377521e-26	2.319895845393215e-15	1.7432383431310897e-14	1.9733255817548357e-13	1.3173143359298358e-14
44600000	0.0049550837199337835	1.9579838629097318e-49	2.0371676013286864e-61	6.860848399849608e-11	6.2691519166316e-15	0.00008983242267893862	6.345769515261847e-26	2.319895845393215e-15	1.7432383431310897e-14	1.9733255817548357e-13	1.3173143359298358e-14
44700000	0.0049550837199337835	1.957983862909732e-49	2.0371676013286864e-61	6.860848399849608e-11	6.2691519166316e-15	0.00008983242267893862	6.344686335859854e-26	2.319895845393215e-15	1.7432383431310897e-14	1.9733255817548357e-13	1.3173143359298358e-14
44800000	0.0049550837199337835	1.957983862909732e-49	2.0371676013286864e-61	6.860848399849608e-11	6.2691519166316e-15	0.00008983242267893862	6.343641327508864e-26	2.319895845393215e-15	1.7432383431310897e-14	1.9733255817548357e-13	1.3173143359298358e-14
44900000	0.0049550837199337835	1.957983862909732e-49	2.0371676013286864e-61	6.860848399849608e-11	6.2691519166316e-15	0.00008983242267893862	6.342636942546202e-26	2.319895845393215e-15	1.7432383431310897e-14	1.9733255817548357e-13	1.3173143359298358e-14
45000000	0.0049550837199337835	1.957983862909732e-49	2.0371676013286864e-61	6.860848399849608e-11	6.2691519166316e-15	0.00008983242267893862	6.341675633309191e-26	2.319895845393215e-15	1.7432383431310897e-14	1.9733255817548357e-13	1.3173143359298358e-14
45100000	0.0049550837199337835	1.957983862909732e-49	2.0371676013286864e-61	6.860848399849608e-11	6.2691519166316e-15	0.00008983242267893862	6.340759852135158e-26	2.319895845393215e-15	1.7432383431310897e-14	1.9733255817548357e-13	1.3173143359298358e-14
45200000	0.0049550837199337835	1.957983862909732e-49	2.0371676013286864e-61	6.860848399849608e-11	6.2691519166316e-15	0.00008983242267893862	6.339892051361424e-26	2.319895845393215e-15	1.7432383431310897e-14	1.9733255817548357e-13	1.3173143359298358e-14
45300000	0.0049550837199337835	1.957983862909732e-49	2.0371676013286864e-61	6.860848399849608e-11	6.2691519166316e-15	0.00008983242267893862	6.339074683325314e-26	2.319895845393215e-15	1.7432383431310897e-14	1.9733255817548357e-13	1.3173143359298358e-14
45400000	0.0049550837199337835	1.957983862909732e-49	2.0371676013286864e-61	6.860848399849608e-11	6.2691519166316e-15	0.00008983242267893862	6.338310200364152e-26	2.319895845393215e-15	1.7432383431310897e-14	1.9733255817548357e-13	1.3173143359298358e-14
45500000	0.0049550837199337835	1.957983862909732e-49	2.0371676013286864e-61	6.860848399849608e-11	6.2691519166316e-15	0.00008983242267893862	6.337601054815263e-26	2.319895845393215e-15	1.7432383431310897e-14	1.9733255817548357e-13	1.3173143359298358e-14
45600000	0.0049550837199337835	1.957983862909732e-49	2.0371676013286864e-61	6.860848399849608e-11	6.2691519166316e-15	0.00008983242267893862	6.336949699015969e-26	2.319895845393215e-15	1.7432383431310897e-14	1.9733255817548357e-13	1.3173143359298358e-14
45700000	0.0049550837199337835	1.957983862909732e-49	2.0371676013286864e-61	6.860848399849608e-11	6.2691519166316e-15	0.00008983242267893862	6.336358585303596e-26	2.319895845393215e-15	1.7432383431310897e-14	1.9733255817548357e-13	1.3173143359298358e-14
45800000	0.0049550837199337835	1.957983862909732e-49	2.0371676013286864e-61	6.860848399849608e-11	6.2691519166316e-15	0.00008983242267893862	6.335830166015468e-26	2.319895845393215e-15	1.7432383431310897e-14	1.9733255817548357e-13	1.3173143359298358e-14
45900000	0.0049550837199337835	1.957983862909732e-49	2.0371676013286864e-61	6.860848399849608e-11	6.2691519166316e-15	0.00008983242267893862	6.335366893488907e-26	2.319895845393215e-15	1.7432383431310897e-14	1.9733255817548357e-13	1.3173143359298358e-14
46000000	0.0049550837199337835	1.957983862909732e-49	2.0371676013286864e-61	6.860848399849608e-11	6.2691519166316e-15	0.00008983242267893862	6.334971220061239e-26	2.319895845393215e-15	1.7432383431310897e-14	1.9733255817548357e-13	1.3173143359298358e-14
46100000	0.0049550837199337835	1.957983862909732e-49	2.0371676013286864e-61	6.860848399849608e-11	6.2691519166316e-15	0.00008983242267893862	6.334645598069787e-26	2.319895845393215e-15	1.7432383431310897e-14	1.9733255817548357e-13	1.3173143359298358e-14
46200000	0.0049550837199337835	1.957983862909732e-49	2.0371676013286864e-61	6.860848399849608e-11	6.2691519166316e-15	0.00008983242267893862	6.334392479851876e-26	2.319895845393215e-15	1.7432383431310897e-14	1.9733255817548357e-13	1.3173143359298358e-14
46300000	0.0049550837199337835	1.957983862909732e-49	2.0371676013286864e-61	6.860848399849608e-11	6.2691519166316e-15	0.00008983242267893862	6.33421431774483e-26	2.319895845393215e-15	1.7432383431310897e-14	1.9733255817548357e-13	1.3173143359298358e-14
46400000	0.0049550837199337835	1.957983862909732e-49	2.0371676013286864e-61	6.860848399849608e-11	6.2691519166316e-15	0.00008983242267893862	6.334113564085973e-26	2.319895845393215e-15	1.7432383431310897e-14	1.9733255817548357e-13	1.3173143359298358e-14
46500000	0.0049550837199337835	1.957983862909732e-49	2.0371676013286864e-61	6.860848399849608e-11	6.2691519166316e-15	0.00008983242267893862	6.334090468378496e-26	2.319895845393215e-15	1.7432383431310897e-14	1.9733255817548357e-13	1.3173143359298358e-14
46600000	0.0049550837199337835	1.957983862909732e-49	2.0371676013286864e-61	6.860848399849608e-11	6.2691519166316e-15	0.00008983242267893862	6.334091281567374e-26	2.319895845393215e-15	1.7432383431310897e-14	1.9733255817548357e-13	1.3173143359298358e-14
46700000	0.0049550837199337835	1.957983862909732e-49	2.0371676013286864e-61	6.860848399849608e-11	6.2691519166316e-15	0.00008983242267893862	6.334092061878355e-26	2.319895845393215e-15	1.7432383431310897e-14	1.9733255817548357e-13	1.3173143359298358e-14
46800000	0.0049550837199337835	1.957983862909732e-49	2.0371676013286864e-61	6.860848399849608e-11	6.2691519166316e-15	0.00008983242267893862	6.334092809813888e-26	2.319895845393215e-15	1.7432383431310897e-14	1.9733255817548357e-13	1.3173143359298358e-14
46900000	0.0049550837199337835	1.957983862909732e-49	2.0371676013286864e-61	6.860848399849608e-11	6.2691519166316e-15	0.00008983242267893862	6.334093525876429e-26	2.319895845393215e-15	1.7432383431310897e-14	1.9733255817548357e-13	1.3173143359298358e-14
47000000	0.0049550837199337835	1.957983862909732e-49	2.0371676013286864e-61	6.860848399849608e-11	6.2691519166316e-15	0.00008983242267893862	6.334094210568427e-26	2.319895845393215e-15	1.7432383431310897e-14	1.9733255817548357e-13	1.3173143359298358e-14
47100000	0.0049550837199337835	1.957983862909732e-49	2.0371676013286864e-61	6.860848399849608e-11	6.2691519166316e-15	0.00008983242267893862	6.334094864392337e-26	2.319895845393215e-15	1.7432383431310897e-14	1.9733255817548357e-13	1.3173143359298358e-14
47200000	0.0049550837199337835	1.957983862909732e-49	2.0371676013286864e-61	6.860848399849608e-11	6.2691519166316e-15	0.00008983242267893862	6.334095487850611e-26	2.319895845393215e-15	1.7432383431310897e-14	1.9733255817548357e-13	1.3173143359298358e-14
47300000	0.0049550837199337835	1.957983862909732e-49	2.0371676013286864e-61	6.860848399849608e-11	6.2691519166316e-15	0.00008983242267893862	6.3340960814457e-26	2.319895845393215e-15	1.7432383431310897e-14	1.9733255817548357e-13	1.3173143359298358e-14
47400000	0.0049550837199337835	1.957983862909732e-49	2.0371676013286864e-61	6.860848399849608e-11	6.2691519166316e-15	0.00008983242267893862	6.33409664568006e-26	2.319895845393215e-15	1.7432383431310897e-14	1.9733255817548357e-13	1.3173143359298358e-14
47500000	0.0049550837199337835	1.957983862909732e-49	2.0371676013286864e-61	6.860848399849608e-11	6.2691519166316e-15	0.00008983242267893862	6.334097181056141e-26	2.319895845393215e-15	1.7432383431310897e-14	1.9733255817548357e-13	1.3173143359298358e-14
47600000	0.0049550837199337835	1.957983862909732e-49	2.0371676013286864e-61	6.860848399849608e-11	6.2691519166316e-15	0.00008983242267893862	6.334097688076397e-26	2.319895845393215e-15	1.7432383431310897e-14	1.9733255817548357e-13	1.3173143359298358e-14
47700000	0.0049550837199337835	1.957983862909732e-49	2.0371676013286864e-61	6.860848399849608e-11	6.2691519166316e-15	0.00008983242267893862	6.334098167243278e-26	2.319895845393215e-15	1.7432383431310897e-14	1.9733255817548357e-13	1.3173143359298358e-14
47800000	0.0049550837199337835	1.957983862909732e-49	2.0371676013286864e-61	6.860848399849608e-11	6.2691519166316e-15	0.00008983242267893862	6.33409861905924e-26	2.319895845393215e-15	1.7432383431310897e-14	1.9733255817548357e-13	1.3173143359298358e-14
47900000	0.0049550837199337835	1.957983862909732e-49	2.0371676013286864e-61	6.860848399849608e-11	6.2691519166316e-15	0.00008983242267893862	6.334099044026733e-26	2.319895845393215e-15	1.7432383431310897e-14	1.9733255817548357e-13	1.3173143359298358e-14
48000000	0.0049550837199337835	1.957983862909732e-49	2.0371676013286864e-61	6.860848399849608e-11	6.2691519166316e-15	0.00008983242267893862	6.334099442648211e-26	2.319895845393215e-15	1.7432383431310897e-14	1.9733255817548357e-13	1.3173143359298358e-14
48100000	0.0049550837199337835	1.957983862909732e-49	2.0371676013286864e-61	6.860848399849608e-11	6.2691519166316e-15	0.00008983242267893862	6.334099815426126e-26	2.319895845393215e-15	1.7432383431310897e-14	1.9733255817548357e-13	1.3173143359298358e-14
48200000	0.0049550837199337835	1.957983862909732e-49	2.0371676013286864e-61	6.860848399849608e-11	6.2691519166316e-15	0.00008983242267893862	6.334100162862931e-26	2.319895845393215e-15	1.7432383431310897e-14	1.9733255817548357e-13	1.3173143359298358e-14
48300000	0.0049550837199337835	1.957983862909732e-49	2.0371676013286864e-61	6.860848399849608e-11	6.2691519166316e-15	0.00008983242267893862	6.334100485461079e-26	2.319895845393215e-15	1.7432383431310897e-14	1.9733255817548357e-13	1.3173143359298358e-14
48400000	0.0049550837199337835	1.957983862909732e-49	2.0371676013286864e-61	6.860848399849608e-11	6.2691519166316e-15	0.00008983242267893862	6.334100783723021e-26	2.319895845393215e-15	1.7432383431310897e-14	1.9733255817548357e-13	1.3173143359298358e-14
48500000	0.0049550837199337835	1.957983862909732e-49	2.0371676013286864e-61	6.860848399849608e-11	6.2691519166316e-15	0.00008983242267893862	6.334101058151211e-26	2.319895845393215e-15	1.7432383431310897e-14	1.9733255817548357e-13	1.3173143359298358e-14
48600000	0.0049550837199337835	1.957983862909732e-49	2.0371676013286864e-61	6.860848399849608e-11	6.2691519166316e-15	0.00008983242267893862	6.334101309248101e-26	2.319895845393215e-15	1.7432383431310897e-14	1.9733255817548357e-13	1.3173143359298358e-14
48700000	0.0049550837199337835	1.957983862909732e-49	2.0371676013286864e-61	6.860848399849608e-11	6.2691519166316e-15	0.00008983242267893862	6.334101537516144e-26	2.319895845393215e-15	1.7432383431310897e-14	1.9733255817548357e-13	1.3173143359298358e-14
48800000	0.0049550837199337835	1.957983862909732e-49	2.0371676013286864e-61	6.860848399849608e-11	6.2691519166316e-15	0.00008983242267893862	6.334101743457792e-26	2.319895845393215e-15	1.7432383431310897e-14	1.9733255817548357e-13	1.3173143359298358e-14
48900000	0.0049550837199337835	1.957983862909732e-49	2.0371676013286864e-61	6.860848399849608e-11	6.2691519166316e-15	0.00008983242267893862	6.334101927575498e-26	2.319895845393215e-15	1.7432383431310897e-14	1.9733255817548357e-13	1.3173143359298358e-14
49000000	0.0049550837199337835	1.957983862909732e-49	2.0371676013286864e-61	6.860848399849608e-11	6.2691519166316e-15	0.00008983242267893862	6.334102090371715e-26	2.319895845393215e-15	1.7432383431310897e-14	1.9733255817548357e-13	1.3173143359298358e-14
49100000	0.0049550837199337835	1.957983862909732e-49	2.0371676013286864e-61	6.860848399849608e-11	6.2691519166316e-15	0.00008983242267893862	6.334102232348895e-26	2.319895845393215e-15	1.7432383431310897e-14	1.9733255817548357e-13	1.3173143359298358e-14
49200000	0.0049550837199337835	1.957983862909732e-49	2.0371676013286864e-61	6.860848399849608e-11	6.2691519166316e-15	0.00008983242267893862	6.334102354009489e-26	2.319895845393215e-15	1.7432383431310897e-14	1.9733255817548357e-13	1.3173143359298358e-14
49300000	0.0049550837199337835	1.957983862909732e-49	2.0371676013286864e-61	6.860848399849608e-11	6.2691519166316e-15	0.00008983242267893862	6.334102455855953e-26	2.319895845393215e-15	1.7432383431310897e-14	1.9733255817548357e-13	1.3173143359298358e-14
49400000	0.0049550837199337835	1.957983862909732e-49	2.0371676013286864e-61	6.860848399849608e-11	6.2691519166316e-15	0.00008983242267893862	6.334102538390737e-26	2.319895845393215e-15	1.7432383431310897e-14	1.9733255817548357e-13	1.3173143359298358e-14
49500000	0.0049550837199337835	1.957983862909732e-49	2.0371676013286864e-61	6.860848399849608e-11	6.2691519166316e-15	0.00008983242267893862	6.334102602116296e-26	2.319895845393215e-15	1.7432383431310897e-14	1.9733255817548357e-13	1.3173143359298358e-14
49600000	0.0049550837199337835	1.957983862909732e-49	2.0371676013286864e-61	6.860848399849608e-11	6.2691519166316e-15	0.00008983242267893862	6.33410264753508e-26	2.319895845393215e-15	1.7432383431310897e-14	1.9733255817548357e-13	1.3173143359298358e-14
49700000	0.0049550837199337835	1.957983862909732e-49	2.0371676013286864e-61	6.860848399849608e-11	6.2691519166316e-15	0.00008983242267893862	6.334102675149542e-26	2.319895845393215e-15	1.7432383431310897e-14	1.9733255817548357e-13	1.3173143359298358e-14
49800000	0.0049550837199337835	1.957983862909732e-49	2.0371676013286864e-61	6.860848399849608e-11	6.2691519166316e-15	0.00008983242267893862	6.334102685462136e-26	2.319895845393215e-15	1.7432383431310897e-14	1.9733255817548357e-13	1.3173143359298358e-14
49900000	0.0049550837199337835	1.957983862909732e-49	2.0371676013286864e-61	6.860848399849608e-11	6.2691519166316e-15	0.00008983242267893862	6.334102678975314e-26	2.319895845393215e-15	1.7432383431310897e-14	1.9733255817548357e-13	1.3173143359298358e-14
50000000	0.0049550837199337835	1.957983862909732e-49	2.0371676013286864e-61	6.860848399849608e-11	6.2691519166316e-15	0.00008983242267893862	6.334102656191527e-26	2.319895845393215e-15	1.7432383431310897e-14	1.9733255817548357e-13	1.3173143359298358e-14
50100000	0.0049550837199337835	1.957983862909732e-49	2.0371676013286864e-61	6.860848399849608e-11	6.2691519166316e-15	0.00008983242267893862	6.334102617613231e-26	2.319895845393215e-15	1.7432383431310897e-14	1.9733255817548357e-13	1.3173143359298358e-14
50200000	0.0049550837199337835	1.957983862909732e-49	2.0371676013286864e-61	6.860848399849608e-11	6.2691519166316e-15	0.00008983242267893862	6.334102563742875e-26	2.319895845393215e-15	1.7432383431310897e-14	1.9733255817548357e-13	1.3173143359298358e-14
50300000	0.0049550837199337835	1.957983862909732e-49	2.0371676013286864e-61	6.860848399849608e-11	6.2691519166316e-15	0.00008983242267893862	6.334102495082914e-26	2.319895845393215e-15	1.7432383431310897e-14	1.9733255817548357e-13	1.3173143359298358e-14
50400000	0.0049550837199337835	1.957983862909732e-49	2.0371676013286864e-61	6.860848399849608e-11	6.2691519166316e-15	0.00008983242267893862	6.3341024121358e-26	2.319895845393215e-15	1.7432383431310897e-14	1.9733255817548357e-13	1.3173143359298358e-14
50500000	0.0049550837199337835	1.957983862909732e-49	2.0371676013286864e-61	6.860848399849608e-11	6.2691519166316e-15	0.00008983242267893862	6.334102315403985e-26	2.319895845393215e-15	1.7432383431310897e-14	1.9733255817548357e-13	1.3173143359298358e-14
50600000	0.0049550837199337835	1.957983862909732e-49	2.0371676013286864e-61	6.860848399849608e-11	6.2691519166316e-15	0.00008983242267893862	6.334102205389921e-26	2.319895845393215e-15	1.7432383431310897e-14	1.9733255817548357e-13	1.3173143359298358e-14
50700000	0.0049550837199337835	1.957983862909732e-49	2.0371676013286864e-61	6.860848399849608e-11	6.2691519166316e-15	0.00008983242267893862	6.334102082596063e-26	2.319895845393215e-15	1.7432383431310897e-14	1.9733255817548357e-13	1.3173143359298358e-14
50800000	0.0049550837199337835	1.957983862909732e-49	2.0371676013286864e-61	6.860848399849608e-11	6.2691519166316e-15	0.00008983242267893862	6.334101947524862e-26	2.319895845393215e-15	1.7432383431310897e-14	1.9733255817548357e-13	1.3173143359298358e-14
50900000	0.0049550837199337835	1.957983862909732e-49	2.0371676013286864e-61	6.860848399849608e-11	6.2691519166316e-15	0.00008983242267893862	6.33410180067877e-26	2.319895845393215e-15	1.7432383431310897e-14	1.9733255817548357e-13	1.3173143359298358e-14
51000000	0.0049550837199337835	1.957983862909732e-49	2.0371676013286864e-61	6.860848399849608e-11	6.2691519166316e-15	0.00008983242267893862	6.33410164256024e-26	2.319895845393215e-15	1.7432383431310897e-14	1.9733255817548357e-13	1.3173143359298358e-14
51100000	0.0049550837199337835	1.957983862909732e-49	2.0371676013286864e-61	6.860848399849608e-11	6.2691519166316e-15	0.00008983242267893862	6.334101473671726e-26	2.319895845393215e-15	1.7432383431310897e-14	1.9733255817548357e-13	1.3173143359298358e-14
51200000	0.0049550837199337835	1.957983862909732e-49	2.0371676013286864e-61	6.860848399849608e-11	6.2691519166316e-15	0.00008983242267893862	6.33410129451568e-26	2.319895845393215e-15	1.7432383431310897e-14	1.9733255817548357e-13	1.3173143359298358e-14
51300000	0.0049550837199337835	1.957983862909732e-49	2.0371676013286864e-61	6.860848399849608e-11	6.2691519166316e-15	0.00008983242267893862	6.334101105594552e-26	2.319895845393215e-15	1.7432383431310897e-14	1.9733255817548357e-13	1.3173143359298358e-14
51400000	0.0049550837199337835	1.957983862909732e-49	2.0371676013286864e-61	6.860848399849608e-11	6.2691519166316e-15	0.00008983242267893862	6.334100907410797e-26	2.319895845393215e-15	1.7432383431310897e-14	1.9733255817548357e-13	1.317314335929836e-14
51500000	0.0049550837199337835	1.957983862909732e-49	2.0371676013286864e-61	6.860848399849608e-11	6.2691519166316e-15	0.00008983242267893862	6.334100700466868e-26	2.319895845393215e-15	1.7432383431310897e-14	1.9733255817548357e-13	1.317314335929836e-14
51600000	0.0049550837199337835	1.957983862909732e-49	2.0371676013286864e-61	6.860848399849608e-11	6.2691519166316e-15	0.00008983242267893862	6.334100485265218e-26	2.319895845393215e-15	1.7432383431310897e-14	1.9733255817548357e-13	1.317314335929836e-14
51700000	0.0049550837199337835	1.9579838629097325e-49	2.0371676013286864e-61	6.860848399849608e-11	6.2691519166316e-15	0.00008983242267893862	6.334100262308296e-26	2.319895845393215e-15	1.7432383431310897e-14	1.9733255817548357e-13	1.317314335929836e-14
51800000	0.0049550837199337835	1.9579838629097325e-49	2.0371676013286864e-61	6.860848399849608e-11	6.2691519166316e-15	0.00008983242267893862	6.334100032098559e-26	2.319895845393215e-15	1.7432383431310897e-14	1.9733255817548357e-13	1.317314335929836e-14
51900000	0.0049550837199337835	1.9579838629097325e-49	2.0371676013286864e-61	6.860848399849608e-11	6.2691519166316e-15	0.00008983242267893862	6.334099795138457e-26	2.319895845393215e-15	1.7432383431310897e-14	1.9733255817548357e-13	1.317314335929836e-14
52000000	0.0049550837199337835	1.9579838629097325e-49	2.0371676013286864e-61	6.860848399849608e-11	6.2691519166316e-15	0.00008983242267893862	6.334099551930443e-26	2.319895845393215e-15	1.7432383431310897e-14	1.9733255817548357e-13	1.317314335929836e-14
52100000	0.0049550837199337835	1.9579838629097325e-49	2.0371676013286864e-61	6.860848399849608e-11	6.2691519166316e-15	0.0000898324226789386	6.33409930297697e-26	2.319895845393215e-15	1.7432383431310897e-14	1.9733255817548357e-13	1.317314335929836e-14
52200000	0.0049550837199337835	1.9579838629097325e-49	2.0371676013286864e-61	6.860848399849608e-11	6.2691519166316e-15	0.0000898324226789386	6.334099048780491e-26	2.319895845393215e-15	1.7432383431310897e-14	1.9733255817548357e-13	1.317314335929836e-14
52300000	0.0049550837199337835	1.9579838629097325e-49	2.0371676013286864e-61	6.860848399849608e-11	6.2691519166316e-15	0.0000898324226789386	6.334098789843456e-26	2.319895845393215e-15	1.7432383431310897e-14	1.9733255817548357e-13	1.317314335929836e-14
52400000	0.0049550837199337835	1.9579838629097325e-49	2.0371676013286864e-61	6.860848399849608e-11	6.2691519166316e-15	0.0000898324226789386	6.334098526668321e-26	2.319895845393215e-15	1.7432383431310897e-14	1.9733255817548354e-13	1.317314335929836e-14
52500000	0.0049550837199337835	1.9579838629097325e-49	2.0371676013286864e-61	6.860848399849608e-11	6.2691519166316e-15	0.0000898324226789386	6.334098259757538e-26	2.319895845393215e-15	1.7432383431310897e-14	1.9733255817548354e-13	1.317314335929836e-14
52600000	0.0049550837199337835	1.9579838629097325e-49	2.0371676013286864e-61	6.860848399849608e-11	6.2691519166316e-15	0.0000898324226789386	6.334097989613557e-26	2.319895845393215e-15	1.7432383431310897e-14	1.9733255817548354e-13	1.317314335929836e-14
52700000	0.0049550837199337835	1.9579838629097325e-49	2.0371676013286864e-61	6.860848399849608e-11	6.2691519166316e-15	0.0000898324226789386	6.334097716738833e-26	2.3198958453932145e-15	1.7432383431310897e-14	1.9733255817548354e-13	1.317314335929836e-14
52800000	0.0049550837199337835	1.9579838629097325e-49	2.0371676013286864e-61	6.860848399849608e-11	6.2691519166316e-15	0.0000898324226789386	6.334097441635818e-26	2.3198958453932145e-15	1.7432383431310897e-14	1.9733255817548354e-13	1.317314335929836e-14
52900000	0.0049550837199337835	1.9579838629097325e-49	2.0371676013286864e-61	6.860848399849608e-11	6.2691519166315996e-15	0.0000898324226789386	6.334097164806965e-26	2.3198958453932145e-15	1.7432383431310897e-14	1.9733255817548354e-13	1.317314335929836e-14
53000000	0.0049550837199337835	1.9579838629097325e-49	2.0371676013286864e-61	6.860848399849608e-11	6.2691519166315996e-15	0.0000898324226789386	6.334096886754725e-26	2.3198958453932145e-15	1.7432383431310897e-14	1.9733255817548354e-13	1.317314335929836e-14
53100000	0.0049550837199337835	1.9579838629097325e-49	2.0371676013286864e-61	6.860848399849608e-11	6.2691519166315996e-15	0.0000898324226789386	6.334096607981553e-26	2.3198958453932145e-15	1.7432383431310897e-14	1.9733255817548354e-13	1.317314335929836e-14
53200000	0.004955083719933783	1.9579838629097325e-49	2.0371676013286864e-61	6.860848399849608e-11	6.2691519166315996e-15	0.0000898324226789386	6.334096328989899e-26	2.3198958453932145e-15	1.7432383431310897e-14	1.9733255817548354e-13	1.317314335929836e-14
53300000	0.004955083719933783	1.9579838629097325e-49	2.037167601328686e-61	6.860848399849608e-11	6.2691519166315996e-15	0.0000898324226789386	6.334096050282218e-26	2.3198958453932145e-15	1.7432383431310897e-14	1.9733255817548354e-13	1.317314335929836e-14
53400000	0.004955083719933783	1.9579838629097325e-49	2.037167601328686e-61	6.860848399849608e-11	6.2691519166315996e-15	0.0000898324226789386	6.334095772360961e-26	2.3198958453932145e-15	1.7432383431310897e-14	1.9733255817548354e-13	1.317314335929836e-14
53500000	0.004955083719933783	1.9579838629097325e-49	2.037167601328686e-61	6.860848399849608e-11	6.2691519166315996e-15	0.0000898324226789386	6.334095495728581e-26	2.3198958453932145e-15	1.7432383431310897e-14	1.9733255817548354e-13	1.317314335929836e-14
53600000	0.004955083719933783	1.9579838629097325e-49	2.037167601328686e-61	6.860848399849608e-11	6.2691519166315996e-15	0.0000898324226789386	6.33409522088753e-26	2.3198958453932145e-15	1.7432383431310897e-14	1.9733255817548354e-13	1.317314335929836e-14
53700000	0.004955083719933783	1.9579838629097325e-49	2.037167601328686e-61	6.860848399849608e-11	6.2691519166315996e-15	0.0000898324226789386	6.334094948340263e-26	2.3198958453932145e-15	1.7432383431310897e-14	1.9733255817548354e-13	1.317314335929836e-14
53800000	0.004955083719933783	1.9579838629097325e-49	2.037167601328686e-61	6.860848399849608e-11	6.2691519166315996e-15	0.0000898324226789386	6.334094678589229e-26	2.3198958453932145e-15	1.7432383431310897e-14	1.9733255817548354e-13	1.317314335929836e-14
53900000	0.004955083719933783	1.9579838629097325e-49	2.037167601328686e-61	6.860848399849608e-11	6.2691519166315996e-15	0.0000898324226789386	6.334094412136883e-26	2.3198958453932145e-15	1.7432383431310897e-14	1.9733255817548354e-13	1.317314335929836e-14
54000000	0.004955083719933783	1.9579838629097325e-49	2.037167601328686e-61	6.860848399849608e-11	6.2691519166315996e-15	0.0000898324226789386	6.334094149485678e-26	2.3198958453932145e-15	1.7432383431310897e-14	1.9733255817548354e-13	1.317314335929836e-14
54100000	0.004955083719933783	1.9579838629097325e-49	2.037167601328686e-61	6.860848399849608e-11	6.2691519166315996e-15	0.0000898324226789386	6.334093891138064e-26	2.3198958453932145e-15	1.7432383431310897e-14	1.9733255817548354e-13	1.317314335929836e-14
54200000	0.004955083719933783	1.9579838629097325e-49	2.037167601328686e-61	6.860848399849608e-11	6.2691519166315996e-15	0.0000898324226789386	6.334093637596496e-26	2.3198958453932145e-15	1.7432383431310897e-14	1.9733255817548354e-13	1.317314335929836e-14
54300000	0.004955083719933783	1.9579838629097325e-49	2.037167601328686e-61	6.860848399849608e-11	6.2691519166315996e-15	0.0000898324226789386	6.334093389363427e-26	2.3198958453932145e-15	1.7432383431310897e-14	1.9733255817548354e-13	1.317314335929836e-14
54400000	0.004955083719933783	1.9579838629097325e-49	2.037167601328686e-61	6.860848399849608e-11	6.2691519166315996e-15	0.0000898324226789386	6.334093146941306e-26	2.3198958453932145e-15	1.7432383431310897e-14	1.9733255817548354e-13	1.3173143359298361e-14
54500000	0.004955083719933783	1.9579838629097325e-49	2.037167601328686e-61	6.860848399849608e-11	6.2691519166315996e-15	0.0000898324226789386	6.33409291083259e-26	2.3198958453932145e-15	1.7432383431310897e-14	1.9733255817548354e-13	1.3173143359298361e-14
54600000	0.004955083719933783	1.9579838629097325e-49	2.037167601328686e-61	6.860848399849608e-11	6.2691519166315996e-15	0.0000898324226789386	6.334092681539728e-26	2.3198958453932145e-15	1.7432383431310897e-14	1.9733255817548354e-13	1.3173143359298361e-14
54700000	0.004955083719933783	1.9579838629097325e-49	2.037167601328686e-61	6.860848399849608e-11	6.2691519166315996e-15	0.0000898324226789386	6.334092459565174e-26	2.3198958453932145e-15	1.7432383431310897e-14	1.9733255817548354e-13	1.3173143359298361e-14
54800000	0.004955083719933783	1.9579838629097325e-49	2.037167601328686e-61	6.860848399849608e-11	6.2691519166315996e-15	0.0000898324226789386	6.334092245411382e-26	2.3198958453932145e-15	1.7432383431310897e-14	1.9733255817548354e-13	1.3173143359298361e-14
54900000	0.004955083719933783	1.9579838629097325e-49	2.037167601328686e-61	6.860848399849608e-11	6.2691519166315996e-15	0.0000898324226789386	6.334092039580804e-26	2.3198958453932145e-15	1.7432383431310897e-14	1.9733255817548354e-13	1.3173143359298361e-14
55000000	0.004955083719933783	1.9579838629097325e-49	2.037167601328686e-61	6.860848399849608e-11	6.2691519166315996e-15	0.0000898324226789386	6.33409184257589e-26	2.3198958453932145e-15	1.7432383431310897e-14	1.9733255817548354e-13	1.3173143359298361e-14
55100000	0.004955083719933783	1.9579838629097325e-49	2.037167601328686e-61	6.860848399849608e-11	6.2691519166315996e-15	0.0000898324226789386	6.334091654899095e-26	2.3198958453932145e-15	1.7432383431310897e-14	1.9733255817548354e-13	1.3173143359298361e-14
55200000	0.004955083719933783	1.9579838629097325e-49	2.037167601328686e-61	6.860848399849608e-11	6.2691519166315996e-15	0.0000898324226789386	6.334091477052871e-26	2.3198958453932145e-15	1.7432383431310897e-14	1.9733255817548354e-13	1.3173143359298361e-14
55300000	0.004955083719933783	1.9579838629097325e-49	2.037167601328686e-61	6.860848399849608e-11	6.2691519166315996e-15	0.0000898324226789386	6.334091309539671e-26	2.3198958453932145e-15	1.7432383431310897e-14	1.9733255817548354e-13	1.3173143359298361e-14
55400000	0.004955083719933783	1.9579838629097325e-49	2.037167601328686e-61	6.860848399849608e-11	6.2691519166315996e-15	0.0000898324226789386	6.334091152861948e-26	2.3198958453932145e-15	1.7432383431310897e-14	1.9733255817548354e-13	1.3173143359298361e-14
55500000	0.004955083719933783	1.9579838629097325e-49	2.037167601328686e-61	6.860848399849608e-11	6.2691519166315996e-15	0.0000898324226789386	6.334091007522153e-26	2.3198958453932145e-15	1.7432383431310897e-14	1.9733255817548354e-13	1.3173143359298361e-14
55600000	0.004955083719933783	1.9579838629097325e-49	2.037167601328686e-61	6.860848399849608e-11	6.2691519166315996e-15	0.0000898324226789386	6.334090874022739e-26	2.3198958453932145e-15	1.7432383431310897e-14	1.9733255817548354e-13	1.3173143359298361e-14
55700000	0.004955083719933783	1.9579838629097325e-49	2.037167601328686e-61	6.860848399849608e-11	6.2691519166315996e-15	0.0000898324226789386	6.33409075286616e-26	2.3198958453932145e-15	1.7432383431310897e-14	1.9733255817548354e-13	1.3173143359298361e-14
55800000	0.004955083719933783	1.9579838629097325e-49	2.037167601328686e-61	6.860848399849608e-11	6.2691519166315996e-15	0.0000898324226789386	6.334090644554868e-26	2.3198958453932145e-15	1.7432383431310897e-14	1.9733255817548354e-13	1.3173143359298361e-14
55900000	0.004955083719933783	1.9579838629097325e-49	2.037167601328686e-61	6.860848399849608e-11	6.2691519166315996e-15	0.0000898324226789386	6.334090549591313e-26	2.3198958453932145e-15	1.7432383431310897e-14	1.9733255817548354e-13	1.3173143359298361e-14
56000000	0.004955083719933783	1.9579838629097325e-49	2.037167601328686e-61	6.860848399849608e-11	6.2691519166315996e-15	0.0000898324226789386	6.334090468477952e-26	2.3198958453932145e-15	1.7432383431310897e-14	1.9733255817548354e-13	1.3173143359298361e-14
56100000	0.004955083719933783	1.9579838629097325e-49	2.037167601328686e-61	6.860848399849608e-11	6.2691519166315996e-15	0.0000898324226789386	6.334090401717235e-26	2.3198958453932145e-15	1.7432383431310897e-14	1.9733255817548354e-13	1.3173143359298361e-14
56200000	0.004955083719933783	1.9579838629097325e-49	2.037167601328686e-61	6.860848399849608e-11	6.2691519166315996e-15	0.0000898324226789386	6.334090349811615e-26	2.3198958453932145e-15	1.7432383431310897e-14	1.9733255817548354e-13	1.3173143359298361e-14
56300000	0.004955083719933783	1.9579838629097325e-49	2.037167601328686e-61	6.860848399849608e-11	6.2691519166315996e-15	0.0000898324226789386	6.334090313263544e-26	2.3198958453932145e-15	1.7432383431310897e-14	1.9733255817548354e-13	1.3173143359298361e-14
56400000	0.004955083719933783	1.9579838629097325e-49	2.037167601328686e-61	6.860848399849608e-11	6.2691519166315996e-15	0.0000898324226789386	6.334090292575475e-26	2.3198958453932145e-15	1.7432383431310897e-14	1.9733255817548354e-13	1.3173143359298361e-14
56500000	0.004955083719933783	1.9579838629097325e-49	2.037167601328686e-61	6.860848399849608e-11	6.2691519166315996e-15	0.0000898324226789386	6.334090287798577e-26	2.3198958453932145e-15	1.7432383431310897e-14	1.9733255817548354e-13	1.3173143359298361e-14
56600000	0.004955083719933783	1.9579838629097325e-49	2.037167601328686e-61	6.860848399849608e-11	6.2691519166315996e-15	0.0000898324226789386	6.334090287921565e-26	2.3198958453932145e-15	1.7432383431310897e-14	1.9733255817548354e-13	1.3173143359298361e-14
56700000	0.004955083719933783	1.9579838629097325e-49	2.037167601328686e-61	6.860848399849608e-11	6.2691519166315996e-15	0.0000898324226789386	6.334090288039581e-26	2.3198958453932145e-15	1.7432383431310897e-14	1.9733255817548354e-13	1.3173143359298361e-14
56800000	0.004955083719933783	1.9579838629097325e-49	2.037167601328686e-61	6.860848399849608e-11	6.2691519166315996e-15	0.0000898324226789386	6.334090288152699e-26	2.3198958453932145e-15	1.7432383431310897e-14	1.9733255817548354e-13	1.3173143359298361e-14
56900000	0.004955083719933783	1.9579838629097325e-49	2.037167601328686e-61	6.860848399849608e-11	6.2691519166315996e-15	0.0000898324226789386	6.334090288260999e-26	2.3198958453932145e-15	1.7432383431310897e-14	1.9733255817548354e-13	1.3173143359298361e-14
57000000	0.004955083719933783	1.9579838629097325e-49	2.037167601328686e-61	6.860848399849608e-11	6.2691519166315996e-15	0.0000898324226789386	6.334090288364552e-26	2.3198958453932145e-15	1.7432383431310897e-14	1.9733255817548354e-13	1.3173143359298361e-14
57100000	0.004955083719933783	1.9579838629097325e-49	2.037167601328686e-61	6.860848399849608e-11	6.2691519166315996e-15	0.0000898324226789386	6.334090288463439e-26	2.3198958453932145e-15	1.7432383431310897e-14	1.9733255817548354e-13	1.3173143359298361e-14
57200000	0.004955083719933783	1.9579838629097325e-49	2.037167601328686e-61	6.860848399849608e-11	6.2691519166315996e-15	0.0000898324226789386	6.334090288557732e-26	2.3198958453932145e-15	1.7432383431310897e-14	1.9733255817548354e-13	1.3173143359298361e-14
57300000	0.004955083719933783	1.9579838629097325e-49	2.037167601328686e-61	6.860848399849608e-11	6.2691519166315996e-15	0.0000898324226789386	6.334090288647509e-26	2.3198958453932145e-15	1.7432383431310897e-14	1.9733255817548354e-13	1.3173143359298361e-14
57400000	0.004955083719933783	1.9579838629097325e-49	2.037167601328686e-61	6.860848399849608e-11	6.2691519166315996e-15	0.0000898324226789386	6.334090288732845e-26	2.3198958453932145e-15	1.7432383431310897e-14	1.9733255817548354e-13	1.3173143359298361e-14
57500000	0.004955083719933783	1.9579838629097325e-49	2.037167601328686e-61	6.860848399849608e-11	6.2691519166315996e-15	0.0000898324226789386	6.334090288813816e-26	2.3198958453932145e-15	1.7432383431310897e-14	1.9733255817548354e-13	1.3173143359298361e-14
57600000	0.004955083719933783	1.9579838629097325e-49	2.037167601328686e-61	6.860848399849608e-11	6.2691519166315996e-15	0.0000898324226789386	6.3340902888905e-26	2.3198958453932145e-15	1.7432383431310897e-14	1.9733255817548354e-13	1.3173143359298361e-14
57700000	0.004955083719933783	1.9579838629097325e-49	2.037167601328686e-61	6.860848399849608e-11	6.2691519166315996e-15	0.0000898324226789386	6.334090288962971e-26	2.3198958453932145e-15	1.7432383431310897e-14	1.9733255817548354e-13	1.3173143359298361e-14
57800000	0.004955083719933783	1.9579838629097325e-49	2.037167601328686e-61	6.860848399849608e-11	6.2691519166315996e-15	0.0000898324226789386	6.334090289031306e-26	2.3198958453932145e-15	1.7432383431310897e-14	1.9733255817548354e-13	1.3173143359298361e-14
57900000	0.004955083719933783	1.9579838629097325e-49	2.037167601328686e-61	6.860848399849608e-11	6.2691519166315996e-15	0.0000898324226789386	6.334090289095579e-26	2.3198958453932145e-15	1.7432383431310897e-14	1.9733255817548354e-13	1.3173143359298361e-14
58000000	0.004955083719933783	1.9579838629097325e-49	2.037167601328686e-61	6.860848399849608e-11	6.2691519166315996e-15	0.0000898324226789386	6.334090289155869e-26	2.3198958453932145e-15	1.7432383431310897e-14	1.9733255817548354e-13	1.3173143359298361e-14
58100000	0.004955083719933783	1.9579838629097325e-49	2.037167601328686e-61	6.860848399849608e-11	6.2691519166315996e-15	0.0000898324226789386	6.334090289212249e-26	2.3198958453932145e-15	1.7432383431310897e-14	1.9733255817548354e-13	1.3173143359298361e-14
58200000	0.004955083719933783	1.9579838629097325e-49	2.037167601328686e-61	6.860848399849608e-11	6.2691519166315996e-15	0.0000898324226789386	6.334090289264797e-26	2.3198958453932145e-15	1.7432383431310897e-14	1.9733255817548354e-13	1.3173143359298361e-14
58300000	0.004955083719933783	1.9579838629097325e-49	2.037167601328686e-61	6.860848399849608e-11	6.2691519166315996e-15	0.0000898324226789386	6.33409028931359e-26	2.3198958453932145e-15	1.7432383431310897e-14	1.9733255817548354e-13	1.3173143359298361e-14
58400000	0.004955083719933783	1.9579838629097325e-49	2.037167601328686e-61	6.860848399849608e-11	6.2691519166315996e-15	0.0000898324226789386	6.3340902893587e-26	2.3198958453932145e-15	1.7432383431310897e-14	1.9733255817548354e-13	1.3173143359298361e-14
58500000	0.004955083719933783	1.9579838629097325e-49	2.037167601328686e-61	6.860848399849608e-11	6.2691519166315996e-15	0.0000898324226789386	6.334090289400207e-26	2.3198958453932145e-15	1.7432383431310897e-14	1.9733255817548354e-13	1.3173143359298361e-14
58600000	0.004955083719933783	1.9579838629097325e-49	2.037167601328686e-61	6.860848399849608e-11	6.2691519166315996e-15	0.0000898324226789386	6.334090289438184e-26	2.3198958453932145e-15	1.7432383431310897e-14	1.9733255817548354e-13	1.3173143359298361e-14
58700000	0.004955083719933783	1.9579838629097325e-49	2.037167601328686e-61	6.860848399849608e-11	6.2691519166315996e-15	0.0000898324226789386	6.33409028947271e-26	2.3198958453932145e-15	1.7432383431310897e-14	1.9733255817548354e-13	1.3173143359298361e-14
58800000	0.004955083719933783	1.9579838629097325e-49	2.037167601328686e-61	6.860848399849608e-11	6.2691519166315996e-15	0.0000898324226789386	6.334090289503858e-26	2.3198958453932145e-15	1.7432383431310897e-14	1.9733255817548354e-13	1.3173143359298361e-14
58900000	0.004955083719933783	1.9579838629097325e-49	2.037167601328686e-61	6.860848399849608e-11	6.2691519166315996e-15	0.0000898324226789386	6.334090289531706e-26	2.3198958453932145e-15	1.7432383431310897e-14	1.9733255817548354e-13	1.3173143359298361e-14
59000000	0.004955083719933783	1.9579838629097325e-49	2.037167601328686e-61	6.860848399849608e-11	6.2691519166315996e-15	0.0000898324226789386	6.334090289556329e-26	2.3198958453932145e-15	1.7432383431310897e-14	1.9733255817548354e-13	1.3173143359298361e-14
59100000	0.004955083719933783	1.9579838629097325e-49	2.037167601328686e-61	6.860848399849608e-11	6.2691519166315996e-15	0.0000898324226789386	6.334090289577805e-26	2.3198958453932145e-15	1.7432383431310897e-14	1.9733255817548354e-13	1.3173143359298361e-14
59200000	0.004955083719933783	1.9579838629097325e-49	2.037167601328686e-61	6.860848399849608e-11	6.2691519166315996e-15	0.0000898324226789386	6.334090289596206e-26	2.3198958453932145e-15	1.7432383431310897e-14	1.9733255817548354e-13	1.3173143359298361e-14
59300000	0.004955083719933783	1.9579838629097325e-49	2.037167601328686e-61	6.860848399849608e-11	6.2691519166315996e-15	0.0000898324226789386	6.334090289611612e-26	2.3198958453932145e-15	1.7432383431310897e-14	1.9733255817548354e-13	1.3173143359298361e-14
59400000	0.004955083719933783	1.9579838629097325e-49	2.037167601328686e-61	6.860848399849608e-11	6.2691519166315996e-15	0.0000898324226789386	6.334090289624097e-26	2.3198958453932145e-15	1.7432383431310897e-14	1.9733255817548354e-13	1.3173143359298361e-14
59500000	0.004955083719933783	1.9579838629097325e-49	2.037167601328686e-61	6.860848399849608e-11	6.2691519166315996e-15	0.0000898324226789386	6.334090289633737e-26	2.3198958453932145e-15	1.7432383431310897e-14	1.9733255817548354e-13	1.3173143359298361e-14
59600000	0.004955083719933783	1.9579838629097325e-49	2.037167601328686e-61	6.860848399849608e-11	6.2691519166315996e-15	0.0000898324226789386	6.334090289640608e-26	2.3198958453932145e-15	1.7432383431310897e-14	1.9733255817548354e-13	1.3173143359298361e-14
59700000	0.004955083719933783	1.9579838629097325e-49	2.037167601328686e-61	6.860848399849608e-11	6.2691519166315996e-15	0.0000898324226789386	6.334090289644787e-26	2.3198958453932145e-15	1.7432383431310897e-14	1.9733255817548354e-13	1.3173143359298361e-14
59800000	0.004955083719933783	1.9579838629097325e-49	2.037167601328686e-61	6.860848399849608e-11	6.2691519166315996e-15	0.0000898324226789386	6.334090289646349e-26	2.3198958453932145e-15	1.7432383431310897e-14	1.9733255817548354e-13	1.3173143359298361e-14
59900000	0.004955083719933783	1.9579838629097325e-49	2.037167601328686e-61	6.860848399849608e-11	6.2691519166315996e-15	0.0000898324226789386	6.33409028964537e-26	2.3198958453932145e-15	1.7432383431310897e-14	1.9733255817548354e-13	1.3173143359298361e-14
60000000	0.004955083719933783	1.9579838629097325e-49	2.037167601328686e-61	6.860848399849608e-11	6.2691519166315996e-15	0.0000898324226789386	6.334090289641927e-26	2.3198958453932145e-15	1.7432383431310897e-14	1.9733255817548354e-13	1.3173143359298361e-14
60100000	0.004955083719933783	1.9579838629097325e-49	2.037167601328686e-61	6.860848399849608e-11	6.2691519166315996e-15	0.0000898324226789386	6.334090289636094e-26	2.3198958453932145e-15	1.7432383431310897e-14	1.9733255817548354e-13	1.3173143359298361e-14
60200000	0.004955083719933783	1.9579838629097325e-49	2.037167601328686e-61	6.860848399849608e-11	6.2691519166315996e-15	0.0000898324226789386	6.334090289627949e-26	2.3198958453932145e-15	1.7432383431310897e-14	1.9733255817548354e-13	1.3173143359298361e-14
60300000	0.004955083719933783	1.9579838629097325e-49	2.037167601328686e-61	6.860848399849608e-11	6.2691519166315996e-15	0.0000898324226789386	6.334090289617567e-26	2.3198958453932145e-15	1.7432383431310897e-14	1.9733255817548354e-13	1.3173143359298361e-14
60400000	0.004955083719933783	1.9579838629097325e-49	2.037167601328686e-61	6.860848399849608e-11	6.2691519166315996e-15	0.0000898324226789386	6.334090289605025e-26	2.3198958453932145e-15	1.7432383431310897e-14	1.9733255817548354e-13	1.3173143359298361e-14
60500000	0.004955083719933783	1.9579838629097325e-49	2.037167601328686e-61	6.860848399849608e-11	6.2691519166315996e-15	0.0000898324226789386	6.334090289590398e-26	2.3198958453932145e-15	1.7432383431310897e-14	1.9733255817548354e-13	1.3173143359298361e-14
60600000	0.004955083719933783	1.9579838629097325e-49	2.037167601328686e-61	6.860848399849608e-11	6.2691519166315996e-15	0.0000898324226789386	6.334090289573762e-26	2.3198958453932145e-15	1.7432383431310897e-14	1.9733255817548354e-13	1.3173143359298361e-14
60700000	0.004955083719933783	1.9579838629097325e-49	2.037167601328686e-61	6.860848399849608e-11	6.2691519166315996e-15	0.0000898324226789386	6.334090289555193e-26	2.3198958453932145e-15	1.7432383431310897e-14	1.9733255817548354e-13	1.3173143359298361e-14
60800000	0.004955083719933783	1.9579838629097325e-49	2.037167601328686e-61	6.860848399849608e-11	6.2691519166315996e-15	0.0000898324226789386	6.334090289534767e-26	2.3198958453932145e-15	1.7432383431310897e-14	1.9733255817548354e-13	1.3173143359298361e-14
60900000	0.004955083719933783	1.9579838629097325e-49	2.037167601328686e-61	6.860848399849608e-11	6.2691519166315996e-15	0.0000898324226789386	6.33409028951256e-26	2.3198958453932145e-15	1.7432383431310897e-14	1.9733255817548354e-13	1.3173143359298361e-14
61000000	0.004955083719933783	1.957983862909732e-49	2.0371676013286864e-61	6.860848399849608e-11	6.2691519166315996e-15	0.0000898324226789386	6.33409028948865e-26	2.3198958453932145e-15	1.7432383431310897e-14	1.9733255817548354e-13	1.3173143359298361e-14
61100000	0.004955083719933783	1.957983862909732e-49	2.0371676013286864e-61	6.860848399849608e-11	6.2691519166315996e-15	0.0000898324226789386	6.334090289463109e-26	2.3198958453932145e-15	1.7432383431310897e-14	1.9733255817548354e-13	1.3173143359298361e-14
61200000	0.004955083719933783	1.957983862909732e-49	2.0371676013286864e-61	6.860848399849608e-11	6.2691519166315996e-15	0.0000898324226789386	6.334090289436017e-26	2.3198958453932145e-15	1.7432383431310897e-14	1.9733255817548354e-13	1.3173143359298361e-14
61300000	0.004955083719933783	1.957983862909732e-49	2.0371676013286864e-61	6.860848399849608e-11	6.2691519166315996e-15	0.0000898324226789386	6.334090289407447e-26	2.3198958453932145e-15	1.7432383431310897e-14	1.9733255817548354e-13	1.3173143359298361e-14
61400000	0.004955083719933783	1.957983862909732e-49	2.0371676013286864e-61	6.860848399849608e-11	6.2691519166315996e-15	0.0000898324226789386	6.334090289377476e-26	2.3198958453932145e-15	1.7432383431310897e-14	1.9733255817548354e-13	1.3173143359298361e-14
61500000	0.004955083719933783	1.957983862909732e-49	2.0371676013286864e-61	6.860848399849608e-11	6.2691519166315996e-15	0.0000898324226789386	6.33409028934618e-26	2.3198958453932145e-15	1.7432383431310897e-14	1.9733255817548354e-13	1.3173143359298361e-14
61600000	0.004955083719933783	1.957983862909732e-49	2.0371676013286864e-61	6.860848399849608e-11	6.2691519166315996e-15	0.0000898324226789386	6.334090289313635e-26	2.3198958453932145e-15	1.7432383431310897e-14	1.9733255817548354e-13	1.3173143359298361e-14
61700000	0.004955083719933783	1.957983862909732e-49	2.0371676013286864e-61	6.860848399849608e-11	6.2691519166315996e-15	0.0000898324226789386	6.334090289279918e-26	2.3198958453932145e-15	1.7432383431310897e-14	1.9733255817548354e-13	1.3173143359298361e-14
61800000	0.004955083719933783	1.957983862909732e-49	2.0371676013286864e-61	6.860848399849608e-11	6.2691519166315996e-15	0.0000898324226789386	6.334090289245104e-26	2.3198958453932145e-15	1.7432383431310897e-14	1.9733255817548354e-13	1.3173143359298361e-14
61900000	0.004955083719933783	1.957983862909732e-49	2.0371676013286864e-61	6.860848399849608e-11	6.2691519166315996e-15	0.0000898324226789386	6.334090289209269e-26	2.3198958453932145e-15	1.7432383431310897e-14	1.9733255817548354e-13	1.3173143359298361e-14
62000000	0.004955083719933783	1.957983862909732e-49	2.0371676013286864e-61	6.860848399849608e-11	6.2691519166315996e-15	0.0000898324226789386	6.334090289172489e-26	2.3198958453932145e-15	1.7432383431310897e-14	1.9733255817548354e-13	1.3173143359298361e-14
62100000	0.004955083719933783	1.957983862909732e-49	2.0371676013286864e-61	6.860848399849608e-11	6.2691519166315996e-15	0.0000898324226789386	6.33409028913484e-26	2.3198958453932145e-15	1.7432383431310897e-14	1.9733255817548354e-13	1.3173143359298361e-14
62200000	0.004955083719933783	1.957983862909732e-49	2.0371676013286864e-61	6.860848399849608e-11	6.2691519166315996e-15	0.0000898324226789386	6.334090289096397e-26	2.3198958453932145e-15	1.7432383431310897e-14	1.9733255817548354e-13	1.3173143359298361e-14
62300000	0.004955083719933783	1.957983862909732e-49	2.0371676013286864e-61	6.860848399849608e-11	6.2691519166315996e-15	0.00008983242267893862	6.334090289057239e-26	2.319895845393215e-15	1.7432383431310897e-14	1.9733255817548354e-13	1.3173143359298361e-14
62400000	0.004955083719933783	1.957983862909732e-49	2.0371676013286864e-61	6.860848399849608e-11	6.2691519166315996e-15	0.00008983242267893862	6.334090289017438e-26	2.319895845393215e-15	1.7432383431310897e-14	1.9733255817548354e-13	1.3173143359298361e-14
62500000	0.004955083719933783	1.957983862909732e-49	2.0371676013286864e-61	6.860848399849608e-11	6.2691519166315996e-15	0.00008983242267893862	6.334090288977073e-26	2.319895845393215e-15	1.7432383431310897e-14	1.9733255817548354e-13	1.3173143359298361e-14
62600000	0.004955083719933783	1.957983862909732e-49	2.0371676013286864e-61	6.860848399849608e-11	6.2691519166315996e-15	0.00008983242267893862	6.334090288936219e-26	2.319895845393215e-15	1.7432383431310897e-14	1.9733255817548354e-13	1.3173143359298361e-14
62700000	0.004955083719933783	1.957983862909732e-49	2.0371676013286864e-61	6.860848399849608e-11	6.2691519166315996e-15	0.00008983242267893862	6.334090288894953e-26	2.319895845393215e-15	1.7432383431310897e-14	1.9733255817548354e-13	1.3173143359298361e-14
62800000	0.004955083719933783	1.957983862909732e-49	2.0371676013286864e-61	6.860848399849608e-11	6.2691519166315996e-15	0.00008983242267893862	6.334090288853349e-26	2.319895845393215e-15	1.7432383431310897e-14	1.9733255817548354e-13	1.3173143359298361e-14
62900000	0.0049550837199337835	1.957983862909732e-49	2.0371676013286864e-61	6.860848399849608e-11	6.2691519166315996e-15	0.00008983242267893862	6.334090288811484e-26	2.319895845393215e-15	1.7432383431310897e-14	1.9733255817548354e-13	1.3173143359298361e-14
63000000	0.0049550837199337835	1.957983862909732e-49	2.0371676013286864e-61	6.860848399849608e-11	6.2691519166315996e-15	0.00008983242267893862	6.334090288769434e-26	2.319895845393215e-15	1.7432383431310897e-14	1.9733255817548354e-13	1.3173143359298361e-14
63100000	0.0049550837199337835	1.957983862909732e-49	2.0371676013286864e-61	6.860848399849608e-11	6.2691519166315996e-15	0.00008983242267893862	6.334090288727275e-26	2.319895845393215e-15	1.7432383431310897e-14	1.9733255817548354e-13	1.3173143359298361e-14
63200000	0.0049550837199337835	1.957983862909732e-49	2.0371676013286864e-61	6.860848399849608e-11	6.2691519166315996e-15	0.00008983242267893862	6.334090288685084e-26	2.319895845393215e-15	1.7432383431310897e-14	1.9733255817548357e-13	1.3173143359298361e-14
63300000	0.0049550837199337835	1.957983862909732e-49	2.0371676013286864e-61	6.860848399849608e-11	6.2691519166316e-15	0.00008983242267893862	6.334090288642934e-26	2.319895845393215e-15	1.7432383431310897e-14	1.9733255817548357e-13	1.3173143359298361e-14
63400000	0.0049550837199337835	1.957983862909732e-49	2.0371676013286864e-61	6.860848399849608e-11	6.2691519166316e-15	0.00008983242267893862	6.334090288600904e-26	2.319895845393215e-15	1.7432383431310897e-14	1.9733255817548357e-13	1.3173143359298361e-14
63500000	0.0049550837199337835	1.957983862909732e-49	2.0371676013286864e-61	6.860848399849608e-11	6.2691519166316e-15	0.00008983242267893862	6.334090288559068e-26	2.319895845393215e-15	1.7432383431310897e-14	1.9733255817548357e-13	1.3173143359298361e-14
63600000	0.0049550837199337835	1.957983862909732e-49	2.0371676013286864e-61	6.860848399849608e-11	6.2691519166316e-15	0.00008983242267893862	6.334090288517504e-26	2.319895845393215e-15	1.7432383431310897e-14	1.9733255817548357e-13	1.3173143359298361e-14
63700000	0.0049550837199337835	1.957983862909732e-49	2.0371676013286864e-61	6.860848399849608e-11	6.2691519166316e-15	0.00008983242267893862	6.334090288476287e-26	2.319895845393215e-15	1.7432383431310897e-14	1.9733255817548357e-13	1.3173143359298361e-14
63800000	0.0049550837199337835	1.957983862909732e-49	2.0371676013286864e-61	6.860848399849608e-11	6.2691519166316e-15	0.00008983242267893862	6.334090288435493e-26	2.319895845393215e-15	1.7432383431310897e-14	1.9733255817548357e-13	1.3173143359298361e-14
63900000	0.0049550837199337835	1.957983862909732e-49	2.0371676013286864e-61	6.860848399849608e-11	6.2691519166316e-15	0.00008983242267893862	6.334090288395197e-26	2.319895845393215e-15	1.7432383431310897e-14	1.9733255817548357e-13	1.3173143359298361e-14
64000000	0.0049550837199337835	1.957983862909732e-49	2.0371676013286864e-61	6.860848399849608e-11	6.2691519166316e-15	0.00008983242267893862	6.334090288355476e-26	2.319895845393215e-15	1.7432383431310897e-14	1.9733255817548357e-13	1.3173143359298361e-14
64100000	0.0049550837199337835	1.957983862909732e-49	2.0371676013286864e-61	6.860848399849608e-11	6.2691519166316e-15	0.00008983242267893862	6.334090288316406e-26	2.319895845393215e-15	1.7432383431310897e-14	1.9733255817548357e-13	1.3173143359298361e-14
64200000	0.0049550837199337835	1.957983862909732e-49	2.0371676013286864e-61	6.860848399849608e-11	6.2691519166316e-15	0.00008983242267893862	6.334090288278063e-26	2.319895845393215e-15	1.7432383431310897e-14	1.9733255817548357e-13	1.3173143359298361e-14
64300000	0.0049550837199337835	1.957983862909732e-49	2.0371676013286864e-61	6.860848399849608e-11	6.2691519166316e-15	0.00008983242267893862	6.334090288240523e-26	2.319895845393215e-15	1.7432383431310897e-14	1.9733255817548357e-13	1.3173143359298361e-14
64400000	0.0049550837199337835	1.9579838629097318e-49	2.0371676013286868e-61	6.860848399849608e-11	6.2691519166316e-15	0.00008983242267893862	6.334090288203862e-26	2.319895845393215e-15	1.7432383431310897e-14	1.9733255817548357e-13	1.3173143359298361e-14
64500000	0.0049550837199337835	1.9579838629097318e-49	2.0371676013286868e-61	6.860848399849608e-11	6.2691519166316e-15	0.00008983242267893862	6.334090288168155e-26	2.319895845393215e-15	1.7432383431310897e-14	1.9733255817548357e-13	1.3173143359298361e-14
64600000	0.0049550837199337835	1.9579838629097318e-49	2.0371676013286868e-61	6.860848399849608e-11	6.2691519166316e-15	0.00008983242267893862	6.334090288133479e-26	2.319895845393215e-15	1.7432383431310897e-14	1.9733255817548357e-13	1.3173143359298361e-14
64700000	0.0049550837199337835	1.9579838629097318e-49	2.0371676013286868e-61	6.860848399849608e-11	6.2691519166316e-15	0.00008983242267893862	6.334090288099911e-26	2.319895845393215e-15	1.7432383431310897e-14	1.9733255817548357e-13	1.3173143359298361e-14
64800000	0.0049550837199337835	1.9579838629097318e-49	2.0371676013286868e-61	6.860848399849608e-11	6.2691519166316e-15	0.00008983242267893862	6.334090288067525e-26	2.319895845393215e-15	1.7432383431310897e-14	1.9733255817548357e-13	1.3173143359298361e-14
64900000	0.0049550837199337835	1.9579838629097318e-49	2.0371676013286868e-61	6.860848399849608e-11	6.2691519166316e-15	0.00008983242267893862	6.334090288036398e-26	2.319895845393215e-15	1.7432383431310897e-14	1.9733255817548357e-13	1.3173143359298361e-14
65000000	0.0049550837199337835	1.9579838629097318e-49	2.0371676013286868e-61	6.860848399849608e-11	6.2691519166316e-15	0.00008983242267893862	6.334090288006605e-26	2.319895845393215e-15	1.7432383431310897e-14	1.9733255817548357e-13	1.3173143359298361e-14
65100000	0.0049550837199337835	1.9579838629097318e-49	2.0371676013286868e-61	6.860848399849608e-11	6.2691519166316e-15	0.00008983242267893862	6.334090287978223e-26	2.319895845393215e-15	1.7432383431310897e-14	1.9733255817548357e-13	1.3173143359298361e-14
65200000	0.0049550837199337835	1.9579838629097318e-49	2.0371676013286868e-61	6.860848399849608e-11	6.2691519166316e-15	0.00008983242267893862	6.334090287951328e-26	2.319895845393215e-15	1.7432383431310897e-14	1.9733255817548357e-13	1.3173143359298361e-14
65300000	0.0049550837199337835	1.9579838629097318e-49	2.0371676013286868e-61	6.860848399849608e-11	6.2691519166316e-15	0.00008983242267893862	6.334090287925997e-26	2.319895845393215e-15	1.7432383431310897e-14	1.9733255817548357e-13	1.3173143359298361e-14
65400000	0.0049550837199337835	1.9579838629097318e-49	2.0371676013286868e-61	6.860848399849608e-11	6.2691519166316e-15	0.00008983242267893862	6.334090287902303e-26	2.319895845393215e-15	1.7432383431310897e-14	1.9733255817548357e-13	1.3173143359298361e-14
65500000	0.0049550837199337835	1.9579838629097318e-49	2.0371676013286868e-61	6.860848399849608e-11	6.2691519166316e-15	0.00008983242267893862	6.334090287880324e-26	2.319895845393215e-15	1.7432383431310897e-14	1.9733255817548357e-13	1.3173143359298361e-14
65600000	0.0049550837199337835	1.9579838629097318e-49	2.0371676013286868e-61	6.860848399849608e-11	6.2691519166316e-15	0.00008983242267893862	6.334090287860137e-26	2.319895845393215e-15	1.7432383431310897e-14	1.9733255817548357e-13	1.3173143359298361e-14
65700000	0.0049550837199337835	1.9579838629097318e-49	2.0371676013286868e-61	6.860848399849608e-11	6.2691519166316e-15	0.00008983242267893862	6.334090287841816e-26	2.319895845393215e-15	1.7432383431310897e-14	1.9733255817548357e-13	1.3173143359298361e-14
65800000	0.0049550837199337835	1.9579838629097318e-49	2.0371676013286868e-61	6.860848399849608e-11	6.2691519166316e-15	0.00008983242267893862	6.334090287825437e-26	2.319895845393215e-15	1.7432383431310897e-14	1.9733255817548357e-13	1.3173143359298361e-14
65900000	0.0049550837199337835	1.9579838629097318e-49	2.0371676013286868e-61	6.860848399849608e-11	6.2691519166316e-15	0.00008983242267893862	6.334090287811077e-26	2.319895845393215e-15	1.7432383431310897e-14	1.9733255817548357e-13	1.3173143359298361e-14
66000000	0.0049550837199337835	1.9579838629097318e-49	2.0371676013286868e-61	6.860848399849608e-11	6.2691519166316e-15	0.00008983242267893862	6.334090287798811e-26	2.319895845393215e-15	1.7432383431310897e-14	1.9733255817548357e-13	1.3173143359298361e-14
66100000	0.0049550837199337835	1.9579838629097318e-49	2.0371676013286868e-61	6.860848399849608e-11	6.2691519166316e-15	0.00008983242267893862	6.334090287788717e-26	2.319895845393215e-15	1.7432383431310897e-14	1.9733255817548357e-13	1.3173143359298361e-14
66200000	0.0049550837199337835	1.9579838629097318e-49	2.0371676013286868e-61	6.860848399849608e-11	6.2691519166316e-15	0.00008983242267893862	6.334090287780869e-26	2.319895845393215e-15	1.7432383431310897e-14	1.9733255817548357e-13	1.3173143359298361e-14
66300000	0.0049550837199337835	1.9579838629097318e-49	2.0371676013286868e-61	6.860848399849608e-11	6.2691519166316e-15	0.00008983242267893862	6.334090287775344e-26	2.319895845393215e-15	1.7432383431310897e-14	1.9733255817548357e-13	1.3173143359298361e-14
66400000	0.0049550837199337835	1.9579838629097318e-49	2.0371676013286868e-61	6.860848399849608e-11	6.2691519166316e-15	0.00008983242267893862	6.334090287772218e-26	2.319895845393215e-15	1.7432383431310897e-14	1.9733255817548357e-13	1.3173143359298361e-14
66500000	0.0049550837199337835	1.9579838629097318e-49	2.0371676013286868e-61	6.860848399849608e-11	6.2691519166316e-15	0.00008983242267893862	6.334090287771497e-26	2.319895845393215e-15	1.7432383431310897e-14	1.9733255817548357e-13	1.3173143359298361e-14
66600000	0.0049550837199337835	1.9579838629097318e-49	2.0371676013286868e-61	6.860848399849608e-11	6.2691519166316e-15	0.00008983242267893862	6.334090287771518e-26	2.319895845393215e-15	1.7432383431310897e-14	1.9733255817548357e-13	1.3173143359298361e-14
66700000	0.0049550837199337835	1.9579838629097318e-49	2.0371676013286868e-61	6.860848399849608e-11	6.2691519166316e-15	0.00008983242267893862	6.334090287771538e-26	2.319895845393215e-15	1.7432383431310897e-14	1.9733255817548357e-13	1.3173143359298361e-14
66800000	0.0049550837199337835	1.9579838629097318e-49	2.0371676013286868e-61	6.860848399849608e-11	6.2691519166316e-15	0.00008983242267893862	6.334090287771558e-26	2.319895845393215e-15	1.7432383431310897e-14	1.9733255817548357e-13	1.3173143359298361e-14
66900000	0.0049550837199337835	1.9579838629097318e-49	2.0371676013286868e-61	6.860848399849608e-11	6.2691519166316e-15	0.00008983242267893862	6.334090287771576e-26	2.319895845393215e-15	1.7432383431310897e-14	1.9733255817548357e-13	1.3173143359298361e-14
67000000	0.0049550837199337835	1.9579838629097318e-49	2.0371676013286868e-61	6.860848399849608e-11	6.2691519166316e-15	0.00008983242267893862	6.334090287771594e-26	2.319895845393215e-15	1.7432383431310897e-14	1.9733255817548357e-13	1.3173143359298361e-14
67100000	0.0049550837199337835	1.9579838629097318e-49	2.0371676013286868e-61	6.860848399849608e-11	6.2691519166316e-15	0.00008983242267893862	6.33409028777161e-26	2.319895845393215e-15	1.7432383431310897e-14	1.9733255817548357e-13	1.3173143359298361e-14
67200000	0.0049550837199337835	1.9579838629097318e-49	2.0371676013286868e-61	6.860848399849608e-11	6.2691519166316e-15	0.00008983242267893862	6.334090287771626e-26	2.319895845393215e-15	1.7432383431310897e-14	1.9733255817548357e-13	1.3173143359298361e-14
67300000	0.0049550837199337835	1.9579838629097318e-49	2.0371676013286868e-61	6.860848399849608e-11	6.2691519166316e-15	0.00008983242267893862	6.334090287771642e-26	2.319895845393215e-15	1.7432383431310897e-14	1.9733255817548357e-13	1.3173143359298361e-14
67400000	0.0049550837199337835	1.9579838629097318e-49	2.0371676013286868e-61	6.860848399849608e-11	6.2691519166316e-15	0.00008983242267893862	6.334090287771656e-26	2.319895845393215e-15	1.7432383431310897e-14	1.9733255817548357e-13	1.3173143359298361e-14
67500000	0.0049550837199337835	1.9579838629097318e-49	2.0371676013286868e-61	6.860848399849608e-11	6.2691519166316e-15	0.00008983242267893862	6.334090287771669e-26	2.319895845393215e-15	1.7432383431310897e-14	1.9733255817548357e-13	1.3173143359298361e-14
67600000	0.0049550837199337835	1.9579838629097318e-49	2.0371676013286868e-61	6.860848399849608e-11	6.2691519166316e-15	0.00008983242267893862	6.334090287771683e-26	2.319895845393215e-15	1.7432383431310897e-14	1.9733255817548357e-13	1.3173143359298361e-14
67700000	0.0049550837199337835	1.9579838629097318e-49	2.0371676013286868e-61	6.860848399849608e-11	6.2691519166316e-15	0.00008983242267893862	6.334090287771695e-26	2.319895845393215e-15	1.7432383431310897e-14	1.9733255817548357e-13	1.3173143359298361e-14
67800000	0.0049550837199337835	1.9579838629097318e-49	2.0371676013286868e-61	6.860848399849608e-11	6.2691519166316e-15	0.00008983242267893862	6.334090287771706e-26	2.319895845393215e-15	1.7432383431310897e-14	1.9733255817548357e-13	1.3173143359298361e-14
67900000	0.0049550837199337835	1.9579838629097318e-49	2.0371676013286868e-61	6.860848399849608e-11	6.2691519166316e-15	0.00008983242267893862	6.334090287771718e-26	2.319895845393215e-15	1.7432383431310897e-14	1.9733255817548357e-13	1.3173143359298361e-14
68000000	0.0049550837199337835	1.9579838629097318e-49	2.0371676013286868e-61	6.860848399849608e-11	6.2691519166316e-15	0.00008983242267893862	6.334090287771728e-26	2.319895845393215e-15	1.7432383431310897e-14	1.9733255817548357e-13	1.3173143359298361e-14
68100000	0.0049550837199337835	1.9579838629097318e-49	2.0371676013286868e-61	6.860848399849608e-11	6.2691519166316e-15	0.00008983242267893862	6.334090287771737e-26	2.319895845393215e-15	1.7432383431310897e-14	1.9733255817548357e-13	1.3173143359298361e-14
68200000	0.0049550837199337835	1.9579838629097318e-49	2.0371676013286868e-61	6.860848399849608e-11	6.2691519166316e-15	0.00008983242267893862	6.334090287771746e-26	2.319895845393215e-15	1.7432383431310897e-14	1.9733255817548357e-13	1.3173143359298361e-14
68300000	0.0049550837199337835	1.9579838629097318e-49	2.0371676013286868e-61	6.860848399849608e-11	6.2691519166316e-15	0.00008983242267893862	6.334090287771754e-26	2.319895845393215e-15	1.7432383431310897e-14	1.9733255817548357e-13	1.3173143359298361e-14
68400000	0.0049550837199337835	1.9579838629097318e-49	2.0371676013286868e-61	6.860848399849608e-11	6.2691519166316e-15	0.00008983242267893862	6.334090287771762e-26	2.319895845393215e-15	1.7432383431310897e-14	1.9733255817548357e-13	1.3173143359298361e-14
68500000	0.0049550837199337835	1.9579838629097318e-49	2.0371676013286868e-61	6.860848399849608e-11	6.2691519166316e-15	0.00008983242267893862	6.334090287771769e-26	2.319895845393215e-15	1.7432383431310897e-14	1.9733255817548357e-13	1.3173143359298361e-14
68600000	0.0049550837199337835	1.9579838629097318e-49	2.0371676013286868e-61	6.860848399849608e-11	6.2691519166316e-15	0.00008983242267893862	6.334090287771775e-26	2.319895845393215e-15	1.7432383431310897e-14	1.9733255817548357e-13	1.3173143359298361e-14
68700000	0.0049550837199337835	1.9579838629097318e-49	2.0371676013286868e-61	6.860848399849608e-11	6.2691519166316e-15	0.00008983242267893862	6.334090287771781e-26	2.319895845393215e-15	1.7432383431310897e-14	1.9733255817548357e-13	1.3173143359298361e-14
68800000	0.0049550837199337835	1.9579838629097318e-49	2.0371676013286868e-61	6.860848399849608e-11	6.2691519166316e-15	0.00008983242267893862	6.334090287771786e-26	2.319895845393215e-15	1.7432383431310897e-14	1.9733255817548357e-13	1.3173143359298361e-14
68900000	0.0049550837199337835	1.9579838629097318e-49	2.0371676013286868e-61	6.860848399849608e-11	6.2691519166316e-15	0.00008983242267893862	6.334090287771791e-26	2.319895845393215e-15	1.7432383431310897e-14	1.9733255817548357e-13	1.3173143359298361e-14
69000000	0.0049550837199337835	1.9579838629097318e-49	2.0371676013286868e-61	6.860848399849608e-11	6.2691519166316e-15	0.00008983242267893862	6.334090287771796e-26	2.319895845393215e-15	1.7432383431310897e-14	1.9733255817548357e-13	1.3173143359298361e-14
69100000	0.0049550837199337835	1.9579838629097318e-49	2.0371676013286868e-61	6.860848399849608e-11	6.2691519166316e-15	0.00008983242267893862	6.334090287771799e-26	2.319895845393215e-15	1.7432383431310897e-14	1.9733255817548357e-13	1.3173143359298361e-14
69200000	0.0049550837199337835	1.9579838629097318e-49	2.0371676013286868e-61	6.860848399849608e-11	6.2691519166316e-15	0.00008983242267893862	6.334090287771802e-26	2.319895845393215e-15	1.7432383431310897e-14	1.9733255817548357e-13	1.3173143359298361e-14
69300000	0.0049550837199337835	1.9579838629097318e-49	2.0371676013286868e-61	6.860848399849608e-11	6.2691519166316e-15	0.00008983242267893862	6.334090287771805e-26	2.319895845393215e-15	1.7432383431310897e-14	1.9733255817548357e-13	1.3173143359298361e-14
69400000	0.0049550837199337835	1.9579838629097318e-49	2.0371676013286868e-61	6.860848399849608e-11	6.2691519166316e-15	0.00008983242267893862	6.334090287771807e-26	2.319895845393215e-15	1.7432383431310897e-14	1.9733255817548357e-13	1.3173143359298361e-14
69500000	0.0049550837199337835	1.9579838629097318e-49	2.0371676013286868e-61	6.860848399849608e-11	6.2691519166316e-15	0.00008983242267893862	6.334090287771808e-26	2.319895845393215e-15	1.7432383431310897e-14	1.9733255817548357e-13	1.3173143359298361e-14
69600000	0.0049550837199337835	1.9579838629097318e-49	2.0371676013286868e-61	6.860848399849608e-11	6.2691519166316e-15	0.00008983242267893862	6.334090287771809e-26	2.319895845393215e-15	1.7432383431310897e-14	1.9733255817548357e-13	1.3173143359298361e-14
69700000	0.0049550837199337835	1.9579838629097318e-49	2.0371676013286868e-61	6.860848399849608e-11	6.2691519166316e-15	0.00008983242267893862	6.33409028777181e-26	2.319895845393215e-15	1.7432383431310897e-14	1.9733255817548357e-13	1.3173143359298361e-14
69800000	0.0049550837199337835	1.9579838629097318e-49	2.0371676013286868e-61	6.860848399849608e-11	6.2691519166316e-15	0.00008983242267893862	6.33409028777181e-26	2.319895845393215e-15	1.7432383431310897e-14	1.9733255817548357e-13	1.3173143359298361e-14
69900000	0.0049550837199337835	1.9579838629097318e-49	2.0371676013286868e-61	6.860848399849608e-11	6.2691519166316e-15	0.00008983242267893862	6.33409028777181e-26	2.319895845393215e-15	1.7432383431310897e-14	1.9733255817548357e-13	1.3173143359298361e-14
70000000	0.0049550837199337835	1.9579838629097318e-49	2.0371676013286868e-61	6.860848399849608e-11	6.2691519166316e-15	0.00008983242267893862	6.334090287771809e-26	2.319895845393215e-15	1.7432383431310897e-14	1.9733255817548357e-13	1.3173143359298361e-14
70100000	0.0049550837199337835	1.9579838629097318e-49	2.0371676013286868e-61	6.860848399849608e-11	6.2691519166316e-15	0.00008983242267893862	6.334090287771809e-26	2.319895845393215e-15	1.7432383431310897e-14	1.9733255817548357e-13	1.3173143359298361e-14
70200000	0.0049550837199337835	1.9579838629097314e-49	2.0371676013286868e-61	6.860848399849608e-11	6.2691519166316e-15	0.00008983242267893862	6.334090287771807e-26	2.319895845393215e-15	1.7432383431310897e-14	1.9733255817548357e-13	1.3173143359298361e-14
70300000	0.0049550837199337835	1.9579838629097314e-49	2.0371676013286868e-61	6.860848399849608e-11	6.2691519166316e-15	0.00008983242267893862	6.334090287771806e-26	2.319895845393215e-15	1.7432383431310897e-14	1.9733255817548357e-13	1.3173143359298361e-14
70400000	0.0049550837199337835	1.9579838629097314e-49	2.0371676013286868e-61	6.860848399849608e-11	6.2691519166316e-15	0.00008983242267893862	6.334090287771804e-26	2.319895845393215e-15	1.7432383431310897e-14	1.9733255817548357e-13	1.3173143359298361e-14
70500000	0.0049550837199337835	1.9579838629097314e-49	2.0371676013286868e-61	6.860848399849608e-11	6.2691519166316e-15	0.00008983242267893862	6.334090287771801e-26	2.319895845393215e-15	1.7432383431310897e-14	1.9733255817548357e-13	1.3173143359298361e-14
70600000	0.0049550837199337835	1.9579838629097314e-49	2.0371676013286868e-61	6.860848399849608e-11	6.2691519166316e-15	0.00008983242267893862	6.334090287771798e-26	2.319895845393215e-15	1.7432383431310897e-14	1.9733255817548357e-13	1.3173143359298361e-14
70700000	0.0049550837199337835	1.9579838629097314e-49	2.0371676013286868e-61	6.860848399849608e-11	6.2691519166316e-15	0.00008983242267893862	6.334090287771796e-26	2.319895845393215e-15	1.7432383431310897e-14	1.9733255817548357e-13	1.3173143359298361e-14
70800000	0.0049550837199337835	1.9579838629097314e-49	2.0371676013286868e-61	6.860848399849608e-11	6.2691519166316e-15	0.00008983242267893862	6.334090287771792e-26	2.319895845393215e-15	1.7432383431310897e-14	1.9733255817548357e-13	1.3173143359298361e-14
70900000	0.0049550837199337835	1.9579838629097314e-49	2.0371676013286868e-61	6.860848399849608e-11	6.2691519166316e-15	0.00008983242267893862	6.334090287771788e-26	2.319895845393215e-15	1.7432383431310897e-14	1.9733255817548357e-13	1.3173143359298361e-14
71000000	0.0049550837199337835	1.9579838629097314e-49	2.0371676013286868e-61	6.860848399849608e-11	6.2691519166316e-15	0.00008983242267893862	6.334090287771784e-26	2.319895845393215e-15	1.7432383431310897e-14	1.9733255817548357e-13	1.3173143359298361e-14
71100000	0.0049550837199337835	1.9579838629097314e-49	2.0371676013286868e-61	6.860848399849608e-11	6.2691519166316e-15	0.00008983242267893862	6.33409028777178e-26	2.319895845393215e-15	1.7432383431310897e-14	1.9733255817548357e-13	1.3173143359298361e-14
71200000	0.0049550837199337835	1.9579838629097314e-49	2.0371676013286868e-61	6.860848399849608e-11	6.2691519166316e-15	0.00008983242267893862	6.334090287771775e-26	2.319895845393215e-15	1.7432383431310897e-14	1.9733255817548357e-13	1.3173143359298361e-14
71300000	0.0049550837199337835	1.9579838629097314e-49	2.0371676013286868e-61	6.860848399849608e-11	6.2691519166316e-15	0.00008983242267893862	6.33409028777177e-26	2.319895845393215e-15	1.7432383431310897e-14	1.9733255817548357e-13	1.3173143359298361e-14
71400000	0.0049550837199337835	1.9579838629097314e-49	2.0371676013286868e-61	6.860848399849608e-11	6.2691519166316e-15	0.00008983242267893862	6.334090287771765e-26	2.319895845393215e-15	1.7432383431310897e-14	1.9733255817548357e-13	1.3173143359298361e-14
71500000	0.0049550837199337835	1.9579838629097314e-49	2.0371676013286868e-61	6.860848399849608e-11	6.2691519166316e-15	0.00008983242267893862	6.33409028777176e-26	2.319895845393215e-15	1.7432383431310897e-14	1.9733255817548357e-13	1.3173143359298361e-14
71600000	0.0049550837199337835	1.9579838629097314e-49	2.0371676013286868e-61	6.860848399849608e-11	6.2691519166316e-15	0.00008983242267893862	6.334090287771754e-26	2.319895845393215e-15	1.7432383431310897e-14	1.9733255817548357e-13	1.3173143359298361e-14
71700000	0.0049550837199337835	1.9579838629097314e-49	2.0371676013286864e-61	6.860848399849608e-11	6.2691519166316e-15	0.00008983242267893862	6.334090287771749e-26	2.319895845393215e-15	1.7432383431310897e-14	1.9733255817548357e-13	1.3173143359298361e-14
71800000	0.0049550837199337835	1.9579838629097314e-49	2.0371676013286864e-61	6.860848399849608e-11	6.2691519166316e-15	0.00008983242267893862	6.334090287771743e-26	2.319895845393215e-15	1.7432383431310897e-14	1.9733255817548357e-13	1.3173143359298361e-14
71900000	0.0049550837199337835	1.9579838629097314e-49	2.0371676013286864e-61	6.860848399849608e-11	6.2691519166316e-15	0.00008983242267893862	6.334090287771736e-26	2.319895845393215e-15	1.7432383431310897e-14	1.9733255817548357e-13	1.3173143359298361e-14
72000000	0.0049550837199337835	1.9579838629097314e-49	2.0371676013286864e-61	6.860848399849608e-11	6.2691519166316e-15	0.00008983242267893862	6.33409028777173e-26	2.319895845393215e-15	1.7432383431310897e-14	1.9733255817548357e-13	1.3173143359298361e-14
72100000	0.0049550837199337835	1.9579838629097314e-49	2.0371676013286864e-61	6.860848399849608e-11	6.2691519166316e-15	0.00008983242267893862	6.334090287771723e-26	2.319895845393215e-15	1.7432383431310897e-14	1.9733255817548357e-13	1.317314335929836e-14
72200000	0.0049550837199337835	1.9579838629097314e-49	2.0371676013286864e-61	6.860848399849608e-11	6.2691519166316e-15	0.00008983242267893862	6.334090287771718e-26	2.319895845393215e-15	1.7432383431310897e-14	1.9733255817548357e-13	1.317314335929836e-14
72300000	0.0049550837199337835	1.9579838629097314e-49	2.0371676013286864e-61	6.860848399849608e-11	6.2691519166316e-15	0.00008983242267893862	6.334090287771711e-26	2.319895845393215e-15	1.7432383431310897e-14	1.9733255817548357e-13	1.317314335929836e-14
72400000	0.0049550837199337835	1.9579838629097314e-49	2.0371676013286864e-61	6.860848399849608e-11	6.2691519166316e-15	0.00008983242267893862	6.334090287771704e-26	2.319895845393215e-15	1.7432383431310897e-14	1.9733255817548357e-13	1.317314335929836e-14
72500000	0.0049550837199337835	1.9579838629097314e-49	2.0371676013286864e-61	6.860848399849608e-11	6.2691519166316e-15	0.00008983242267893862	6.334090287771697e-26	2.319895845393215e-15	1.7432383431310897e-14	1.9733255817548357e-13	1.317314335929836e-14
72600000	0.0049550837199337835	1.9579838629097314e-49	2.0371676013286864e-61	6.860848399849608e-11	6.2691519166316e-15	0.00008983242267893862	6.33409028777169e-26	2.319895845393215e-15	1.7432383431310897e-14	1.9733255817548357e-13	1.317314335929836e-14
72700000	0.0049550837199337835	1.9579838629097314e-49	2.0371676013286864e-61	6.860848399849608e-11	6.2691519166316e-15	0.00008983242267893862	6.334090287771683e-26	2.319895845393215e-15	1.7432383431310897e-14	1.9733255817548354e-13	1.317314335929836e-14
72800000	0.0049550837199337835	1.9579838629097314e-49	2.0371676013286864e-61	6.860848399849608e-11	6.2691519166316e-15	0.00008983242267893862	6.334090287771676e-26	2.319895845393215e-15	1.7432383431310897e-14	1.9733255817548354e-13	1.317314335929836e-14
72900000	0.0049550837199337835	1.9579838629097314e-49	2.0371676013286864e-61	6.860848399849608e-11	6.2691519166316e-15	0.00008983242267893862	6.334090287771669e-26	2.319895845393215e-15	1.7432383431310897e-14	1.9733255817548354e-13	1.317314335929836e-14
73000000	0.0049550837199337835	1.9579838629097314e-49	2.0371676013286864e-61	6.860848399849608e-11	6.2691519166316e-15	0.00008983242267893862	6.334090287771661e-26	2.319895845393215e-15	1.7432383431310897e-14	1.9733255817548354e-13	1.317314335929836e-14
73100000	0.0049550837199337835	1.9579838629097314e-49	2.0371676013286864e-61	6.860848399849608e-11	6.2691519166316e-15	0.00008983242267893862	6.334090287771654e-26	2.319895845393215e-15	1.7432383431310897e-14	1.9733255817548354e-13	1.317314335929836e-14
73200000	0.004955083719933783	1.9579838629097314e-49	2.0371676013286864e-61	6.860848399849608e-11	6.2691519166316e-15	0.00008983242267893862	6.334090287771647e-26	2.319895845393215e-15	1.7432383431310897e-14	1.9733255817548354e-13	1.317314335929836e-14
73300000	0.004955083719933783	1.9579838629097314e-49	2.0371676013286864e-61	6.860848399849608e-11	6.2691519166316e-15	0.00008983242267893862	6.334090287771641e-26	2.319895845393215e-15	1.7432383431310897e-14	1.9733255817548354e-13	1.317314335929836e-14
73400000	0.004955083719933783	1.9579838629097314e-49	2.0371676013286864e-61	6.860848399849608e-11	6.2691519166316e-15	0.00008983242267893862	6.334090287771634e-26	2.319895845393215e-15	1.7432383431310897e-14	1.9733255817548354e-13	1.317314335929836e-14
73500000	0.004955083719933783	1.9579838629097314e-49	2.0371676013286864e-61	6.860848399849608e-11	6.2691519166316e-15	0.00008983242267893862	6.334090287771626e-26	2.319895845393215e-15	1.7432383431310897e-14	1.9733255817548354e-13	1.317314335929836e-14
73600000	0.004955083719933783	1.9579838629097314e-49	2.0371676013286864e-61	6.860848399849608e-11	6.2691519166316e-15	0.00008983242267893862	6.334090287771619e-26	2.319895845393215e-15	1.7432383431310897e-14	1.9733255817548354e-13	1.317314335929836e-14
73700000	0.004955083719933783	1.9579838629097314e-49	2.0371676013286864e-61	6.860848399849608e-11	6.2691519166316e-15	0.00008983242267893862	6.334090287771612e-26	2.319895845393215e-15	1.7432383431310897e-14	1.9733255817548354e-13	1.317314335929836e-14
73800000	0.004955083719933783	1.9579838629097314e-49	2.0371676013286864e-61	6.860848399849608e-11	6.2691519166316e-15	0.00008983242267893862	6.334090287771605e-26	2.319895845393215e-15	1.7432383431310897e-14	1.9733255817548354e-13	1.317314335929836e-14
73900000	0.004955083719933783	1.9579838629097314e-49	2.0371676013286864e-61	6.860848399849608e-11	6.2691519166316e-15	0.00008983242267893862	6.334090287771598e-26	2.319895845393215e-15	1.7432383431310897e-14	1.9733255817548354e-13	1.317314335929836e-14
74000000	0.004955083719933783	1.9579838629097314e-49	2.0371676013286864e-61	6.860848399849608e-11	6.2691519166316e-15	0.00008983242267893862	6.334090287771591e-26	2.319895845393215e-15	1.7432383431310897e-14	1.9733255817548354e-13	1.317314335929836e-14
74100000	0.004955083719933783	1.9579838629097314e-49	2.0371676013286864e-61	6.860848399849608e-11	6.2691519166316e-15	0.00008983242267893862	6.334090287771586e-26	2.319895845393215e-15	1.7432383431310897e-14	1.9733255817548354e-13	1.317314335929836e-14
74200000	0.004955083719933783	1.9579838629097314e-49	2.0371676013286864e-61	6.860848399849608e-11	6.2691519166316e-15	0.00008983242267893862	6.334090287771579e-26	2.319895845393215e-15	1.7432383431310897e-14	1.9733255817548354e-13	1.317314335929836e-14
74300000	0.004955083719933783	1.9579838629097314e-49	2.0371676013286864e-61	6.860848399849608e-11	6.2691519166316e-15	0.00008983242267893862	6.334090287771572e-26	2.319895845393215e-15	1.7432383431310897e-14	1.9733255817548354e-13	1.317314335929836e-14
74400000	0.004955083719933783	1.9579838629097314e-49	2.0371676013286864e-61	6.860848399849608e-11	6.2691519166316e-15	0.00008983242267893862	6.334090287771566e-26	2.319895845393215e-15	1.7432383431310897e-14	1.9733255817548354e-13	1.317314335929836e-14
74500000	0.004955083719933783	1.9579838629097314e-49	2.0371676013286864e-61	6.860848399849608e-11	6.2691519166316e-15	0.00008983242267893862	6.33409028777156e-26	2.319895845393215e-15	1.7432383431310897e-14	1.9733255817548354e-13	1.317314335929836e-14
74600000	0.004955083719933783	1.9579838629097314e-49	2.0371676013286864e-61	6.860848399849608e-11	6.2691519166316e-15	0.00008983242267893862	6.334090287771553e-26	2.319895845393215e-15	1.7432383431310897e-14	1.9733255817548354e-13	1.317314335929836e-14
74700000	0.004955083719933783	1.9579838629097314e-49	2.0371676013286864e-61	6.860848399849608e-11	6.2691519166316e-15	0.00008983242267893862	6.334090287771549e-26	2.319895845393215e-15	1.7432383431310897e-14	1.9733255817548354e-13	1.317314335929836e-14
74800000	0.004955083719933783	1.9579838629097314e-49	2.0371676013286864e-61	6.860848399849608e-11	6.2691519166316e-15	0.00008983242267893862	6.334090287771543e-26	2.319895845393215e-15	1.7432383431310897e-14	1.9733255817548354e-13	1.317314335929836e-14
74900000	0.004955083719933783	1.9579838629097314e-49	2.037167601328686e-61	6.860848399849608e-11	6.2691519166316e-15	0.00008983242267893862	6.334090287771537e-26	2.319895845393215e-15	1.7432383431310897e-14	1.9733255817548354e-13	1.317314335929836e-14
75000000	0.004955083719933783	1.9579838629097314e-49	2.037167601328686e-61	6.860848399849608e-11	6.2691519166316e-15	0.00008983242267893862	6.334090287771533e-26	2.319895845393215e-15	1.7432383431310897e-14	1.9733255817548354e-13	1.317314335929836e-14
75100000	0.004955083719933783	1.9579838629097314e-49	2.037167601328686e-61	6.860848399849608e-11	6.2691519166316e-15	0.00008983242267893862	6.334090287771528e-26	2.319895845393215e-15	1.7432383431310897e-14	1.9733255817548354e-13	1.317314335929836e-14
75200000	0.004955083719933783	1.9579838629097314e-49	2.037167601328686e-61	6.860848399849608e-11	6.2691519166316e-15	0.00008983242267893862	6.334090287771524e-26	2.319895845393215e-15	1.7432383431310897e-14	1.9733255817548354e-13	1.317314335929836e-14
75300000	0.004955083719933783	1.9579838629097314e-49	2.037167601328686e-61	6.860848399849608e-11	6.2691519166316e-15	0.00008983242267893862	6.334090287771519e-26	2.319895845393215e-15	1.7432383431310897e-14	1.9733255817548354e-13	1.317314335929836e-14
75400000	0.004955083719933783	1.9579838629097314e-49	2.037167601328686e-61	6.860848399849608e-11	6.2691519166316e-15	0.00008983242267893862	6.334090287771514e-26	2.319895845393215e-15	1.7432383431310897e-14	1.9733255817548354e-13	1.317314335929836e-14
75500000	0.004955083719933783	1.9579838629097314e-49	2.037167601328686e-61	6.860848399849608e-11	6.2691519166316e-15	0.00008983242267893862	6.334090287771511e-26	2.319895845393215e-15	1.7432383431310897e-14	1.9733255817548354e-13	1.317314335929836e-14
75600000	0.004955083719933783	1.9579838629097314e-49	2.037167601328686e-61	6.860848399849608e-11	6.2691519166316e-15	0.00008983242267893862	6.334090287771507e-26	2.319895845393215e-15	1.7432383431310897e-14	1.9733255817548354e-13	1.317314335929836e-14
75700000	0.004955083719933783	1.9579838629097314e-49	2.037167601328686e-61	6.860848399849608e-11	6.2691519166316e-15	0.00008983242267893862	6.334090287771504e-26	2.319895845393215e-15	1.7432383431310897e-14	1.9733255817548354e-13	1.317314335929836e-14
75800000	0.004955083719933783	1.9579838629097314e-49	2.037167601328686e-61	6.860848399849608e-11	6.2691519166316e-15	0.00008983242267893862	6.334090287771502e-26	2.319895845393215e-15	1.7432383431310897e-14	1.9733255817548354e-13	1.317314335929836e-14
75900000	0.004955083719933783	1.9579838629097314e-49	2.037167601328686e-61	6.860848399849608e-11	6.2691519166316e-15	0.00008983242267893862	6.334090287771499e-26	2.319895845393215e-15	1.7432383431310897e-14	1.9733255817548354e-13	1.317314335929836e-14
76000000	0.004955083719933783	1.9579838629097314e-49	2.037167601328686e-61	6.860848399849608e-11	6.2691519166316e-15	0.00008983242267893862	6.334090287771497e-26	2.319895845393215e-15	1.7432383431310897e-14	1.9733255817548354e-13	1.317314335929836e-14
76100000	0.004955083719933783	1.9579838629097314e-49	2.037167601328686e-61	6.860848399849608e-11	6.2691519166316e-15	0.00008983242267893862	6.334090287771496e-26	2.319895845393215e-15	1.7432383431310897e-14	1.9733255817548354e-13	1.317314335929836e-14
76200000	0.004955083719933783	1.9579838629097314e-49	2.037167601328686e-61	6.860848399849608e-11	6.2691519166316e-15	0.00008983242267893862	6.334090287771494e-26	2.319895845393215e-15	1.7432383431310897e-14	1.9733255817548354e-13	1.317314335929836e-14
76300000	0.004955083719933783	1.9579838629097314e-49	2.037167601328686e-61	6.860848399849608e-11	6.2691519166316e-15	0.00008983242267893862	6.334090287771494e-26	2.319895845393215e-15	1.7432383431310897e-14	1.9733255817548354e-13	1.317314335929836e-14
76400000	0.004955083719933783	1.9579838629097314e-49	2.037167601328686e-61	6.860848399849608e-11	6.2691519166316e-15	0.00008983242267893862	6.334090287771493e-26	2.319895845393215e-15	1.7432383431310897e-14	1.9733255817548354e-13	1.317314335929836e-14
76500000	0.004955083719933783	1.9579838629097314e-49	2.037167601328686e-61	6.860848399849608e-11	6.2691519166316e-15	0.00008983242267893862	6.334090287771493e-26	2.319895845393215e-15	1.7432383431310897e-14	1.9733255817548354e-13	1.317314335929836e-14
76600000	0.004955083719933783	1.9579838629097314e-49	2.037167601328686e-61	6.860848399849608e-11	6.2691519166316e-15	0.00008983242267893862	6.334090287771493e-26	2.319895845393215e-15	1.7432383431310897e-14	1.9733255817548354e-13	1.317314335929836e-14
76700000	0.004955083719933783	1.9579838629097314e-49	2.037167601328686e-61	6.860848399849608e-11	6.2691519166316e-15	0.00008983242267893862	6.334090287771493e-26	2.319895845393215e-15	1.7432383431310897e-14	1.9733255817548354e-13	1.317314335929836e-14
76800000	0.004955083719933783	1.9579838629097314e-49	2.037167601328686e-61	6.860848399849608e-11	6.2691519166316e-15	0.00008983242267893862	6.334090287771493e-26	2.319895845393215e-15	1.7432383431310897e-14	1.9733255817548354e-13	1.317314335929836e-14
76900000	0.004955083719933783	1.9579838629097314e-49	2.037167601328686e-61	6.860848399849608e-11	6.2691519166316e-15	0.00008983242267893862	6.334090287771493e-26	2.319895845393215e-15	1.7432383431310897e-14	1.9733255817548354e-13	1.317314335929836e-14
77000000	0.004955083719933783	1.9579838629097314e-49	2.037167601328686e-61	6.860848399849608e-11	6.2691519166316e-15	0.00008983242267893862	6.334090287771493e-26	2.319895845393215e-15	1.7432383431310897e-14	1.9733255817548354e-13	1.317314335929836e-14
77100000	0.004955083719933783	1.9579838629097314e-49	2.037167601328686e-61	6.860848399849608e-11	6.2691519166316e-15	0.00008983242267893862	6.334090287771493e-26	2.319895845393215e-15	1.7432383431310897e-14	1.9733255817548354e-13	1.317314335929836e-14
77200000	0.004955083719933783	1.9579838629097314e-49	2.037167601328686e-61	6.860848399849608e-11	6.2691519166316e-15	0.00008983242267893862	6.334090287771493e-26	2.319895845393215e-15	1.7432383431310897e-14	1.9733255817548354e-13	1.317314335929836e-14
77300000	0.004955083719933783	1.9579838629097314e-49	2.037167601328686e-61	6.860848399849608e-11	6.2691519166316e-15	0.00008983242267893862	6.334090287771493e-26	2.319895845393215e-15	1.7432383431310897e-14	1.9733255817548354e-13	1.317314335929836e-14
77400000	0.004955083719933783	1.9579838629097314e-49	2.037167601328686e-61	6.860848399849608e-11	6.2691519166316e-15	0.00008983242267893862	6.334090287771493e-26	2.319895845393215e-15	1.7432383431310897e-14	1.9733255817548354e-13	1.317314335929836e-14
77500000	0.004955083719933783	1.9579838629097314e-49	2.037167601328686e-61	6.860848399849608e-11	6.2691519166316e-15	0.00008983242267893862	6.334090287771493e-26	2.319895845393215e-15	1.7432383431310897e-14	1.9733255817548354e-13	1.317314335929836e-14
77600000	0.004955083719933783	1.9579838629097314e-49	2.037167601328686e-61	6.860848399849608e-11	6.2691519166316e-15	0.00008983242267893862	6.334090287771493e-26	2.319895845393215e-15	1.7432383431310897e-14	1.9733255817548354e-13	1.317314335929836e-14
77700000	0.004955083719933783	1.9579838629097314e-49	2.037167601328686e-61	6.860848399849608e-11	6.2691519166316e-15	0.00008983242267893862	6.334090287771493e-26	2.319895845393215e-15	1.7432383431310897e-14	1.9733255817548354e-13	1.317314335929836e-14
77800000	0.004955083719933783	1.9579838629097314e-49	2.037167601328686e-61	6.860848399849608e-11	6.2691519166316e-15	0.00008983242267893862	6.334090287771493e-26	2.319895845393215e-15	1.7432383431310897e-14	1.9733255817548354e-13	1.317314335929836e-14
77900000	0.004955083719933783	1.9579838629097314e-49	2.037167601328686e-61	6.860848399849608e-11	6.2691519166316e-15	0.00008983242267893862	6.334090287771493e-26	2.319895845393215e-15	1.7432383431310897e-14	1.9733255817548354e-13	1.317314335929836e-14
78000000	0.004955083719933783	1.9579838629097314e-49	2.037167601328686e-61	6.860848399849608e-11	6.2691519166316e-15	0.00008983242267893862	6.334090287771493e-26	2.319895845393215e-15	1.7432383431310897e-14	1.9733255817548354e-13	1.317314335929836e-14
78100000	0.004955083719933783	1.9579838629097314e-49	2.037167601328686e-61	6.860848399849608e-11	6.2691519166316e-15	0.00008983242267893862	6.334090287771493e-26	2.319895845393215e-15	1.7432383431310897e-14	1.9733255817548354e-13	1.317314335929836e-14
78200000	0.004955083719933783	1.9579838629097314e-49	2.037167601328686e-61	6.860848399849608e-11	6.2691519166316e-15	0.00008983242267893862	6.334090287771493e-26	2.319895845393215e-15	1.7432383431310897e-14	1.9733255817548354e-13	1.317314335929836e-14
78300000	0.004955083719933783	1.9579838629097314e-49	2.037167601328686e-61	6.860848399849608e-11	6.2691519166316e-15	0.00008983242267893862	6.334090287771493e-26	2.319895845393215e-15	1.7432383431310897e-14	1.9733255817548354e-13	1.317314335929836e-14
78400000	0.004955083719933783	1.9579838629097314e-49	2.037167601328686e-61	6.860848399849608e-11	6.2691519166316e-15	0.00008983242267893862	6.334090287771493e-26	2.319895845393215e-15	1.7432383431310897e-14	1.9733255817548354e-13	1.317314335929836e-14
78500000	0.004955083719933783	1.9579838629097314e-49	2.037167601328686e-61	6.860848399849608e-11	6.2691519166316e-15	0.00008983242267893862	6.334090287771493e-26	2.319895845393215e-15	1.7432383431310897e-14	1.9733255817548354e-13	1.317314335929836e-14
78600000	0.004955083719933783	1.9579838629097314e-49	2.037167601328686e-61	6.860848399849608e-11	6.2691519166316e-15	0.00008983242267893862	6.334090287771493e-26	2.319895845393215e-15	1.7432383431310897e-14	1.9733255817548354e-13	1.317314335929836e-14
78700000	0.004955083719933783	1.9579838629097314e-49	2.037167601328686e-61	6.860848399849608e-11	6.2691519166316e-15	0.00008983242267893862	6.334090287771493e-26	2.319895845393215e-15	1.7432383431310897e-14	1.9733255817548354e-13	1.317314335929836e-14
78800000	0.004955083719933783	1.9579838629097314e-49	2.037167601328686e-61	6.860848399849608e-11	6.2691519166316e-15	0.00008983242267893862	6.334090287771493e-26	2.319895845393215e-15	1.7432383431310897e-14	1.9733255817548354e-13	1.317314335929836e-14
78900000	0.004955083719933783	1.9579838629097314e-49	2.037167601328686e-61	6.860848399849608e-11	6.2691519166316e-15	0.00008983242267893862	6.334090287771493e-26	2.319895845393215e-15	1.7432383431310897e-14	1.9733255817548354e-13	1.317314335929836e-14
79000000	0.004955083719933783	1.9579838629097314e-49	2.037167601328686e-61	6.860848399849608e-11	6.2691519166316e-15	0.00008983242267893862	6.334090287771493e-26	2.319895845393215e-15	1.7432383431310897e-14	1.9733255817548354e-13	1.317314335929836e-14
79100000	0.004955083719933783	1.9579838629097314e-49	2.037167601328686e-61	6.860848399849608e-11	6.2691519166316e-15	0.00008983242267893862	6.334090287771493e-26	2.319895845393215e-15	1.7432383431310897e-14	1.9733255817548354e-13	1.317314335929836e-14
79200000	0.004955083719933783	1.9579838629097314e-49	2.037167601328686e-61	6.860848399849608e-11	6.2691519166316e-15	0.00008983242267893862	6.334090287771493e-26	2.319895845393215e-15	1.7432383431310897e-14	1.9733255817548354e-13	1.317314335929836e-14
79300000	0.004955083719933783	1.9579838629097314e-49	2.037167601328686e-61	6.860848399849608e-11	6.2691519166316e-15	0.00008983242267893862	6.334090287771493e-26	2.319895845393215e-15	1.7432383431310897e-14	1.9733255817548354e-13	1.317314335929836e-14
79400000	0.004955083719933783	1.9579838629097314e-49	2.037167601328686e-61	6.860848399849608e-11	6.2691519166316e-15	0.00008983242267893862	6.334090287771493e-26	2.319895845393215e-15	1.7432383431310897e-14	1.9733255817548354e-13	1.317314335929836e-14
79500000	0.004955083719933783	1.9579838629097314e-49	2.037167601328686e-61	6.860848399849608e-11	6.2691519166316e-15	0.00008983242267893862	6.334090287771493e-26	2.319895845393215e-15	1.7432383431310897e-14	1.9733255817548354e-13	1.317314335929836e-14
79600000	0.004955083719933783	1.9579838629097314e-49	2.037167601328686e-61	6.860848399849608e-11	6.2691519166316e-15	0.00008983242267893862	6.334090287771493e-26	2.319895845393215e-15	1.7432383431310897e-14	1.9733255817548354e-13	1.317314335929836e-14
79700000	0.004955083719933783	1.9579838629097314e-49	2.037167601328686e-61	6.860848399849608e-11	6.2691519166316e-15	0.00008983242267893862	6.334090287771493e-26	2.319895845393215e-15	1.7432383431310897e-14	1.9733255817548354e-13	1.317314335929836e-14
79800000	0.004955083719933783	1.9579838629097314e-49	2.037167601328686e-61	6.860848399849608e-11	6.2691519166316e-15	0.00008983242267893862	6.334090287771493e-26	2.319895845393215e-15	1.7432383431310897e-14	1.9733255817548354e-13	1.317314335929836e-14
79900000	0.004955083719933783	1.9579838629097314e-49	2.037167601328686e-61	6.860848399849608e-11	6.2691519166316e-15	0.00008983242267893862	6.334090287771493e-26	2.319895845393215e-15	1.7432383431310897e-14	1.9733255817548354e-13	1.317314335929836e-14
80000000	0.004955083719933783	1.9579838629097314e-49	2.037167601328686e-61	6.860848399849608e-11	6.2691519166316e-15	0.00008983242267893862	6.334090287771493e-26	2.319895845393215e-15	1.7432383431310897e-14	1.9733255817548354e-13	1.317314335929836e-14
80100000	0.004955083719933783	1.9579838629097314e-49	2.037167601328686e-61	6.860848399849608e-11	6.2691519166316e-15	0.00008983242267893862	6.334090287771493e-26	2.319895845393215e-15	1.7432383431310897e-14	1.9733255817548354e-13	1.317314335929836e-14
80200000	0.004955083719933783	1.9579838629097314e-49	2.037167601328686e-61	6.860848399849608e-11	6.2691519166316e-15	0.00008983242267893862	6.334090287771493e-26	2.319895845393215e-15	1.7432383431310897e-14	1.9733255817548354e-13	1.317314335929836e-14
80300000	0.004955083719933783	1.9579838629097314e-49	2.037167601328686e-61	6.860848399849608e-11	6.2691519166316e-15	0.00008983242267893862	6.334090287771493e-26	2.319895845393215e-15	1.7432383431310897e-14	1.9733255817548354e-13	1.317314335929836e-14
80400000	0.004955083719933783	1.9579838629097314e-49	2.037167601328686e-61	6.860848399849608e-11	6.2691519166316e-15	0.00008983242267893862	6.334090287771493e-26	2.319895845393215e-15	1.7432383431310897e-14	1.9733255817548354e-13	1.317314335929836e-14
80500000	0.004955083719933783	1.9579838629097314e-49	2.037167601328686e-61	6.860848399849608e-11	6.2691519166316e-15	0.00008983242267893862	6.334090287771493e-26	2.319895845393215e-15	1.7432383431310897e-14	1.9733255817548354e-13	1.317314335929836e-14
80600000	0.004955083719933783	1.9579838629097314e-49	2.037167601328686e-61	6.860848399849608e-11	6.2691519166316e-15	0.00008983242267893862	6.334090287771493e-26	2.319895845393215e-15	1.7432383431310897e-14	1.9733255817548354e-13	1.317314335929836e-14
80700000	0.004955083719933783	1.9579838629097314e-49	2.037167601328686e-61	6.860848399849608e-11	6.2691519166316e-15	0.00008983242267893862	6.334090287771493e-26	2.319895845393215e-15	1.7432383431310897e-14	1.9733255817548354e-13	1.317314335929836e-14
80800000	0.004955083719933783	1.9579838629097314e-49	2.037167601328686e-61	6.860848399849608e-11	6.2691519166316e-15	0.00008983242267893862	6.334090287771493e-26	2.319895845393215e-15	1.7432383431310897e-14	1.9733255817548354e-13	1.317314335929836e-14
80900000	0.004955083719933783	1.9579838629097314e-49	2.037167601328686e-61	6.860848399849608e-11	6.2691519166316e-15	0.00008983242267893862	6.334090287771493e-26	2.319895845393215e-15	1.7432383431310897e-14	1.9733255817548354e-13	1.317314335929836e-14
81000000	0.004955083719933783	1.9579838629097314e-49	2.037167601328686e-61	6.860848399849608e-11	6.2691519166316e-15	0.00008983242267893862	6.334090287771493e-26	2.319895845393215e-15	1.7432383431310897e-14	1.9733255817548354e-13	1.317314335929836e-14
81100000	0.004955083719933783	1.9579838629097314e-49	2.037167601328686e-61	6.860848399849608e-11	6.2691519166316e-15	0.00008983242267893862	6.334090287771493e-26	2.319895845393215e-15	1.7432383431310897e-14	1.9733255817548354e-13	1.317314335929836e-14
81200000	0.004955083719933783	1.9579838629097314e-49	2.037167601328686e-61	6.860848399849608e-11	6.2691519166316e-15	0.00008983242267893862	6.334090287771493e-26	2.319895845393215e-15	1.7432383431310897e-14	1.9733255817548354e-13	1.317314335929836e-14
81300000	0.004955083719933783	1.9579838629097314e-49	2.037167601328686e-61	6.860848399849608e-11	6.2691519166316e-15	0.00008983242267893862	6.334090287771493e-26	2.319895845393215e-15	1.7432383431310897e-14	1.9733255817548354e-13	1.317314335929836e-14
81400000	0.004955083719933783	1.9579838629097314e-49	2.037167601328686e-61	6.860848399849608e-11	6.2691519166316e-15	0.00008983242267893862	6.334090287771493e-26	2.319895845393215e-15	1.7432383431310897e-14	1.9733255817548354e-13	1.317314335929836e-14
81500000	0.004955083719933783	1.9579838629097314e-49	2.037167601328686e-61	6.860848399849608e-11	6.2691519166316e-15	0.00008983242267893862	6.334090287771493e-26	2.319895845393215e-15	1.7432383431310897e-14	1.9733255817548354e-13	1.317314335929836e-14
81600000	0.004955083719933783	1.9579838629097314e-49	2.037167601328686e-61	6.860848399849608e-11	6.2691519166316e-15	0.00008983242267893862	6.334090287771493e-26	2.319895845393215e-15	1.7432383431310897e-14	1.9733255817548354e-13	1.317314335929836e-14
81700000	0.004955083719933783	1.9579838629097314e-49	2.037167601328686e-61	6.860848399849608e-11	6.2691519166316e-15	0.00008983242267893862	6.334090287771493e-26	2.319895845393215e-15	1.7432383431310897e-14	1.9733255817548354e-13	1.317314335929836e-14
81800000	0.004955083719933783	1.9579838629097314e-49	2.037167601328686e-61	6.860848399849608e-11	6.2691519166316e-15	0.00008983242267893862	6.334090287771493e-26	2.319895845393215e-15	1.7432383431310897e-14	1.9733255817548354e-13	1.317314335929836e-14
81900000	0.004955083719933783	1.9579838629097314e-49	2.0371676013286864e-61	6.860848399849608e-11	6.2691519166316e-15	0.00008983242267893862	6.334090287771493e-26	2.319895845393215e-15	1.7432383431310897e-14	1.9733255817548354e-13	1.317314335929836e-14
82000000	0.004955083719933783	1.9579838629097314e-49	2.0371676013286864e-61	6.860848399849608e-11	6.2691519166316e-15	0.00008983242267893862	6.334090287771493e-26	2.319895845393215e-15	1.7432383431310897e-14	1.9733255817548354e-13	1.317314335929836e-14
82100000	0.004955083719933783	1.9579838629097314e-49	2.0371676013286864e-61	6.860848399849608e-11	6.2691519166316e-15	0.00008983242267893862	6.334090287771493e-26	2.319895845393215e-15	1.7432383431310897e-14	1.9733255817548354e-13	1.317314335929836e-14
82200000	0.004955083719933783	1.9579838629097314e-49	2.0371676013286864e-61	6.860848399849608e-11	6.2691519166316e-15	0.00008983242267893862	6.334090287771493e-26	2.319895845393215e-15	1.7432383431310897e-14	1.9733255817548354e-13	1.317314335929836e-14
82300000	0.004955083719933783	1.9579838629097314e-49	2.0371676013286864e-61	6.860848399849608e-11	6.2691519166316e-15	0.00008983242267893862	6.334090287771493e-26	2.319895845393215e-15	1.7432383431310897e-14	1.9733255817548354e-13	1.317314335929836e-14
82400000	0.004955083719933783	1.9579838629097314e-49	2.0371676013286864e-61	6.860848399849608e-11	6.2691519166316e-15	0.00008983242267893862	6.334090287771493e-26	2.319895845393215e-15	1.7432383431310897e-14	1.9733255817548354e-13	1.317314335929836e-14
82500000	0.004955083719933783	1.9579838629097314e-49	2.0371676013286864e-61	6.860848399849608e-11	6.2691519166316e-15	0.00008983242267893862	6.334090287771493e-26	2.319895845393215e-15	1.7432383431310897e-14	1.9733255817548357e-13	1.317314335929836e-14
82600000	0.004955083719933783	1.9579838629097314e-49	2.0371676013286864e-61	6.860848399849608e-11	6.2691519166316e-15	0.00008983242267893862	6.334090287771493e-26	2.319895845393215e-15	1.7432383431310897e-14	1.9733255817548357e-13	1.317314335929836e-14
82700000	0.004955083719933783	1.9579838629097314e-49	2.0371676013286864e-61	6.860848399849608e-11	6.2691519166316e-15	0.00008983242267893862	6.334090287771493e-26	2.319895845393215e-15	1.7432383431310897e-14	1.9733255817548357e-13	1.317314335929836e-14
82800000	0.004955083719933783	1.9579838629097314e-49	2.0371676013286864e-61	6.860848399849608e-11	6.2691519166316e-15	0.00008983242267893862	6.334090287771493e-26	2.319895845393215e-15	1.7432383431310897e-14	1.9733255817548357e-13	1.317314335929836e-14
82900000	0.0049550837199337835	1.9579838629097314e-49	2.0371676013286864e-61	6.860848399849608e-11	6.2691519166316e-15	0.00008983242267893862	6.334090287771493e-26	2.319895845393215e-15	1.7432383431310897e-14	1.9733255817548357e-13	1.317314335929836e-14
83000000	0.0049550837199337835	1.9579838629097314e-49	2.0371676013286864e-61	6.860848399849608e-11	6.2691519166316e-15	0.00008983242267893862	6.334090287771493e-26	2.319895845393215e-15	1.7432383431310897e-14	1.9733255817548357e-13	1.317314335929836e-14
83100000	0.0049550837199337835	1.9579838629097318e-49	2.0371676013286864e-61	6.860848399849608e-11	6.2691519166316e-15	0.00008983242267893862	6.334090287771493e-26	2.319895845393215e-15	1.7432383431310897e-14	1.9733255817548357e-13	1.317314335929836e-14
83200000	0.0049550837199337835	1.9579838629097318e-49	2.0371676013286864e-61	6.860848399849608e-11	6.2691519166316e-15	0.00008983242267893862	6.334090287771493e-26	2.319895845393215e-15	1.7432383431310897e-14	1.9733255817548357e-13	1.317314335929836e-14
83300000	0.0049550837199337835	1.9579838629097318e-49	2.0371676013286864e-61	6.860848399849608e-11	6.2691519166316e-15	0.00008983242267893862	6.334090287771493e-26	2.319895845393215e-15	1.7432383431310897e-14	1.9733255817548357e-13	1.317314335929836e-14
83400000	0.0049550837199337835	1.9579838629097318e-49	2.0371676013286864e-61	6.860848399849608e-11	6.2691519166316e-15	0.00008983242267893862	6.334090287771493e-26	2.319895845393215e-15	1.7432383431310897e-14	1.9733255817548357e-13	1.317314335929836e-14
83500000	0.0049550837199337835	1.9579838629097318e-49	2.0371676013286864e-61	6.860848399849608e-11	6.2691519166316e-15	0.00008983242267893862	6.334090287771493e-26	2.319895845393215e-15	1.7432383431310897e-14	1.9733255817548357e-13	1.317314335929836e-14
83600000	0.0049550837199337835	1.9579838629097318e-49	2.0371676013286864e-61	6.860848399849608e-11	6.2691519166316e-15	0.00008983242267893862	6.334090287771493e-26	2.319895845393215e-15	1.7432383431310897e-14	1.9733255817548357e-13	1.317314335929836e-14
83700000	0.0049550837199337835	1.9579838629097318e-49	2.0371676013286864e-61	6.860848399849608e-11	6.2691519166316e-15	0.00008983242267893862	6.334090287771493e-26	2.319895845393215e-15	1.7432383431310897e-14	1.9733255817548357e-13	1.317314335929836e-14
83800000	0.0049550837199337835	1.9579838629097318e-49	2.0371676013286864e-61	6.860848399849608e-11	6.2691519166316e-15	0.00008983242267893862	6.334090287771493e-26	2.319895845393215e-15	1.7432383431310897e-14	1.9733255817548357e-13	1.317314335929836e-14
83900000	0.0049550837199337835	1.9579838629097318e-49	2.0371676013286864e-61	6.860848399849608e-11	6.2691519166316e-15	0.00008983242267893862	6.334090287771493e-26	2.319895845393215e-15	1.7432383431310897e-14	1.9733255817548357e-13	1.317314335929836e-14
84000000	0.0049550837199337835	1.9579838629097318e-49	2.0371676013286864e-61	6.860848399849608e-11	6.2691519166316e-15	0.00008983242267893862	6.334090287771493e-26	2.319895845393215e-15	1.7432383431310897e-14	1.9733255817548357e-13	1.317314335929836e-14
84100000	0.0049550837199337835	1.9579838629097318e-49	2.0371676013286864e-61	6.860848399849608e-11	6.2691519166316e-15	0.00008983242267893862	6.334090287771493e-26	2.319895845393215e-15	1.7432383431310897e-14	1.9733255817548357e-13	1.317314335929836e-14
84200000	0.0049550837199337835	1.9579838629097318e-49	2.0371676013286864e-61	6.860848399849608e-11	6.2691519166316e-15	0.00008983242267893862	6.334090287771493e-26	2.319895845393215e-15	1.7432383431310897e-14	1.9733255817548357e-13	1.317314335929836e-14
84300000	0.0049550837199337835	1.9579838629097318e-49	2.0371676013286864e-61	6.860848399849608e-11	6.2691519166316e-15	0.00008983242267893862	6.334090287771493e-26	2.319895845393215e-15	1.7432383431310897e-14	1.9733255817548357e-13	1.317314335929836e-14
84400000	0.0049550837199337835	1.9579838629097318e-49	2.0371676013286864e-61	6.860848399849608e-11	6.2691519166316e-15	0.00008983242267893862	6.334090287771493e-26	2.319895845393215e-15	1.7432383431310897e-14	1.9733255817548357e-13	1.317314335929836e-14
84500000	0.0049550837199337835	1.9579838629097318e-49	2.0371676013286864e-61	6.860848399849608e-11	6.2691519166316e-15	0.00008983242267893862	6.334090287771493e-26	2.319895845393215e-15	1.7432383431310897e-14	1.9733255817548357e-13	1.317314335929836e-14
84600000	0.0049550837199337835	1.9579838629097318e-49	2.0371676013286864e-61	6.860848399849608e-11	6.2691519166316e-15	0.00008983242267893862	6.334090287771493e-26	2.319895845393215e-15	1.7432383431310897e-14	1.9733255817548357e-13	1.317314335929836e-14
84700000	0.0049550837199337835	1.9579838629097318e-49	2.0371676013286864e-61	6.860848399849608e-11	6.2691519166316e-15	0.00008983242267893862	6.334090287771493e-26	2.319895845393215e-15	1.7432383431310897e-14	1.9733255817548357e-13	1.317314335929836e-14
84800000	0.0049550837199337835	1.9579838629097318e-49	2.0371676013286868e-61	6.860848399849608e-11	6.2691519166316e-15	0.00008983242267893862	6.334090287771493e-26	2.319895845393215e-15	1.7432383431310897e-14	1.9733255817548357e-13	1.317314335929836e-14
84900000	0.0049550837199337835	1.9579838629097318e-49	2.0371676013286868e-61	6.860848399849608e-11	6.2691519166316e-15	0.00008983242267893862	6.334090287771493e-26	2.319895845393215e-15	1.7432383431310897e-14	1.9733255817548357e-13	1.317314335929836e-14
85000000	0.0049550837199337835	1.9579838629097318e-49	2.0371676013286868e-61	6.860848399849608e-11	6.2691519166316e-15	0.00008983242267893862	6.334090287771493e-26	2.319895845393215e-15	1.7432383431310897e-14	1.9733255817548357e-13	1.317314335929836e-14
85100000	0.0049550837199337835	1.9579838629097318e-49	2.0371676013286868e-61	6.860848399849608e-11	6.2691519166316e-15	0.00008983242267893862	6.334090287771493e-26	2.319895845393215e-15	1.7432383431310897e-14	1.9733255817548357e-13	1.317314335929836e-14
85200000	0.0049550837199337835	1.9579838629097318e-49	2.0371676013286868e-61	6.860848399849608e-11	6.2691519166316e-15	0.00008983242267893862	6.334090287771493e-26	2.319895845393215e-15	1.7432383431310897e-14	1.9733255817548357e-13	1.317314335929836e-14
85300000	0.0049550837199337835	1.9579838629097318e-49	2.0371676013286868e-61	6.860848399849608e-11	6.2691519166316e-15	0.00008983242267893862	6.334090287771493e-26	2.319895845393215e-15	1.7432383431310897e-14	1.9733255817548357e-13	1.317314335929836e-14
85400000	0.0049550837199337835	1.9579838629097318e-49	2.0371676013286868e-61	6.860848399849608e-11	6.2691519166316e-15	0.00008983242267893862	6.334090287771493e-26	2.319895845393215e-15	1.7432383431310897e-14	1.9733255817548357e-13	1.317314335929836e-14
85500000	0.0049550837199337835	1.9579838629097318e-49	2.0371676013286868e-61	6.860848399849608e-11	6.2691519166316e-15	0.00008983242267893862	6.334090287771493e-26	2.319895845393215e-15	1.7432383431310897e-14	1.9733255817548357e-13	1.317314335929836e-14
85600000	0.0049550837199337835	1.9579838629097318e-49	2.0371676013286868e-61	6.860848399849608e-11	6.2691519166316e-15	0.00008983242267893862	6.334090287771493e-26	2.319895845393215e-15	1.7432383431310897e-14	1.9733255817548357e-13	1.317314335929836e-14
85700000	0.0049550837199337835	1.9579838629097318e-49	2.0371676013286868e-61	6.860848399849608e-11	6.2691519166316e-15	0.00008983242267893862	6.334090287771493e-26	2.319895845393215e-15	1.7432383431310897e-14	1.9733255817548357e-13	1.317314335929836e-14
85800000	0.0049550837199337835	1.9579838629097318e-49	2.0371676013286868e-61	6.860848399849608e-11	6.2691519166316e-15	0.00008983242267893862	6.334090287771493e-26	2.319895845393215e-15	1.7432383431310897e-14	1.9733255817548357e-13	1.317314335929836e-14
85900000	0.0049550837199337835	1.9579838629097318e-49	2.0371676013286868e-61	6.860848399849608e-11	6.2691519166316e-15	0.00008983242267893862	6.334090287771493e-26	2.319895845393215e-15	1.7432383431310897e-14	1.9733255817548357e-13	1.317314335929836e-14
86000000	0.0049550837199337835	1.9579838629097318e-49	2.0371676013286868e-61	6.860848399849608e-11	6.2691519166316e-15	0.00008983242267893862	6.334090287771493e-26	2.319895845393215e-15	1.7432383431310897e-14	1.9733255817548357e-13	1.317314335929836e-14
86100000	0.0049550837199337835	1.9579838629097318e-49	2.0371676013286868e-61	6.860848399849608e-11	6.2691519166316e-15	0.00008983242267893862	6.334090287771493e-26	2.319895845393215e-15	1.7432383431310897e-14	1.9733255817548357e-13	1.317314335929836e-14
86200000	0.0049550837199337835	1.9579838629097318e-49	2.0371676013286868e-61	6.860848399849608e-11	6.2691519166316e-15	0.00008983242267893862	6.334090287771493e-26	2.319895845393215e-15	1.7432383431310897e-14	1.9733255817548357e-13	1.317314335929836e-14
86300000	0.0049550837199337835	1.9579838629097318e-49	2.0371676013286868e-61	6.860848399849608e-11	6.2691519166316e-15	0.00008983242267893862	6.334090287771493e-26	2.319895845393215e-15	1.7432383431310897e-14	1.9733255817548357e-13	1.317314335929836e-14
86400000	0.0049550837199337835	1.9579838629097318e-49	2.0371676013286868e-61	6.860848399849608e-11	6.2691519166316e-15	0.00008983242267893862	6.334090287771493e-26	2.319895845393215e-15	1.7432383431310897e-14	1.9733255817548357e-13	1.317314335929836e-14
86500000	0.0049550837199337835	1.9579838629097318e-49	2.0371676013286868e-61	6.860848399849608e-11	6.2691519166316e-15	0.00008983242267893862	6.334090287771493e-26	2.319895845393215e-15	1.7432383431310897e-14	1.9733255817548357e-13	1.317314335929836e-14
86600000	0.0049550837199337835	1.9579838629097318e-49	2.0371676013286868e-61	6.860848399849608e-11	6.2691519166316e-15	0.00008983242267893862	6.334090287771493e-26	2.319895845393215e-15	1.7432383431310897e-14	1.9733255817548357e-13	1.317314335929836e-14
86700000	0.0049550837199337835	1.9579838629097318e-49	2.0371676013286868e-61	6.860848399849608e-11	6.2691519166316e-15	0.00008983242267893862	6.334090287771493e-26	2.319895845393215e-15	1.7432383431310897e-14	1.9733255817548357e-13	1.317314335929836e-14
86800000	0.0049550837199337835	1.9579838629097318e-49	2.0371676013286868e-61	6.860848399849608e-11	6.2691519166316e-15	0.00008983242267893862	6.334090287771493e-26	2.319895845393215e-15	1.7432383431310897e-14	1.9733255817548357e-13	1.317314335929836e-14
86900000	0.0049550837199337835	1.9579838629097318e-49	2.0371676013286868e-61	6.860848399849608e-11	6.2691519166316e-15	0.00008983242267893862	6.334090287771493e-26	2.319895845393215e-15	1.7432383431310897e-14	1.9733255817548357e-13	1.317314335929836e-14
87000000	0.0049550837199337835	1.9579838629097318e-49	2.0371676013286868e-61	6.860848399849608e-11	6.2691519166316e-15	0.00008983242267893862	6.334090287771493e-26	2.319895845393215e-15	1.7432383431310897e-14	1.9733255817548357e-13	1.317314335929836e-14
87100000	0.0049550837199337835	1.9579838629097318e-49	2.0371676013286868e-61	6.860848399849608e-11	6.2691519166316e-15	0.00008983242267893862	6.334090287771493e-26	2.319895845393215e-15	1.7432383431310897e-14	1.9733255817548357e-13	1.317314335929836e-14
87200000	0.0049550837199337835	1.9579838629097318e-49	2.0371676013286868e-61	6.860848399849608e-11	6.2691519166316e-15	0.00008983242267893862	6.334090287771493e-26	2.319895845393215e-15	1.7432383431310897e-14	1.9733255817548357e-13	1.317314335929836e-14
87300000	0.0049550837199337835	1.9579838629097318e-49	2.0371676013286868e-61	6.860848399849608e-11	6.2691519166316e-15	0.00008983242267893862	6.334090287771493e-26	2.319895845393215e-15	1.7432383431310897e-14	1.9733255817548357e-13	1.317314335929836e-14
87400000	0.0049550837199337835	1.9579838629097318e-49	2.0371676013286868e-61	6.860848399849608e-11	6.2691519166316e-15	0.00008983242267893862	6.334090287771493e-26	2.319895845393215e-15	1.7432383431310897e-14	1.9733255817548357e-13	1.317314335929836e-14
87500000	0.0049550837199337835	1.9579838629097318e-49	2.0371676013286868e-61	6.860848399849608e-11	6.2691519166316e-15	0.00008983242267893862	6.334090287771493e-26	2.319895845393215e-15	1.7432383431310897e-14	1.9733255817548357e-13	1.317314335929836e-14
87600000	0.0049550837199337835	1.9579838629097318e-49	2.0371676013286868e-61	6.860848399849608e-11	6.2691519166316e-15	0.00008983242267893862	6.334090287771493e-26	2.319895845393215e-15	1.7432383431310897e-14	1.9733255817548357e-13	1.317314335929836e-14
87700000	0.0049550837199337835	1.9579838629097318e-49	2.0371676013286868e-61	6.860848399849608e-11	6.2691519166316e-15	0.00008983242267893862	6.334090287771493e-26	2.319895845393215e-15	1.7432383431310897e-14	1.9733255817548357e-13	1.317314335929836e-14
87800000	0.0049550837199337835	1.9579838629097318e-49	2.0371676013286868e-61	6.860848399849608e-11	6.2691519166316e-15	0.00008983242267893862	6.334090287771493e-26	2.319895845393215e-15	1.7432383431310897e-14	1.9733255817548357e-13	1.317314335929836e-14
87900000	0.0049550837199337835	1.9579838629097318e-49	2.0371676013286868e-61	6.860848399849608e-11	6.2691519166316e-15	0.00008983242267893862	6.334090287771493e-26	2.319895845393215e-15	1.7432383431310897e-14	1.9733255817548357e-13	1.317314335929836e-14
88000000	0.0049550837199337835	1.9579838629097318e-49	2.0371676013286868e-61	6.860848399849608e-11	6.2691519166316e-15	0.00008983242267893862	6.334090287771493e-26	2.319895845393215e-15	1.7432383431310897e-14	1.9733255817548357e-13	1.317314335929836e-14
88100000	0.0049550837199337835	1.9579838629097318e-49	2.0371676013286868e-61	6.860848399849608e-11	6.2691519166316e-15	0.00008983242267893862	6.334090287771493e-26	2.319895845393215e-15	1.7432383431310897e-14	1.9733255817548357e-13	1.317314335929836e-14
88200000	0.0049550837199337835	1.9579838629097318e-49	2.0371676013286868e-61	6.860848399849608e-11	6.2691519166316e-15	0.00008983242267893862	6.334090287771493e-26	2.319895845393215e-15	1.7432383431310897e-14	1.9733255817548357e-13	1.317314335929836e-14
88300000	0.0049550837199337835	1.9579838629097318e-49	2.0371676013286868e-61	6.860848399849608e-11	6.2691519166316e-15	0.00008983242267893862	6.334090287771493e-26	2.319895845393215e-15	1.7432383431310897e-14	1.9733255817548357e-13	1.317314335929836e-14
88400000	0.0049550837199337835	1.9579838629097318e-49	2.0371676013286868e-61	6.860848399849608e-11	6.2691519166316e-15	0.00008983242267893862	6.334090287771493e-26	2.319895845393215e-15	1.7432383431310897e-14	1.9733255817548357e-13	1.317314335929836e-14
88500000	0.0049550837199337835	1.9579838629097318e-49	2.0371676013286868e-61	6.860848399849608e-11	6.2691519166316e-15	0.00008983242267893862	6.334090287771493e-26	2.319895845393215e-15	1.7432383431310897e-14	1.9733255817548357e-13	1.317314335929836e-14
88600000	0.0049550837199337835	1.9579838629097318e-49	2.0371676013286868e-61	6.860848399849608e-11	6.2691519166316e-15	0.00008983242267893862	6.334090287771493e-26	2.319895845393215e-15	1.7432383431310897e-14	1.9733255817548357e-13	1.317314335929836e-14
88700000	0.0049550837199337835	1.957983862909732e-49	2.0371676013286868e-61	6.860848399849608e-11	6.2691519166316e-15	0.00008983242267893862	6.334090287771493e-26	2.319895845393215e-15	1.7432383431310897e-14	1.9733255817548357e-13	1.317314335929836e-14
88800000	0.0049550837199337835	1.957983862909732e-49	2.0371676013286868e-61	6.860848399849608e-11	6.2691519166316e-15	0.00008983242267893862	6.334090287771493e-26	2.319895845393215e-15	1.7432383431310897e-14	1.9733255817548357e-13	1.317314335929836e-14
88900000	0.0049550837199337835	1.957983862909732e-49	2.0371676013286868e-61	6.860848399849608e-11	6.2691519166316e-15	0.00008983242267893862	6.334090287771493e-26	2.319895845393215e-15	1.7432383431310897e-14	1.9733255817548357e-13	1.317314335929836e-14
89000000	0.0049550837199337835	1.957983862909732e-49	2.0371676013286868e-61	6.860848399849608e-11	6.2691519166316e-15	0.00008983242267893862	6.334090287771493e-26	2.319895845393215e-15	1.7432383431310897e-14	1.9733255817548357e-13	1.317314335929836e-14
89100000	0.0049550837199337835	1.957983862909732e-49	2.0371676013286868e-61	6.860848399849608e-11	6.2691519166316e-15	0.00008983242267893862	6.334090287771493e-26	2.319895845393215e-15	1.7432383431310897e-14	1.9733255817548357e-13	1.317314335929836e-14
89200000	0.0049550837199337835	1.957983862909732e-49	2.0371676013286868e-61	6.860848399849608e-11	6.2691519166316e-15	0.00008983242267893862	6.334090287771493e-26	2.319895845393215e-15	1.7432383431310897e-14	1.9733255817548357e-13	1.317314335929836e-14
89300000	0.0049550837199337835	1.957983862909732e-49	2.0371676013286868e-61	6.860848399849608e-11	6.2691519166316e-15	0.00008983242267893862	6.334090287771493e-26	2.319895845393215e-15	1.7432383431310897e-14	1.9733255817548357e-13	1.317314335929836e-14
89400000	0.0049550837199337835	1.957983862909732e-49	2.0371676013286868e-61	6.860848399849608e-11	6.2691519166316e-15	0.00008983242267893862	6.334090287771493e-26	2.319895845393215e-15	1.7432383431310897e-14	1.9733255817548357e-13	1.317314335929836e-14
89500000	0.0049550837199337835	1.957983862909732e-49	2.0371676013286864e-61	6.860848399849608e-11	6.2691519166316e-15	0.00008983242267893862	6.334090287771493e-26	2.319895845393215e-15	1.7432383431310897e-14	1.9733255817548357e-13	1.317314335929836e-14
89600000	0.0049550837199337835	1.957983862909732e-49	2.0371676013286864e-61	6.860848399849608e-11	6.2691519166316e-15	0.00008983242267893862	6.334090287771493e-26	2.319895845393215e-15	1.7432383431310897e-14	1.9733255817548357e-13	1.317314335929836e-14
89700000	0.0049550837199337835	1.957983862909732e-49	2.0371676013286864e-61	6.860848399849608e-11	6.2691519166316e-15	0.00008983242267893862	6.334090287771493e-26	2.319895845393215e-15	1.7432383431310897e-14	1.9733255817548357e-13	1.317314335929836e-14
89800000	0.0049550837199337835	1.957983862909732e-49	2.0371676013286864e-61	6.860848399849608e-11	6.2691519166316e-15	0.00008983242267893862	6.334090287771493e-26	2.319895845393215e-15	1.7432383431310897e-14	1.9733255817548357e-13	1.317314335929836e-14
89900000	0.0049550837199337835	1.957983862909732e-49	2.0371676013286864e-61	6.860848399849608e-11	6.2691519166316e-15	0.00008983242267893862	6.334090287771493e-26	2.319895845393215e-15	1.7432383431310897e-14	1.9733255817548357e-13	1.317314335929836e-14
90000000	0.0049550837199337835	1.957983862909732e-49	2.0371676013286864e-61	6.860848399849608e-11	6.2691519166316e-15	0.00008983242267893862	6.334090287771493e-26	2.319895845393215e-15	1.7432383431310897e-14	1.9733255817548357e-13	1.317314335929836e-14
90100000	0.0049550837199337835	1.957983862909732e-49	2.0371676013286864e-61	6.860848399849608e-11	6.2691519166316e-15	0.00008983242267893862	6.334090287771493e-26	2.319895845393215e-15	1.7432383431310897e-14	1.9733255817548357e-13	1.317314335929836e-14
90200000	0.0049550837199337835	1.957983862909732e-49	2.0371676013286864e-61	6.860848399849608e-11	6.2691519166316e-15	0.00008983242267893862	6.334090287771493e-26	2.319895845393215e-15	1.7432383431310897e-14	1.9733255817548357e-13	1.317314335929836e-14
90300000	0.0049550837199337835	1.957983862909732e-49	2.0371676013286864e-61	6.860848399849608e-11	6.2691519166316e-15	0.0000898324226789386	6.334090287771493e-26	2.3198958453932145e-15	1.7432383431310897e-14	1.9733255817548357e-13	1.317314335929836e-14
90400000	0.0049550837199337835	1.957983862909732e-49	2.0371676013286864e-61	6.860848399849608e-11	6.2691519166315996e-15	0.0000898324226789386	6.334090287771493e-26	2.3198958453932145e-15	1.7432383431310897e-14	1.9733255817548354e-13	1.317314335929836e-14
90500000	0.004955083719933783	1.957983862909732e-49	2.0371676013286864e-61	6.860848399849608e-11	6.2691519166315996e-15	0.0000898324226789386	6.334090287771493e-26	2.3198958453932145e-15	1.7432383431310897e-14	1.9733255817548354e-13	1.317314335929836e-14
90600000	0.004955083719933783	1.957983862909732e-49	2.0371676013286864e-61	6.860848399849608e-11	6.2691519166315996e-15	0.0000898324226789386	6.334090287771493e-26	2.3198958453932145e-15	1.7432383431310897e-14	1.9733255817548354e-13	1.317314335929836e-14
90700000	0.004955083719933783	1.957983862909732e-49	2.0371676013286864e-61	6.860848399849608e-11	6.2691519166315996e-15	0.0000898324226789386	6.334090287771493e-26	2.3198958453932145e-15	1.7432383431310897e-14	1.9733255817548354e-13	1.317314335929836e-14
90800000	0.004955083719933783	1.957983862909732e-49	2.0371676013286864e-61	6.860848399849608e-11	6.2691519166315996e-15	0.0000898324226789386	6.334090287771493e-26	2.3198958453932145e-15	1.7432383431310897e-14	1.9733255817548354e-13	1.317314335929836e-14
90900000	0.004955083719933783	1.957983862909732e-49	2.0371676013286864e-61	6.860848399849608e-11	6.2691519166315996e-15	0.0000898324226789386	6.334090287771493e-26	2.3198958453932145e-15	1.7432383431310897e-14	1.9733255817548354e-13	1.317314335929836e-14
91000000	0.004955083719933783	1.957983862909732e-49	2.0371676013286864e-61	6.860848399849608e-11	6.2691519166315996e-15	0.0000898324226789386	6.334090287771493e-26	2.3198958453932145e-15	1.7432383431310897e-14	1.9733255817548354e-13	1.317314335929836e-14
91100000	0.004955083719933783	1.957983862909732e-49	2.0371676013286864e-61	6.860848399849608e-11	6.2691519166315996e-15	0.0000898324226789386	6.334090287771493e-26	2.3198958453932145e-15	1.7432383431310897e-14	1.9733255817548354e-13	1.317314335929836e-14
91200000	0.004955083719933783	1.957983862909732e-49	2.0371676013286864e-61	6.860848399849608e-11	6.2691519166315996e-15	0.0000898324226789386	6.334090287771493e-26	2.3198958453932145e-15	1.7432383431310897e-14	1.9733255817548354e-13	1.317314335929836e-14
91300000	0.004955083719933783	1.957983862909732e-49	2.0371676013286864e-61	6.860848399849608e-11	6.2691519166315996e-15	0.0000898324226789386	6.334090287771493e-26	2.3198958453932145e-15	1.7432383431310897e-14	1.9733255817548354e-13	1.317314335929836e-14
91400000	0.004955083719933783	1.957983862909732e-49	2.0371676013286864e-61	6.860848399849608e-11	6.2691519166315996e-15	0.0000898324226789386	6.334090287771493e-26	2.3198958453932145e-15	1.7432383431310897e-14	1.9733255817548354e-13	1.317314335929836e-14
91500000	0.004955083719933783	1.957983862909732e-49	2.0371676013286864e-61	6.860848399849608e-11	6.2691519166315996e-15	0.0000898324226789386	6.334090287771493e-26	2.3198958453932145e-15	1.7432383431310897e-14	1.9733255817548354e-13	1.317314335929836e-14
91600000	0.004955083719933783	1.9579838629097325e-49	2.0371676013286864e-61	6.860848399849608e-11	6.2691519166315996e-15	0.0000898324226789386	6.334090287771493e-26	2.3198958453932145e-15	1.7432383431310897e-14	1.9733255817548354e-13	1.317314335929836e-14
91700000	0.004955083719933783	1.9579838629097325e-49	2.037167601328686e-61	6.860848399849608e-11	6.2691519166315996e-15	0.0000898324226789386	6.334090287771493e-26	2.3198958453932145e-15	1.7432383431310897e-14	1.9733255817548354e-13	1.317314335929836e-14
91800000	0.004955083719933783	1.9579838629097325e-49	2.037167601328686e-61	6.860848399849608e-11	6.2691519166315996e-15	0.0000898324226789386	6.334090287771493e-26	2.3198958453932145e-15	1.7432383431310897e-14	1.9733255817548354e-13	1.317314335929836e-14
91900000	0.004955083719933783	1.9579838629097325e-49	2.037167601328686e-61	6.860848399849608e-11	6.2691519166315996e-15	0.0000898324226789386	6.334090287771493e-26	2.3198958453932145e-15	1.7432383431310897e-14	1.9733255817548354e-13	1.317314335929836e-14
92000000	0.004955083719933783	1.9579838629097325e-49	2.037167601328686e-61	6.860848399849608e-11	6.2691519166315996e-15	0.0000898324226789386	6.334090287771493e-26	2.3198958453932145e-15	1.7432383431310897e-14	1.9733255817548354e-13	1.317314335929836e-14
92100000	0.004955083719933783	1.9579838629097325e-49	2.037167601328686e-61	6.860848399849608e-11	6.2691519166315996e-15	0.0000898324226789386	6.334090287771493e-26	2.3198958453932145e-15	1.7432383431310897e-14	1.9733255817548354e-13	1.317314335929836e-14
92200000	0.004955083719933783	1.9579838629097325e-49	2.037167601328686e-61	6.860848399849608e-11	6.2691519166315996e-15	0.0000898324226789386	6.334090287771493e-26	2.3198958453932145e-15	1.7432383431310897e-14	1.9733255817548354e-13	1.317314335929836e-14
92300000	0.004955083719933783	1.9579838629097325e-49	2.037167601328686e-61	6.860848399849608e-11	6.2691519166315996e-15	0.0000898324226789386	6.334090287771493e-26	2.3198958453932145e-15	1.7432383431310897e-14	1.9733255817548354e-13	1.317314335929836e-14
92400000	0.004955083719933783	1.9579838629097325e-49	2.037167601328686e-61	6.860848399849608e-11	6.2691519166315996e-15	0.0000898324226789386	6.334090287771493e-26	2.3198958453932145e-15	1.7432383431310897e-14	1.9733255817548354e-13	1.317314335929836e-14
92500000	0.004955083719933783	1.9579838629097325e-49	2.037167601328686e-61	6.860848399849608e-11	6.2691519166315996e-15	0.0000898324226789386	6.334090287771493e-26	2.3198958453932145e-15	1.7432383431310897e-14	1.9733255817548354e-13	1.317314335929836e-14
92600000	0.004955083719933783	1.9579838629097325e-49	2.037167601328686e-61	6.860848399849608e-11	6.2691519166315996e-15	0.0000898324226789386	6.334090287771493e-26	2.3198958453932145e-15	1.7432383431310897e-14	1.9733255817548354e-13	1.317314335929836e-14
92700000	0.004955083719933783	1.9579838629097325e-49	2.037167601328686e-61	6.860848399849608e-11	6.2691519166315996e-15	0.0000898324226789386	6.334090287771493e-26	2.3198958453932145e-15	1.7432383431310897e-14	1.9733255817548354e-13	1.317314335929836e-14
92800000	0.004955083719933783	1.9579838629097325e-49	2.037167601328686e-61	6.860848399849608e-11	6.2691519166315996e-15	0.0000898324226789386	6.334090287771493e-26	2.3198958453932145e-15	1.7432383431310897e-14	1.9733255817548354e-13	1.317314335929836e-14
92900000	0.004955083719933783	1.9579838629097325e-49	2.037167601328686e-61	6.860848399849608e-11	6.2691519166315996e-15	0.0000898324226789386	6.334090287771493e-26	2.3198958453932145e-15	1.7432383431310897e-14	1.9733255817548354e-13	1.317314335929836e-14
93000000	0.004955083719933783	1.9579838629097325e-49	2.037167601328686e-61	6.860848399849608e-11	6.2691519166315996e-15	0.0000898324226789386	6.334090287771493e-26	2.3198958453932145e-15	1.7432383431310897e-14	1.9733255817548354e-13	1.317314335929836e-14
93100000	0.004955083719933783	1.9579838629097325e-49	2.037167601328686e-61	6.860848399849608e-11	6.2691519166315996e-15	0.0000898324226789386	6.334090287771493e-26	2.3198958453932145e-15	1.7432383431310897e-14	1.9733255817548354e-13	1.317314335929836e-14
93200000	0.004955083719933783	1.9579838629097325e-49	2.037167601328686e-61	6.860848399849608e-11	6.2691519166315996e-15	0.0000898324226789386	6.334090287771493e-26	2.3198958453932145e-15	1.7432383431310897e-14	1.9733255817548354e-13	1.317314335929836e-14
93300000	0.004955083719933783	1.9579838629097325e-49	2.037167601328686e-61	6.860848399849608e-11	6.2691519166315996e-15	0.0000898324226789386	6.334090287771493e-26	2.3198958453932145e-15	1.7432383431310897e-14	1.9733255817548354e-13	1.317314335929836e-14
93400000	0.004955083719933783	1.9579838629097325e-49	2.037167601328686e-61	6.860848399849608e-11	6.2691519166315996e-15	0.0000898324226789386	6.334090287771493e-26	2.3198958453932145e-15	1.7432383431310897e-14	1.9733255817548354e-13	1.317314335929836e-14
93500000	0.004955083719933783	1.9579838629097325e-49	2.037167601328686e-61	6.860848399849608e-11	6.2691519166315996e-15	0.0000898324226789386	6.334090287771493e-26	2.3198958453932145e-15	1.7432383431310897e-14	1.9733255817548354e-13	1.317314335929836e-14
93600000	0.004955083719933783	1.9579838629097325e-49	2.037167601328686e-61	6.860848399849608e-11	6.2691519166315996e-15	0.0000898324226789386	6.334090287771493e-26	2.3198958453932145e-15	1.7432383431310897e-14	1.9733255817548354e-13	1.317314335929836e-14
93700000	0.004955083719933783	1.9579838629097325e-49	2.037167601328686e-61	6.860848399849608e-11	6.2691519166315996e-15	0.0000898324226789386	6.334090287771493e-26	2.3198958453932145e-15	1.7432383431310897e-14	1.9733255817548354e-13	1.317314335929836e-14
93800000	0.004955083719933783	1.9579838629097325e-49	2.037167601328686e-61	6.860848399849608e-11	6.2691519166315996e-15	0.0000898324226789386	6.334090287771493e-26	2.3198958453932145e-15	1.7432383431310897e-14	1.9733255817548354e-13	1.317314335929836e-14
93900000	0.004955083719933783	1.9579838629097325e-49	2.037167601328686e-61	6.860848399849608e-11	6.2691519166315996e-15	0.0000898324226789386	6.334090287771493e-26	2.3198958453932145e-15	1.7432383431310897e-14	1.9733255817548354e-13	1.317314335929836e-14
94000000	0.004955083719933783	1.9579838629097325e-49	2.037167601328686e-61	6.860848399849608e-11	6.2691519166315996e-15	0.0000898324226789386	6.334090287771493e-26	2.3198958453932145e-15	1.7432383431310897e-14	1.9733255817548354e-13	1.317314335929836e-14
94100000	0.004955083719933783	1.9579838629097325e-49	2.037167601328686e-61	6.860848399849608e-11	6.2691519166315996e-15	0.0000898324226789386	6.334090287771493e-26	2.3198958453932145e-15	1.7432383431310897e-14	1.9733255817548354e-13	1.317314335929836e-14
94200000	0.004955083719933783	1.9579838629097325e-49	2.037167601328686e-61	6.860848399849608e-11	6.2691519166315996e-15	0.0000898324226789386	6.334090287771493e-26	2.3198958453932145e-15	1.7432383431310897e-14	1.9733255817548354e-13	1.317314335929836e-14
94300000	0.004955083719933783	1.9579838629097325e-49	2.037167601328686e-61	6.860848399849608e-11	6.2691519166315996e-15	0.0000898324226789386	6.334090287771493e-26	2.3198958453932145e-15	1.7432383431310897e-14	1.9733255817548354e-13	1.317314335929836e-14
94400000	0.004955083719933783	1.9579838629097325e-49	2.037167601328686e-61	6.860848399849608e-11	6.2691519166315996e-15	0.0000898324226789386	6.334090287771493e-26	2.3198958453932145e-15	1.7432383431310897e-14	1.9733255817548354e-13	1.317314335929836e-14
94500000	0.004955083719933783	1.9579838629097325e-49	2.037167601328686e-61	6.860848399849608e-11	6.2691519166315996e-15	0.0000898324226789386	6.334090287771493e-26	2.3198958453932145e-15	1.7432383431310897e-14	1.9733255817548354e-13	1.317314335929836e-14
94600000	0.004955083719933783	1.9579838629097325e-49	2.037167601328686e-61	6.860848399849608e-11	6.2691519166315996e-15	0.0000898324226789386	6.334090287771493e-26	2.3198958453932145e-15	1.7432383431310897e-14	1.9733255817548354e-13	1.317314335929836e-14
94700000	0.004955083719933783	1.9579838629097325e-49	2.037167601328686e-61	6.860848399849608e-11	6.2691519166315996e-15	0.0000898324226789386	6.334090287771493e-26	2.3198958453932145e-15	1.7432383431310897e-14	1.9733255817548354e-13	1.317314335929836e-14
94800000	0.004955083719933783	1.9579838629097325e-49	2.037167601328686e-61	6.860848399849608e-11	6.2691519166315996e-15	0.0000898324226789386	6.334090287771493e-26	2.3198958453932145e-15	1.7432383431310897e-14	1.9733255817548354e-13	1.317314335929836e-14
94900000	0.004955083719933783	1.9579838629097325e-49	2.037167601328686e-61	6.860848399849608e-11	6.2691519166315996e-15	0.0000898324226789386	6.334090287771493e-26	2.3198958453932145e-15	1.7432383431310897e-14	1.9733255817548354e-13	1.317314335929836e-14
95000000	0.004955083719933783	1.9579838629097325e-49	2.037167601328686e-61	6.860848399849608e-11	6.2691519166315996e-15	0.0000898324226789386	6.334090287771493e-26	2.3198958453932145e-15	1.7432383431310897e-14	1.9733255817548354e-13	1.317314335929836e-14
95100000	0.004955083719933783	1.9579838629097325e-49	2.037167601328686e-61	6.860848399849608e-11	6.2691519166315996e-15	0.0000898324226789386	6.334090287771493e-26	2.3198958453932145e-15	1.7432383431310897e-14	1.9733255817548354e-13	1.317314335929836e-14
95200000	0.004955083719933783	1.9579838629097325e-49	2.037167601328686e-61	6.860848399849608e-11	6.2691519166315996e-15	0.0000898324226789386	6.334090287771493e-26	2.3198958453932145e-15	1.7432383431310897e-14	1.9733255817548354e-13	1.317314335929836e-14
95300000	0.004955083719933783	1.9579838629097325e-49	2.037167601328686e-61	6.860848399849608e-11	6.2691519166315996e-15	0.0000898324226789386	6.334090287771493e-26	2.3198958453932145e-15	1.7432383431310897e-14	1.9733255817548354e-13	1.317314335929836e-14
95400000	0.004955083719933783	1.9579838629097325e-49	2.037167601328686e-61	6.860848399849608e-11	6.2691519166315996e-15	0.0000898324226789386	6.334090287771493e-26	2.3198958453932145e-15	1.7432383431310897e-14	1.9733255817548354e-13	1.317314335929836e-14
95500000	0.004955083719933783	1.9579838629097325e-49	2.037167601328686e-61	6.860848399849608e-11	6.2691519166315996e-15	0.0000898324226789386	6.334090287771493e-26	2.3198958453932145e-15	1.7432383431310897e-14	1.9733255817548354e-13	1.317314335929836e-14
95600000	0.004955083719933783	1.9579838629097325e-49	2.037167601328686e-61	6.860848399849608e-11	6.2691519166315996e-15	0.0000898324226789386	6.334090287771493e-26	2.3198958453932145e-15	1.7432383431310897e-14	1.9733255817548354e-13	1.317314335929836e-14
95700000	0.004955083719933783	1.9579838629097325e-49	2.037167601328686e-61	6.860848399849608e-11	6.2691519166315996e-15	0.0000898324226789386	6.334090287771493e-26	2.3198958453932145e-15	1.7432383431310897e-14	1.9733255817548354e-13	1.317314335929836e-14
95800000	0.004955083719933783	1.9579838629097325e-49	2.037167601328686e-61	6.860848399849608e-11	6.2691519166315996e-15	0.0000898324226789386	6.334090287771493e-26	2.3198958453932145e-15	1.7432383431310897e-14	1.9733255817548354e-13	1.317314335929836e-14
95900000	0.004955083719933783	1.9579838629097325e-49	2.037167601328686e-61	6.860848399849608e-11	6.2691519166315996e-15	0.0000898324226789386	6.334090287771493e-26	2.3198958453932145e-15	1.7432383431310897e-14	1.9733255817548354e-13	1.317314335929836e-14
96000000	0.004955083719933783	1.9579838629097325e-49	2.037167601328686e-61	6.860848399849608e-11	6.2691519166315996e-15	0.0000898324226789386	6.334090287771493e-26	2.3198958453932145e-15	1.7432383431310897e-14	1.9733255817548354e-13	1.317314335929836e-14
96100000	0.004955083719933783	1.9579838629097325e-49	2.037167601328686e-61	6.860848399849608e-11	6.2691519166315996e-15	0.0000898324226789386	6.334090287771493e-26	2.3198958453932145e-15	1.7432383431310897e-14	1.9733255817548354e-13	1.317314335929836e-14
96200000	0.004955083719933783	1.9579838629097325e-49	2.037167601328686e-61	6.860848399849608e-11	6.2691519166315996e-15	0.0000898324226789386	6.334090287771493e-26	2.3198958453932145e-15	1.7432383431310897e-14	1.9733255817548354e-13	1.317314335929836e-14
96300000	0.004955083719933783	1.9579838629097325e-49	2.037167601328686e-61	6.860848399849608e-11	6.2691519166315996e-15	0.0000898324226789386	6.334090287771493e-26	2.3198958453932145e-15	1.7432383431310897e-14	1.9733255817548354e-13	1.317314335929836e-14
96400000	0.004955083719933783	1.9579838629097325e-49	2.037167601328686e-61	6.860848399849608e-11	6.2691519166315996e-15	0.0000898324226789386	6.334090287771493e-26	2.3198958453932145e-15	1.7432383431310897e-14	1.9733255817548354e-13	1.317314335929836e-14
96500000	0.004955083719933783	1.9579838629097325e-49	2.037167601328686e-61	6.860848399849608e-11	6.2691519166315996e-15	0.0000898324226789386	6.334090287771493e-26	2.3198958453932145e-15	1.7432383431310897e-14	1.9733255817548354e-13	1.317314335929836e-14
96600000	0.004955083719933783	1.9579838629097325e-49	2.037167601328686e-61	6.860848399849608e-11	6.2691519166315996e-15	0.0000898324226789386	6.334090287771493e-26	2.3198958453932145e-15	1.7432383431310897e-14	1.9733255817548354e-13	1.317314335929836e-14
96700000	0.004955083719933783	1.9579838629097325e-49	2.037167601328686e-61	6.860848399849608e-11	6.2691519166315996e-15	0.0000898324226789386	6.334090287771493e-26	2.3198958453932145e-15	1.7432383431310897e-14	1.9733255817548354e-13	1.317314335929836e-14
96800000	0.004955083719933783	1.9579838629097325e-49	2.037167601328686e-61	6.860848399849608e-11	6.2691519166315996e-15	0.0000898324226789386	6.334090287771493e-26	2.3198958453932145e-15	1.7432383431310897e-14	1.9733255817548354e-13	1.317314335929836e-14
96900000	0.004955083719933783	1.9579838629097325e-49	2.037167601328686e-61	6.860848399849608e-11	6.2691519166315996e-15	0.0000898324226789386	6.334090287771493e-26	2.3198958453932145e-15	1.7432383431310897e-14	1.9733255817548354e-13	1.317314335929836e-14
97000000	0.004955083719933783	1.9579838629097325e-49	2.037167601328686e-61	6.860848399849608e-11	6.2691519166315996e-15	0.0000898324226789386	6.334090287771494e-26	2.3198958453932145e-15	1.7432383431310897e-14	1.9733255817548354e-13	1.317314335929836e-14
97100000	0.004955083719933783	1.9579838629097325e-49	2.037167601328686e-61	6.860848399849608e-11	6.2691519166315996e-15	0.0000898324226789386	6.334090287771494e-26	2.3198958453932145e-15	1.7432383431310897e-14	1.9733255817548357e-13	1.317314335929836e-14
97200000	0.004955083719933783	1.9579838629097325e-49	2.037167601328686e-61	6.860848399849608e-11	6.2691519166315996e-15	0.0000898324226789386	6.334090287771494e-26	2.3198958453932145e-15	1.7432383431310897e-14	1.9733255817548357e-13	1.317314335929836e-14
97300000	0.004955083719933783	1.9579838629097325e-49	2.037167601328686e-61	6.860848399849608e-11	6.2691519166315996e-15	0.0000898324226789386	6.334090287771494e-26	2.3198958453932145e-15	1.7432383431310897e-14	1.9733255817548357e-13	1.317314335929836e-14
97400000	0.004955083719933783	1.9579838629097325e-49	2.037167601328686e-61	6.860848399849608e-11	6.2691519166315996e-15	0.0000898324226789386	6.334090287771494e-26	2.3198958453932145e-15	1.7432383431310897e-14	1.9733255817548357e-13	1.317314335929836e-14
97500000	0.004955083719933783	1.9579838629097325e-49	2.037167601328686e-61	6.860848399849608e-11	6.2691519166315996e-15	0.00008983242267893862	6.334090287771494e-26	2.319895845393215e-15	1.7432383431310897e-14	1.9733255817548357e-13	1.3173143359298358e-14
97600000	0.004955083719933783	1.9579838629097325e-49	2.037167601328686e-61	6.860848399849608e-11	6.2691519166315996e-15	0.00008983242267893862	6.334090287771494e-26	2.319895845393215e-15	1.7432383431310897e-14	1.9733255817548357e-13	1.3173143359298358e-14
97700000	0.004955083719933783	1.9579838629097325e-49	2.037167601328686e-61	6.860848399849608e-11	6.2691519166315996e-15	0.00008983242267893862	6.334090287771494e-26	2.319895845393215e-15	1.7432383431310897e-14	1.9733255817548357e-13	1.3173143359298358e-14
97800000	0.0049550837199337835	1.9579838629097325e-49	2.0371676013286864e-61	6.860848399849608e-11	6.2691519166316e-15	0.00008983242267893862	6.334090287771494e-26	2.319895845393215e-15	1.7432383431310897e-14	1.9733255817548357e-13	1.3173143359298358e-14
97900000	0.0049550837199337835	1.9579838629097325e-49	2.0371676013286864e-61	6.860848399849608e-11	6.2691519166316e-15	0.00008983242267893862	6.334090287771494e-26	2.319895845393215e-15	1.7432383431310897e-14	1.9733255817548357e-13	1.3173143359298358e-14
98000000	0.0049550837199337835	1.9579838629097325e-49	2.0371676013286864e-61	6.860848399849608e-11	6.2691519166316e-15	0.00008983242267893862	6.334090287771494e-26	2.319895845393215e-15	1.7432383431310897e-14	1.9733255817548357e-13	1.3173143359298358e-14
98100000	0.0049550837199337835	1.9579838629097325e-49	2.0371676013286864e-61	6.860848399849608e-11	6.2691519166316e-15	0.00008983242267893862	6.334090287771494e-26	2.319895845393215e-15	1.7432383431310897e-14	1.9733255817548357e-13	1.3173143359298358e-14
98200000	0.0049550837199337835	1.957983862909732e-49	2.0371676013286864e-61	6.860848399849608e-11	6.2691519166316e-15	0.00008983242267893862	6.334090287771494e-26	2.319895845393215e-15	1.7432383431310897e-14	1.9733255817548357e-13	1.3173143359298358e-14
98300000	0.0049550837199337835	1.957983862909732e-49	2.0371676013286864e-61	6.860848399849608e-11	6.2691519166316e-15	0.00008983242267893862	6.334090287771494e-26	2.319895845393215e-15	1.7432383431310897e-14	1.9733255817548357e-13	1.3173143359298358e-14
98400000	0.0049550837199337835	1.957983862909732e-49	2.0371676013286864e-61	6.860848399849608e-11	6.2691519166316e-15	0.00008983242267893862	6.334090287771494e-26	2.319895845393215e-15	1.7432383431310897e-14	1.9733255817548357e-13	1.3173143359298358e-14
98500000	0.0049550837199337835	1.957983862909732e-49	2.0371676013286864e-61	6.860848399849608e-11	6.2691519166316e-15	0.00008983242267893862	6.334090287771494e-26	2.319895845393215e-15	1.7432383431310897e-14	1.9733255817548357e-13	1.3173143359298358e-14
98600000	0.0049550837199337835	1.957983862909732e-49	2.0371676013286864e-61	6.860848399849608e-11	6.2691519166316e-15	0.00008983242267893862	6.334090287771494e-26	2.319895845393215e-15	1.7432383431310897e-14	1.9733255817548357e-13	1.3173143359298358e-14
98700000	0.0049550837199337835	1.957983862909732e-49	2.0371676013286864e-61	6.860848399849608e-11	6.2691519166316e-15	0.00008983242267893862	6.334090287771494e-26	2.319895845393215e-15	1.7432383431310897e-14	1.9733255817548357e-13	1.3173143359298358e-14
98800000	0.0049550837199337835	1.957983862909732e-49	2.0371676013286864e-61	6.860848399849608e-11	6.2691519166316e-15	0.00008983242267893862	6.334090287771494e-26	2.319895845393215e-15	1.7432383431310897e-14	1.9733255817548357e-13	1.3173143359298358e-14
98900000	0.0049550837199337835	1.957983862909732e-49	2.0371676013286864e-61	6.860848399849608e-11	6.2691519166316e-15	0.00008983242267893862	6.334090287771494e-26	2.319895845393215e-15	1.7432383431310897e-14	1.9733255817548357e-13	1.3173143359298358e-14
99000000	0.0049550837199337835	1.957983862909732e-49	2.0371676013286864e-61	6.860848399849608e-11	6.2691519166316e-15	0.00008983242267893862	6.334090287771494e-26	2.319895845393215e-15	1.7432383431310897e-14	1.9733255817548357e-13	1.3173143359298358e-14
99100000	0.0049550837199337835	1.957983862909732e-49	2.0371676013286864e-61	6.860848399849608e-11	6.2691519166316e-15	0.00008983242267893862	6.334090287771494e-26	2.319895845393215e-15	1.7432383431310897e-14	1.9733255817548357e-13	1.3173143359298358e-14
99200000	0.0049550837199337835	1.957983862909732e-49	2.0371676013286864e-61	6.860848399849608e-11	6.2691519166316e-15	0.00008983242267893862	6.334090287771494e-26	2.319895845393215e-15	1.7432383431310897e-14	1.9733255817548357e-13	1.3173143359298358e-14
99300000	0.0049550837199337835	1.957983862909732e-49	2.0371676013286864e-61	6.860848399849608e-11	6.2691519166316e-15	0.00008983242267893862	6.334090287771494e-26	2.319895845393215e-15	1.7432383431310897e-14	1.9733255817548357e-13	1.3173143359298358e-14
99400000	0.0049550837199337835	1.957983862909732e-49	2.0371676013286864e-61	6.860848399849608e-11	6.2691519166316e-15	0.00008983242267893862	6.334090287771494e-26	2.319895845393215e-15	1.7432383431310897e-14	1.9733255817548357e-13	1.3173143359298358e-14
99500000	0.0049550837199337835	1.957983862909732e-49	2.0371676013286864e-61	6.860848399849608e-11	6.2691519166316e-15	0.00008983242267893862	6.334090287771494e-26	2.319895845393215e-15	1.7432383431310897e-14	1.9733255817548357e-13	1.3173143359298358e-14
99600000	0.0049550837199337835	1.957983862909732e-49	2.0371676013286864e-61	6.860848399849608e-11	6.2691519166316e-15	0.00008983242267893862	6.334090287771494e-26	2.319895845393215e-15	1.7432383431310897e-14	1.9733255817548357e-13	1.3173143359298358e-14
99700000	0.0049550837199337835	1.957983862909732e-49	2.0371676013286864e-61	6.860848399849608e-11	6.2691519166316e-15	0.00008983242267893862	6.334090287771494e-26	2.319895845393215e-15	1.7432383431310897e-14	1.9733255817548357e-13	1.3173143359298358e-14
99800000	0.0049550837199337835	1.957983862909732e-49	2.0371676013286864e-61	6.860848399849608e-11	6.2691519166316e-15	0.00008983242267893862	6.334090287771494e-26	2.319895845393215e-15	1.7432383431310897e-14	1.9733255817548357e-13	1.3173143359298358e-14
99900000	0.0049550837199337835	1.957983862909732e-49	2.0371676013286864e-61	6.860848399849608e-11	6.2691519166316e-15	0.00008983242267893862	6.334090287771494e-26	2.319895845393215e-15	1.7432383431310897e-14	1.9733255817548357e-13	1.3173143359298358e-14
100000000	0.0049550837199337835	1.957983862909732e-49	2.0371676013286864e-61	6.860848399849608e-11	6.2691519166316e-15	0.00008983242267893862	6.334090287771494e-26	2.319895845393215e-15	1.7432383431310897e-14	1.9733255817548357e-13	1.3173143359298358e-14
