# Supplementary material for: Thermodynamics Underpinning the Microbial Community‐Level Nitrogen Energy Metabolism
Source: Environ Microbiol. 2025 Feb 16;27(2):e70055. doi: 10.1111/1462-2920.70055 (PMC11830459; doi:10.1111/1462-2920.70055)
Supplement: Supplementary file 1 — Data S1. [file EMI-27-e70055-s001.zip › SI/Nnetwork/Results/kdef_-10/Iin_-5/p_0.2/O2_-12._H_-10.5.csv]

time	N2	N2H4	N2H5	N2O	NH2OH	NH3	NH3OH	NH4	NO	NO2	NO3
0	0.00001	0.00001	0.00001	0.00001	0.00001	0.00001	0.00001	0.00001	0.00001	0.00001	0.00001
100000	0.000015329136104109948	-9.716118401287844e-21	1.0846040320330451e-67	2.047182566476375e-15	4.387363076461043e-15	0.009969341727783292	1.1720631824593273e-21	2.5745450258364173e-18	6.980016655043042e-19	5.5441601592298654e-18	7.617060772349601e-21
200000	0.000015329136104109945	-9.716118401287844e-21	1.0846040346405097e-67	2.047182566476375e-15	4.387363076513205e-15	0.00996934172778329	-1.0238934324353997e-21	2.574552892534599e-18	6.980016655043043e-19	5.5441693078078166e-18	7.617131611090829e-21
300000	0.000015329136104109945	-9.716118401287844e-21	1.0846040346401567e-67	2.047182566476375e-15	4.387363076513191e-15	0.00996934172778329	-2.53182617257781e-21	2.5745528906019714e-18	6.980016655043031e-19	5.544169305560832e-18	7.617131606173477e-21
400000	0.000015329136104109945	-9.716118401287844e-21	1.0846040346385745e-67	2.047182566476375e-15	4.387363076513143e-15	0.009969341727783288	-3.0143604450835996e-21	2.5745528834078608e-18	6.980016655043026e-19	5.544169297194707e-18	7.61713154932523e-21
500000	0.000015329136104109945	-9.716118401287844e-21	1.084604034639279e-67	2.0471825664763747e-15	4.387363076513164e-15	0.009969341727783288	-2.79470822248686e-21	2.5745528866109785e-18	6.980016655043028e-19	5.544169300919656e-18	7.617131574670311e-21
600000	0.000015329136104109945	-9.716118401287844e-21	1.0846040346411989e-67	2.0471825664763747e-15	4.387363076513223e-15	0.00996934172778329	-2.2018268674287184e-21	2.5745528953404744e-18	6.980016655043033e-19	5.5441693110713026e-18	7.617131643703136e-21
700000	0.000015329136104109945	-9.716118401287844e-21	1.084604034643263e-67	2.0471825664763747e-15	4.387363076513285e-15	0.00996934172778329	-1.5646737425503013e-21	2.574552904725499e-18	6.980016655043039e-19	5.544169321985273e-18	7.617131717918125e-21
800000	0.000015329136104109945	-9.716118401287844e-21	1.0846040346443999e-67	2.0471825664763747e-15	4.38736307651332e-15	0.00996934172778329	-1.2122062104927363e-21	2.574552909895204e-18	6.9800166550430415e-19	5.544169327997192e-18	7.617131758809692e-21
900000	0.000015329136104109945	-9.716118401287844e-21	1.0846040346444175e-67	2.0471825664763747e-15	4.3873630765133206e-15	0.00996934172778329	-1.2042070357357295e-21	2.5745529099751053e-18	6.9800166550430415e-19	5.5441693280901115e-18	7.617131759459684e-21
1000000	0.000015329136104109945	-9.716118401287844e-21	1.0846040346444146e-67	2.0471825664763747e-15	4.3873630765133206e-15	0.00996934172778329	-1.2042069924837735e-21	2.5745529099618225e-18	6.9800166550430415e-19	5.544169328074665e-18	7.617131759361027e-21
1100000	0.000015329136104109945	-9.716118401287844e-21	1.0846040346444156e-67	2.0471825664763747e-15	4.3873630765133206e-15	0.00996934172778329	-1.2042069492318173e-21	2.574552909966189e-18	6.9800166550430415e-19	5.544169328079743e-18	7.617131759393507e-21
1200000	0.000015329136104109945	-9.716118401287844e-21	1.0846040346444187e-67	2.0471825664763747e-15	4.3873630765133206e-15	0.00996934172778329	-1.2042069059798614e-21	2.5745529099801905e-18	6.9800166550430415e-19	5.544169328096025e-18	7.617131759497577e-21
1300000	0.000015329136104109945	-9.716118401287844e-21	1.084604034644422e-67	2.047182566476375e-15	4.3873630765133206e-15	0.00996934172778329	-1.2042068627279052e-21	2.574552909995812e-18	6.9800166550430415e-19	5.544169328114191e-18	7.617131759613685e-21
1400000	0.000015329136104109945	-9.716118401287844e-21	1.084604034644424e-67	2.047182566476375e-15	4.3873630765133206e-15	0.00996934172778329	-1.204206819475949e-21	2.5745529100050396e-18	6.9800166550430415e-19	5.544169328124922e-18	7.617131759682284e-21
1500000	0.000015329136104109945	-9.716118401287844e-21	1.0846040346444241e-67	2.047182566476375e-15	4.3873630765133206e-15	0.00996934172778329	-1.204206776223993e-21	2.5745529100053543e-18	6.9800166550430415e-19	5.544169328125288e-18	7.617131759684658e-21
1600000	0.000015329136104109945	-9.716118401287844e-21	1.0846040346444241e-67	2.047182566476375e-15	4.3873630765133206e-15	0.00996934172778329	-1.204206732972037e-21	2.57455291000528e-18	6.9800166550430415e-19	5.544169328125201e-18	7.61713175968414e-21
1700000	0.000015329136104109945	-9.716118401287844e-21	1.0846040346444241e-67	2.047182566476375e-15	4.3873630765133206e-15	0.00996934172778329	-1.204206689720081e-21	2.5745529100052106e-18	6.9800166550430415e-19	5.544169328125121e-18	7.617131759683655e-21
1800000	0.000015329136104109945	-9.716118401287844e-21	1.0846040346444241e-67	2.047182566476375e-15	4.3873630765133206e-15	0.00996934172778329	-1.2042066464681248e-21	2.5745529100051467e-18	6.9800166550430415e-19	5.544169328125046e-18	7.617131759683206e-21
1900000	0.000015329136104109945	-9.716118401287844e-21	1.0846040346444241e-67	2.0471825664763755e-15	4.3873630765133206e-15	0.00996934172778329	-1.2042066032161688e-21	2.574552910005087e-18	6.9800166550430415e-19	5.544169328124977e-18	7.617131759682791e-21
2000000	0.000015329136104109945	-9.716118401287844e-21	1.0846040346444241e-67	2.0471825664763755e-15	4.3873630765133206e-15	0.00996934172778329	-1.2042065599642127e-21	2.5745529100050323e-18	6.9800166550430415e-19	5.544169328124914e-18	7.617131759682409e-21
2100000	0.000015329136104109945	-9.716118401287844e-21	1.0846040346444241e-67	2.0471825664763755e-15	4.3873630765133206e-15	0.00996934172778329	-1.2042065167122567e-21	2.5745529100049822e-18	6.9800166550430415e-19	5.544169328124855e-18	7.617131759682058e-21
2200000	0.000015329136104109945	-9.716118401287844e-21	1.084604034644424e-67	2.0471825664763755e-15	4.3873630765133206e-15	0.00996934172778329	-1.2042064734603005e-21	2.5745529100049368e-18	6.9800166550430415e-19	5.544169328124802e-18	7.61713175968174e-21
2300000	0.000015329136104109945	-9.716118401287844e-21	1.084604034644424e-67	2.0471825664763755e-15	4.3873630765133206e-15	0.00996934172778329	-1.2042064302083446e-21	2.574552910004895e-18	6.9800166550430415e-19	5.544169328124754e-18	7.61713175968145e-21
2400000	0.000015329136104109945	-9.716118401287844e-21	1.084604034644424e-67	2.0471825664763755e-15	4.3873630765133206e-15	0.00996934172778329	-1.2042063869563884e-21	2.5745529100048582e-18	6.9800166550430415e-19	5.5441693281247104e-18	7.61713175968119e-21
2500000	0.000015329136104109945	-9.716118401287844e-21	1.084604034644424e-67	2.0471825664763755e-15	4.3873630765133206e-15	0.00996934172778329	-1.2042063437044324e-21	2.574552910004825e-18	6.9800166550430415e-19	5.544169328124672e-18	7.61713175968096e-21
2600000	0.000015329136104109945	-9.716118401287844e-21	1.084604034644424e-67	2.0471825664763755e-15	4.3873630765133206e-15	0.00996934172778329	-1.2042063004524763e-21	2.5745529100047958e-18	6.9800166550430415e-19	5.544169328124638e-18	7.617131759680755e-21
2700000	0.000015329136104109945	-9.716118401287844e-21	1.084604034644424e-67	2.0471825664763755e-15	4.3873630765133206e-15	0.00996934172778329	-1.2042062572005203e-21	2.5745529100047704e-18	6.9800166550430415e-19	5.544169328124609e-18	7.617131759680578e-21
2800000	0.000015329136104109945	-9.716118401287844e-21	1.084604034644424e-67	2.0471825664763755e-15	4.3873630765133206e-15	0.00996934172778329	-1.2042062139485641e-21	2.5745529100047488e-18	6.9800166550430415e-19	5.544169328124583e-18	7.617131759680426e-21
2900000	0.000015329136104109945	-9.716118401287844e-21	1.084604034644424e-67	2.0471825664763755e-15	4.3873630765133206e-15	0.00996934172778329	-1.2042061706966082e-21	2.5745529100047303e-18	6.9800166550430415e-19	5.544169328124562e-18	7.617131759680298e-21
3000000	0.000015329136104109945	-9.716118401287844e-21	1.084604034644424e-67	2.0471825664763755e-15	4.3873630765133206e-15	0.00996934172778329	-1.204206127444652e-21	2.5745529100047157e-18	6.9800166550430415e-19	5.544169328124545e-18	7.617131759680194e-21
3100000	0.000015329136104109945	-9.716118401287844e-21	1.084604034644424e-67	2.0471825664763755e-15	4.3873630765133206e-15	0.00996934172778329	-1.204206084192696e-21	2.574552910004704e-18	6.9800166550430415e-19	5.544169328124532e-18	7.617131759680113e-21
3200000	0.000015329136104109945	-9.716118401287844e-21	1.084604034644424e-67	2.0471825664763755e-15	4.3873630765133206e-15	0.00996934172778329	-1.2042060409407399e-21	2.5745529100046956e-18	6.9800166550430415e-19	5.544169328124522e-18	7.617131759680054e-21
3300000	0.000015329136104109945	-9.716118401287844e-21	1.084604034644424e-67	2.0471825664763755e-15	4.3873630765133206e-15	0.00996934172778329	-1.2042059976887839e-21	2.57455291000469e-18	6.9800166550430415e-19	5.544169328124515e-18	7.617131759680017e-21
3400000	0.000015329136104109945	-9.716118401287844e-21	1.084604034644424e-67	2.0471825664763755e-15	4.3873630765133206e-15	0.00996934172778329	-1.2042059544368277e-21	2.5745529100046876e-18	6.9800166550430415e-19	5.544169328124512e-18	7.617131759679999e-21
3500000	0.000015329136104109945	-9.716118401287844e-21	1.084604034644424e-67	2.0471825664763755e-15	4.3873630765133206e-15	0.00996934172778329	-1.2042059111848718e-21	2.5745529100046876e-18	6.9800166550430415e-19	5.5441693281245125e-18	7.617131759679999e-21
3600000	0.000015329136104109945	-9.716118401287844e-21	1.084604034644424e-67	2.0471825664763755e-15	4.3873630765133206e-15	0.00996934172778329	-1.2042058679329156e-21	2.5745529100046903e-18	6.9800166550430415e-19	5.5441693281245155e-18	7.617131759680018e-21
3700000	0.000015329136104109945	-9.716118401287844e-21	1.084604034644424e-67	2.0471825664763755e-15	4.3873630765133206e-15	0.00996934172778329	-1.2042058246809596e-21	2.5745529100046953e-18	6.980016655043041e-19	5.544169328124522e-18	7.617131759680054e-21
3800000	0.000015329136104109945	-9.716118401287844e-21	1.084604034644424e-67	2.0471825664763755e-15	4.3873630765133206e-15	0.00996934172778329	-1.2042057814290035e-21	2.574552910004703e-18	6.980016655043041e-19	5.54416932812453e-18	7.617131759680107e-21
3900000	0.000015329136104109945	-9.716118401287844e-21	1.084604034644424e-67	2.0471825664763755e-15	4.3873630765133206e-15	0.00996934172778329	-1.2042057381770475e-21	2.5745529100047126e-18	6.980016655043041e-19	5.544169328124542e-18	7.617131759680175e-21
4000000	0.000015329136104109945	-9.716118401287844e-21	1.084604034644424e-67	2.0471825664763755e-15	4.3873630765133206e-15	0.00996934172778329	-1.2042056949250913e-21	2.5745529100047245e-18	6.980016655043041e-19	5.544169328124555e-18	7.617131759680256e-21
4100000	0.000015329136104109945	-9.716118401287844e-21	1.084604034644424e-67	2.0471825664763755e-15	4.3873630765133206e-15	0.00996934172778329	-1.2042056516731354e-21	2.574552910004738e-18	6.980016655043041e-19	5.544169328124571e-18	7.617131759680352e-21
4200000	0.000015329136104109945	-9.716118401287844e-21	1.084604034644424e-67	2.0471825664763755e-15	4.3873630765133206e-15	0.00996934172778329	-1.2042056084211792e-21	2.574552910004754e-18	6.980016655043041e-19	5.544169328124589e-18	7.61713175968046e-21
4300000	0.000015329136104109945	-9.716118401287844e-21	1.084604034644424e-67	2.0471825664763755e-15	4.3873630765133206e-15	0.00996934172778329	-1.2042055651692232e-21	2.5745529100047708e-18	6.980016655043041e-19	5.544169328124609e-18	7.617131759680581e-21
4400000	0.000015329136104109945	-9.716118401287844e-21	1.084604034644424e-67	2.0471825664763755e-15	4.3873630765133206e-15	0.00996934172778329	-1.204205521917267e-21	2.5745529100047896e-18	6.980016655043041e-19	5.544169328124631e-18	7.617131759680712e-21
4500000	0.000015329136104109945	-9.716118401287844e-21	1.084604034644424e-67	2.0471825664763755e-15	4.3873630765133206e-15	0.00996934172778329	-1.2042054786653111e-21	2.5745529100048097e-18	6.980016655043041e-19	5.544169328124654e-18	7.617131759680853e-21
4600000	0.000015329136104109945	-9.716118401287844e-21	1.084604034644424e-67	2.0471825664763755e-15	4.3873630765133206e-15	0.00996934172778329	-1.204205435413355e-21	2.5745529100048312e-18	6.980016655043041e-19	5.544169328124679e-18	7.617131759681002e-21
4700000	0.000015329136104109945	-9.716118401287844e-21	1.084604034644424e-67	2.047182566476375e-15	4.3873630765133206e-15	0.00996934172778329	-1.204205392161399e-21	2.5745529100048536e-18	6.980016655043041e-19	5.544169328124705e-18	7.61713175968116e-21
4800000	0.000015329136104109945	-9.716118401287844e-21	1.084604034644424e-67	2.047182566476375e-15	4.3873630765133206e-15	0.00996934172778329	-1.2042053489094428e-21	2.5745529100048775e-18	6.980016655043041e-19	5.544169328124733e-18	7.617131759681326e-21
4900000	0.000015329136104109945	-9.716118401287844e-21	1.084604034644424e-67	2.047182566476375e-15	4.3873630765133206e-15	0.00996934172778329	-1.2042053056574868e-21	2.5745529100049017e-18	6.980016655043041e-19	5.544169328124761e-18	7.617131759681496e-21
5000000	0.000015329136104109945	-9.716118401287844e-21	1.084604034644424e-67	2.047182566476375e-15	4.3873630765133206e-15	0.00996934172778329	-1.2042052624055307e-21	2.574552910004927e-18	6.980016655043041e-19	5.5441693281247906e-18	7.617131759681672e-21
5100000	0.000015329136104109945	-9.716118401287844e-21	1.084604034644424e-67	2.047182566476375e-15	4.3873630765133206e-15	0.00996934172778329	-1.2042052191535747e-21	2.574552910004953e-18	6.980016655043041e-19	5.5441693281248206e-18	7.617131759681852e-21
5200000	0.000015329136104109945	-9.716118401287844e-21	1.084604034644424e-67	2.047182566476375e-15	4.3873630765133206e-15	0.00996934172778329	-1.2042051759016186e-21	2.574552910004979e-18	6.980016655043041e-19	5.5441693281248514e-18	7.617131759682037e-21
5300000	0.000015329136104109945	-9.716118401287844e-21	1.084604034644424e-67	2.047182566476375e-15	4.3873630765133206e-15	0.00996934172778329	-1.2042051326496626e-21	2.5745529100050057e-18	6.980016655043041e-19	5.544169328124882e-18	7.617131759682224e-21
5400000	0.000015329136104109945	-9.716118401287844e-21	1.084604034644424e-67	2.047182566476375e-15	4.3873630765133206e-15	0.00996934172778329	-1.2042050893977064e-21	2.5745529100050327e-18	6.980016655043041e-19	5.544169328124914e-18	7.61713175968241e-21
5500000	0.000015329136104109945	-9.716118401287844e-21	1.084604034644424e-67	2.047182566476375e-15	4.3873630765133206e-15	0.00996934172778329	-1.2042050461457504e-21	2.5745529100050596e-18	6.980016655043041e-19	5.544169328124945e-18	7.6171317596826e-21
5600000	0.000015329136104109945	-9.716118401287844e-21	1.084604034644424e-67	2.047182566476375e-15	4.3873630765133206e-15	0.00996934172778329	-1.2042050028937943e-21	2.5745529100050866e-18	6.980016655043041e-19	5.544169328124976e-18	7.617131759682788e-21
5700000	0.000015329136104109945	-9.716118401287844e-21	1.084604034644424e-67	2.047182566476375e-15	4.3873630765133206e-15	0.00996934172778329	-1.2042049596418383e-21	2.5745529100051136e-18	6.980016655043041e-19	5.544169328125007e-18	7.617131759682975e-21
5800000	0.000015329136104109945	-9.716118401287844e-21	1.084604034644424e-67	2.047182566476375e-15	4.3873630765133206e-15	0.00996934172778329	-1.2042049163898822e-21	2.5745529100051398e-18	6.980016655043041e-19	5.544169328125038e-18	7.61713175968316e-21
5900000	0.000015329136104109945	-9.716118401287844e-21	1.084604034644424e-67	2.047182566476375e-15	4.3873630765133206e-15	0.00996934172778329	-1.2042048731379262e-21	2.574552910005166e-18	6.980016655043041e-19	5.544169328125069e-18	7.617131759683342e-21
6000000	0.000015329136104109945	-9.716118401287844e-21	1.084604034644424e-67	2.047182566476375e-15	4.3873630765133206e-15	0.00996934172778329	-1.20420482988597e-21	2.5745529100051914e-18	6.980016655043041e-19	5.544169328125098e-18	7.61713175968352e-21
6100000	0.000015329136104109945	-9.716118401287844e-21	1.084604034644424e-67	2.047182566476375e-15	4.3873630765133206e-15	0.00996934172778329	-1.204204786634014e-21	2.574552910005216e-18	6.980016655043041e-19	5.5441693281251264e-18	7.617131759683692e-21
6200000	0.000015329136104109945	-9.716118401287844e-21	1.084604034644424e-67	2.0471825664763747e-15	4.3873630765133206e-15	0.00996934172778329	-1.2042047433820579e-21	2.57455291000524e-18	6.980016655043041e-19	5.544169328125154e-18	7.61713175968386e-21
6300000	0.000015329136104109945	-9.716118401287844e-21	1.084604034644424e-67	2.0471825664763747e-15	4.3873630765133206e-15	0.00996934172778329	-1.204204700130102e-21	2.574552910005263e-18	6.980016655043041e-19	5.544169328125181e-18	7.61713175968402e-21
6400000	0.000015329136104109945	-9.716118401287844e-21	1.084604034644424e-67	2.0471825664763747e-15	4.3873630765133206e-15	0.00996934172778329	-1.2042046568781458e-21	2.5745529100052846e-18	6.980016655043041e-19	5.5441693281252066e-18	7.617131759684172e-21
6500000	0.000015329136104109945	-9.716118401287844e-21	1.084604034644424e-67	2.0471825664763747e-15	4.3873630765133206e-15	0.00996934172778329	-1.2042046136261898e-21	2.5745529100053054e-18	6.980016655043041e-19	5.5441693281252304e-18	7.617131759684317e-21
6600000	0.000015329136104109945	-9.716118401287844e-21	1.084604034644424e-67	2.0471825664763747e-15	4.3873630765133206e-15	0.00996934172778329	-1.2042045703742336e-21	2.5745529100053247e-18	6.980016655043041e-19	5.544169328125253e-18	7.617131759684451e-21
6700000	0.000015329136104109945	-9.716118401287844e-21	1.084604034644424e-67	2.0471825664763747e-15	4.3873630765133206e-15	0.00996934172778329	-1.2042045271222777e-21	2.5745529100053424e-18	6.980016655043041e-19	5.5441693281252736e-18	7.617131759684576e-21
6800000	0.000015329136104109945	-9.716118401287844e-21	1.084604034644424e-67	2.0471825664763747e-15	4.3873630765133206e-15	0.00996934172778329	-1.2042044838703215e-21	2.5745529100053586e-18	6.980016655043041e-19	5.544169328125292e-18	7.617131759684689e-21
6900000	0.000015329136104109945	-9.716118401287844e-21	1.084604034644424e-67	2.0471825664763747e-15	4.3873630765133206e-15	0.00996934172778329	-1.2042044406183655e-21	2.5745529100053728e-18	6.980016655043041e-19	5.544169328125309e-18	7.617131759684788e-21
7000000	0.000015329136104109945	-9.716118401287844e-21	1.084604034644424e-67	2.0471825664763747e-15	4.3873630765133206e-15	0.00996934172778329	-1.2042043973664094e-21	2.5745529100053855e-18	6.980016655043041e-19	5.544169328125324e-18	7.617131759684875e-21
7100000	0.000015329136104109945	-9.716118401287844e-21	1.084604034644424e-67	2.0471825664763747e-15	4.3873630765133206e-15	0.00996934172778329	-1.2042043541144534e-21	2.574552910005396e-18	6.980016655043041e-19	5.544169328125335e-18	7.617131759684949e-21
7200000	0.000015329136104109945	-9.716118401287844e-21	1.084604034644424e-67	2.0471825664763747e-15	4.3873630765133206e-15	0.00996934172778329	-1.2042043108624972e-21	2.574552910005404e-18	6.980016655043041e-19	5.544169328125345e-18	7.617131759685006e-21
7300000	0.000015329136104109945	-9.716118401287844e-21	1.084604034644424e-67	2.0471825664763747e-15	4.3873630765133206e-15	0.00996934172778329	-1.2042042676105413e-21	2.57455291000541e-18	6.980016655043041e-19	5.544169328125352e-18	7.617131759685048e-21
7400000	0.000015329136104109945	-9.716118401287844e-21	1.084604034644424e-67	2.0471825664763747e-15	4.3873630765133206e-15	0.00996934172778329	-1.2042042243585851e-21	2.5745529100054136e-18	6.980016655043041e-19	5.544169328125356e-18	7.617131759685074e-21
7500000	0.000015329136104109945	-9.716118401287844e-21	1.084604034644424e-67	2.0471825664763747e-15	4.3873630765133206e-15	0.00996934172778329	-1.2042041811066291e-21	2.5745529100054148e-18	6.980016655043041e-19	5.5441693281253576e-18	7.617131759685081e-21
7600000	0.000015329136104109945	-9.716118401287844e-21	1.084604034644424e-67	2.0471825664763747e-15	4.3873630765133206e-15	0.00996934172778329	-1.204204137854673e-21	2.5745529100054148e-18	6.980016655043041e-19	5.5441693281253576e-18	7.617131759685081e-21
7700000	0.000015329136104109945	-9.716118401287844e-21	1.084604034644424e-67	2.0471825664763747e-15	4.3873630765133206e-15	0.00996934172778329	-1.204204094602717e-21	2.5745529100054148e-18	6.980016655043041e-19	5.5441693281253576e-18	7.617131759685081e-21
7800000	0.000015329136104109945	-9.716118401287844e-21	1.084604034644424e-67	2.0471825664763747e-15	4.3873630765133206e-15	0.00996934172778329	-1.2042040513507608e-21	2.5745529100054148e-18	6.980016655043041e-19	5.5441693281253576e-18	7.617131759685081e-21
7900000	0.000015329136104109945	-9.716118401287844e-21	1.084604034644424e-67	2.0471825664763747e-15	4.3873630765133206e-15	0.00996934172778329	-1.2042040080988049e-21	2.5745529100054148e-18	6.980016655043041e-19	5.5441693281253576e-18	7.617131759685081e-21
8000000	0.000015329136104109945	-9.716118401287844e-21	1.084604034644424e-67	2.0471825664763747e-15	4.3873630765133206e-15	0.00996934172778329	-1.2042039648468487e-21	2.5745529100054148e-18	6.980016655043041e-19	5.5441693281253576e-18	7.617131759685081e-21
8100000	0.000015329136104109945	-9.716118401287844e-21	1.084604034644424e-67	2.0471825664763747e-15	4.3873630765133206e-15	0.00996934172778329	-1.2042039215948927e-21	2.5745529100054148e-18	6.980016655043041e-19	5.5441693281253576e-18	7.617131759685081e-21
8200000	0.000015329136104109945	-9.716118401287844e-21	1.084604034644424e-67	2.0471825664763747e-15	4.3873630765133206e-15	0.00996934172778329	-1.2042038783429366e-21	2.5745529100054148e-18	6.980016655043041e-19	5.5441693281253576e-18	7.617131759685081e-21
8300000	0.000015329136104109945	-9.716118401287844e-21	1.084604034644424e-67	2.0471825664763747e-15	4.3873630765133206e-15	0.00996934172778329	-1.2042038350909806e-21	2.5745529100054148e-18	6.980016655043041e-19	5.5441693281253576e-18	7.617131759685081e-21
8400000	0.000015329136104109945	-9.716118401287844e-21	1.084604034644424e-67	2.0471825664763747e-15	4.3873630765133206e-15	0.00996934172778329	-1.2042037918390244e-21	2.5745529100054148e-18	6.980016655043041e-19	5.5441693281253576e-18	7.617131759685081e-21
8500000	0.000015329136104109945	-9.716118401287844e-21	1.084604034644424e-67	2.0471825664763747e-15	4.3873630765133206e-15	0.00996934172778329	-1.2042037485870685e-21	2.5745529100054148e-18	6.980016655043041e-19	5.5441693281253576e-18	7.617131759685081e-21
8600000	0.000015329136104109945	-9.716118401287844e-21	1.084604034644424e-67	2.0471825664763747e-15	4.3873630765133206e-15	0.00996934172778329	-1.2042037053351123e-21	2.5745529100054148e-18	6.980016655043041e-19	5.5441693281253576e-18	7.617131759685081e-21
8700000	0.000015329136104109945	-9.716118401287844e-21	1.084604034644424e-67	2.0471825664763747e-15	4.3873630765133206e-15	0.00996934172778329	-1.2042036620831563e-21	2.5745529100054148e-18	6.980016655043041e-19	5.5441693281253576e-18	7.617131759685081e-21
8800000	0.000015329136104109945	-9.716118401287844e-21	1.084604034644424e-67	2.0471825664763747e-15	4.3873630765133206e-15	0.00996934172778329	-1.2042036188312002e-21	2.5745529100054148e-18	6.980016655043041e-19	5.5441693281253576e-18	7.617131759685081e-21
8900000	0.000015329136104109945	-9.716118401287844e-21	1.084604034644424e-67	2.0471825664763747e-15	4.3873630765133206e-15	0.00996934172778329	-1.2042035755792442e-21	2.5745529100054148e-18	6.980016655043041e-19	5.5441693281253576e-18	7.617131759685081e-21
9000000	0.000015329136104109945	-9.716118401287844e-21	1.084604034644424e-67	2.0471825664763747e-15	4.3873630765133206e-15	0.00996934172778329	-1.204203532327288e-21	2.5745529100054148e-18	6.980016655043041e-19	5.5441693281253576e-18	7.617131759685081e-21
9100000	0.000015329136104109945	-9.716118401287844e-21	1.084604034644424e-67	2.0471825664763747e-15	4.3873630765133206e-15	0.00996934172778329	-1.204203489075332e-21	2.5745529100054148e-18	6.980016655043041e-19	5.5441693281253576e-18	7.617131759685081e-21
9200000	0.000015329136104109945	-9.716118401287844e-21	1.084604034644424e-67	2.0471825664763747e-15	4.3873630765133206e-15	0.00996934172778329	-1.204203445823376e-21	2.5745529100054148e-18	6.980016655043041e-19	5.5441693281253576e-18	7.617131759685081e-21
9300000	0.000015329136104109945	-9.716118401287844e-21	1.084604034644424e-67	2.0471825664763747e-15	4.3873630765133206e-15	0.00996934172778329	-1.20420340257142e-21	2.5745529100054148e-18	6.980016655043041e-19	5.5441693281253576e-18	7.617131759685081e-21
9400000	0.000015329136104109945	-9.716118401287844e-21	1.084604034644424e-67	2.0471825664763747e-15	4.3873630765133206e-15	0.00996934172778329	-1.2042033593194638e-21	2.5745529100054148e-18	6.980016655043041e-19	5.5441693281253576e-18	7.617131759685081e-21
9500000	0.000015329136104109945	-9.716118401287844e-21	1.084604034644424e-67	2.0471825664763747e-15	4.3873630765133206e-15	0.00996934172778329	-1.2042033160675078e-21	2.5745529100054148e-18	6.980016655043041e-19	5.5441693281253576e-18	7.617131759685081e-21
9600000	0.000015329136104109945	-9.716118401287844e-21	1.084604034644424e-67	2.0471825664763747e-15	4.3873630765133206e-15	0.00996934172778329	-1.2042032728155517e-21	2.5745529100054148e-18	6.980016655043041e-19	5.5441693281253576e-18	7.617131759685081e-21
9700000	0.000015329136104109945	-9.716118401287844e-21	1.084604034644424e-67	2.0471825664763747e-15	4.3873630765133206e-15	0.00996934172778329	-1.2042032295635957e-21	2.5745529100054148e-18	6.980016655043041e-19	5.5441693281253576e-18	7.617131759685081e-21
9800000	0.000015329136104109945	-9.716118401287844e-21	1.084604034644424e-67	2.0471825664763747e-15	4.3873630765133206e-15	0.00996934172778329	-1.2042031863116395e-21	2.5745529100054148e-18	6.980016655043041e-19	5.5441693281253576e-18	7.617131759685081e-21
9900000	0.000015329136104109945	-9.716118401287844e-21	1.084604034644424e-67	2.0471825664763747e-15	4.3873630765133206e-15	0.00996934172778329	-1.2042031430596836e-21	2.5745529100054148e-18	6.980016655043041e-19	5.5441693281253576e-18	7.617131759685081e-21
10000000	0.000015329136104109945	-9.716118401287844e-21	1.084604034644424e-67	2.0471825664763747e-15	4.3873630765133206e-15	0.00996934172778329	-1.2042030998077274e-21	2.5745529100054148e-18	6.980016655043041e-19	5.5441693281253576e-18	7.617131759685081e-21
10100000	0.000015329136104109945	-9.716118401287844e-21	1.084604034644424e-67	2.0471825664763747e-15	4.3873630765133206e-15	0.00996934172778329	-1.2042030565557714e-21	2.5745529100054148e-18	6.980016655043041e-19	5.5441693281253576e-18	7.617131759685081e-21
10200000	0.000015329136104109945	-9.716118401287844e-21	1.084604034644424e-67	2.0471825664763747e-15	4.3873630765133206e-15	0.00996934172778329	-1.2042030133038153e-21	2.5745529100054148e-18	6.980016655043041e-19	5.5441693281253576e-18	7.617131759685081e-21
10300000	0.000015329136104109945	-9.716118401287844e-21	1.084604034644424e-67	2.0471825664763747e-15	4.3873630765133206e-15	0.00996934172778329	-1.2042029700518593e-21	2.5745529100054148e-18	6.980016655043041e-19	5.5441693281253576e-18	7.617131759685081e-21
10400000	0.000015329136104109945	-9.716118401287844e-21	1.084604034644424e-67	2.0471825664763747e-15	4.3873630765133206e-15	0.00996934172778329	-1.2042029267999031e-21	2.5745529100054148e-18	6.980016655043041e-19	5.5441693281253576e-18	7.617131759685081e-21
10500000	0.000015329136104109945	-9.716118401287844e-21	1.084604034644424e-67	2.0471825664763747e-15	4.3873630765133206e-15	0.00996934172778329	-1.2042028835479472e-21	2.5745529100054148e-18	6.980016655043041e-19	5.5441693281253576e-18	7.617131759685081e-21
10600000	0.000015329136104109945	-9.716118401287844e-21	1.084604034644424e-67	2.0471825664763747e-15	4.3873630765133206e-15	0.00996934172778329	-1.204202840295991e-21	2.5745529100054148e-18	6.980016655043041e-19	5.5441693281253576e-18	7.617131759685081e-21
10700000	0.000015329136104109945	-9.716118401287844e-21	1.084604034644424e-67	2.0471825664763747e-15	4.3873630765133206e-15	0.00996934172778329	-1.204202797044035e-21	2.5745529100054148e-18	6.980016655043041e-19	5.5441693281253576e-18	7.617131759685081e-21
10800000	0.000015329136104109945	-9.716118401287844e-21	1.084604034644424e-67	2.0471825664763747e-15	4.3873630765133206e-15	0.00996934172778329	-1.2042027537920789e-21	2.5745529100054148e-18	6.980016655043041e-19	5.5441693281253576e-18	7.617131759685081e-21
10900000	0.000015329136104109945	-9.716118401287844e-21	1.084604034644424e-67	2.0471825664763747e-15	4.3873630765133206e-15	0.00996934172778329	-1.2042027105401229e-21	2.5745529100054148e-18	6.980016655043041e-19	5.5441693281253576e-18	7.617131759685081e-21
11000000	0.000015329136104109945	-9.716118401287844e-21	1.084604034644424e-67	2.0471825664763747e-15	4.3873630765133206e-15	0.00996934172778329	-1.2042026672881667e-21	2.5745529100054148e-18	6.980016655043041e-19	5.5441693281253576e-18	7.617131759685081e-21
11100000	0.000015329136104109945	-9.716118401287844e-21	1.084604034644424e-67	2.0471825664763747e-15	4.3873630765133206e-15	0.00996934172778329	-1.2042026240362108e-21	2.5745529100054148e-18	6.980016655043041e-19	5.5441693281253576e-18	7.617131759685081e-21
11200000	0.000015329136104109945	-9.716118401287844e-21	1.084604034644424e-67	2.0471825664763747e-15	4.3873630765133206e-15	0.00996934172778329	-1.2042025807842546e-21	2.5745529100054148e-18	6.980016655043041e-19	5.5441693281253576e-18	7.617131759685081e-21
11300000	0.000015329136104109945	-9.716118401287844e-21	1.084604034644424e-67	2.0471825664763747e-15	4.3873630765133206e-15	0.00996934172778329	-1.2042025375322986e-21	2.5745529100054148e-18	6.980016655043041e-19	5.5441693281253576e-18	7.617131759685081e-21
11400000	0.000015329136104109945	-9.716118401287844e-21	1.084604034644424e-67	2.047182566476375e-15	4.3873630765133206e-15	0.00996934172778329	-1.2042024942803425e-21	2.5745529100054148e-18	6.980016655043041e-19	5.5441693281253576e-18	7.617131759685081e-21
11500000	0.000015329136104109945	-9.716118401287844e-21	1.084604034644424e-67	2.047182566476375e-15	4.3873630765133206e-15	0.00996934172778329	-1.2042024510283865e-21	2.5745529100054148e-18	6.980016655043041e-19	5.5441693281253576e-18	7.617131759685081e-21
11600000	0.000015329136104109945	-9.716118401287844e-21	1.084604034644424e-67	2.047182566476375e-15	4.3873630765133206e-15	0.00996934172778329	-1.2042024077764303e-21	2.5745529100054148e-18	6.980016655043041e-19	5.5441693281253576e-18	7.617131759685081e-21
11700000	0.000015329136104109945	-9.716118401287844e-21	1.084604034644424e-67	2.047182566476375e-15	4.3873630765133206e-15	0.00996934172778329	-1.2042023645244744e-21	2.5745529100054148e-18	6.980016655043041e-19	5.5441693281253576e-18	7.617131759685081e-21
11800000	0.000015329136104109945	-9.716118401287844e-21	1.084604034644424e-67	2.047182566476375e-15	4.3873630765133206e-15	0.00996934172778329	-1.2042023212725182e-21	2.5745529100054148e-18	6.980016655043041e-19	5.5441693281253576e-18	7.617131759685081e-21
11900000	0.000015329136104109945	-9.716118401287844e-21	1.084604034644424e-67	2.047182566476375e-15	4.3873630765133206e-15	0.00996934172778329	-1.2042022780205622e-21	2.5745529100054148e-18	6.980016655043041e-19	5.5441693281253576e-18	7.617131759685081e-21
12000000	0.000015329136104109945	-9.716118401287844e-21	1.084604034644424e-67	2.047182566476375e-15	4.3873630765133206e-15	0.00996934172778329	-1.204202234768606e-21	2.5745529100054148e-18	6.980016655043041e-19	5.5441693281253576e-18	7.617131759685081e-21
12100000	0.000015329136104109945	-9.716118401287844e-21	1.084604034644424e-67	2.047182566476375e-15	4.3873630765133206e-15	0.00996934172778329	-1.2042021915166501e-21	2.5745529100054148e-18	6.980016655043041e-19	5.5441693281253576e-18	7.617131759685081e-21
12200000	0.000015329136104109945	-9.716118401287844e-21	1.084604034644424e-67	2.047182566476375e-15	4.3873630765133206e-15	0.00996934172778329	-1.204202148264694e-21	2.5745529100054148e-18	6.980016655043041e-19	5.5441693281253576e-18	7.617131759685081e-21
12300000	0.000015329136104109945	-9.716118401287844e-21	1.084604034644424e-67	2.047182566476375e-15	4.3873630765133206e-15	0.00996934172778329	-1.204202105012738e-21	2.5745529100054148e-18	6.980016655043041e-19	5.5441693281253576e-18	7.617131759685081e-21
12400000	0.000015329136104109945	-9.716118401287844e-21	1.084604034644424e-67	2.047182566476375e-15	4.3873630765133206e-15	0.00996934172778329	-1.2042020617607818e-21	2.5745529100054148e-18	6.980016655043041e-19	5.5441693281253576e-18	7.617131759685081e-21
12500000	0.000015329136104109945	-9.716118401287844e-21	1.084604034644424e-67	2.047182566476375e-15	4.3873630765133206e-15	0.00996934172778329	-1.2042020185088258e-21	2.5745529100054148e-18	6.980016655043041e-19	5.5441693281253576e-18	7.617131759685081e-21
12600000	0.000015329136104109945	-9.716118401287844e-21	1.084604034644424e-67	2.047182566476375e-15	4.3873630765133206e-15	0.00996934172778329	-1.2042019752568697e-21	2.5745529100054148e-18	6.980016655043041e-19	5.5441693281253576e-18	7.617131759685081e-21
12700000	0.000015329136104109945	-9.716118401287844e-21	1.084604034644424e-67	2.047182566476375e-15	4.3873630765133206e-15	0.00996934172778329	-1.2042019320049137e-21	2.5745529100054148e-18	6.980016655043041e-19	5.5441693281253576e-18	7.617131759685081e-21
12800000	0.000015329136104109945	-9.716118401287844e-21	1.084604034644424e-67	2.047182566476375e-15	4.3873630765133206e-15	0.00996934172778329	-1.2042018887529576e-21	2.5745529100054148e-18	6.980016655043041e-19	5.5441693281253576e-18	7.617131759685081e-21
12900000	0.000015329136104109945	-9.716118401287844e-21	1.084604034644424e-67	2.047182566476375e-15	4.3873630765133206e-15	0.00996934172778329	-1.2042018455010016e-21	2.5745529100054148e-18	6.980016655043041e-19	5.5441693281253576e-18	7.617131759685081e-21
13000000	0.000015329136104109945	-9.716118401287844e-21	1.084604034644424e-67	2.047182566476375e-15	4.3873630765133206e-15	0.00996934172778329	-1.2042018022490454e-21	2.5745529100054148e-18	6.980016655043041e-19	5.5441693281253576e-18	7.617131759685081e-21
13100000	0.000015329136104109945	-9.716118401287844e-21	1.084604034644424e-67	2.047182566476375e-15	4.3873630765133206e-15	0.00996934172778329	-1.2042017589970895e-21	2.5745529100054148e-18	6.980016655043041e-19	5.5441693281253576e-18	7.617131759685081e-21
13200000	0.000015329136104109945	-9.716118401287844e-21	1.084604034644424e-67	2.047182566476375e-15	4.3873630765133206e-15	0.00996934172778329	-1.2042017157451333e-21	2.5745529100054148e-18	6.980016655043041e-19	5.5441693281253576e-18	7.617131759685081e-21
13300000	0.000015329136104109945	-9.716118401287844e-21	1.084604034644424e-67	2.047182566476375e-15	4.3873630765133206e-15	0.00996934172778329	-1.2042016724931773e-21	2.5745529100054148e-18	6.980016655043041e-19	5.5441693281253576e-18	7.617131759685081e-21
13400000	0.000015329136104109945	-9.716118401287844e-21	1.084604034644424e-67	2.047182566476375e-15	4.3873630765133206e-15	0.00996934172778329	-1.2042016292412212e-21	2.5745529100054148e-18	6.980016655043041e-19	5.5441693281253576e-18	7.617131759685081e-21
13500000	0.000015329136104109945	-9.716118401287844e-21	1.084604034644424e-67	2.047182566476375e-15	4.3873630765133206e-15	0.00996934172778329	-1.2042015859892652e-21	2.5745529100054148e-18	6.980016655043041e-19	5.5441693281253576e-18	7.617131759685081e-21
13600000	0.000015329136104109945	-9.716118401287844e-21	1.084604034644424e-67	2.047182566476375e-15	4.3873630765133206e-15	0.00996934172778329	-1.204201542737309e-21	2.5745529100054148e-18	6.980016655043041e-19	5.5441693281253576e-18	7.617131759685081e-21
13700000	0.000015329136104109945	-9.716118401287844e-21	1.084604034644424e-67	2.047182566476375e-15	4.3873630765133206e-15	0.00996934172778329	-1.204201499485353e-21	2.5745529100054148e-18	6.980016655043041e-19	5.5441693281253576e-18	7.617131759685081e-21
13800000	0.000015329136104109945	-9.716118401287844e-21	1.084604034644424e-67	2.047182566476375e-15	4.3873630765133206e-15	0.00996934172778329	-1.2042014562333969e-21	2.5745529100054148e-18	6.980016655043041e-19	5.5441693281253576e-18	7.617131759685081e-21
13900000	0.000015329136104109945	-9.716118401287844e-21	1.084604034644424e-67	2.047182566476375e-15	4.3873630765133206e-15	0.00996934172778329	-1.204201412981441e-21	2.5745529100054148e-18	6.980016655043041e-19	5.5441693281253576e-18	7.617131759685081e-21
14000000	0.000015329136104109945	-9.716118401287844e-21	1.084604034644424e-67	2.047182566476375e-15	4.3873630765133206e-15	0.00996934172778329	-1.2042013697294848e-21	2.5745529100054148e-18	6.980016655043041e-19	5.5441693281253576e-18	7.617131759685081e-21
14100000	0.000015329136104109945	-9.716118401287844e-21	1.084604034644424e-67	2.047182566476375e-15	4.3873630765133206e-15	0.00996934172778329	-1.2042013264775288e-21	2.5745529100054148e-18	6.980016655043041e-19	5.5441693281253576e-18	7.617131759685081e-21
14200000	0.000015329136104109945	-9.716118401287844e-21	1.084604034644424e-67	2.047182566476375e-15	4.3873630765133206e-15	0.00996934172778329	-1.2042012832255726e-21	2.5745529100054148e-18	6.980016655043041e-19	5.5441693281253576e-18	7.617131759685081e-21
14300000	0.000015329136104109945	-9.716118401287844e-21	1.084604034644424e-67	2.047182566476375e-15	4.3873630765133206e-15	0.00996934172778329	-1.2042012399736167e-21	2.5745529100054148e-18	6.980016655043041e-19	5.5441693281253576e-18	7.617131759685081e-21
14400000	0.000015329136104109945	-9.716118401287844e-21	1.084604034644424e-67	2.047182566476375e-15	4.3873630765133206e-15	0.00996934172778329	-1.2042011967216605e-21	2.5745529100054148e-18	6.980016655043041e-19	5.5441693281253576e-18	7.617131759685081e-21
14500000	0.000015329136104109945	-9.716118401287844e-21	1.084604034644424e-67	2.047182566476375e-15	4.3873630765133206e-15	0.00996934172778329	-1.2042011534697045e-21	2.5745529100054148e-18	6.980016655043041e-19	5.5441693281253576e-18	7.617131759685081e-21
14600000	0.000015329136104109945	-9.716118401287844e-21	1.084604034644424e-67	2.047182566476375e-15	4.3873630765133206e-15	0.00996934172778329	-1.2042011102177484e-21	2.5745529100054148e-18	6.980016655043041e-19	5.5441693281253576e-18	7.617131759685081e-21
14700000	0.000015329136104109945	-9.716118401287844e-21	1.084604034644424e-67	2.047182566476375e-15	4.3873630765133206e-15	0.00996934172778329	-1.2042010669657924e-21	2.5745529100054148e-18	6.980016655043041e-19	5.5441693281253576e-18	7.617131759685081e-21
14800000	0.000015329136104109945	-9.716118401287844e-21	1.084604034644424e-67	2.047182566476375e-15	4.3873630765133206e-15	0.00996934172778329	-1.2042010237138362e-21	2.5745529100054148e-18	6.980016655043041e-19	5.5441693281253576e-18	7.617131759685081e-21
14900000	0.000015329136104109945	-9.716118401287844e-21	1.084604034644424e-67	2.047182566476375e-15	4.3873630765133206e-15	0.00996934172778329	-1.2042009804618803e-21	2.5745529100054148e-18	6.980016655043041e-19	5.5441693281253576e-18	7.617131759685081e-21
15000000	0.000015329136104109945	-9.716118401287844e-21	1.084604034644424e-67	2.047182566476375e-15	4.3873630765133206e-15	0.00996934172778329	-1.2042009372099241e-21	2.5745529100054148e-18	6.980016655043041e-19	5.5441693281253576e-18	7.617131759685081e-21
15100000	0.000015329136104109945	-9.716118401287844e-21	1.084604034644424e-67	2.047182566476375e-15	4.3873630765133206e-15	0.00996934172778329	-1.2042008939579681e-21	2.5745529100054148e-18	6.980016655043041e-19	5.5441693281253576e-18	7.617131759685081e-21
15200000	0.000015329136104109945	-9.716118401287844e-21	1.084604034644424e-67	2.047182566476375e-15	4.3873630765133206e-15	0.00996934172778329	-1.204200850706012e-21	2.5745529100054148e-18	6.980016655043041e-19	5.5441693281253576e-18	7.617131759685081e-21
15300000	0.000015329136104109945	-9.716118401287844e-21	1.084604034644424e-67	2.047182566476375e-15	4.3873630765133206e-15	0.00996934172778329	-1.204200807454056e-21	2.5745529100054148e-18	6.980016655043041e-19	5.5441693281253576e-18	7.617131759685081e-21
15400000	0.000015329136104109945	-9.716118401287844e-21	1.084604034644424e-67	2.047182566476375e-15	4.3873630765133206e-15	0.00996934172778329	-1.2042007642020998e-21	2.5745529100054148e-18	6.980016655043041e-19	5.5441693281253576e-18	7.617131759685081e-21
15500000	0.000015329136104109945	-9.716118401287844e-21	1.084604034644424e-67	2.047182566476375e-15	4.3873630765133206e-15	0.00996934172778329	-1.2042007209501439e-21	2.5745529100054148e-18	6.980016655043041e-19	5.5441693281253576e-18	7.617131759685081e-21
15600000	0.000015329136104109945	-9.716118401287844e-21	1.084604034644424e-67	2.047182566476375e-15	4.3873630765133206e-15	0.00996934172778329	-1.2042006776981877e-21	2.5745529100054148e-18	6.980016655043041e-19	5.5441693281253576e-18	7.617131759685081e-21
15700000	0.000015329136104109945	-9.716118401287844e-21	1.084604034644424e-67	2.047182566476375e-15	4.3873630765133206e-15	0.00996934172778329	-1.2042006344462317e-21	2.5745529100054148e-18	6.980016655043041e-19	5.5441693281253576e-18	7.617131759685081e-21
15800000	0.000015329136104109945	-9.716118401287844e-21	1.084604034644424e-67	2.047182566476375e-15	4.3873630765133206e-15	0.00996934172778329	-1.2042005911942756e-21	2.5745529100054148e-18	6.980016655043041e-19	5.5441693281253576e-18	7.617131759685081e-21
15900000	0.000015329136104109945	-9.716118401287844e-21	1.084604034644424e-67	2.047182566476375e-15	4.3873630765133206e-15	0.00996934172778329	-1.2042005479423196e-21	2.5745529100054148e-18	6.980016655043041e-19	5.5441693281253576e-18	7.617131759685081e-21
16000000	0.000015329136104109945	-9.716118401287844e-21	1.084604034644424e-67	2.047182566476375e-15	4.3873630765133206e-15	0.00996934172778329	-1.2042005046903635e-21	2.5745529100054148e-18	6.980016655043041e-19	5.5441693281253576e-18	7.617131759685081e-21
16100000	0.000015329136104109945	-9.716118401287844e-21	1.084604034644424e-67	2.047182566476375e-15	4.3873630765133206e-15	0.00996934172778329	-1.2042004614384075e-21	2.5745529100054148e-18	6.980016655043041e-19	5.5441693281253576e-18	7.617131759685081e-21
16200000	0.000015329136104109945	-9.716118401287844e-21	1.084604034644424e-67	2.047182566476375e-15	4.3873630765133206e-15	0.00996934172778329	-1.2042004181864513e-21	2.5745529100054148e-18	6.980016655043041e-19	5.5441693281253576e-18	7.617131759685081e-21
16300000	0.000015329136104109945	-9.716118401287844e-21	1.084604034644424e-67	2.047182566476375e-15	4.3873630765133206e-15	0.00996934172778329	-1.2042003749344954e-21	2.5745529100054148e-18	6.980016655043041e-19	5.5441693281253576e-18	7.617131759685081e-21
16400000	0.000015329136104109945	-9.716118401287844e-21	1.084604034644424e-67	2.047182566476375e-15	4.3873630765133206e-15	0.00996934172778329	-1.2042003316825392e-21	2.5745529100054148e-18	6.980016655043041e-19	5.5441693281253576e-18	7.617131759685081e-21
16500000	0.000015329136104109945	-9.716118401287844e-21	1.084604034644424e-67	2.047182566476375e-15	4.3873630765133206e-15	0.00996934172778329	-1.2042002884305832e-21	2.5745529100054148e-18	6.980016655043041e-19	5.5441693281253576e-18	7.617131759685081e-21
16600000	0.000015329136104109945	-9.716118401287844e-21	1.084604034644424e-67	2.047182566476375e-15	4.3873630765133206e-15	0.00996934172778329	-1.204200245178627e-21	2.5745529100054148e-18	6.980016655043041e-19	5.5441693281253576e-18	7.617131759685081e-21
16700000	0.000015329136104109945	-9.716118401287844e-21	1.084604034644424e-67	2.047182566476375e-15	4.3873630765133206e-15	0.00996934172778329	-1.204200201926671e-21	2.5745529100054148e-18	6.980016655043041e-19	5.5441693281253576e-18	7.617131759685081e-21
16800000	0.000015329136104109945	-9.716118401287844e-21	1.084604034644424e-67	2.047182566476375e-15	4.3873630765133206e-15	0.00996934172778329	-1.204200158674715e-21	2.5745529100054148e-18	6.980016655043041e-19	5.5441693281253576e-18	7.617131759685081e-21
16900000	0.000015329136104109945	-9.716118401287844e-21	1.084604034644424e-67	2.047182566476375e-15	4.3873630765133206e-15	0.00996934172778329	-1.204200115422759e-21	2.5745529100054148e-18	6.980016655043041e-19	5.5441693281253576e-18	7.617131759685081e-21
17000000	0.000015329136104109945	-9.716118401287844e-21	1.084604034644424e-67	2.047182566476375e-15	4.3873630765133206e-15	0.00996934172778329	-1.2042000721708028e-21	2.5745529100054148e-18	6.980016655043041e-19	5.5441693281253576e-18	7.617131759685081e-21
17100000	0.000015329136104109945	-9.716118401287844e-21	1.084604034644424e-67	2.047182566476375e-15	4.3873630765133206e-15	0.00996934172778329	-1.2042000289188468e-21	2.5745529100054148e-18	6.980016655043041e-19	5.5441693281253576e-18	7.617131759685081e-21
17200000	0.000015329136104109945	-9.716118401287844e-21	1.084604034644424e-67	2.047182566476375e-15	4.3873630765133206e-15	0.00996934172778329	-1.2041999856668907e-21	2.5745529100054148e-18	6.980016655043041e-19	5.5441693281253576e-18	7.617131759685081e-21
17300000	0.000015329136104109945	-9.716118401287844e-21	1.084604034644424e-67	2.047182566476375e-15	4.3873630765133206e-15	0.00996934172778329	-1.2041999424149347e-21	2.5745529100054148e-18	6.980016655043041e-19	5.5441693281253576e-18	7.617131759685081e-21
17400000	0.000015329136104109945	-9.716118401287844e-21	1.084604034644424e-67	2.047182566476375e-15	4.3873630765133206e-15	0.00996934172778329	-1.2041998991629785e-21	2.5745529100054148e-18	6.980016655043041e-19	5.5441693281253576e-18	7.617131759685081e-21
17500000	0.000015329136104109945	-9.716118401287844e-21	1.084604034644424e-67	2.047182566476375e-15	4.3873630765133206e-15	0.00996934172778329	-1.2041998559110226e-21	2.5745529100054148e-18	6.980016655043041e-19	5.5441693281253576e-18	7.617131759685081e-21
17600000	0.000015329136104109945	-9.716118401287844e-21	1.084604034644424e-67	2.047182566476375e-15	4.3873630765133206e-15	0.00996934172778329	-1.2041998126590664e-21	2.5745529100054148e-18	6.980016655043041e-19	5.5441693281253576e-18	7.617131759685081e-21
17700000	0.000015329136104109945	-9.716118401287844e-21	1.084604034644424e-67	2.047182566476375e-15	4.3873630765133206e-15	0.00996934172778329	-1.2041997694071104e-21	2.5745529100054148e-18	6.980016655043041e-19	5.5441693281253576e-18	7.617131759685081e-21
17800000	0.000015329136104109945	-9.716118401287844e-21	1.084604034644424e-67	2.047182566476375e-15	4.3873630765133206e-15	0.00996934172778329	-1.2041997261551543e-21	2.5745529100054148e-18	6.980016655043041e-19	5.5441693281253576e-18	7.617131759685081e-21
17900000	0.000015329136104109945	-9.716118401287844e-21	1.084604034644424e-67	2.047182566476375e-15	4.3873630765133206e-15	0.00996934172778329	-1.2041996829031983e-21	2.5745529100054148e-18	6.980016655043041e-19	5.5441693281253576e-18	7.617131759685081e-21
18000000	0.000015329136104109945	-9.716118401287844e-21	1.084604034644424e-67	2.047182566476375e-15	4.3873630765133206e-15	0.00996934172778329	-1.2041996396512421e-21	2.5745529100054148e-18	6.980016655043041e-19	5.5441693281253576e-18	7.617131759685081e-21
18100000	0.000015329136104109945	-9.716118401287844e-21	1.084604034644424e-67	2.047182566476375e-15	4.3873630765133206e-15	0.00996934172778329	-1.2041995963992862e-21	2.5745529100054148e-18	6.980016655043041e-19	5.5441693281253576e-18	7.617131759685081e-21
18200000	0.000015329136104109945	-9.716118401287844e-21	1.084604034644424e-67	2.047182566476375e-15	4.3873630765133206e-15	0.00996934172778329	-1.20419955314733e-21	2.5745529100054148e-18	6.980016655043041e-19	5.5441693281253576e-18	7.617131759685081e-21
18300000	0.000015329136104109945	-9.716118401287844e-21	1.084604034644424e-67	2.047182566476375e-15	4.3873630765133206e-15	0.00996934172778329	-1.204199509895374e-21	2.5745529100054148e-18	6.980016655043041e-19	5.5441693281253576e-18	7.617131759685081e-21
18400000	0.000015329136104109945	-9.716118401287844e-21	1.0846040346444241e-67	2.047182566476375e-15	4.3873630765133206e-15	0.00996934172778329	-1.2041994666434179e-21	2.5745529100054148e-18	6.9800166550430415e-19	5.5441693281253576e-18	7.617131759685081e-21
18500000	0.000015329136104109945	-9.716118401287844e-21	1.0846040346444241e-67	2.047182566476375e-15	4.3873630765133206e-15	0.00996934172778329	-1.2041994233914619e-21	2.5745529100054148e-18	6.9800166550430415e-19	5.5441693281253576e-18	7.617131759685081e-21
18600000	0.000015329136104109945	-9.716118401287844e-21	1.0846040346444241e-67	2.047182566476375e-15	4.3873630765133206e-15	0.00996934172778329	-1.2041993801395057e-21	2.5745529100054148e-18	6.9800166550430415e-19	5.5441693281253576e-18	7.617131759685081e-21
18700000	0.000015329136104109945	-9.716118401287844e-21	1.0846040346444241e-67	2.047182566476375e-15	4.3873630765133206e-15	0.00996934172778329	-1.2041993368875498e-21	2.5745529100054148e-18	6.9800166550430415e-19	5.5441693281253576e-18	7.617131759685081e-21
18800000	0.000015329136104109945	-9.716118401287844e-21	1.0846040346444241e-67	2.047182566476375e-15	4.3873630765133206e-15	0.00996934172778329	-1.2041992936355936e-21	2.5745529100054148e-18	6.9800166550430415e-19	5.5441693281253576e-18	7.617131759685081e-21
18900000	0.000015329136104109945	-9.716118401287844e-21	1.0846040346444241e-67	2.047182566476375e-15	4.3873630765133206e-15	0.00996934172778329	-1.2041992503836376e-21	2.5745529100054148e-18	6.9800166550430415e-19	5.5441693281253576e-18	7.617131759685081e-21
19000000	0.000015329136104109945	-9.716118401287844e-21	1.0846040346444241e-67	2.047182566476375e-15	4.3873630765133206e-15	0.00996934172778329	-1.2041992071316815e-21	2.5745529100054148e-18	6.9800166550430415e-19	5.5441693281253576e-18	7.617131759685081e-21
19100000	0.000015329136104109945	-9.716118401287844e-21	1.0846040346444241e-67	2.047182566476375e-15	4.3873630765133206e-15	0.00996934172778329	-1.2041991638797255e-21	2.5745529100054148e-18	6.9800166550430415e-19	5.544169328125358e-18	7.617131759685081e-21
19200000	0.000015329136104109945	-9.716118401287844e-21	1.0846040346444241e-67	2.047182566476375e-15	4.3873630765133206e-15	0.00996934172778329	-1.2041991206277694e-21	2.5745529100054148e-18	6.9800166550430415e-19	5.544169328125358e-18	7.617131759685081e-21
19300000	0.000015329136104109945	-9.716118401287844e-21	1.0846040346444241e-67	2.047182566476375e-15	4.3873630765133206e-15	0.00996934172778329	-1.2041990773758134e-21	2.5745529100054148e-18	6.9800166550430415e-19	5.544169328125358e-18	7.617131759685081e-21
19400000	0.000015329136104109945	-9.716118401287844e-21	1.0846040346444241e-67	2.047182566476375e-15	4.3873630765133206e-15	0.00996934172778329	-1.2041990341238572e-21	2.5745529100054148e-18	6.9800166550430415e-19	5.544169328125358e-18	7.617131759685081e-21
19500000	0.000015329136104109945	-9.716118401287844e-21	1.0846040346444241e-67	2.047182566476375e-15	4.3873630765133206e-15	0.00996934172778329	-1.2041989908719012e-21	2.5745529100054148e-18	6.9800166550430415e-19	5.544169328125358e-18	7.617131759685081e-21
19600000	0.000015329136104109945	-9.716118401287844e-21	1.0846040346444241e-67	2.047182566476375e-15	4.3873630765133206e-15	0.00996934172778329	-1.204198947619945e-21	2.5745529100054148e-18	6.9800166550430415e-19	5.544169328125358e-18	7.617131759685081e-21
19700000	0.000015329136104109945	-9.716118401287844e-21	1.0846040346444241e-67	2.047182566476375e-15	4.3873630765133206e-15	0.00996934172778329	-1.2041989043679891e-21	2.5745529100054148e-18	6.9800166550430415e-19	5.544169328125358e-18	7.617131759685081e-21
19800000	0.000015329136104109945	-9.716118401287844e-21	1.0846040346444241e-67	2.047182566476375e-15	4.3873630765133206e-15	0.00996934172778329	-1.204198861116033e-21	2.5745529100054148e-18	6.9800166550430415e-19	5.544169328125358e-18	7.617131759685081e-21
19900000	0.000015329136104109945	-9.716118401287844e-21	1.0846040346444241e-67	2.047182566476375e-15	4.3873630765133206e-15	0.00996934172778329	-1.204198817864077e-21	2.5745529100054148e-18	6.9800166550430415e-19	5.544169328125358e-18	7.617131759685081e-21
20000000	0.000015329136104109945	-9.716118401287844e-21	1.0846040346444241e-67	2.047182566476375e-15	4.3873630765133206e-15	0.00996934172778329	-1.2041987746121208e-21	2.5745529100054148e-18	6.9800166550430415e-19	5.544169328125358e-18	7.617131759685081e-21
20100000	0.000015329136104109945	-9.716118401287844e-21	1.0846040346444241e-67	2.047182566476375e-15	4.3873630765133206e-15	0.00996934172778329	-1.2041987313601649e-21	2.5745529100054148e-18	6.9800166550430415e-19	5.544169328125358e-18	7.617131759685081e-21
20200000	0.000015329136104109945	-9.716118401287844e-21	1.0846040346444241e-67	2.047182566476375e-15	4.3873630765133206e-15	0.00996934172778329	-1.2041986881082087e-21	2.5745529100054148e-18	6.9800166550430415e-19	5.544169328125358e-18	7.617131759685081e-21
20300000	0.000015329136104109945	-9.716118401287844e-21	1.0846040346444241e-67	2.047182566476375e-15	4.3873630765133206e-15	0.00996934172778329	-1.2041986448562527e-21	2.5745529100054148e-18	6.9800166550430415e-19	5.544169328125358e-18	7.617131759685081e-21
20400000	0.000015329136104109945	-9.716118401287844e-21	1.0846040346444241e-67	2.047182566476375e-15	4.3873630765133206e-15	0.00996934172778329	-1.2041986016042966e-21	2.5745529100054148e-18	6.9800166550430415e-19	5.544169328125358e-18	7.617131759685081e-21
20500000	0.000015329136104109945	-9.716118401287844e-21	1.0846040346444241e-67	2.047182566476375e-15	4.3873630765133206e-15	0.00996934172778329	-1.2041985583523406e-21	2.5745529100054148e-18	6.9800166550430415e-19	5.544169328125358e-18	7.617131759685081e-21
20600000	0.000015329136104109945	-9.716118401287844e-21	1.0846040346444241e-67	2.047182566476375e-15	4.3873630765133206e-15	0.00996934172778329	-1.2041985151003844e-21	2.5745529100054148e-18	6.9800166550430415e-19	5.544169328125358e-18	7.617131759685081e-21
20700000	0.000015329136104109945	-9.716118401287844e-21	1.0846040346444241e-67	2.047182566476375e-15	4.3873630765133206e-15	0.00996934172778329	-1.2041984718484285e-21	2.5745529100054148e-18	6.9800166550430415e-19	5.544169328125358e-18	7.617131759685081e-21
20800000	0.000015329136104109945	-9.716118401287844e-21	1.0846040346444241e-67	2.047182566476375e-15	4.3873630765133206e-15	0.00996934172778329	-1.2041984285964723e-21	2.5745529100054148e-18	6.9800166550430415e-19	5.544169328125358e-18	7.617131759685081e-21
20900000	0.000015329136104109945	-9.716118401287844e-21	1.0846040346444241e-67	2.047182566476375e-15	4.3873630765133206e-15	0.00996934172778329	-1.2041983853445163e-21	2.5745529100054148e-18	6.9800166550430415e-19	5.544169328125358e-18	7.617131759685081e-21
21000000	0.000015329136104109945	-9.716118401287844e-21	1.0846040346444241e-67	2.047182566476375e-15	4.3873630765133206e-15	0.00996934172778329	-1.2041983420925602e-21	2.5745529100054148e-18	6.9800166550430415e-19	5.544169328125358e-18	7.617131759685081e-21
21100000	0.000015329136104109945	-9.716118401287844e-21	1.0846040346444241e-67	2.047182566476375e-15	4.3873630765133206e-15	0.00996934172778329	-1.2041982988406042e-21	2.5745529100054148e-18	6.9800166550430415e-19	5.544169328125358e-18	7.617131759685081e-21
21200000	0.000015329136104109945	-9.716118401287844e-21	1.0846040346444241e-67	2.047182566476375e-15	4.3873630765133206e-15	0.00996934172778329	-1.204198255588648e-21	2.5745529100054148e-18	6.9800166550430415e-19	5.544169328125358e-18	7.617131759685081e-21
21300000	0.000015329136104109945	-9.716118401287844e-21	1.0846040346444241e-67	2.047182566476375e-15	4.3873630765133206e-15	0.00996934172778329	-1.204198212336692e-21	2.5745529100054148e-18	6.9800166550430415e-19	5.544169328125358e-18	7.617131759685081e-21
21400000	0.000015329136104109945	-9.716118401287844e-21	1.0846040346444241e-67	2.047182566476375e-15	4.3873630765133206e-15	0.00996934172778329	-1.2041981690847359e-21	2.5745529100054148e-18	6.9800166550430415e-19	5.544169328125358e-18	7.617131759685081e-21
21500000	0.000015329136104109945	-9.716118401287844e-21	1.0846040346444241e-67	2.047182566476375e-15	4.3873630765133206e-15	0.00996934172778329	-1.20419812583278e-21	2.5745529100054148e-18	6.9800166550430415e-19	5.544169328125358e-18	7.617131759685081e-21
21600000	0.000015329136104109945	-9.716118401287844e-21	1.0846040346444241e-67	2.047182566476375e-15	4.3873630765133206e-15	0.00996934172778329	-1.2041980825808238e-21	2.5745529100054148e-18	6.9800166550430415e-19	5.544169328125358e-18	7.617131759685081e-21
21700000	0.000015329136104109945	-9.716118401287844e-21	1.0846040346444241e-67	2.047182566476375e-15	4.3873630765133206e-15	0.00996934172778329	-1.2041980393288678e-21	2.5745529100054148e-18	6.9800166550430415e-19	5.544169328125358e-18	7.617131759685081e-21
21800000	0.000015329136104109945	-9.716118401287844e-21	1.0846040346444241e-67	2.047182566476375e-15	4.3873630765133206e-15	0.00996934172778329	-1.2041979960769116e-21	2.5745529100054148e-18	6.9800166550430415e-19	5.544169328125358e-18	7.617131759685081e-21
21900000	0.000015329136104109945	-9.716118401287844e-21	1.0846040346444241e-67	2.047182566476375e-15	4.3873630765133206e-15	0.00996934172778329	-1.2041979528249557e-21	2.5745529100054148e-18	6.9800166550430415e-19	5.544169328125358e-18	7.617131759685081e-21
22000000	0.000015329136104109945	-9.716118401287844e-21	1.0846040346444241e-67	2.047182566476375e-15	4.3873630765133206e-15	0.00996934172778329	-1.2041979095729995e-21	2.5745529100054148e-18	6.9800166550430415e-19	5.544169328125358e-18	7.617131759685081e-21
22100000	0.000015329136104109945	-9.716118401287844e-21	1.0846040346444241e-67	2.047182566476375e-15	4.3873630765133206e-15	0.00996934172778329	-1.2041978663210435e-21	2.5745529100054148e-18	6.9800166550430415e-19	5.544169328125358e-18	7.617131759685081e-21
22200000	0.000015329136104109945	-9.716118401287844e-21	1.0846040346444241e-67	2.047182566476375e-15	4.3873630765133206e-15	0.00996934172778329	-1.2041978230690874e-21	2.5745529100054148e-18	6.9800166550430415e-19	5.544169328125358e-18	7.617131759685081e-21
22300000	0.000015329136104109945	-9.716118401287844e-21	1.0846040346444241e-67	2.047182566476375e-15	4.3873630765133206e-15	0.00996934172778329	-1.2041977798171314e-21	2.5745529100054148e-18	6.9800166550430415e-19	5.544169328125358e-18	7.617131759685081e-21
22400000	0.000015329136104109945	-9.716118401287844e-21	1.0846040346444241e-67	2.047182566476375e-15	4.3873630765133206e-15	0.00996934172778329	-1.2041977365651752e-21	2.5745529100054148e-18	6.9800166550430415e-19	5.544169328125358e-18	7.617131759685081e-21
22500000	0.000015329136104109945	-9.716118401287844e-21	1.0846040346444241e-67	2.047182566476375e-15	4.3873630765133206e-15	0.00996934172778329	-1.2041976933132193e-21	2.5745529100054148e-18	6.9800166550430415e-19	5.544169328125358e-18	7.617131759685081e-21
22600000	0.000015329136104109945	-9.716118401287844e-21	1.0846040346444241e-67	2.047182566476375e-15	4.3873630765133206e-15	0.00996934172778329	-1.2041976500612631e-21	2.5745529100054148e-18	6.9800166550430415e-19	5.544169328125358e-18	7.617131759685081e-21
22700000	0.000015329136104109945	-9.716118401287844e-21	1.0846040346444241e-67	2.047182566476375e-15	4.3873630765133206e-15	0.00996934172778329	-1.2041976068093071e-21	2.5745529100054148e-18	6.9800166550430415e-19	5.544169328125358e-18	7.617131759685081e-21
22800000	0.000015329136104109945	-9.716118401287844e-21	1.0846040346444241e-67	2.047182566476375e-15	4.3873630765133206e-15	0.00996934172778329	-1.204197563557351e-21	2.5745529100054148e-18	6.9800166550430415e-19	5.544169328125358e-18	7.617131759685081e-21
22900000	0.000015329136104109945	-9.716118401287844e-21	1.0846040346444241e-67	2.047182566476375e-15	4.3873630765133206e-15	0.00996934172778329	-1.204197520305395e-21	2.5745529100054148e-18	6.9800166550430415e-19	5.544169328125358e-18	7.617131759685081e-21
23000000	0.000015329136104109945	-9.716118401287844e-21	1.0846040346444241e-67	2.047182566476375e-15	4.3873630765133206e-15	0.00996934172778329	-1.2041974770534389e-21	2.5745529100054148e-18	6.9800166550430415e-19	5.544169328125358e-18	7.617131759685081e-21
23100000	0.000015329136104109945	-9.716118401287844e-21	1.0846040346444241e-67	2.047182566476375e-15	4.3873630765133206e-15	0.00996934172778329	-1.2041974338014829e-21	2.5745529100054148e-18	6.9800166550430415e-19	5.544169328125358e-18	7.617131759685081e-21
23200000	0.000015329136104109945	-9.716118401287844e-21	1.0846040346444241e-67	2.047182566476375e-15	4.3873630765133206e-15	0.00996934172778329	-1.2041973905495267e-21	2.5745529100054148e-18	6.9800166550430415e-19	5.544169328125358e-18	7.617131759685081e-21
23300000	0.000015329136104109945	-9.716118401287844e-21	1.0846040346444241e-67	2.047182566476375e-15	4.3873630765133206e-15	0.00996934172778329	-1.2041973472975708e-21	2.5745529100054148e-18	6.9800166550430415e-19	5.544169328125358e-18	7.617131759685081e-21
23400000	0.000015329136104109945	-9.716118401287844e-21	1.0846040346444241e-67	2.047182566476375e-15	4.3873630765133206e-15	0.00996934172778329	-1.2041973040456146e-21	2.5745529100054148e-18	6.9800166550430415e-19	5.544169328125358e-18	7.617131759685081e-21
23500000	0.000015329136104109945	-9.716118401287844e-21	1.0846040346444241e-67	2.047182566476375e-15	4.3873630765133206e-15	0.00996934172778329	-1.2041972607936586e-21	2.5745529100054148e-18	6.9800166550430415e-19	5.544169328125358e-18	7.617131759685081e-21
23600000	0.000015329136104109945	-9.716118401287844e-21	1.0846040346444241e-67	2.047182566476375e-15	4.3873630765133206e-15	0.00996934172778329	-1.2041972175417025e-21	2.5745529100054148e-18	6.9800166550430415e-19	5.544169328125358e-18	7.617131759685081e-21
23700000	0.000015329136104109945	-9.716118401287844e-21	1.0846040346444241e-67	2.047182566476375e-15	4.3873630765133206e-15	0.00996934172778329	-1.2041971742897465e-21	2.5745529100054148e-18	6.9800166550430415e-19	5.544169328125358e-18	7.617131759685081e-21
23800000	0.000015329136104109945	-9.716118401287844e-21	1.0846040346444241e-67	2.047182566476375e-15	4.3873630765133206e-15	0.00996934172778329	-1.2041971310377903e-21	2.5745529100054148e-18	6.9800166550430415e-19	5.544169328125358e-18	7.617131759685081e-21
23900000	0.000015329136104109945	-9.716118401287844e-21	1.0846040346444241e-67	2.047182566476375e-15	4.3873630765133206e-15	0.00996934172778329	-1.2041970877858344e-21	2.5745529100054148e-18	6.9800166550430415e-19	5.544169328125358e-18	7.617131759685081e-21
24000000	0.000015329136104109945	-9.716118401287844e-21	1.0846040346444241e-67	2.047182566476375e-15	4.3873630765133206e-15	0.00996934172778329	-1.2041970445338782e-21	2.5745529100054148e-18	6.9800166550430415e-19	5.544169328125358e-18	7.617131759685081e-21
24100000	0.000015329136104109945	-9.716118401287844e-21	1.0846040346444241e-67	2.047182566476375e-15	4.3873630765133206e-15	0.00996934172778329	-1.2041970012819222e-21	2.5745529100054148e-18	6.9800166550430415e-19	5.544169328125358e-18	7.617131759685081e-21
24200000	0.000015329136104109945	-9.716118401287844e-21	1.0846040346444241e-67	2.047182566476375e-15	4.3873630765133206e-15	0.00996934172778329	-1.204196958029966e-21	2.5745529100054148e-18	6.9800166550430415e-19	5.544169328125358e-18	7.617131759685081e-21
24300000	0.000015329136104109945	-9.716118401287844e-21	1.0846040346444241e-67	2.047182566476375e-15	4.3873630765133206e-15	0.00996934172778329	-1.2041969147780101e-21	2.5745529100054148e-18	6.9800166550430415e-19	5.544169328125358e-18	7.617131759685081e-21
24400000	0.000015329136104109945	-9.716118401287844e-21	1.0846040346444241e-67	2.047182566476375e-15	4.3873630765133206e-15	0.00996934172778329	-1.204196871526054e-21	2.5745529100054148e-18	6.9800166550430415e-19	5.544169328125358e-18	7.617131759685081e-21
24500000	0.000015329136104109945	-9.716118401287844e-21	1.0846040346444241e-67	2.047182566476375e-15	4.3873630765133206e-15	0.00996934172778329	-1.204196828274098e-21	2.5745529100054148e-18	6.9800166550430415e-19	5.544169328125358e-18	7.617131759685081e-21
24600000	0.000015329136104109945	-9.716118401287844e-21	1.0846040346444241e-67	2.047182566476375e-15	4.3873630765133206e-15	0.00996934172778329	-1.2041967850221418e-21	2.5745529100054148e-18	6.9800166550430415e-19	5.544169328125358e-18	7.617131759685081e-21
24700000	0.000015329136104109945	-9.716118401287844e-21	1.0846040346444241e-67	2.047182566476375e-15	4.3873630765133206e-15	0.00996934172778329	-1.2041967417701858e-21	2.5745529100054148e-18	6.9800166550430415e-19	5.544169328125358e-18	7.617131759685081e-21
24800000	0.000015329136104109945	-9.716118401287844e-21	1.0846040346444241e-67	2.047182566476375e-15	4.3873630765133206e-15	0.00996934172778329	-1.2041966985182297e-21	2.5745529100054148e-18	6.9800166550430415e-19	5.544169328125358e-18	7.617131759685081e-21
24900000	0.000015329136104109945	-9.716118401287844e-21	1.0846040346444241e-67	2.047182566476375e-15	4.3873630765133206e-15	0.00996934172778329	-1.2041966552662737e-21	2.5745529100054148e-18	6.9800166550430415e-19	5.544169328125358e-18	7.617131759685081e-21
25000000	0.000015329136104109945	-9.716118401287844e-21	1.0846040346444241e-67	2.047182566476375e-15	4.3873630765133206e-15	0.00996934172778329	-1.2041966120143175e-21	2.5745529100054148e-18	6.9800166550430415e-19	5.544169328125358e-18	7.617131759685081e-21
25100000	0.000015329136104109945	-9.716118401287844e-21	1.0846040346444241e-67	2.047182566476375e-15	4.3873630765133206e-15	0.00996934172778329	-1.2041965687623616e-21	2.5745529100054148e-18	6.9800166550430415e-19	5.544169328125358e-18	7.617131759685081e-21
25200000	0.000015329136104109945	-9.716118401287844e-21	1.0846040346444241e-67	2.047182566476375e-15	4.3873630765133206e-15	0.00996934172778329	-1.2041965255104054e-21	2.5745529100054148e-18	6.9800166550430415e-19	5.544169328125358e-18	7.617131759685081e-21
25300000	0.000015329136104109945	-9.716118401287844e-21	1.0846040346444241e-67	2.047182566476375e-15	4.3873630765133206e-15	0.00996934172778329	-1.2041964822584494e-21	2.5745529100054148e-18	6.9800166550430415e-19	5.544169328125358e-18	7.617131759685081e-21
25400000	0.000015329136104109945	-9.716118401287844e-21	1.0846040346444241e-67	2.047182566476375e-15	4.3873630765133206e-15	0.00996934172778329	-1.2041964390064933e-21	2.5745529100054148e-18	6.9800166550430415e-19	5.544169328125358e-18	7.617131759685081e-21
25500000	0.000015329136104109945	-9.716118401287844e-21	1.0846040346444241e-67	2.047182566476375e-15	4.3873630765133206e-15	0.00996934172778329	-1.2041963957545373e-21	2.5745529100054148e-18	6.9800166550430415e-19	5.544169328125358e-18	7.617131759685081e-21
25600000	0.000015329136104109945	-9.716118401287844e-21	1.0846040346444241e-67	2.047182566476375e-15	4.3873630765133206e-15	0.00996934172778329	-1.2041963525025811e-21	2.5745529100054148e-18	6.9800166550430415e-19	5.544169328125358e-18	7.617131759685081e-21
25700000	0.000015329136104109945	-9.716118401287844e-21	1.0846040346444241e-67	2.047182566476375e-15	4.3873630765133206e-15	0.00996934172778329	-1.2041963092506252e-21	2.5745529100054148e-18	6.9800166550430415e-19	5.544169328125358e-18	7.617131759685081e-21
25800000	0.000015329136104109945	-9.716118401287844e-21	1.0846040346444241e-67	2.047182566476375e-15	4.3873630765133206e-15	0.00996934172778329	-1.204196265998669e-21	2.5745529100054148e-18	6.9800166550430415e-19	5.544169328125358e-18	7.617131759685081e-21
25900000	0.000015329136104109945	-9.716118401287844e-21	1.0846040346444241e-67	2.047182566476375e-15	4.3873630765133206e-15	0.00996934172778329	-1.204196222746713e-21	2.5745529100054148e-18	6.9800166550430415e-19	5.544169328125358e-18	7.617131759685081e-21
26000000	0.000015329136104109945	-9.716118401287844e-21	1.0846040346444241e-67	2.047182566476375e-15	4.3873630765133206e-15	0.00996934172778329	-1.2041961794947569e-21	2.5745529100054148e-18	6.9800166550430415e-19	5.544169328125358e-18	7.617131759685081e-21
26100000	0.000015329136104109945	-9.716118401287844e-21	1.0846040346444241e-67	2.047182566476375e-15	4.3873630765133206e-15	0.00996934172778329	-1.204196136242801e-21	2.5745529100054148e-18	6.9800166550430415e-19	5.544169328125358e-18	7.617131759685081e-21
26200000	0.000015329136104109945	-9.716118401287844e-21	1.0846040346444241e-67	2.047182566476375e-15	4.3873630765133206e-15	0.00996934172778329	-1.2041960929908448e-21	2.5745529100054148e-18	6.9800166550430415e-19	5.544169328125358e-18	7.617131759685081e-21
26300000	0.000015329136104109945	-9.716118401287844e-21	1.0846040346444241e-67	2.047182566476375e-15	4.3873630765133206e-15	0.00996934172778329	-1.2041960497388888e-21	2.5745529100054148e-18	6.9800166550430415e-19	5.544169328125358e-18	7.617131759685081e-21
26400000	0.000015329136104109945	-9.716118401287844e-21	1.0846040346444241e-67	2.047182566476375e-15	4.3873630765133206e-15	0.00996934172778329	-1.2041960064869326e-21	2.5745529100054148e-18	6.9800166550430415e-19	5.544169328125358e-18	7.617131759685081e-21
26500000	0.000015329136104109945	-9.716118401287844e-21	1.0846040346444241e-67	2.047182566476375e-15	4.3873630765133206e-15	0.00996934172778329	-1.2041959632349766e-21	2.5745529100054148e-18	6.9800166550430415e-19	5.544169328125358e-18	7.617131759685081e-21
26600000	0.000015329136104109945	-9.716118401287844e-21	1.0846040346444241e-67	2.047182566476375e-15	4.3873630765133206e-15	0.00996934172778329	-1.2041959199830205e-21	2.5745529100054148e-18	6.9800166550430415e-19	5.544169328125358e-18	7.617131759685081e-21
26700000	0.000015329136104109945	-9.716118401287844e-21	1.0846040346444241e-67	2.047182566476375e-15	4.3873630765133206e-15	0.00996934172778329	-1.2041958767310645e-21	2.5745529100054148e-18	6.9800166550430415e-19	5.544169328125358e-18	7.617131759685081e-21
26800000	0.000015329136104109945	-9.716118401287844e-21	1.0846040346444241e-67	2.047182566476375e-15	4.3873630765133206e-15	0.00996934172778329	-1.2041958334791084e-21	2.5745529100054148e-18	6.9800166550430415e-19	5.544169328125358e-18	7.617131759685081e-21
26900000	0.000015329136104109945	-9.716118401287844e-21	1.0846040346444241e-67	2.047182566476375e-15	4.3873630765133206e-15	0.00996934172778329	-1.2041957902271524e-21	2.5745529100054148e-18	6.9800166550430415e-19	5.544169328125358e-18	7.617131759685081e-21
27000000	0.000015329136104109945	-9.716118401287844e-21	1.0846040346444241e-67	2.047182566476375e-15	4.3873630765133206e-15	0.00996934172778329	-1.2041957469751962e-21	2.5745529100054148e-18	6.9800166550430415e-19	5.544169328125358e-18	7.617131759685081e-21
27100000	0.000015329136104109945	-9.716118401287844e-21	1.0846040346444241e-67	2.047182566476375e-15	4.3873630765133206e-15	0.00996934172778329	-1.2041957037232403e-21	2.5745529100054148e-18	6.9800166550430415e-19	5.544169328125358e-18	7.617131759685081e-21
27200000	0.000015329136104109945	-9.716118401287844e-21	1.0846040346444241e-67	2.047182566476375e-15	4.3873630765133206e-15	0.00996934172778329	-1.2041956604712841e-21	2.5745529100054148e-18	6.9800166550430415e-19	5.544169328125358e-18	7.617131759685081e-21
27300000	0.000015329136104109945	-9.716118401287844e-21	1.0846040346444241e-67	2.047182566476375e-15	4.3873630765133206e-15	0.00996934172778329	-1.2041956172193281e-21	2.5745529100054148e-18	6.9800166550430415e-19	5.544169328125358e-18	7.617131759685081e-21
27400000	0.000015329136104109945	-9.716118401287844e-21	1.0846040346444241e-67	2.047182566476375e-15	4.3873630765133206e-15	0.00996934172778329	-1.204195573967372e-21	2.5745529100054148e-18	6.9800166550430415e-19	5.544169328125358e-18	7.617131759685081e-21
27500000	0.000015329136104109945	-9.716118401287844e-21	1.0846040346444241e-67	2.047182566476375e-15	4.3873630765133206e-15	0.00996934172778329	-1.204195530715416e-21	2.5745529100054148e-18	6.9800166550430415e-19	5.544169328125358e-18	7.617131759685081e-21
27600000	0.000015329136104109945	-9.716118401287844e-21	1.0846040346444241e-67	2.047182566476375e-15	4.3873630765133206e-15	0.00996934172778329	-1.2041954874634598e-21	2.5745529100054148e-18	6.9800166550430415e-19	5.544169328125358e-18	7.617131759685081e-21
27700000	0.000015329136104109945	-9.716118401287844e-21	1.0846040346444241e-67	2.047182566476375e-15	4.3873630765133206e-15	0.00996934172778329	-1.2041954442115039e-21	2.5745529100054148e-18	6.9800166550430415e-19	5.544169328125358e-18	7.617131759685081e-21
27800000	0.000015329136104109945	-9.716118401287844e-21	1.0846040346444241e-67	2.047182566476375e-15	4.3873630765133206e-15	0.00996934172778329	-1.2041954009595477e-21	2.5745529100054148e-18	6.9800166550430415e-19	5.544169328125358e-18	7.617131759685081e-21
27900000	0.000015329136104109945	-9.716118401287844e-21	1.0846040346444241e-67	2.047182566476375e-15	4.3873630765133206e-15	0.00996934172778329	-1.2041953577075917e-21	2.5745529100054148e-18	6.9800166550430415e-19	5.544169328125358e-18	7.617131759685081e-21
28000000	0.000015329136104109945	-9.716118401287844e-21	1.0846040346444241e-67	2.047182566476375e-15	4.3873630765133206e-15	0.00996934172778329	-1.2041953144556356e-21	2.5745529100054148e-18	6.9800166550430415e-19	5.544169328125358e-18	7.617131759685081e-21
28100000	0.000015329136104109945	-9.716118401287844e-21	1.0846040346444241e-67	2.047182566476375e-15	4.3873630765133206e-15	0.00996934172778329	-1.2041952712036796e-21	2.5745529100054148e-18	6.9800166550430415e-19	5.544169328125358e-18	7.617131759685081e-21
28200000	0.000015329136104109945	-9.716118401287844e-21	1.0846040346444241e-67	2.047182566476375e-15	4.3873630765133206e-15	0.00996934172778329	-1.2041952279517234e-21	2.5745529100054148e-18	6.9800166550430415e-19	5.544169328125358e-18	7.617131759685081e-21
28300000	0.000015329136104109945	-9.716118401287844e-21	1.0846040346444241e-67	2.047182566476375e-15	4.3873630765133206e-15	0.00996934172778329	-1.2041951846997675e-21	2.5745529100054148e-18	6.9800166550430415e-19	5.544169328125358e-18	7.617131759685081e-21
28400000	0.000015329136104109945	-9.716118401287844e-21	1.0846040346444241e-67	2.047182566476375e-15	4.3873630765133206e-15	0.00996934172778329	-1.2041951414478113e-21	2.5745529100054148e-18	6.9800166550430415e-19	5.544169328125358e-18	7.617131759685081e-21
28500000	0.000015329136104109945	-9.716118401287844e-21	1.0846040346444241e-67	2.047182566476375e-15	4.3873630765133206e-15	0.00996934172778329	-1.2041950981958553e-21	2.5745529100054148e-18	6.9800166550430415e-19	5.544169328125358e-18	7.617131759685081e-21
28600000	0.000015329136104109945	-9.716118401287844e-21	1.0846040346444241e-67	2.047182566476375e-15	4.3873630765133206e-15	0.00996934172778329	-1.2041950549438992e-21	2.5745529100054148e-18	6.9800166550430415e-19	5.544169328125358e-18	7.617131759685081e-21
28700000	0.000015329136104109945	-9.716118401287844e-21	1.0846040346444241e-67	2.047182566476375e-15	4.3873630765133206e-15	0.00996934172778329	-1.2041950116919432e-21	2.5745529100054148e-18	6.9800166550430415e-19	5.544169328125358e-18	7.617131759685081e-21
28800000	0.000015329136104109945	-9.716118401287844e-21	1.0846040346444241e-67	2.047182566476375e-15	4.3873630765133206e-15	0.00996934172778329	-1.204194968439987e-21	2.5745529100054148e-18	6.9800166550430415e-19	5.544169328125358e-18	7.617131759685081e-21
28900000	0.000015329136104109945	-9.716118401287844e-21	1.0846040346444241e-67	2.047182566476375e-15	4.3873630765133206e-15	0.00996934172778329	-1.204194925188031e-21	2.5745529100054148e-18	6.9800166550430415e-19	5.544169328125358e-18	7.617131759685081e-21
29000000	0.000015329136104109945	-9.716118401287844e-21	1.0846040346444241e-67	2.047182566476375e-15	4.3873630765133206e-15	0.00996934172778329	-1.204194881936075e-21	2.5745529100054148e-18	6.9800166550430415e-19	5.544169328125358e-18	7.617131759685081e-21
29100000	0.000015329136104109945	-9.716118401287844e-21	1.0846040346444241e-67	2.047182566476375e-15	4.3873630765133206e-15	0.00996934172778329	-1.204194838684119e-21	2.5745529100054148e-18	6.9800166550430415e-19	5.544169328125358e-18	7.617131759685081e-21
29200000	0.000015329136104109945	-9.716118401287844e-21	1.0846040346444241e-67	2.047182566476375e-15	4.3873630765133206e-15	0.00996934172778329	-1.2041947954321628e-21	2.5745529100054148e-18	6.9800166550430415e-19	5.544169328125358e-18	7.617131759685081e-21
29300000	0.000015329136104109945	-9.716118401287844e-21	1.0846040346444241e-67	2.047182566476375e-15	4.3873630765133206e-15	0.00996934172778329	-1.2041947521802068e-21	2.5745529100054148e-18	6.9800166550430415e-19	5.544169328125358e-18	7.617131759685081e-21
29400000	0.000015329136104109945	-9.716118401287844e-21	1.0846040346444241e-67	2.047182566476375e-15	4.3873630765133206e-15	0.00996934172778329	-1.2041947089282506e-21	2.5745529100054148e-18	6.9800166550430415e-19	5.544169328125358e-18	7.617131759685081e-21
29500000	0.000015329136104109945	-9.716118401287844e-21	1.0846040346444241e-67	2.047182566476375e-15	4.3873630765133206e-15	0.00996934172778329	-1.2041946656762947e-21	2.5745529100054148e-18	6.9800166550430415e-19	5.544169328125358e-18	7.617131759685081e-21
29600000	0.000015329136104109945	-9.716118401287844e-21	1.0846040346444241e-67	2.047182566476375e-15	4.3873630765133206e-15	0.00996934172778329	-1.2041946224243385e-21	2.5745529100054148e-18	6.9800166550430415e-19	5.544169328125358e-18	7.617131759685081e-21
29700000	0.000015329136104109945	-9.716118401287844e-21	1.0846040346444241e-67	2.047182566476375e-15	4.3873630765133206e-15	0.00996934172778329	-1.2041945791723825e-21	2.5745529100054148e-18	6.9800166550430415e-19	5.544169328125358e-18	7.617131759685081e-21
29800000	0.000015329136104109945	-9.716118401287844e-21	1.0846040346444241e-67	2.047182566476375e-15	4.3873630765133206e-15	0.00996934172778329	-1.2041945359204264e-21	2.5745529100054148e-18	6.9800166550430415e-19	5.544169328125358e-18	7.617131759685081e-21
29900000	0.000015329136104109945	-9.716118401287844e-21	1.0846040346444241e-67	2.047182566476375e-15	4.3873630765133206e-15	0.00996934172778329	-1.2041944926684704e-21	2.5745529100054148e-18	6.9800166550430415e-19	5.544169328125358e-18	7.617131759685081e-21
30000000	0.000015329136104109945	-9.716118401287844e-21	1.0846040346444241e-67	2.047182566476375e-15	4.3873630765133206e-15	0.00996934172778329	-1.2041944494165143e-21	2.5745529100054148e-18	6.9800166550430415e-19	5.544169328125358e-18	7.617131759685081e-21
30100000	0.000015329136104109945	-9.716118401287844e-21	1.0846040346444241e-67	2.047182566476375e-15	4.3873630765133206e-15	0.00996934172778329	-1.2041944061645583e-21	2.5745529100054148e-18	6.9800166550430415e-19	5.544169328125358e-18	7.617131759685081e-21
30200000	0.000015329136104109945	-9.716118401287844e-21	1.0846040346444241e-67	2.047182566476375e-15	4.3873630765133206e-15	0.00996934172778329	-1.2041943629126021e-21	2.5745529100054148e-18	6.9800166550430415e-19	5.544169328125358e-18	7.617131759685081e-21
30300000	0.000015329136104109945	-9.716118401287844e-21	1.0846040346444241e-67	2.047182566476375e-15	4.3873630765133206e-15	0.00996934172778329	-1.2041943196606462e-21	2.5745529100054148e-18	6.9800166550430415e-19	5.544169328125358e-18	7.617131759685081e-21
30400000	0.000015329136104109945	-9.716118401287844e-21	1.0846040346444241e-67	2.047182566476375e-15	4.3873630765133206e-15	0.00996934172778329	-1.20419427640869e-21	2.5745529100054148e-18	6.9800166550430415e-19	5.544169328125358e-18	7.617131759685081e-21
30500000	0.000015329136104109945	-9.716118401287844e-21	1.0846040346444241e-67	2.047182566476375e-15	4.3873630765133206e-15	0.00996934172778329	-1.204194233156734e-21	2.5745529100054148e-18	6.9800166550430415e-19	5.544169328125358e-18	7.617131759685081e-21
30600000	0.000015329136104109945	-9.716118401287844e-21	1.0846040346444241e-67	2.047182566476375e-15	4.3873630765133206e-15	0.00996934172778329	-1.2041941899047779e-21	2.5745529100054148e-18	6.9800166550430415e-19	5.544169328125358e-18	7.617131759685081e-21
30700000	0.000015329136104109945	-9.716118401287844e-21	1.0846040346444241e-67	2.047182566476375e-15	4.3873630765133206e-15	0.00996934172778329	-1.2041941466528219e-21	2.5745529100054148e-18	6.9800166550430415e-19	5.544169328125358e-18	7.617131759685081e-21
30800000	0.000015329136104109945	-9.716118401287844e-21	1.0846040346444241e-67	2.047182566476375e-15	4.3873630765133206e-15	0.00996934172778329	-1.2041941034008657e-21	2.5745529100054148e-18	6.9800166550430415e-19	5.544169328125358e-18	7.617131759685081e-21
30900000	0.000015329136104109945	-9.716118401287844e-21	1.0846040346444241e-67	2.047182566476375e-15	4.3873630765133206e-15	0.00996934172778329	-1.2041940601489098e-21	2.5745529100054148e-18	6.9800166550430415e-19	5.544169328125358e-18	7.617131759685081e-21
31000000	0.000015329136104109945	-9.716118401287844e-21	1.0846040346444241e-67	2.047182566476375e-15	4.3873630765133206e-15	0.00996934172778329	-1.2041940168969536e-21	2.5745529100054148e-18	6.9800166550430415e-19	5.544169328125358e-18	7.617131759685081e-21
31100000	0.000015329136104109945	-9.716118401287844e-21	1.0846040346444241e-67	2.047182566476375e-15	4.3873630765133206e-15	0.00996934172778329	-1.2041939736449976e-21	2.5745529100054148e-18	6.9800166550430415e-19	5.544169328125358e-18	7.617131759685081e-21
31200000	0.000015329136104109945	-9.716118401287844e-21	1.0846040346444241e-67	2.047182566476375e-15	4.3873630765133206e-15	0.00996934172778329	-1.2041939303930415e-21	2.5745529100054148e-18	6.9800166550430415e-19	5.544169328125358e-18	7.617131759685081e-21
31300000	0.000015329136104109945	-9.716118401287844e-21	1.0846040346444241e-67	2.047182566476375e-15	4.3873630765133206e-15	0.00996934172778329	-1.2041938871410855e-21	2.5745529100054148e-18	6.9800166550430415e-19	5.544169328125358e-18	7.617131759685081e-21
31400000	0.000015329136104109945	-9.716118401287844e-21	1.0846040346444241e-67	2.047182566476375e-15	4.3873630765133206e-15	0.00996934172778329	-1.2041938438891293e-21	2.5745529100054148e-18	6.9800166550430415e-19	5.544169328125358e-18	7.617131759685081e-21
31500000	0.000015329136104109945	-9.716118401287844e-21	1.0846040346444241e-67	2.047182566476375e-15	4.3873630765133206e-15	0.00996934172778329	-1.2041938006371734e-21	2.5745529100054148e-18	6.9800166550430415e-19	5.544169328125358e-18	7.617131759685081e-21
31600000	0.000015329136104109945	-9.716118401287844e-21	1.0846040346444241e-67	2.047182566476375e-15	4.3873630765133206e-15	0.00996934172778329	-1.2041937573852172e-21	2.5745529100054148e-18	6.9800166550430415e-19	5.544169328125358e-18	7.617131759685081e-21
31700000	0.000015329136104109945	-9.716118401287844e-21	1.0846040346444241e-67	2.047182566476375e-15	4.3873630765133206e-15	0.00996934172778329	-1.2041937141332612e-21	2.5745529100054148e-18	6.9800166550430415e-19	5.544169328125358e-18	7.617131759685081e-21
31800000	0.000015329136104109945	-9.716118401287844e-21	1.0846040346444241e-67	2.047182566476375e-15	4.3873630765133206e-15	0.00996934172778329	-1.204193670881305e-21	2.5745529100054148e-18	6.9800166550430415e-19	5.544169328125358e-18	7.617131759685081e-21
31900000	0.000015329136104109945	-9.716118401287844e-21	1.0846040346444241e-67	2.047182566476375e-15	4.3873630765133206e-15	0.00996934172778329	-1.2041936276293491e-21	2.5745529100054148e-18	6.9800166550430415e-19	5.544169328125358e-18	7.617131759685081e-21
32000000	0.000015329136104109945	-9.716118401287844e-21	1.0846040346444241e-67	2.047182566476375e-15	4.3873630765133206e-15	0.00996934172778329	-1.204193584377393e-21	2.5745529100054148e-18	6.9800166550430415e-19	5.544169328125358e-18	7.617131759685081e-21
32100000	0.000015329136104109945	-9.716118401287844e-21	1.0846040346444241e-67	2.047182566476375e-15	4.3873630765133206e-15	0.00996934172778329	-1.204193541125437e-21	2.5745529100054148e-18	6.9800166550430415e-19	5.544169328125358e-18	7.617131759685081e-21
32200000	0.000015329136104109945	-9.716118401287844e-21	1.0846040346444241e-67	2.047182566476375e-15	4.3873630765133206e-15	0.00996934172778329	-1.2041934978734808e-21	2.5745529100054148e-18	6.9800166550430415e-19	5.544169328125358e-18	7.617131759685081e-21
32300000	0.000015329136104109945	-9.716118401287844e-21	1.0846040346444241e-67	2.047182566476375e-15	4.3873630765133206e-15	0.00996934172778329	-1.2041934546215248e-21	2.5745529100054148e-18	6.9800166550430415e-19	5.544169328125358e-18	7.617131759685081e-21
32400000	0.000015329136104109945	-9.716118401287844e-21	1.0846040346444241e-67	2.047182566476375e-15	4.3873630765133206e-15	0.00996934172778329	-1.2041934113695687e-21	2.5745529100054148e-18	6.9800166550430415e-19	5.544169328125358e-18	7.617131759685081e-21
32500000	0.000015329136104109945	-9.716118401287844e-21	1.0846040346444241e-67	2.047182566476375e-15	4.3873630765133206e-15	0.00996934172778329	-1.2041933681176127e-21	2.5745529100054148e-18	6.9800166550430415e-19	5.544169328125358e-18	7.617131759685081e-21
32600000	0.000015329136104109945	-9.716118401287844e-21	1.0846040346444241e-67	2.047182566476375e-15	4.3873630765133206e-15	0.00996934172778329	-1.2041933248656565e-21	2.5745529100054148e-18	6.9800166550430415e-19	5.544169328125358e-18	7.617131759685081e-21
32700000	0.000015329136104109945	-9.716118401287844e-21	1.0846040346444241e-67	2.047182566476375e-15	4.3873630765133206e-15	0.00996934172778329	-1.2041932816137006e-21	2.5745529100054148e-18	6.9800166550430415e-19	5.544169328125358e-18	7.617131759685081e-21
32800000	0.000015329136104109945	-9.716118401287844e-21	1.0846040346444241e-67	2.047182566476375e-15	4.3873630765133206e-15	0.00996934172778329	-1.2041932383617444e-21	2.5745529100054148e-18	6.9800166550430415e-19	5.544169328125358e-18	7.617131759685081e-21
32900000	0.000015329136104109945	-9.716118401287844e-21	1.0846040346444241e-67	2.047182566476375e-15	4.3873630765133206e-15	0.00996934172778329	-1.2041931951097884e-21	2.5745529100054148e-18	6.9800166550430415e-19	5.544169328125358e-18	7.617131759685081e-21
33000000	0.000015329136104109945	-9.716118401287844e-21	1.0846040346444241e-67	2.047182566476375e-15	4.3873630765133206e-15	0.00996934172778329	-1.2041931518578323e-21	2.5745529100054148e-18	6.9800166550430415e-19	5.544169328125358e-18	7.617131759685081e-21
33100000	0.000015329136104109945	-9.716118401287844e-21	1.0846040346444241e-67	2.047182566476375e-15	4.3873630765133206e-15	0.00996934172778329	-1.2041931086058763e-21	2.5745529100054148e-18	6.9800166550430415e-19	5.544169328125358e-18	7.617131759685081e-21
33200000	0.000015329136104109945	-9.716118401287844e-21	1.0846040346444241e-67	2.047182566476375e-15	4.3873630765133206e-15	0.00996934172778329	-1.2041930653539202e-21	2.5745529100054148e-18	6.9800166550430415e-19	5.544169328125358e-18	7.617131759685081e-21
33300000	0.000015329136104109945	-9.716118401287844e-21	1.0846040346444241e-67	2.047182566476375e-15	4.3873630765133206e-15	0.00996934172778329	-1.2041930221019642e-21	2.5745529100054148e-18	6.9800166550430415e-19	5.544169328125358e-18	7.617131759685081e-21
33400000	0.000015329136104109945	-9.716118401287844e-21	1.0846040346444241e-67	2.047182566476375e-15	4.3873630765133206e-15	0.00996934172778329	-1.204192978850008e-21	2.5745529100054148e-18	6.9800166550430415e-19	5.544169328125358e-18	7.617131759685081e-21
33500000	0.000015329136104109945	-9.716118401287844e-21	1.0846040346444241e-67	2.047182566476375e-15	4.3873630765133206e-15	0.00996934172778329	-1.204192935598052e-21	2.5745529100054148e-18	6.9800166550430415e-19	5.544169328125358e-18	7.617131759685081e-21
33600000	0.000015329136104109945	-9.716118401287844e-21	1.0846040346444241e-67	2.047182566476375e-15	4.3873630765133206e-15	0.00996934172778329	-1.2041928923460959e-21	2.5745529100054148e-18	6.9800166550430415e-19	5.544169328125358e-18	7.617131759685081e-21
33700000	0.000015329136104109945	-9.716118401287844e-21	1.0846040346444241e-67	2.047182566476375e-15	4.3873630765133206e-15	0.00996934172778329	-1.20419284909414e-21	2.5745529100054148e-18	6.9800166550430415e-19	5.544169328125358e-18	7.617131759685081e-21
33800000	0.000015329136104109945	-9.716118401287844e-21	1.0846040346444241e-67	2.047182566476375e-15	4.3873630765133206e-15	0.00996934172778329	-1.2041928058421838e-21	2.5745529100054148e-18	6.9800166550430415e-19	5.544169328125358e-18	7.617131759685081e-21
33900000	0.000015329136104109945	-9.716118401287844e-21	1.0846040346444241e-67	2.047182566476375e-15	4.3873630765133206e-15	0.00996934172778329	-1.2041927625902278e-21	2.5745529100054148e-18	6.9800166550430415e-19	5.544169328125358e-18	7.617131759685081e-21
34000000	0.000015329136104109945	-9.716118401287844e-21	1.0846040346444241e-67	2.047182566476375e-15	4.3873630765133206e-15	0.00996934172778329	-1.2041927193382716e-21	2.5745529100054148e-18	6.9800166550430415e-19	5.544169328125358e-18	7.617131759685081e-21
34100000	0.000015329136104109945	-9.716118401287844e-21	1.0846040346444241e-67	2.047182566476375e-15	4.3873630765133206e-15	0.00996934172778329	-1.2041926760863157e-21	2.5745529100054148e-18	6.9800166550430415e-19	5.544169328125358e-18	7.617131759685081e-21
34200000	0.000015329136104109945	-9.716118401287844e-21	1.0846040346444241e-67	2.047182566476375e-15	4.3873630765133206e-15	0.00996934172778329	-1.2041926328343595e-21	2.5745529100054148e-18	6.9800166550430415e-19	5.544169328125358e-18	7.617131759685081e-21
34300000	0.000015329136104109945	-9.716118401287844e-21	1.0846040346444241e-67	2.047182566476375e-15	4.3873630765133206e-15	0.00996934172778329	-1.2041925895824035e-21	2.5745529100054148e-18	6.9800166550430415e-19	5.544169328125358e-18	7.617131759685081e-21
34400000	0.000015329136104109945	-9.716118401287844e-21	1.0846040346444241e-67	2.047182566476375e-15	4.3873630765133206e-15	0.00996934172778329	-1.2041925463304474e-21	2.5745529100054148e-18	6.9800166550430415e-19	5.544169328125358e-18	7.617131759685081e-21
34500000	0.000015329136104109945	-9.716118401287844e-21	1.0846040346444241e-67	2.047182566476375e-15	4.3873630765133206e-15	0.00996934172778329	-1.2041925030784914e-21	2.5745529100054148e-18	6.9800166550430415e-19	5.544169328125358e-18	7.617131759685081e-21
34600000	0.000015329136104109945	-9.716118401287844e-21	1.0846040346444241e-67	2.047182566476375e-15	4.3873630765133206e-15	0.00996934172778329	-1.2041924598265352e-21	2.5745529100054148e-18	6.9800166550430415e-19	5.544169328125358e-18	7.617131759685081e-21
34700000	0.000015329136104109945	-9.716118401287844e-21	1.0846040346444241e-67	2.047182566476375e-15	4.3873630765133206e-15	0.00996934172778329	-1.2041924165745793e-21	2.5745529100054148e-18	6.9800166550430415e-19	5.544169328125358e-18	7.617131759685081e-21
34800000	0.000015329136104109945	-9.716118401287844e-21	1.0846040346444241e-67	2.047182566476375e-15	4.3873630765133206e-15	0.00996934172778329	-1.2041923733226231e-21	2.5745529100054148e-18	6.9800166550430415e-19	5.544169328125358e-18	7.617131759685081e-21
34900000	0.000015329136104109945	-9.716118401287844e-21	1.0846040346444241e-67	2.047182566476375e-15	4.3873630765133206e-15	0.00996934172778329	-1.2041923300706671e-21	2.5745529100054148e-18	6.9800166550430415e-19	5.544169328125358e-18	7.617131759685081e-21
35000000	0.000015329136104109945	-9.716118401287844e-21	1.0846040346444241e-67	2.047182566476375e-15	4.3873630765133206e-15	0.00996934172778329	-1.204192286818711e-21	2.5745529100054148e-18	6.9800166550430415e-19	5.544169328125358e-18	7.617131759685081e-21
35100000	0.000015329136104109945	-9.716118401287844e-21	1.0846040346444241e-67	2.047182566476375e-15	4.3873630765133206e-15	0.00996934172778329	-1.204192243566755e-21	2.5745529100054148e-18	6.9800166550430415e-19	5.544169328125358e-18	7.617131759685081e-21
35200000	0.000015329136104109945	-9.716118401287844e-21	1.0846040346444241e-67	2.047182566476375e-15	4.3873630765133206e-15	0.00996934172778329	-1.2041922003147988e-21	2.5745529100054148e-18	6.9800166550430415e-19	5.544169328125358e-18	7.617131759685081e-21
35300000	0.000015329136104109945	-9.716118401287844e-21	1.0846040346444241e-67	2.047182566476375e-15	4.3873630765133206e-15	0.00996934172778329	-1.2041921570628429e-21	2.5745529100054148e-18	6.9800166550430415e-19	5.544169328125358e-18	7.617131759685081e-21
35400000	0.000015329136104109945	-9.716118401287844e-21	1.0846040346444241e-67	2.047182566476375e-15	4.3873630765133206e-15	0.00996934172778329	-1.2041921138108867e-21	2.5745529100054148e-18	6.9800166550430415e-19	5.544169328125358e-18	7.617131759685081e-21
35500000	0.000015329136104109945	-9.716118401287844e-21	1.0846040346444241e-67	2.047182566476375e-15	4.3873630765133206e-15	0.00996934172778329	-1.2041920705589307e-21	2.5745529100054148e-18	6.9800166550430415e-19	5.544169328125358e-18	7.617131759685081e-21
35600000	0.000015329136104109945	-9.716118401287844e-21	1.0846040346444241e-67	2.047182566476375e-15	4.3873630765133206e-15	0.00996934172778329	-1.2041920273069746e-21	2.5745529100054148e-18	6.9800166550430415e-19	5.544169328125358e-18	7.617131759685081e-21
35700000	0.000015329136104109945	-9.716118401287844e-21	1.0846040346444241e-67	2.047182566476375e-15	4.3873630765133206e-15	0.00996934172778329	-1.2041919840550186e-21	2.5745529100054148e-18	6.9800166550430415e-19	5.544169328125358e-18	7.617131759685081e-21
35800000	0.000015329136104109945	-9.716118401287844e-21	1.0846040346444241e-67	2.047182566476375e-15	4.3873630765133206e-15	0.00996934172778329	-1.2041919408030624e-21	2.5745529100054148e-18	6.9800166550430415e-19	5.544169328125358e-18	7.617131759685081e-21
35900000	0.000015329136104109945	-9.716118401287844e-21	1.0846040346444241e-67	2.047182566476375e-15	4.3873630765133206e-15	0.00996934172778329	-1.2041918975511065e-21	2.5745529100054148e-18	6.9800166550430415e-19	5.544169328125358e-18	7.617131759685081e-21
36000000	0.000015329136104109945	-9.716118401287844e-21	1.0846040346444241e-67	2.047182566476375e-15	4.3873630765133206e-15	0.00996934172778329	-1.2041918542991503e-21	2.5745529100054148e-18	6.9800166550430415e-19	5.544169328125358e-18	7.617131759685081e-21
36100000	0.000015329136104109945	-9.716118401287844e-21	1.0846040346444241e-67	2.047182566476375e-15	4.3873630765133206e-15	0.00996934172778329	-1.2041918110471943e-21	2.5745529100054148e-18	6.9800166550430415e-19	5.544169328125358e-18	7.617131759685081e-21
36200000	0.000015329136104109945	-9.716118401287844e-21	1.0846040346444241e-67	2.047182566476375e-15	4.3873630765133206e-15	0.00996934172778329	-1.2041917677952382e-21	2.5745529100054148e-18	6.9800166550430415e-19	5.544169328125358e-18	7.617131759685081e-21
36300000	0.000015329136104109945	-9.716118401287844e-21	1.0846040346444241e-67	2.047182566476375e-15	4.3873630765133206e-15	0.00996934172778329	-1.2041917245432822e-21	2.5745529100054148e-18	6.9800166550430415e-19	5.544169328125358e-18	7.617131759685081e-21
36400000	0.000015329136104109945	-9.716118401287844e-21	1.0846040346444241e-67	2.047182566476375e-15	4.3873630765133206e-15	0.00996934172778329	-1.204191681291326e-21	2.5745529100054148e-18	6.9800166550430415e-19	5.544169328125358e-18	7.617131759685081e-21
36500000	0.000015329136104109945	-9.716118401287844e-21	1.0846040346444241e-67	2.047182566476375e-15	4.3873630765133206e-15	0.00996934172778329	-1.20419163803937e-21	2.5745529100054148e-18	6.9800166550430415e-19	5.544169328125358e-18	7.617131759685081e-21
36600000	0.000015329136104109945	-9.716118401287844e-21	1.0846040346444241e-67	2.047182566476375e-15	4.3873630765133206e-15	0.00996934172778329	-1.204191594787414e-21	2.5745529100054148e-18	6.9800166550430415e-19	5.544169328125358e-18	7.617131759685081e-21
36700000	0.000015329136104109945	-9.716118401287844e-21	1.0846040346444241e-67	2.047182566476375e-15	4.3873630765133206e-15	0.00996934172778329	-1.204191551535458e-21	2.5745529100054148e-18	6.9800166550430415e-19	5.544169328125358e-18	7.617131759685081e-21
36800000	0.000015329136104109945	-9.716118401287844e-21	1.0846040346444241e-67	2.047182566476375e-15	4.3873630765133206e-15	0.00996934172778329	-1.2041915082835018e-21	2.5745529100054148e-18	6.9800166550430415e-19	5.544169328125358e-18	7.617131759685081e-21
36900000	0.000015329136104109945	-9.716118401287844e-21	1.0846040346444241e-67	2.047182566476375e-15	4.3873630765133206e-15	0.00996934172778329	-1.2041914650315458e-21	2.5745529100054148e-18	6.9800166550430415e-19	5.544169328125358e-18	7.617131759685081e-21
37000000	0.000015329136104109945	-9.716118401287844e-21	1.0846040346444241e-67	2.047182566476375e-15	4.3873630765133206e-15	0.00996934172778329	-1.2041914217795897e-21	2.5745529100054148e-18	6.9800166550430415e-19	5.544169328125358e-18	7.617131759685081e-21
37100000	0.000015329136104109945	-9.716118401287844e-21	1.0846040346444241e-67	2.047182566476375e-15	4.3873630765133206e-15	0.00996934172778329	-1.2041913785276337e-21	2.5745529100054148e-18	6.9800166550430415e-19	5.544169328125358e-18	7.617131759685081e-21
37200000	0.000015329136104109945	-9.716118401287844e-21	1.0846040346444241e-67	2.047182566476375e-15	4.3873630765133206e-15	0.00996934172778329	-1.2041913352756775e-21	2.5745529100054148e-18	6.9800166550430415e-19	5.544169328125358e-18	7.617131759685081e-21
37300000	0.000015329136104109945	-9.716118401287844e-21	1.0846040346444241e-67	2.047182566476375e-15	4.3873630765133206e-15	0.00996934172778329	-1.2041912920237216e-21	2.5745529100054148e-18	6.9800166550430415e-19	5.544169328125358e-18	7.617131759685081e-21
37400000	0.000015329136104109945	-9.716118401287844e-21	1.0846040346444241e-67	2.047182566476375e-15	4.3873630765133206e-15	0.00996934172778329	-1.2041912487717654e-21	2.5745529100054148e-18	6.9800166550430415e-19	5.544169328125358e-18	7.617131759685081e-21
37500000	0.000015329136104109945	-9.716118401287844e-21	1.0846040346444241e-67	2.047182566476375e-15	4.3873630765133206e-15	0.00996934172778329	-1.2041912055198094e-21	2.5745529100054148e-18	6.9800166550430415e-19	5.544169328125358e-18	7.617131759685081e-21
37600000	0.000015329136104109945	-9.716118401287844e-21	1.0846040346444241e-67	2.047182566476375e-15	4.3873630765133206e-15	0.00996934172778329	-1.2041911622678533e-21	2.5745529100054148e-18	6.9800166550430415e-19	5.544169328125358e-18	7.617131759685081e-21
37700000	0.000015329136104109945	-9.716118401287844e-21	1.0846040346444241e-67	2.047182566476375e-15	4.3873630765133206e-15	0.00996934172778329	-1.2041911190158973e-21	2.5745529100054148e-18	6.9800166550430415e-19	5.544169328125358e-18	7.617131759685081e-21
37800000	0.000015329136104109945	-9.716118401287844e-21	1.0846040346444241e-67	2.047182566476375e-15	4.3873630765133206e-15	0.00996934172778329	-1.2041910757639411e-21	2.5745529100054148e-18	6.9800166550430415e-19	5.544169328125358e-18	7.617131759685081e-21
37900000	0.000015329136104109945	-9.716118401287844e-21	1.0846040346444241e-67	2.047182566476375e-15	4.3873630765133206e-15	0.00996934172778329	-1.2041910325119852e-21	2.5745529100054148e-18	6.9800166550430415e-19	5.544169328125358e-18	7.617131759685081e-21
38000000	0.000015329136104109945	-9.716118401287844e-21	1.0846040346444241e-67	2.047182566476375e-15	4.3873630765133206e-15	0.00996934172778329	-1.204190989260029e-21	2.5745529100054148e-18	6.9800166550430415e-19	5.544169328125358e-18	7.617131759685081e-21
38100000	0.000015329136104109945	-9.716118401287844e-21	1.0846040346444241e-67	2.047182566476375e-15	4.3873630765133206e-15	0.00996934172778329	-1.204190946008073e-21	2.5745529100054148e-18	6.9800166550430415e-19	5.544169328125358e-18	7.617131759685081e-21
38200000	0.000015329136104109945	-9.716118401287844e-21	1.0846040346444241e-67	2.047182566476375e-15	4.3873630765133206e-15	0.00996934172778329	-1.2041909027561169e-21	2.5745529100054148e-18	6.9800166550430415e-19	5.544169328125358e-18	7.617131759685081e-21
38300000	0.000015329136104109945	-9.716118401287844e-21	1.0846040346444241e-67	2.047182566476375e-15	4.3873630765133206e-15	0.00996934172778329	-1.2041908595041609e-21	2.5745529100054148e-18	6.9800166550430415e-19	5.544169328125358e-18	7.617131759685081e-21
38400000	0.000015329136104109945	-9.716118401287844e-21	1.0846040346444241e-67	2.047182566476375e-15	4.3873630765133206e-15	0.00996934172778329	-1.2041908162522047e-21	2.5745529100054148e-18	6.9800166550430415e-19	5.544169328125358e-18	7.617131759685081e-21
38500000	0.000015329136104109945	-9.716118401287844e-21	1.0846040346444241e-67	2.047182566476375e-15	4.3873630765133206e-15	0.00996934172778329	-1.2041907730002488e-21	2.5745529100054148e-18	6.9800166550430415e-19	5.544169328125358e-18	7.617131759685081e-21
38600000	0.000015329136104109945	-9.716118401287844e-21	1.0846040346444241e-67	2.047182566476375e-15	4.3873630765133206e-15	0.00996934172778329	-1.2041907297482926e-21	2.5745529100054148e-18	6.9800166550430415e-19	5.544169328125358e-18	7.617131759685081e-21
38700000	0.000015329136104109945	-9.716118401287844e-21	1.0846040346444241e-67	2.047182566476375e-15	4.3873630765133206e-15	0.00996934172778329	-1.2041906864963366e-21	2.5745529100054148e-18	6.9800166550430415e-19	5.544169328125358e-18	7.617131759685081e-21
38800000	0.000015329136104109945	-9.716118401287844e-21	1.0846040346444241e-67	2.047182566476375e-15	4.3873630765133206e-15	0.00996934172778329	-1.2041906432443805e-21	2.5745529100054148e-18	6.9800166550430415e-19	5.544169328125358e-18	7.617131759685081e-21
38900000	0.000015329136104109945	-9.716118401287844e-21	1.0846040346444241e-67	2.047182566476375e-15	4.3873630765133206e-15	0.00996934172778329	-1.2041905999924245e-21	2.5745529100054148e-18	6.9800166550430415e-19	5.544169328125358e-18	7.617131759685081e-21
39000000	0.000015329136104109945	-9.716118401287844e-21	1.0846040346444241e-67	2.047182566476375e-15	4.3873630765133206e-15	0.00996934172778329	-1.2041905567404683e-21	2.5745529100054148e-18	6.9800166550430415e-19	5.544169328125358e-18	7.617131759685081e-21
39100000	0.000015329136104109945	-9.716118401287844e-21	1.0846040346444241e-67	2.047182566476375e-15	4.3873630765133206e-15	0.00996934172778329	-1.2041905134885124e-21	2.5745529100054148e-18	6.9800166550430415e-19	5.544169328125358e-18	7.617131759685081e-21
39200000	0.000015329136104109945	-9.716118401287844e-21	1.0846040346444241e-67	2.047182566476375e-15	4.3873630765133206e-15	0.00996934172778329	-1.2041904702365562e-21	2.5745529100054148e-18	6.9800166550430415e-19	5.544169328125358e-18	7.617131759685081e-21
39300000	0.000015329136104109945	-9.716118401287844e-21	1.084604034644424e-67	2.047182566476375e-15	4.3873630765133206e-15	0.00996934172778329	-1.2041904269846002e-21	2.5745529100054148e-18	6.9800166550430415e-19	5.544169328125358e-18	7.617131759685081e-21
39400000	0.000015329136104109945	-9.716118401287844e-21	1.084604034644424e-67	2.047182566476375e-15	4.3873630765133206e-15	0.00996934172778329	-1.204190383732644e-21	2.5745529100054148e-18	6.9800166550430415e-19	5.544169328125358e-18	7.617131759685081e-21
39500000	0.000015329136104109945	-9.716118401287844e-21	1.084604034644424e-67	2.047182566476375e-15	4.3873630765133206e-15	0.00996934172778329	-1.2041903404806881e-21	2.5745529100054148e-18	6.9800166550430415e-19	5.544169328125358e-18	7.617131759685081e-21
39600000	0.000015329136104109945	-9.716118401287844e-21	1.084604034644424e-67	2.047182566476375e-15	4.3873630765133206e-15	0.00996934172778329	-1.204190297228732e-21	2.5745529100054148e-18	6.9800166550430415e-19	5.544169328125358e-18	7.617131759685081e-21
39700000	0.000015329136104109945	-9.716118401287844e-21	1.084604034644424e-67	2.047182566476375e-15	4.3873630765133206e-15	0.00996934172778329	-1.204190253976776e-21	2.5745529100054148e-18	6.9800166550430415e-19	5.544169328125358e-18	7.617131759685081e-21
39800000	0.000015329136104109945	-9.716118401287844e-21	1.084604034644424e-67	2.047182566476375e-15	4.3873630765133206e-15	0.00996934172778329	-1.2041902107248198e-21	2.5745529100054148e-18	6.9800166550430415e-19	5.544169328125358e-18	7.617131759685081e-21
39900000	0.000015329136104109945	-9.716118401287844e-21	1.084604034644424e-67	2.047182566476375e-15	4.3873630765133206e-15	0.00996934172778329	-1.2041901674728638e-21	2.5745529100054148e-18	6.9800166550430415e-19	5.544169328125358e-18	7.617131759685081e-21
40000000	0.000015329136104109945	-9.716118401287844e-21	1.084604034644424e-67	2.047182566476375e-15	4.3873630765133206e-15	0.00996934172778329	-1.2041901242209077e-21	2.5745529100054148e-18	6.9800166550430415e-19	5.544169328125358e-18	7.617131759685081e-21
40100000	0.000015329136104109945	-9.716118401287844e-21	1.084604034644424e-67	2.047182566476375e-15	4.3873630765133206e-15	0.00996934172778329	-1.2041900809689517e-21	2.5745529100054148e-18	6.9800166550430415e-19	5.544169328125358e-18	7.617131759685081e-21
40200000	0.000015329136104109945	-9.716118401287844e-21	1.084604034644424e-67	2.047182566476375e-15	4.3873630765133206e-15	0.00996934172778329	-1.2041900377169956e-21	2.5745529100054148e-18	6.9800166550430415e-19	5.544169328125358e-18	7.617131759685081e-21
40300000	0.000015329136104109945	-9.716118401287844e-21	1.084604034644424e-67	2.047182566476375e-15	4.3873630765133206e-15	0.00996934172778329	-1.2041899944650396e-21	2.5745529100054148e-18	6.9800166550430415e-19	5.544169328125358e-18	7.617131759685081e-21
40400000	0.000015329136104109945	-9.716118401287844e-21	1.084604034644424e-67	2.047182566476375e-15	4.3873630765133206e-15	0.00996934172778329	-1.2041899512130834e-21	2.5745529100054148e-18	6.9800166550430415e-19	5.544169328125358e-18	7.617131759685081e-21
40500000	0.000015329136104109945	-9.716118401287844e-21	1.084604034644424e-67	2.047182566476375e-15	4.3873630765133206e-15	0.00996934172778329	-1.2041899079611274e-21	2.5745529100054148e-18	6.9800166550430415e-19	5.544169328125358e-18	7.617131759685081e-21
40600000	0.000015329136104109945	-9.716118401287844e-21	1.084604034644424e-67	2.047182566476375e-15	4.3873630765133206e-15	0.00996934172778329	-1.2041898647091713e-21	2.5745529100054148e-18	6.9800166550430415e-19	5.544169328125358e-18	7.617131759685081e-21
40700000	0.000015329136104109945	-9.716118401287844e-21	1.084604034644424e-67	2.047182566476375e-15	4.3873630765133206e-15	0.00996934172778329	-1.2041898214572153e-21	2.5745529100054148e-18	6.9800166550430415e-19	5.544169328125358e-18	7.617131759685081e-21
40800000	0.000015329136104109945	-9.716118401287844e-21	1.084604034644424e-67	2.047182566476375e-15	4.3873630765133206e-15	0.00996934172778329	-1.2041897782052592e-21	2.5745529100054148e-18	6.9800166550430415e-19	5.544169328125358e-18	7.617131759685081e-21
40900000	0.000015329136104109945	-9.716118401287844e-21	1.084604034644424e-67	2.047182566476375e-15	4.3873630765133206e-15	0.00996934172778329	-1.2041897349533032e-21	2.5745529100054148e-18	6.9800166550430415e-19	5.544169328125358e-18	7.617131759685081e-21
41000000	0.000015329136104109945	-9.716118401287844e-21	1.084604034644424e-67	2.047182566476375e-15	4.3873630765133206e-15	0.00996934172778329	-1.204189691701347e-21	2.5745529100054148e-18	6.9800166550430415e-19	5.544169328125358e-18	7.617131759685081e-21
41100000	0.000015329136104109945	-9.716118401287844e-21	1.084604034644424e-67	2.047182566476375e-15	4.3873630765133206e-15	0.00996934172778329	-1.204189648449391e-21	2.5745529100054148e-18	6.9800166550430415e-19	5.544169328125358e-18	7.617131759685081e-21
41200000	0.000015329136104109945	-9.716118401287844e-21	1.084604034644424e-67	2.047182566476375e-15	4.3873630765133206e-15	0.00996934172778329	-1.2041896051974349e-21	2.5745529100054148e-18	6.9800166550430415e-19	5.544169328125358e-18	7.617131759685081e-21
41300000	0.000015329136104109945	-9.716118401287844e-21	1.084604034644424e-67	2.047182566476375e-15	4.3873630765133206e-15	0.00996934172778329	-1.204189561945479e-21	2.5745529100054148e-18	6.9800166550430415e-19	5.544169328125358e-18	7.617131759685081e-21
41400000	0.000015329136104109945	-9.716118401287844e-21	1.084604034644424e-67	2.047182566476375e-15	4.3873630765133206e-15	0.00996934172778329	-1.2041895186935228e-21	2.5745529100054148e-18	6.9800166550430415e-19	5.544169328125358e-18	7.617131759685081e-21
41500000	0.000015329136104109945	-9.716118401287844e-21	1.084604034644424e-67	2.047182566476375e-15	4.3873630765133206e-15	0.00996934172778329	-1.2041894754415668e-21	2.5745529100054148e-18	6.9800166550430415e-19	5.544169328125358e-18	7.617131759685081e-21
41600000	0.000015329136104109945	-9.716118401287844e-21	1.084604034644424e-67	2.047182566476375e-15	4.3873630765133206e-15	0.00996934172778329	-1.2041894321896106e-21	2.5745529100054148e-18	6.9800166550430415e-19	5.544169328125358e-18	7.617131759685081e-21
41700000	0.000015329136104109945	-9.716118401287844e-21	1.084604034644424e-67	2.047182566476375e-15	4.3873630765133206e-15	0.00996934172778329	-1.2041893889376547e-21	2.5745529100054148e-18	6.9800166550430415e-19	5.544169328125358e-18	7.617131759685081e-21
41800000	0.000015329136104109945	-9.716118401287844e-21	1.084604034644424e-67	2.047182566476375e-15	4.3873630765133206e-15	0.00996934172778329	-1.2041893456856985e-21	2.5745529100054148e-18	6.9800166550430415e-19	5.544169328125358e-18	7.617131759685081e-21
41900000	0.000015329136104109945	-9.716118401287844e-21	1.084604034644424e-67	2.047182566476375e-15	4.3873630765133206e-15	0.00996934172778329	-1.2041893024337425e-21	2.5745529100054148e-18	6.9800166550430415e-19	5.544169328125358e-18	7.617131759685081e-21
42000000	0.000015329136104109945	-9.716118401287844e-21	1.084604034644424e-67	2.047182566476375e-15	4.3873630765133206e-15	0.00996934172778329	-1.2041892591817864e-21	2.5745529100054148e-18	6.9800166550430415e-19	5.544169328125358e-18	7.617131759685081e-21
42100000	0.000015329136104109945	-9.716118401287844e-21	1.084604034644424e-67	2.047182566476375e-15	4.3873630765133206e-15	0.00996934172778329	-1.2041892159298304e-21	2.5745529100054148e-18	6.9800166550430415e-19	5.544169328125358e-18	7.617131759685081e-21
42200000	0.000015329136104109945	-9.716118401287844e-21	1.084604034644424e-67	2.047182566476375e-15	4.3873630765133206e-15	0.00996934172778329	-1.2041891726778742e-21	2.5745529100054148e-18	6.9800166550430415e-19	5.544169328125358e-18	7.617131759685081e-21
42300000	0.000015329136104109945	-9.716118401287844e-21	1.084604034644424e-67	2.047182566476375e-15	4.3873630765133206e-15	0.00996934172778329	-1.2041891294259183e-21	2.5745529100054148e-18	6.9800166550430415e-19	5.544169328125358e-18	7.617131759685081e-21
42400000	0.000015329136104109945	-9.716118401287844e-21	1.084604034644424e-67	2.047182566476375e-15	4.3873630765133206e-15	0.00996934172778329	-1.2041890861739621e-21	2.5745529100054148e-18	6.9800166550430415e-19	5.544169328125358e-18	7.617131759685081e-21
42500000	0.000015329136104109945	-9.716118401287844e-21	1.084604034644424e-67	2.047182566476375e-15	4.3873630765133206e-15	0.00996934172778329	-1.2041890429220061e-21	2.5745529100054148e-18	6.9800166550430415e-19	5.544169328125358e-18	7.617131759685081e-21
42600000	0.000015329136104109945	-9.716118401287844e-21	1.084604034644424e-67	2.047182566476375e-15	4.3873630765133206e-15	0.00996934172778329	-1.20418899967005e-21	2.5745529100054148e-18	6.9800166550430415e-19	5.544169328125358e-18	7.617131759685081e-21
42700000	0.000015329136104109945	-9.716118401287844e-21	1.084604034644424e-67	2.047182566476375e-15	4.3873630765133206e-15	0.00996934172778329	-1.204188956418094e-21	2.5745529100054148e-18	6.9800166550430415e-19	5.544169328125358e-18	7.617131759685081e-21
42800000	0.000015329136104109945	-9.716118401287844e-21	1.084604034644424e-67	2.047182566476375e-15	4.3873630765133206e-15	0.00996934172778329	-1.2041889131661378e-21	2.5745529100054148e-18	6.9800166550430415e-19	5.544169328125358e-18	7.617131759685081e-21
42900000	0.000015329136104109945	-9.716118401287844e-21	1.084604034644424e-67	2.047182566476375e-15	4.3873630765133206e-15	0.00996934172778329	-1.2041888699141819e-21	2.5745529100054148e-18	6.9800166550430415e-19	5.544169328125358e-18	7.617131759685081e-21
43000000	0.000015329136104109945	-9.716118401287844e-21	1.084604034644424e-67	2.047182566476375e-15	4.3873630765133206e-15	0.00996934172778329	-1.2041888266622257e-21	2.5745529100054148e-18	6.9800166550430415e-19	5.544169328125358e-18	7.617131759685081e-21
43100000	0.000015329136104109945	-9.716118401287844e-21	1.084604034644424e-67	2.047182566476375e-15	4.3873630765133206e-15	0.00996934172778329	-1.2041887834102697e-21	2.5745529100054148e-18	6.9800166550430415e-19	5.544169328125358e-18	7.617131759685081e-21
43200000	0.000015329136104109945	-9.716118401287844e-21	1.084604034644424e-67	2.047182566476375e-15	4.3873630765133206e-15	0.00996934172778329	-1.2041887401583136e-21	2.5745529100054148e-18	6.9800166550430415e-19	5.544169328125358e-18	7.617131759685081e-21
43300000	0.000015329136104109945	-9.716118401287844e-21	1.084604034644424e-67	2.047182566476375e-15	4.3873630765133206e-15	0.00996934172778329	-1.2041886969063576e-21	2.5745529100054148e-18	6.9800166550430415e-19	5.544169328125358e-18	7.617131759685081e-21
43400000	0.000015329136104109945	-9.716118401287844e-21	1.084604034644424e-67	2.047182566476375e-15	4.3873630765133206e-15	0.00996934172778329	-1.2041886536544014e-21	2.5745529100054148e-18	6.9800166550430415e-19	5.544169328125358e-18	7.617131759685081e-21
43500000	0.000015329136104109945	-9.716118401287844e-21	1.084604034644424e-67	2.047182566476375e-15	4.3873630765133206e-15	0.00996934172778329	-1.2041886104024455e-21	2.5745529100054148e-18	6.9800166550430415e-19	5.544169328125358e-18	7.617131759685081e-21
43600000	0.000015329136104109945	-9.716118401287844e-21	1.084604034644424e-67	2.047182566476375e-15	4.3873630765133206e-15	0.00996934172778329	-1.2041885671504893e-21	2.5745529100054148e-18	6.9800166550430415e-19	5.544169328125358e-18	7.617131759685081e-21
43700000	0.000015329136104109945	-9.716118401287844e-21	1.084604034644424e-67	2.047182566476375e-15	4.3873630765133206e-15	0.00996934172778329	-1.2041885238985333e-21	2.5745529100054148e-18	6.9800166550430415e-19	5.544169328125358e-18	7.617131759685081e-21
43800000	0.000015329136104109945	-9.716118401287844e-21	1.084604034644424e-67	2.047182566476375e-15	4.3873630765133206e-15	0.00996934172778329	-1.2041884806465772e-21	2.5745529100054148e-18	6.9800166550430415e-19	5.544169328125358e-18	7.617131759685081e-21
43900000	0.000015329136104109945	-9.716118401287844e-21	1.084604034644424e-67	2.047182566476375e-15	4.3873630765133206e-15	0.00996934172778329	-1.2041884373946212e-21	2.5745529100054148e-18	6.9800166550430415e-19	5.544169328125358e-18	7.617131759685081e-21
44000000	0.000015329136104109945	-9.716118401287844e-21	1.084604034644424e-67	2.047182566476375e-15	4.3873630765133206e-15	0.00996934172778329	-1.204188394142665e-21	2.5745529100054148e-18	6.9800166550430415e-19	5.544169328125358e-18	7.617131759685081e-21
44100000	0.000015329136104109945	-9.716118401287844e-21	1.084604034644424e-67	2.047182566476375e-15	4.3873630765133206e-15	0.00996934172778329	-1.204188350890709e-21	2.5745529100054148e-18	6.9800166550430415e-19	5.544169328125358e-18	7.617131759685081e-21
44200000	0.000015329136104109945	-9.716118401287844e-21	1.084604034644424e-67	2.047182566476375e-15	4.3873630765133206e-15	0.00996934172778329	-1.204188307638753e-21	2.5745529100054148e-18	6.9800166550430415e-19	5.544169328125358e-18	7.617131759685081e-21
44300000	0.000015329136104109945	-9.716118401287844e-21	1.084604034644424e-67	2.047182566476375e-15	4.3873630765133206e-15	0.00996934172778329	-1.204188264386797e-21	2.5745529100054148e-18	6.9800166550430415e-19	5.544169328125358e-18	7.617131759685081e-21
44400000	0.000015329136104109945	-9.716118401287844e-21	1.084604034644424e-67	2.047182566476375e-15	4.3873630765133206e-15	0.00996934172778329	-1.2041882211348408e-21	2.5745529100054148e-18	6.9800166550430415e-19	5.544169328125358e-18	7.617131759685081e-21
44500000	0.000015329136104109945	-9.716118401287844e-21	1.084604034644424e-67	2.047182566476375e-15	4.3873630765133206e-15	0.00996934172778329	-1.2041881778828848e-21	2.5745529100054148e-18	6.9800166550430415e-19	5.544169328125358e-18	7.617131759685081e-21
44600000	0.000015329136104109945	-9.716118401287844e-21	1.084604034644424e-67	2.047182566476375e-15	4.3873630765133206e-15	0.00996934172778329	-1.2041881346309287e-21	2.5745529100054148e-18	6.9800166550430415e-19	5.544169328125358e-18	7.617131759685081e-21
44700000	0.000015329136104109945	-9.716118401287844e-21	1.084604034644424e-67	2.047182566476375e-15	4.3873630765133206e-15	0.00996934172778329	-1.2041880913789727e-21	2.5745529100054148e-18	6.9800166550430415e-19	5.544169328125358e-18	7.617131759685081e-21
44800000	0.000015329136104109945	-9.716118401287844e-21	1.084604034644424e-67	2.047182566476375e-15	4.3873630765133206e-15	0.00996934172778329	-1.2041880481270165e-21	2.5745529100054148e-18	6.9800166550430415e-19	5.544169328125358e-18	7.617131759685081e-21
44900000	0.000015329136104109945	-9.716118401287844e-21	1.084604034644424e-67	2.047182566476375e-15	4.3873630765133206e-15	0.00996934172778329	-1.2041880048750606e-21	2.5745529100054148e-18	6.9800166550430415e-19	5.544169328125358e-18	7.617131759685081e-21
45000000	0.000015329136104109945	-9.716118401287844e-21	1.084604034644424e-67	2.047182566476375e-15	4.3873630765133206e-15	0.00996934172778329	-1.2041879616231044e-21	2.5745529100054148e-18	6.9800166550430415e-19	5.544169328125358e-18	7.617131759685081e-21
45100000	0.000015329136104109945	-9.716118401287844e-21	1.084604034644424e-67	2.047182566476375e-15	4.3873630765133206e-15	0.00996934172778329	-1.2041879183711484e-21	2.5745529100054148e-18	6.9800166550430415e-19	5.544169328125358e-18	7.617131759685081e-21
45200000	0.000015329136104109945	-9.716118401287844e-21	1.084604034644424e-67	2.047182566476375e-15	4.3873630765133206e-15	0.00996934172778329	-1.2041878751191923e-21	2.5745529100054148e-18	6.9800166550430415e-19	5.544169328125358e-18	7.617131759685081e-21
45300000	0.000015329136104109945	-9.716118401287844e-21	1.084604034644424e-67	2.047182566476375e-15	4.3873630765133206e-15	0.00996934172778329	-1.2041878318672363e-21	2.5745529100054148e-18	6.9800166550430415e-19	5.544169328125358e-18	7.617131759685081e-21
45400000	0.000015329136104109945	-9.716118401287844e-21	1.084604034644424e-67	2.047182566476375e-15	4.3873630765133206e-15	0.00996934172778329	-1.2041877886152801e-21	2.5745529100054148e-18	6.9800166550430415e-19	5.544169328125358e-18	7.617131759685081e-21
45500000	0.000015329136104109945	-9.716118401287844e-21	1.084604034644424e-67	2.047182566476375e-15	4.3873630765133206e-15	0.00996934172778329	-1.2041877453633242e-21	2.5745529100054148e-18	6.9800166550430415e-19	5.544169328125358e-18	7.617131759685081e-21
45600000	0.000015329136104109945	-9.716118401287844e-21	1.084604034644424e-67	2.047182566476375e-15	4.3873630765133206e-15	0.00996934172778329	-1.204187702111368e-21	2.5745529100054148e-18	6.9800166550430415e-19	5.544169328125358e-18	7.617131759685081e-21
45700000	0.000015329136104109945	-9.716118401287844e-21	1.084604034644424e-67	2.047182566476375e-15	4.3873630765133206e-15	0.00996934172778329	-1.204187658859412e-21	2.5745529100054148e-18	6.9800166550430415e-19	5.544169328125358e-18	7.617131759685081e-21
45800000	0.000015329136104109945	-9.716118401287844e-21	1.084604034644424e-67	2.047182566476375e-15	4.3873630765133206e-15	0.00996934172778329	-1.2041876156074559e-21	2.5745529100054148e-18	6.9800166550430415e-19	5.544169328125358e-18	7.617131759685081e-21
45900000	0.000015329136104109945	-9.716118401287844e-21	1.084604034644424e-67	2.047182566476375e-15	4.3873630765133206e-15	0.00996934172778329	-1.2041875723554999e-21	2.5745529100054148e-18	6.9800166550430415e-19	5.544169328125358e-18	7.617131759685081e-21
46000000	0.000015329136104109945	-9.716118401287844e-21	1.084604034644424e-67	2.047182566476375e-15	4.3873630765133206e-15	0.00996934172778329	-1.2041875291035437e-21	2.5745529100054148e-18	6.9800166550430415e-19	5.544169328125358e-18	7.617131759685081e-21
46100000	0.000015329136104109945	-9.716118401287844e-21	1.084604034644424e-67	2.047182566476375e-15	4.3873630765133206e-15	0.00996934172778329	-1.2041874858515878e-21	2.5745529100054148e-18	6.9800166550430415e-19	5.544169328125358e-18	7.617131759685081e-21
46200000	0.000015329136104109945	-9.716118401287844e-21	1.084604034644424e-67	2.047182566476375e-15	4.3873630765133206e-15	0.00996934172778329	-1.2041874425996316e-21	2.5745529100054148e-18	6.9800166550430415e-19	5.544169328125358e-18	7.617131759685081e-21
46300000	0.000015329136104109945	-9.716118401287844e-21	1.084604034644424e-67	2.047182566476375e-15	4.3873630765133206e-15	0.00996934172778329	-1.2041873993476756e-21	2.5745529100054148e-18	6.9800166550430415e-19	5.544169328125358e-18	7.617131759685081e-21
46400000	0.000015329136104109945	-9.716118401287844e-21	1.084604034644424e-67	2.047182566476375e-15	4.3873630765133206e-15	0.00996934172778329	-1.2041873560957195e-21	2.5745529100054148e-18	6.9800166550430415e-19	5.544169328125358e-18	7.617131759685081e-21
46500000	0.000015329136104109945	-9.716118401287844e-21	1.084604034644424e-67	2.047182566476375e-15	4.3873630765133206e-15	0.00996934172778329	-1.2041873128437635e-21	2.5745529100054148e-18	6.9800166550430415e-19	5.544169328125358e-18	7.617131759685081e-21
46600000	0.000015329136104109945	-9.716118401287844e-21	1.084604034644424e-67	2.047182566476375e-15	4.3873630765133206e-15	0.00996934172778329	-1.2041872695918073e-21	2.5745529100054148e-18	6.9800166550430415e-19	5.544169328125358e-18	7.617131759685081e-21
46700000	0.000015329136104109945	-9.716118401287844e-21	1.084604034644424e-67	2.047182566476375e-15	4.3873630765133206e-15	0.00996934172778329	-1.2041872263398514e-21	2.5745529100054148e-18	6.9800166550430415e-19	5.544169328125358e-18	7.617131759685081e-21
46800000	0.000015329136104109945	-9.716118401287844e-21	1.084604034644424e-67	2.047182566476375e-15	4.3873630765133206e-15	0.00996934172778329	-1.2041871830878952e-21	2.5745529100054148e-18	6.9800166550430415e-19	5.544169328125358e-18	7.617131759685081e-21
46900000	0.000015329136104109945	-9.716118401287844e-21	1.084604034644424e-67	2.047182566476375e-15	4.3873630765133206e-15	0.00996934172778329	-1.2041871398359392e-21	2.5745529100054148e-18	6.9800166550430415e-19	5.544169328125358e-18	7.617131759685081e-21
47000000	0.000015329136104109945	-9.716118401287844e-21	1.084604034644424e-67	2.047182566476375e-15	4.3873630765133206e-15	0.00996934172778329	-1.204187096583983e-21	2.5745529100054148e-18	6.9800166550430415e-19	5.544169328125358e-18	7.617131759685081e-21
47100000	0.000015329136104109945	-9.716118401287844e-21	1.084604034644424e-67	2.047182566476375e-15	4.3873630765133206e-15	0.00996934172778329	-1.2041870533320271e-21	2.5745529100054148e-18	6.9800166550430415e-19	5.544169328125358e-18	7.617131759685081e-21
47200000	0.000015329136104109945	-9.716118401287844e-21	1.084604034644424e-67	2.047182566476375e-15	4.3873630765133206e-15	0.00996934172778329	-1.204187010080071e-21	2.5745529100054148e-18	6.9800166550430415e-19	5.544169328125358e-18	7.617131759685081e-21
47300000	0.000015329136104109945	-9.716118401287844e-21	1.084604034644424e-67	2.047182566476375e-15	4.3873630765133206e-15	0.00996934172778329	-1.204186966828115e-21	2.5745529100054148e-18	6.9800166550430415e-19	5.544169328125358e-18	7.617131759685081e-21
47400000	0.000015329136104109945	-9.716118401287844e-21	1.084604034644424e-67	2.047182566476375e-15	4.3873630765133206e-15	0.00996934172778329	-1.2041869235761588e-21	2.5745529100054148e-18	6.9800166550430415e-19	5.544169328125358e-18	7.617131759685081e-21
47500000	0.000015329136104109945	-9.716118401287844e-21	1.084604034644424e-67	2.047182566476375e-15	4.3873630765133206e-15	0.00996934172778329	-1.2041868803242028e-21	2.5745529100054148e-18	6.9800166550430415e-19	5.5441693281253576e-18	7.617131759685081e-21
47600000	0.000015329136104109945	-9.716118401287844e-21	1.084604034644424e-67	2.047182566476375e-15	4.3873630765133206e-15	0.00996934172778329	-1.2041868370722467e-21	2.5745529100054148e-18	6.9800166550430415e-19	5.5441693281253576e-18	7.617131759685081e-21
47700000	0.000015329136104109945	-9.716118401287844e-21	1.084604034644424e-67	2.047182566476375e-15	4.3873630765133206e-15	0.00996934172778329	-1.2041867938202907e-21	2.5745529100054148e-18	6.9800166550430415e-19	5.5441693281253576e-18	7.617131759685081e-21
47800000	0.000015329136104109945	-9.716118401287844e-21	1.084604034644424e-67	2.047182566476375e-15	4.3873630765133206e-15	0.00996934172778329	-1.2041867505683346e-21	2.5745529100054148e-18	6.9800166550430415e-19	5.5441693281253576e-18	7.617131759685081e-21
47900000	0.000015329136104109945	-9.716118401287844e-21	1.084604034644424e-67	2.047182566476375e-15	4.3873630765133206e-15	0.00996934172778329	-1.2041867073163786e-21	2.5745529100054148e-18	6.9800166550430415e-19	5.5441693281253576e-18	7.617131759685081e-21
48000000	0.000015329136104109945	-9.716118401287844e-21	1.084604034644424e-67	2.047182566476375e-15	4.3873630765133206e-15	0.00996934172778329	-1.2041866640644224e-21	2.5745529100054148e-18	6.9800166550430415e-19	5.5441693281253576e-18	7.617131759685081e-21
48100000	0.000015329136104109945	-9.716118401287844e-21	1.084604034644424e-67	2.047182566476375e-15	4.3873630765133206e-15	0.00996934172778329	-1.2041866208124665e-21	2.5745529100054148e-18	6.9800166550430415e-19	5.5441693281253576e-18	7.617131759685081e-21
48200000	0.000015329136104109945	-9.716118401287844e-21	1.084604034644424e-67	2.047182566476375e-15	4.3873630765133206e-15	0.00996934172778329	-1.2041865775605103e-21	2.5745529100054148e-18	6.9800166550430415e-19	5.5441693281253576e-18	7.617131759685081e-21
48300000	0.000015329136104109945	-9.716118401287844e-21	1.084604034644424e-67	2.047182566476375e-15	4.3873630765133206e-15	0.00996934172778329	-1.2041865343085543e-21	2.5745529100054148e-18	6.9800166550430415e-19	5.5441693281253576e-18	7.617131759685081e-21
48400000	0.000015329136104109945	-9.716118401287844e-21	1.084604034644424e-67	2.047182566476375e-15	4.3873630765133206e-15	0.00996934172778329	-1.2041864910565982e-21	2.5745529100054148e-18	6.9800166550430415e-19	5.5441693281253576e-18	7.617131759685081e-21
48500000	0.000015329136104109945	-9.716118401287844e-21	1.084604034644424e-67	2.047182566476375e-15	4.3873630765133206e-15	0.00996934172778329	-1.2041864478046422e-21	2.5745529100054148e-18	6.9800166550430415e-19	5.5441693281253576e-18	7.617131759685081e-21
48600000	0.000015329136104109945	-9.716118401287844e-21	1.084604034644424e-67	2.047182566476375e-15	4.3873630765133206e-15	0.00996934172778329	-1.204186404552686e-21	2.5745529100054148e-18	6.9800166550430415e-19	5.5441693281253576e-18	7.617131759685081e-21
48700000	0.000015329136104109945	-9.716118401287844e-21	1.084604034644424e-67	2.047182566476375e-15	4.3873630765133206e-15	0.00996934172778329	-1.20418636130073e-21	2.5745529100054148e-18	6.9800166550430415e-19	5.5441693281253576e-18	7.617131759685081e-21
48800000	0.000015329136104109945	-9.716118401287844e-21	1.084604034644424e-67	2.047182566476375e-15	4.3873630765133206e-15	0.00996934172778329	-1.2041863180487739e-21	2.5745529100054148e-18	6.9800166550430415e-19	5.5441693281253576e-18	7.617131759685081e-21
48900000	0.000015329136104109945	-9.716118401287844e-21	1.084604034644424e-67	2.047182566476375e-15	4.3873630765133206e-15	0.00996934172778329	-1.204186274796818e-21	2.5745529100054148e-18	6.9800166550430415e-19	5.5441693281253576e-18	7.617131759685081e-21
49000000	0.000015329136104109945	-9.716118401287844e-21	1.084604034644424e-67	2.047182566476375e-15	4.3873630765133206e-15	0.00996934172778329	-1.2041862315448618e-21	2.5745529100054148e-18	6.9800166550430415e-19	5.5441693281253576e-18	7.617131759685081e-21
49100000	0.000015329136104109945	-9.716118401287844e-21	1.084604034644424e-67	2.047182566476375e-15	4.3873630765133206e-15	0.00996934172778329	-1.2041861882929058e-21	2.5745529100054148e-18	6.9800166550430415e-19	5.5441693281253576e-18	7.617131759685081e-21
49200000	0.000015329136104109945	-9.716118401287844e-21	1.084604034644424e-67	2.047182566476375e-15	4.3873630765133206e-15	0.00996934172778329	-1.2041861450409496e-21	2.5745529100054148e-18	6.9800166550430415e-19	5.5441693281253576e-18	7.617131759685081e-21
49300000	0.000015329136104109945	-9.716118401287844e-21	1.0846040346444241e-67	2.047182566476375e-15	4.3873630765133206e-15	0.00996934172778329	-1.2041861017889937e-21	2.5745529100054148e-18	6.9800166550430415e-19	5.5441693281253576e-18	7.617131759685081e-21
49400000	0.000015329136104109945	-9.716118401287844e-21	1.0846040346444241e-67	2.047182566476375e-15	4.3873630765133206e-15	0.00996934172778329	-1.2041860585370375e-21	2.5745529100054148e-18	6.9800166550430415e-19	5.5441693281253576e-18	7.617131759685081e-21
49500000	0.000015329136104109945	-9.716118401287844e-21	1.0846040346444241e-67	2.047182566476375e-15	4.3873630765133206e-15	0.00996934172778329	-1.2041860152850815e-21	2.5745529100054148e-18	6.9800166550430415e-19	5.5441693281253576e-18	7.617131759685081e-21
49600000	0.000015329136104109945	-9.716118401287844e-21	1.0846040346444241e-67	2.047182566476375e-15	4.3873630765133206e-15	0.00996934172778329	-1.2041859720331254e-21	2.5745529100054148e-18	6.9800166550430415e-19	5.5441693281253576e-18	7.617131759685081e-21
49700000	0.000015329136104109945	-9.716118401287844e-21	1.0846040346444241e-67	2.047182566476375e-15	4.3873630765133206e-15	0.00996934172778329	-1.2041859287811694e-21	2.5745529100054148e-18	6.9800166550430415e-19	5.5441693281253576e-18	7.617131759685081e-21
49800000	0.000015329136104109945	-9.716118401287844e-21	1.0846040346444241e-67	2.047182566476375e-15	4.3873630765133206e-15	0.00996934172778329	-1.2041858855292132e-21	2.5745529100054148e-18	6.9800166550430415e-19	5.5441693281253576e-18	7.617131759685081e-21
49900000	0.000015329136104109945	-9.716118401287844e-21	1.0846040346444241e-67	2.047182566476375e-15	4.3873630765133206e-15	0.00996934172778329	-1.2041858422772573e-21	2.5745529100054148e-18	6.9800166550430415e-19	5.5441693281253576e-18	7.617131759685081e-21
50000000	0.000015329136104109945	-9.716118401287844e-21	1.0846040346444241e-67	2.047182566476375e-15	4.3873630765133206e-15	0.00996934172778329	-1.2041857990253011e-21	2.5745529100054148e-18	6.9800166550430415e-19	5.5441693281253576e-18	7.617131759685081e-21
50100000	0.000015329136104109945	-9.716118401287844e-21	1.0846040346444241e-67	2.047182566476375e-15	4.3873630765133206e-15	0.00996934172778329	-1.2041857557733451e-21	2.5745529100054148e-18	6.9800166550430415e-19	5.5441693281253576e-18	7.617131759685081e-21
50200000	0.000015329136104109945	-9.716118401287844e-21	1.0846040346444241e-67	2.047182566476375e-15	4.3873630765133206e-15	0.00996934172778329	-1.204185712521389e-21	2.5745529100054148e-18	6.9800166550430415e-19	5.5441693281253576e-18	7.617131759685081e-21
50300000	0.000015329136104109945	-9.716118401287844e-21	1.0846040346444241e-67	2.047182566476375e-15	4.3873630765133206e-15	0.00996934172778329	-1.204185669269433e-21	2.5745529100054148e-18	6.9800166550430415e-19	5.5441693281253576e-18	7.617131759685081e-21
50400000	0.000015329136104109945	-9.716118401287844e-21	1.0846040346444241e-67	2.047182566476375e-15	4.3873630765133206e-15	0.00996934172778329	-1.2041856260174768e-21	2.5745529100054148e-18	6.9800166550430415e-19	5.5441693281253576e-18	7.617131759685081e-21
50500000	0.000015329136104109945	-9.716118401287844e-21	1.0846040346444241e-67	2.047182566476375e-15	4.3873630765133206e-15	0.00996934172778329	-1.2041855827655209e-21	2.5745529100054148e-18	6.9800166550430415e-19	5.5441693281253576e-18	7.617131759685081e-21
50600000	0.000015329136104109945	-9.716118401287844e-21	1.0846040346444241e-67	2.047182566476375e-15	4.3873630765133206e-15	0.00996934172778329	-1.2041855395135647e-21	2.5745529100054148e-18	6.9800166550430415e-19	5.5441693281253576e-18	7.617131759685081e-21
50700000	0.000015329136104109945	-9.716118401287844e-21	1.0846040346444241e-67	2.047182566476375e-15	4.3873630765133206e-15	0.00996934172778329	-1.2041854962616087e-21	2.5745529100054148e-18	6.9800166550430415e-19	5.5441693281253576e-18	7.617131759685081e-21
50800000	0.000015329136104109945	-9.716118401287844e-21	1.0846040346444241e-67	2.047182566476375e-15	4.3873630765133206e-15	0.00996934172778329	-1.2041854530096526e-21	2.5745529100054148e-18	6.9800166550430415e-19	5.5441693281253576e-18	7.617131759685081e-21
50900000	0.000015329136104109945	-9.716118401287844e-21	1.0846040346444241e-67	2.047182566476375e-15	4.3873630765133206e-15	0.00996934172778329	-1.2041854097576966e-21	2.5745529100054148e-18	6.9800166550430415e-19	5.5441693281253576e-18	7.617131759685081e-21
51000000	0.000015329136104109945	-9.716118401287844e-21	1.0846040346444241e-67	2.047182566476375e-15	4.3873630765133206e-15	0.00996934172778329	-1.2041853665057405e-21	2.5745529100054148e-18	6.9800166550430415e-19	5.5441693281253576e-18	7.617131759685081e-21
51100000	0.000015329136104109945	-9.716118401287844e-21	1.0846040346444241e-67	2.047182566476375e-15	4.3873630765133206e-15	0.00996934172778329	-1.2041853232537845e-21	2.5745529100054148e-18	6.9800166550430415e-19	5.5441693281253576e-18	7.617131759685081e-21
51200000	0.000015329136104109945	-9.716118401287844e-21	1.0846040346444241e-67	2.047182566476375e-15	4.3873630765133206e-15	0.00996934172778329	-1.2041852800018283e-21	2.5745529100054148e-18	6.9800166550430415e-19	5.5441693281253576e-18	7.617131759685081e-21
51300000	0.000015329136104109945	-9.716118401287844e-21	1.0846040346444241e-67	2.047182566476375e-15	4.3873630765133206e-15	0.00996934172778329	-1.2041852367498724e-21	2.5745529100054148e-18	6.9800166550430415e-19	5.5441693281253576e-18	7.617131759685081e-21
51400000	0.000015329136104109945	-9.716118401287844e-21	1.0846040346444241e-67	2.047182566476375e-15	4.3873630765133206e-15	0.00996934172778329	-1.2041851934979162e-21	2.5745529100054148e-18	6.9800166550430415e-19	5.5441693281253576e-18	7.617131759685081e-21
51500000	0.000015329136104109945	-9.716118401287844e-21	1.0846040346444241e-67	2.047182566476375e-15	4.3873630765133206e-15	0.00996934172778329	-1.2041851502459602e-21	2.5745529100054148e-18	6.9800166550430415e-19	5.5441693281253576e-18	7.617131759685081e-21
51600000	0.000015329136104109945	-9.716118401287844e-21	1.0846040346444241e-67	2.047182566476375e-15	4.3873630765133206e-15	0.00996934172778329	-1.204185106994004e-21	2.5745529100054148e-18	6.9800166550430415e-19	5.5441693281253576e-18	7.617131759685081e-21
51700000	0.000015329136104109945	-9.716118401287844e-21	1.0846040346444241e-67	2.047182566476375e-15	4.3873630765133206e-15	0.00996934172778329	-1.204185063742048e-21	2.5745529100054148e-18	6.9800166550430415e-19	5.5441693281253576e-18	7.617131759685081e-21
51800000	0.000015329136104109945	-9.716118401287844e-21	1.0846040346444241e-67	2.047182566476375e-15	4.3873630765133206e-15	0.00996934172778329	-1.204185020490092e-21	2.5745529100054148e-18	6.9800166550430415e-19	5.5441693281253576e-18	7.617131759685081e-21
51900000	0.000015329136104109945	-9.716118401287844e-21	1.0846040346444241e-67	2.047182566476375e-15	4.3873630765133206e-15	0.00996934172778329	-1.204184977238136e-21	2.5745529100054148e-18	6.9800166550430415e-19	5.5441693281253576e-18	7.617131759685081e-21
52000000	0.000015329136104109945	-9.716118401287844e-21	1.0846040346444241e-67	2.047182566476375e-15	4.3873630765133206e-15	0.00996934172778329	-1.2041849339861798e-21	2.5745529100054148e-18	6.9800166550430415e-19	5.5441693281253576e-18	7.617131759685081e-21
52100000	0.000015329136104109945	-9.716118401287844e-21	1.0846040346444241e-67	2.047182566476375e-15	4.3873630765133206e-15	0.00996934172778329	-1.2041848907342238e-21	2.5745529100054148e-18	6.9800166550430415e-19	5.5441693281253576e-18	7.617131759685081e-21
52200000	0.000015329136104109945	-9.716118401287844e-21	1.0846040346444241e-67	2.047182566476375e-15	4.3873630765133206e-15	0.00996934172778329	-1.2041848474822677e-21	2.5745529100054148e-18	6.9800166550430415e-19	5.5441693281253576e-18	7.617131759685081e-21
52300000	0.000015329136104109945	-9.716118401287844e-21	1.0846040346444243e-67	2.047182566476375e-15	4.3873630765133206e-15	0.00996934172778329	-1.2041848042303117e-21	2.5745529100054148e-18	6.9800166550430415e-19	5.5441693281253576e-18	7.617131759685081e-21
52400000	0.000015329136104109945	-9.716118401287844e-21	1.0846040346444243e-67	2.047182566476375e-15	4.3873630765133206e-15	0.00996934172778329	-1.2041847609783555e-21	2.5745529100054148e-18	6.9800166550430415e-19	5.5441693281253576e-18	7.617131759685081e-21
52500000	0.000015329136104109945	-9.716118401287844e-21	1.0846040346444243e-67	2.047182566476375e-15	4.3873630765133206e-15	0.00996934172778329	-1.2041847177263996e-21	2.5745529100054148e-18	6.9800166550430415e-19	5.5441693281253576e-18	7.617131759685081e-21
52600000	0.000015329136104109945	-9.716118401287844e-21	1.0846040346444243e-67	2.047182566476375e-15	4.3873630765133206e-15	0.00996934172778329	-1.2041846744744434e-21	2.5745529100054148e-18	6.9800166550430415e-19	5.5441693281253576e-18	7.617131759685081e-21
52700000	0.000015329136104109945	-9.716118401287844e-21	1.0846040346444243e-67	2.047182566476375e-15	4.3873630765133206e-15	0.00996934172778329	-1.2041846312224874e-21	2.5745529100054148e-18	6.9800166550430415e-19	5.5441693281253576e-18	7.617131759685081e-21
52800000	0.000015329136104109945	-9.716118401287844e-21	1.0846040346444243e-67	2.047182566476375e-15	4.3873630765133206e-15	0.00996934172778329	-1.2041845879705313e-21	2.5745529100054148e-18	6.9800166550430415e-19	5.5441693281253576e-18	7.617131759685081e-21
52900000	0.000015329136104109945	-9.716118401287844e-21	1.0846040346444243e-67	2.047182566476375e-15	4.3873630765133206e-15	0.00996934172778329	-1.2041845447185753e-21	2.5745529100054148e-18	6.9800166550430415e-19	5.5441693281253576e-18	7.617131759685081e-21
53000000	0.000015329136104109945	-9.716118401287844e-21	1.0846040346444243e-67	2.047182566476375e-15	4.3873630765133206e-15	0.00996934172778329	-1.2041845014666191e-21	2.5745529100054148e-18	6.9800166550430415e-19	5.5441693281253576e-18	7.617131759685081e-21
53100000	0.000015329136104109945	-9.716118401287844e-21	1.0846040346444243e-67	2.047182566476375e-15	4.3873630765133206e-15	0.00996934172778329	-1.2041844582146632e-21	2.5745529100054148e-18	6.9800166550430415e-19	5.5441693281253576e-18	7.617131759685081e-21
53200000	0.000015329136104109945	-9.716118401287844e-21	1.0846040346444243e-67	2.047182566476375e-15	4.3873630765133206e-15	0.00996934172778329	-1.204184414962707e-21	2.5745529100054148e-18	6.9800166550430415e-19	5.5441693281253576e-18	7.617131759685081e-21
53300000	0.000015329136104109945	-9.716118401287844e-21	1.0846040346444243e-67	2.047182566476375e-15	4.3873630765133206e-15	0.00996934172778329	-1.204184371710751e-21	2.5745529100054148e-18	6.9800166550430415e-19	5.5441693281253576e-18	7.617131759685081e-21
53400000	0.000015329136104109945	-9.716118401287844e-21	1.0846040346444243e-67	2.047182566476375e-15	4.3873630765133206e-15	0.00996934172778329	-1.2041843284587949e-21	2.5745529100054148e-18	6.9800166550430415e-19	5.5441693281253576e-18	7.617131759685081e-21
53500000	0.000015329136104109945	-9.716118401287844e-21	1.0846040346444243e-67	2.047182566476375e-15	4.3873630765133206e-15	0.00996934172778329	-1.204184285206839e-21	2.5745529100054148e-18	6.9800166550430415e-19	5.5441693281253576e-18	7.617131759685081e-21
53600000	0.000015329136104109945	-9.716118401287844e-21	1.0846040346444243e-67	2.047182566476375e-15	4.3873630765133206e-15	0.00996934172778329	-1.2041842419548827e-21	2.5745529100054148e-18	6.9800166550430415e-19	5.5441693281253576e-18	7.617131759685081e-21
53700000	0.000015329136104109945	-9.716118401287844e-21	1.0846040346444243e-67	2.047182566476375e-15	4.3873630765133206e-15	0.00996934172778329	-1.2041841987029268e-21	2.5745529100054148e-18	6.9800166550430415e-19	5.5441693281253576e-18	7.617131759685081e-21
53800000	0.000015329136104109945	-9.716118401287844e-21	1.0846040346444243e-67	2.047182566476375e-15	4.3873630765133206e-15	0.00996934172778329	-1.2041841554509706e-21	2.5745529100054148e-18	6.9800166550430415e-19	5.5441693281253576e-18	7.617131759685081e-21
53900000	0.000015329136104109945	-9.716118401287844e-21	1.0846040346444243e-67	2.047182566476375e-15	4.3873630765133206e-15	0.00996934172778329	-1.2041841121990146e-21	2.5745529100054148e-18	6.9800166550430415e-19	5.5441693281253576e-18	7.617131759685081e-21
54000000	0.000015329136104109945	-9.716118401287844e-21	1.0846040346444243e-67	2.047182566476375e-15	4.3873630765133206e-15	0.00996934172778329	-1.2041840689470585e-21	2.5745529100054148e-18	6.9800166550430415e-19	5.5441693281253576e-18	7.617131759685081e-21
54100000	0.000015329136104109945	-9.716118401287844e-21	1.0846040346444243e-67	2.047182566476375e-15	4.3873630765133206e-15	0.00996934172778329	-1.2041840256951025e-21	2.5745529100054148e-18	6.9800166550430415e-19	5.5441693281253576e-18	7.617131759685081e-21
54200000	0.000015329136104109945	-9.716118401287844e-21	1.0846040346444243e-67	2.047182566476375e-15	4.3873630765133206e-15	0.00996934172778329	-1.2041839824431464e-21	2.5745529100054148e-18	6.9800166550430415e-19	5.5441693281253576e-18	7.617131759685081e-21
54300000	0.000015329136104109945	-9.716118401287844e-21	1.0846040346444243e-67	2.047182566476375e-15	4.3873630765133206e-15	0.00996934172778329	-1.2041839391911904e-21	2.5745529100054148e-18	6.9800166550430415e-19	5.5441693281253576e-18	7.617131759685081e-21
54400000	0.000015329136104109945	-9.716118401287844e-21	1.0846040346444243e-67	2.047182566476375e-15	4.3873630765133206e-15	0.00996934172778329	-1.2041838959392342e-21	2.5745529100054148e-18	6.9800166550430415e-19	5.5441693281253576e-18	7.617131759685081e-21
54500000	0.000015329136104109945	-9.716118401287844e-21	1.0846040346444243e-67	2.047182566476375e-15	4.3873630765133206e-15	0.00996934172778329	-1.2041838526872782e-21	2.5745529100054148e-18	6.9800166550430415e-19	5.5441693281253576e-18	7.617131759685081e-21
54600000	0.000015329136104109945	-9.716118401287844e-21	1.0846040346444243e-67	2.047182566476375e-15	4.3873630765133206e-15	0.00996934172778329	-1.204183809435322e-21	2.5745529100054148e-18	6.9800166550430415e-19	5.5441693281253576e-18	7.617131759685081e-21
54700000	0.000015329136104109945	-9.716118401287844e-21	1.0846040346444243e-67	2.047182566476375e-15	4.3873630765133206e-15	0.00996934172778329	-1.2041837661833661e-21	2.5745529100054148e-18	6.9800166550430415e-19	5.5441693281253576e-18	7.617131759685081e-21
54800000	0.000015329136104109945	-9.716118401287844e-21	1.0846040346444243e-67	2.047182566476375e-15	4.3873630765133206e-15	0.00996934172778329	-1.20418372293141e-21	2.5745529100054148e-18	6.9800166550430415e-19	5.5441693281253576e-18	7.617131759685081e-21
54900000	0.000015329136104109945	-9.716118401287844e-21	1.0846040346444243e-67	2.047182566476375e-15	4.3873630765133206e-15	0.00996934172778329	-1.204183679679454e-21	2.5745529100054148e-18	6.9800166550430415e-19	5.5441693281253576e-18	7.617131759685081e-21
55000000	0.000015329136104109945	-9.716118401287844e-21	1.0846040346444243e-67	2.047182566476375e-15	4.3873630765133206e-15	0.00996934172778329	-1.2041836364274978e-21	2.5745529100054148e-18	6.9800166550430415e-19	5.5441693281253576e-18	7.617131759685081e-21
55100000	0.000015329136104109945	-9.716118401287844e-21	1.0846040346444243e-67	2.047182566476375e-15	4.3873630765133206e-15	0.00996934172778329	-1.2041835931755419e-21	2.5745529100054148e-18	6.9800166550430415e-19	5.5441693281253576e-18	7.617131759685081e-21
55200000	0.000015329136104109945	-9.716118401287844e-21	1.0846040346444244e-67	2.047182566476375e-15	4.3873630765133206e-15	0.00996934172778329	-1.2041835499235857e-21	2.5745529100054148e-18	6.9800166550430415e-19	5.5441693281253576e-18	7.617131759685081e-21
55300000	0.000015329136104109945	-9.716118401287844e-21	1.0846040346444244e-67	2.047182566476375e-15	4.3873630765133206e-15	0.00996934172778329	-1.2041835066716297e-21	2.5745529100054148e-18	6.9800166550430415e-19	5.5441693281253576e-18	7.617131759685081e-21
55400000	0.000015329136104109945	-9.716118401287844e-21	1.0846040346444244e-67	2.047182566476375e-15	4.3873630765133206e-15	0.00996934172778329	-1.2041834634196736e-21	2.5745529100054148e-18	6.9800166550430415e-19	5.5441693281253576e-18	7.617131759685081e-21
55500000	0.000015329136104109945	-9.716118401287844e-21	1.0846040346444244e-67	2.047182566476375e-15	4.3873630765133206e-15	0.00996934172778329	-1.2041834201677176e-21	2.5745529100054148e-18	6.9800166550430415e-19	5.5441693281253576e-18	7.617131759685081e-21
55600000	0.000015329136104109945	-9.716118401287844e-21	1.0846040346444244e-67	2.047182566476375e-15	4.3873630765133206e-15	0.00996934172778329	-1.2041833769157614e-21	2.5745529100054148e-18	6.9800166550430415e-19	5.5441693281253576e-18	7.617131759685081e-21
55700000	0.000015329136104109945	-9.716118401287844e-21	1.0846040346444244e-67	2.047182566476375e-15	4.3873630765133206e-15	0.00996934172778329	-1.2041833336638055e-21	2.5745529100054148e-18	6.9800166550430415e-19	5.5441693281253576e-18	7.617131759685081e-21
55800000	0.000015329136104109945	-9.716118401287844e-21	1.0846040346444244e-67	2.047182566476375e-15	4.3873630765133206e-15	0.00996934172778329	-1.2041832904118493e-21	2.5745529100054148e-18	6.9800166550430415e-19	5.5441693281253576e-18	7.617131759685081e-21
55900000	0.000015329136104109945	-9.716118401287844e-21	1.0846040346444244e-67	2.047182566476375e-15	4.3873630765133206e-15	0.00996934172778329	-1.2041832471598933e-21	2.5745529100054148e-18	6.9800166550430415e-19	5.5441693281253576e-18	7.617131759685081e-21
56000000	0.000015329136104109945	-9.716118401287844e-21	1.0846040346444244e-67	2.047182566476375e-15	4.3873630765133206e-15	0.00996934172778329	-1.2041832039079372e-21	2.5745529100054148e-18	6.9800166550430415e-19	5.5441693281253576e-18	7.617131759685081e-21
56100000	0.000015329136104109945	-9.716118401287844e-21	1.0846040346444244e-67	2.047182566476375e-15	4.3873630765133206e-15	0.00996934172778329	-1.2041831606559812e-21	2.5745529100054148e-18	6.9800166550430415e-19	5.5441693281253576e-18	7.617131759685081e-21
56200000	0.000015329136104109945	-9.716118401287844e-21	1.0846040346444244e-67	2.047182566476375e-15	4.3873630765133206e-15	0.00996934172778329	-1.204183117404025e-21	2.5745529100054148e-18	6.9800166550430415e-19	5.5441693281253576e-18	7.617131759685081e-21
56300000	0.000015329136104109945	-9.716118401287844e-21	1.0846040346444244e-67	2.047182566476375e-15	4.3873630765133206e-15	0.00996934172778329	-1.204183074152069e-21	2.5745529100054148e-18	6.9800166550430415e-19	5.5441693281253576e-18	7.617131759685081e-21
56400000	0.000015329136104109945	-9.716118401287844e-21	1.0846040346444244e-67	2.047182566476375e-15	4.3873630765133206e-15	0.00996934172778329	-1.204183030900113e-21	2.5745529100054148e-18	6.9800166550430415e-19	5.5441693281253576e-18	7.617131759685081e-21
56500000	0.000015329136104109945	-9.716118401287844e-21	1.0846040346444244e-67	2.047182566476375e-15	4.3873630765133206e-15	0.00996934172778329	-1.204182987648157e-21	2.5745529100054148e-18	6.9800166550430415e-19	5.5441693281253576e-18	7.617131759685081e-21
56600000	0.000015329136104109945	-9.716118401287844e-21	1.0846040346444244e-67	2.047182566476375e-15	4.3873630765133206e-15	0.00996934172778329	-1.2041829443962008e-21	2.5745529100054148e-18	6.9800166550430415e-19	5.5441693281253576e-18	7.617131759685081e-21
56700000	0.000015329136104109945	-9.716118401287844e-21	1.0846040346444244e-67	2.047182566476375e-15	4.3873630765133206e-15	0.00996934172778329	-1.2041829011442448e-21	2.5745529100054148e-18	6.9800166550430415e-19	5.5441693281253576e-18	7.617131759685081e-21
56800000	0.000015329136104109945	-9.716118401287844e-21	1.0846040346444244e-67	2.047182566476375e-15	4.3873630765133206e-15	0.00996934172778329	-1.2041828578922886e-21	2.5745529100054148e-18	6.9800166550430415e-19	5.5441693281253576e-18	7.617131759685081e-21
56900000	0.000015329136104109945	-9.716118401287844e-21	1.0846040346444244e-67	2.047182566476375e-15	4.3873630765133206e-15	0.00996934172778329	-1.2041828146403327e-21	2.5745529100054148e-18	6.9800166550430415e-19	5.5441693281253576e-18	7.617131759685081e-21
57000000	0.000015329136104109945	-9.716118401287844e-21	1.0846040346444244e-67	2.047182566476375e-15	4.3873630765133206e-15	0.00996934172778329	-1.2041827713883765e-21	2.5745529100054148e-18	6.9800166550430415e-19	5.5441693281253576e-18	7.617131759685081e-21
57100000	0.000015329136104109945	-9.716118401287844e-21	1.0846040346444244e-67	2.047182566476375e-15	4.3873630765133206e-15	0.00996934172778329	-1.2041827281364205e-21	2.5745529100054148e-18	6.9800166550430415e-19	5.5441693281253576e-18	7.617131759685081e-21
57200000	0.000015329136104109945	-9.716118401287844e-21	1.0846040346444244e-67	2.047182566476375e-15	4.3873630765133206e-15	0.00996934172778329	-1.2041826848844644e-21	2.5745529100054148e-18	6.9800166550430415e-19	5.5441693281253576e-18	7.617131759685081e-21
57300000	0.000015329136104109945	-9.716118401287844e-21	1.0846040346444244e-67	2.047182566476375e-15	4.3873630765133206e-15	0.00996934172778329	-1.2041826416325084e-21	2.5745529100054148e-18	6.9800166550430415e-19	5.5441693281253576e-18	7.617131759685081e-21
57400000	0.000015329136104109945	-9.716118401287844e-21	1.0846040346444244e-67	2.047182566476375e-15	4.3873630765133206e-15	0.00996934172778329	-1.2041825983805523e-21	2.5745529100054148e-18	6.9800166550430415e-19	5.5441693281253576e-18	7.617131759685081e-21
57500000	0.000015329136104109945	-9.716118401287844e-21	1.0846040346444244e-67	2.047182566476375e-15	4.3873630765133206e-15	0.00996934172778329	-1.2041825551285963e-21	2.5745529100054148e-18	6.9800166550430415e-19	5.5441693281253576e-18	7.617131759685081e-21
57600000	0.000015329136104109945	-9.716118401287844e-21	1.0846040346444244e-67	2.047182566476375e-15	4.3873630765133206e-15	0.00996934172778329	-1.2041825118766401e-21	2.5745529100054148e-18	6.9800166550430415e-19	5.5441693281253576e-18	7.617131759685081e-21
57700000	0.000015329136104109945	-9.716118401287844e-21	1.0846040346444244e-67	2.047182566476375e-15	4.3873630765133206e-15	0.00996934172778329	-1.2041824686246841e-21	2.5745529100054148e-18	6.9800166550430415e-19	5.5441693281253576e-18	7.617131759685081e-21
57800000	0.000015329136104109945	-9.716118401287844e-21	1.0846040346444244e-67	2.047182566476375e-15	4.3873630765133206e-15	0.00996934172778329	-1.204182425372728e-21	2.5745529100054148e-18	6.9800166550430415e-19	5.5441693281253576e-18	7.617131759685081e-21
57900000	0.000015329136104109945	-9.716118401287844e-21	1.0846040346444244e-67	2.047182566476375e-15	4.3873630765133206e-15	0.00996934172778329	-1.204182382120772e-21	2.5745529100054148e-18	6.9800166550430415e-19	5.5441693281253576e-18	7.617131759685081e-21
58000000	0.000015329136104109945	-9.716118401287844e-21	1.0846040346444244e-67	2.047182566476375e-15	4.3873630765133206e-15	0.00996934172778329	-1.2041823388688159e-21	2.5745529100054148e-18	6.9800166550430415e-19	5.5441693281253576e-18	7.617131759685081e-21
58100000	0.000015329136104109945	-9.716118401287844e-21	1.0846040346444244e-67	2.047182566476375e-15	4.3873630765133206e-15	0.00996934172778329	-1.2041822956168599e-21	2.5745529100054148e-18	6.9800166550430415e-19	5.5441693281253576e-18	7.617131759685081e-21
58200000	0.000015329136104109945	-9.716118401287844e-21	1.0846040346444244e-67	2.047182566476375e-15	4.3873630765133206e-15	0.00996934172778329	-1.2041822523649037e-21	2.5745529100054148e-18	6.9800166550430415e-19	5.5441693281253576e-18	7.617131759685081e-21
58300000	0.000015329136104109945	-9.716118401287844e-21	1.0846040346444244e-67	2.047182566476375e-15	4.3873630765133206e-15	0.00996934172778329	-1.2041822091129478e-21	2.5745529100054148e-18	6.9800166550430415e-19	5.5441693281253576e-18	7.617131759685081e-21
58400000	0.000015329136104109945	-9.716118401287844e-21	1.0846040346444244e-67	2.047182566476375e-15	4.3873630765133206e-15	0.00996934172778329	-1.2041821658609916e-21	2.5745529100054148e-18	6.9800166550430415e-19	5.5441693281253576e-18	7.617131759685081e-21
58500000	0.000015329136104109945	-9.716118401287844e-21	1.0846040346444244e-67	2.047182566476375e-15	4.3873630765133206e-15	0.00996934172778329	-1.2041821226090356e-21	2.5745529100054148e-18	6.9800166550430415e-19	5.5441693281253576e-18	7.617131759685081e-21
58600000	0.000015329136104109945	-9.716118401287844e-21	1.0846040346444244e-67	2.047182566476375e-15	4.3873630765133206e-15	0.00996934172778329	-1.2041820793570795e-21	2.5745529100054148e-18	6.9800166550430415e-19	5.5441693281253576e-18	7.617131759685081e-21
58700000	0.000015329136104109945	-9.716118401287844e-21	1.0846040346444244e-67	2.047182566476375e-15	4.3873630765133206e-15	0.00996934172778329	-1.2041820361051235e-21	2.5745529100054148e-18	6.9800166550430415e-19	5.5441693281253576e-18	7.617131759685081e-21
58800000	0.000015329136104109945	-9.716118401287844e-21	1.0846040346444244e-67	2.047182566476375e-15	4.3873630765133206e-15	0.00996934172778329	-1.2041819928531673e-21	2.5745529100054148e-18	6.9800166550430415e-19	5.5441693281253576e-18	7.617131759685081e-21
58900000	0.000015329136104109945	-9.716118401287844e-21	1.0846040346444244e-67	2.047182566476375e-15	4.3873630765133206e-15	0.00996934172778329	-1.2041819496012114e-21	2.5745529100054148e-18	6.9800166550430415e-19	5.5441693281253576e-18	7.617131759685081e-21
59000000	0.000015329136104109945	-9.716118401287844e-21	1.0846040346444244e-67	2.047182566476375e-15	4.3873630765133206e-15	0.00996934172778329	-1.2041819063492552e-21	2.5745529100054148e-18	6.9800166550430415e-19	5.5441693281253576e-18	7.617131759685081e-21
59100000	0.000015329136104109945	-9.716118401287844e-21	1.0846040346444244e-67	2.047182566476375e-15	4.3873630765133206e-15	0.00996934172778329	-1.2041818630972992e-21	2.5745529100054148e-18	6.9800166550430415e-19	5.5441693281253576e-18	7.617131759685081e-21
59200000	0.000015329136104109945	-9.716118401287844e-21	1.0846040346444244e-67	2.047182566476375e-15	4.3873630765133206e-15	0.00996934172778329	-1.204181819845343e-21	2.5745529100054148e-18	6.9800166550430415e-19	5.5441693281253576e-18	7.617131759685081e-21
59300000	0.000015329136104109945	-9.716118401287844e-21	1.0846040346444244e-67	2.047182566476375e-15	4.3873630765133206e-15	0.00996934172778329	-1.2041817765933871e-21	2.5745529100054148e-18	6.9800166550430415e-19	5.5441693281253576e-18	7.617131759685081e-21
59400000	0.000015329136104109945	-9.716118401287844e-21	1.0846040346444244e-67	2.047182566476375e-15	4.3873630765133206e-15	0.00996934172778329	-1.204181733341431e-21	2.5745529100054148e-18	6.9800166550430415e-19	5.5441693281253576e-18	7.617131759685081e-21
59500000	0.000015329136104109945	-9.716118401287844e-21	1.0846040346444244e-67	2.047182566476375e-15	4.3873630765133206e-15	0.00996934172778329	-1.204181690089475e-21	2.5745529100054148e-18	6.9800166550430415e-19	5.5441693281253576e-18	7.617131759685081e-21
59600000	0.000015329136104109945	-9.716118401287844e-21	1.0846040346444244e-67	2.047182566476375e-15	4.3873630765133206e-15	0.00996934172778329	-1.2041816468375188e-21	2.5745529100054148e-18	6.9800166550430415e-19	5.5441693281253576e-18	7.617131759685081e-21
59700000	0.000015329136104109945	-9.716118401287844e-21	1.0846040346444244e-67	2.047182566476375e-15	4.3873630765133206e-15	0.00996934172778329	-1.2041816035855628e-21	2.5745529100054148e-18	6.9800166550430415e-19	5.5441693281253576e-18	7.617131759685081e-21
59800000	0.000015329136104109945	-9.716118401287844e-21	1.0846040346444244e-67	2.047182566476375e-15	4.3873630765133206e-15	0.00996934172778329	-1.2041815603336067e-21	2.5745529100054148e-18	6.9800166550430415e-19	5.5441693281253576e-18	7.617131759685081e-21
59900000	0.000015329136104109945	-9.716118401287844e-21	1.0846040346444244e-67	2.047182566476375e-15	4.3873630765133206e-15	0.00996934172778329	-1.2041815170816507e-21	2.5745529100054148e-18	6.9800166550430415e-19	5.544169328125358e-18	7.617131759685081e-21
60000000	0.000015329136104109945	-9.716118401287844e-21	1.0846040346444244e-67	2.047182566476375e-15	4.3873630765133206e-15	0.00996934172778329	-1.2041814738296945e-21	2.5745529100054148e-18	6.9800166550430415e-19	5.544169328125358e-18	7.617131759685081e-21
60100000	0.000015329136104109945	-9.716118401287844e-21	1.0846040346444244e-67	2.047182566476375e-15	4.3873630765133206e-15	0.00996934172778329	-1.2041814305777386e-21	2.5745529100054148e-18	6.980016655043041e-19	5.544169328125358e-18	7.617131759685081e-21
60200000	0.000015329136104109945	-9.716118401287844e-21	1.0846040346444244e-67	2.047182566476375e-15	4.3873630765133206e-15	0.00996934172778329	-1.2041813873257824e-21	2.5745529100054148e-18	6.980016655043041e-19	5.544169328125358e-18	7.617131759685081e-21
60300000	0.000015329136104109945	-9.716118401287844e-21	1.0846040346444244e-67	2.047182566476375e-15	4.3873630765133206e-15	0.00996934172778329	-1.2041813440738264e-21	2.5745529100054148e-18	6.980016655043041e-19	5.544169328125358e-18	7.617131759685081e-21
60400000	0.000015329136104109945	-9.716118401287844e-21	1.0846040346444244e-67	2.047182566476375e-15	4.3873630765133206e-15	0.00996934172778329	-1.2041813008218703e-21	2.5745529100054148e-18	6.980016655043041e-19	5.544169328125358e-18	7.617131759685081e-21
60500000	0.000015329136104109945	-9.716118401287844e-21	1.0846040346444244e-67	2.047182566476375e-15	4.3873630765133206e-15	0.00996934172778329	-1.2041812575699143e-21	2.5745529100054148e-18	6.980016655043041e-19	5.544169328125358e-18	7.617131759685081e-21
60600000	0.000015329136104109945	-9.716118401287844e-21	1.0846040346444244e-67	2.047182566476375e-15	4.3873630765133206e-15	0.00996934172778329	-1.2041812143179581e-21	2.5745529100054148e-18	6.980016655043041e-19	5.544169328125358e-18	7.617131759685081e-21
60700000	0.000015329136104109945	-9.716118401287844e-21	1.0846040346444244e-67	2.047182566476375e-15	4.3873630765133206e-15	0.00996934172778329	-1.2041811710660022e-21	2.5745529100054148e-18	6.980016655043041e-19	5.544169328125358e-18	7.617131759685081e-21
60800000	0.000015329136104109945	-9.716118401287844e-21	1.0846040346444244e-67	2.047182566476375e-15	4.3873630765133206e-15	0.00996934172778329	-1.204181127814046e-21	2.5745529100054148e-18	6.980016655043041e-19	5.544169328125358e-18	7.617131759685081e-21
60900000	0.000015329136104109945	-9.716118401287844e-21	1.0846040346444243e-67	2.047182566476375e-15	4.3873630765133206e-15	0.00996934172778329	-1.20418108456209e-21	2.5745529100054148e-18	6.980016655043041e-19	5.544169328125358e-18	7.617131759685081e-21
61000000	0.000015329136104109945	-9.716118401287844e-21	1.0846040346444243e-67	2.047182566476375e-15	4.3873630765133206e-15	0.00996934172778329	-1.2041810413101339e-21	2.5745529100054148e-18	6.980016655043041e-19	5.544169328125358e-18	7.617131759685081e-21
61100000	0.000015329136104109945	-9.716118401287844e-21	1.0846040346444243e-67	2.047182566476375e-15	4.3873630765133206e-15	0.00996934172778329	-1.204180998058178e-21	2.5745529100054148e-18	6.980016655043041e-19	5.544169328125358e-18	7.617131759685081e-21
61200000	0.000015329136104109945	-9.716118401287844e-21	1.0846040346444243e-67	2.047182566476375e-15	4.3873630765133206e-15	0.00996934172778329	-1.2041809548062218e-21	2.5745529100054148e-18	6.980016655043041e-19	5.544169328125358e-18	7.617131759685081e-21
61300000	0.000015329136104109945	-9.716118401287844e-21	1.0846040346444243e-67	2.047182566476375e-15	4.3873630765133206e-15	0.00996934172778329	-1.2041809115542658e-21	2.5745529100054148e-18	6.980016655043041e-19	5.544169328125358e-18	7.617131759685081e-21
61400000	0.000015329136104109945	-9.716118401287844e-21	1.0846040346444243e-67	2.047182566476375e-15	4.3873630765133206e-15	0.00996934172778329	-1.2041808683023096e-21	2.5745529100054148e-18	6.980016655043041e-19	5.544169328125358e-18	7.617131759685081e-21
61500000	0.000015329136104109945	-9.716118401287844e-21	1.0846040346444243e-67	2.047182566476375e-15	4.3873630765133206e-15	0.00996934172778329	-1.2041808250503537e-21	2.5745529100054148e-18	6.980016655043041e-19	5.544169328125358e-18	7.617131759685081e-21
61600000	0.000015329136104109945	-9.716118401287844e-21	1.0846040346444243e-67	2.047182566476375e-15	4.3873630765133206e-15	0.00996934172778329	-1.2041807817983975e-21	2.5745529100054148e-18	6.980016655043041e-19	5.544169328125358e-18	7.617131759685081e-21
61700000	0.000015329136104109945	-9.716118401287844e-21	1.0846040346444243e-67	2.047182566476375e-15	4.3873630765133206e-15	0.00996934172778329	-1.2041807385464415e-21	2.5745529100054148e-18	6.980016655043041e-19	5.544169328125358e-18	7.617131759685081e-21
61800000	0.000015329136104109945	-9.716118401287844e-21	1.0846040346444243e-67	2.047182566476375e-15	4.3873630765133206e-15	0.00996934172778329	-1.2041806952944854e-21	2.5745529100054148e-18	6.980016655043041e-19	5.544169328125358e-18	7.617131759685081e-21
61900000	0.000015329136104109945	-9.716118401287844e-21	1.0846040346444243e-67	2.047182566476375e-15	4.3873630765133206e-15	0.00996934172778329	-1.2041806520425294e-21	2.5745529100054148e-18	6.980016655043041e-19	5.544169328125358e-18	7.617131759685081e-21
62000000	0.000015329136104109945	-9.716118401287844e-21	1.0846040346444243e-67	2.047182566476375e-15	4.3873630765133206e-15	0.00996934172778329	-1.2041806087905732e-21	2.5745529100054148e-18	6.980016655043041e-19	5.544169328125358e-18	7.617131759685081e-21
62100000	0.000015329136104109945	-9.716118401287844e-21	1.0846040346444243e-67	2.047182566476375e-15	4.3873630765133206e-15	0.00996934172778329	-1.2041805655386173e-21	2.5745529100054148e-18	6.980016655043041e-19	5.544169328125358e-18	7.617131759685081e-21
62200000	0.000015329136104109945	-9.716118401287844e-21	1.0846040346444243e-67	2.047182566476375e-15	4.3873630765133206e-15	0.00996934172778329	-1.2041805222866611e-21	2.5745529100054148e-18	6.980016655043041e-19	5.544169328125358e-18	7.617131759685081e-21
62300000	0.000015329136104109945	-9.716118401287844e-21	1.0846040346444243e-67	2.047182566476375e-15	4.3873630765133206e-15	0.00996934172778329	-1.2041804790347051e-21	2.5745529100054148e-18	6.980016655043041e-19	5.544169328125358e-18	7.617131759685081e-21
62400000	0.000015329136104109945	-9.716118401287844e-21	1.0846040346444243e-67	2.047182566476375e-15	4.3873630765133206e-15	0.00996934172778329	-1.204180435782749e-21	2.5745529100054148e-18	6.980016655043041e-19	5.544169328125358e-18	7.617131759685081e-21
62500000	0.000015329136104109945	-9.716118401287844e-21	1.0846040346444243e-67	2.047182566476375e-15	4.3873630765133206e-15	0.00996934172778329	-1.204180392530793e-21	2.5745529100054148e-18	6.980016655043041e-19	5.544169328125358e-18	7.617131759685081e-21
62600000	0.000015329136104109945	-9.716118401287844e-21	1.0846040346444243e-67	2.047182566476375e-15	4.3873630765133206e-15	0.00996934172778329	-1.2041803492788368e-21	2.5745529100054148e-18	6.980016655043041e-19	5.544169328125358e-18	7.617131759685081e-21
62700000	0.000015329136104109945	-9.716118401287844e-21	1.0846040346444243e-67	2.047182566476375e-15	4.3873630765133206e-15	0.00996934172778329	-1.2041803060268809e-21	2.5745529100054148e-18	6.980016655043041e-19	5.544169328125358e-18	7.617131759685081e-21
62800000	0.000015329136104109945	-9.716118401287844e-21	1.0846040346444243e-67	2.047182566476375e-15	4.3873630765133206e-15	0.00996934172778329	-1.2041802627749247e-21	2.5745529100054148e-18	6.980016655043041e-19	5.544169328125358e-18	7.617131759685081e-21
62900000	0.000015329136104109945	-9.716118401287844e-21	1.0846040346444243e-67	2.047182566476375e-15	4.3873630765133206e-15	0.00996934172778329	-1.2041802195229687e-21	2.5745529100054148e-18	6.980016655043041e-19	5.544169328125358e-18	7.617131759685081e-21
63000000	0.000015329136104109945	-9.716118401287844e-21	1.0846040346444243e-67	2.047182566476375e-15	4.3873630765133206e-15	0.00996934172778329	-1.2041801762710126e-21	2.5745529100054148e-18	6.980016655043041e-19	5.544169328125358e-18	7.617131759685081e-21
63100000	0.000015329136104109945	-9.716118401287844e-21	1.0846040346444243e-67	2.047182566476375e-15	4.3873630765133206e-15	0.00996934172778329	-1.2041801330190566e-21	2.5745529100054148e-18	6.980016655043041e-19	5.544169328125358e-18	7.617131759685081e-21
63200000	0.000015329136104109945	-9.716118401287844e-21	1.0846040346444243e-67	2.047182566476375e-15	4.3873630765133206e-15	0.00996934172778329	-1.2041800897671004e-21	2.5745529100054148e-18	6.980016655043041e-19	5.544169328125358e-18	7.617131759685081e-21
63300000	0.000015329136104109945	-9.716118401287844e-21	1.0846040346444243e-67	2.047182566476375e-15	4.3873630765133206e-15	0.00996934172778329	-1.2041800465151445e-21	2.5745529100054148e-18	6.980016655043041e-19	5.544169328125358e-18	7.617131759685081e-21
63400000	0.000015329136104109945	-9.716118401287844e-21	1.0846040346444243e-67	2.047182566476375e-15	4.3873630765133206e-15	0.00996934172778329	-1.2041800032631883e-21	2.5745529100054148e-18	6.980016655043041e-19	5.544169328125358e-18	7.617131759685081e-21
63500000	0.000015329136104109945	-9.716118401287844e-21	1.0846040346444243e-67	2.047182566476375e-15	4.3873630765133206e-15	0.00996934172778329	-1.2041799600112323e-21	2.5745529100054148e-18	6.980016655043041e-19	5.544169328125358e-18	7.617131759685081e-21
63600000	0.000015329136104109945	-9.716118401287844e-21	1.0846040346444243e-67	2.047182566476375e-15	4.3873630765133206e-15	0.00996934172778329	-1.2041799167592762e-21	2.5745529100054148e-18	6.980016655043041e-19	5.544169328125358e-18	7.617131759685081e-21
63700000	0.000015329136104109945	-9.716118401287844e-21	1.0846040346444243e-67	2.047182566476375e-15	4.3873630765133206e-15	0.00996934172778329	-1.2041798735073202e-21	2.5745529100054148e-18	6.980016655043041e-19	5.544169328125358e-18	7.617131759685081e-21
63800000	0.000015329136104109945	-9.716118401287844e-21	1.0846040346444243e-67	2.047182566476375e-15	4.3873630765133206e-15	0.00996934172778329	-1.204179830255364e-21	2.5745529100054148e-18	6.980016655043041e-19	5.544169328125358e-18	7.617131759685081e-21
63900000	0.000015329136104109945	-9.716118401287844e-21	1.0846040346444243e-67	2.047182566476375e-15	4.3873630765133206e-15	0.00996934172778329	-1.204179787003408e-21	2.5745529100054148e-18	6.980016655043041e-19	5.544169328125358e-18	7.617131759685081e-21
64000000	0.000015329136104109945	-9.716118401287844e-21	1.0846040346444243e-67	2.047182566476375e-15	4.3873630765133206e-15	0.00996934172778329	-1.204179743751452e-21	2.5745529100054148e-18	6.980016655043041e-19	5.544169328125358e-18	7.617131759685081e-21
64100000	0.000015329136104109945	-9.716118401287844e-21	1.0846040346444243e-67	2.047182566476375e-15	4.3873630765133206e-15	0.00996934172778329	-1.204179700499496e-21	2.5745529100054148e-18	6.980016655043041e-19	5.544169328125358e-18	7.617131759685081e-21
64200000	0.000015329136104109945	-9.716118401287844e-21	1.0846040346444243e-67	2.047182566476375e-15	4.3873630765133206e-15	0.00996934172778329	-1.2041796572475398e-21	2.5745529100054148e-18	6.980016655043041e-19	5.544169328125358e-18	7.617131759685081e-21
64300000	0.000015329136104109945	-9.716118401287844e-21	1.0846040346444243e-67	2.047182566476375e-15	4.3873630765133206e-15	0.00996934172778329	-1.2041796139955838e-21	2.5745529100054148e-18	6.980016655043041e-19	5.544169328125358e-18	7.617131759685081e-21
64400000	0.000015329136104109945	-9.716118401287844e-21	1.0846040346444243e-67	2.047182566476375e-15	4.3873630765133206e-15	0.00996934172778329	-1.2041795707436277e-21	2.5745529100054148e-18	6.980016655043041e-19	5.544169328125358e-18	7.617131759685081e-21
64500000	0.000015329136104109945	-9.716118401287844e-21	1.0846040346444243e-67	2.047182566476375e-15	4.3873630765133206e-15	0.00996934172778329	-1.2041795274916717e-21	2.5745529100054148e-18	6.980016655043041e-19	5.544169328125358e-18	7.617131759685081e-21
64600000	0.000015329136104109945	-9.716118401287844e-21	1.0846040346444243e-67	2.047182566476375e-15	4.3873630765133206e-15	0.00996934172778329	-1.2041794842397155e-21	2.5745529100054148e-18	6.980016655043041e-19	5.544169328125358e-18	7.617131759685081e-21
64700000	0.000015329136104109945	-9.716118401287844e-21	1.0846040346444243e-67	2.047182566476375e-15	4.3873630765133206e-15	0.00996934172778329	-1.2041794409877595e-21	2.5745529100054148e-18	6.980016655043041e-19	5.544169328125358e-18	7.617131759685081e-21
64800000	0.000015329136104109945	-9.716118401287844e-21	1.0846040346444243e-67	2.047182566476375e-15	4.3873630765133206e-15	0.00996934172778329	-1.2041793977358034e-21	2.5745529100054148e-18	6.980016655043041e-19	5.544169328125358e-18	7.617131759685081e-21
64900000	0.000015329136104109945	-9.716118401287844e-21	1.0846040346444243e-67	2.047182566476375e-15	4.3873630765133206e-15	0.00996934172778329	-1.2041793544838474e-21	2.5745529100054148e-18	6.980016655043041e-19	5.544169328125358e-18	7.617131759685081e-21
65000000	0.000015329136104109945	-9.716118401287844e-21	1.0846040346444243e-67	2.047182566476375e-15	4.3873630765133206e-15	0.00996934172778329	-1.2041793112318913e-21	2.5745529100054148e-18	6.980016655043041e-19	5.544169328125358e-18	7.617131759685081e-21
65100000	0.000015329136104109945	-9.716118401287844e-21	1.0846040346444243e-67	2.047182566476375e-15	4.3873630765133206e-15	0.00996934172778329	-1.2041792679799353e-21	2.5745529100054148e-18	6.980016655043041e-19	5.544169328125358e-18	7.617131759685081e-21
65200000	0.000015329136104109945	-9.716118401287844e-21	1.0846040346444243e-67	2.047182566476375e-15	4.3873630765133206e-15	0.00996934172778329	-1.2041792247279791e-21	2.5745529100054148e-18	6.980016655043041e-19	5.544169328125358e-18	7.617131759685081e-21
65300000	0.000015329136104109945	-9.716118401287844e-21	1.0846040346444243e-67	2.047182566476375e-15	4.3873630765133206e-15	0.00996934172778329	-1.2041791814760232e-21	2.5745529100054148e-18	6.980016655043041e-19	5.544169328125358e-18	7.617131759685081e-21
65400000	0.000015329136104109945	-9.716118401287844e-21	1.0846040346444243e-67	2.047182566476375e-15	4.3873630765133206e-15	0.00996934172778329	-1.204179138224067e-21	2.5745529100054148e-18	6.980016655043041e-19	5.544169328125358e-18	7.617131759685081e-21
65500000	0.000015329136104109945	-9.716118401287844e-21	1.0846040346444243e-67	2.047182566476375e-15	4.3873630765133206e-15	0.00996934172778329	-1.204179094972111e-21	2.5745529100054148e-18	6.980016655043041e-19	5.544169328125358e-18	7.617131759685081e-21
65600000	0.000015329136104109945	-9.716118401287844e-21	1.0846040346444243e-67	2.047182566476375e-15	4.3873630765133206e-15	0.00996934172778329	-1.2041790517201549e-21	2.5745529100054148e-18	6.980016655043041e-19	5.544169328125358e-18	7.617131759685081e-21
65700000	0.000015329136104109945	-9.716118401287844e-21	1.0846040346444243e-67	2.047182566476375e-15	4.3873630765133206e-15	0.00996934172778329	-1.2041790084681989e-21	2.5745529100054148e-18	6.980016655043041e-19	5.544169328125358e-18	7.617131759685081e-21
65800000	0.000015329136104109945	-9.716118401287844e-21	1.0846040346444243e-67	2.047182566476375e-15	4.3873630765133206e-15	0.00996934172778329	-1.2041789652162427e-21	2.5745529100054148e-18	6.980016655043041e-19	5.544169328125358e-18	7.617131759685081e-21
65900000	0.000015329136104109945	-9.716118401287844e-21	1.0846040346444243e-67	2.047182566476375e-15	4.3873630765133206e-15	0.00996934172778329	-1.2041789219642868e-21	2.5745529100054148e-18	6.980016655043041e-19	5.544169328125358e-18	7.617131759685081e-21
66000000	0.000015329136104109945	-9.716118401287844e-21	1.0846040346444243e-67	2.047182566476375e-15	4.3873630765133206e-15	0.00996934172778329	-1.2041788787123306e-21	2.5745529100054148e-18	6.980016655043041e-19	5.544169328125358e-18	7.617131759685081e-21
66100000	0.000015329136104109945	-9.716118401287844e-21	1.0846040346444241e-67	2.047182566476375e-15	4.3873630765133206e-15	0.00996934172778329	-1.2041788354603746e-21	2.5745529100054148e-18	6.980016655043041e-19	5.544169328125358e-18	7.617131759685081e-21
66200000	0.000015329136104109945	-9.716118401287844e-21	1.0846040346444241e-67	2.047182566476375e-15	4.3873630765133206e-15	0.00996934172778329	-1.2041787922084185e-21	2.5745529100054148e-18	6.980016655043041e-19	5.544169328125358e-18	7.617131759685081e-21
66300000	0.000015329136104109945	-9.716118401287844e-21	1.0846040346444241e-67	2.047182566476375e-15	4.3873630765133206e-15	0.00996934172778329	-1.2041787489564625e-21	2.5745529100054148e-18	6.980016655043041e-19	5.544169328125358e-18	7.617131759685081e-21
66400000	0.000015329136104109945	-9.716118401287844e-21	1.0846040346444241e-67	2.047182566476375e-15	4.3873630765133206e-15	0.00996934172778329	-1.2041787057045063e-21	2.5745529100054148e-18	6.980016655043041e-19	5.544169328125358e-18	7.617131759685081e-21
66500000	0.000015329136104109945	-9.716118401287844e-21	1.0846040346444241e-67	2.047182566476375e-15	4.3873630765133206e-15	0.00996934172778329	-1.2041786624525504e-21	2.5745529100054148e-18	6.980016655043041e-19	5.544169328125358e-18	7.617131759685081e-21
66600000	0.000015329136104109945	-9.716118401287844e-21	1.0846040346444241e-67	2.047182566476375e-15	4.3873630765133206e-15	0.00996934172778329	-1.2041786192005942e-21	2.5745529100054148e-18	6.980016655043041e-19	5.544169328125358e-18	7.617131759685081e-21
66700000	0.000015329136104109945	-9.716118401287844e-21	1.0846040346444241e-67	2.047182566476375e-15	4.3873630765133206e-15	0.00996934172778329	-1.2041785759486382e-21	2.5745529100054148e-18	6.980016655043041e-19	5.544169328125358e-18	7.617131759685081e-21
66800000	0.000015329136104109945	-9.716118401287844e-21	1.0846040346444241e-67	2.047182566476375e-15	4.3873630765133206e-15	0.00996934172778329	-1.204178532696682e-21	2.5745529100054148e-18	6.980016655043041e-19	5.544169328125358e-18	7.617131759685081e-21
66900000	0.000015329136104109945	-9.716118401287844e-21	1.0846040346444241e-67	2.047182566476375e-15	4.3873630765133206e-15	0.00996934172778329	-1.2041784894447261e-21	2.5745529100054148e-18	6.980016655043041e-19	5.544169328125358e-18	7.617131759685081e-21
67000000	0.000015329136104109945	-9.716118401287844e-21	1.0846040346444241e-67	2.047182566476375e-15	4.3873630765133206e-15	0.00996934172778329	-1.20417844619277e-21	2.5745529100054148e-18	6.980016655043041e-19	5.544169328125358e-18	7.617131759685081e-21
67100000	0.000015329136104109945	-9.716118401287844e-21	1.0846040346444241e-67	2.047182566476375e-15	4.3873630765133206e-15	0.00996934172778329	-1.204178402940814e-21	2.5745529100054148e-18	6.980016655043041e-19	5.544169328125358e-18	7.617131759685081e-21
67200000	0.000015329136104109945	-9.716118401287844e-21	1.0846040346444241e-67	2.047182566476375e-15	4.3873630765133206e-15	0.00996934172778329	-1.2041783596888578e-21	2.5745529100054148e-18	6.980016655043041e-19	5.544169328125358e-18	7.617131759685081e-21
67300000	0.000015329136104109945	-9.716118401287844e-21	1.0846040346444241e-67	2.047182566476375e-15	4.3873630765133206e-15	0.00996934172778329	-1.2041783164369018e-21	2.5745529100054148e-18	6.980016655043041e-19	5.544169328125358e-18	7.617131759685081e-21
67400000	0.000015329136104109945	-9.716118401287844e-21	1.0846040346444241e-67	2.047182566476375e-15	4.3873630765133206e-15	0.00996934172778329	-1.2041782731849457e-21	2.5745529100054148e-18	6.980016655043041e-19	5.544169328125358e-18	7.617131759685081e-21
67500000	0.000015329136104109945	-9.716118401287844e-21	1.0846040346444241e-67	2.047182566476375e-15	4.3873630765133206e-15	0.00996934172778329	-1.2041782299329897e-21	2.5745529100054148e-18	6.980016655043041e-19	5.544169328125358e-18	7.617131759685081e-21
67600000	0.000015329136104109945	-9.716118401287844e-21	1.0846040346444241e-67	2.047182566476375e-15	4.3873630765133206e-15	0.00996934172778329	-1.2041781866810335e-21	2.5745529100054148e-18	6.980016655043041e-19	5.544169328125358e-18	7.617131759685081e-21
67700000	0.000015329136104109945	-9.716118401287844e-21	1.0846040346444241e-67	2.047182566476375e-15	4.3873630765133206e-15	0.00996934172778329	-1.2041781434290776e-21	2.5745529100054148e-18	6.980016655043041e-19	5.544169328125358e-18	7.617131759685081e-21
67800000	0.000015329136104109945	-9.716118401287844e-21	1.0846040346444241e-67	2.047182566476375e-15	4.3873630765133206e-15	0.00996934172778329	-1.2041781001771214e-21	2.5745529100054148e-18	6.980016655043041e-19	5.544169328125358e-18	7.617131759685081e-21
67900000	0.000015329136104109945	-9.716118401287844e-21	1.0846040346444241e-67	2.047182566476375e-15	4.3873630765133206e-15	0.00996934172778329	-1.2041780569251654e-21	2.5745529100054148e-18	6.980016655043041e-19	5.544169328125358e-18	7.617131759685081e-21
68000000	0.000015329136104109945	-9.716118401287844e-21	1.0846040346444241e-67	2.047182566476375e-15	4.3873630765133206e-15	0.00996934172778329	-1.2041780136732093e-21	2.5745529100054148e-18	6.980016655043041e-19	5.544169328125358e-18	7.617131759685081e-21
68100000	0.000015329136104109945	-9.716118401287844e-21	1.0846040346444241e-67	2.047182566476375e-15	4.3873630765133206e-15	0.00996934172778329	-1.2041779704212533e-21	2.5745529100054148e-18	6.980016655043041e-19	5.544169328125358e-18	7.617131759685081e-21
68200000	0.000015329136104109945	-9.716118401287844e-21	1.0846040346444241e-67	2.047182566476375e-15	4.3873630765133206e-15	0.00996934172778329	-1.2041779271692972e-21	2.5745529100054148e-18	6.980016655043041e-19	5.544169328125358e-18	7.617131759685081e-21
68300000	0.000015329136104109945	-9.716118401287844e-21	1.0846040346444241e-67	2.047182566476375e-15	4.3873630765133206e-15	0.00996934172778329	-1.2041778839173412e-21	2.5745529100054148e-18	6.980016655043041e-19	5.544169328125358e-18	7.617131759685081e-21
68400000	0.000015329136104109945	-9.716118401287844e-21	1.0846040346444241e-67	2.047182566476375e-15	4.3873630765133206e-15	0.00996934172778329	-1.204177840665385e-21	2.5745529100054148e-18	6.980016655043041e-19	5.544169328125358e-18	7.617131759685081e-21
68500000	0.000015329136104109945	-9.716118401287844e-21	1.0846040346444241e-67	2.047182566476375e-15	4.3873630765133206e-15	0.00996934172778329	-1.204177797413429e-21	2.5745529100054148e-18	6.980016655043041e-19	5.544169328125358e-18	7.617131759685081e-21
68600000	0.000015329136104109945	-9.716118401287844e-21	1.0846040346444241e-67	2.047182566476375e-15	4.3873630765133206e-15	0.00996934172778329	-1.2041777541614729e-21	2.5745529100054148e-18	6.980016655043041e-19	5.544169328125358e-18	7.617131759685081e-21
68700000	0.000015329136104109945	-9.716118401287844e-21	1.0846040346444241e-67	2.047182566476375e-15	4.3873630765133206e-15	0.00996934172778329	-1.204177710909517e-21	2.5745529100054148e-18	6.980016655043041e-19	5.544169328125358e-18	7.617131759685081e-21
68800000	0.000015329136104109945	-9.716118401287844e-21	1.0846040346444241e-67	2.047182566476375e-15	4.3873630765133206e-15	0.00996934172778329	-1.2041776676575608e-21	2.5745529100054148e-18	6.980016655043041e-19	5.544169328125358e-18	7.617131759685081e-21
68900000	0.000015329136104109945	-9.716118401287844e-21	1.0846040346444241e-67	2.047182566476375e-15	4.3873630765133206e-15	0.00996934172778329	-1.2041776244056048e-21	2.5745529100054148e-18	6.980016655043041e-19	5.544169328125358e-18	7.617131759685081e-21
69000000	0.000015329136104109945	-9.716118401287844e-21	1.0846040346444241e-67	2.047182566476375e-15	4.3873630765133206e-15	0.00996934172778329	-1.2041775811536486e-21	2.5745529100054148e-18	6.980016655043041e-19	5.544169328125358e-18	7.617131759685081e-21
69100000	0.000015329136104109945	-9.716118401287844e-21	1.0846040346444241e-67	2.047182566476375e-15	4.3873630765133206e-15	0.00996934172778329	-1.2041775379016927e-21	2.5745529100054148e-18	6.980016655043041e-19	5.544169328125358e-18	7.617131759685081e-21
69200000	0.000015329136104109945	-9.716118401287844e-21	1.0846040346444241e-67	2.047182566476375e-15	4.3873630765133206e-15	0.00996934172778329	-1.2041774946497365e-21	2.5745529100054148e-18	6.980016655043041e-19	5.544169328125358e-18	7.617131759685081e-21
69300000	0.000015329136104109945	-9.716118401287844e-21	1.0846040346444241e-67	2.047182566476375e-15	4.3873630765133206e-15	0.00996934172778329	-1.2041774513977805e-21	2.5745529100054148e-18	6.980016655043041e-19	5.544169328125358e-18	7.617131759685081e-21
69400000	0.000015329136104109945	-9.716118401287844e-21	1.0846040346444241e-67	2.047182566476375e-15	4.3873630765133206e-15	0.00996934172778329	-1.2041774081458244e-21	2.5745529100054148e-18	6.980016655043041e-19	5.544169328125358e-18	7.617131759685081e-21
69500000	0.000015329136104109945	-9.716118401287844e-21	1.0846040346444241e-67	2.047182566476375e-15	4.3873630765133206e-15	0.00996934172778329	-1.2041773648938684e-21	2.5745529100054148e-18	6.980016655043041e-19	5.544169328125358e-18	7.617131759685081e-21
69600000	0.000015329136104109945	-9.716118401287844e-21	1.0846040346444241e-67	2.047182566476375e-15	4.3873630765133206e-15	0.00996934172778329	-1.2041773216419122e-21	2.5745529100054148e-18	6.980016655043041e-19	5.544169328125358e-18	7.617131759685081e-21
69700000	0.000015329136104109945	-9.716118401287844e-21	1.0846040346444241e-67	2.047182566476375e-15	4.3873630765133206e-15	0.00996934172778329	-1.2041772783899563e-21	2.5745529100054148e-18	6.980016655043041e-19	5.544169328125358e-18	7.617131759685081e-21
69800000	0.000015329136104109945	-9.716118401287844e-21	1.0846040346444241e-67	2.047182566476375e-15	4.3873630765133206e-15	0.00996934172778329	-1.2041772351380001e-21	2.5745529100054148e-18	6.980016655043041e-19	5.544169328125358e-18	7.617131759685081e-21
69900000	0.000015329136104109945	-9.716118401287844e-21	1.0846040346444241e-67	2.047182566476375e-15	4.3873630765133206e-15	0.00996934172778329	-1.2041771918860441e-21	2.5745529100054148e-18	6.980016655043041e-19	5.544169328125358e-18	7.617131759685081e-21
70000000	0.000015329136104109945	-9.716118401287844e-21	1.0846040346444241e-67	2.047182566476375e-15	4.3873630765133206e-15	0.00996934172778329	-1.204177148634088e-21	2.5745529100054148e-18	6.980016655043041e-19	5.544169328125358e-18	7.617131759685081e-21
70100000	0.000015329136104109945	-9.716118401287844e-21	1.0846040346444241e-67	2.047182566476375e-15	4.3873630765133206e-15	0.00996934172778329	-1.204177105382132e-21	2.5745529100054148e-18	6.980016655043041e-19	5.544169328125358e-18	7.617131759685081e-21
70200000	0.000015329136104109945	-9.716118401287844e-21	1.0846040346444241e-67	2.047182566476375e-15	4.3873630765133206e-15	0.00996934172778329	-1.2041770621301758e-21	2.5745529100054148e-18	6.980016655043041e-19	5.544169328125358e-18	7.617131759685081e-21
70300000	0.000015329136104109945	-9.716118401287844e-21	1.0846040346444241e-67	2.047182566476375e-15	4.3873630765133206e-15	0.00996934172778329	-1.2041770188782199e-21	2.5745529100054148e-18	6.980016655043041e-19	5.544169328125358e-18	7.617131759685081e-21
70400000	0.000015329136104109945	-9.716118401287844e-21	1.0846040346444241e-67	2.047182566476375e-15	4.3873630765133206e-15	0.00996934172778329	-1.2041769756262637e-21	2.5745529100054148e-18	6.980016655043041e-19	5.544169328125358e-18	7.617131759685081e-21
70500000	0.000015329136104109945	-9.716118401287844e-21	1.0846040346444241e-67	2.047182566476375e-15	4.3873630765133206e-15	0.00996934172778329	-1.2041769323743077e-21	2.5745529100054148e-18	6.980016655043041e-19	5.544169328125358e-18	7.617131759685081e-21
70600000	0.000015329136104109945	-9.716118401287844e-21	1.0846040346444241e-67	2.047182566476375e-15	4.3873630765133206e-15	0.00996934172778329	-1.2041768891223516e-21	2.5745529100054148e-18	6.980016655043041e-19	5.544169328125358e-18	7.617131759685081e-21
70700000	0.000015329136104109945	-9.716118401287844e-21	1.0846040346444241e-67	2.047182566476375e-15	4.3873630765133206e-15	0.00996934172778329	-1.2041768458703956e-21	2.5745529100054148e-18	6.980016655043041e-19	5.544169328125358e-18	7.617131759685081e-21
70800000	0.000015329136104109945	-9.716118401287844e-21	1.0846040346444241e-67	2.047182566476375e-15	4.3873630765133206e-15	0.00996934172778329	-1.2041768026184394e-21	2.5745529100054148e-18	6.980016655043041e-19	5.544169328125358e-18	7.617131759685081e-21
70900000	0.000015329136104109945	-9.716118401287844e-21	1.0846040346444241e-67	2.047182566476375e-15	4.3873630765133206e-15	0.00996934172778329	-1.2041767593664835e-21	2.5745529100054148e-18	6.980016655043041e-19	5.544169328125358e-18	7.617131759685081e-21
71000000	0.000015329136104109945	-9.716118401287844e-21	1.0846040346444241e-67	2.047182566476375e-15	4.3873630765133206e-15	0.00996934172778329	-1.2041767161145273e-21	2.5745529100054148e-18	6.980016655043041e-19	5.544169328125358e-18	7.617131759685081e-21
71100000	0.000015329136104109945	-9.716118401287844e-21	1.084604034644424e-67	2.047182566476375e-15	4.3873630765133206e-15	0.00996934172778329	-1.2041766728625713e-21	2.5745529100054148e-18	6.980016655043041e-19	5.544169328125358e-18	7.617131759685081e-21
71200000	0.000015329136104109945	-9.716118401287844e-21	1.084604034644424e-67	2.047182566476375e-15	4.3873630765133206e-15	0.00996934172778329	-1.2041766296106152e-21	2.5745529100054148e-18	6.980016655043041e-19	5.544169328125358e-18	7.617131759685081e-21
71300000	0.000015329136104109945	-9.716118401287844e-21	1.084604034644424e-67	2.047182566476375e-15	4.3873630765133206e-15	0.00996934172778329	-1.2041765863586592e-21	2.5745529100054148e-18	6.980016655043041e-19	5.544169328125358e-18	7.617131759685081e-21
71400000	0.000015329136104109945	-9.716118401287844e-21	1.084604034644424e-67	2.047182566476375e-15	4.3873630765133206e-15	0.00996934172778329	-1.204176543106703e-21	2.5745529100054148e-18	6.980016655043041e-19	5.544169328125358e-18	7.617131759685081e-21
71500000	0.000015329136104109945	-9.716118401287844e-21	1.084604034644424e-67	2.047182566476375e-15	4.3873630765133206e-15	0.00996934172778329	-1.204176499854747e-21	2.5745529100054148e-18	6.980016655043041e-19	5.544169328125358e-18	7.617131759685081e-21
71600000	0.000015329136104109945	-9.716118401287844e-21	1.084604034644424e-67	2.047182566476375e-15	4.3873630765133206e-15	0.00996934172778329	-1.204176456602791e-21	2.5745529100054148e-18	6.980016655043041e-19	5.544169328125358e-18	7.617131759685081e-21
71700000	0.000015329136104109945	-9.716118401287844e-21	1.084604034644424e-67	2.047182566476375e-15	4.3873630765133206e-15	0.00996934172778329	-1.204176413350835e-21	2.5745529100054148e-18	6.980016655043041e-19	5.544169328125358e-18	7.617131759685081e-21
71800000	0.000015329136104109945	-9.716118401287844e-21	1.084604034644424e-67	2.047182566476375e-15	4.3873630765133206e-15	0.00996934172778329	-1.2041763700988788e-21	2.5745529100054148e-18	6.980016655043041e-19	5.544169328125358e-18	7.617131759685081e-21
71900000	0.000015329136104109945	-9.716118401287844e-21	1.084604034644424e-67	2.047182566476375e-15	4.3873630765133206e-15	0.00996934172778329	-1.2041763268469228e-21	2.5745529100054148e-18	6.980016655043041e-19	5.544169328125358e-18	7.617131759685081e-21
72000000	0.000015329136104109945	-9.716118401287844e-21	1.084604034644424e-67	2.047182566476375e-15	4.3873630765133206e-15	0.00996934172778329	-1.2041762835949667e-21	2.5745529100054148e-18	6.980016655043041e-19	5.544169328125358e-18	7.617131759685081e-21
72100000	0.000015329136104109945	-9.716118401287844e-21	1.084604034644424e-67	2.047182566476375e-15	4.3873630765133206e-15	0.00996934172778329	-1.2041762403430107e-21	2.5745529100054148e-18	6.980016655043041e-19	5.544169328125358e-18	7.617131759685081e-21
72200000	0.000015329136104109945	-9.716118401287844e-21	1.084604034644424e-67	2.047182566476375e-15	4.3873630765133206e-15	0.00996934172778329	-1.2041761970910545e-21	2.5745529100054148e-18	6.980016655043041e-19	5.544169328125358e-18	7.617131759685081e-21
72300000	0.000015329136104109945	-9.716118401287844e-21	1.084604034644424e-67	2.047182566476375e-15	4.3873630765133206e-15	0.00996934172778329	-1.2041761538390986e-21	2.5745529100054148e-18	6.980016655043041e-19	5.544169328125358e-18	7.617131759685081e-21
72400000	0.000015329136104109945	-9.716118401287844e-21	1.084604034644424e-67	2.047182566476375e-15	4.3873630765133206e-15	0.00996934172778329	-1.2041761105871424e-21	2.5745529100054148e-18	6.980016655043041e-19	5.544169328125358e-18	7.617131759685081e-21
72500000	0.000015329136104109945	-9.716118401287844e-21	1.084604034644424e-67	2.047182566476375e-15	4.3873630765133206e-15	0.00996934172778329	-1.2041760673351864e-21	2.5745529100054148e-18	6.980016655043041e-19	5.544169328125358e-18	7.617131759685081e-21
72600000	0.000015329136104109945	-9.716118401287844e-21	1.084604034644424e-67	2.047182566476375e-15	4.3873630765133206e-15	0.00996934172778329	-1.2041760240832303e-21	2.5745529100054148e-18	6.980016655043041e-19	5.544169328125358e-18	7.617131759685081e-21
72700000	0.000015329136104109945	-9.716118401287844e-21	1.084604034644424e-67	2.047182566476375e-15	4.3873630765133206e-15	0.00996934172778329	-1.2041759808312743e-21	2.5745529100054148e-18	6.980016655043041e-19	5.544169328125358e-18	7.617131759685081e-21
72800000	0.000015329136104109945	-9.716118401287844e-21	1.084604034644424e-67	2.047182566476375e-15	4.3873630765133206e-15	0.00996934172778329	-1.2041759375793181e-21	2.5745529100054148e-18	6.980016655043041e-19	5.544169328125358e-18	7.617131759685081e-21
72900000	0.000015329136104109945	-9.716118401287844e-21	1.084604034644424e-67	2.047182566476375e-15	4.3873630765133206e-15	0.00996934172778329	-1.2041758943273622e-21	2.5745529100054148e-18	6.980016655043041e-19	5.544169328125358e-18	7.617131759685081e-21
73000000	0.000015329136104109945	-9.716118401287844e-21	1.084604034644424e-67	2.047182566476375e-15	4.3873630765133206e-15	0.00996934172778329	-1.204175851075406e-21	2.5745529100054148e-18	6.980016655043041e-19	5.544169328125358e-18	7.617131759685081e-21
73100000	0.000015329136104109945	-9.716118401287844e-21	1.084604034644424e-67	2.047182566476375e-15	4.3873630765133206e-15	0.00996934172778329	-1.20417580782345e-21	2.5745529100054148e-18	6.980016655043041e-19	5.544169328125358e-18	7.617131759685081e-21
73200000	0.000015329136104109945	-9.716118401287844e-21	1.084604034644424e-67	2.047182566476375e-15	4.3873630765133206e-15	0.00996934172778329	-1.2041757645714939e-21	2.5745529100054148e-18	6.980016655043041e-19	5.544169328125358e-18	7.617131759685081e-21
73300000	0.000015329136104109945	-9.716118401287844e-21	1.084604034644424e-67	2.047182566476375e-15	4.3873630765133206e-15	0.00996934172778329	-1.2041757213195379e-21	2.5745529100054148e-18	6.980016655043041e-19	5.544169328125358e-18	7.617131759685081e-21
73400000	0.000015329136104109945	-9.716118401287844e-21	1.084604034644424e-67	2.047182566476375e-15	4.3873630765133206e-15	0.00996934172778329	-1.2041756780675817e-21	2.5745529100054148e-18	6.980016655043041e-19	5.544169328125358e-18	7.617131759685081e-21
73500000	0.000015329136104109945	-9.716118401287844e-21	1.084604034644424e-67	2.047182566476375e-15	4.3873630765133206e-15	0.00996934172778329	-1.2041756348156258e-21	2.5745529100054148e-18	6.980016655043041e-19	5.544169328125358e-18	7.617131759685081e-21
73600000	0.000015329136104109945	-9.716118401287844e-21	1.084604034644424e-67	2.047182566476375e-15	4.3873630765133206e-15	0.00996934172778329	-1.2041755915636696e-21	2.5745529100054148e-18	6.980016655043041e-19	5.544169328125358e-18	7.617131759685081e-21
73700000	0.000015329136104109945	-9.716118401287844e-21	1.084604034644424e-67	2.047182566476375e-15	4.3873630765133206e-15	0.00996934172778329	-1.2041755483117136e-21	2.5745529100054148e-18	6.980016655043041e-19	5.544169328125358e-18	7.617131759685081e-21
73800000	0.000015329136104109945	-9.716118401287844e-21	1.084604034644424e-67	2.047182566476375e-15	4.3873630765133206e-15	0.00996934172778329	-1.2041755050597575e-21	2.5745529100054148e-18	6.980016655043041e-19	5.544169328125358e-18	7.617131759685081e-21
73900000	0.000015329136104109945	-9.716118401287844e-21	1.084604034644424e-67	2.047182566476375e-15	4.3873630765133206e-15	0.00996934172778329	-1.2041754618078015e-21	2.5745529100054148e-18	6.980016655043041e-19	5.544169328125358e-18	7.617131759685081e-21
74000000	0.000015329136104109945	-9.716118401287844e-21	1.084604034644424e-67	2.047182566476375e-15	4.3873630765133206e-15	0.00996934172778329	-1.2041754185558453e-21	2.5745529100054148e-18	6.980016655043041e-19	5.544169328125358e-18	7.617131759685081e-21
74100000	0.000015329136104109945	-9.716118401287844e-21	1.084604034644424e-67	2.047182566476375e-15	4.3873630765133206e-15	0.00996934172778329	-1.2041753753038894e-21	2.5745529100054148e-18	6.980016655043041e-19	5.544169328125358e-18	7.617131759685081e-21
74200000	0.000015329136104109945	-9.716118401287844e-21	1.084604034644424e-67	2.047182566476375e-15	4.3873630765133206e-15	0.00996934172778329	-1.2041753320519332e-21	2.5745529100054148e-18	6.980016655043041e-19	5.544169328125358e-18	7.617131759685081e-21
74300000	0.000015329136104109945	-9.716118401287844e-21	1.084604034644424e-67	2.047182566476375e-15	4.3873630765133206e-15	0.00996934172778329	-1.2041752887999772e-21	2.5745529100054148e-18	6.980016655043041e-19	5.544169328125358e-18	7.617131759685081e-21
74400000	0.000015329136104109945	-9.716118401287844e-21	1.084604034644424e-67	2.047182566476375e-15	4.3873630765133206e-15	0.00996934172778329	-1.204175245548021e-21	2.5745529100054148e-18	6.980016655043041e-19	5.544169328125358e-18	7.617131759685081e-21
74500000	0.000015329136104109945	-9.716118401287844e-21	1.084604034644424e-67	2.047182566476375e-15	4.3873630765133206e-15	0.00996934172778329	-1.2041752022960651e-21	2.5745529100054148e-18	6.980016655043041e-19	5.544169328125358e-18	7.617131759685081e-21
74600000	0.000015329136104109945	-9.716118401287844e-21	1.084604034644424e-67	2.047182566476375e-15	4.3873630765133206e-15	0.00996934172778329	-1.204175159044109e-21	2.5745529100054148e-18	6.980016655043041e-19	5.544169328125358e-18	7.617131759685081e-21
74700000	0.000015329136104109945	-9.716118401287844e-21	1.084604034644424e-67	2.047182566476375e-15	4.3873630765133206e-15	0.00996934172778329	-1.204175115792153e-21	2.5745529100054148e-18	6.980016655043041e-19	5.544169328125358e-18	7.617131759685081e-21
74800000	0.000015329136104109945	-9.716118401287844e-21	1.084604034644424e-67	2.047182566476375e-15	4.3873630765133206e-15	0.00996934172778329	-1.2041750725401968e-21	2.5745529100054148e-18	6.980016655043041e-19	5.544169328125358e-18	7.617131759685081e-21
74900000	0.000015329136104109945	-9.716118401287844e-21	1.084604034644424e-67	2.047182566476375e-15	4.3873630765133206e-15	0.00996934172778329	-1.2041750292882408e-21	2.5745529100054148e-18	6.980016655043041e-19	5.544169328125358e-18	7.617131759685081e-21
75000000	0.000015329136104109945	-9.716118401287844e-21	1.084604034644424e-67	2.047182566476375e-15	4.3873630765133206e-15	0.00996934172778329	-1.2041749860362847e-21	2.5745529100054148e-18	6.980016655043041e-19	5.544169328125358e-18	7.617131759685081e-21
75100000	0.000015329136104109945	-9.716118401287844e-21	1.084604034644424e-67	2.047182566476375e-15	4.3873630765133206e-15	0.00996934172778329	-1.2041749427843287e-21	2.5745529100054148e-18	6.980016655043041e-19	5.544169328125358e-18	7.617131759685081e-21
75200000	0.000015329136104109945	-9.716118401287844e-21	1.084604034644424e-67	2.047182566476375e-15	4.3873630765133206e-15	0.00996934172778329	-1.2041748995323726e-21	2.5745529100054148e-18	6.980016655043041e-19	5.544169328125358e-18	7.617131759685081e-21
75300000	0.000015329136104109945	-9.716118401287844e-21	1.084604034644424e-67	2.047182566476375e-15	4.3873630765133206e-15	0.00996934172778329	-1.2041748562804166e-21	2.5745529100054148e-18	6.980016655043041e-19	5.544169328125358e-18	7.617131759685081e-21
75400000	0.000015329136104109945	-9.716118401287844e-21	1.084604034644424e-67	2.047182566476375e-15	4.3873630765133206e-15	0.00996934172778329	-1.2041748130284604e-21	2.5745529100054148e-18	6.980016655043041e-19	5.544169328125358e-18	7.617131759685081e-21
75500000	0.000015329136104109945	-9.716118401287844e-21	1.084604034644424e-67	2.047182566476375e-15	4.3873630765133206e-15	0.00996934172778329	-1.2041747697765045e-21	2.5745529100054148e-18	6.980016655043041e-19	5.544169328125358e-18	7.617131759685081e-21
75600000	0.000015329136104109945	-9.716118401287844e-21	1.084604034644424e-67	2.047182566476375e-15	4.3873630765133206e-15	0.00996934172778329	-1.2041747265245483e-21	2.5745529100054148e-18	6.980016655043041e-19	5.544169328125358e-18	7.617131759685081e-21
75700000	0.000015329136104109945	-9.716118401287844e-21	1.084604034644424e-67	2.047182566476375e-15	4.3873630765133206e-15	0.00996934172778329	-1.2041746832725923e-21	2.5745529100054148e-18	6.980016655043041e-19	5.544169328125358e-18	7.617131759685081e-21
75800000	0.000015329136104109945	-9.716118401287844e-21	1.084604034644424e-67	2.047182566476375e-15	4.3873630765133206e-15	0.00996934172778329	-1.2041746400206362e-21	2.5745529100054148e-18	6.980016655043041e-19	5.544169328125358e-18	7.617131759685081e-21
75900000	0.000015329136104109945	-9.716118401287844e-21	1.084604034644424e-67	2.047182566476375e-15	4.3873630765133206e-15	0.00996934172778329	-1.2041745967686802e-21	2.5745529100054148e-18	6.980016655043041e-19	5.544169328125358e-18	7.617131759685081e-21
76000000	0.000015329136104109945	-9.716118401287844e-21	1.084604034644424e-67	2.047182566476375e-15	4.3873630765133206e-15	0.00996934172778329	-1.204174553516724e-21	2.5745529100054148e-18	6.980016655043041e-19	5.544169328125358e-18	7.617131759685081e-21
76100000	0.000015329136104109945	-9.716118401287844e-21	1.084604034644424e-67	2.047182566476375e-15	4.3873630765133206e-15	0.00996934172778329	-1.204174510264768e-21	2.5745529100054148e-18	6.980016655043041e-19	5.544169328125358e-18	7.617131759685081e-21
76200000	0.000015329136104109945	-9.716118401287844e-21	1.084604034644424e-67	2.047182566476375e-15	4.3873630765133206e-15	0.00996934172778329	-1.2041744670128119e-21	2.5745529100054148e-18	6.980016655043041e-19	5.544169328125358e-18	7.617131759685081e-21
76300000	0.000015329136104109945	-9.716118401287844e-21	1.084604034644424e-67	2.047182566476375e-15	4.3873630765133206e-15	0.00996934172778329	-1.204174423760856e-21	2.5745529100054148e-18	6.980016655043041e-19	5.544169328125358e-18	7.617131759685081e-21
76400000	0.000015329136104109945	-9.716118401287844e-21	1.084604034644424e-67	2.047182566476375e-15	4.3873630765133206e-15	0.00996934172778329	-1.2041743805088998e-21	2.5745529100054148e-18	6.980016655043041e-19	5.544169328125358e-18	7.617131759685081e-21
76500000	0.000015329136104109945	-9.716118401287844e-21	1.084604034644424e-67	2.047182566476375e-15	4.3873630765133206e-15	0.00996934172778329	-1.2041743372569438e-21	2.5745529100054148e-18	6.980016655043041e-19	5.544169328125358e-18	7.617131759685081e-21
76600000	0.000015329136104109945	-9.716118401287844e-21	1.084604034644424e-67	2.047182566476375e-15	4.3873630765133206e-15	0.00996934172778329	-1.2041742940049876e-21	2.5745529100054148e-18	6.980016655043041e-19	5.544169328125358e-18	7.617131759685081e-21
76700000	0.000015329136104109945	-9.716118401287844e-21	1.084604034644424e-67	2.047182566476375e-15	4.3873630765133206e-15	0.00996934172778329	-1.2041742507530317e-21	2.5745529100054148e-18	6.980016655043041e-19	5.544169328125358e-18	7.617131759685081e-21
76800000	0.000015329136104109945	-9.716118401287844e-21	1.084604034644424e-67	2.047182566476375e-15	4.3873630765133206e-15	0.00996934172778329	-1.2041742075010755e-21	2.5745529100054148e-18	6.980016655043041e-19	5.544169328125358e-18	7.617131759685081e-21
76900000	0.000015329136104109945	-9.716118401287844e-21	1.084604034644424e-67	2.047182566476375e-15	4.3873630765133206e-15	0.00996934172778329	-1.2041741642491195e-21	2.5745529100054148e-18	6.980016655043041e-19	5.544169328125358e-18	7.617131759685081e-21
77000000	0.000015329136104109945	-9.716118401287844e-21	1.084604034644424e-67	2.047182566476375e-15	4.3873630765133206e-15	0.00996934172778329	-1.2041741209971634e-21	2.5745529100054148e-18	6.980016655043041e-19	5.544169328125358e-18	7.617131759685081e-21
77100000	0.000015329136104109945	-9.716118401287844e-21	1.084604034644424e-67	2.047182566476375e-15	4.3873630765133206e-15	0.00996934172778329	-1.2041740777452074e-21	2.5745529100054148e-18	6.980016655043041e-19	5.544169328125358e-18	7.617131759685081e-21
77200000	0.000015329136104109945	-9.716118401287844e-21	1.084604034644424e-67	2.047182566476375e-15	4.3873630765133206e-15	0.00996934172778329	-1.2041740344932512e-21	2.5745529100054148e-18	6.980016655043041e-19	5.544169328125358e-18	7.617131759685081e-21
77300000	0.000015329136104109945	-9.716118401287844e-21	1.084604034644424e-67	2.047182566476375e-15	4.3873630765133206e-15	0.00996934172778329	-1.2041739912412953e-21	2.5745529100054148e-18	6.980016655043041e-19	5.544169328125358e-18	7.617131759685081e-21
77400000	0.000015329136104109945	-9.716118401287844e-21	1.084604034644424e-67	2.047182566476375e-15	4.3873630765133206e-15	0.00996934172778329	-1.2041739479893391e-21	2.5745529100054148e-18	6.980016655043041e-19	5.544169328125358e-18	7.617131759685081e-21
77500000	0.000015329136104109945	-9.716118401287844e-21	1.084604034644424e-67	2.047182566476375e-15	4.3873630765133206e-15	0.00996934172778329	-1.2041739047373831e-21	2.5745529100054148e-18	6.980016655043041e-19	5.544169328125358e-18	7.617131759685081e-21
77600000	0.000015329136104109945	-9.716118401287844e-21	1.084604034644424e-67	2.047182566476375e-15	4.3873630765133206e-15	0.00996934172778329	-1.204173861485427e-21	2.5745529100054148e-18	6.980016655043041e-19	5.544169328125358e-18	7.617131759685081e-21
77700000	0.000015329136104109945	-9.716118401287844e-21	1.084604034644424e-67	2.047182566476375e-15	4.3873630765133206e-15	0.00996934172778329	-1.204173818233471e-21	2.5745529100054148e-18	6.980016655043041e-19	5.544169328125358e-18	7.617131759685081e-21
77800000	0.000015329136104109945	-9.716118401287844e-21	1.084604034644424e-67	2.047182566476375e-15	4.3873630765133206e-15	0.00996934172778329	-1.2041737749815148e-21	2.5745529100054148e-18	6.980016655043041e-19	5.544169328125358e-18	7.617131759685081e-21
77900000	0.000015329136104109945	-9.716118401287844e-21	1.084604034644424e-67	2.047182566476375e-15	4.3873630765133206e-15	0.00996934172778329	-1.2041737317295589e-21	2.5745529100054148e-18	6.980016655043041e-19	5.544169328125358e-18	7.617131759685081e-21
78000000	0.000015329136104109945	-9.716118401287844e-21	1.084604034644424e-67	2.047182566476375e-15	4.3873630765133206e-15	0.00996934172778329	-1.2041736884776027e-21	2.5745529100054148e-18	6.980016655043041e-19	5.544169328125358e-18	7.617131759685081e-21
78100000	0.000015329136104109945	-9.716118401287844e-21	1.084604034644424e-67	2.047182566476375e-15	4.3873630765133206e-15	0.00996934172778329	-1.2041736452256467e-21	2.5745529100054148e-18	6.980016655043041e-19	5.544169328125358e-18	7.617131759685081e-21
78200000	0.000015329136104109945	-9.716118401287844e-21	1.084604034644424e-67	2.047182566476375e-15	4.3873630765133206e-15	0.00996934172778329	-1.2041736019736906e-21	2.5745529100054148e-18	6.980016655043041e-19	5.544169328125358e-18	7.617131759685081e-21
78300000	0.000015329136104109945	-9.716118401287844e-21	1.084604034644424e-67	2.047182566476375e-15	4.3873630765133206e-15	0.00996934172778329	-1.2041735587217346e-21	2.5745529100054148e-18	6.980016655043041e-19	5.544169328125358e-18	7.617131759685081e-21
78400000	0.000015329136104109945	-9.716118401287844e-21	1.084604034644424e-67	2.047182566476375e-15	4.3873630765133206e-15	0.00996934172778329	-1.2041735154697785e-21	2.5745529100054148e-18	6.980016655043041e-19	5.544169328125358e-18	7.617131759685081e-21
78500000	0.000015329136104109945	-9.716118401287844e-21	1.084604034644424e-67	2.047182566476375e-15	4.3873630765133206e-15	0.00996934172778329	-1.2041734722178225e-21	2.5745529100054148e-18	6.980016655043041e-19	5.544169328125358e-18	7.617131759685081e-21
78600000	0.000015329136104109945	-9.716118401287844e-21	1.084604034644424e-67	2.047182566476375e-15	4.3873630765133206e-15	0.00996934172778329	-1.2041734289658663e-21	2.5745529100054148e-18	6.980016655043041e-19	5.544169328125358e-18	7.617131759685081e-21
78700000	0.000015329136104109945	-9.716118401287844e-21	1.084604034644424e-67	2.047182566476375e-15	4.3873630765133206e-15	0.00996934172778329	-1.2041733857139103e-21	2.5745529100054148e-18	6.980016655043041e-19	5.544169328125358e-18	7.617131759685081e-21
78800000	0.000015329136104109945	-9.716118401287844e-21	1.084604034644424e-67	2.047182566476375e-15	4.3873630765133206e-15	0.00996934172778329	-1.2041733424619542e-21	2.5745529100054148e-18	6.980016655043041e-19	5.544169328125358e-18	7.617131759685081e-21
78900000	0.000015329136104109945	-9.716118401287844e-21	1.084604034644424e-67	2.047182566476375e-15	4.3873630765133206e-15	0.00996934172778329	-1.2041732992099982e-21	2.5745529100054148e-18	6.980016655043041e-19	5.544169328125358e-18	7.617131759685081e-21
79000000	0.000015329136104109945	-9.716118401287844e-21	1.084604034644424e-67	2.047182566476375e-15	4.3873630765133206e-15	0.00996934172778329	-1.204173255958042e-21	2.5745529100054148e-18	6.980016655043041e-19	5.544169328125358e-18	7.617131759685081e-21
79100000	0.000015329136104109945	-9.716118401287844e-21	1.084604034644424e-67	2.047182566476375e-15	4.3873630765133206e-15	0.00996934172778329	-1.204173212706086e-21	2.5745529100054148e-18	6.980016655043041e-19	5.544169328125358e-18	7.617131759685081e-21
79200000	0.000015329136104109945	-9.716118401287844e-21	1.084604034644424e-67	2.047182566476375e-15	4.3873630765133206e-15	0.00996934172778329	-1.20417316945413e-21	2.5745529100054148e-18	6.980016655043041e-19	5.544169328125358e-18	7.617131759685081e-21
79300000	0.000015329136104109945	-9.716118401287844e-21	1.084604034644424e-67	2.047182566476375e-15	4.3873630765133206e-15	0.00996934172778329	-1.204173126202174e-21	2.5745529100054148e-18	6.980016655043041e-19	5.544169328125358e-18	7.617131759685081e-21
79400000	0.000015329136104109945	-9.716118401287844e-21	1.084604034644424e-67	2.047182566476375e-15	4.3873630765133206e-15	0.00996934172778329	-1.2041730829502178e-21	2.5745529100054148e-18	6.980016655043041e-19	5.544169328125358e-18	7.617131759685081e-21
79500000	0.000015329136104109945	-9.716118401287844e-21	1.084604034644424e-67	2.047182566476375e-15	4.3873630765133206e-15	0.00996934172778329	-1.2041730396982618e-21	2.5745529100054148e-18	6.980016655043041e-19	5.544169328125358e-18	7.617131759685081e-21
79600000	0.000015329136104109945	-9.716118401287844e-21	1.084604034644424e-67	2.047182566476375e-15	4.3873630765133206e-15	0.00996934172778329	-1.2041729964463057e-21	2.5745529100054148e-18	6.980016655043041e-19	5.544169328125358e-18	7.617131759685081e-21
79700000	0.000015329136104109945	-9.716118401287844e-21	1.084604034644424e-67	2.047182566476375e-15	4.3873630765133206e-15	0.00996934172778329	-1.2041729531943497e-21	2.5745529100054148e-18	6.9800166550430415e-19	5.544169328125358e-18	7.617131759685081e-21
79800000	0.000015329136104109945	-9.716118401287844e-21	1.084604034644424e-67	2.047182566476375e-15	4.3873630765133206e-15	0.00996934172778329	-1.2041729099423935e-21	2.5745529100054148e-18	6.9800166550430415e-19	5.544169328125358e-18	7.617131759685081e-21
79900000	0.000015329136104109945	-9.716118401287844e-21	1.084604034644424e-67	2.047182566476375e-15	4.3873630765133206e-15	0.00996934172778329	-1.2041728666904376e-21	2.5745529100054148e-18	6.9800166550430415e-19	5.544169328125358e-18	7.617131759685081e-21
80000000	0.000015329136104109945	-9.716118401287844e-21	1.084604034644424e-67	2.047182566476375e-15	4.3873630765133206e-15	0.00996934172778329	-1.2041728234384814e-21	2.5745529100054148e-18	6.9800166550430415e-19	5.544169328125358e-18	7.617131759685081e-21
80100000	0.000015329136104109945	-9.716118401287844e-21	1.084604034644424e-67	2.047182566476375e-15	4.3873630765133206e-15	0.00996934172778329	-1.2041727801865254e-21	2.5745529100054148e-18	6.9800166550430415e-19	5.544169328125358e-18	7.617131759685081e-21
80200000	0.000015329136104109945	-9.716118401287844e-21	1.084604034644424e-67	2.047182566476375e-15	4.3873630765133206e-15	0.00996934172778329	-1.2041727369345693e-21	2.5745529100054148e-18	6.9800166550430415e-19	5.544169328125358e-18	7.617131759685081e-21
80300000	0.000015329136104109945	-9.716118401287844e-21	1.084604034644424e-67	2.047182566476375e-15	4.3873630765133206e-15	0.00996934172778329	-1.2041726936826133e-21	2.5745529100054148e-18	6.9800166550430415e-19	5.544169328125358e-18	7.617131759685081e-21
80400000	0.000015329136104109945	-9.716118401287844e-21	1.084604034644424e-67	2.047182566476375e-15	4.3873630765133206e-15	0.00996934172778329	-1.2041726504306571e-21	2.5745529100054148e-18	6.9800166550430415e-19	5.544169328125358e-18	7.617131759685081e-21
80500000	0.000015329136104109945	-9.716118401287844e-21	1.084604034644424e-67	2.047182566476375e-15	4.3873630765133206e-15	0.00996934172778329	-1.2041726071787012e-21	2.5745529100054148e-18	6.9800166550430415e-19	5.544169328125358e-18	7.617131759685081e-21
80600000	0.000015329136104109945	-9.716118401287844e-21	1.084604034644424e-67	2.047182566476375e-15	4.3873630765133206e-15	0.00996934172778329	-1.204172563926745e-21	2.5745529100054148e-18	6.9800166550430415e-19	5.544169328125358e-18	7.617131759685081e-21
80700000	0.000015329136104109945	-9.716118401287844e-21	1.084604034644424e-67	2.047182566476375e-15	4.3873630765133206e-15	0.00996934172778329	-1.204172520674789e-21	2.5745529100054148e-18	6.9800166550430415e-19	5.544169328125358e-18	7.617131759685081e-21
80800000	0.000015329136104109945	-9.716118401287844e-21	1.084604034644424e-67	2.047182566476375e-15	4.3873630765133206e-15	0.00996934172778329	-1.2041724774228329e-21	2.5745529100054148e-18	6.9800166550430415e-19	5.544169328125358e-18	7.617131759685081e-21
80900000	0.000015329136104109945	-9.716118401287844e-21	1.0846040346444241e-67	2.047182566476375e-15	4.3873630765133206e-15	0.00996934172778329	-1.2041724341708769e-21	2.5745529100054148e-18	6.9800166550430415e-19	5.544169328125358e-18	7.617131759685081e-21
81000000	0.000015329136104109945	-9.716118401287844e-21	1.0846040346444241e-67	2.047182566476375e-15	4.3873630765133206e-15	0.00996934172778329	-1.2041723909189207e-21	2.5745529100054148e-18	6.9800166550430415e-19	5.544169328125358e-18	7.617131759685081e-21
81100000	0.000015329136104109945	-9.716118401287844e-21	1.0846040346444241e-67	2.047182566476375e-15	4.3873630765133206e-15	0.00996934172778329	-1.2041723476669648e-21	2.5745529100054148e-18	6.9800166550430415e-19	5.544169328125358e-18	7.617131759685081e-21
81200000	0.000015329136104109945	-9.716118401287844e-21	1.0846040346444241e-67	2.047182566476375e-15	4.3873630765133206e-15	0.00996934172778329	-1.2041723044150086e-21	2.5745529100054148e-18	6.9800166550430415e-19	5.544169328125358e-18	7.617131759685081e-21
81300000	0.000015329136104109945	-9.716118401287844e-21	1.0846040346444241e-67	2.047182566476375e-15	4.3873630765133206e-15	0.00996934172778329	-1.2041722611630526e-21	2.5745529100054148e-18	6.9800166550430415e-19	5.544169328125358e-18	7.617131759685081e-21
81400000	0.000015329136104109945	-9.716118401287844e-21	1.0846040346444241e-67	2.047182566476375e-15	4.3873630765133206e-15	0.00996934172778329	-1.2041722179110965e-21	2.5745529100054148e-18	6.9800166550430415e-19	5.544169328125358e-18	7.617131759685081e-21
81500000	0.000015329136104109945	-9.716118401287844e-21	1.0846040346444241e-67	2.047182566476375e-15	4.3873630765133206e-15	0.00996934172778329	-1.2041721746591405e-21	2.5745529100054148e-18	6.9800166550430415e-19	5.544169328125358e-18	7.617131759685081e-21
81600000	0.000015329136104109945	-9.716118401287844e-21	1.0846040346444241e-67	2.047182566476375e-15	4.3873630765133206e-15	0.00996934172778329	-1.2041721314071843e-21	2.5745529100054148e-18	6.9800166550430415e-19	5.544169328125358e-18	7.617131759685081e-21
81700000	0.000015329136104109945	-9.716118401287844e-21	1.0846040346444241e-67	2.047182566476375e-15	4.3873630765133206e-15	0.00996934172778329	-1.2041720881552284e-21	2.5745529100054148e-18	6.9800166550430415e-19	5.544169328125358e-18	7.617131759685081e-21
81800000	0.000015329136104109945	-9.716118401287844e-21	1.0846040346444241e-67	2.047182566476375e-15	4.3873630765133206e-15	0.00996934172778329	-1.2041720449032722e-21	2.5745529100054148e-18	6.9800166550430415e-19	5.544169328125358e-18	7.617131759685081e-21
81900000	0.000015329136104109945	-9.716118401287844e-21	1.0846040346444241e-67	2.047182566476375e-15	4.3873630765133206e-15	0.00996934172778329	-1.2041720016513162e-21	2.5745529100054148e-18	6.9800166550430415e-19	5.544169328125358e-18	7.617131759685081e-21
82000000	0.000015329136104109945	-9.716118401287844e-21	1.0846040346444241e-67	2.047182566476375e-15	4.3873630765133206e-15	0.00996934172778329	-1.20417195839936e-21	2.5745529100054148e-18	6.9800166550430415e-19	5.544169328125358e-18	7.617131759685081e-21
82100000	0.000015329136104109945	-9.716118401287844e-21	1.0846040346444241e-67	2.047182566476375e-15	4.3873630765133206e-15	0.00996934172778329	-1.2041719151474041e-21	2.5745529100054148e-18	6.9800166550430415e-19	5.544169328125358e-18	7.617131759685081e-21
82200000	0.000015329136104109945	-9.716118401287844e-21	1.0846040346444241e-67	2.047182566476375e-15	4.3873630765133206e-15	0.00996934172778329	-1.204171871895448e-21	2.5745529100054148e-18	6.9800166550430415e-19	5.544169328125358e-18	7.617131759685081e-21
82300000	0.000015329136104109945	-9.716118401287844e-21	1.0846040346444241e-67	2.047182566476375e-15	4.3873630765133206e-15	0.00996934172778329	-1.204171828643492e-21	2.5745529100054148e-18	6.9800166550430415e-19	5.544169328125358e-18	7.617131759685081e-21
82400000	0.000015329136104109945	-9.716118401287844e-21	1.0846040346444241e-67	2.047182566476375e-15	4.3873630765133206e-15	0.00996934172778329	-1.2041717853915358e-21	2.5745529100054148e-18	6.9800166550430415e-19	5.544169328125358e-18	7.617131759685081e-21
82500000	0.000015329136104109945	-9.716118401287844e-21	1.0846040346444241e-67	2.047182566476375e-15	4.3873630765133206e-15	0.00996934172778329	-1.2041717421395799e-21	2.5745529100054148e-18	6.9800166550430415e-19	5.544169328125358e-18	7.617131759685081e-21
82600000	0.000015329136104109945	-9.716118401287844e-21	1.0846040346444241e-67	2.047182566476375e-15	4.3873630765133206e-15	0.00996934172778329	-1.2041716988876237e-21	2.5745529100054148e-18	6.9800166550430415e-19	5.544169328125358e-18	7.617131759685081e-21
82700000	0.000015329136104109945	-9.716118401287844e-21	1.0846040346444241e-67	2.047182566476375e-15	4.3873630765133206e-15	0.00996934172778329	-1.2041716556356677e-21	2.5745529100054148e-18	6.9800166550430415e-19	5.544169328125358e-18	7.617131759685081e-21
82800000	0.000015329136104109945	-9.716118401287844e-21	1.0846040346444241e-67	2.047182566476375e-15	4.3873630765133206e-15	0.00996934172778329	-1.2041716123837116e-21	2.5745529100054148e-18	6.9800166550430415e-19	5.544169328125358e-18	7.617131759685081e-21
82900000	0.000015329136104109945	-9.716118401287844e-21	1.0846040346444241e-67	2.047182566476375e-15	4.3873630765133206e-15	0.00996934172778329	-1.2041715691317556e-21	2.5745529100054148e-18	6.9800166550430415e-19	5.544169328125358e-18	7.617131759685081e-21
83000000	0.000015329136104109945	-9.716118401287844e-21	1.0846040346444241e-67	2.047182566476375e-15	4.3873630765133206e-15	0.00996934172778329	-1.2041715258797994e-21	2.5745529100054148e-18	6.9800166550430415e-19	5.544169328125358e-18	7.617131759685081e-21
83100000	0.000015329136104109945	-9.716118401287844e-21	1.0846040346444241e-67	2.047182566476375e-15	4.3873630765133206e-15	0.00996934172778329	-1.2041714826278435e-21	2.5745529100054148e-18	6.9800166550430415e-19	5.544169328125358e-18	7.617131759685081e-21
83200000	0.000015329136104109945	-9.716118401287844e-21	1.0846040346444241e-67	2.047182566476375e-15	4.3873630765133206e-15	0.00996934172778329	-1.2041714393758873e-21	2.5745529100054148e-18	6.9800166550430415e-19	5.544169328125358e-18	7.617131759685081e-21
83300000	0.000015329136104109945	-9.716118401287844e-21	1.0846040346444241e-67	2.047182566476375e-15	4.3873630765133206e-15	0.00996934172778329	-1.2041713961239313e-21	2.5745529100054148e-18	6.9800166550430415e-19	5.544169328125358e-18	7.617131759685081e-21
83400000	0.000015329136104109945	-9.716118401287844e-21	1.0846040346444241e-67	2.047182566476375e-15	4.3873630765133206e-15	0.00996934172778329	-1.2041713528719752e-21	2.5745529100054148e-18	6.9800166550430415e-19	5.544169328125358e-18	7.617131759685081e-21
83500000	0.000015329136104109945	-9.716118401287844e-21	1.0846040346444241e-67	2.047182566476375e-15	4.3873630765133206e-15	0.00996934172778329	-1.2041713096200192e-21	2.5745529100054148e-18	6.9800166550430415e-19	5.544169328125358e-18	7.617131759685081e-21
83600000	0.000015329136104109945	-9.716118401287844e-21	1.0846040346444241e-67	2.047182566476375e-15	4.3873630765133206e-15	0.00996934172778329	-1.204171266368063e-21	2.5745529100054148e-18	6.9800166550430415e-19	5.544169328125358e-18	7.617131759685081e-21
83700000	0.000015329136104109945	-9.716118401287844e-21	1.0846040346444241e-67	2.047182566476375e-15	4.3873630765133206e-15	0.00996934172778329	-1.204171223116107e-21	2.5745529100054148e-18	6.9800166550430415e-19	5.544169328125358e-18	7.617131759685081e-21
83800000	0.000015329136104109945	-9.716118401287844e-21	1.0846040346444241e-67	2.047182566476375e-15	4.3873630765133206e-15	0.00996934172778329	-1.2041711798641509e-21	2.5745529100054148e-18	6.9800166550430415e-19	5.544169328125358e-18	7.617131759685081e-21
83900000	0.000015329136104109945	-9.716118401287844e-21	1.0846040346444241e-67	2.047182566476375e-15	4.3873630765133206e-15	0.00996934172778329	-1.204171136612195e-21	2.5745529100054148e-18	6.9800166550430415e-19	5.544169328125358e-18	7.617131759685081e-21
84000000	0.000015329136104109945	-9.716118401287844e-21	1.0846040346444241e-67	2.047182566476375e-15	4.3873630765133206e-15	0.00996934172778329	-1.2041710933602388e-21	2.5745529100054148e-18	6.9800166550430415e-19	5.544169328125358e-18	7.617131759685081e-21
84100000	0.000015329136104109945	-9.716118401287844e-21	1.0846040346444241e-67	2.047182566476375e-15	4.3873630765133206e-15	0.00996934172778329	-1.2041710501082828e-21	2.5745529100054148e-18	6.9800166550430415e-19	5.544169328125358e-18	7.617131759685081e-21
84200000	0.000015329136104109945	-9.716118401287844e-21	1.0846040346444241e-67	2.047182566476375e-15	4.3873630765133206e-15	0.00996934172778329	-1.2041710068563266e-21	2.5745529100054148e-18	6.9800166550430415e-19	5.544169328125358e-18	7.617131759685081e-21
84300000	0.000015329136104109945	-9.716118401287844e-21	1.0846040346444241e-67	2.047182566476375e-15	4.3873630765133206e-15	0.00996934172778329	-1.2041709636043707e-21	2.5745529100054148e-18	6.9800166550430415e-19	5.544169328125358e-18	7.617131759685081e-21
84400000	0.000015329136104109945	-9.716118401287844e-21	1.0846040346444241e-67	2.047182566476375e-15	4.3873630765133206e-15	0.00996934172778329	-1.2041709203524145e-21	2.5745529100054148e-18	6.9800166550430415e-19	5.544169328125358e-18	7.617131759685081e-21
84500000	0.000015329136104109945	-9.716118401287844e-21	1.0846040346444241e-67	2.047182566476375e-15	4.3873630765133206e-15	0.00996934172778329	-1.2041708771004585e-21	2.5745529100054148e-18	6.9800166550430415e-19	5.544169328125358e-18	7.617131759685081e-21
84600000	0.000015329136104109945	-9.716118401287844e-21	1.0846040346444241e-67	2.047182566476375e-15	4.3873630765133206e-15	0.00996934172778329	-1.2041708338485024e-21	2.5745529100054148e-18	6.9800166550430415e-19	5.544169328125358e-18	7.617131759685081e-21
84700000	0.000015329136104109945	-9.716118401287844e-21	1.0846040346444241e-67	2.047182566476375e-15	4.3873630765133206e-15	0.00996934172778329	-1.2041707905965464e-21	2.5745529100054148e-18	6.9800166550430415e-19	5.544169328125358e-18	7.617131759685081e-21
84800000	0.000015329136104109945	-9.716118401287844e-21	1.0846040346444241e-67	2.047182566476375e-15	4.3873630765133206e-15	0.00996934172778329	-1.2041707473445902e-21	2.5745529100054148e-18	6.9800166550430415e-19	5.544169328125358e-18	7.617131759685081e-21
84900000	0.000015329136104109945	-9.716118401287844e-21	1.0846040346444241e-67	2.047182566476375e-15	4.3873630765133206e-15	0.00996934172778329	-1.2041707040926343e-21	2.5745529100054148e-18	6.9800166550430415e-19	5.544169328125358e-18	7.617131759685081e-21
85000000	0.000015329136104109945	-9.716118401287844e-21	1.0846040346444241e-67	2.047182566476375e-15	4.3873630765133206e-15	0.00996934172778329	-1.2041706608406781e-21	2.5745529100054148e-18	6.9800166550430415e-19	5.544169328125358e-18	7.617131759685081e-21
85100000	0.000015329136104109945	-9.716118401287844e-21	1.0846040346444241e-67	2.047182566476375e-15	4.3873630765133206e-15	0.00996934172778329	-1.2041706175887221e-21	2.5745529100054148e-18	6.9800166550430415e-19	5.544169328125358e-18	7.617131759685081e-21
85200000	0.000015329136104109945	-9.716118401287844e-21	1.0846040346444241e-67	2.047182566476375e-15	4.3873630765133206e-15	0.00996934172778329	-1.204170574336766e-21	2.5745529100054148e-18	6.9800166550430415e-19	5.544169328125358e-18	7.617131759685081e-21
85300000	0.000015329136104109945	-9.716118401287844e-21	1.0846040346444241e-67	2.047182566476375e-15	4.3873630765133206e-15	0.00996934172778329	-1.20417053108481e-21	2.5745529100054148e-18	6.9800166550430415e-19	5.544169328125358e-18	7.617131759685081e-21
85400000	0.000015329136104109945	-9.716118401287844e-21	1.0846040346444241e-67	2.047182566476375e-15	4.3873630765133206e-15	0.00996934172778329	-1.2041704878328539e-21	2.5745529100054148e-18	6.9800166550430415e-19	5.544169328125358e-18	7.617131759685081e-21
85500000	0.000015329136104109945	-9.716118401287844e-21	1.0846040346444241e-67	2.047182566476375e-15	4.3873630765133206e-15	0.00996934172778329	-1.2041704445808979e-21	2.5745529100054148e-18	6.9800166550430415e-19	5.544169328125358e-18	7.617131759685081e-21
85600000	0.000015329136104109945	-9.716118401287844e-21	1.0846040346444241e-67	2.047182566476375e-15	4.3873630765133206e-15	0.00996934172778329	-1.2041704013289417e-21	2.5745529100054148e-18	6.9800166550430415e-19	5.544169328125358e-18	7.617131759685081e-21
85700000	0.000015329136104109945	-9.716118401287844e-21	1.0846040346444241e-67	2.047182566476375e-15	4.3873630765133206e-15	0.00996934172778329	-1.2041703580769857e-21	2.5745529100054148e-18	6.9800166550430415e-19	5.544169328125358e-18	7.617131759685081e-21
85800000	0.000015329136104109945	-9.716118401287844e-21	1.0846040346444241e-67	2.047182566476375e-15	4.3873630765133206e-15	0.00996934172778329	-1.2041703148250296e-21	2.5745529100054148e-18	6.9800166550430415e-19	5.544169328125358e-18	7.617131759685081e-21
85900000	0.000015329136104109945	-9.716118401287844e-21	1.0846040346444241e-67	2.047182566476375e-15	4.3873630765133206e-15	0.00996934172778329	-1.2041702715730736e-21	2.5745529100054148e-18	6.9800166550430415e-19	5.544169328125358e-18	7.617131759685081e-21
86000000	0.000015329136104109945	-9.716118401287844e-21	1.0846040346444241e-67	2.047182566476375e-15	4.3873630765133206e-15	0.00996934172778329	-1.2041702283211175e-21	2.5745529100054148e-18	6.9800166550430415e-19	5.544169328125358e-18	7.617131759685081e-21
86100000	0.000015329136104109945	-9.716118401287844e-21	1.0846040346444241e-67	2.047182566476375e-15	4.3873630765133206e-15	0.00996934172778329	-1.2041701850691615e-21	2.5745529100054148e-18	6.9800166550430415e-19	5.544169328125358e-18	7.617131759685081e-21
86200000	0.000015329136104109945	-9.716118401287844e-21	1.0846040346444241e-67	2.047182566476375e-15	4.3873630765133206e-15	0.00996934172778329	-1.2041701418172053e-21	2.5745529100054148e-18	6.9800166550430415e-19	5.544169328125358e-18	7.617131759685081e-21
86300000	0.000015329136104109945	-9.716118401287844e-21	1.0846040346444241e-67	2.047182566476375e-15	4.3873630765133206e-15	0.00996934172778329	-1.2041700985652494e-21	2.5745529100054148e-18	6.9800166550430415e-19	5.544169328125358e-18	7.617131759685081e-21
86400000	0.000015329136104109945	-9.716118401287844e-21	1.0846040346444241e-67	2.047182566476375e-15	4.3873630765133206e-15	0.00996934172778329	-1.2041700553132932e-21	2.5745529100054148e-18	6.9800166550430415e-19	5.544169328125358e-18	7.617131759685081e-21
86500000	0.000015329136104109945	-9.716118401287844e-21	1.0846040346444241e-67	2.047182566476375e-15	4.3873630765133206e-15	0.00996934172778329	-1.2041700120613372e-21	2.5745529100054148e-18	6.9800166550430415e-19	5.544169328125358e-18	7.617131759685081e-21
86600000	0.000015329136104109945	-9.716118401287844e-21	1.0846040346444241e-67	2.047182566476375e-15	4.3873630765133206e-15	0.00996934172778329	-1.204169968809381e-21	2.5745529100054148e-18	6.9800166550430415e-19	5.544169328125358e-18	7.617131759685081e-21
86700000	0.000015329136104109945	-9.716118401287844e-21	1.0846040346444241e-67	2.047182566476375e-15	4.3873630765133206e-15	0.00996934172778329	-1.204169925557425e-21	2.5745529100054148e-18	6.9800166550430415e-19	5.544169328125358e-18	7.617131759685081e-21
86800000	0.000015329136104109945	-9.716118401287844e-21	1.0846040346444241e-67	2.047182566476375e-15	4.3873630765133206e-15	0.00996934172778329	-1.204169882305469e-21	2.5745529100054148e-18	6.9800166550430415e-19	5.544169328125358e-18	7.617131759685081e-21
86900000	0.000015329136104109945	-9.716118401287844e-21	1.0846040346444241e-67	2.047182566476375e-15	4.3873630765133206e-15	0.00996934172778329	-1.204169839053513e-21	2.5745529100054148e-18	6.9800166550430415e-19	5.544169328125358e-18	7.617131759685081e-21
87000000	0.000015329136104109945	-9.716118401287844e-21	1.0846040346444241e-67	2.047182566476375e-15	4.3873630765133206e-15	0.00996934172778329	-1.2041697958015568e-21	2.5745529100054148e-18	6.9800166550430415e-19	5.544169328125358e-18	7.617131759685081e-21
87100000	0.000015329136104109945	-9.716118401287844e-21	1.0846040346444241e-67	2.047182566476375e-15	4.3873630765133206e-15	0.00996934172778329	-1.2041697525496008e-21	2.5745529100054148e-18	6.9800166550430415e-19	5.544169328125358e-18	7.617131759685081e-21
87200000	0.000015329136104109945	-9.716118401287844e-21	1.0846040346444241e-67	2.047182566476375e-15	4.3873630765133206e-15	0.00996934172778329	-1.2041697092976447e-21	2.5745529100054148e-18	6.9800166550430415e-19	5.544169328125358e-18	7.617131759685081e-21
87300000	0.000015329136104109945	-9.716118401287844e-21	1.0846040346444241e-67	2.047182566476375e-15	4.3873630765133206e-15	0.00996934172778329	-1.2041696660456887e-21	2.5745529100054148e-18	6.9800166550430415e-19	5.544169328125358e-18	7.617131759685081e-21
87400000	0.000015329136104109945	-9.716118401287844e-21	1.0846040346444241e-67	2.047182566476375e-15	4.3873630765133206e-15	0.00996934172778329	-1.2041696227937325e-21	2.5745529100054148e-18	6.9800166550430415e-19	5.5441693281253576e-18	7.617131759685081e-21
87500000	0.000015329136104109945	-9.716118401287844e-21	1.0846040346444241e-67	2.047182566476375e-15	4.3873630765133206e-15	0.00996934172778329	-1.2041695795417766e-21	2.5745529100054148e-18	6.9800166550430415e-19	5.5441693281253576e-18	7.617131759685081e-21
87600000	0.000015329136104109945	-9.716118401287844e-21	1.0846040346444241e-67	2.047182566476375e-15	4.3873630765133206e-15	0.00996934172778329	-1.2041695362898204e-21	2.5745529100054148e-18	6.9800166550430415e-19	5.5441693281253576e-18	7.617131759685081e-21
87700000	0.000015329136104109945	-9.716118401287844e-21	1.0846040346444241e-67	2.047182566476375e-15	4.3873630765133206e-15	0.00996934172778329	-1.2041694930378644e-21	2.5745529100054148e-18	6.9800166550430415e-19	5.5441693281253576e-18	7.617131759685081e-21
87800000	0.000015329136104109945	-9.716118401287844e-21	1.0846040346444241e-67	2.047182566476375e-15	4.3873630765133206e-15	0.00996934172778329	-1.2041694497859085e-21	2.5745529100054148e-18	6.9800166550430415e-19	5.5441693281253576e-18	7.617131759685081e-21
87900000	0.000015329136104109945	-9.716118401287844e-21	1.0846040346444241e-67	2.047182566476375e-15	4.3873630765133206e-15	0.00996934172778329	-1.2041694065339523e-21	2.5745529100054148e-18	6.9800166550430415e-19	5.5441693281253576e-18	7.617131759685081e-21
88000000	0.000015329136104109945	-9.716118401287844e-21	1.0846040346444241e-67	2.047182566476375e-15	4.3873630765133206e-15	0.00996934172778329	-1.2041693632819963e-21	2.5745529100054148e-18	6.9800166550430415e-19	5.5441693281253576e-18	7.617131759685081e-21
88100000	0.000015329136104109945	-9.716118401287844e-21	1.0846040346444241e-67	2.047182566476375e-15	4.3873630765133206e-15	0.00996934172778329	-1.2041693200300402e-21	2.5745529100054148e-18	6.9800166550430415e-19	5.5441693281253576e-18	7.617131759685081e-21
88200000	0.000015329136104109945	-9.716118401287844e-21	1.0846040346444241e-67	2.047182566476375e-15	4.3873630765133206e-15	0.00996934172778329	-1.2041692767780842e-21	2.5745529100054148e-18	6.9800166550430415e-19	5.5441693281253576e-18	7.617131759685081e-21
88300000	0.000015329136104109945	-9.716118401287844e-21	1.0846040346444241e-67	2.047182566476375e-15	4.3873630765133206e-15	0.00996934172778329	-1.204169233526128e-21	2.5745529100054148e-18	6.9800166550430415e-19	5.5441693281253576e-18	7.617131759685081e-21
88400000	0.000015329136104109945	-9.716118401287844e-21	1.0846040346444241e-67	2.047182566476375e-15	4.3873630765133206e-15	0.00996934172778329	-1.204169190274172e-21	2.5745529100054148e-18	6.9800166550430415e-19	5.5441693281253576e-18	7.617131759685081e-21
88500000	0.000015329136104109945	-9.716118401287844e-21	1.0846040346444241e-67	2.047182566476375e-15	4.3873630765133206e-15	0.00996934172778329	-1.204169147022216e-21	2.5745529100054148e-18	6.9800166550430415e-19	5.5441693281253576e-18	7.617131759685081e-21
88600000	0.000015329136104109945	-9.716118401287844e-21	1.0846040346444241e-67	2.047182566476375e-15	4.3873630765133206e-15	0.00996934172778329	-1.20416910377026e-21	2.5745529100054148e-18	6.9800166550430415e-19	5.5441693281253576e-18	7.617131759685081e-21
88700000	0.000015329136104109945	-9.716118401287844e-21	1.0846040346444241e-67	2.047182566476375e-15	4.3873630765133206e-15	0.00996934172778329	-1.2041690605183038e-21	2.5745529100054148e-18	6.9800166550430415e-19	5.5441693281253576e-18	7.617131759685081e-21
88800000	0.000015329136104109945	-9.716118401287844e-21	1.0846040346444241e-67	2.047182566476375e-15	4.3873630765133206e-15	0.00996934172778329	-1.2041690172663478e-21	2.5745529100054148e-18	6.9800166550430415e-19	5.5441693281253576e-18	7.617131759685081e-21
88900000	0.000015329136104109945	-9.716118401287844e-21	1.0846040346444241e-67	2.047182566476375e-15	4.3873630765133206e-15	0.00996934172778329	-1.2041689740143916e-21	2.5745529100054148e-18	6.9800166550430415e-19	5.5441693281253576e-18	7.617131759685081e-21
89000000	0.000015329136104109945	-9.716118401287844e-21	1.0846040346444241e-67	2.047182566476375e-15	4.3873630765133206e-15	0.00996934172778329	-1.2041689307624357e-21	2.5745529100054148e-18	6.9800166550430415e-19	5.5441693281253576e-18	7.617131759685081e-21
89100000	0.000015329136104109945	-9.716118401287844e-21	1.0846040346444241e-67	2.047182566476375e-15	4.3873630765133206e-15	0.00996934172778329	-1.2041688875104795e-21	2.5745529100054148e-18	6.9800166550430415e-19	5.5441693281253576e-18	7.617131759685081e-21
89200000	0.000015329136104109945	-9.716118401287844e-21	1.0846040346444241e-67	2.047182566476375e-15	4.3873630765133206e-15	0.00996934172778329	-1.2041688442585235e-21	2.5745529100054148e-18	6.9800166550430415e-19	5.5441693281253576e-18	7.617131759685081e-21
89300000	0.000015329136104109945	-9.716118401287844e-21	1.0846040346444241e-67	2.047182566476375e-15	4.3873630765133206e-15	0.00996934172778329	-1.2041688010065674e-21	2.5745529100054148e-18	6.9800166550430415e-19	5.5441693281253576e-18	7.617131759685081e-21
89400000	0.000015329136104109945	-9.716118401287844e-21	1.0846040346444241e-67	2.047182566476375e-15	4.3873630765133206e-15	0.00996934172778329	-1.2041687577546114e-21	2.5745529100054148e-18	6.9800166550430415e-19	5.5441693281253576e-18	7.617131759685081e-21
89500000	0.000015329136104109945	-9.716118401287844e-21	1.0846040346444241e-67	2.047182566476375e-15	4.3873630765133206e-15	0.00996934172778329	-1.2041687145026553e-21	2.5745529100054148e-18	6.9800166550430415e-19	5.5441693281253576e-18	7.617131759685081e-21
89600000	0.000015329136104109945	-9.716118401287844e-21	1.0846040346444241e-67	2.047182566476375e-15	4.3873630765133206e-15	0.00996934172778329	-1.2041686712506993e-21	2.5745529100054148e-18	6.9800166550430415e-19	5.5441693281253576e-18	7.617131759685081e-21
89700000	0.000015329136104109945	-9.716118401287844e-21	1.0846040346444241e-67	2.047182566476375e-15	4.3873630765133206e-15	0.00996934172778329	-1.2041686279987431e-21	2.5745529100054148e-18	6.9800166550430415e-19	5.5441693281253576e-18	7.617131759685081e-21
89800000	0.000015329136104109945	-9.716118401287844e-21	1.0846040346444241e-67	2.047182566476375e-15	4.3873630765133206e-15	0.00996934172778329	-1.2041685847467871e-21	2.5745529100054148e-18	6.9800166550430415e-19	5.5441693281253576e-18	7.617131759685081e-21
89900000	0.000015329136104109945	-9.716118401287844e-21	1.0846040346444241e-67	2.047182566476375e-15	4.3873630765133206e-15	0.00996934172778329	-1.204168541494831e-21	2.5745529100054148e-18	6.9800166550430415e-19	5.5441693281253576e-18	7.617131759685081e-21
90000000	0.000015329136104109945	-9.716118401287844e-21	1.0846040346444241e-67	2.047182566476375e-15	4.3873630765133206e-15	0.00996934172778329	-1.204168498242875e-21	2.5745529100054148e-18	6.9800166550430415e-19	5.5441693281253576e-18	7.617131759685081e-21
90100000	0.000015329136104109945	-9.716118401287844e-21	1.0846040346444241e-67	2.047182566476375e-15	4.3873630765133206e-15	0.00996934172778329	-1.2041684549909189e-21	2.5745529100054148e-18	6.9800166550430415e-19	5.5441693281253576e-18	7.617131759685081e-21
90200000	0.000015329136104109945	-9.716118401287844e-21	1.0846040346444241e-67	2.047182566476375e-15	4.3873630765133206e-15	0.00996934172778329	-1.2041684117389629e-21	2.5745529100054148e-18	6.9800166550430415e-19	5.5441693281253576e-18	7.617131759685081e-21
90300000	0.000015329136104109945	-9.716118401287844e-21	1.0846040346444241e-67	2.047182566476375e-15	4.3873630765133206e-15	0.00996934172778329	-1.2041683684870067e-21	2.5745529100054148e-18	6.9800166550430415e-19	5.5441693281253576e-18	7.617131759685081e-21
90400000	0.000015329136104109945	-9.716118401287844e-21	1.0846040346444241e-67	2.047182566476375e-15	4.3873630765133206e-15	0.00996934172778329	-1.2041683252350508e-21	2.5745529100054148e-18	6.9800166550430415e-19	5.5441693281253576e-18	7.617131759685081e-21
90500000	0.000015329136104109945	-9.716118401287844e-21	1.0846040346444241e-67	2.047182566476375e-15	4.3873630765133206e-15	0.00996934172778329	-1.2041682819830946e-21	2.5745529100054148e-18	6.9800166550430415e-19	5.5441693281253576e-18	7.617131759685081e-21
90600000	0.000015329136104109945	-9.716118401287844e-21	1.0846040346444241e-67	2.047182566476375e-15	4.3873630765133206e-15	0.00996934172778329	-1.2041682387311386e-21	2.5745529100054148e-18	6.9800166550430415e-19	5.5441693281253576e-18	7.617131759685081e-21
90700000	0.000015329136104109945	-9.716118401287844e-21	1.0846040346444241e-67	2.047182566476375e-15	4.3873630765133206e-15	0.00996934172778329	-1.2041681954791825e-21	2.5745529100054148e-18	6.9800166550430415e-19	5.5441693281253576e-18	7.617131759685081e-21
90800000	0.000015329136104109945	-9.716118401287844e-21	1.0846040346444241e-67	2.047182566476375e-15	4.3873630765133206e-15	0.00996934172778329	-1.2041681522272265e-21	2.5745529100054148e-18	6.9800166550430415e-19	5.5441693281253576e-18	7.617131759685081e-21
90900000	0.000015329136104109945	-9.716118401287844e-21	1.0846040346444241e-67	2.047182566476375e-15	4.3873630765133206e-15	0.00996934172778329	-1.2041681089752703e-21	2.5745529100054148e-18	6.9800166550430415e-19	5.5441693281253576e-18	7.617131759685081e-21
91000000	0.000015329136104109945	-9.716118401287844e-21	1.0846040346444241e-67	2.047182566476375e-15	4.3873630765133206e-15	0.00996934172778329	-1.2041680657233144e-21	2.5745529100054148e-18	6.9800166550430415e-19	5.5441693281253576e-18	7.617131759685081e-21
91100000	0.000015329136104109945	-9.716118401287844e-21	1.0846040346444241e-67	2.047182566476375e-15	4.3873630765133206e-15	0.00996934172778329	-1.2041680224713582e-21	2.5745529100054148e-18	6.9800166550430415e-19	5.5441693281253576e-18	7.617131759685081e-21
91200000	0.000015329136104109945	-9.716118401287844e-21	1.0846040346444241e-67	2.047182566476375e-15	4.3873630765133206e-15	0.00996934172778329	-1.2041679792194022e-21	2.5745529100054148e-18	6.9800166550430415e-19	5.5441693281253576e-18	7.617131759685081e-21
91300000	0.000015329136104109945	-9.716118401287844e-21	1.0846040346444241e-67	2.047182566476375e-15	4.3873630765133206e-15	0.00996934172778329	-1.204167935967446e-21	2.5745529100054148e-18	6.9800166550430415e-19	5.5441693281253576e-18	7.617131759685081e-21
91400000	0.000015329136104109945	-9.716118401287844e-21	1.0846040346444241e-67	2.047182566476375e-15	4.3873630765133206e-15	0.00996934172778329	-1.2041678927154901e-21	2.5745529100054148e-18	6.9800166550430415e-19	5.5441693281253576e-18	7.617131759685081e-21
91500000	0.000015329136104109945	-9.716118401287844e-21	1.0846040346444241e-67	2.047182566476375e-15	4.3873630765133206e-15	0.00996934172778329	-1.204167849463534e-21	2.5745529100054148e-18	6.9800166550430415e-19	5.5441693281253576e-18	7.617131759685081e-21
91600000	0.000015329136104109945	-9.716118401287844e-21	1.0846040346444241e-67	2.047182566476375e-15	4.3873630765133206e-15	0.00996934172778329	-1.204167806211578e-21	2.5745529100054148e-18	6.9800166550430415e-19	5.5441693281253576e-18	7.617131759685081e-21
91700000	0.000015329136104109945	-9.716118401287844e-21	1.0846040346444241e-67	2.047182566476375e-15	4.3873630765133206e-15	0.00996934172778329	-1.2041677629596218e-21	2.5745529100054148e-18	6.9800166550430415e-19	5.5441693281253576e-18	7.617131759685081e-21
91800000	0.000015329136104109945	-9.716118401287844e-21	1.0846040346444241e-67	2.047182566476375e-15	4.3873630765133206e-15	0.00996934172778329	-1.2041677197076658e-21	2.5745529100054148e-18	6.9800166550430415e-19	5.5441693281253576e-18	7.617131759685081e-21
91900000	0.000015329136104109945	-9.716118401287844e-21	1.0846040346444241e-67	2.047182566476375e-15	4.3873630765133206e-15	0.00996934172778329	-1.2041676764557097e-21	2.5745529100054148e-18	6.9800166550430415e-19	5.5441693281253576e-18	7.617131759685081e-21
92000000	0.000015329136104109945	-9.716118401287844e-21	1.0846040346444241e-67	2.047182566476375e-15	4.3873630765133206e-15	0.00996934172778329	-1.2041676332037537e-21	2.5745529100054148e-18	6.9800166550430415e-19	5.5441693281253576e-18	7.617131759685081e-21
92100000	0.000015329136104109945	-9.716118401287844e-21	1.0846040346444241e-67	2.047182566476375e-15	4.3873630765133206e-15	0.00996934172778329	-1.2041675899517975e-21	2.5745529100054148e-18	6.9800166550430415e-19	5.5441693281253576e-18	7.617131759685081e-21
92200000	0.000015329136104109945	-9.716118401287844e-21	1.0846040346444241e-67	2.047182566476375e-15	4.3873630765133206e-15	0.00996934172778329	-1.2041675466998416e-21	2.5745529100054148e-18	6.9800166550430415e-19	5.5441693281253576e-18	7.617131759685081e-21
92300000	0.000015329136104109945	-9.716118401287844e-21	1.0846040346444241e-67	2.047182566476375e-15	4.3873630765133206e-15	0.00996934172778329	-1.2041675034478854e-21	2.5745529100054148e-18	6.9800166550430415e-19	5.5441693281253576e-18	7.617131759685081e-21
92400000	0.000015329136104109945	-9.716118401287844e-21	1.0846040346444241e-67	2.047182566476375e-15	4.3873630765133206e-15	0.00996934172778329	-1.2041674601959294e-21	2.5745529100054148e-18	6.9800166550430415e-19	5.5441693281253576e-18	7.617131759685081e-21
92500000	0.000015329136104109945	-9.716118401287844e-21	1.0846040346444241e-67	2.047182566476375e-15	4.3873630765133206e-15	0.00996934172778329	-1.2041674169439733e-21	2.5745529100054148e-18	6.9800166550430415e-19	5.5441693281253576e-18	7.617131759685081e-21
92600000	0.000015329136104109945	-9.716118401287844e-21	1.0846040346444241e-67	2.047182566476375e-15	4.3873630765133206e-15	0.00996934172778329	-1.2041673736920173e-21	2.5745529100054148e-18	6.9800166550430415e-19	5.5441693281253576e-18	7.617131759685081e-21
92700000	0.000015329136104109945	-9.716118401287844e-21	1.0846040346444241e-67	2.047182566476375e-15	4.3873630765133206e-15	0.00996934172778329	-1.2041673304400611e-21	2.5745529100054148e-18	6.9800166550430415e-19	5.5441693281253576e-18	7.617131759685081e-21
92800000	0.000015329136104109945	-9.716118401287844e-21	1.0846040346444241e-67	2.047182566476375e-15	4.3873630765133206e-15	0.00996934172778329	-1.2041672871881052e-21	2.5745529100054148e-18	6.9800166550430415e-19	5.5441693281253576e-18	7.617131759685081e-21
92900000	0.000015329136104109945	-9.716118401287844e-21	1.0846040346444241e-67	2.047182566476375e-15	4.3873630765133206e-15	0.00996934172778329	-1.204167243936149e-21	2.5745529100054148e-18	6.9800166550430415e-19	5.5441693281253576e-18	7.617131759685081e-21
93000000	0.000015329136104109945	-9.716118401287844e-21	1.0846040346444241e-67	2.047182566476375e-15	4.3873630765133206e-15	0.00996934172778329	-1.204167200684193e-21	2.5745529100054148e-18	6.9800166550430415e-19	5.5441693281253576e-18	7.617131759685081e-21
93100000	0.000015329136104109945	-9.716118401287844e-21	1.0846040346444241e-67	2.047182566476375e-15	4.3873630765133206e-15	0.00996934172778329	-1.2041671574322369e-21	2.5745529100054148e-18	6.9800166550430415e-19	5.5441693281253576e-18	7.617131759685081e-21
93200000	0.000015329136104109945	-9.716118401287844e-21	1.0846040346444241e-67	2.047182566476375e-15	4.3873630765133206e-15	0.00996934172778329	-1.204167114180281e-21	2.5745529100054148e-18	6.9800166550430415e-19	5.5441693281253576e-18	7.617131759685081e-21
93300000	0.000015329136104109945	-9.716118401287844e-21	1.0846040346444241e-67	2.047182566476375e-15	4.3873630765133206e-15	0.00996934172778329	-1.2041670709283248e-21	2.5745529100054148e-18	6.9800166550430415e-19	5.5441693281253576e-18	7.617131759685081e-21
93400000	0.000015329136104109945	-9.716118401287844e-21	1.0846040346444241e-67	2.047182566476375e-15	4.3873630765133206e-15	0.00996934172778329	-1.2041670276763688e-21	2.5745529100054148e-18	6.9800166550430415e-19	5.5441693281253576e-18	7.617131759685081e-21
93500000	0.000015329136104109945	-9.716118401287844e-21	1.0846040346444241e-67	2.047182566476375e-15	4.3873630765133206e-15	0.00996934172778329	-1.2041669844244126e-21	2.5745529100054148e-18	6.9800166550430415e-19	5.5441693281253576e-18	7.617131759685081e-21
93600000	0.000015329136104109945	-9.716118401287844e-21	1.0846040346444241e-67	2.047182566476375e-15	4.3873630765133206e-15	0.00996934172778329	-1.2041669411724567e-21	2.5745529100054148e-18	6.9800166550430415e-19	5.5441693281253576e-18	7.617131759685081e-21
93700000	0.000015329136104109945	-9.716118401287844e-21	1.0846040346444241e-67	2.047182566476375e-15	4.3873630765133206e-15	0.00996934172778329	-1.2041668979205005e-21	2.5745529100054148e-18	6.9800166550430415e-19	5.5441693281253576e-18	7.617131759685081e-21
93800000	0.000015329136104109945	-9.716118401287844e-21	1.0846040346444241e-67	2.047182566476375e-15	4.3873630765133206e-15	0.00996934172778329	-1.2041668546685445e-21	2.5745529100054148e-18	6.9800166550430415e-19	5.5441693281253576e-18	7.617131759685081e-21
93900000	0.000015329136104109945	-9.716118401287844e-21	1.0846040346444241e-67	2.047182566476375e-15	4.3873630765133206e-15	0.00996934172778329	-1.2041668114165884e-21	2.5745529100054148e-18	6.9800166550430415e-19	5.5441693281253576e-18	7.617131759685081e-21
94000000	0.000015329136104109945	-9.716118401287844e-21	1.0846040346444241e-67	2.047182566476375e-15	4.3873630765133206e-15	0.00996934172778329	-1.2041667681646324e-21	2.5745529100054148e-18	6.9800166550430415e-19	5.5441693281253576e-18	7.617131759685081e-21
94100000	0.000015329136104109945	-9.716118401287844e-21	1.0846040346444241e-67	2.047182566476375e-15	4.3873630765133206e-15	0.00996934172778329	-1.2041667249126762e-21	2.5745529100054148e-18	6.9800166550430415e-19	5.5441693281253576e-18	7.617131759685081e-21
94200000	0.000015329136104109945	-9.716118401287844e-21	1.0846040346444241e-67	2.047182566476375e-15	4.3873630765133206e-15	0.00996934172778329	-1.2041666816607203e-21	2.5745529100054148e-18	6.9800166550430415e-19	5.5441693281253576e-18	7.617131759685081e-21
94300000	0.000015329136104109945	-9.716118401287844e-21	1.0846040346444241e-67	2.047182566476375e-15	4.3873630765133206e-15	0.00996934172778329	-1.2041666384087641e-21	2.5745529100054148e-18	6.9800166550430415e-19	5.5441693281253576e-18	7.617131759685081e-21
94400000	0.000015329136104109945	-9.716118401287844e-21	1.0846040346444241e-67	2.047182566476375e-15	4.3873630765133206e-15	0.00996934172778329	-1.2041665951568081e-21	2.5745529100054148e-18	6.9800166550430415e-19	5.5441693281253576e-18	7.617131759685081e-21
94500000	0.000015329136104109945	-9.716118401287844e-21	1.0846040346444241e-67	2.047182566476375e-15	4.3873630765133206e-15	0.00996934172778329	-1.204166551904852e-21	2.5745529100054148e-18	6.9800166550430415e-19	5.5441693281253576e-18	7.617131759685081e-21
94600000	0.000015329136104109945	-9.716118401287844e-21	1.0846040346444241e-67	2.047182566476375e-15	4.3873630765133206e-15	0.00996934172778329	-1.204166508652896e-21	2.5745529100054148e-18	6.9800166550430415e-19	5.5441693281253576e-18	7.617131759685081e-21
94700000	0.000015329136104109945	-9.716118401287844e-21	1.0846040346444241e-67	2.047182566476375e-15	4.3873630765133206e-15	0.00996934172778329	-1.2041664654009398e-21	2.5745529100054148e-18	6.9800166550430415e-19	5.5441693281253576e-18	7.617131759685081e-21
94800000	0.000015329136104109945	-9.716118401287844e-21	1.0846040346444241e-67	2.047182566476375e-15	4.3873630765133206e-15	0.00996934172778329	-1.2041664221489839e-21	2.5745529100054148e-18	6.9800166550430415e-19	5.5441693281253576e-18	7.617131759685081e-21
94900000	0.000015329136104109945	-9.716118401287844e-21	1.0846040346444241e-67	2.047182566476375e-15	4.3873630765133206e-15	0.00996934172778329	-1.2041663788970277e-21	2.5745529100054148e-18	6.9800166550430415e-19	5.5441693281253576e-18	7.617131759685081e-21
95000000	0.000015329136104109945	-9.716118401287844e-21	1.0846040346444241e-67	2.047182566476375e-15	4.3873630765133206e-15	0.00996934172778329	-1.2041663356450717e-21	2.5745529100054148e-18	6.9800166550430415e-19	5.5441693281253576e-18	7.617131759685081e-21
95100000	0.000015329136104109945	-9.716118401287844e-21	1.0846040346444241e-67	2.047182566476375e-15	4.3873630765133206e-15	0.00996934172778329	-1.2041662923931156e-21	2.5745529100054148e-18	6.9800166550430415e-19	5.5441693281253576e-18	7.617131759685081e-21
95200000	0.000015329136104109945	-9.716118401287844e-21	1.0846040346444241e-67	2.047182566476375e-15	4.3873630765133206e-15	0.00996934172778329	-1.2041662491411596e-21	2.5745529100054148e-18	6.9800166550430415e-19	5.5441693281253576e-18	7.617131759685081e-21
95300000	0.000015329136104109945	-9.716118401287844e-21	1.0846040346444241e-67	2.047182566476375e-15	4.3873630765133206e-15	0.00996934172778329	-1.2041662058892034e-21	2.5745529100054148e-18	6.9800166550430415e-19	5.5441693281253576e-18	7.617131759685081e-21
95400000	0.000015329136104109945	-9.716118401287844e-21	1.0846040346444241e-67	2.047182566476375e-15	4.3873630765133206e-15	0.00996934172778329	-1.2041661626372475e-21	2.5745529100054148e-18	6.9800166550430415e-19	5.5441693281253576e-18	7.617131759685081e-21
95500000	0.000015329136104109945	-9.716118401287844e-21	1.0846040346444241e-67	2.047182566476375e-15	4.3873630765133206e-15	0.00996934172778329	-1.2041661193852913e-21	2.5745529100054148e-18	6.9800166550430415e-19	5.5441693281253576e-18	7.617131759685081e-21
95600000	0.000015329136104109945	-9.716118401287844e-21	1.0846040346444241e-67	2.047182566476375e-15	4.3873630765133206e-15	0.00996934172778329	-1.2041660761333353e-21	2.5745529100054148e-18	6.9800166550430415e-19	5.5441693281253576e-18	7.617131759685081e-21
95700000	0.000015329136104109945	-9.716118401287844e-21	1.0846040346444241e-67	2.047182566476375e-15	4.3873630765133206e-15	0.00996934172778329	-1.2041660328813792e-21	2.5745529100054148e-18	6.9800166550430415e-19	5.5441693281253576e-18	7.617131759685081e-21
95800000	0.000015329136104109945	-9.716118401287844e-21	1.0846040346444241e-67	2.047182566476375e-15	4.3873630765133206e-15	0.00996934172778329	-1.2041659896294232e-21	2.5745529100054148e-18	6.9800166550430415e-19	5.5441693281253576e-18	7.617131759685081e-21
95900000	0.000015329136104109945	-9.716118401287844e-21	1.0846040346444241e-67	2.047182566476375e-15	4.3873630765133206e-15	0.00996934172778329	-1.204165946377467e-21	2.5745529100054148e-18	6.9800166550430415e-19	5.5441693281253576e-18	7.617131759685081e-21
96000000	0.000015329136104109945	-9.716118401287844e-21	1.0846040346444241e-67	2.047182566476375e-15	4.3873630765133206e-15	0.00996934172778329	-1.204165903125511e-21	2.5745529100054148e-18	6.9800166550430415e-19	5.5441693281253576e-18	7.617131759685081e-21
96100000	0.000015329136104109945	-9.716118401287844e-21	1.0846040346444241e-67	2.047182566476375e-15	4.3873630765133206e-15	0.00996934172778329	-1.204165859873555e-21	2.5745529100054148e-18	6.9800166550430415e-19	5.5441693281253576e-18	7.617131759685081e-21
96200000	0.000015329136104109945	-9.716118401287844e-21	1.0846040346444241e-67	2.047182566476375e-15	4.3873630765133206e-15	0.00996934172778329	-1.204165816621599e-21	2.5745529100054148e-18	6.9800166550430415e-19	5.5441693281253576e-18	7.617131759685081e-21
96300000	0.000015329136104109945	-9.716118401287844e-21	1.0846040346444241e-67	2.047182566476375e-15	4.3873630765133206e-15	0.00996934172778329	-1.2041657733696428e-21	2.5745529100054148e-18	6.9800166550430415e-19	5.5441693281253576e-18	7.617131759685081e-21
96400000	0.000015329136104109945	-9.716118401287844e-21	1.0846040346444241e-67	2.047182566476375e-15	4.3873630765133206e-15	0.00996934172778329	-1.2041657301176868e-21	2.5745529100054148e-18	6.9800166550430415e-19	5.5441693281253576e-18	7.617131759685081e-21
96500000	0.000015329136104109945	-9.716118401287844e-21	1.0846040346444241e-67	2.047182566476375e-15	4.3873630765133206e-15	0.00996934172778329	-1.2041656868657307e-21	2.5745529100054148e-18	6.9800166550430415e-19	5.5441693281253576e-18	7.617131759685081e-21
96600000	0.000015329136104109945	-9.716118401287844e-21	1.0846040346444241e-67	2.047182566476375e-15	4.3873630765133206e-15	0.00996934172778329	-1.2041656436137747e-21	2.5745529100054148e-18	6.9800166550430415e-19	5.5441693281253576e-18	7.617131759685081e-21
96700000	0.000015329136104109945	-9.716118401287844e-21	1.0846040346444241e-67	2.047182566476375e-15	4.3873630765133206e-15	0.00996934172778329	-1.2041656003618185e-21	2.5745529100054148e-18	6.9800166550430415e-19	5.5441693281253576e-18	7.617131759685081e-21
96800000	0.000015329136104109945	-9.716118401287844e-21	1.0846040346444241e-67	2.047182566476375e-15	4.3873630765133206e-15	0.00996934172778329	-1.2041655571098625e-21	2.5745529100054148e-18	6.9800166550430415e-19	5.5441693281253576e-18	7.617131759685081e-21
96900000	0.000015329136104109945	-9.716118401287844e-21	1.0846040346444241e-67	2.047182566476375e-15	4.3873630765133206e-15	0.00996934172778329	-1.2041655138579064e-21	2.5745529100054148e-18	6.9800166550430415e-19	5.5441693281253576e-18	7.617131759685081e-21
97000000	0.000015329136104109945	-9.716118401287844e-21	1.0846040346444241e-67	2.047182566476375e-15	4.3873630765133206e-15	0.00996934172778329	-1.2041654706059504e-21	2.5745529100054148e-18	6.9800166550430415e-19	5.5441693281253576e-18	7.617131759685081e-21
97100000	0.000015329136104109945	-9.716118401287844e-21	1.0846040346444241e-67	2.047182566476375e-15	4.3873630765133206e-15	0.00996934172778329	-1.2041654273539943e-21	2.5745529100054148e-18	6.9800166550430415e-19	5.5441693281253576e-18	7.617131759685081e-21
97200000	0.000015329136104109945	-9.716118401287844e-21	1.0846040346444241e-67	2.047182566476375e-15	4.3873630765133206e-15	0.00996934172778329	-1.2041653841020383e-21	2.5745529100054148e-18	6.9800166550430415e-19	5.5441693281253576e-18	7.617131759685081e-21
97300000	0.000015329136104109945	-9.716118401287844e-21	1.0846040346444241e-67	2.047182566476375e-15	4.3873630765133206e-15	0.00996934172778329	-1.2041653408500821e-21	2.5745529100054148e-18	6.9800166550430415e-19	5.5441693281253576e-18	7.617131759685081e-21
97400000	0.000015329136104109945	-9.716118401287844e-21	1.0846040346444241e-67	2.047182566476375e-15	4.3873630765133206e-15	0.00996934172778329	-1.2041652975981262e-21	2.5745529100054148e-18	6.9800166550430415e-19	5.5441693281253576e-18	7.617131759685081e-21
97500000	0.000015329136104109945	-9.716118401287844e-21	1.0846040346444241e-67	2.047182566476375e-15	4.3873630765133206e-15	0.00996934172778329	-1.20416525434617e-21	2.5745529100054148e-18	6.9800166550430415e-19	5.5441693281253576e-18	7.617131759685081e-21
97600000	0.000015329136104109945	-9.716118401287844e-21	1.0846040346444241e-67	2.047182566476375e-15	4.3873630765133206e-15	0.00996934172778329	-1.204165211094214e-21	2.5745529100054148e-18	6.9800166550430415e-19	5.5441693281253576e-18	7.617131759685081e-21
97700000	0.000015329136104109945	-9.716118401287844e-21	1.0846040346444241e-67	2.047182566476375e-15	4.3873630765133206e-15	0.00996934172778329	-1.2041651678422579e-21	2.5745529100054148e-18	6.9800166550430415e-19	5.5441693281253576e-18	7.617131759685081e-21
97800000	0.000015329136104109945	-9.716118401287844e-21	1.0846040346444241e-67	2.047182566476375e-15	4.3873630765133206e-15	0.00996934172778329	-1.2041651245903019e-21	2.5745529100054148e-18	6.9800166550430415e-19	5.5441693281253576e-18	7.617131759685081e-21
97900000	0.000015329136104109945	-9.716118401287844e-21	1.0846040346444241e-67	2.047182566476375e-15	4.3873630765133206e-15	0.00996934172778329	-1.2041650813383457e-21	2.5745529100054148e-18	6.9800166550430415e-19	5.5441693281253576e-18	7.617131759685081e-21
98000000	0.000015329136104109945	-9.716118401287844e-21	1.0846040346444241e-67	2.047182566476375e-15	4.3873630765133206e-15	0.00996934172778329	-1.2041650380863898e-21	2.5745529100054148e-18	6.9800166550430415e-19	5.5441693281253576e-18	7.617131759685081e-21
98100000	0.000015329136104109945	-9.716118401287844e-21	1.0846040346444241e-67	2.047182566476375e-15	4.3873630765133206e-15	0.00996934172778329	-1.2041649948344336e-21	2.5745529100054148e-18	6.9800166550430415e-19	5.5441693281253576e-18	7.617131759685081e-21
98200000	0.000015329136104109945	-9.716118401287844e-21	1.0846040346444241e-67	2.047182566476375e-15	4.3873630765133206e-15	0.00996934172778329	-1.2041649515824776e-21	2.5745529100054148e-18	6.9800166550430415e-19	5.5441693281253576e-18	7.617131759685081e-21
98300000	0.000015329136104109945	-9.716118401287844e-21	1.0846040346444241e-67	2.047182566476375e-15	4.3873630765133206e-15	0.00996934172778329	-1.2041649083305215e-21	2.5745529100054148e-18	6.9800166550430415e-19	5.5441693281253576e-18	7.617131759685081e-21
98400000	0.000015329136104109945	-9.716118401287844e-21	1.0846040346444241e-67	2.047182566476375e-15	4.3873630765133206e-15	0.00996934172778329	-1.2041648650785655e-21	2.5745529100054148e-18	6.9800166550430415e-19	5.5441693281253576e-18	7.617131759685081e-21
98500000	0.000015329136104109945	-9.716118401287844e-21	1.0846040346444241e-67	2.047182566476375e-15	4.3873630765133206e-15	0.00996934172778329	-1.2041648218266093e-21	2.5745529100054148e-18	6.9800166550430415e-19	5.5441693281253576e-18	7.617131759685081e-21
98600000	0.000015329136104109945	-9.716118401287844e-21	1.0846040346444241e-67	2.047182566476375e-15	4.3873630765133206e-15	0.00996934172778329	-1.2041647785746534e-21	2.5745529100054148e-18	6.9800166550430415e-19	5.5441693281253576e-18	7.617131759685081e-21
98700000	0.000015329136104109945	-9.716118401287844e-21	1.0846040346444241e-67	2.047182566476375e-15	4.3873630765133206e-15	0.00996934172778329	-1.2041647353226972e-21	2.5745529100054148e-18	6.9800166550430415e-19	5.5441693281253576e-18	7.617131759685081e-21
98800000	0.000015329136104109945	-9.716118401287844e-21	1.0846040346444241e-67	2.047182566476375e-15	4.3873630765133206e-15	0.00996934172778329	-1.2041646920707412e-21	2.5745529100054148e-18	6.9800166550430415e-19	5.5441693281253576e-18	7.617131759685081e-21
98900000	0.000015329136104109945	-9.716118401287844e-21	1.0846040346444241e-67	2.047182566476375e-15	4.3873630765133206e-15	0.00996934172778329	-1.204164648818785e-21	2.5745529100054148e-18	6.9800166550430415e-19	5.5441693281253576e-18	7.617131759685081e-21
99000000	0.000015329136104109945	-9.716118401287844e-21	1.0846040346444241e-67	2.047182566476375e-15	4.3873630765133206e-15	0.00996934172778329	-1.2041646055668291e-21	2.5745529100054148e-18	6.9800166550430415e-19	5.5441693281253576e-18	7.617131759685081e-21
99100000	0.000015329136104109945	-9.716118401287844e-21	1.0846040346444241e-67	2.047182566476375e-15	4.3873630765133206e-15	0.00996934172778329	-1.204164562314873e-21	2.5745529100054148e-18	6.9800166550430415e-19	5.5441693281253576e-18	7.617131759685081e-21
99200000	0.000015329136104109945	-9.716118401287844e-21	1.0846040346444241e-67	2.047182566476375e-15	4.3873630765133206e-15	0.00996934172778329	-1.204164519062917e-21	2.5745529100054148e-18	6.9800166550430415e-19	5.5441693281253576e-18	7.617131759685081e-21
99300000	0.000015329136104109945	-9.716118401287844e-21	1.0846040346444241e-67	2.047182566476375e-15	4.3873630765133206e-15	0.00996934172778329	-1.2041644758109608e-21	2.5745529100054148e-18	6.9800166550430415e-19	5.5441693281253576e-18	7.617131759685081e-21
99400000	0.000015329136104109945	-9.716118401287844e-21	1.0846040346444241e-67	2.047182566476375e-15	4.3873630765133206e-15	0.00996934172778329	-1.2041644325590048e-21	2.5745529100054148e-18	6.9800166550430415e-19	5.5441693281253576e-18	7.617131759685081e-21
99500000	0.000015329136104109945	-9.716118401287844e-21	1.0846040346444241e-67	2.047182566476375e-15	4.3873630765133206e-15	0.00996934172778329	-1.2041643893070487e-21	2.5745529100054148e-18	6.9800166550430415e-19	5.5441693281253576e-18	7.617131759685081e-21
99600000	0.000015329136104109945	-9.716118401287844e-21	1.0846040346444241e-67	2.047182566476375e-15	4.3873630765133206e-15	0.00996934172778329	-1.2041643460550927e-21	2.5745529100054148e-18	6.9800166550430415e-19	5.5441693281253576e-18	7.617131759685081e-21
99700000	0.000015329136104109945	-9.716118401287844e-21	1.0846040346444241e-67	2.047182566476375e-15	4.3873630765133206e-15	0.00996934172778329	-1.2041643028031365e-21	2.5745529100054148e-18	6.9800166550430415e-19	5.5441693281253576e-18	7.617131759685081e-21
99800000	0.000015329136104109945	-9.716118401287844e-21	1.0846040346444241e-67	2.047182566476375e-15	4.3873630765133206e-15	0.00996934172778329	-1.2041642595511806e-21	2.5745529100054148e-18	6.9800166550430415e-19	5.5441693281253576e-18	7.617131759685081e-21
99900000	0.000015329136104109945	-9.716118401287844e-21	1.0846040346444241e-67	2.047182566476375e-15	4.3873630765133206e-15	0.00996934172778329	-1.2041642162992244e-21	2.5745529100054148e-18	6.9800166550430415e-19	5.5441693281253576e-18	7.617131759685081e-21
100000000	0.000015329136104109945	-9.716118401287844e-21	1.0846040346444241e-67	2.047182566476375e-15	4.3873630765133206e-15	0.00996934172778329	-1.2041641730472684e-21	2.5745529100054148e-18	6.9800166550430415e-19	5.5441693281253576e-18	7.617131759685081e-21
