# Supplementary material for: Thermodynamics Underpinning the Microbial Community‐Level Nitrogen Energy Metabolism
Source: Environ Microbiol. 2025 Feb 16;27(2):e70055. doi: 10.1111/1462-2920.70055 (PMC11830459; doi:10.1111/1462-2920.70055)
Supplement: Supplementary file 1 — Data S1. [file EMI-27-e70055-s001.zip › SI/Nnetwork/Results/kdef_-10/Iin_-5/p_0.2/O2_-5.8_H_-7.5.csv]

time	N2	N2H4	N2H5	N2O	NH2OH	NH3	NH3OH	NH4	NO	NO2	NO3
0	0.00001	0.00001	0.00001	0.00001	0.00001	0.00001	0.00001	0.00001	0.00001	0.00001	0.00001
100000	0.004997983271652114	1.6910487089346186e-49	1.2342696829261929e-64	1.7222424992889946e-9	2.233386910739518e-15	4.029998452565232e-6	-1.9075156369506174e-20	1.0407257493452781e-18	1.0557759249254472e-12	4.471747069116347e-12	8.228449927592553e-12
200000	0.004997983271652114	1.6910487089346184e-49	1.2342696830090883e-64	1.722242499288995e-9	2.233386910759365e-15	4.0299984525652304e-6	-1.822342690617696e-20	1.0407276716380818e-18	1.0557759249254472e-12	4.4717470691211375e-12	8.22844992759275e-12
300000	0.004997983271652113	1.6910487089346184e-49	1.2342696830095358e-64	1.722242499288995e-9	2.233386910759464e-15	4.0299984525652304e-6	-1.822340484912688e-20	1.0407276816348138e-18	1.0557759249254472e-12	4.4717470691211625e-12	8.228449927592752e-12
400000	0.004997983271652114	1.6910487089346182e-49	1.2342696830060867e-64	1.7222424992889946e-9	2.2333869107586968e-15	4.029998452565231e-6	-1.8223382792076793e-20	1.0407276040297429e-18	1.0557759249254472e-12	4.471747069120969e-12	8.228449927592746e-12
500000	0.004997983271652114	1.6910487089346178e-49	1.2342696830060548e-64	1.7222424992889946e-9	2.2333869107586897e-15	4.029998452565231e-6	-1.8223360735026712e-20	1.0407276033185965e-18	1.0557759249254472e-12	4.471747069120966e-12	8.228449927592746e-12
600000	0.004997983271652114	1.691048708934617e-49	1.2342696830060366e-64	1.7222424992889946e-9	2.2333869107586865e-15	4.0299984525652304e-6	-1.822333867797663e-20	1.0407276030058205e-18	1.0557759249254472e-12	4.4717470691209646e-12	8.228449927592744e-12
700000	0.004997983271652114	1.6910487089346163e-49	1.2342696830060287e-64	1.7222424992889946e-9	2.2333869107586854e-15	4.0299984525652304e-6	-1.822331662092655e-20	1.0407276029006012e-18	1.0557759249254472e-12	4.471747069120964e-12	8.228449927592744e-12
800000	0.004997983271652114	1.691048708934616e-49	1.2342696830060265e-64	1.7222424992889946e-9	2.2333869107586854e-15	4.02999845256523e-6	-1.822329456387647e-20	1.0407276029047725e-18	1.0557759249254472e-12	4.471747069120963e-12	8.228449927592742e-12
900000	0.004997983271652113	1.6910487089346154e-49	1.2342696830060246e-64	1.7222424992889946e-9	2.233386910758685e-15	4.02999845256523e-6	-1.8223272506826388e-20	1.0407276029082065e-18	1.0557759249254472e-12	4.471747069120963e-12	8.228449927592742e-12
1000000	0.004997983271652113	1.6910487089346152e-49	1.2342696830060233e-64	1.7222424992889946e-9	2.233386910758685e-15	4.02999845256523e-6	-1.8223250449776308e-20	1.0407276029109527e-18	1.0557759249254474e-12	4.471747069120962e-12	8.228449927592742e-12
1100000	0.004997983271652113	1.6910487089346148e-49	1.2342696830060221e-64	1.7222424992889946e-9	2.233386910758685e-15	4.02999845256523e-6	-1.8223228392726227e-20	1.0407276029130615e-18	1.0557759249254474e-12	4.471747069120962e-12	8.228449927592742e-12
1200000	0.004997983271652113	1.6910487089346148e-49	1.2342696830060214e-64	1.7222424992889946e-9	2.233386910758685e-15	4.02999845256523e-6	-1.8223206335676146e-20	1.040727602914583e-18	1.0557759249254474e-12	4.471747069120962e-12	8.22844992759274e-12
1300000	0.004997983271652113	1.6910487089346146e-49	1.234269683006021e-64	1.7222424992889946e-9	2.233386910758685e-15	4.02999845256523e-6	-1.8223184278626065e-20	1.040727602915567e-18	1.0557759249254474e-12	4.471747069120962e-12	8.22844992759274e-12
1400000	0.004997983271652113	1.6910487089346146e-49	1.2342696830060206e-64	1.7222424992889946e-9	2.233386910758685e-15	4.02999845256523e-6	-1.8223162221575984e-20	1.0407276029160637e-18	1.0557759249254474e-12	4.471747069120961e-12	8.22844992759274e-12
1500000	0.004997983271652113	1.6910487089346148e-49	1.2342696830060206e-64	1.7222424992889946e-9	2.233386910758685e-15	4.02999845256523e-6	-1.8223140164525903e-20	1.0407276029161232e-18	1.0557759249254474e-12	4.471747069120962e-12	8.22844992759274e-12
1600000	0.004997983271652113	1.6910487089346148e-49	1.2342696830060208e-64	1.7222424992889946e-9	2.233386910758685e-15	4.02999845256523e-6	-1.8223118107475822e-20	1.0407276029157954e-18	1.0557759249254474e-12	4.471747069120962e-12	8.22844992759274e-12
1700000	0.004997983271652113	1.691048708934615e-49	1.2342696830060211e-64	1.7222424992889946e-9	2.233386910758685e-15	4.02999845256523e-6	-1.822309605042574e-20	1.0407276029151306e-18	1.0557759249254474e-12	4.471747069120962e-12	8.22844992759274e-12
1800000	0.004997983271652113	1.6910487089346152e-49	1.2342696830060216e-64	1.7222424992889946e-9	2.233386910758685e-15	4.02999845256523e-6	-1.822307399337566e-20	1.0407276029141786e-18	1.0557759249254474e-12	4.471747069120962e-12	8.228449927592742e-12
1900000	0.004997983271652113	1.6910487089346155e-49	1.2342696830060223e-64	1.7222424992889946e-9	2.2333869107586854e-15	4.02999845256523e-6	-1.8223051936325582e-20	1.0407276029129895e-18	1.0557759249254474e-12	4.471747069120962e-12	8.228449927592742e-12
2000000	0.004997983271652113	1.6910487089346157e-49	1.2342696830060231e-64	1.7222424992889946e-9	2.2333869107586854e-15	4.02999845256523e-6	-1.82230298792755e-20	1.0407276029116136e-18	1.0557759249254474e-12	4.471747069120962e-12	8.228449927592742e-12
2100000	0.004997983271652113	1.691048708934616e-49	1.234269683006024e-64	1.7222424992889946e-9	2.2333869107586854e-15	4.02999845256523e-6	-1.822300782222542e-20	1.0407276029101006e-18	1.0557759249254474e-12	4.471747069120963e-12	8.228449927592742e-12
2200000	0.004997983271652113	1.6910487089346163e-49	1.2342696830060248e-64	1.7222424992889946e-9	2.2333869107586854e-15	4.0299984525652304e-6	-1.822298576517534e-20	1.040727602908501e-18	1.0557759249254474e-12	4.471747069120963e-12	8.228449927592742e-12
2300000	0.004997983271652113	1.6910487089346167e-49	1.2342696830060257e-64	1.7222424992889946e-9	2.2333869107586854e-15	4.0299984525652304e-6	-1.8222963708125258e-20	1.0407276029068643e-18	1.0557759249254474e-12	4.471747069120963e-12	8.228449927592742e-12
2400000	0.004997983271652114	1.6910487089346169e-49	1.2342696830060265e-64	1.7222424992889946e-9	2.2333869107586854e-15	4.0299984525652304e-6	-1.8222941651075178e-20	1.0407276029052407e-18	1.0557759249254474e-12	4.471747069120964e-12	8.228449927592742e-12
2500000	0.004997983271652114	1.6910487089346173e-49	1.2342696830060273e-64	1.7222424992889944e-9	2.2333869107586857e-15	4.0299984525652304e-6	-1.8222919594025097e-20	1.0407276029036807e-18	1.0557759249254474e-12	4.471747069120964e-12	8.228449927592744e-12
2600000	0.004997983271652114	1.6910487089346174e-49	1.2342696830060282e-64	1.7222424992889944e-9	2.2333869107586857e-15	4.0299984525652304e-6	-1.8222897536975016e-20	1.040727602902234e-18	1.0557759249254474e-12	4.471747069120964e-12	8.228449927592744e-12
2700000	0.004997983271652114	1.6910487089346178e-49	1.2342696830060289e-64	1.7222424992889944e-9	2.2333869107586857e-15	4.029998452565231e-6	-1.8222875479924935e-20	1.0407276029009505e-18	1.0557759249254474e-12	4.471747069120964e-12	8.228449927592744e-12
2800000	0.004997983271652114	1.691048708934618e-49	1.2342696830060294e-64	1.7222424992889944e-9	2.2333869107586857e-15	4.029998452565231e-6	-1.8222853422874854e-20	1.0407276028998805e-18	1.0557759249254474e-12	4.4717470691209646e-12	8.228449927592744e-12
2900000	0.004997983271652114	1.6910487089346182e-49	1.2342696830060299e-64	1.7222424992889944e-9	2.2333869107586857e-15	4.029998452565231e-6	-1.8222831365824773e-20	1.0407276028990741e-18	1.0557759249254474e-12	4.4717470691209646e-12	8.228449927592744e-12
3000000	0.004997983271652114	1.6910487089346184e-49	1.23426968300603e-64	1.7222424992889944e-9	2.2333869107586857e-15	4.029998452565231e-6	-1.8222809308774692e-20	1.0407276028985813e-18	1.0557759249254474e-12	4.4717470691209646e-12	8.228449927592744e-12
3100000	0.004997983271652114	1.6910487089346184e-49	1.2342696830060302e-64	1.7222424992889944e-9	2.2333869107586857e-15	4.029998452565231e-6	-1.822278725172461e-20	1.0407276028984464e-18	1.0557759249254474e-12	4.4717470691209646e-12	8.228449927592744e-12
3200000	0.004997983271652114	1.6910487089346184e-49	1.2342696830060302e-64	1.7222424992889944e-9	2.2333869107586857e-15	4.029998452565231e-6	-1.822276519467453e-20	1.0407276028984482e-18	1.0557759249254474e-12	4.4717470691209646e-12	8.228449927592744e-12
3300000	0.004997983271652114	1.6910487089346186e-49	1.2342696830060302e-64	1.7222424992889944e-9	2.2333869107586857e-15	4.029998452565231e-6	-1.822274313762445e-20	1.0407276028984497e-18	1.0557759249254474e-12	4.4717470691209646e-12	8.228449927592744e-12
3400000	0.004997983271652114	1.6910487089346186e-49	1.2342696830060302e-64	1.7222424992889944e-9	2.2333869107586857e-15	4.029998452565231e-6	-1.8222721080574368e-20	1.0407276028984509e-18	1.0557759249254474e-12	4.4717470691209646e-12	8.228449927592744e-12
3500000	0.004997983271652114	1.6910487089346186e-49	1.2342696830060302e-64	1.7222424992889944e-9	2.2333869107586857e-15	4.029998452565231e-6	-1.8222699023524287e-20	1.0407276028984518e-18	1.0557759249254474e-12	4.4717470691209646e-12	8.228449927592744e-12
3600000	0.004997983271652114	1.6910487089346186e-49	1.2342696830060302e-64	1.7222424992889944e-9	2.2333869107586857e-15	4.029998452565231e-6	-1.8222676966474206e-20	1.0407276028984526e-18	1.0557759249254474e-12	4.4717470691209646e-12	8.228449927592744e-12
3700000	0.004997983271652114	1.6910487089346186e-49	1.2342696830060302e-64	1.7222424992889944e-9	2.2333869107586857e-15	4.029998452565231e-6	-1.8222654909424125e-20	1.040727602898453e-18	1.0557759249254474e-12	4.4717470691209646e-12	8.228449927592744e-12
3800000	0.004997983271652114	1.6910487089346184e-49	1.2342696830060302e-64	1.7222424992889944e-9	2.2333869107586857e-15	4.029998452565231e-6	-1.8222632852374045e-20	1.0407276028984534e-18	1.0557759249254474e-12	4.4717470691209646e-12	8.228449927592744e-12
3900000	0.004997983271652114	1.6910487089346184e-49	1.2342696830060302e-64	1.7222424992889944e-9	2.2333869107586857e-15	4.029998452565231e-6	-1.8222610795323964e-20	1.0407276028984534e-18	1.0557759249254474e-12	4.4717470691209646e-12	8.228449927592744e-12
4000000	0.004997983271652114	1.6910487089346184e-49	1.2342696830060302e-64	1.7222424992889944e-9	2.2333869107586857e-15	4.029998452565231e-6	-1.8222588738273883e-20	1.0407276028984534e-18	1.0557759249254474e-12	4.4717470691209646e-12	8.228449927592744e-12
4100000	0.004997983271652114	1.6910487089346184e-49	1.2342696830060302e-64	1.7222424992889944e-9	2.2333869107586857e-15	4.029998452565231e-6	-1.8222566681223802e-20	1.0407276028984532e-18	1.0557759249254474e-12	4.4717470691209646e-12	8.228449927592744e-12
4200000	0.004997983271652114	1.6910487089346182e-49	1.2342696830060302e-64	1.7222424992889944e-9	2.2333869107586857e-15	4.029998452565231e-6	-1.822254462417372e-20	1.0407276028984528e-18	1.0557759249254474e-12	4.4717470691209646e-12	8.228449927592744e-12
4300000	0.004997983271652115	1.6910487089346182e-49	1.2342696830060302e-64	1.7222424992889944e-9	2.2333869107586857e-15	4.029998452565231e-6	-1.822252256712364e-20	1.0407276028984522e-18	1.0557759249254474e-12	4.4717470691209646e-12	8.228449927592744e-12
4400000	0.004997983271652115	1.691048708934618e-49	1.2342696830060302e-64	1.7222424992889944e-9	2.2333869107586857e-15	4.029998452565231e-6	-1.822250051007356e-20	1.0407276028984518e-18	1.0557759249254474e-12	4.4717470691209646e-12	8.228449927592744e-12
4500000	0.004997983271652115	1.691048708934618e-49	1.2342696830060302e-64	1.7222424992889944e-9	2.2333869107586857e-15	4.029998452565231e-6	-1.8222478453023478e-20	1.040727602898451e-18	1.0557759249254474e-12	4.4717470691209646e-12	8.228449927592744e-12
4600000	0.004997983271652115	1.691048708934618e-49	1.2342696830060302e-64	1.7222424992889944e-9	2.2333869107586857e-15	4.029998452565231e-6	-1.8222456395973397e-20	1.0407276028984505e-18	1.0557759249254474e-12	4.4717470691209646e-12	8.228449927592744e-12
4700000	0.004997983271652115	1.6910487089346178e-49	1.2342696830060302e-64	1.7222424992889944e-9	2.2333869107586857e-15	4.0299984525652304e-6	-1.822243433892332e-20	1.0407276028984499e-18	1.0557759249254474e-12	4.4717470691209646e-12	8.228449927592744e-12
4800000	0.004997983271652115	1.6910487089346178e-49	1.2342696830060302e-64	1.7222424992889944e-9	2.2333869107586857e-15	4.0299984525652304e-6	-1.8222412281873238e-20	1.0407276028984491e-18	1.0557759249254472e-12	4.471747069120964e-12	8.228449927592744e-12
4900000	0.004997983271652115	1.6910487089346176e-49	1.2342696830060302e-64	1.7222424992889944e-9	2.2333869107586857e-15	4.0299984525652304e-6	-1.8222390224823157e-20	1.0407276028984486e-18	1.0557759249254472e-12	4.471747069120964e-12	8.228449927592744e-12
5000000	0.004997983271652115	1.6910487089346176e-49	1.2342696830060302e-64	1.7222424992889944e-9	2.2333869107586857e-15	4.0299984525652304e-6	-1.8222368167773076e-20	1.040727602898448e-18	1.0557759249254472e-12	4.471747069120964e-12	8.228449927592744e-12
5100000	0.004997983271652115	1.6910487089346174e-49	1.2342696830060302e-64	1.7222424992889944e-9	2.2333869107586857e-15	4.0299984525652304e-6	-1.8222346110722995e-20	1.0407276028984474e-18	1.0557759249254472e-12	4.471747069120964e-12	8.228449927592744e-12
5200000	0.004997983271652115	1.6910487089346174e-49	1.2342696830060302e-64	1.7222424992889944e-9	2.2333869107586857e-15	4.0299984525652304e-6	-1.8222324053672915e-20	1.040727602898447e-18	1.0557759249254472e-12	4.471747069120964e-12	8.228449927592744e-12
5300000	0.004997983271652115	1.6910487089346174e-49	1.2342696830060302e-64	1.7222424992889944e-9	2.2333869107586857e-15	4.0299984525652304e-6	-1.8222301996622834e-20	1.0407276028984466e-18	1.0557759249254472e-12	4.471747069120964e-12	8.228449927592744e-12
5400000	0.004997983271652115	1.6910487089346173e-49	1.2342696830060302e-64	1.7222424992889944e-9	2.2333869107586857e-15	4.0299984525652304e-6	-1.8222279939572753e-20	1.0407276028984462e-18	1.0557759249254472e-12	4.471747069120964e-12	8.228449927592744e-12
5500000	0.004997983271652115	1.6910487089346173e-49	1.2342696830060302e-64	1.7222424992889944e-9	2.2333869107586857e-15	4.0299984525652304e-6	-1.8222257882522672e-20	1.0407276028984462e-18	1.0557759249254472e-12	4.471747069120964e-12	8.228449927592744e-12
5600000	0.004997983271652115	1.6910487089346173e-49	1.2342696830060302e-64	1.7222424992889944e-9	2.2333869107586857e-15	4.0299984525652304e-6	-1.822223582547259e-20	1.0407276028984462e-18	1.0557759249254472e-12	4.471747069120964e-12	8.228449927592744e-12
5700000	0.004997983271652115	1.6910487089346173e-49	1.2342696830060302e-64	1.7222424992889944e-9	2.2333869107586857e-15	4.0299984525652304e-6	-1.822221376842251e-20	1.0407276028984462e-18	1.0557759249254472e-12	4.471747069120964e-12	8.228449927592744e-12
5800000	0.004997983271652115	1.691048708934617e-49	1.2342696830060302e-64	1.7222424992889944e-9	2.2333869107586857e-15	4.0299984525652304e-6	-1.822219171137243e-20	1.0407276028984462e-18	1.0557759249254472e-12	4.471747069120964e-12	8.228449927592744e-12
5900000	0.004997983271652115	1.691048708934617e-49	1.2342696830060302e-64	1.7222424992889944e-9	2.2333869107586857e-15	4.0299984525652304e-6	-1.8222169654322348e-20	1.0407276028984462e-18	1.0557759249254472e-12	4.471747069120964e-12	8.228449927592744e-12
6000000	0.004997983271652115	1.691048708934617e-49	1.2342696830060302e-64	1.7222424992889944e-9	2.2333869107586857e-15	4.0299984525652304e-6	-1.8222147597272267e-20	1.0407276028984462e-18	1.0557759249254472e-12	4.471747069120964e-12	8.228449927592744e-12
6100000	0.004997983271652115	1.691048708934617e-49	1.2342696830060302e-64	1.7222424992889944e-9	2.2333869107586857e-15	4.0299984525652304e-6	-1.8222125540222186e-20	1.0407276028984462e-18	1.0557759249254472e-12	4.471747069120964e-12	8.228449927592744e-12
6200000	0.004997983271652115	1.691048708934617e-49	1.2342696830060302e-64	1.7222424992889944e-9	2.2333869107586857e-15	4.0299984525652304e-6	-1.8222103483172105e-20	1.0407276028984462e-18	1.0557759249254472e-12	4.471747069120964e-12	8.228449927592744e-12
6300000	0.004997983271652115	1.6910487089346169e-49	1.2342696830060302e-64	1.7222424992889944e-9	2.2333869107586857e-15	4.0299984525652304e-6	-1.8222081426122024e-20	1.0407276028984462e-18	1.0557759249254472e-12	4.471747069120964e-12	8.228449927592744e-12
6400000	0.004997983271652115	1.6910487089346169e-49	1.2342696830060302e-64	1.7222424992889944e-9	2.2333869107586857e-15	4.0299984525652304e-6	-1.8222059369071943e-20	1.0407276028984462e-18	1.0557759249254472e-12	4.471747069120964e-12	8.228449927592744e-12
6500000	0.004997983271652115	1.6910487089346169e-49	1.2342696830060302e-64	1.7222424992889944e-9	2.2333869107586857e-15	4.0299984525652304e-6	-1.8222037312021862e-20	1.0407276028984462e-18	1.0557759249254472e-12	4.471747069120964e-12	8.228449927592744e-12
6600000	0.004997983271652115	1.6910487089346169e-49	1.2342696830060302e-64	1.7222424992889944e-9	2.2333869107586857e-15	4.0299984525652304e-6	-1.8222015254971782e-20	1.0407276028984462e-18	1.0557759249254472e-12	4.471747069120964e-12	8.228449927592744e-12
6700000	0.004997983271652115	1.6910487089346169e-49	1.2342696830060302e-64	1.7222424992889944e-9	2.2333869107586857e-15	4.0299984525652304e-6	-1.82219931979217e-20	1.0407276028984462e-18	1.0557759249254472e-12	4.471747069120964e-12	8.228449927592744e-12
6800000	0.004997983271652115	1.6910487089346169e-49	1.2342696830060302e-64	1.7222424992889944e-9	2.2333869107586857e-15	4.0299984525652304e-6	-1.822197114087162e-20	1.0407276028984462e-18	1.0557759249254472e-12	4.471747069120964e-12	8.228449927592744e-12
6900000	0.004997983271652115	1.6910487089346169e-49	1.2342696830060302e-64	1.7222424992889944e-9	2.2333869107586857e-15	4.0299984525652304e-6	-1.822194908382154e-20	1.0407276028984462e-18	1.055775924925447e-12	4.471747069120964e-12	8.228449927592744e-12
7000000	0.004997983271652115	1.6910487089346169e-49	1.2342696830060302e-64	1.7222424992889944e-9	2.2333869107586857e-15	4.0299984525652304e-6	-1.8221927026771458e-20	1.0407276028984462e-18	1.055775924925447e-12	4.471747069120963e-12	8.228449927592744e-12
7100000	0.004997983271652115	1.6910487089346169e-49	1.2342696830060302e-64	1.7222424992889944e-9	2.2333869107586857e-15	4.0299984525652304e-6	-1.8221904969721377e-20	1.0407276028984462e-18	1.055775924925447e-12	4.471747069120963e-12	8.228449927592744e-12
7200000	0.004997983271652115	1.6910487089346169e-49	1.2342696830060302e-64	1.7222424992889944e-9	2.2333869107586857e-15	4.0299984525652304e-6	-1.8221882912671296e-20	1.0407276028984462e-18	1.055775924925447e-12	4.471747069120963e-12	8.228449927592744e-12
7300000	0.004997983271652115	1.6910487089346167e-49	1.2342696830060302e-64	1.7222424992889944e-9	2.2333869107586857e-15	4.0299984525652304e-6	-1.8221860855621215e-20	1.0407276028984462e-18	1.055775924925447e-12	4.471747069120963e-12	8.228449927592744e-12
7400000	0.004997983271652115	1.6910487089346167e-49	1.2342696830060302e-64	1.7222424992889944e-9	2.2333869107586857e-15	4.02999845256523e-6	-1.8221838798571134e-20	1.0407276028984462e-18	1.055775924925447e-12	4.471747069120963e-12	8.228449927592744e-12
7500000	0.004997983271652115	1.6910487089346167e-49	1.2342696830060302e-64	1.7222424992889944e-9	2.2333869107586857e-15	4.02999845256523e-6	-1.8221816741521053e-20	1.0407276028984462e-18	1.055775924925447e-12	4.471747069120963e-12	8.228449927592744e-12
7600000	0.004997983271652115	1.6910487089346167e-49	1.2342696830060302e-64	1.7222424992889944e-9	2.2333869107586857e-15	4.02999845256523e-6	-1.8221794684470972e-20	1.0407276028984462e-18	1.055775924925447e-12	4.471747069120963e-12	8.228449927592744e-12
7700000	0.004997983271652115	1.6910487089346167e-49	1.2342696830060302e-64	1.7222424992889944e-9	2.2333869107586857e-15	4.02999845256523e-6	-1.822177262742089e-20	1.0407276028984462e-18	1.055775924925447e-12	4.471747069120963e-12	8.228449927592744e-12
7800000	0.004997983271652115	1.6910487089346167e-49	1.2342696830060302e-64	1.7222424992889944e-9	2.2333869107586857e-15	4.02999845256523e-6	-1.8221750570370813e-20	1.0407276028984462e-18	1.055775924925447e-12	4.471747069120963e-12	8.228449927592744e-12
7900000	0.004997983271652115	1.6910487089346167e-49	1.2342696830060302e-64	1.7222424992889944e-9	2.2333869107586857e-15	4.02999845256523e-6	-1.8221728513320733e-20	1.0407276028984462e-18	1.055775924925447e-12	4.471747069120963e-12	8.228449927592744e-12
8000000	0.004997983271652115	1.6910487089346167e-49	1.2342696830060302e-64	1.7222424992889944e-9	2.2333869107586857e-15	4.02999845256523e-6	-1.8221706456270652e-20	1.0407276028984462e-18	1.055775924925447e-12	4.471747069120963e-12	8.228449927592744e-12
8100000	0.004997983271652115	1.6910487089346167e-49	1.2342696830060302e-64	1.7222424992889944e-9	2.2333869107586857e-15	4.02999845256523e-6	-1.822168439922057e-20	1.0407276028984462e-18	1.055775924925447e-12	4.471747069120963e-12	8.228449927592744e-12
8200000	0.004997983271652115	1.6910487089346167e-49	1.2342696830060302e-64	1.7222424992889944e-9	2.2333869107586857e-15	4.02999845256523e-6	-1.822166234217049e-20	1.0407276028984462e-18	1.055775924925447e-12	4.471747069120963e-12	8.228449927592744e-12
8300000	0.004997983271652115	1.6910487089346167e-49	1.2342696830060302e-64	1.7222424992889944e-9	2.2333869107586857e-15	4.02999845256523e-6	-1.822164028512041e-20	1.0407276028984462e-18	1.055775924925447e-12	4.471747069120963e-12	8.228449927592744e-12
8400000	0.004997983271652115	1.6910487089346167e-49	1.2342696830060302e-64	1.7222424992889944e-9	2.2333869107586857e-15	4.02999845256523e-6	-1.8221618228070328e-20	1.0407276028984462e-18	1.055775924925447e-12	4.471747069120963e-12	8.228449927592744e-12
8500000	0.004997983271652115	1.6910487089346167e-49	1.2342696830060302e-64	1.7222424992889944e-9	2.2333869107586857e-15	4.02999845256523e-6	-1.8221596171020247e-20	1.0407276028984462e-18	1.055775924925447e-12	4.471747069120963e-12	8.228449927592744e-12
8600000	0.004997983271652115	1.6910487089346167e-49	1.2342696830060302e-64	1.7222424992889944e-9	2.2333869107586857e-15	4.02999845256523e-6	-1.8221574113970166e-20	1.0407276028984462e-18	1.055775924925447e-12	4.471747069120963e-12	8.228449927592744e-12
8700000	0.004997983271652115	1.6910487089346167e-49	1.2342696830060302e-64	1.7222424992889944e-9	2.2333869107586857e-15	4.02999845256523e-6	-1.8221552056920085e-20	1.0407276028984462e-18	1.055775924925447e-12	4.471747069120963e-12	8.228449927592744e-12
8800000	0.004997983271652115	1.6910487089346169e-49	1.2342696830060302e-64	1.7222424992889944e-9	2.2333869107586857e-15	4.02999845256523e-6	-1.8221529999870004e-20	1.0407276028984462e-18	1.055775924925447e-12	4.471747069120963e-12	8.228449927592744e-12
8900000	0.004997983271652115	1.6910487089346169e-49	1.2342696830060302e-64	1.7222424992889944e-9	2.2333869107586857e-15	4.02999845256523e-6	-1.8221507942819923e-20	1.0407276028984462e-18	1.055775924925447e-12	4.471747069120963e-12	8.228449927592744e-12
9000000	0.004997983271652115	1.6910487089346169e-49	1.2342696830060302e-64	1.7222424992889944e-9	2.2333869107586857e-15	4.02999845256523e-6	-1.8221485885769842e-20	1.0407276028984462e-18	1.055775924925447e-12	4.471747069120963e-12	8.228449927592744e-12
9100000	0.004997983271652115	1.6910487089346169e-49	1.2342696830060302e-64	1.7222424992889944e-9	2.2333869107586857e-15	4.02999845256523e-6	-1.822146382871976e-20	1.0407276028984462e-18	1.055775924925447e-12	4.471747069120963e-12	8.228449927592744e-12
9200000	0.004997983271652115	1.6910487089346169e-49	1.2342696830060302e-64	1.7222424992889944e-9	2.2333869107586857e-15	4.02999845256523e-6	-1.822144177166968e-20	1.0407276028984462e-18	1.055775924925447e-12	4.471747069120963e-12	8.228449927592744e-12
9300000	0.004997983271652115	1.6910487089346169e-49	1.2342696830060302e-64	1.7222424992889944e-9	2.2333869107586857e-15	4.02999845256523e-6	-1.82214197146196e-20	1.0407276028984462e-18	1.055775924925447e-12	4.471747069120963e-12	8.228449927592744e-12
9400000	0.004997983271652115	1.6910487089346169e-49	1.2342696830060302e-64	1.7222424992889944e-9	2.2333869107586857e-15	4.02999845256523e-6	-1.822139765756952e-20	1.0407276028984462e-18	1.055775924925447e-12	4.471747069120963e-12	8.228449927592744e-12
9500000	0.004997983271652115	1.6910487089346169e-49	1.2342696830060302e-64	1.7222424992889944e-9	2.2333869107586857e-15	4.02999845256523e-6	-1.8221375600519438e-20	1.0407276028984462e-18	1.0557759249254472e-12	4.471747069120964e-12	8.228449927592744e-12
9600000	0.004997983271652115	1.6910487089346169e-49	1.2342696830060302e-64	1.7222424992889944e-9	2.2333869107586857e-15	4.02999845256523e-6	-1.8221353543469357e-20	1.0407276028984462e-18	1.0557759249254472e-12	4.471747069120964e-12	8.228449927592744e-12
9700000	0.004997983271652115	1.6910487089346169e-49	1.2342696830060302e-64	1.7222424992889944e-9	2.2333869107586857e-15	4.02999845256523e-6	-1.8221331486419276e-20	1.0407276028984462e-18	1.0557759249254472e-12	4.471747069120964e-12	8.228449927592744e-12
9800000	0.004997983271652115	1.6910487089346169e-49	1.2342696830060302e-64	1.7222424992889944e-9	2.2333869107586857e-15	4.02999845256523e-6	-1.8221309429369195e-20	1.0407276028984462e-18	1.0557759249254472e-12	4.471747069120964e-12	8.228449927592744e-12
9900000	0.004997983271652115	1.6910487089346169e-49	1.2342696830060302e-64	1.7222424992889944e-9	2.2333869107586857e-15	4.02999845256523e-6	-1.8221287372319114e-20	1.0407276028984462e-18	1.0557759249254472e-12	4.471747069120964e-12	8.228449927592744e-12
10000000	0.004997983271652115	1.691048708934617e-49	1.2342696830060302e-64	1.7222424992889944e-9	2.2333869107586857e-15	4.02999845256523e-6	-1.8221265315269033e-20	1.0407276028984462e-18	1.0557759249254472e-12	4.471747069120964e-12	8.228449927592744e-12
10100000	0.004997983271652115	1.691048708934617e-49	1.2342696830060302e-64	1.7222424992889944e-9	2.2333869107586857e-15	4.02999845256523e-6	-1.8221243258218952e-20	1.0407276028984462e-18	1.0557759249254472e-12	4.471747069120964e-12	8.228449927592744e-12
10200000	0.004997983271652115	1.691048708934617e-49	1.2342696830060302e-64	1.7222424992889944e-9	2.2333869107586857e-15	4.02999845256523e-6	-1.822122120116887e-20	1.0407276028984462e-18	1.0557759249254472e-12	4.471747069120964e-12	8.228449927592744e-12
10300000	0.004997983271652115	1.691048708934617e-49	1.2342696830060302e-64	1.7222424992889944e-9	2.2333869107586857e-15	4.02999845256523e-6	-1.822119914411879e-20	1.0407276028984462e-18	1.0557759249254472e-12	4.471747069120964e-12	8.228449927592744e-12
10400000	0.004997983271652115	1.691048708934617e-49	1.2342696830060302e-64	1.7222424992889944e-9	2.2333869107586857e-15	4.02999845256523e-6	-1.822117708706871e-20	1.0407276028984462e-18	1.0557759249254472e-12	4.471747069120964e-12	8.228449927592744e-12
10500000	0.004997983271652115	1.691048708934617e-49	1.2342696830060302e-64	1.7222424992889944e-9	2.2333869107586857e-15	4.02999845256523e-6	-1.8221155030018628e-20	1.0407276028984462e-18	1.0557759249254472e-12	4.471747069120964e-12	8.228449927592744e-12
10600000	0.004997983271652115	1.691048708934617e-49	1.2342696830060302e-64	1.7222424992889944e-9	2.2333869107586857e-15	4.02999845256523e-6	-1.8221132972968547e-20	1.0407276028984462e-18	1.0557759249254472e-12	4.471747069120964e-12	8.228449927592744e-12
10700000	0.004997983271652115	1.691048708934617e-49	1.2342696830060302e-64	1.7222424992889944e-9	2.2333869107586857e-15	4.02999845256523e-6	-1.8221110915918467e-20	1.0407276028984462e-18	1.0557759249254472e-12	4.471747069120964e-12	8.228449927592744e-12
10800000	0.004997983271652115	1.6910487089346173e-49	1.2342696830060302e-64	1.7222424992889944e-9	2.2333869107586857e-15	4.02999845256523e-6	-1.8221088858868386e-20	1.0407276028984462e-18	1.0557759249254472e-12	4.471747069120964e-12	8.228449927592744e-12
10900000	0.004997983271652115	1.6910487089346173e-49	1.2342696830060302e-64	1.7222424992889944e-9	2.2333869107586857e-15	4.02999845256523e-6	-1.8221066801818305e-20	1.0407276028984462e-18	1.0557759249254472e-12	4.471747069120964e-12	8.228449927592744e-12
11000000	0.004997983271652115	1.6910487089346173e-49	1.2342696830060302e-64	1.7222424992889944e-9	2.2333869107586857e-15	4.02999845256523e-6	-1.8221044744768224e-20	1.0407276028984462e-18	1.0557759249254472e-12	4.471747069120964e-12	8.228449927592744e-12
11100000	0.004997983271652115	1.6910487089346173e-49	1.2342696830060302e-64	1.7222424992889944e-9	2.2333869107586857e-15	4.0299984525652304e-6	-1.8221022687718143e-20	1.0407276028984462e-18	1.0557759249254472e-12	4.471747069120964e-12	8.228449927592746e-12
11200000	0.004997983271652115	1.6910487089346173e-49	1.2342696830060302e-64	1.7222424992889944e-9	2.2333869107586857e-15	4.0299984525652304e-6	-1.8221000630668065e-20	1.0407276028984462e-18	1.0557759249254472e-12	4.471747069120964e-12	8.228449927592746e-12
11300000	0.004997983271652115	1.6910487089346173e-49	1.2342696830060302e-64	1.7222424992889944e-9	2.2333869107586857e-15	4.0299984525652304e-6	-1.8220978573617984e-20	1.0407276028984462e-18	1.0557759249254472e-12	4.471747069120964e-12	8.228449927592746e-12
11400000	0.004997983271652115	1.6910487089346174e-49	1.2342696830060302e-64	1.7222424992889944e-9	2.2333869107586857e-15	4.0299984525652304e-6	-1.8220956516567903e-20	1.0407276028984462e-18	1.0557759249254472e-12	4.471747069120964e-12	8.228449927592746e-12
11500000	0.004997983271652115	1.6910487089346174e-49	1.2342696830060302e-64	1.7222424992889944e-9	2.2333869107586857e-15	4.0299984525652304e-6	-1.8220934459517822e-20	1.0407276028984462e-18	1.0557759249254472e-12	4.471747069120964e-12	8.228449927592746e-12
11600000	0.004997983271652115	1.6910487089346174e-49	1.2342696830060302e-64	1.7222424992889944e-9	2.2333869107586857e-15	4.0299984525652304e-6	-1.822091240246774e-20	1.0407276028984462e-18	1.0557759249254472e-12	4.471747069120964e-12	8.228449927592746e-12
11700000	0.004997983271652115	1.6910487089346174e-49	1.2342696830060302e-64	1.7222424992889946e-9	2.2333869107586857e-15	4.0299984525652304e-6	-1.822089034541766e-20	1.0407276028984462e-18	1.0557759249254472e-12	4.471747069120964e-12	8.228449927592746e-12
11800000	0.004997983271652115	1.6910487089346174e-49	1.2342696830060302e-64	1.7222424992889946e-9	2.2333869107586857e-15	4.0299984525652304e-6	-1.822086828836758e-20	1.0407276028984462e-18	1.0557759249254472e-12	4.471747069120964e-12	8.228449927592746e-12
11900000	0.004997983271652115	1.6910487089346174e-49	1.2342696830060304e-64	1.7222424992889946e-9	2.2333869107586857e-15	4.0299984525652304e-6	-1.8220846231317498e-20	1.0407276028984462e-18	1.0557759249254472e-12	4.471747069120964e-12	8.228449927592746e-12
12000000	0.004997983271652115	1.6910487089346174e-49	1.2342696830060304e-64	1.7222424992889946e-9	2.2333869107586857e-15	4.0299984525652304e-6	-1.8220824174267417e-20	1.0407276028984462e-18	1.0557759249254472e-12	4.471747069120964e-12	8.228449927592746e-12
12100000	0.004997983271652115	1.6910487089346176e-49	1.2342696830060304e-64	1.7222424992889946e-9	2.2333869107586857e-15	4.0299984525652304e-6	-1.8220802117217337e-20	1.0407276028984462e-18	1.0557759249254472e-12	4.471747069120964e-12	8.228449927592746e-12
12200000	0.004997983271652115	1.6910487089346176e-49	1.2342696830060304e-64	1.7222424992889946e-9	2.2333869107586857e-15	4.0299984525652304e-6	-1.8220780060167256e-20	1.0407276028984462e-18	1.0557759249254472e-12	4.471747069120964e-12	8.228449927592746e-12
12300000	0.004997983271652115	1.6910487089346176e-49	1.2342696830060304e-64	1.7222424992889946e-9	2.2333869107586857e-15	4.0299984525652304e-6	-1.8220758003117175e-20	1.0407276028984462e-18	1.0557759249254472e-12	4.471747069120964e-12	8.228449927592746e-12
12400000	0.004997983271652115	1.6910487089346176e-49	1.2342696830060304e-64	1.7222424992889946e-9	2.2333869107586857e-15	4.0299984525652304e-6	-1.8220735946067094e-20	1.0407276028984462e-18	1.0557759249254472e-12	4.471747069120964e-12	8.228449927592746e-12
12500000	0.004997983271652115	1.6910487089346176e-49	1.2342696830060304e-64	1.7222424992889946e-9	2.2333869107586857e-15	4.0299984525652304e-6	-1.8220713889017013e-20	1.0407276028984462e-18	1.0557759249254472e-12	4.471747069120964e-12	8.228449927592746e-12
12600000	0.004997983271652115	1.6910487089346176e-49	1.2342696830060304e-64	1.7222424992889946e-9	2.2333869107586857e-15	4.0299984525652304e-6	-1.8220691831966932e-20	1.0407276028984462e-18	1.0557759249254472e-12	4.471747069120964e-12	8.228449927592746e-12
12700000	0.004997983271652115	1.6910487089346178e-49	1.2342696830060304e-64	1.7222424992889946e-9	2.2333869107586857e-15	4.0299984525652304e-6	-1.822066977491685e-20	1.0407276028984462e-18	1.0557759249254472e-12	4.471747069120964e-12	8.228449927592746e-12
12800000	0.004997983271652115	1.6910487089346178e-49	1.2342696830060304e-64	1.7222424992889946e-9	2.2333869107586857e-15	4.0299984525652304e-6	-1.822064771786677e-20	1.0407276028984462e-18	1.0557759249254472e-12	4.471747069120964e-12	8.228449927592746e-12
12900000	0.004997983271652115	1.6910487089346178e-49	1.2342696830060304e-64	1.7222424992889946e-9	2.2333869107586857e-15	4.0299984525652304e-6	-1.822062566081669e-20	1.0407276028984462e-18	1.0557759249254472e-12	4.471747069120964e-12	8.228449927592746e-12
13000000	0.004997983271652115	1.6910487089346178e-49	1.2342696830060304e-64	1.7222424992889946e-9	2.2333869107586857e-15	4.0299984525652304e-6	-1.8220603603766608e-20	1.0407276028984462e-18	1.0557759249254474e-12	4.471747069120964e-12	8.228449927592746e-12
13100000	0.004997983271652115	1.6910487089346178e-49	1.2342696830060304e-64	1.7222424992889946e-9	2.2333869107586857e-15	4.0299984525652304e-6	-1.8220581546716527e-20	1.0407276028984462e-18	1.0557759249254474e-12	4.471747069120964e-12	8.228449927592746e-12
13200000	0.004997983271652115	1.6910487089346178e-49	1.2342696830060304e-64	1.7222424992889946e-9	2.2333869107586857e-15	4.0299984525652304e-6	-1.8220559489666446e-20	1.0407276028984462e-18	1.0557759249254474e-12	4.4717470691209646e-12	8.228449927592746e-12
13300000	0.004997983271652115	1.6910487089346178e-49	1.2342696830060304e-64	1.7222424992889946e-9	2.2333869107586857e-15	4.0299984525652304e-6	-1.8220537432616365e-20	1.0407276028984462e-18	1.0557759249254474e-12	4.4717470691209646e-12	8.228449927592746e-12
13400000	0.004997983271652115	1.691048708934618e-49	1.2342696830060304e-64	1.7222424992889946e-9	2.2333869107586857e-15	4.0299984525652304e-6	-1.8220515375566284e-20	1.0407276028984462e-18	1.0557759249254474e-12	4.4717470691209646e-12	8.228449927592746e-12
13500000	0.004997983271652115	1.691048708934618e-49	1.2342696830060304e-64	1.7222424992889946e-9	2.2333869107586857e-15	4.0299984525652304e-6	-1.8220493318516204e-20	1.0407276028984462e-18	1.0557759249254474e-12	4.4717470691209646e-12	8.228449927592746e-12
13600000	0.004997983271652115	1.691048708934618e-49	1.2342696830060304e-64	1.7222424992889946e-9	2.2333869107586857e-15	4.0299984525652304e-6	-1.8220471261466123e-20	1.0407276028984462e-18	1.0557759249254474e-12	4.4717470691209646e-12	8.228449927592746e-12
13700000	0.004997983271652115	1.691048708934618e-49	1.2342696830060304e-64	1.7222424992889946e-9	2.2333869107586857e-15	4.0299984525652304e-6	-1.8220449204416042e-20	1.0407276028984462e-18	1.0557759249254474e-12	4.4717470691209646e-12	8.228449927592746e-12
13800000	0.004997983271652115	1.691048708934618e-49	1.2342696830060304e-64	1.7222424992889946e-9	2.2333869107586857e-15	4.0299984525652304e-6	-1.822042714736596e-20	1.0407276028984462e-18	1.0557759249254474e-12	4.4717470691209646e-12	8.228449927592746e-12
13900000	0.004997983271652115	1.691048708934618e-49	1.2342696830060304e-64	1.7222424992889946e-9	2.2333869107586857e-15	4.0299984525652304e-6	-1.822040509031588e-20	1.0407276028984462e-18	1.0557759249254474e-12	4.4717470691209646e-12	8.228449927592746e-12
14000000	0.004997983271652115	1.691048708934618e-49	1.2342696830060304e-64	1.7222424992889946e-9	2.2333869107586857e-15	4.0299984525652304e-6	-1.82203830332658e-20	1.0407276028984462e-18	1.0557759249254474e-12	4.4717470691209646e-12	8.228449927592746e-12
14100000	0.004997983271652115	1.6910487089346182e-49	1.2342696830060304e-64	1.7222424992889946e-9	2.2333869107586857e-15	4.0299984525652304e-6	-1.8220360976215718e-20	1.0407276028984462e-18	1.0557759249254474e-12	4.4717470691209646e-12	8.228449927592746e-12
14200000	0.004997983271652115	1.6910487089346182e-49	1.2342696830060304e-64	1.7222424992889946e-9	2.2333869107586857e-15	4.0299984525652304e-6	-1.8220338919165637e-20	1.0407276028984462e-18	1.0557759249254474e-12	4.4717470691209646e-12	8.228449927592746e-12
14300000	0.004997983271652115	1.6910487089346182e-49	1.2342696830060304e-64	1.7222424992889946e-9	2.2333869107586857e-15	4.0299984525652304e-6	-1.8220316862115556e-20	1.0407276028984462e-18	1.0557759249254474e-12	4.4717470691209646e-12	8.228449927592746e-12
14400000	0.004997983271652115	1.6910487089346182e-49	1.2342696830060304e-64	1.7222424992889946e-9	2.2333869107586857e-15	4.0299984525652304e-6	-1.8220294805065475e-20	1.0407276028984462e-18	1.0557759249254474e-12	4.4717470691209646e-12	8.228449927592746e-12
14500000	0.004997983271652115	1.6910487089346182e-49	1.2342696830060304e-64	1.7222424992889946e-9	2.2333869107586857e-15	4.0299984525652304e-6	-1.8220272748015397e-20	1.0407276028984462e-18	1.0557759249254474e-12	4.4717470691209646e-12	8.228449927592746e-12
14600000	0.004997983271652115	1.6910487089346182e-49	1.2342696830060304e-64	1.7222424992889946e-9	2.2333869107586857e-15	4.0299984525652304e-6	-1.8220250690965316e-20	1.0407276028984462e-18	1.0557759249254474e-12	4.4717470691209646e-12	8.228449927592746e-12
14700000	0.004997983271652115	1.6910487089346182e-49	1.2342696830060304e-64	1.7222424992889946e-9	2.2333869107586857e-15	4.0299984525652304e-6	-1.8220228633915235e-20	1.0407276028984462e-18	1.0557759249254474e-12	4.4717470691209646e-12	8.228449927592746e-12
14800000	0.004997983271652115	1.6910487089346182e-49	1.2342696830060304e-64	1.7222424992889946e-9	2.2333869107586857e-15	4.0299984525652304e-6	-1.8220206576865154e-20	1.0407276028984462e-18	1.0557759249254474e-12	4.4717470691209646e-12	8.228449927592746e-12
14900000	0.004997983271652115	1.6910487089346184e-49	1.2342696830060304e-64	1.7222424992889946e-9	2.2333869107586857e-15	4.0299984525652304e-6	-1.8220184519815074e-20	1.0407276028984462e-18	1.0557759249254474e-12	4.4717470691209646e-12	8.228449927592746e-12
15000000	0.004997983271652115	1.6910487089346184e-49	1.2342696830060304e-64	1.7222424992889946e-9	2.2333869107586857e-15	4.0299984525652304e-6	-1.8220162462764993e-20	1.0407276028984462e-18	1.0557759249254474e-12	4.4717470691209646e-12	8.228449927592746e-12
15100000	0.004997983271652115	1.6910487089346184e-49	1.2342696830060304e-64	1.7222424992889946e-9	2.2333869107586857e-15	4.0299984525652304e-6	-1.8220140405714912e-20	1.0407276028984462e-18	1.0557759249254474e-12	4.4717470691209646e-12	8.228449927592746e-12
15200000	0.004997983271652115	1.6910487089346184e-49	1.2342696830060304e-64	1.7222424992889946e-9	2.2333869107586857e-15	4.0299984525652304e-6	-1.822011834866483e-20	1.0407276028984462e-18	1.0557759249254474e-12	4.4717470691209646e-12	8.228449927592746e-12
15300000	0.004997983271652115	1.6910487089346184e-49	1.2342696830060304e-64	1.7222424992889946e-9	2.2333869107586857e-15	4.0299984525652304e-6	-1.822009629161475e-20	1.0407276028984462e-18	1.0557759249254474e-12	4.4717470691209646e-12	8.228449927592746e-12
15400000	0.004997983271652115	1.6910487089346184e-49	1.2342696830060304e-64	1.7222424992889946e-9	2.2333869107586857e-15	4.0299984525652304e-6	-1.822007423456467e-20	1.0407276028984462e-18	1.0557759249254474e-12	4.4717470691209646e-12	8.228449927592746e-12
15500000	0.004997983271652115	1.6910487089346184e-49	1.2342696830060304e-64	1.7222424992889946e-9	2.2333869107586857e-15	4.0299984525652304e-6	-1.8220052177514588e-20	1.0407276028984462e-18	1.0557759249254474e-12	4.4717470691209646e-12	8.228449927592746e-12
15600000	0.004997983271652115	1.6910487089346184e-49	1.2342696830060304e-64	1.7222424992889946e-9	2.2333869107586857e-15	4.0299984525652304e-6	-1.8220030120464507e-20	1.0407276028984462e-18	1.0557759249254474e-12	4.4717470691209646e-12	8.228449927592746e-12
15700000	0.004997983271652115	1.6910487089346184e-49	1.2342696830060304e-64	1.7222424992889946e-9	2.2333869107586857e-15	4.0299984525652304e-6	-1.8220008063414426e-20	1.0407276028984462e-18	1.0557759249254474e-12	4.4717470691209646e-12	8.228449927592746e-12
15800000	0.004997983271652115	1.6910487089346184e-49	1.2342696830060304e-64	1.7222424992889946e-9	2.2333869107586857e-15	4.0299984525652304e-6	-1.8219986006364345e-20	1.0407276028984462e-18	1.0557759249254474e-12	4.4717470691209646e-12	8.228449927592746e-12
15900000	0.004997983271652115	1.6910487089346184e-49	1.2342696830060304e-64	1.7222424992889946e-9	2.2333869107586857e-15	4.0299984525652304e-6	-1.8219963949314264e-20	1.0407276028984462e-18	1.0557759249254474e-12	4.4717470691209646e-12	8.228449927592746e-12
16000000	0.004997983271652115	1.6910487089346184e-49	1.2342696830060304e-64	1.7222424992889946e-9	2.2333869107586857e-15	4.0299984525652304e-6	-1.8219941892264183e-20	1.0407276028984462e-18	1.0557759249254474e-12	4.4717470691209646e-12	8.228449927592746e-12
16100000	0.004997983271652115	1.6910487089346184e-49	1.2342696830060304e-64	1.7222424992889946e-9	2.2333869107586857e-15	4.0299984525652304e-6	-1.8219919835214102e-20	1.0407276028984462e-18	1.0557759249254474e-12	4.4717470691209646e-12	8.228449927592746e-12
16200000	0.004997983271652115	1.6910487089346184e-49	1.2342696830060304e-64	1.7222424992889946e-9	2.2333869107586857e-15	4.0299984525652304e-6	-1.821989777816402e-20	1.0407276028984462e-18	1.0557759249254474e-12	4.4717470691209646e-12	8.228449927592746e-12
16300000	0.004997983271652115	1.6910487089346184e-49	1.2342696830060304e-64	1.7222424992889946e-9	2.2333869107586857e-15	4.0299984525652304e-6	-1.821987572111394e-20	1.0407276028984462e-18	1.0557759249254474e-12	4.4717470691209646e-12	8.228449927592746e-12
16400000	0.004997983271652115	1.6910487089346184e-49	1.2342696830060304e-64	1.7222424992889946e-9	2.2333869107586857e-15	4.0299984525652304e-6	-1.821985366406386e-20	1.0407276028984462e-18	1.0557759249254474e-12	4.4717470691209646e-12	8.228449927592746e-12
16500000	0.004997983271652115	1.6910487089346186e-49	1.2342696830060304e-64	1.7222424992889946e-9	2.2333869107586857e-15	4.0299984525652304e-6	-1.821983160701378e-20	1.0407276028984462e-18	1.0557759249254474e-12	4.4717470691209646e-12	8.228449927592746e-12
16600000	0.004997983271652115	1.6910487089346186e-49	1.2342696830060304e-64	1.7222424992889946e-9	2.2333869107586857e-15	4.0299984525652304e-6	-1.8219809549963698e-20	1.0407276028984462e-18	1.0557759249254474e-12	4.4717470691209646e-12	8.228449927592746e-12
16700000	0.004997983271652115	1.6910487089346186e-49	1.2342696830060304e-64	1.7222424992889946e-9	2.2333869107586857e-15	4.0299984525652304e-6	-1.8219787492913617e-20	1.0407276028984462e-18	1.0557759249254474e-12	4.4717470691209646e-12	8.228449927592746e-12
16800000	0.004997983271652115	1.6910487089346186e-49	1.2342696830060304e-64	1.7222424992889946e-9	2.2333869107586857e-15	4.0299984525652304e-6	-1.8219765435863536e-20	1.0407276028984462e-18	1.0557759249254474e-12	4.4717470691209646e-12	8.228449927592746e-12
16900000	0.004997983271652115	1.6910487089346186e-49	1.2342696830060304e-64	1.7222424992889946e-9	2.2333869107586857e-15	4.0299984525652304e-6	-1.8219743378813455e-20	1.0407276028984462e-18	1.0557759249254474e-12	4.4717470691209646e-12	8.228449927592746e-12
17000000	0.004997983271652115	1.6910487089346186e-49	1.2342696830060304e-64	1.7222424992889946e-9	2.2333869107586857e-15	4.0299984525652304e-6	-1.8219721321763374e-20	1.0407276028984462e-18	1.0557759249254474e-12	4.4717470691209646e-12	8.228449927592746e-12
17100000	0.004997983271652115	1.6910487089346186e-49	1.2342696830060304e-64	1.7222424992889946e-9	2.2333869107586857e-15	4.0299984525652304e-6	-1.8219699264713293e-20	1.0407276028984462e-18	1.0557759249254474e-12	4.4717470691209646e-12	8.228449927592746e-12
17200000	0.004997983271652115	1.6910487089346186e-49	1.2342696830060304e-64	1.7222424992889946e-9	2.2333869107586857e-15	4.0299984525652304e-6	-1.8219677207663212e-20	1.0407276028984462e-18	1.0557759249254474e-12	4.4717470691209646e-12	8.228449927592746e-12
17300000	0.004997983271652115	1.6910487089346186e-49	1.2342696830060304e-64	1.7222424992889946e-9	2.2333869107586857e-15	4.0299984525652304e-6	-1.821965515061313e-20	1.0407276028984462e-18	1.0557759249254474e-12	4.4717470691209646e-12	8.228449927592746e-12
17400000	0.004997983271652115	1.6910487089346186e-49	1.2342696830060304e-64	1.7222424992889946e-9	2.2333869107586857e-15	4.0299984525652304e-6	-1.821963309356305e-20	1.0407276028984462e-18	1.0557759249254474e-12	4.4717470691209646e-12	8.228449927592746e-12
17500000	0.004997983271652115	1.6910487089346186e-49	1.2342696830060304e-64	1.7222424992889946e-9	2.2333869107586857e-15	4.0299984525652304e-6	-1.821961103651297e-20	1.0407276028984462e-18	1.0557759249254474e-12	4.4717470691209646e-12	8.228449927592746e-12
17600000	0.004997983271652115	1.6910487089346186e-49	1.2342696830060304e-64	1.7222424992889946e-9	2.2333869107586857e-15	4.0299984525652304e-6	-1.8219588979462888e-20	1.0407276028984462e-18	1.0557759249254474e-12	4.4717470691209646e-12	8.228449927592746e-12
17700000	0.004997983271652115	1.6910487089346186e-49	1.2342696830060304e-64	1.7222424992889946e-9	2.2333869107586857e-15	4.0299984525652304e-6	-1.8219566922412808e-20	1.0407276028984462e-18	1.0557759249254474e-12	4.4717470691209646e-12	8.228449927592746e-12
17800000	0.004997983271652115	1.6910487089346186e-49	1.2342696830060304e-64	1.7222424992889946e-9	2.2333869107586857e-15	4.0299984525652304e-6	-1.821954486536273e-20	1.0407276028984462e-18	1.0557759249254474e-12	4.4717470691209646e-12	8.228449927592746e-12
17900000	0.004997983271652115	1.6910487089346186e-49	1.2342696830060304e-64	1.7222424992889946e-9	2.2333869107586857e-15	4.0299984525652304e-6	-1.821952280831265e-20	1.0407276028984462e-18	1.0557759249254474e-12	4.4717470691209646e-12	8.228449927592746e-12
18000000	0.004997983271652115	1.6910487089346186e-49	1.2342696830060304e-64	1.7222424992889946e-9	2.2333869107586857e-15	4.0299984525652304e-6	-1.8219500751262568e-20	1.0407276028984462e-18	1.0557759249254474e-12	4.4717470691209646e-12	8.228449927592746e-12
18100000	0.004997983271652115	1.6910487089346186e-49	1.2342696830060304e-64	1.7222424992889946e-9	2.2333869107586857e-15	4.0299984525652304e-6	-1.8219478694212487e-20	1.0407276028984462e-18	1.0557759249254474e-12	4.4717470691209646e-12	8.228449927592746e-12
18200000	0.004997983271652115	1.6910487089346186e-49	1.2342696830060304e-64	1.7222424992889946e-9	2.2333869107586857e-15	4.0299984525652304e-6	-1.8219456637162406e-20	1.0407276028984462e-18	1.0557759249254474e-12	4.4717470691209646e-12	8.228449927592746e-12
18300000	0.004997983271652115	1.6910487089346186e-49	1.2342696830060304e-64	1.7222424992889946e-9	2.2333869107586857e-15	4.0299984525652304e-6	-1.8219434580112325e-20	1.0407276028984462e-18	1.0557759249254474e-12	4.4717470691209646e-12	8.228449927592746e-12
18400000	0.004997983271652115	1.6910487089346186e-49	1.2342696830060304e-64	1.7222424992889946e-9	2.2333869107586857e-15	4.0299984525652304e-6	-1.8219412523062244e-20	1.0407276028984462e-18	1.0557759249254474e-12	4.4717470691209646e-12	8.228449927592746e-12
18500000	0.004997983271652115	1.6910487089346186e-49	1.2342696830060304e-64	1.7222424992889946e-9	2.2333869107586857e-15	4.0299984525652304e-6	-1.8219390466012163e-20	1.0407276028984462e-18	1.0557759249254474e-12	4.4717470691209646e-12	8.228449927592746e-12
18600000	0.004997983271652115	1.6910487089346186e-49	1.2342696830060304e-64	1.7222424992889946e-9	2.2333869107586857e-15	4.0299984525652304e-6	-1.8219368408962082e-20	1.0407276028984462e-18	1.0557759249254474e-12	4.4717470691209646e-12	8.228449927592746e-12
18700000	0.004997983271652115	1.6910487089346186e-49	1.2342696830060304e-64	1.7222424992889946e-9	2.2333869107586857e-15	4.0299984525652304e-6	-1.8219346351912e-20	1.0407276028984462e-18	1.0557759249254474e-12	4.4717470691209646e-12	8.228449927592746e-12
18800000	0.004997983271652115	1.6910487089346186e-49	1.2342696830060304e-64	1.7222424992889946e-9	2.2333869107586857e-15	4.0299984525652304e-6	-1.821932429486192e-20	1.0407276028984462e-18	1.0557759249254474e-12	4.4717470691209646e-12	8.228449927592746e-12
18900000	0.004997983271652115	1.6910487089346186e-49	1.2342696830060304e-64	1.7222424992889946e-9	2.2333869107586857e-15	4.0299984525652304e-6	-1.821930223781184e-20	1.0407276028984462e-18	1.0557759249254474e-12	4.4717470691209646e-12	8.228449927592746e-12
19000000	0.004997983271652115	1.6910487089346186e-49	1.2342696830060304e-64	1.7222424992889946e-9	2.2333869107586857e-15	4.0299984525652304e-6	-1.8219280180761758e-20	1.0407276028984462e-18	1.0557759249254474e-12	4.4717470691209646e-12	8.228449927592746e-12
19100000	0.004997983271652115	1.6910487089346186e-49	1.2342696830060304e-64	1.7222424992889946e-9	2.2333869107586857e-15	4.0299984525652304e-6	-1.8219258123711678e-20	1.0407276028984462e-18	1.0557759249254474e-12	4.4717470691209646e-12	8.228449927592746e-12
19200000	0.004997983271652115	1.6910487089346186e-49	1.2342696830060304e-64	1.7222424992889946e-9	2.2333869107586857e-15	4.0299984525652304e-6	-1.8219236066661597e-20	1.0407276028984462e-18	1.0557759249254474e-12	4.4717470691209646e-12	8.228449927592746e-12
19300000	0.004997983271652115	1.6910487089346186e-49	1.2342696830060304e-64	1.7222424992889946e-9	2.2333869107586857e-15	4.0299984525652304e-6	-1.8219214009611516e-20	1.0407276028984462e-18	1.0557759249254474e-12	4.4717470691209646e-12	8.228449927592746e-12
19400000	0.004997983271652115	1.6910487089346186e-49	1.2342696830060304e-64	1.7222424992889946e-9	2.2333869107586857e-15	4.0299984525652304e-6	-1.8219191952561435e-20	1.0407276028984462e-18	1.0557759249254474e-12	4.4717470691209646e-12	8.228449927592746e-12
19500000	0.004997983271652115	1.6910487089346186e-49	1.2342696830060304e-64	1.7222424992889946e-9	2.2333869107586857e-15	4.0299984525652304e-6	-1.8219169895511354e-20	1.0407276028984462e-18	1.0557759249254474e-12	4.4717470691209646e-12	8.228449927592746e-12
19600000	0.004997983271652115	1.6910487089346186e-49	1.2342696830060304e-64	1.7222424992889946e-9	2.2333869107586857e-15	4.0299984525652304e-6	-1.8219147838461273e-20	1.0407276028984462e-18	1.0557759249254474e-12	4.4717470691209646e-12	8.228449927592746e-12
19700000	0.004997983271652115	1.6910487089346186e-49	1.2342696830060304e-64	1.7222424992889946e-9	2.2333869107586857e-15	4.0299984525652304e-6	-1.8219125781411192e-20	1.0407276028984462e-18	1.0557759249254474e-12	4.4717470691209646e-12	8.228449927592746e-12
19800000	0.004997983271652115	1.6910487089346186e-49	1.2342696830060304e-64	1.7222424992889946e-9	2.2333869107586857e-15	4.0299984525652304e-6	-1.821910372436111e-20	1.0407276028984462e-18	1.0557759249254474e-12	4.4717470691209646e-12	8.228449927592746e-12
19900000	0.004997983271652115	1.6910487089346186e-49	1.2342696830060304e-64	1.7222424992889946e-9	2.2333869107586857e-15	4.0299984525652304e-6	-1.821908166731103e-20	1.0407276028984462e-18	1.0557759249254474e-12	4.4717470691209646e-12	8.228449927592746e-12
20000000	0.004997983271652115	1.6910487089346186e-49	1.2342696830060304e-64	1.7222424992889946e-9	2.2333869107586857e-15	4.0299984525652304e-6	-1.821905961026095e-20	1.0407276028984462e-18	1.0557759249254474e-12	4.4717470691209646e-12	8.228449927592746e-12
20100000	0.004997983271652115	1.6910487089346186e-49	1.2342696830060304e-64	1.7222424992889946e-9	2.2333869107586857e-15	4.0299984525652304e-6	-1.8219037553210868e-20	1.0407276028984462e-18	1.0557759249254474e-12	4.4717470691209646e-12	8.228449927592746e-12
20200000	0.004997983271652115	1.6910487089346186e-49	1.2342696830060304e-64	1.7222424992889946e-9	2.2333869107586857e-15	4.0299984525652304e-6	-1.8219015496160787e-20	1.0407276028984462e-18	1.0557759249254474e-12	4.4717470691209646e-12	8.228449927592746e-12
20300000	0.004997983271652115	1.6910487089346186e-49	1.2342696830060304e-64	1.7222424992889946e-9	2.2333869107586857e-15	4.0299984525652304e-6	-1.8218993439110706e-20	1.0407276028984462e-18	1.0557759249254474e-12	4.4717470691209646e-12	8.228449927592746e-12
20400000	0.004997983271652115	1.6910487089346186e-49	1.2342696830060304e-64	1.7222424992889946e-9	2.2333869107586857e-15	4.0299984525652304e-6	-1.8218971382060625e-20	1.0407276028984462e-18	1.0557759249254474e-12	4.4717470691209646e-12	8.228449927592746e-12
20500000	0.004997983271652115	1.6910487089346186e-49	1.2342696830060304e-64	1.7222424992889946e-9	2.2333869107586857e-15	4.0299984525652304e-6	-1.8218949325010545e-20	1.0407276028984462e-18	1.0557759249254474e-12	4.4717470691209646e-12	8.228449927592746e-12
20600000	0.004997983271652115	1.6910487089346186e-49	1.2342696830060304e-64	1.7222424992889946e-9	2.2333869107586857e-15	4.0299984525652304e-6	-1.8218927267960464e-20	1.0407276028984462e-18	1.0557759249254474e-12	4.4717470691209646e-12	8.228449927592746e-12
20700000	0.004997983271652115	1.6910487089346186e-49	1.2342696830060304e-64	1.7222424992889946e-9	2.2333869107586857e-15	4.0299984525652304e-6	-1.8218905210910383e-20	1.0407276028984462e-18	1.0557759249254474e-12	4.4717470691209646e-12	8.228449927592746e-12
20800000	0.004997983271652115	1.6910487089346186e-49	1.2342696830060304e-64	1.7222424992889946e-9	2.2333869107586857e-15	4.0299984525652304e-6	-1.8218883153860302e-20	1.0407276028984462e-18	1.0557759249254474e-12	4.4717470691209646e-12	8.228449927592746e-12
20900000	0.004997983271652115	1.6910487089346186e-49	1.2342696830060304e-64	1.7222424992889946e-9	2.2333869107586857e-15	4.0299984525652304e-6	-1.821886109681022e-20	1.0407276028984462e-18	1.0557759249254474e-12	4.4717470691209646e-12	8.228449927592746e-12
21000000	0.004997983271652115	1.6910487089346186e-49	1.2342696830060304e-64	1.7222424992889946e-9	2.2333869107586857e-15	4.0299984525652304e-6	-1.821883903976014e-20	1.0407276028984464e-18	1.0557759249254474e-12	4.4717470691209646e-12	8.228449927592746e-12
21100000	0.004997983271652115	1.6910487089346186e-49	1.2342696830060304e-64	1.7222424992889946e-9	2.2333869107586857e-15	4.0299984525652304e-6	-1.821881698271006e-20	1.0407276028984464e-18	1.0557759249254474e-12	4.4717470691209646e-12	8.228449927592746e-12
21200000	0.004997983271652115	1.6910487089346186e-49	1.2342696830060304e-64	1.7222424992889946e-9	2.2333869107586857e-15	4.0299984525652304e-6	-1.821879492565998e-20	1.0407276028984464e-18	1.0557759249254474e-12	4.4717470691209646e-12	8.228449927592746e-12
21300000	0.004997983271652115	1.6910487089346186e-49	1.2342696830060304e-64	1.7222424992889946e-9	2.2333869107586857e-15	4.0299984525652304e-6	-1.82187728686099e-20	1.0407276028984464e-18	1.0557759249254474e-12	4.4717470691209646e-12	8.228449927592746e-12
21400000	0.004997983271652115	1.6910487089346186e-49	1.2342696830060304e-64	1.7222424992889946e-9	2.2333869107586857e-15	4.0299984525652304e-6	-1.821875081155982e-20	1.0407276028984464e-18	1.0557759249254474e-12	4.4717470691209646e-12	8.228449927592746e-12
21500000	0.004997983271652115	1.6910487089346186e-49	1.2342696830060304e-64	1.7222424992889946e-9	2.2333869107586857e-15	4.029998452565231e-6	-1.8218728754509738e-20	1.0407276028984464e-18	1.0557759249254474e-12	4.4717470691209646e-12	8.228449927592746e-12
21600000	0.004997983271652115	1.6910487089346186e-49	1.2342696830060304e-64	1.7222424992889946e-9	2.2333869107586857e-15	4.029998452565231e-6	-1.8218706697459657e-20	1.0407276028984464e-18	1.0557759249254474e-12	4.4717470691209646e-12	8.228449927592746e-12
21700000	0.004997983271652115	1.6910487089346186e-49	1.2342696830060304e-64	1.7222424992889946e-9	2.2333869107586857e-15	4.029998452565231e-6	-1.8218684640409576e-20	1.0407276028984464e-18	1.0557759249254474e-12	4.4717470691209646e-12	8.228449927592746e-12
21800000	0.004997983271652115	1.6910487089346186e-49	1.2342696830060304e-64	1.7222424992889946e-9	2.2333869107586857e-15	4.029998452565231e-6	-1.8218662583359495e-20	1.0407276028984464e-18	1.0557759249254474e-12	4.4717470691209646e-12	8.228449927592746e-12
21900000	0.004997983271652115	1.6910487089346186e-49	1.2342696830060302e-64	1.7222424992889946e-9	2.2333869107586857e-15	4.029998452565231e-6	-1.8218640526309415e-20	1.0407276028984464e-18	1.0557759249254474e-12	4.4717470691209646e-12	8.228449927592746e-12
22000000	0.004997983271652115	1.6910487089346184e-49	1.2342696830060302e-64	1.7222424992889946e-9	2.2333869107586857e-15	4.029998452565231e-6	-1.8218618469259334e-20	1.0407276028984464e-18	1.0557759249254474e-12	4.4717470691209646e-12	8.228449927592746e-12
22100000	0.004997983271652115	1.6910487089346184e-49	1.2342696830060302e-64	1.7222424992889946e-9	2.2333869107586857e-15	4.029998452565231e-6	-1.8218596412209253e-20	1.0407276028984464e-18	1.0557759249254474e-12	4.4717470691209646e-12	8.228449927592746e-12
22200000	0.004997983271652115	1.6910487089346184e-49	1.2342696830060302e-64	1.7222424992889946e-9	2.2333869107586857e-15	4.029998452565231e-6	-1.8218574355159172e-20	1.0407276028984464e-18	1.0557759249254474e-12	4.4717470691209646e-12	8.228449927592746e-12
22300000	0.004997983271652115	1.6910487089346184e-49	1.2342696830060302e-64	1.7222424992889946e-9	2.2333869107586857e-15	4.029998452565231e-6	-1.821855229810909e-20	1.0407276028984464e-18	1.0557759249254474e-12	4.4717470691209646e-12	8.228449927592746e-12
22400000	0.004997983271652115	1.6910487089346184e-49	1.2342696830060302e-64	1.7222424992889946e-9	2.2333869107586857e-15	4.029998452565231e-6	-1.821853024105901e-20	1.0407276028984464e-18	1.0557759249254474e-12	4.4717470691209646e-12	8.228449927592746e-12
22500000	0.004997983271652115	1.6910487089346184e-49	1.2342696830060302e-64	1.7222424992889946e-9	2.2333869107586857e-15	4.029998452565231e-6	-1.821850818400893e-20	1.0407276028984464e-18	1.0557759249254474e-12	4.4717470691209646e-12	8.228449927592746e-12
22600000	0.004997983271652115	1.6910487089346184e-49	1.2342696830060302e-64	1.7222424992889946e-9	2.2333869107586857e-15	4.029998452565231e-6	-1.8218486126958848e-20	1.0407276028984464e-18	1.0557759249254474e-12	4.4717470691209646e-12	8.228449927592746e-12
22700000	0.004997983271652115	1.6910487089346184e-49	1.2342696830060302e-64	1.7222424992889946e-9	2.2333869107586857e-15	4.029998452565231e-6	-1.8218464069908767e-20	1.0407276028984464e-18	1.0557759249254474e-12	4.4717470691209646e-12	8.228449927592746e-12
22800000	0.004997983271652115	1.6910487089346184e-49	1.2342696830060302e-64	1.7222424992889946e-9	2.2333869107586857e-15	4.029998452565231e-6	-1.8218442012858686e-20	1.0407276028984464e-18	1.0557759249254474e-12	4.4717470691209646e-12	8.228449927592746e-12
22900000	0.004997983271652115	1.6910487089346184e-49	1.2342696830060302e-64	1.7222424992889946e-9	2.2333869107586857e-15	4.029998452565231e-6	-1.8218419955808605e-20	1.0407276028984464e-18	1.0557759249254474e-12	4.4717470691209646e-12	8.228449927592746e-12
23000000	0.004997983271652115	1.6910487089346184e-49	1.2342696830060302e-64	1.7222424992889946e-9	2.2333869107586857e-15	4.029998452565231e-6	-1.8218397898758524e-20	1.0407276028984464e-18	1.0557759249254474e-12	4.4717470691209646e-12	8.228449927592746e-12
23100000	0.004997983271652115	1.6910487089346184e-49	1.2342696830060302e-64	1.7222424992889946e-9	2.2333869107586857e-15	4.029998452565231e-6	-1.8218375841708443e-20	1.0407276028984464e-18	1.0557759249254474e-12	4.4717470691209646e-12	8.228449927592746e-12
23200000	0.004997983271652115	1.6910487089346184e-49	1.2342696830060302e-64	1.7222424992889946e-9	2.2333869107586857e-15	4.029998452565231e-6	-1.8218353784658362e-20	1.0407276028984464e-18	1.0557759249254474e-12	4.4717470691209646e-12	8.228449927592746e-12
23300000	0.004997983271652115	1.6910487089346184e-49	1.2342696830060302e-64	1.7222424992889946e-9	2.2333869107586857e-15	4.029998452565231e-6	-1.8218331727608282e-20	1.0407276028984464e-18	1.0557759249254474e-12	4.4717470691209646e-12	8.228449927592746e-12
23400000	0.004997983271652115	1.6910487089346184e-49	1.2342696830060302e-64	1.7222424992889946e-9	2.2333869107586857e-15	4.029998452565231e-6	-1.82183096705582e-20	1.0407276028984464e-18	1.0557759249254474e-12	4.4717470691209646e-12	8.228449927592746e-12
23500000	0.004997983271652115	1.6910487089346184e-49	1.2342696830060302e-64	1.7222424992889946e-9	2.2333869107586857e-15	4.029998452565231e-6	-1.821828761350812e-20	1.0407276028984464e-18	1.0557759249254474e-12	4.4717470691209646e-12	8.228449927592746e-12
23600000	0.004997983271652115	1.6910487089346184e-49	1.2342696830060302e-64	1.7222424992889946e-9	2.2333869107586857e-15	4.029998452565231e-6	-1.821826555645804e-20	1.0407276028984464e-18	1.0557759249254474e-12	4.4717470691209646e-12	8.228449927592746e-12
23700000	0.004997983271652115	1.6910487089346184e-49	1.2342696830060302e-64	1.7222424992889946e-9	2.2333869107586857e-15	4.029998452565231e-6	-1.8218243499407958e-20	1.0407276028984464e-18	1.0557759249254474e-12	4.4717470691209646e-12	8.228449927592746e-12
23800000	0.004997983271652115	1.6910487089346184e-49	1.2342696830060302e-64	1.7222424992889946e-9	2.2333869107586857e-15	4.029998452565231e-6	-1.8218221442357877e-20	1.0407276028984464e-18	1.0557759249254474e-12	4.4717470691209646e-12	8.228449927592746e-12
23900000	0.004997983271652115	1.6910487089346184e-49	1.2342696830060302e-64	1.7222424992889946e-9	2.2333869107586857e-15	4.029998452565231e-6	-1.8218199385307796e-20	1.0407276028984464e-18	1.0557759249254474e-12	4.4717470691209646e-12	8.228449927592746e-12
24000000	0.004997983271652115	1.6910487089346184e-49	1.2342696830060302e-64	1.7222424992889946e-9	2.2333869107586857e-15	4.029998452565231e-6	-1.8218177328257715e-20	1.0407276028984464e-18	1.0557759249254474e-12	4.4717470691209646e-12	8.228449927592746e-12
24100000	0.004997983271652115	1.6910487089346184e-49	1.2342696830060302e-64	1.7222424992889946e-9	2.2333869107586857e-15	4.029998452565231e-6	-1.8218155271207634e-20	1.0407276028984464e-18	1.0557759249254474e-12	4.4717470691209646e-12	8.228449927592746e-12
24200000	0.004997983271652115	1.6910487089346184e-49	1.2342696830060302e-64	1.7222424992889946e-9	2.2333869107586857e-15	4.029998452565231e-6	-1.8218133214157553e-20	1.0407276028984464e-18	1.0557759249254474e-12	4.4717470691209646e-12	8.228449927592746e-12
24300000	0.004997983271652115	1.6910487089346184e-49	1.2342696830060302e-64	1.7222424992889946e-9	2.2333869107586857e-15	4.029998452565231e-6	-1.8218111157107472e-20	1.0407276028984464e-18	1.0557759249254474e-12	4.4717470691209646e-12	8.228449927592746e-12
24400000	0.004997983271652115	1.6910487089346184e-49	1.2342696830060302e-64	1.7222424992889946e-9	2.2333869107586857e-15	4.029998452565231e-6	-1.821808910005739e-20	1.0407276028984464e-18	1.0557759249254474e-12	4.4717470691209646e-12	8.228449927592746e-12
24500000	0.004997983271652115	1.6910487089346184e-49	1.2342696830060302e-64	1.7222424992889946e-9	2.2333869107586857e-15	4.029998452565231e-6	-1.8218067043007313e-20	1.0407276028984464e-18	1.0557759249254474e-12	4.4717470691209646e-12	8.228449927592746e-12
24600000	0.004997983271652115	1.6910487089346184e-49	1.2342696830060302e-64	1.7222424992889946e-9	2.2333869107586857e-15	4.029998452565231e-6	-1.8218044985957233e-20	1.0407276028984464e-18	1.0557759249254474e-12	4.4717470691209646e-12	8.228449927592746e-12
24700000	0.004997983271652115	1.6910487089346184e-49	1.2342696830060302e-64	1.7222424992889946e-9	2.2333869107586857e-15	4.029998452565231e-6	-1.8218022928907152e-20	1.0407276028984464e-18	1.0557759249254474e-12	4.4717470691209646e-12	8.228449927592746e-12
24800000	0.004997983271652115	1.6910487089346184e-49	1.2342696830060302e-64	1.7222424992889946e-9	2.2333869107586857e-15	4.029998452565231e-6	-1.821800087185707e-20	1.0407276028984464e-18	1.0557759249254474e-12	4.4717470691209646e-12	8.228449927592746e-12
24900000	0.004997983271652115	1.6910487089346184e-49	1.2342696830060302e-64	1.7222424992889946e-9	2.2333869107586857e-15	4.029998452565231e-6	-1.821797881480699e-20	1.0407276028984464e-18	1.0557759249254474e-12	4.4717470691209646e-12	8.228449927592746e-12
25000000	0.004997983271652115	1.6910487089346184e-49	1.2342696830060302e-64	1.7222424992889946e-9	2.2333869107586857e-15	4.029998452565231e-6	-1.821795675775691e-20	1.0407276028984464e-18	1.0557759249254474e-12	4.4717470691209646e-12	8.228449927592746e-12
25100000	0.004997983271652115	1.6910487089346184e-49	1.2342696830060302e-64	1.7222424992889946e-9	2.2333869107586857e-15	4.029998452565231e-6	-1.8217934700706828e-20	1.0407276028984464e-18	1.0557759249254474e-12	4.4717470691209646e-12	8.228449927592746e-12
25200000	0.004997983271652115	1.6910487089346184e-49	1.2342696830060302e-64	1.7222424992889946e-9	2.2333869107586857e-15	4.029998452565231e-6	-1.8217912643656747e-20	1.0407276028984464e-18	1.0557759249254474e-12	4.4717470691209646e-12	8.228449927592746e-12
25300000	0.004997983271652115	1.6910487089346184e-49	1.2342696830060302e-64	1.7222424992889946e-9	2.2333869107586857e-15	4.029998452565231e-6	-1.8217890586606666e-20	1.0407276028984464e-18	1.0557759249254474e-12	4.4717470691209646e-12	8.228449927592746e-12
25400000	0.004997983271652115	1.6910487089346184e-49	1.2342696830060302e-64	1.7222424992889946e-9	2.2333869107586857e-15	4.029998452565231e-6	-1.8217868529556585e-20	1.0407276028984464e-18	1.0557759249254474e-12	4.4717470691209646e-12	8.228449927592746e-12
25500000	0.004997983271652115	1.6910487089346184e-49	1.2342696830060302e-64	1.7222424992889946e-9	2.2333869107586857e-15	4.029998452565231e-6	-1.8217846472506504e-20	1.0407276028984464e-18	1.0557759249254474e-12	4.4717470691209646e-12	8.228449927592746e-12
25600000	0.004997983271652115	1.6910487089346184e-49	1.2342696830060302e-64	1.7222424992889946e-9	2.2333869107586857e-15	4.029998452565231e-6	-1.8217824415456423e-20	1.0407276028984464e-18	1.0557759249254474e-12	4.4717470691209646e-12	8.228449927592746e-12
25700000	0.004997983271652115	1.6910487089346184e-49	1.2342696830060302e-64	1.7222424992889946e-9	2.2333869107586857e-15	4.029998452565231e-6	-1.8217802358406342e-20	1.0407276028984464e-18	1.0557759249254474e-12	4.4717470691209646e-12	8.228449927592746e-12
25800000	0.004997983271652115	1.6910487089346184e-49	1.2342696830060302e-64	1.7222424992889946e-9	2.2333869107586857e-15	4.029998452565231e-6	-1.821778030135626e-20	1.0407276028984464e-18	1.0557759249254474e-12	4.4717470691209646e-12	8.228449927592746e-12
25900000	0.004997983271652115	1.6910487089346184e-49	1.2342696830060302e-64	1.7222424992889946e-9	2.2333869107586857e-15	4.029998452565231e-6	-1.821775824430618e-20	1.0407276028984464e-18	1.0557759249254474e-12	4.4717470691209646e-12	8.228449927592746e-12
26000000	0.004997983271652115	1.6910487089346184e-49	1.2342696830060302e-64	1.7222424992889946e-9	2.2333869107586857e-15	4.029998452565231e-6	-1.82177361872561e-20	1.0407276028984464e-18	1.0557759249254474e-12	4.4717470691209646e-12	8.228449927592746e-12
26100000	0.004997983271652115	1.6910487089346184e-49	1.2342696830060302e-64	1.7222424992889946e-9	2.2333869107586857e-15	4.029998452565231e-6	-1.821771413020602e-20	1.0407276028984464e-18	1.0557759249254474e-12	4.4717470691209646e-12	8.228449927592746e-12
26200000	0.004997983271652115	1.6910487089346184e-49	1.2342696830060302e-64	1.7222424992889946e-9	2.2333869107586857e-15	4.029998452565231e-6	-1.8217692073155938e-20	1.0407276028984464e-18	1.0557759249254474e-12	4.4717470691209646e-12	8.228449927592746e-12
26300000	0.004997983271652115	1.6910487089346184e-49	1.2342696830060302e-64	1.7222424992889946e-9	2.2333869107586857e-15	4.029998452565231e-6	-1.8217670016105857e-20	1.0407276028984464e-18	1.0557759249254474e-12	4.4717470691209646e-12	8.228449927592746e-12
26400000	0.004997983271652115	1.6910487089346184e-49	1.2342696830060302e-64	1.7222424992889946e-9	2.2333869107586857e-15	4.029998452565231e-6	-1.8217647959055776e-20	1.0407276028984464e-18	1.0557759249254474e-12	4.4717470691209646e-12	8.228449927592746e-12
26500000	0.004997983271652115	1.6910487089346184e-49	1.2342696830060302e-64	1.7222424992889946e-9	2.2333869107586857e-15	4.029998452565231e-6	-1.8217625902005695e-20	1.0407276028984464e-18	1.0557759249254474e-12	4.4717470691209646e-12	8.228449927592746e-12
26600000	0.004997983271652115	1.6910487089346184e-49	1.2342696830060302e-64	1.7222424992889946e-9	2.2333869107586857e-15	4.029998452565231e-6	-1.8217603844955614e-20	1.0407276028984464e-18	1.0557759249254474e-12	4.4717470691209646e-12	8.228449927592746e-12
26700000	0.004997983271652115	1.6910487089346184e-49	1.2342696830060302e-64	1.7222424992889946e-9	2.2333869107586857e-15	4.029998452565231e-6	-1.8217581787905533e-20	1.0407276028984464e-18	1.0557759249254474e-12	4.4717470691209646e-12	8.228449927592746e-12
26800000	0.004997983271652115	1.6910487089346184e-49	1.2342696830060302e-64	1.7222424992889946e-9	2.2333869107586857e-15	4.029998452565231e-6	-1.8217559730855452e-20	1.0407276028984464e-18	1.0557759249254474e-12	4.4717470691209646e-12	8.228449927592746e-12
26900000	0.004997983271652115	1.6910487089346184e-49	1.2342696830060302e-64	1.7222424992889946e-9	2.2333869107586857e-15	4.029998452565231e-6	-1.821753767380537e-20	1.0407276028984464e-18	1.0557759249254474e-12	4.4717470691209646e-12	8.228449927592746e-12
27000000	0.004997983271652115	1.6910487089346184e-49	1.2342696830060302e-64	1.7222424992889946e-9	2.2333869107586857e-15	4.029998452565231e-6	-1.821751561675529e-20	1.0407276028984464e-18	1.0557759249254474e-12	4.4717470691209646e-12	8.228449927592746e-12
27100000	0.004997983271652115	1.6910487089346184e-49	1.2342696830060302e-64	1.7222424992889946e-9	2.2333869107586857e-15	4.029998452565231e-6	-1.821749355970521e-20	1.0407276028984464e-18	1.0557759249254474e-12	4.4717470691209646e-12	8.228449927592746e-12
27200000	0.004997983271652115	1.6910487089346184e-49	1.2342696830060302e-64	1.7222424992889946e-9	2.2333869107586857e-15	4.029998452565231e-6	-1.8217471502655128e-20	1.0407276028984464e-18	1.0557759249254474e-12	4.4717470691209646e-12	8.228449927592746e-12
27300000	0.004997983271652115	1.6910487089346184e-49	1.2342696830060302e-64	1.7222424992889946e-9	2.2333869107586857e-15	4.029998452565231e-6	-1.8217449445605047e-20	1.0407276028984464e-18	1.0557759249254474e-12	4.4717470691209646e-12	8.228449927592746e-12
27400000	0.004997983271652115	1.6910487089346184e-49	1.2342696830060302e-64	1.7222424992889946e-9	2.2333869107586857e-15	4.029998452565231e-6	-1.8217427388554967e-20	1.0407276028984464e-18	1.0557759249254474e-12	4.4717470691209646e-12	8.228449927592746e-12
27500000	0.004997983271652115	1.6910487089346184e-49	1.2342696830060302e-64	1.7222424992889946e-9	2.2333869107586857e-15	4.029998452565231e-6	-1.8217405331504886e-20	1.0407276028984464e-18	1.0557759249254474e-12	4.4717470691209646e-12	8.228449927592746e-12
27600000	0.004997983271652115	1.6910487089346184e-49	1.2342696830060302e-64	1.7222424992889946e-9	2.2333869107586857e-15	4.029998452565231e-6	-1.8217383274454805e-20	1.0407276028984464e-18	1.0557759249254474e-12	4.4717470691209646e-12	8.228449927592746e-12
27700000	0.004997983271652115	1.6910487089346184e-49	1.2342696830060302e-64	1.7222424992889946e-9	2.2333869107586857e-15	4.029998452565231e-6	-1.8217361217404724e-20	1.0407276028984464e-18	1.0557759249254474e-12	4.4717470691209646e-12	8.228449927592746e-12
27800000	0.004997983271652115	1.6910487089346182e-49	1.2342696830060302e-64	1.7222424992889946e-9	2.2333869107586857e-15	4.029998452565231e-6	-1.8217339160354646e-20	1.0407276028984464e-18	1.0557759249254474e-12	4.4717470691209646e-12	8.228449927592746e-12
27900000	0.004997983271652115	1.6910487089346182e-49	1.2342696830060302e-64	1.7222424992889946e-9	2.2333869107586857e-15	4.029998452565231e-6	-1.8217317103304565e-20	1.0407276028984464e-18	1.0557759249254474e-12	4.4717470691209646e-12	8.228449927592746e-12
28000000	0.004997983271652115	1.6910487089346182e-49	1.2342696830060302e-64	1.7222424992889946e-9	2.2333869107586857e-15	4.029998452565231e-6	-1.8217295046254484e-20	1.0407276028984464e-18	1.0557759249254474e-12	4.4717470691209646e-12	8.228449927592746e-12
28100000	0.004997983271652115	1.6910487089346182e-49	1.2342696830060302e-64	1.7222424992889946e-9	2.2333869107586857e-15	4.029998452565231e-6	-1.8217272989204403e-20	1.0407276028984464e-18	1.0557759249254474e-12	4.4717470691209646e-12	8.228449927592746e-12
28200000	0.004997983271652115	1.6910487089346182e-49	1.2342696830060302e-64	1.7222424992889946e-9	2.2333869107586857e-15	4.029998452565231e-6	-1.8217250932154322e-20	1.0407276028984464e-18	1.0557759249254474e-12	4.4717470691209646e-12	8.228449927592746e-12
28300000	0.004997983271652115	1.6910487089346182e-49	1.2342696830060302e-64	1.7222424992889946e-9	2.2333869107586857e-15	4.029998452565231e-6	-1.821722887510424e-20	1.0407276028984464e-18	1.0557759249254474e-12	4.4717470691209646e-12	8.228449927592746e-12
28400000	0.004997983271652115	1.6910487089346182e-49	1.2342696830060302e-64	1.7222424992889946e-9	2.2333869107586857e-15	4.029998452565231e-6	-1.821720681805416e-20	1.0407276028984464e-18	1.0557759249254474e-12	4.4717470691209646e-12	8.228449927592746e-12
28500000	0.004997983271652115	1.6910487089346182e-49	1.2342696830060302e-64	1.7222424992889946e-9	2.2333869107586857e-15	4.029998452565231e-6	-1.821718476100408e-20	1.0407276028984464e-18	1.0557759249254474e-12	4.4717470691209646e-12	8.228449927592746e-12
28600000	0.004997983271652115	1.6910487089346182e-49	1.2342696830060302e-64	1.7222424992889946e-9	2.2333869107586857e-15	4.029998452565231e-6	-1.8217162703953998e-20	1.0407276028984464e-18	1.0557759249254474e-12	4.4717470691209646e-12	8.228449927592746e-12
28700000	0.004997983271652115	1.6910487089346182e-49	1.2342696830060302e-64	1.7222424992889946e-9	2.2333869107586857e-15	4.029998452565231e-6	-1.8217140646903917e-20	1.0407276028984464e-18	1.0557759249254474e-12	4.4717470691209646e-12	8.228449927592746e-12
28800000	0.004997983271652115	1.6910487089346182e-49	1.2342696830060302e-64	1.7222424992889946e-9	2.2333869107586857e-15	4.029998452565231e-6	-1.8217118589853837e-20	1.0407276028984464e-18	1.0557759249254474e-12	4.4717470691209646e-12	8.228449927592746e-12
28900000	0.004997983271652115	1.6910487089346182e-49	1.2342696830060302e-64	1.7222424992889946e-9	2.2333869107586857e-15	4.029998452565231e-6	-1.8217096532803756e-20	1.0407276028984464e-18	1.0557759249254474e-12	4.4717470691209646e-12	8.228449927592746e-12
29000000	0.004997983271652115	1.6910487089346182e-49	1.2342696830060302e-64	1.7222424992889946e-9	2.2333869107586857e-15	4.029998452565231e-6	-1.8217074475753675e-20	1.0407276028984464e-18	1.0557759249254474e-12	4.4717470691209646e-12	8.228449927592746e-12
29100000	0.004997983271652115	1.6910487089346182e-49	1.2342696830060302e-64	1.7222424992889946e-9	2.2333869107586857e-15	4.029998452565231e-6	-1.8217052418703594e-20	1.0407276028984464e-18	1.0557759249254474e-12	4.4717470691209646e-12	8.228449927592746e-12
29200000	0.004997983271652115	1.6910487089346182e-49	1.2342696830060302e-64	1.7222424992889946e-9	2.2333869107586857e-15	4.029998452565231e-6	-1.8217030361653513e-20	1.0407276028984464e-18	1.0557759249254474e-12	4.4717470691209646e-12	8.228449927592746e-12
29300000	0.004997983271652115	1.6910487089346182e-49	1.2342696830060302e-64	1.7222424992889946e-9	2.2333869107586857e-15	4.029998452565231e-6	-1.8217008304603432e-20	1.0407276028984464e-18	1.0557759249254474e-12	4.4717470691209646e-12	8.228449927592746e-12
29400000	0.004997983271652115	1.6910487089346182e-49	1.2342696830060302e-64	1.7222424992889946e-9	2.2333869107586857e-15	4.029998452565231e-6	-1.821698624755335e-20	1.0407276028984464e-18	1.0557759249254474e-12	4.4717470691209646e-12	8.228449927592746e-12
29500000	0.004997983271652115	1.691048708934618e-49	1.2342696830060302e-64	1.7222424992889946e-9	2.2333869107586857e-15	4.029998452565231e-6	-1.821696419050327e-20	1.0407276028984464e-18	1.0557759249254474e-12	4.4717470691209646e-12	8.228449927592746e-12
29600000	0.004997983271652115	1.691048708934618e-49	1.2342696830060302e-64	1.7222424992889946e-9	2.2333869107586857e-15	4.029998452565231e-6	-1.821694213345319e-20	1.0407276028984464e-18	1.0557759249254474e-12	4.4717470691209646e-12	8.228449927592746e-12
29700000	0.004997983271652115	1.691048708934618e-49	1.2342696830060302e-64	1.7222424992889946e-9	2.2333869107586857e-15	4.029998452565231e-6	-1.8216920076403108e-20	1.0407276028984464e-18	1.0557759249254474e-12	4.4717470691209646e-12	8.228449927592746e-12
29800000	0.004997983271652115	1.691048708934618e-49	1.2342696830060302e-64	1.7222424992889946e-9	2.2333869107586857e-15	4.029998452565231e-6	-1.8216898019353027e-20	1.0407276028984464e-18	1.0557759249254474e-12	4.4717470691209646e-12	8.228449927592746e-12
29900000	0.004997983271652115	1.691048708934618e-49	1.2342696830060302e-64	1.7222424992889946e-9	2.2333869107586857e-15	4.029998452565231e-6	-1.8216875962302946e-20	1.0407276028984464e-18	1.0557759249254474e-12	4.4717470691209646e-12	8.228449927592746e-12
30000000	0.004997983271652115	1.691048708934618e-49	1.2342696830060302e-64	1.7222424992889946e-9	2.2333869107586857e-15	4.029998452565231e-6	-1.8216853905252865e-20	1.0407276028984464e-18	1.0557759249254474e-12	4.4717470691209646e-12	8.228449927592746e-12
30100000	0.004997983271652115	1.691048708934618e-49	1.2342696830060302e-64	1.7222424992889946e-9	2.2333869107586857e-15	4.029998452565231e-6	-1.8216831848202784e-20	1.0407276028984464e-18	1.0557759249254474e-12	4.4717470691209646e-12	8.228449927592746e-12
30200000	0.004997983271652115	1.691048708934618e-49	1.2342696830060302e-64	1.7222424992889946e-9	2.2333869107586857e-15	4.029998452565231e-6	-1.8216809791152704e-20	1.0407276028984464e-18	1.0557759249254474e-12	4.4717470691209646e-12	8.228449927592746e-12
30300000	0.004997983271652115	1.691048708934618e-49	1.2342696830060302e-64	1.7222424992889946e-9	2.2333869107586857e-15	4.029998452565231e-6	-1.8216787734102623e-20	1.0407276028984464e-18	1.0557759249254474e-12	4.4717470691209646e-12	8.228449927592746e-12
30400000	0.004997983271652115	1.691048708934618e-49	1.2342696830060302e-64	1.7222424992889946e-9	2.2333869107586857e-15	4.029998452565231e-6	-1.8216765677052542e-20	1.0407276028984464e-18	1.0557759249254474e-12	4.4717470691209646e-12	8.228449927592746e-12
30500000	0.004997983271652115	1.691048708934618e-49	1.23426968300603e-64	1.7222424992889946e-9	2.2333869107586857e-15	4.029998452565231e-6	-1.821674362000246e-20	1.0407276028984464e-18	1.0557759249254472e-12	4.4717470691209646e-12	8.228449927592746e-12
30600000	0.004997983271652115	1.691048708934618e-49	1.23426968300603e-64	1.7222424992889946e-9	2.2333869107586857e-15	4.029998452565231e-6	-1.821672156295238e-20	1.0407276028984464e-18	1.0557759249254472e-12	4.4717470691209646e-12	8.228449927592746e-12
30700000	0.004997983271652115	1.691048708934618e-49	1.23426968300603e-64	1.7222424992889946e-9	2.2333869107586857e-15	4.029998452565231e-6	-1.82166995059023e-20	1.0407276028984464e-18	1.0557759249254472e-12	4.4717470691209646e-12	8.228449927592746e-12
30800000	0.004997983271652115	1.691048708934618e-49	1.23426968300603e-64	1.7222424992889946e-9	2.2333869107586857e-15	4.029998452565231e-6	-1.8216677448852218e-20	1.0407276028984464e-18	1.0557759249254472e-12	4.4717470691209646e-12	8.228449927592746e-12
30900000	0.004997983271652115	1.6910487089346178e-49	1.23426968300603e-64	1.7222424992889946e-9	2.2333869107586857e-15	4.029998452565231e-6	-1.8216655391802137e-20	1.0407276028984464e-18	1.0557759249254472e-12	4.4717470691209646e-12	8.228449927592746e-12
31000000	0.004997983271652115	1.6910487089346178e-49	1.23426968300603e-64	1.7222424992889946e-9	2.2333869107586857e-15	4.029998452565231e-6	-1.8216633334752056e-20	1.0407276028984464e-18	1.0557759249254472e-12	4.4717470691209646e-12	8.228449927592746e-12
31100000	0.004997983271652115	1.6910487089346178e-49	1.23426968300603e-64	1.7222424992889946e-9	2.2333869107586857e-15	4.029998452565231e-6	-1.8216611277701975e-20	1.0407276028984464e-18	1.0557759249254472e-12	4.4717470691209646e-12	8.228449927592746e-12
31200000	0.004997983271652115	1.6910487089346178e-49	1.23426968300603e-64	1.7222424992889946e-9	2.2333869107586857e-15	4.029998452565231e-6	-1.8216589220651897e-20	1.0407276028984464e-18	1.0557759249254472e-12	4.4717470691209646e-12	8.228449927592746e-12
31300000	0.004997983271652115	1.6910487089346178e-49	1.23426968300603e-64	1.7222424992889946e-9	2.2333869107586857e-15	4.029998452565231e-6	-1.8216567163601816e-20	1.0407276028984464e-18	1.0557759249254472e-12	4.4717470691209646e-12	8.228449927592746e-12
31400000	0.004997983271652115	1.6910487089346178e-49	1.23426968300603e-64	1.7222424992889946e-9	2.2333869107586857e-15	4.029998452565231e-6	-1.8216545106551735e-20	1.0407276028984464e-18	1.0557759249254472e-12	4.471747069120964e-12	8.228449927592746e-12
31500000	0.004997983271652115	1.6910487089346178e-49	1.23426968300603e-64	1.7222424992889946e-9	2.2333869107586857e-15	4.029998452565231e-6	-1.8216523049501654e-20	1.0407276028984464e-18	1.0557759249254472e-12	4.471747069120964e-12	8.228449927592744e-12
31600000	0.004997983271652115	1.6910487089346178e-49	1.23426968300603e-64	1.7222424992889946e-9	2.2333869107586857e-15	4.029998452565231e-6	-1.8216500992451574e-20	1.0407276028984464e-18	1.0557759249254472e-12	4.471747069120964e-12	8.228449927592744e-12
31700000	0.004997983271652115	1.6910487089346178e-49	1.23426968300603e-64	1.7222424992889946e-9	2.2333869107586857e-15	4.0299984525652304e-6	-1.8216478935401493e-20	1.0407276028984462e-18	1.0557759249254472e-12	4.471747069120964e-12	8.228449927592744e-12
31800000	0.004997983271652115	1.6910487089346178e-49	1.23426968300603e-64	1.7222424992889946e-9	2.2333869107586857e-15	4.0299984525652304e-6	-1.8216456878351412e-20	1.0407276028984462e-18	1.0557759249254472e-12	4.471747069120964e-12	8.228449927592744e-12
31900000	0.004997983271652115	1.6910487089346178e-49	1.23426968300603e-64	1.7222424992889946e-9	2.2333869107586857e-15	4.0299984525652304e-6	-1.821643482130133e-20	1.0407276028984462e-18	1.0557759249254472e-12	4.471747069120964e-12	8.228449927592744e-12
32000000	0.004997983271652115	1.6910487089346178e-49	1.23426968300603e-64	1.7222424992889946e-9	2.2333869107586857e-15	4.0299984525652304e-6	-1.821641276425125e-20	1.0407276028984462e-18	1.0557759249254472e-12	4.471747069120964e-12	8.228449927592744e-12
32100000	0.004997983271652115	1.6910487089346178e-49	1.23426968300603e-64	1.7222424992889946e-9	2.2333869107586857e-15	4.0299984525652304e-6	-1.821639070720117e-20	1.0407276028984462e-18	1.0557759249254472e-12	4.471747069120964e-12	8.228449927592744e-12
32200000	0.004997983271652115	1.6910487089346176e-49	1.23426968300603e-64	1.7222424992889946e-9	2.2333869107586857e-15	4.0299984525652304e-6	-1.8216368650151088e-20	1.0407276028984462e-18	1.0557759249254472e-12	4.471747069120964e-12	8.228449927592744e-12
32300000	0.004997983271652115	1.6910487089346176e-49	1.23426968300603e-64	1.7222424992889946e-9	2.2333869107586857e-15	4.0299984525652304e-6	-1.8216346593101007e-20	1.0407276028984462e-18	1.0557759249254472e-12	4.471747069120964e-12	8.228449927592744e-12
32400000	0.004997983271652115	1.6910487089346176e-49	1.23426968300603e-64	1.7222424992889946e-9	2.2333869107586857e-15	4.0299984525652304e-6	-1.8216324536050926e-20	1.0407276028984462e-18	1.0557759249254472e-12	4.471747069120964e-12	8.228449927592744e-12
32500000	0.004997983271652115	1.6910487089346176e-49	1.23426968300603e-64	1.7222424992889946e-9	2.2333869107586857e-15	4.0299984525652304e-6	-1.8216302479000845e-20	1.0407276028984462e-18	1.0557759249254472e-12	4.471747069120964e-12	8.228449927592744e-12
32600000	0.004997983271652115	1.6910487089346176e-49	1.23426968300603e-64	1.7222424992889946e-9	2.2333869107586857e-15	4.0299984525652304e-6	-1.8216280421950764e-20	1.0407276028984462e-18	1.0557759249254472e-12	4.471747069120964e-12	8.228449927592744e-12
32700000	0.004997983271652115	1.6910487089346176e-49	1.23426968300603e-64	1.7222424992889946e-9	2.2333869107586857e-15	4.0299984525652304e-6	-1.8216258364900683e-20	1.0407276028984462e-18	1.0557759249254472e-12	4.471747069120964e-12	8.228449927592744e-12
32800000	0.004997983271652115	1.6910487089346176e-49	1.23426968300603e-64	1.7222424992889946e-9	2.2333869107586857e-15	4.0299984525652304e-6	-1.8216236307850602e-20	1.0407276028984462e-18	1.0557759249254472e-12	4.471747069120964e-12	8.228449927592744e-12
32900000	0.004997983271652115	1.6910487089346176e-49	1.23426968300603e-64	1.7222424992889946e-9	2.2333869107586857e-15	4.0299984525652304e-6	-1.821621425080052e-20	1.0407276028984462e-18	1.0557759249254472e-12	4.471747069120964e-12	8.228449927592744e-12
33000000	0.004997983271652115	1.6910487089346176e-49	1.23426968300603e-64	1.7222424992889946e-9	2.2333869107586857e-15	4.0299984525652304e-6	-1.821619219375044e-20	1.0407276028984462e-18	1.0557759249254472e-12	4.471747069120964e-12	8.228449927592744e-12
33100000	0.004997983271652115	1.6910487089346176e-49	1.23426968300603e-64	1.7222424992889946e-9	2.2333869107586857e-15	4.0299984525652304e-6	-1.821617013670036e-20	1.0407276028984462e-18	1.0557759249254472e-12	4.471747069120964e-12	8.228449927592744e-12
33200000	0.004997983271652115	1.6910487089346176e-49	1.23426968300603e-64	1.7222424992889946e-9	2.2333869107586857e-15	4.0299984525652304e-6	-1.821614807965028e-20	1.0407276028984462e-18	1.0557759249254472e-12	4.471747069120964e-12	8.228449927592744e-12
33300000	0.004997983271652115	1.6910487089346176e-49	1.23426968300603e-64	1.7222424992889946e-9	2.2333869107586857e-15	4.0299984525652304e-6	-1.8216126022600198e-20	1.0407276028984462e-18	1.0557759249254472e-12	4.471747069120964e-12	8.228449927592744e-12
33400000	0.004997983271652115	1.6910487089346174e-49	1.23426968300603e-64	1.7222424992889946e-9	2.2333869107586857e-15	4.0299984525652304e-6	-1.8216103965550117e-20	1.0407276028984462e-18	1.0557759249254472e-12	4.471747069120964e-12	8.228449927592744e-12
33500000	0.004997983271652115	1.6910487089346174e-49	1.23426968300603e-64	1.7222424992889946e-9	2.2333869107586857e-15	4.0299984525652304e-6	-1.8216081908500036e-20	1.0407276028984462e-18	1.0557759249254472e-12	4.471747069120964e-12	8.228449927592744e-12
33600000	0.004997983271652115	1.6910487089346174e-49	1.23426968300603e-64	1.7222424992889946e-9	2.2333869107586857e-15	4.0299984525652304e-6	-1.8216059851449955e-20	1.0407276028984462e-18	1.0557759249254472e-12	4.471747069120964e-12	8.228449927592744e-12
33700000	0.004997983271652115	1.6910487089346174e-49	1.23426968300603e-64	1.7222424992889946e-9	2.2333869107586857e-15	4.0299984525652304e-6	-1.8216037794399874e-20	1.0407276028984462e-18	1.0557759249254472e-12	4.471747069120964e-12	8.228449927592744e-12
33800000	0.004997983271652115	1.6910487089346174e-49	1.23426968300603e-64	1.7222424992889946e-9	2.2333869107586857e-15	4.0299984525652304e-6	-1.8216015737349793e-20	1.0407276028984462e-18	1.0557759249254472e-12	4.471747069120964e-12	8.228449927592744e-12
33900000	0.004997983271652115	1.6910487089346174e-49	1.23426968300603e-64	1.7222424992889946e-9	2.2333869107586857e-15	4.0299984525652304e-6	-1.8215993680299712e-20	1.0407276028984462e-18	1.0557759249254472e-12	4.471747069120964e-12	8.228449927592744e-12
34000000	0.004997983271652115	1.6910487089346174e-49	1.23426968300603e-64	1.7222424992889946e-9	2.2333869107586857e-15	4.0299984525652304e-6	-1.821597162324963e-20	1.0407276028984462e-18	1.0557759249254472e-12	4.471747069120964e-12	8.228449927592744e-12
34100000	0.004997983271652115	1.6910487089346174e-49	1.23426968300603e-64	1.7222424992889946e-9	2.2333869107586857e-15	4.0299984525652304e-6	-1.821594956619955e-20	1.0407276028984462e-18	1.0557759249254472e-12	4.471747069120964e-12	8.228449927592744e-12
34200000	0.004997983271652115	1.6910487089346174e-49	1.23426968300603e-64	1.7222424992889946e-9	2.2333869107586857e-15	4.0299984525652304e-6	-1.821592750914947e-20	1.0407276028984462e-18	1.0557759249254472e-12	4.471747069120964e-12	8.228449927592744e-12
34300000	0.004997983271652115	1.6910487089346174e-49	1.23426968300603e-64	1.7222424992889946e-9	2.2333869107586857e-15	4.0299984525652304e-6	-1.8215905452099388e-20	1.0407276028984462e-18	1.0557759249254472e-12	4.471747069120964e-12	8.228449927592744e-12
34400000	0.004997983271652115	1.6910487089346174e-49	1.23426968300603e-64	1.7222424992889946e-9	2.2333869107586857e-15	4.0299984525652304e-6	-1.8215883395049308e-20	1.0407276028984462e-18	1.0557759249254472e-12	4.471747069120964e-12	8.228449927592744e-12
34500000	0.004997983271652115	1.6910487089346174e-49	1.23426968300603e-64	1.7222424992889946e-9	2.2333869107586857e-15	4.0299984525652304e-6	-1.821586133799923e-20	1.0407276028984462e-18	1.0557759249254472e-12	4.471747069120964e-12	8.228449927592744e-12
34600000	0.004997983271652115	1.6910487089346174e-49	1.23426968300603e-64	1.7222424992889946e-9	2.2333869107586857e-15	4.0299984525652304e-6	-1.821583928094915e-20	1.0407276028984462e-18	1.0557759249254472e-12	4.471747069120964e-12	8.228449927592744e-12
34700000	0.004997983271652115	1.6910487089346174e-49	1.23426968300603e-64	1.7222424992889946e-9	2.2333869107586857e-15	4.0299984525652304e-6	-1.8215817223899068e-20	1.0407276028984462e-18	1.0557759249254472e-12	4.471747069120964e-12	8.228449927592744e-12
34800000	0.004997983271652115	1.6910487089346173e-49	1.23426968300603e-64	1.7222424992889946e-9	2.2333869107586857e-15	4.0299984525652304e-6	-1.8215795166848987e-20	1.0407276028984462e-18	1.0557759249254472e-12	4.471747069120964e-12	8.228449927592744e-12
34900000	0.004997983271652115	1.6910487089346173e-49	1.23426968300603e-64	1.7222424992889946e-9	2.2333869107586857e-15	4.0299984525652304e-6	-1.8215773109798906e-20	1.0407276028984462e-18	1.0557759249254472e-12	4.471747069120964e-12	8.228449927592744e-12
35000000	0.004997983271652115	1.6910487089346173e-49	1.23426968300603e-64	1.7222424992889946e-9	2.2333869107586857e-15	4.0299984525652304e-6	-1.8215751052748825e-20	1.0407276028984462e-18	1.0557759249254472e-12	4.471747069120964e-12	8.228449927592744e-12
35100000	0.004997983271652115	1.6910487089346173e-49	1.23426968300603e-64	1.7222424992889946e-9	2.2333869107586857e-15	4.0299984525652304e-6	-1.8215728995698744e-20	1.0407276028984462e-18	1.0557759249254472e-12	4.471747069120964e-12	8.228449927592744e-12
35200000	0.004997983271652115	1.6910487089346173e-49	1.23426968300603e-64	1.7222424992889946e-9	2.2333869107586857e-15	4.0299984525652304e-6	-1.8215706938648663e-20	1.0407276028984462e-18	1.0557759249254472e-12	4.471747069120964e-12	8.228449927592744e-12
35300000	0.004997983271652115	1.6910487089346173e-49	1.23426968300603e-64	1.7222424992889946e-9	2.2333869107586857e-15	4.0299984525652304e-6	-1.8215684881598582e-20	1.0407276028984462e-18	1.0557759249254472e-12	4.471747069120964e-12	8.228449927592744e-12
35400000	0.004997983271652115	1.6910487089346173e-49	1.23426968300603e-64	1.7222424992889946e-9	2.2333869107586857e-15	4.0299984525652304e-6	-1.82156628245485e-20	1.0407276028984462e-18	1.0557759249254472e-12	4.471747069120964e-12	8.228449927592744e-12
35500000	0.004997983271652115	1.6910487089346173e-49	1.23426968300603e-64	1.7222424992889946e-9	2.2333869107586857e-15	4.0299984525652304e-6	-1.821564076749842e-20	1.0407276028984462e-18	1.0557759249254472e-12	4.471747069120964e-12	8.228449927592744e-12
35600000	0.004997983271652115	1.6910487089346173e-49	1.23426968300603e-64	1.7222424992889946e-9	2.2333869107586857e-15	4.0299984525652304e-6	-1.821561871044834e-20	1.0407276028984462e-18	1.0557759249254472e-12	4.471747069120964e-12	8.228449927592744e-12
35700000	0.004997983271652115	1.6910487089346173e-49	1.23426968300603e-64	1.7222424992889946e-9	2.2333869107586857e-15	4.0299984525652304e-6	-1.8215596653398258e-20	1.0407276028984462e-18	1.0557759249254472e-12	4.471747069120964e-12	8.228449927592744e-12
35800000	0.004997983271652115	1.6910487089346173e-49	1.23426968300603e-64	1.7222424992889946e-9	2.2333869107586857e-15	4.0299984525652304e-6	-1.8215574596348178e-20	1.0407276028984462e-18	1.0557759249254472e-12	4.471747069120964e-12	8.228449927592744e-12
35900000	0.004997983271652115	1.6910487089346173e-49	1.23426968300603e-64	1.7222424992889946e-9	2.2333869107586857e-15	4.0299984525652304e-6	-1.8215552539298097e-20	1.0407276028984462e-18	1.0557759249254472e-12	4.471747069120964e-12	8.228449927592744e-12
36000000	0.004997983271652115	1.6910487089346173e-49	1.23426968300603e-64	1.7222424992889946e-9	2.2333869107586857e-15	4.0299984525652304e-6	-1.8215530482248016e-20	1.0407276028984462e-18	1.0557759249254472e-12	4.471747069120964e-12	8.228449927592744e-12
36100000	0.004997983271652115	1.6910487089346173e-49	1.23426968300603e-64	1.7222424992889946e-9	2.2333869107586857e-15	4.0299984525652304e-6	-1.8215508425197935e-20	1.0407276028984462e-18	1.0557759249254472e-12	4.471747069120964e-12	8.228449927592744e-12
36200000	0.004997983271652115	1.6910487089346173e-49	1.23426968300603e-64	1.7222424992889946e-9	2.2333869107586857e-15	4.0299984525652304e-6	-1.8215486368147854e-20	1.0407276028984462e-18	1.0557759249254472e-12	4.471747069120964e-12	8.228449927592744e-12
36300000	0.004997983271652115	1.6910487089346173e-49	1.23426968300603e-64	1.7222424992889946e-9	2.2333869107586857e-15	4.0299984525652304e-6	-1.8215464311097773e-20	1.0407276028984462e-18	1.0557759249254472e-12	4.471747069120964e-12	8.228449927592744e-12
36400000	0.004997983271652115	1.6910487089346173e-49	1.23426968300603e-64	1.7222424992889946e-9	2.2333869107586857e-15	4.0299984525652304e-6	-1.8215442254047692e-20	1.0407276028984462e-18	1.0557759249254472e-12	4.471747069120964e-12	8.228449927592744e-12
36500000	0.004997983271652115	1.6910487089346173e-49	1.23426968300603e-64	1.7222424992889946e-9	2.2333869107586857e-15	4.0299984525652304e-6	-1.821542019699761e-20	1.0407276028984462e-18	1.0557759249254472e-12	4.471747069120964e-12	8.228449927592744e-12
36600000	0.004997983271652115	1.691048708934617e-49	1.23426968300603e-64	1.7222424992889946e-9	2.2333869107586857e-15	4.0299984525652304e-6	-1.821539813994753e-20	1.0407276028984462e-18	1.0557759249254472e-12	4.471747069120964e-12	8.228449927592744e-12
36700000	0.004997983271652115	1.691048708934617e-49	1.23426968300603e-64	1.7222424992889946e-9	2.2333869107586857e-15	4.0299984525652304e-6	-1.821537608289745e-20	1.0407276028984462e-18	1.0557759249254472e-12	4.471747069120964e-12	8.228449927592744e-12
36800000	0.004997983271652115	1.691048708934617e-49	1.23426968300603e-64	1.7222424992889946e-9	2.2333869107586857e-15	4.0299984525652304e-6	-1.8215354025847368e-20	1.0407276028984462e-18	1.0557759249254472e-12	4.471747069120964e-12	8.228449927592744e-12
36900000	0.004997983271652115	1.691048708934617e-49	1.23426968300603e-64	1.7222424992889946e-9	2.2333869107586857e-15	4.0299984525652304e-6	-1.8215331968797287e-20	1.0407276028984462e-18	1.0557759249254472e-12	4.471747069120964e-12	8.228449927592744e-12
37000000	0.004997983271652115	1.691048708934617e-49	1.23426968300603e-64	1.7222424992889946e-9	2.2333869107586857e-15	4.0299984525652304e-6	-1.8215309911747206e-20	1.0407276028984462e-18	1.0557759249254472e-12	4.471747069120964e-12	8.228449927592744e-12
37100000	0.004997983271652115	1.691048708934617e-49	1.23426968300603e-64	1.7222424992889946e-9	2.2333869107586857e-15	4.0299984525652304e-6	-1.8215287854697125e-20	1.0407276028984462e-18	1.0557759249254472e-12	4.471747069120964e-12	8.228449927592744e-12
37200000	0.004997983271652115	1.691048708934617e-49	1.23426968300603e-64	1.7222424992889946e-9	2.2333869107586857e-15	4.0299984525652304e-6	-1.8215265797647045e-20	1.0407276028984462e-18	1.0557759249254472e-12	4.471747069120964e-12	8.228449927592744e-12
37300000	0.004997983271652115	1.691048708934617e-49	1.23426968300603e-64	1.7222424992889946e-9	2.2333869107586857e-15	4.0299984525652304e-6	-1.8215243740596964e-20	1.0407276028984462e-18	1.0557759249254472e-12	4.471747069120964e-12	8.228449927592744e-12
37400000	0.004997983271652115	1.691048708934617e-49	1.23426968300603e-64	1.7222424992889946e-9	2.2333869107586857e-15	4.0299984525652304e-6	-1.8215221683546883e-20	1.0407276028984462e-18	1.0557759249254472e-12	4.471747069120964e-12	8.228449927592744e-12
37500000	0.004997983271652115	1.691048708934617e-49	1.23426968300603e-64	1.7222424992889946e-9	2.2333869107586857e-15	4.0299984525652304e-6	-1.8215199626496802e-20	1.0407276028984462e-18	1.0557759249254472e-12	4.471747069120964e-12	8.228449927592744e-12
37600000	0.004997983271652115	1.691048708934617e-49	1.23426968300603e-64	1.7222424992889946e-9	2.2333869107586857e-15	4.0299984525652304e-6	-1.821517756944672e-20	1.0407276028984462e-18	1.0557759249254472e-12	4.471747069120964e-12	8.228449927592744e-12
37700000	0.004997983271652115	1.691048708934617e-49	1.23426968300603e-64	1.7222424992889946e-9	2.2333869107586857e-15	4.0299984525652304e-6	-1.821515551239664e-20	1.0407276028984462e-18	1.0557759249254472e-12	4.471747069120964e-12	8.228449927592744e-12
37800000	0.004997983271652115	1.691048708934617e-49	1.23426968300603e-64	1.7222424992889946e-9	2.2333869107586857e-15	4.0299984525652304e-6	-1.8215133455346562e-20	1.0407276028984462e-18	1.0557759249254472e-12	4.471747069120964e-12	8.228449927592744e-12
37900000	0.004997983271652115	1.691048708934617e-49	1.23426968300603e-64	1.7222424992889946e-9	2.2333869107586857e-15	4.0299984525652304e-6	-1.821511139829648e-20	1.0407276028984462e-18	1.0557759249254472e-12	4.471747069120964e-12	8.228449927592744e-12
38000000	0.004997983271652115	1.691048708934617e-49	1.23426968300603e-64	1.7222424992889946e-9	2.2333869107586857e-15	4.0299984525652304e-6	-1.82150893412464e-20	1.0407276028984462e-18	1.0557759249254472e-12	4.471747069120964e-12	8.228449927592744e-12
38100000	0.004997983271652115	1.691048708934617e-49	1.23426968300603e-64	1.7222424992889946e-9	2.2333869107586857e-15	4.0299984525652304e-6	-1.821506728419632e-20	1.0407276028984462e-18	1.0557759249254472e-12	4.471747069120964e-12	8.228449927592744e-12
38200000	0.004997983271652115	1.691048708934617e-49	1.23426968300603e-64	1.7222424992889946e-9	2.2333869107586857e-15	4.0299984525652304e-6	-1.8215045227146238e-20	1.0407276028984462e-18	1.0557759249254472e-12	4.471747069120964e-12	8.228449927592744e-12
38300000	0.004997983271652115	1.691048708934617e-49	1.23426968300603e-64	1.7222424992889946e-9	2.2333869107586857e-15	4.0299984525652304e-6	-1.8215023170096157e-20	1.0407276028984462e-18	1.0557759249254472e-12	4.471747069120964e-12	8.228449927592744e-12
38400000	0.004997983271652115	1.691048708934617e-49	1.23426968300603e-64	1.7222424992889946e-9	2.2333869107586857e-15	4.0299984525652304e-6	-1.8215001113046076e-20	1.0407276028984462e-18	1.0557759249254472e-12	4.471747069120964e-12	8.228449927592744e-12
38500000	0.004997983271652115	1.691048708934617e-49	1.23426968300603e-64	1.7222424992889946e-9	2.2333869107586857e-15	4.0299984525652304e-6	-1.8214979055995995e-20	1.0407276028984462e-18	1.0557759249254472e-12	4.471747069120964e-12	8.228449927592744e-12
38600000	0.004997983271652115	1.691048708934617e-49	1.23426968300603e-64	1.7222424992889946e-9	2.2333869107586857e-15	4.0299984525652304e-6	-1.8214956998945915e-20	1.0407276028984462e-18	1.0557759249254472e-12	4.471747069120964e-12	8.228449927592744e-12
38700000	0.004997983271652115	1.691048708934617e-49	1.23426968300603e-64	1.7222424992889946e-9	2.2333869107586857e-15	4.0299984525652304e-6	-1.8214934941895834e-20	1.0407276028984462e-18	1.0557759249254472e-12	4.471747069120964e-12	8.228449927592744e-12
38800000	0.004997983271652115	1.691048708934617e-49	1.23426968300603e-64	1.7222424992889946e-9	2.2333869107586857e-15	4.0299984525652304e-6	-1.8214912884845753e-20	1.0407276028984462e-18	1.0557759249254472e-12	4.471747069120964e-12	8.228449927592744e-12
38900000	0.004997983271652115	1.691048708934617e-49	1.23426968300603e-64	1.7222424992889946e-9	2.2333869107586857e-15	4.0299984525652304e-6	-1.8214890827795672e-20	1.0407276028984462e-18	1.0557759249254472e-12	4.471747069120964e-12	8.228449927592744e-12
39000000	0.004997983271652115	1.691048708934617e-49	1.23426968300603e-64	1.7222424992889946e-9	2.2333869107586857e-15	4.0299984525652304e-6	-1.821486877074559e-20	1.0407276028984462e-18	1.0557759249254472e-12	4.471747069120964e-12	8.228449927592744e-12
39100000	0.004997983271652115	1.691048708934617e-49	1.23426968300603e-64	1.7222424992889946e-9	2.2333869107586857e-15	4.0299984525652304e-6	-1.821484671369551e-20	1.0407276028984462e-18	1.0557759249254472e-12	4.471747069120964e-12	8.228449927592744e-12
39200000	0.004997983271652115	1.691048708934617e-49	1.23426968300603e-64	1.7222424992889946e-9	2.2333869107586857e-15	4.0299984525652304e-6	-1.821482465664543e-20	1.0407276028984462e-18	1.0557759249254472e-12	4.471747069120964e-12	8.228449927592744e-12
39300000	0.004997983271652115	1.691048708934617e-49	1.23426968300603e-64	1.7222424992889946e-9	2.2333869107586857e-15	4.0299984525652304e-6	-1.8214802599595348e-20	1.0407276028984462e-18	1.0557759249254472e-12	4.471747069120964e-12	8.228449927592744e-12
39400000	0.004997983271652115	1.691048708934617e-49	1.23426968300603e-64	1.7222424992889946e-9	2.2333869107586857e-15	4.0299984525652304e-6	-1.8214780542545267e-20	1.0407276028984462e-18	1.0557759249254472e-12	4.471747069120964e-12	8.228449927592744e-12
39500000	0.004997983271652115	1.691048708934617e-49	1.23426968300603e-64	1.7222424992889946e-9	2.2333869107586857e-15	4.0299984525652304e-6	-1.8214758485495186e-20	1.0407276028984462e-18	1.0557759249254472e-12	4.471747069120964e-12	8.228449927592744e-12
39600000	0.004997983271652115	1.691048708934617e-49	1.23426968300603e-64	1.7222424992889946e-9	2.2333869107586857e-15	4.0299984525652304e-6	-1.8214736428445105e-20	1.0407276028984462e-18	1.0557759249254472e-12	4.471747069120964e-12	8.228449927592744e-12
39700000	0.004997983271652115	1.691048708934617e-49	1.23426968300603e-64	1.7222424992889946e-9	2.2333869107586857e-15	4.0299984525652304e-6	-1.8214714371395024e-20	1.0407276028984462e-18	1.0557759249254472e-12	4.471747069120964e-12	8.228449927592744e-12
39800000	0.004997983271652115	1.691048708934617e-49	1.23426968300603e-64	1.7222424992889946e-9	2.2333869107586857e-15	4.0299984525652304e-6	-1.8214692314344943e-20	1.0407276028984462e-18	1.0557759249254472e-12	4.471747069120964e-12	8.228449927592744e-12
39900000	0.004997983271652115	1.691048708934617e-49	1.23426968300603e-64	1.7222424992889946e-9	2.2333869107586857e-15	4.0299984525652304e-6	-1.8214670257294862e-20	1.0407276028984462e-18	1.0557759249254472e-12	4.471747069120964e-12	8.228449927592744e-12
40000000	0.004997983271652115	1.691048708934617e-49	1.23426968300603e-64	1.7222424992889946e-9	2.2333869107586857e-15	4.0299984525652304e-6	-1.8214648200244782e-20	1.0407276028984462e-18	1.0557759249254472e-12	4.4717470691209646e-12	8.228449927592744e-12
40100000	0.004997983271652115	1.691048708934617e-49	1.23426968300603e-64	1.7222424992889946e-9	2.2333869107586857e-15	4.0299984525652304e-6	-1.82146261431947e-20	1.0407276028984462e-18	1.0557759249254472e-12	4.4717470691209646e-12	8.228449927592744e-12
40200000	0.004997983271652115	1.691048708934617e-49	1.23426968300603e-64	1.7222424992889946e-9	2.2333869107586857e-15	4.0299984525652304e-6	-1.821460408614462e-20	1.0407276028984462e-18	1.0557759249254472e-12	4.4717470691209646e-12	8.228449927592744e-12
40300000	0.004997983271652115	1.691048708934617e-49	1.23426968300603e-64	1.7222424992889946e-9	2.2333869107586857e-15	4.0299984525652304e-6	-1.821458202909454e-20	1.0407276028984462e-18	1.0557759249254472e-12	4.4717470691209646e-12	8.228449927592744e-12
40400000	0.004997983271652115	1.691048708934617e-49	1.23426968300603e-64	1.7222424992889946e-9	2.2333869107586857e-15	4.0299984525652304e-6	-1.8214559972044458e-20	1.0407276028984462e-18	1.0557759249254472e-12	4.4717470691209646e-12	8.228449927592744e-12
40500000	0.004997983271652115	1.691048708934617e-49	1.23426968300603e-64	1.7222424992889946e-9	2.2333869107586857e-15	4.0299984525652304e-6	-1.8214537914994377e-20	1.0407276028984462e-18	1.0557759249254472e-12	4.4717470691209646e-12	8.228449927592744e-12
40600000	0.004997983271652115	1.691048708934617e-49	1.23426968300603e-64	1.7222424992889946e-9	2.2333869107586857e-15	4.0299984525652304e-6	-1.8214515857944296e-20	1.0407276028984462e-18	1.0557759249254472e-12	4.4717470691209646e-12	8.228449927592744e-12
40700000	0.004997983271652115	1.691048708934617e-49	1.23426968300603e-64	1.7222424992889946e-9	2.2333869107586857e-15	4.0299984525652304e-6	-1.8214493800894215e-20	1.0407276028984462e-18	1.0557759249254472e-12	4.4717470691209646e-12	8.228449927592744e-12
40800000	0.004997983271652115	1.691048708934617e-49	1.23426968300603e-64	1.7222424992889946e-9	2.2333869107586857e-15	4.0299984525652304e-6	-1.8214471743844134e-20	1.0407276028984462e-18	1.0557759249254472e-12	4.4717470691209646e-12	8.228449927592744e-12
40900000	0.004997983271652115	1.691048708934617e-49	1.23426968300603e-64	1.7222424992889946e-9	2.2333869107586857e-15	4.0299984525652304e-6	-1.8214449686794053e-20	1.0407276028984462e-18	1.0557759249254472e-12	4.4717470691209646e-12	8.228449927592744e-12
41000000	0.004997983271652115	1.691048708934617e-49	1.23426968300603e-64	1.7222424992889946e-9	2.2333869107586857e-15	4.0299984525652304e-6	-1.8214427629743972e-20	1.0407276028984462e-18	1.0557759249254472e-12	4.4717470691209646e-12	8.228449927592744e-12
41100000	0.004997983271652115	1.691048708934617e-49	1.23426968300603e-64	1.7222424992889946e-9	2.2333869107586857e-15	4.0299984525652304e-6	-1.821440557269389e-20	1.0407276028984462e-18	1.0557759249254472e-12	4.4717470691209646e-12	8.228449927592744e-12
41200000	0.004997983271652115	1.691048708934617e-49	1.23426968300603e-64	1.7222424992889946e-9	2.2333869107586857e-15	4.029998452565231e-6	-1.8214383515643813e-20	1.0407276028984462e-18	1.0557759249254472e-12	4.4717470691209646e-12	8.228449927592744e-12
41300000	0.004997983271652115	1.691048708934617e-49	1.23426968300603e-64	1.7222424992889946e-9	2.2333869107586857e-15	4.029998452565231e-6	-1.8214361458593733e-20	1.0407276028984462e-18	1.0557759249254472e-12	4.4717470691209646e-12	8.228449927592744e-12
41400000	0.004997983271652115	1.691048708934617e-49	1.23426968300603e-64	1.7222424992889946e-9	2.2333869107586857e-15	4.029998452565231e-6	-1.8214339401543652e-20	1.0407276028984462e-18	1.0557759249254472e-12	4.4717470691209646e-12	8.228449927592744e-12
41500000	0.004997983271652115	1.691048708934617e-49	1.23426968300603e-64	1.7222424992889944e-9	2.2333869107586857e-15	4.029998452565231e-6	-1.821431734449357e-20	1.0407276028984462e-18	1.0557759249254472e-12	4.4717470691209646e-12	8.228449927592744e-12
41600000	0.004997983271652115	1.691048708934617e-49	1.23426968300603e-64	1.7222424992889944e-9	2.2333869107586857e-15	4.029998452565231e-6	-1.821429528744349e-20	1.0407276028984462e-18	1.0557759249254472e-12	4.4717470691209646e-12	8.228449927592744e-12
41700000	0.004997983271652115	1.691048708934617e-49	1.23426968300603e-64	1.7222424992889944e-9	2.2333869107586857e-15	4.029998452565231e-6	-1.821427323039341e-20	1.0407276028984462e-18	1.0557759249254472e-12	4.4717470691209646e-12	8.228449927592744e-12
41800000	0.004997983271652115	1.691048708934617e-49	1.23426968300603e-64	1.7222424992889944e-9	2.2333869107586857e-15	4.029998452565231e-6	-1.8214251173343328e-20	1.0407276028984462e-18	1.0557759249254472e-12	4.4717470691209646e-12	8.228449927592746e-12
41900000	0.004997983271652115	1.691048708934617e-49	1.23426968300603e-64	1.7222424992889944e-9	2.2333869107586857e-15	4.029998452565231e-6	-1.8214229116293247e-20	1.0407276028984462e-18	1.0557759249254472e-12	4.4717470691209646e-12	8.228449927592746e-12
42000000	0.004997983271652115	1.6910487089346173e-49	1.23426968300603e-64	1.7222424992889944e-9	2.2333869107586857e-15	4.029998452565231e-6	-1.8214207059243166e-20	1.0407276028984462e-18	1.0557759249254472e-12	4.4717470691209646e-12	8.228449927592746e-12
42100000	0.004997983271652115	1.6910487089346173e-49	1.23426968300603e-64	1.7222424992889944e-9	2.2333869107586857e-15	4.029998452565231e-6	-1.8214185002193085e-20	1.0407276028984462e-18	1.0557759249254472e-12	4.4717470691209646e-12	8.228449927592746e-12
42200000	0.004997983271652115	1.6910487089346173e-49	1.23426968300603e-64	1.7222424992889944e-9	2.2333869107586857e-15	4.029998452565231e-6	-1.8214162945143004e-20	1.0407276028984462e-18	1.0557759249254472e-12	4.4717470691209646e-12	8.228449927592746e-12
42300000	0.004997983271652115	1.6910487089346173e-49	1.23426968300603e-64	1.7222424992889944e-9	2.2333869107586857e-15	4.029998452565231e-6	-1.8214140888092923e-20	1.0407276028984462e-18	1.0557759249254472e-12	4.4717470691209646e-12	8.228449927592746e-12
42400000	0.004997983271652115	1.6910487089346173e-49	1.23426968300603e-64	1.7222424992889944e-9	2.2333869107586857e-15	4.029998452565231e-6	-1.8214118831042842e-20	1.0407276028984462e-18	1.0557759249254472e-12	4.4717470691209646e-12	8.228449927592746e-12
42500000	0.004997983271652115	1.6910487089346173e-49	1.23426968300603e-64	1.7222424992889944e-9	2.2333869107586857e-15	4.029998452565231e-6	-1.821409677399276e-20	1.0407276028984462e-18	1.0557759249254472e-12	4.4717470691209646e-12	8.228449927592746e-12
42600000	0.004997983271652115	1.6910487089346173e-49	1.23426968300603e-64	1.7222424992889944e-9	2.2333869107586857e-15	4.029998452565231e-6	-1.821407471694268e-20	1.0407276028984462e-18	1.0557759249254472e-12	4.4717470691209646e-12	8.228449927592746e-12
42700000	0.004997983271652115	1.6910487089346173e-49	1.23426968300603e-64	1.7222424992889944e-9	2.2333869107586857e-15	4.029998452565231e-6	-1.82140526598926e-20	1.0407276028984462e-18	1.0557759249254472e-12	4.4717470691209646e-12	8.228449927592746e-12
42800000	0.004997983271652115	1.6910487089346173e-49	1.23426968300603e-64	1.7222424992889944e-9	2.2333869107586857e-15	4.029998452565231e-6	-1.821403060284252e-20	1.0407276028984462e-18	1.0557759249254472e-12	4.4717470691209646e-12	8.228449927592746e-12
42900000	0.004997983271652115	1.6910487089346173e-49	1.23426968300603e-64	1.7222424992889944e-9	2.2333869107586857e-15	4.029998452565231e-6	-1.8214008545792438e-20	1.0407276028984462e-18	1.0557759249254472e-12	4.4717470691209646e-12	8.228449927592746e-12
43000000	0.004997983271652115	1.6910487089346173e-49	1.23426968300603e-64	1.7222424992889944e-9	2.2333869107586857e-15	4.029998452565231e-6	-1.8213986488742357e-20	1.0407276028984462e-18	1.0557759249254472e-12	4.4717470691209646e-12	8.228449927592746e-12
43100000	0.004997983271652115	1.6910487089346173e-49	1.23426968300603e-64	1.7222424992889944e-9	2.2333869107586857e-15	4.029998452565231e-6	-1.8213964431692276e-20	1.0407276028984462e-18	1.0557759249254472e-12	4.4717470691209646e-12	8.228449927592746e-12
43200000	0.004997983271652115	1.6910487089346173e-49	1.23426968300603e-64	1.7222424992889944e-9	2.2333869107586857e-15	4.029998452565231e-6	-1.8213942374642195e-20	1.0407276028984462e-18	1.0557759249254472e-12	4.4717470691209646e-12	8.228449927592746e-12
43300000	0.004997983271652115	1.6910487089346173e-49	1.23426968300603e-64	1.7222424992889944e-9	2.2333869107586857e-15	4.029998452565231e-6	-1.8213920317592114e-20	1.0407276028984462e-18	1.0557759249254472e-12	4.4717470691209646e-12	8.228449927592746e-12
43400000	0.004997983271652115	1.6910487089346173e-49	1.23426968300603e-64	1.7222424992889944e-9	2.2333869107586857e-15	4.029998452565231e-6	-1.8213898260542033e-20	1.0407276028984462e-18	1.0557759249254472e-12	4.4717470691209646e-12	8.228449927592746e-12
43500000	0.004997983271652115	1.6910487089346173e-49	1.23426968300603e-64	1.7222424992889944e-9	2.2333869107586857e-15	4.029998452565231e-6	-1.8213876203491952e-20	1.0407276028984462e-18	1.0557759249254472e-12	4.471747069120965e-12	8.228449927592746e-12
43600000	0.004997983271652115	1.6910487089346173e-49	1.23426968300603e-64	1.7222424992889944e-9	2.2333869107586857e-15	4.029998452565231e-6	-1.821385414644187e-20	1.0407276028984462e-18	1.0557759249254472e-12	4.471747069120965e-12	8.228449927592746e-12
43700000	0.004997983271652115	1.6910487089346173e-49	1.23426968300603e-64	1.7222424992889944e-9	2.2333869107586857e-15	4.029998452565231e-6	-1.821383208939179e-20	1.0407276028984462e-18	1.0557759249254472e-12	4.471747069120965e-12	8.228449927592746e-12
43800000	0.004997983271652115	1.6910487089346173e-49	1.23426968300603e-64	1.7222424992889944e-9	2.2333869107586857e-15	4.029998452565231e-6	-1.821381003234171e-20	1.0407276028984462e-18	1.0557759249254472e-12	4.471747069120965e-12	8.228449927592746e-12
43900000	0.004997983271652115	1.6910487089346173e-49	1.23426968300603e-64	1.7222424992889944e-9	2.2333869107586857e-15	4.029998452565231e-6	-1.8213787975291628e-20	1.0407276028984462e-18	1.0557759249254472e-12	4.471747069120965e-12	8.228449927592746e-12
44000000	0.004997983271652115	1.6910487089346173e-49	1.23426968300603e-64	1.7222424992889944e-9	2.2333869107586857e-15	4.029998452565231e-6	-1.8213765918241547e-20	1.0407276028984462e-18	1.0557759249254472e-12	4.471747069120965e-12	8.228449927592746e-12
44100000	0.004997983271652115	1.6910487089346173e-49	1.23426968300603e-64	1.7222424992889944e-9	2.2333869107586857e-15	4.029998452565231e-6	-1.8213743861191467e-20	1.0407276028984462e-18	1.0557759249254472e-12	4.471747069120965e-12	8.228449927592746e-12
44200000	0.004997983271652115	1.6910487089346173e-49	1.23426968300603e-64	1.7222424992889944e-9	2.2333869107586857e-15	4.029998452565231e-6	-1.8213721804141386e-20	1.0407276028984462e-18	1.0557759249254472e-12	4.471747069120965e-12	8.228449927592746e-12
44300000	0.004997983271652115	1.6910487089346173e-49	1.23426968300603e-64	1.7222424992889944e-9	2.2333869107586857e-15	4.029998452565231e-6	-1.8213699747091305e-20	1.0407276028984462e-18	1.0557759249254472e-12	4.471747069120965e-12	8.228449927592746e-12
44400000	0.004997983271652115	1.6910487089346173e-49	1.23426968300603e-64	1.7222424992889944e-9	2.2333869107586857e-15	4.029998452565231e-6	-1.8213677690041224e-20	1.0407276028984462e-18	1.0557759249254472e-12	4.471747069120965e-12	8.228449927592746e-12
44500000	0.004997983271652115	1.6910487089346173e-49	1.23426968300603e-64	1.7222424992889944e-9	2.2333869107586857e-15	4.029998452565231e-6	-1.8213655632991146e-20	1.0407276028984462e-18	1.0557759249254472e-12	4.471747069120965e-12	8.228449927592746e-12
44600000	0.004997983271652115	1.6910487089346173e-49	1.23426968300603e-64	1.7222424992889944e-9	2.2333869107586857e-15	4.029998452565231e-6	-1.8213633575941065e-20	1.0407276028984462e-18	1.0557759249254472e-12	4.471747069120965e-12	8.228449927592746e-12
44700000	0.004997983271652115	1.6910487089346173e-49	1.23426968300603e-64	1.7222424992889944e-9	2.2333869107586857e-15	4.029998452565231e-6	-1.8213611518890984e-20	1.0407276028984462e-18	1.0557759249254472e-12	4.471747069120965e-12	8.228449927592746e-12
44800000	0.004997983271652115	1.6910487089346173e-49	1.23426968300603e-64	1.7222424992889944e-9	2.2333869107586857e-15	4.029998452565231e-6	-1.8213589461840903e-20	1.0407276028984462e-18	1.0557759249254472e-12	4.471747069120965e-12	8.228449927592746e-12
44900000	0.004997983271652115	1.6910487089346173e-49	1.23426968300603e-64	1.7222424992889944e-9	2.2333869107586857e-15	4.029998452565231e-6	-1.8213567404790822e-20	1.0407276028984462e-18	1.0557759249254472e-12	4.471747069120965e-12	8.228449927592746e-12
45000000	0.004997983271652115	1.6910487089346173e-49	1.23426968300603e-64	1.7222424992889944e-9	2.2333869107586857e-15	4.029998452565231e-6	-1.821354534774074e-20	1.0407276028984462e-18	1.0557759249254472e-12	4.471747069120965e-12	8.228449927592746e-12
45100000	0.004997983271652115	1.6910487089346173e-49	1.23426968300603e-64	1.7222424992889944e-9	2.2333869107586857e-15	4.029998452565231e-6	-1.821352329069066e-20	1.0407276028984462e-18	1.0557759249254472e-12	4.471747069120965e-12	8.228449927592746e-12
45200000	0.004997983271652115	1.6910487089346173e-49	1.23426968300603e-64	1.7222424992889944e-9	2.2333869107586857e-15	4.029998452565231e-6	-1.821350123364058e-20	1.0407276028984462e-18	1.0557759249254472e-12	4.471747069120965e-12	8.228449927592746e-12
45300000	0.004997983271652115	1.6910487089346173e-49	1.23426968300603e-64	1.7222424992889944e-9	2.2333869107586857e-15	4.029998452565231e-6	-1.8213479176590498e-20	1.0407276028984462e-18	1.0557759249254472e-12	4.471747069120965e-12	8.228449927592746e-12
45400000	0.004997983271652115	1.6910487089346173e-49	1.23426968300603e-64	1.7222424992889944e-9	2.2333869107586857e-15	4.029998452565231e-6	-1.8213457119540417e-20	1.0407276028984462e-18	1.0557759249254472e-12	4.471747069120965e-12	8.228449927592746e-12
45500000	0.004997983271652115	1.6910487089346173e-49	1.23426968300603e-64	1.7222424992889944e-9	2.2333869107586857e-15	4.029998452565231e-6	-1.8213435062490337e-20	1.0407276028984462e-18	1.0557759249254472e-12	4.471747069120965e-12	8.228449927592746e-12
45600000	0.004997983271652115	1.6910487089346173e-49	1.23426968300603e-64	1.7222424992889944e-9	2.2333869107586857e-15	4.029998452565231e-6	-1.8213413005440256e-20	1.0407276028984462e-18	1.0557759249254472e-12	4.471747069120965e-12	8.228449927592746e-12
45700000	0.004997983271652115	1.6910487089346173e-49	1.23426968300603e-64	1.7222424992889944e-9	2.2333869107586857e-15	4.029998452565231e-6	-1.8213390948390175e-20	1.0407276028984462e-18	1.0557759249254472e-12	4.471747069120965e-12	8.228449927592746e-12
45800000	0.004997983271652115	1.6910487089346173e-49	1.23426968300603e-64	1.7222424992889944e-9	2.2333869107586857e-15	4.029998452565231e-6	-1.8213368891340094e-20	1.0407276028984462e-18	1.0557759249254472e-12	4.471747069120965e-12	8.228449927592746e-12
45900000	0.004997983271652115	1.6910487089346173e-49	1.23426968300603e-64	1.7222424992889944e-9	2.2333869107586857e-15	4.029998452565231e-6	-1.8213346834290013e-20	1.0407276028984462e-18	1.0557759249254472e-12	4.471747069120965e-12	8.228449927592746e-12
46000000	0.004997983271652115	1.6910487089346173e-49	1.23426968300603e-64	1.7222424992889944e-9	2.2333869107586857e-15	4.029998452565231e-6	-1.8213324777239932e-20	1.0407276028984462e-18	1.0557759249254472e-12	4.471747069120965e-12	8.228449927592746e-12
46100000	0.004997983271652115	1.6910487089346173e-49	1.23426968300603e-64	1.7222424992889944e-9	2.2333869107586857e-15	4.029998452565231e-6	-1.821330272018985e-20	1.0407276028984462e-18	1.0557759249254472e-12	4.471747069120965e-12	8.228449927592746e-12
46200000	0.004997983271652115	1.6910487089346173e-49	1.23426968300603e-64	1.7222424992889944e-9	2.2333869107586857e-15	4.029998452565231e-6	-1.821328066313977e-20	1.0407276028984462e-18	1.0557759249254472e-12	4.471747069120965e-12	8.228449927592746e-12
46300000	0.004997983271652115	1.6910487089346173e-49	1.23426968300603e-64	1.7222424992889944e-9	2.2333869107586857e-15	4.029998452565231e-6	-1.821325860608969e-20	1.0407276028984462e-18	1.0557759249254472e-12	4.471747069120965e-12	8.228449927592746e-12
46400000	0.004997983271652115	1.6910487089346173e-49	1.23426968300603e-64	1.7222424992889944e-9	2.2333869107586857e-15	4.029998452565231e-6	-1.8213236549039608e-20	1.0407276028984462e-18	1.0557759249254472e-12	4.471747069120965e-12	8.228449927592746e-12
46500000	0.004997983271652115	1.6910487089346173e-49	1.23426968300603e-64	1.7222424992889944e-9	2.2333869107586857e-15	4.029998452565231e-6	-1.8213214491989527e-20	1.0407276028984462e-18	1.0557759249254472e-12	4.471747069120965e-12	8.228449927592746e-12
46600000	0.004997983271652115	1.6910487089346173e-49	1.23426968300603e-64	1.7222424992889944e-9	2.2333869107586857e-15	4.029998452565231e-6	-1.8213192434939446e-20	1.0407276028984462e-18	1.0557759249254472e-12	4.471747069120965e-12	8.228449927592746e-12
46700000	0.004997983271652115	1.6910487089346173e-49	1.23426968300603e-64	1.7222424992889944e-9	2.2333869107586857e-15	4.029998452565231e-6	-1.8213170377889365e-20	1.0407276028984462e-18	1.0557759249254472e-12	4.471747069120965e-12	8.228449927592746e-12
46800000	0.004997983271652115	1.6910487089346173e-49	1.23426968300603e-64	1.7222424992889944e-9	2.2333869107586857e-15	4.029998452565231e-6	-1.8213148320839284e-20	1.0407276028984462e-18	1.0557759249254472e-12	4.471747069120965e-12	8.228449927592746e-12
46900000	0.004997983271652115	1.6910487089346173e-49	1.23426968300603e-64	1.7222424992889944e-9	2.2333869107586857e-15	4.029998452565231e-6	-1.8213126263789204e-20	1.0407276028984462e-18	1.0557759249254472e-12	4.471747069120965e-12	8.228449927592746e-12
47000000	0.004997983271652115	1.6910487089346173e-49	1.23426968300603e-64	1.7222424992889944e-9	2.2333869107586857e-15	4.029998452565231e-6	-1.8213104206739123e-20	1.0407276028984462e-18	1.0557759249254472e-12	4.471747069120965e-12	8.228449927592746e-12
47100000	0.004997983271652115	1.6910487089346173e-49	1.23426968300603e-64	1.7222424992889944e-9	2.2333869107586857e-15	4.029998452565231e-6	-1.8213082149689042e-20	1.0407276028984462e-18	1.0557759249254472e-12	4.471747069120965e-12	8.228449927592746e-12
47200000	0.004997983271652115	1.6910487089346173e-49	1.23426968300603e-64	1.7222424992889944e-9	2.2333869107586857e-15	4.029998452565231e-6	-1.821306009263896e-20	1.0407276028984462e-18	1.0557759249254472e-12	4.471747069120965e-12	8.228449927592746e-12
47300000	0.004997983271652115	1.6910487089346173e-49	1.23426968300603e-64	1.7222424992889944e-9	2.2333869107586857e-15	4.029998452565231e-6	-1.821303803558888e-20	1.0407276028984462e-18	1.0557759249254472e-12	4.471747069120965e-12	8.228449927592746e-12
47400000	0.004997983271652115	1.6910487089346173e-49	1.23426968300603e-64	1.7222424992889944e-9	2.2333869107586857e-15	4.029998452565231e-6	-1.82130159785388e-20	1.0407276028984462e-18	1.0557759249254472e-12	4.471747069120965e-12	8.228449927592746e-12
47500000	0.004997983271652115	1.6910487089346173e-49	1.23426968300603e-64	1.7222424992889944e-9	2.2333869107586857e-15	4.029998452565231e-6	-1.8212993921488718e-20	1.0407276028984462e-18	1.0557759249254472e-12	4.471747069120965e-12	8.228449927592746e-12
47600000	0.004997983271652115	1.6910487089346173e-49	1.23426968300603e-64	1.7222424992889944e-9	2.2333869107586857e-15	4.029998452565231e-6	-1.8212971864438637e-20	1.0407276028984462e-18	1.0557759249254472e-12	4.471747069120965e-12	8.228449927592746e-12
47700000	0.004997983271652115	1.6910487089346173e-49	1.23426968300603e-64	1.7222424992889944e-9	2.2333869107586857e-15	4.029998452565231e-6	-1.8212949807388556e-20	1.0407276028984462e-18	1.0557759249254472e-12	4.471747069120965e-12	8.228449927592746e-12
47800000	0.004997983271652115	1.6910487089346173e-49	1.23426968300603e-64	1.7222424992889944e-9	2.2333869107586857e-15	4.029998452565231e-6	-1.8212927750338478e-20	1.0407276028984462e-18	1.0557759249254472e-12	4.471747069120965e-12	8.228449927592746e-12
47900000	0.004997983271652115	1.6910487089346173e-49	1.23426968300603e-64	1.7222424992889944e-9	2.2333869107586857e-15	4.029998452565231e-6	-1.8212905693288397e-20	1.0407276028984462e-18	1.0557759249254472e-12	4.471747069120965e-12	8.228449927592746e-12
48000000	0.004997983271652115	1.6910487089346173e-49	1.23426968300603e-64	1.7222424992889944e-9	2.2333869107586857e-15	4.029998452565231e-6	-1.8212883636238316e-20	1.0407276028984462e-18	1.0557759249254472e-12	4.471747069120965e-12	8.228449927592746e-12
48100000	0.004997983271652115	1.6910487089346173e-49	1.23426968300603e-64	1.7222424992889944e-9	2.2333869107586857e-15	4.029998452565231e-6	-1.8212861579188235e-20	1.0407276028984462e-18	1.0557759249254472e-12	4.471747069120965e-12	8.228449927592746e-12
48200000	0.004997983271652115	1.6910487089346173e-49	1.23426968300603e-64	1.7222424992889944e-9	2.2333869107586857e-15	4.029998452565231e-6	-1.8212839522138154e-20	1.0407276028984462e-18	1.0557759249254472e-12	4.471747069120965e-12	8.228449927592746e-12
48300000	0.004997983271652115	1.6910487089346173e-49	1.23426968300603e-64	1.7222424992889944e-9	2.2333869107586857e-15	4.029998452565231e-6	-1.8212817465088074e-20	1.0407276028984462e-18	1.0557759249254472e-12	4.471747069120965e-12	8.228449927592746e-12
48400000	0.004997983271652115	1.6910487089346173e-49	1.23426968300603e-64	1.7222424992889944e-9	2.2333869107586857e-15	4.029998452565231e-6	-1.8212795408037993e-20	1.0407276028984462e-18	1.0557759249254472e-12	4.471747069120965e-12	8.228449927592746e-12
48500000	0.004997983271652115	1.6910487089346173e-49	1.23426968300603e-64	1.7222424992889944e-9	2.2333869107586857e-15	4.029998452565231e-6	-1.8212773350987912e-20	1.0407276028984462e-18	1.0557759249254472e-12	4.471747069120965e-12	8.228449927592746e-12
48600000	0.004997983271652115	1.691048708934617e-49	1.23426968300603e-64	1.7222424992889944e-9	2.2333869107586857e-15	4.029998452565231e-6	-1.821275129393783e-20	1.0407276028984462e-18	1.0557759249254472e-12	4.471747069120965e-12	8.228449927592746e-12
48700000	0.004997983271652115	1.691048708934617e-49	1.23426968300603e-64	1.7222424992889944e-9	2.2333869107586857e-15	4.029998452565231e-6	-1.821272923688775e-20	1.0407276028984462e-18	1.0557759249254472e-12	4.471747069120965e-12	8.228449927592746e-12
48800000	0.004997983271652115	1.691048708934617e-49	1.23426968300603e-64	1.7222424992889944e-9	2.2333869107586857e-15	4.029998452565231e-6	-1.821270717983767e-20	1.0407276028984462e-18	1.0557759249254472e-12	4.471747069120965e-12	8.228449927592746e-12
48900000	0.004997983271652115	1.691048708934617e-49	1.23426968300603e-64	1.7222424992889944e-9	2.2333869107586857e-15	4.029998452565231e-6	-1.8212685122787588e-20	1.0407276028984462e-18	1.0557759249254472e-12	4.471747069120965e-12	8.228449927592746e-12
49000000	0.004997983271652115	1.691048708934617e-49	1.23426968300603e-64	1.7222424992889944e-9	2.2333869107586857e-15	4.029998452565231e-6	-1.8212663065737507e-20	1.0407276028984462e-18	1.0557759249254472e-12	4.471747069120965e-12	8.228449927592746e-12
49100000	0.004997983271652115	1.691048708934617e-49	1.23426968300603e-64	1.7222424992889944e-9	2.2333869107586857e-15	4.029998452565231e-6	-1.8212641008687426e-20	1.0407276028984462e-18	1.0557759249254472e-12	4.471747069120965e-12	8.228449927592746e-12
49200000	0.004997983271652115	1.691048708934617e-49	1.23426968300603e-64	1.7222424992889944e-9	2.2333869107586857e-15	4.029998452565231e-6	-1.8212618951637345e-20	1.0407276028984462e-18	1.0557759249254472e-12	4.471747069120965e-12	8.228449927592746e-12
49300000	0.004997983271652115	1.691048708934617e-49	1.23426968300603e-64	1.7222424992889944e-9	2.2333869107586857e-15	4.029998452565231e-6	-1.8212596894587264e-20	1.0407276028984462e-18	1.0557759249254472e-12	4.471747069120965e-12	8.228449927592746e-12
49400000	0.004997983271652115	1.691048708934617e-49	1.23426968300603e-64	1.7222424992889944e-9	2.2333869107586857e-15	4.029998452565231e-6	-1.8212574837537183e-20	1.0407276028984462e-18	1.0557759249254472e-12	4.471747069120965e-12	8.228449927592746e-12
49500000	0.004997983271652115	1.691048708934617e-49	1.23426968300603e-64	1.7222424992889944e-9	2.2333869107586857e-15	4.029998452565231e-6	-1.8212552780487102e-20	1.0407276028984462e-18	1.0557759249254472e-12	4.471747069120965e-12	8.228449927592746e-12
49600000	0.004997983271652115	1.691048708934617e-49	1.23426968300603e-64	1.7222424992889944e-9	2.2333869107586857e-15	4.029998452565231e-6	-1.821253072343702e-20	1.0407276028984462e-18	1.0557759249254472e-12	4.471747069120965e-12	8.228449927592746e-12
49700000	0.004997983271652115	1.691048708934617e-49	1.23426968300603e-64	1.7222424992889944e-9	2.2333869107586857e-15	4.029998452565231e-6	-1.821250866638694e-20	1.0407276028984462e-18	1.0557759249254472e-12	4.471747069120965e-12	8.228449927592746e-12
49800000	0.004997983271652115	1.691048708934617e-49	1.23426968300603e-64	1.7222424992889944e-9	2.2333869107586857e-15	4.029998452565231e-6	-1.821248660933686e-20	1.0407276028984462e-18	1.0557759249254472e-12	4.471747069120965e-12	8.228449927592746e-12
49900000	0.004997983271652115	1.691048708934617e-49	1.23426968300603e-64	1.7222424992889944e-9	2.2333869107586857e-15	4.029998452565231e-6	-1.821246455228678e-20	1.0407276028984462e-18	1.0557759249254472e-12	4.471747069120965e-12	8.228449927592746e-12
50000000	0.004997983271652115	1.691048708934617e-49	1.23426968300603e-64	1.7222424992889944e-9	2.2333869107586857e-15	4.029998452565231e-6	-1.8212442495236698e-20	1.0407276028984462e-18	1.0557759249254472e-12	4.471747069120965e-12	8.228449927592746e-12
50100000	0.004997983271652115	1.691048708934617e-49	1.23426968300603e-64	1.7222424992889944e-9	2.2333869107586857e-15	4.029998452565231e-6	-1.8212420438186617e-20	1.0407276028984462e-18	1.0557759249254472e-12	4.471747069120965e-12	8.228449927592744e-12
50200000	0.004997983271652115	1.691048708934617e-49	1.23426968300603e-64	1.7222424992889944e-9	2.2333869107586857e-15	4.029998452565231e-6	-1.8212398381136536e-20	1.0407276028984462e-18	1.0557759249254472e-12	4.471747069120965e-12	8.228449927592744e-12
50300000	0.004997983271652115	1.691048708934617e-49	1.23426968300603e-64	1.7222424992889944e-9	2.2333869107586857e-15	4.029998452565231e-6	-1.8212376324086455e-20	1.0407276028984462e-18	1.0557759249254472e-12	4.471747069120965e-12	8.228449927592744e-12
50400000	0.004997983271652115	1.691048708934617e-49	1.23426968300603e-64	1.7222424992889944e-9	2.2333869107586857e-15	4.029998452565231e-6	-1.8212354267036374e-20	1.0407276028984462e-18	1.0557759249254472e-12	4.471747069120965e-12	8.228449927592744e-12
50500000	0.004997983271652115	1.691048708934617e-49	1.23426968300603e-64	1.7222424992889944e-9	2.2333869107586857e-15	4.029998452565231e-6	-1.8212332209986293e-20	1.0407276028984462e-18	1.0557759249254472e-12	4.4717470691209646e-12	8.228449927592744e-12
50600000	0.004997983271652115	1.691048708934617e-49	1.23426968300603e-64	1.7222424992889944e-9	2.2333869107586857e-15	4.029998452565231e-6	-1.8212310152936212e-20	1.0407276028984462e-18	1.0557759249254472e-12	4.4717470691209646e-12	8.228449927592744e-12
50700000	0.004997983271652115	1.691048708934617e-49	1.23426968300603e-64	1.7222424992889944e-9	2.2333869107586857e-15	4.029998452565231e-6	-1.821228809588613e-20	1.0407276028984462e-18	1.0557759249254472e-12	4.4717470691209646e-12	8.228449927592744e-12
50800000	0.004997983271652115	1.691048708934617e-49	1.23426968300603e-64	1.7222424992889944e-9	2.2333869107586857e-15	4.029998452565231e-6	-1.821226603883605e-20	1.0407276028984462e-18	1.0557759249254472e-12	4.4717470691209646e-12	8.228449927592744e-12
50900000	0.004997983271652114	1.691048708934617e-49	1.23426968300603e-64	1.7222424992889944e-9	2.2333869107586857e-15	4.029998452565231e-6	-1.821224398178597e-20	1.0407276028984462e-18	1.0557759249254472e-12	4.4717470691209646e-12	8.228449927592744e-12
51000000	0.004997983271652114	1.691048708934617e-49	1.23426968300603e-64	1.7222424992889944e-9	2.2333869107586857e-15	4.029998452565231e-6	-1.8212221924735888e-20	1.0407276028984462e-18	1.0557759249254472e-12	4.4717470691209646e-12	8.228449927592744e-12
51100000	0.004997983271652114	1.691048708934617e-49	1.23426968300603e-64	1.7222424992889944e-9	2.2333869107586857e-15	4.029998452565231e-6	-1.8212199867685808e-20	1.0407276028984462e-18	1.0557759249254472e-12	4.4717470691209646e-12	8.228449927592744e-12
51200000	0.004997983271652114	1.691048708934617e-49	1.23426968300603e-64	1.7222424992889944e-9	2.2333869107586857e-15	4.0299984525652304e-6	-1.821217781063573e-20	1.0407276028984462e-18	1.0557759249254472e-12	4.4717470691209646e-12	8.228449927592744e-12
51300000	0.004997983271652114	1.691048708934617e-49	1.23426968300603e-64	1.7222424992889944e-9	2.2333869107586857e-15	4.0299984525652304e-6	-1.821215575358565e-20	1.0407276028984462e-18	1.0557759249254472e-12	4.4717470691209646e-12	8.228449927592744e-12
51400000	0.004997983271652114	1.6910487089346169e-49	1.2342696830060299e-64	1.7222424992889944e-9	2.2333869107586857e-15	4.0299984525652304e-6	-1.8212133696535568e-20	1.0407276028984462e-18	1.0557759249254472e-12	4.4717470691209646e-12	8.228449927592744e-12
51500000	0.004997983271652114	1.6910487089346169e-49	1.2342696830060299e-64	1.7222424992889944e-9	2.2333869107586857e-15	4.0299984525652304e-6	-1.8212111639485487e-20	1.0407276028984462e-18	1.0557759249254472e-12	4.4717470691209646e-12	8.228449927592744e-12
51600000	0.004997983271652114	1.6910487089346169e-49	1.2342696830060299e-64	1.7222424992889944e-9	2.2333869107586857e-15	4.0299984525652304e-6	-1.8212089582435406e-20	1.0407276028984462e-18	1.0557759249254472e-12	4.4717470691209646e-12	8.228449927592744e-12
51700000	0.004997983271652114	1.6910487089346169e-49	1.2342696830060299e-64	1.7222424992889944e-9	2.2333869107586857e-15	4.0299984525652304e-6	-1.8212067525385325e-20	1.0407276028984462e-18	1.0557759249254472e-12	4.4717470691209646e-12	8.228449927592744e-12
51800000	0.004997983271652114	1.6910487089346169e-49	1.2342696830060299e-64	1.7222424992889944e-9	2.2333869107586857e-15	4.0299984525652304e-6	-1.8212045468335244e-20	1.0407276028984462e-18	1.0557759249254472e-12	4.4717470691209646e-12	8.228449927592744e-12
51900000	0.004997983271652114	1.6910487089346169e-49	1.2342696830060299e-64	1.7222424992889946e-9	2.2333869107586857e-15	4.0299984525652304e-6	-1.8212023411285163e-20	1.0407276028984462e-18	1.0557759249254472e-12	4.4717470691209646e-12	8.228449927592744e-12
52000000	0.004997983271652114	1.6910487089346169e-49	1.2342696830060299e-64	1.7222424992889946e-9	2.2333869107586857e-15	4.0299984525652304e-6	-1.8212001354235082e-20	1.0407276028984462e-18	1.0557759249254472e-12	4.4717470691209646e-12	8.228449927592744e-12
52100000	0.004997983271652114	1.6910487089346169e-49	1.2342696830060299e-64	1.7222424992889946e-9	2.2333869107586857e-15	4.0299984525652304e-6	-1.8211979297185e-20	1.0407276028984462e-18	1.0557759249254472e-12	4.4717470691209646e-12	8.228449927592744e-12
52200000	0.004997983271652114	1.6910487089346169e-49	1.2342696830060299e-64	1.7222424992889946e-9	2.2333869107586857e-15	4.0299984525652304e-6	-1.821195724013492e-20	1.0407276028984462e-18	1.0557759249254472e-12	4.4717470691209646e-12	8.228449927592744e-12
52300000	0.004997983271652114	1.6910487089346169e-49	1.2342696830060299e-64	1.7222424992889946e-9	2.2333869107586857e-15	4.0299984525652304e-6	-1.821193518308484e-20	1.0407276028984462e-18	1.0557759249254472e-12	4.4717470691209646e-12	8.228449927592744e-12
52400000	0.004997983271652114	1.6910487089346169e-49	1.2342696830060299e-64	1.7222424992889946e-9	2.2333869107586857e-15	4.0299984525652304e-6	-1.8211913126034758e-20	1.0407276028984462e-18	1.0557759249254472e-12	4.4717470691209646e-12	8.228449927592744e-12
52500000	0.004997983271652114	1.6910487089346169e-49	1.2342696830060299e-64	1.7222424992889946e-9	2.2333869107586857e-15	4.0299984525652304e-6	-1.8211891068984678e-20	1.0407276028984462e-18	1.0557759249254472e-12	4.4717470691209646e-12	8.228449927592744e-12
52600000	0.004997983271652114	1.6910487089346169e-49	1.2342696830060299e-64	1.7222424992889946e-9	2.2333869107586857e-15	4.0299984525652304e-6	-1.8211869011934597e-20	1.0407276028984462e-18	1.0557759249254472e-12	4.4717470691209646e-12	8.228449927592744e-12
52700000	0.004997983271652114	1.6910487089346169e-49	1.2342696830060299e-64	1.7222424992889946e-9	2.2333869107586857e-15	4.0299984525652304e-6	-1.8211846954884516e-20	1.0407276028984462e-18	1.0557759249254472e-12	4.4717470691209646e-12	8.228449927592744e-12
52800000	0.004997983271652114	1.6910487089346169e-49	1.2342696830060299e-64	1.7222424992889946e-9	2.2333869107586857e-15	4.0299984525652304e-6	-1.8211824897834435e-20	1.0407276028984462e-18	1.0557759249254472e-12	4.4717470691209646e-12	8.228449927592744e-12
52900000	0.004997983271652114	1.6910487089346169e-49	1.2342696830060299e-64	1.7222424992889946e-9	2.2333869107586857e-15	4.0299984525652304e-6	-1.8211802840784354e-20	1.0407276028984462e-18	1.0557759249254472e-12	4.4717470691209646e-12	8.228449927592744e-12
53000000	0.004997983271652114	1.6910487089346169e-49	1.2342696830060299e-64	1.7222424992889946e-9	2.2333869107586857e-15	4.0299984525652304e-6	-1.8211780783734273e-20	1.0407276028984462e-18	1.0557759249254472e-12	4.4717470691209646e-12	8.228449927592744e-12
53100000	0.004997983271652114	1.6910487089346169e-49	1.2342696830060299e-64	1.7222424992889946e-9	2.2333869107586857e-15	4.0299984525652304e-6	-1.8211758726684192e-20	1.0407276028984462e-18	1.0557759249254472e-12	4.4717470691209646e-12	8.228449927592744e-12
53200000	0.004997983271652114	1.6910487089346169e-49	1.2342696830060299e-64	1.7222424992889946e-9	2.2333869107586857e-15	4.0299984525652304e-6	-1.821173666963411e-20	1.0407276028984462e-18	1.0557759249254472e-12	4.4717470691209646e-12	8.228449927592744e-12
53300000	0.004997983271652114	1.6910487089346169e-49	1.2342696830060299e-64	1.7222424992889946e-9	2.2333869107586857e-15	4.0299984525652304e-6	-1.821171461258403e-20	1.0407276028984462e-18	1.0557759249254472e-12	4.4717470691209646e-12	8.228449927592744e-12
53400000	0.004997983271652114	1.6910487089346169e-49	1.2342696830060299e-64	1.7222424992889946e-9	2.2333869107586857e-15	4.0299984525652304e-6	-1.821169255553395e-20	1.0407276028984462e-18	1.0557759249254472e-12	4.4717470691209646e-12	8.228449927592744e-12
53500000	0.004997983271652114	1.6910487089346169e-49	1.2342696830060299e-64	1.7222424992889946e-9	2.2333869107586857e-15	4.0299984525652304e-6	-1.8211670498483868e-20	1.0407276028984462e-18	1.0557759249254472e-12	4.4717470691209646e-12	8.228449927592744e-12
53600000	0.004997983271652114	1.6910487089346169e-49	1.2342696830060299e-64	1.7222424992889946e-9	2.2333869107586857e-15	4.0299984525652304e-6	-1.8211648441433787e-20	1.0407276028984462e-18	1.0557759249254472e-12	4.471747069120964e-12	8.228449927592744e-12
53700000	0.004997983271652114	1.6910487089346169e-49	1.2342696830060299e-64	1.7222424992889946e-9	2.2333869107586857e-15	4.0299984525652304e-6	-1.8211626384383706e-20	1.0407276028984462e-18	1.0557759249254472e-12	4.471747069120964e-12	8.228449927592742e-12
53800000	0.004997983271652114	1.6910487089346169e-49	1.2342696830060299e-64	1.7222424992889946e-9	2.2333869107586857e-15	4.0299984525652304e-6	-1.8211604327333625e-20	1.0407276028984462e-18	1.0557759249254472e-12	4.471747069120964e-12	8.228449927592742e-12
53900000	0.004997983271652114	1.6910487089346167e-49	1.2342696830060299e-64	1.7222424992889946e-9	2.2333869107586857e-15	4.0299984525652304e-6	-1.8211582270283545e-20	1.0407276028984462e-18	1.0557759249254472e-12	4.471747069120964e-12	8.228449927592742e-12
54000000	0.004997983271652114	1.6910487089346167e-49	1.2342696830060299e-64	1.7222424992889946e-9	2.2333869107586857e-15	4.0299984525652304e-6	-1.8211560213233464e-20	1.0407276028984462e-18	1.0557759249254472e-12	4.471747069120964e-12	8.228449927592742e-12
54100000	0.004997983271652114	1.6910487089346167e-49	1.2342696830060299e-64	1.7222424992889946e-9	2.2333869107586857e-15	4.0299984525652304e-6	-1.8211538156183383e-20	1.0407276028984462e-18	1.0557759249254472e-12	4.471747069120964e-12	8.228449927592742e-12
54200000	0.004997983271652114	1.6910487089346167e-49	1.2342696830060299e-64	1.7222424992889946e-9	2.2333869107586857e-15	4.0299984525652304e-6	-1.8211516099133302e-20	1.0407276028984462e-18	1.0557759249254472e-12	4.471747069120964e-12	8.228449927592742e-12
54300000	0.004997983271652114	1.6910487089346167e-49	1.2342696830060299e-64	1.7222424992889946e-9	2.2333869107586857e-15	4.0299984525652304e-6	-1.821149404208322e-20	1.0407276028984462e-18	1.0557759249254472e-12	4.471747069120964e-12	8.228449927592742e-12
54400000	0.004997983271652114	1.6910487089346167e-49	1.2342696830060299e-64	1.7222424992889946e-9	2.2333869107586857e-15	4.0299984525652304e-6	-1.821147198503314e-20	1.0407276028984462e-18	1.0557759249254472e-12	4.471747069120964e-12	8.228449927592742e-12
54500000	0.004997983271652114	1.6910487089346167e-49	1.2342696830060299e-64	1.7222424992889946e-9	2.2333869107586857e-15	4.0299984525652304e-6	-1.8211449927983062e-20	1.0407276028984462e-18	1.0557759249254472e-12	4.471747069120964e-12	8.228449927592742e-12
54600000	0.004997983271652114	1.6910487089346167e-49	1.2342696830060299e-64	1.7222424992889946e-9	2.2333869107586857e-15	4.0299984525652304e-6	-1.821142787093298e-20	1.0407276028984462e-18	1.0557759249254472e-12	4.471747069120964e-12	8.228449927592742e-12
54700000	0.004997983271652114	1.6910487089346167e-49	1.2342696830060299e-64	1.7222424992889946e-9	2.2333869107586857e-15	4.0299984525652304e-6	-1.82114058138829e-20	1.0407276028984462e-18	1.0557759249254472e-12	4.471747069120964e-12	8.228449927592742e-12
54800000	0.004997983271652114	1.6910487089346167e-49	1.2342696830060299e-64	1.7222424992889946e-9	2.2333869107586857e-15	4.0299984525652304e-6	-1.821138375683282e-20	1.0407276028984462e-18	1.0557759249254472e-12	4.471747069120964e-12	8.228449927592742e-12
54900000	0.004997983271652114	1.6910487089346167e-49	1.2342696830060299e-64	1.7222424992889946e-9	2.2333869107586857e-15	4.0299984525652304e-6	-1.8211361699782738e-20	1.0407276028984462e-18	1.0557759249254472e-12	4.471747069120964e-12	8.228449927592742e-12
55000000	0.004997983271652114	1.6910487089346167e-49	1.2342696830060299e-64	1.7222424992889946e-9	2.2333869107586857e-15	4.0299984525652304e-6	-1.8211339642732657e-20	1.0407276028984462e-18	1.0557759249254472e-12	4.471747069120964e-12	8.228449927592742e-12
55100000	0.004997983271652114	1.6910487089346167e-49	1.2342696830060299e-64	1.7222424992889946e-9	2.2333869107586857e-15	4.0299984525652304e-6	-1.8211317585682576e-20	1.0407276028984462e-18	1.0557759249254472e-12	4.471747069120964e-12	8.228449927592742e-12
55200000	0.004997983271652114	1.6910487089346167e-49	1.2342696830060299e-64	1.7222424992889946e-9	2.2333869107586857e-15	4.0299984525652304e-6	-1.8211295528632495e-20	1.0407276028984462e-18	1.0557759249254472e-12	4.471747069120964e-12	8.228449927592742e-12
55300000	0.004997983271652114	1.6910487089346167e-49	1.2342696830060299e-64	1.7222424992889946e-9	2.2333869107586857e-15	4.0299984525652304e-6	-1.8211273471582415e-20	1.0407276028984462e-18	1.0557759249254472e-12	4.471747069120964e-12	8.228449927592742e-12
55400000	0.004997983271652114	1.6910487089346167e-49	1.2342696830060299e-64	1.7222424992889946e-9	2.2333869107586857e-15	4.0299984525652304e-6	-1.8211251414532334e-20	1.0407276028984462e-18	1.0557759249254472e-12	4.471747069120964e-12	8.228449927592742e-12
55500000	0.004997983271652114	1.6910487089346167e-49	1.2342696830060299e-64	1.7222424992889946e-9	2.2333869107586857e-15	4.0299984525652304e-6	-1.8211229357482253e-20	1.0407276028984462e-18	1.0557759249254472e-12	4.471747069120964e-12	8.228449927592742e-12
55600000	0.004997983271652114	1.6910487089346167e-49	1.2342696830060299e-64	1.7222424992889946e-9	2.2333869107586857e-15	4.0299984525652304e-6	-1.8211207300432172e-20	1.0407276028984462e-18	1.0557759249254472e-12	4.471747069120964e-12	8.228449927592742e-12
55700000	0.004997983271652114	1.6910487089346167e-49	1.2342696830060299e-64	1.7222424992889946e-9	2.2333869107586857e-15	4.0299984525652304e-6	-1.821118524338209e-20	1.0407276028984462e-18	1.0557759249254472e-12	4.471747069120964e-12	8.228449927592742e-12
55800000	0.004997983271652114	1.6910487089346167e-49	1.2342696830060299e-64	1.7222424992889946e-9	2.2333869107586857e-15	4.0299984525652304e-6	-1.821116318633201e-20	1.0407276028984462e-18	1.0557759249254472e-12	4.471747069120964e-12	8.228449927592742e-12
55900000	0.004997983271652114	1.6910487089346167e-49	1.2342696830060299e-64	1.7222424992889946e-9	2.2333869107586857e-15	4.0299984525652304e-6	-1.821114112928193e-20	1.0407276028984462e-18	1.0557759249254472e-12	4.471747069120964e-12	8.228449927592742e-12
56000000	0.004997983271652114	1.6910487089346167e-49	1.2342696830060299e-64	1.7222424992889946e-9	2.2333869107586857e-15	4.0299984525652304e-6	-1.8211119072231848e-20	1.0407276028984462e-18	1.0557759249254472e-12	4.471747069120964e-12	8.228449927592742e-12
56100000	0.004997983271652114	1.6910487089346167e-49	1.2342696830060299e-64	1.7222424992889946e-9	2.2333869107586857e-15	4.0299984525652304e-6	-1.8211097015181767e-20	1.0407276028984462e-18	1.0557759249254472e-12	4.471747069120964e-12	8.228449927592742e-12
56200000	0.004997983271652114	1.6910487089346167e-49	1.2342696830060299e-64	1.7222424992889946e-9	2.2333869107586857e-15	4.0299984525652304e-6	-1.8211074958131686e-20	1.0407276028984462e-18	1.0557759249254472e-12	4.471747069120964e-12	8.228449927592742e-12
56300000	0.004997983271652114	1.6910487089346167e-49	1.2342696830060299e-64	1.7222424992889946e-9	2.2333869107586857e-15	4.0299984525652304e-6	-1.8211052901081605e-20	1.0407276028984462e-18	1.0557759249254472e-12	4.471747069120964e-12	8.228449927592742e-12
56400000	0.004997983271652114	1.6910487089346167e-49	1.2342696830060299e-64	1.7222424992889946e-9	2.2333869107586857e-15	4.0299984525652304e-6	-1.8211030844031524e-20	1.0407276028984462e-18	1.0557759249254472e-12	4.471747069120964e-12	8.228449927592742e-12
56500000	0.004997983271652114	1.6910487089346167e-49	1.2342696830060299e-64	1.7222424992889946e-9	2.2333869107586857e-15	4.0299984525652304e-6	-1.8211008786981443e-20	1.0407276028984462e-18	1.0557759249254472e-12	4.471747069120964e-12	8.228449927592742e-12
56600000	0.004997983271652114	1.6910487089346167e-49	1.2342696830060299e-64	1.7222424992889946e-9	2.2333869107586857e-15	4.0299984525652304e-6	-1.8210986729931362e-20	1.0407276028984462e-18	1.0557759249254472e-12	4.471747069120964e-12	8.228449927592742e-12
56700000	0.004997983271652114	1.6910487089346167e-49	1.2342696830060299e-64	1.7222424992889946e-9	2.2333869107586857e-15	4.0299984525652304e-6	-1.8210964672881282e-20	1.0407276028984462e-18	1.0557759249254472e-12	4.471747069120964e-12	8.228449927592742e-12
56800000	0.004997983271652114	1.6910487089346167e-49	1.2342696830060299e-64	1.7222424992889946e-9	2.2333869107586857e-15	4.0299984525652304e-6	-1.82109426158312e-20	1.0407276028984462e-18	1.0557759249254472e-12	4.471747069120964e-12	8.228449927592742e-12
56900000	0.004997983271652114	1.6910487089346167e-49	1.2342696830060299e-64	1.7222424992889946e-9	2.2333869107586857e-15	4.0299984525652304e-6	-1.821092055878112e-20	1.0407276028984462e-18	1.0557759249254472e-12	4.471747069120964e-12	8.228449927592742e-12
57000000	0.004997983271652114	1.6910487089346167e-49	1.2342696830060299e-64	1.7222424992889946e-9	2.2333869107586857e-15	4.0299984525652304e-6	-1.821089850173104e-20	1.0407276028984462e-18	1.0557759249254472e-12	4.471747069120964e-12	8.228449927592742e-12
57100000	0.004997983271652114	1.6910487089346167e-49	1.2342696830060299e-64	1.7222424992889946e-9	2.2333869107586857e-15	4.0299984525652304e-6	-1.8210876444680958e-20	1.0407276028984462e-18	1.0557759249254472e-12	4.471747069120964e-12	8.228449927592742e-12
57200000	0.004997983271652114	1.6910487089346167e-49	1.2342696830060299e-64	1.7222424992889946e-9	2.2333869107586857e-15	4.0299984525652304e-6	-1.8210854387630877e-20	1.0407276028984462e-18	1.0557759249254472e-12	4.471747069120964e-12	8.228449927592742e-12
57300000	0.004997983271652114	1.6910487089346167e-49	1.2342696830060299e-64	1.7222424992889946e-9	2.2333869107586857e-15	4.0299984525652304e-6	-1.8210832330580796e-20	1.0407276028984462e-18	1.0557759249254472e-12	4.471747069120964e-12	8.228449927592742e-12
57400000	0.004997983271652114	1.6910487089346167e-49	1.2342696830060299e-64	1.7222424992889946e-9	2.2333869107586857e-15	4.0299984525652304e-6	-1.8210810273530715e-20	1.0407276028984462e-18	1.0557759249254472e-12	4.471747069120964e-12	8.228449927592742e-12
57500000	0.004997983271652114	1.6910487089346167e-49	1.2342696830060299e-64	1.7222424992889946e-9	2.2333869107586857e-15	4.0299984525652304e-6	-1.8210788216480634e-20	1.0407276028984462e-18	1.0557759249254472e-12	4.471747069120964e-12	8.228449927592742e-12
57600000	0.004997983271652114	1.6910487089346167e-49	1.2342696830060299e-64	1.7222424992889946e-9	2.2333869107586857e-15	4.0299984525652304e-6	-1.8210766159430553e-20	1.0407276028984462e-18	1.0557759249254472e-12	4.471747069120964e-12	8.228449927592742e-12
57700000	0.004997983271652114	1.6910487089346167e-49	1.2342696830060299e-64	1.7222424992889946e-9	2.2333869107586857e-15	4.0299984525652304e-6	-1.8210744102380472e-20	1.0407276028984462e-18	1.0557759249254472e-12	4.471747069120964e-12	8.228449927592742e-12
57800000	0.004997983271652114	1.6910487089346167e-49	1.2342696830060299e-64	1.7222424992889946e-9	2.2333869107586857e-15	4.0299984525652304e-6	-1.8210722045330394e-20	1.0407276028984462e-18	1.0557759249254472e-12	4.471747069120964e-12	8.228449927592742e-12
57900000	0.004997983271652114	1.6910487089346167e-49	1.2342696830060299e-64	1.7222424992889946e-9	2.2333869107586857e-15	4.0299984525652304e-6	-1.8210699988280313e-20	1.0407276028984462e-18	1.0557759249254472e-12	4.471747069120964e-12	8.228449927592742e-12
58000000	0.004997983271652114	1.6910487089346167e-49	1.2342696830060299e-64	1.7222424992889946e-9	2.2333869107586857e-15	4.0299984525652304e-6	-1.8210677931230233e-20	1.0407276028984462e-18	1.0557759249254472e-12	4.471747069120964e-12	8.228449927592742e-12
58100000	0.004997983271652114	1.6910487089346167e-49	1.2342696830060299e-64	1.7222424992889946e-9	2.2333869107586857e-15	4.0299984525652304e-6	-1.8210655874180152e-20	1.0407276028984462e-18	1.0557759249254472e-12	4.471747069120964e-12	8.228449927592742e-12
58200000	0.004997983271652114	1.6910487089346167e-49	1.2342696830060299e-64	1.7222424992889946e-9	2.2333869107586857e-15	4.0299984525652304e-6	-1.821063381713007e-20	1.0407276028984462e-18	1.0557759249254472e-12	4.471747069120964e-12	8.228449927592742e-12
58300000	0.004997983271652114	1.6910487089346167e-49	1.2342696830060299e-64	1.7222424992889946e-9	2.2333869107586857e-15	4.0299984525652304e-6	-1.821061176007999e-20	1.0407276028984462e-18	1.0557759249254472e-12	4.471747069120964e-12	8.228449927592742e-12
58400000	0.004997983271652114	1.6910487089346167e-49	1.2342696830060299e-64	1.7222424992889946e-9	2.2333869107586857e-15	4.0299984525652304e-6	-1.821058970302991e-20	1.0407276028984462e-18	1.0557759249254472e-12	4.471747069120964e-12	8.228449927592742e-12
58500000	0.004997983271652114	1.6910487089346167e-49	1.2342696830060299e-64	1.7222424992889946e-9	2.2333869107586857e-15	4.0299984525652304e-6	-1.8210567645979828e-20	1.0407276028984462e-18	1.0557759249254472e-12	4.471747069120964e-12	8.228449927592742e-12
58600000	0.004997983271652114	1.6910487089346167e-49	1.2342696830060299e-64	1.7222424992889946e-9	2.2333869107586857e-15	4.0299984525652304e-6	-1.8210545588929747e-20	1.0407276028984462e-18	1.0557759249254472e-12	4.471747069120964e-12	8.228449927592742e-12
58700000	0.004997983271652114	1.6910487089346167e-49	1.2342696830060299e-64	1.7222424992889946e-9	2.2333869107586857e-15	4.0299984525652304e-6	-1.8210523531879666e-20	1.0407276028984462e-18	1.0557759249254472e-12	4.471747069120964e-12	8.228449927592742e-12
58800000	0.004997983271652114	1.6910487089346167e-49	1.2342696830060299e-64	1.7222424992889946e-9	2.2333869107586857e-15	4.0299984525652304e-6	-1.8210501474829585e-20	1.0407276028984462e-18	1.0557759249254472e-12	4.471747069120964e-12	8.228449927592742e-12
58900000	0.004997983271652114	1.6910487089346167e-49	1.2342696830060299e-64	1.7222424992889946e-9	2.2333869107586857e-15	4.0299984525652304e-6	-1.8210479417779504e-20	1.0407276028984462e-18	1.0557759249254472e-12	4.471747069120964e-12	8.228449927592742e-12
59000000	0.004997983271652114	1.6910487089346167e-49	1.2342696830060299e-64	1.7222424992889946e-9	2.2333869107586857e-15	4.0299984525652304e-6	-1.8210457360729423e-20	1.0407276028984462e-18	1.0557759249254472e-12	4.471747069120964e-12	8.228449927592742e-12
59100000	0.004997983271652114	1.6910487089346169e-49	1.2342696830060299e-64	1.7222424992889946e-9	2.2333869107586857e-15	4.0299984525652304e-6	-1.8210435303679342e-20	1.0407276028984462e-18	1.0557759249254472e-12	4.471747069120964e-12	8.228449927592742e-12
59200000	0.004997983271652114	1.6910487089346169e-49	1.2342696830060299e-64	1.7222424992889946e-9	2.2333869107586857e-15	4.0299984525652304e-6	-1.821041324662926e-20	1.0407276028984462e-18	1.0557759249254472e-12	4.471747069120964e-12	8.228449927592742e-12
59300000	0.004997983271652114	1.6910487089346169e-49	1.2342696830060299e-64	1.7222424992889946e-9	2.2333869107586857e-15	4.0299984525652304e-6	-1.821039118957918e-20	1.0407276028984462e-18	1.0557759249254472e-12	4.471747069120964e-12	8.228449927592742e-12
59400000	0.004997983271652114	1.6910487089346169e-49	1.2342696830060299e-64	1.7222424992889946e-9	2.2333869107586857e-15	4.0299984525652304e-6	-1.82103691325291e-20	1.0407276028984462e-18	1.0557759249254472e-12	4.471747069120964e-12	8.228449927592742e-12
59500000	0.004997983271652114	1.6910487089346169e-49	1.2342696830060299e-64	1.7222424992889946e-9	2.2333869107586857e-15	4.0299984525652304e-6	-1.821034707547902e-20	1.0407276028984462e-18	1.0557759249254472e-12	4.471747069120964e-12	8.228449927592742e-12
59600000	0.004997983271652114	1.6910487089346169e-49	1.2342696830060299e-64	1.7222424992889946e-9	2.2333869107586857e-15	4.0299984525652304e-6	-1.8210325018428938e-20	1.0407276028984462e-18	1.0557759249254472e-12	4.471747069120964e-12	8.228449927592742e-12
59700000	0.004997983271652114	1.6910487089346169e-49	1.2342696830060299e-64	1.7222424992889946e-9	2.2333869107586857e-15	4.0299984525652304e-6	-1.8210302961378857e-20	1.0407276028984462e-18	1.0557759249254472e-12	4.471747069120964e-12	8.228449927592742e-12
59800000	0.004997983271652114	1.6910487089346169e-49	1.2342696830060299e-64	1.7222424992889946e-9	2.2333869107586857e-15	4.0299984525652304e-6	-1.8210280904328776e-20	1.0407276028984462e-18	1.0557759249254472e-12	4.471747069120964e-12	8.228449927592742e-12
59900000	0.004997983271652114	1.6910487089346169e-49	1.2342696830060299e-64	1.7222424992889946e-9	2.2333869107586857e-15	4.0299984525652304e-6	-1.8210258847278695e-20	1.0407276028984462e-18	1.0557759249254472e-12	4.471747069120964e-12	8.228449927592742e-12
60000000	0.004997983271652114	1.6910487089346169e-49	1.2342696830060299e-64	1.7222424992889946e-9	2.2333869107586857e-15	4.0299984525652304e-6	-1.8210236790228614e-20	1.0407276028984462e-18	1.0557759249254472e-12	4.471747069120964e-12	8.228449927592742e-12
60100000	0.004997983271652114	1.6910487089346169e-49	1.2342696830060299e-64	1.7222424992889946e-9	2.2333869107586857e-15	4.0299984525652304e-6	-1.8210214733178533e-20	1.0407276028984462e-18	1.0557759249254472e-12	4.471747069120964e-12	8.228449927592742e-12
60200000	0.004997983271652114	1.6910487089346169e-49	1.2342696830060299e-64	1.7222424992889946e-9	2.2333869107586857e-15	4.0299984525652304e-6	-1.8210192676128452e-20	1.0407276028984462e-18	1.0557759249254472e-12	4.471747069120964e-12	8.228449927592742e-12
60300000	0.004997983271652114	1.6910487089346169e-49	1.2342696830060299e-64	1.7222424992889946e-9	2.2333869107586857e-15	4.0299984525652304e-6	-1.821017061907837e-20	1.0407276028984462e-18	1.0557759249254472e-12	4.471747069120964e-12	8.228449927592742e-12
60400000	0.004997983271652114	1.6910487089346169e-49	1.2342696830060299e-64	1.7222424992889946e-9	2.2333869107586857e-15	4.0299984525652304e-6	-1.821014856202829e-20	1.0407276028984462e-18	1.0557759249254472e-12	4.471747069120964e-12	8.228449927592744e-12
60500000	0.004997983271652114	1.6910487089346169e-49	1.2342696830060299e-64	1.7222424992889946e-9	2.2333869107586857e-15	4.0299984525652304e-6	-1.821012650497821e-20	1.0407276028984462e-18	1.0557759249254472e-12	4.4717470691209646e-12	8.228449927592744e-12
60600000	0.004997983271652114	1.6910487089346169e-49	1.2342696830060299e-64	1.7222424992889946e-9	2.2333869107586857e-15	4.0299984525652304e-6	-1.8210104447928128e-20	1.0407276028984462e-18	1.0557759249254472e-12	4.4717470691209646e-12	8.228449927592744e-12
60700000	0.004997983271652114	1.6910487089346169e-49	1.2342696830060299e-64	1.7222424992889946e-9	2.2333869107586857e-15	4.0299984525652304e-6	-1.8210082390878047e-20	1.0407276028984462e-18	1.0557759249254472e-12	4.4717470691209646e-12	8.228449927592744e-12
60800000	0.004997983271652114	1.6910487089346169e-49	1.2342696830060299e-64	1.7222424992889946e-9	2.2333869107586857e-15	4.0299984525652304e-6	-1.8210060333827967e-20	1.0407276028984462e-18	1.0557759249254472e-12	4.4717470691209646e-12	8.228449927592744e-12
60900000	0.004997983271652114	1.6910487089346169e-49	1.2342696830060299e-64	1.7222424992889946e-9	2.2333869107586857e-15	4.0299984525652304e-6	-1.8210038276777886e-20	1.0407276028984462e-18	1.0557759249254472e-12	4.4717470691209646e-12	8.228449927592744e-12
61000000	0.004997983271652114	1.691048708934617e-49	1.2342696830060299e-64	1.7222424992889946e-9	2.2333869107586857e-15	4.0299984525652304e-6	-1.8210016219727805e-20	1.0407276028984462e-18	1.0557759249254472e-12	4.4717470691209646e-12	8.228449927592744e-12
61100000	0.004997983271652114	1.691048708934617e-49	1.2342696830060299e-64	1.7222424992889946e-9	2.2333869107586857e-15	4.0299984525652304e-6	-1.8209994162677724e-20	1.0407276028984462e-18	1.0557759249254472e-12	4.4717470691209646e-12	8.228449927592744e-12
61200000	0.004997983271652114	1.691048708934617e-49	1.2342696830060299e-64	1.7222424992889946e-9	2.2333869107586857e-15	4.029998452565231e-6	-1.8209972105627646e-20	1.0407276028984462e-18	1.0557759249254472e-12	4.4717470691209646e-12	8.228449927592744e-12
61300000	0.004997983271652114	1.691048708934617e-49	1.2342696830060299e-64	1.7222424992889946e-9	2.2333869107586857e-15	4.029998452565231e-6	-1.8209950048577565e-20	1.0407276028984462e-18	1.0557759249254472e-12	4.4717470691209646e-12	8.228449927592744e-12
61400000	0.004997983271652114	1.691048708934617e-49	1.2342696830060299e-64	1.7222424992889946e-9	2.2333869107586857e-15	4.029998452565231e-6	-1.8209927991527484e-20	1.0407276028984462e-18	1.0557759249254472e-12	4.4717470691209646e-12	8.228449927592744e-12
61500000	0.004997983271652114	1.691048708934617e-49	1.2342696830060299e-64	1.7222424992889946e-9	2.2333869107586857e-15	4.029998452565231e-6	-1.8209905934477403e-20	1.0407276028984462e-18	1.0557759249254472e-12	4.4717470691209646e-12	8.228449927592744e-12
61600000	0.004997983271652114	1.691048708934617e-49	1.2342696830060299e-64	1.7222424992889946e-9	2.2333869107586857e-15	4.029998452565231e-6	-1.8209883877427322e-20	1.0407276028984462e-18	1.0557759249254472e-12	4.4717470691209646e-12	8.228449927592744e-12
61700000	0.004997983271652114	1.691048708934617e-49	1.2342696830060299e-64	1.7222424992889946e-9	2.2333869107586857e-15	4.029998452565231e-6	-1.820986182037724e-20	1.0407276028984462e-18	1.0557759249254472e-12	4.4717470691209646e-12	8.228449927592744e-12
61800000	0.004997983271652115	1.691048708934617e-49	1.2342696830060299e-64	1.7222424992889946e-9	2.2333869107586857e-15	4.029998452565231e-6	-1.820983976332716e-20	1.0407276028984462e-18	1.0557759249254472e-12	4.4717470691209646e-12	8.228449927592744e-12
61900000	0.004997983271652115	1.691048708934617e-49	1.2342696830060299e-64	1.7222424992889946e-9	2.2333869107586857e-15	4.029998452565231e-6	-1.820981770627708e-20	1.0407276028984462e-18	1.0557759249254472e-12	4.4717470691209646e-12	8.228449927592744e-12
62000000	0.004997983271652115	1.691048708934617e-49	1.2342696830060299e-64	1.7222424992889946e-9	2.2333869107586857e-15	4.029998452565231e-6	-1.8209795649226998e-20	1.0407276028984462e-18	1.0557759249254472e-12	4.4717470691209646e-12	8.228449927592744e-12
62100000	0.004997983271652115	1.691048708934617e-49	1.2342696830060299e-64	1.7222424992889946e-9	2.2333869107586857e-15	4.029998452565231e-6	-1.8209773592176917e-20	1.0407276028984462e-18	1.0557759249254472e-12	4.4717470691209646e-12	8.228449927592744e-12
62200000	0.004997983271652115	1.691048708934617e-49	1.2342696830060299e-64	1.7222424992889946e-9	2.2333869107586857e-15	4.029998452565231e-6	-1.8209751535126837e-20	1.0407276028984462e-18	1.0557759249254472e-12	4.4717470691209646e-12	8.228449927592744e-12
62300000	0.004997983271652115	1.691048708934617e-49	1.2342696830060299e-64	1.7222424992889946e-9	2.2333869107586857e-15	4.029998452565231e-6	-1.8209729478076756e-20	1.0407276028984462e-18	1.0557759249254472e-12	4.4717470691209646e-12	8.228449927592744e-12
62400000	0.004997983271652115	1.691048708934617e-49	1.2342696830060299e-64	1.7222424992889946e-9	2.2333869107586857e-15	4.029998452565231e-6	-1.8209707421026675e-20	1.0407276028984462e-18	1.0557759249254472e-12	4.4717470691209646e-12	8.228449927592744e-12
62500000	0.004997983271652115	1.691048708934617e-49	1.2342696830060299e-64	1.7222424992889946e-9	2.2333869107586857e-15	4.029998452565231e-6	-1.8209685363976594e-20	1.0407276028984462e-18	1.0557759249254472e-12	4.4717470691209646e-12	8.228449927592744e-12
62600000	0.004997983271652115	1.6910487089346173e-49	1.2342696830060299e-64	1.7222424992889946e-9	2.2333869107586857e-15	4.029998452565231e-6	-1.8209663306926513e-20	1.0407276028984462e-18	1.0557759249254472e-12	4.4717470691209646e-12	8.228449927592744e-12
62700000	0.004997983271652115	1.6910487089346173e-49	1.2342696830060299e-64	1.7222424992889946e-9	2.2333869107586857e-15	4.029998452565231e-6	-1.8209641249876432e-20	1.0407276028984462e-18	1.0557759249254472e-12	4.4717470691209646e-12	8.228449927592744e-12
62800000	0.004997983271652115	1.6910487089346173e-49	1.2342696830060299e-64	1.7222424992889946e-9	2.2333869107586857e-15	4.029998452565231e-6	-1.820961919282635e-20	1.0407276028984462e-18	1.0557759249254472e-12	4.4717470691209646e-12	8.228449927592744e-12
62900000	0.004997983271652115	1.6910487089346173e-49	1.2342696830060299e-64	1.7222424992889946e-9	2.2333869107586857e-15	4.029998452565231e-6	-1.820959713577627e-20	1.0407276028984462e-18	1.0557759249254472e-12	4.4717470691209646e-12	8.228449927592744e-12
63000000	0.004997983271652115	1.6910487089346173e-49	1.2342696830060299e-64	1.7222424992889946e-9	2.2333869107586857e-15	4.029998452565231e-6	-1.820957507872619e-20	1.0407276028984462e-18	1.0557759249254472e-12	4.4717470691209646e-12	8.228449927592744e-12
63100000	0.004997983271652115	1.6910487089346173e-49	1.2342696830060299e-64	1.7222424992889946e-9	2.2333869107586857e-15	4.029998452565231e-6	-1.8209553021676108e-20	1.0407276028984462e-18	1.0557759249254472e-12	4.4717470691209646e-12	8.228449927592744e-12
63200000	0.004997983271652115	1.6910487089346173e-49	1.2342696830060299e-64	1.7222424992889946e-9	2.2333869107586857e-15	4.029998452565231e-6	-1.8209530964626027e-20	1.0407276028984462e-18	1.0557759249254472e-12	4.4717470691209646e-12	8.228449927592744e-12
63300000	0.004997983271652115	1.6910487089346173e-49	1.2342696830060299e-64	1.7222424992889946e-9	2.2333869107586857e-15	4.029998452565231e-6	-1.8209508907575946e-20	1.0407276028984462e-18	1.0557759249254472e-12	4.4717470691209646e-12	8.228449927592746e-12
63400000	0.004997983271652115	1.6910487089346173e-49	1.2342696830060299e-64	1.7222424992889946e-9	2.2333869107586857e-15	4.029998452565231e-6	-1.8209486850525865e-20	1.0407276028984462e-18	1.0557759249254472e-12	4.4717470691209646e-12	8.228449927592746e-12
63500000	0.004997983271652115	1.6910487089346173e-49	1.2342696830060299e-64	1.7222424992889946e-9	2.2333869107586857e-15	4.029998452565231e-6	-1.8209464793475784e-20	1.0407276028984462e-18	1.0557759249254472e-12	4.4717470691209646e-12	8.228449927592746e-12
63600000	0.004997983271652115	1.6910487089346173e-49	1.2342696830060299e-64	1.7222424992889946e-9	2.2333869107586857e-15	4.029998452565231e-6	-1.8209442736425704e-20	1.0407276028984462e-18	1.0557759249254472e-12	4.471747069120965e-12	8.228449927592746e-12
63700000	0.004997983271652115	1.6910487089346173e-49	1.2342696830060299e-64	1.7222424992889946e-9	2.2333869107586857e-15	4.029998452565231e-6	-1.8209420679375623e-20	1.0407276028984462e-18	1.0557759249254472e-12	4.471747069120965e-12	8.228449927592746e-12
63800000	0.004997983271652115	1.6910487089346173e-49	1.2342696830060299e-64	1.7222424992889946e-9	2.2333869107586857e-15	4.029998452565231e-6	-1.8209398622325542e-20	1.0407276028984462e-18	1.0557759249254472e-12	4.471747069120965e-12	8.228449927592746e-12
63900000	0.004997983271652115	1.6910487089346173e-49	1.2342696830060299e-64	1.7222424992889946e-9	2.2333869107586857e-15	4.029998452565231e-6	-1.820937656527546e-20	1.0407276028984462e-18	1.0557759249254472e-12	4.471747069120965e-12	8.228449927592746e-12
64000000	0.004997983271652115	1.6910487089346173e-49	1.2342696830060299e-64	1.7222424992889946e-9	2.2333869107586857e-15	4.029998452565231e-6	-1.820935450822538e-20	1.0407276028984462e-18	1.0557759249254472e-12	4.471747069120965e-12	8.228449927592746e-12
64100000	0.004997983271652115	1.6910487089346173e-49	1.2342696830060299e-64	1.7222424992889946e-9	2.2333869107586857e-15	4.029998452565231e-6	-1.82093324511753e-20	1.0407276028984462e-18	1.0557759249254472e-12	4.471747069120965e-12	8.228449927592746e-12
64200000	0.004997983271652115	1.6910487089346173e-49	1.2342696830060299e-64	1.7222424992889946e-9	2.2333869107586857e-15	4.029998452565231e-6	-1.8209310394125218e-20	1.0407276028984462e-18	1.0557759249254472e-12	4.471747069120965e-12	8.228449927592746e-12
64300000	0.004997983271652115	1.6910487089346173e-49	1.2342696830060299e-64	1.7222424992889946e-9	2.2333869107586857e-15	4.029998452565231e-6	-1.8209288337075137e-20	1.0407276028984462e-18	1.0557759249254472e-12	4.471747069120965e-12	8.228449927592746e-12
64400000	0.004997983271652115	1.6910487089346174e-49	1.2342696830060299e-64	1.7222424992889946e-9	2.2333869107586857e-15	4.029998452565231e-6	-1.8209266280025056e-20	1.0407276028984462e-18	1.0557759249254472e-12	4.471747069120965e-12	8.228449927592746e-12
64500000	0.004997983271652115	1.6910487089346174e-49	1.2342696830060299e-64	1.7222424992889946e-9	2.2333869107586857e-15	4.029998452565231e-6	-1.8209244222974978e-20	1.0407276028984462e-18	1.0557759249254472e-12	4.471747069120965e-12	8.228449927592746e-12
64600000	0.004997983271652115	1.6910487089346174e-49	1.2342696830060299e-64	1.7222424992889946e-9	2.2333869107586857e-15	4.029998452565231e-6	-1.8209222165924897e-20	1.0407276028984462e-18	1.0557759249254472e-12	4.471747069120965e-12	8.228449927592746e-12
64700000	0.004997983271652115	1.6910487089346174e-49	1.2342696830060299e-64	1.7222424992889946e-9	2.2333869107586857e-15	4.029998452565231e-6	-1.8209200108874816e-20	1.0407276028984462e-18	1.0557759249254472e-12	4.471747069120965e-12	8.228449927592746e-12
64800000	0.004997983271652115	1.6910487089346174e-49	1.2342696830060299e-64	1.7222424992889946e-9	2.2333869107586857e-15	4.029998452565231e-6	-1.8209178051824735e-20	1.0407276028984462e-18	1.0557759249254472e-12	4.471747069120965e-12	8.228449927592746e-12
64900000	0.004997983271652115	1.6910487089346174e-49	1.2342696830060299e-64	1.7222424992889946e-9	2.2333869107586857e-15	4.029998452565231e-6	-1.8209155994774654e-20	1.0407276028984462e-18	1.0557759249254472e-12	4.471747069120965e-12	8.228449927592746e-12
65000000	0.004997983271652115	1.6910487089346174e-49	1.2342696830060299e-64	1.7222424992889946e-9	2.2333869107586857e-15	4.029998452565231e-6	-1.8209133937724574e-20	1.0407276028984462e-18	1.0557759249254472e-12	4.471747069120965e-12	8.228449927592746e-12
65100000	0.004997983271652115	1.6910487089346174e-49	1.2342696830060299e-64	1.7222424992889946e-9	2.2333869107586857e-15	4.029998452565231e-6	-1.8209111880674493e-20	1.0407276028984462e-18	1.0557759249254472e-12	4.471747069120965e-12	8.228449927592746e-12
65200000	0.004997983271652115	1.6910487089346174e-49	1.2342696830060299e-64	1.7222424992889946e-9	2.2333869107586857e-15	4.029998452565231e-6	-1.8209089823624412e-20	1.0407276028984462e-18	1.0557759249254472e-12	4.471747069120965e-12	8.228449927592746e-12
65300000	0.004997983271652115	1.6910487089346174e-49	1.2342696830060299e-64	1.7222424992889946e-9	2.2333869107586857e-15	4.029998452565231e-6	-1.820906776657433e-20	1.0407276028984462e-18	1.0557759249254472e-12	4.471747069120965e-12	8.228449927592746e-12
65400000	0.004997983271652115	1.6910487089346174e-49	1.2342696830060299e-64	1.7222424992889946e-9	2.2333869107586857e-15	4.029998452565231e-6	-1.820904570952425e-20	1.0407276028984462e-18	1.0557759249254472e-12	4.471747069120965e-12	8.228449927592746e-12
65500000	0.004997983271652115	1.6910487089346174e-49	1.2342696830060299e-64	1.7222424992889946e-9	2.2333869107586857e-15	4.029998452565231e-6	-1.820902365247417e-20	1.0407276028984462e-18	1.0557759249254472e-12	4.471747069120965e-12	8.228449927592746e-12
65600000	0.004997983271652115	1.6910487089346174e-49	1.2342696830060299e-64	1.7222424992889946e-9	2.2333869107586857e-15	4.029998452565231e-6	-1.8209001595424088e-20	1.0407276028984462e-18	1.0557759249254472e-12	4.471747069120965e-12	8.228449927592746e-12
65700000	0.004997983271652115	1.6910487089346174e-49	1.2342696830060299e-64	1.7222424992889946e-9	2.2333869107586857e-15	4.029998452565231e-6	-1.8208979538374007e-20	1.0407276028984462e-18	1.0557759249254472e-12	4.471747069120965e-12	8.228449927592746e-12
65800000	0.004997983271652115	1.6910487089346174e-49	1.2342696830060299e-64	1.7222424992889946e-9	2.2333869107586857e-15	4.029998452565231e-6	-1.8208957481323926e-20	1.0407276028984462e-18	1.0557759249254472e-12	4.471747069120965e-12	8.228449927592746e-12
65900000	0.004997983271652115	1.6910487089346174e-49	1.2342696830060299e-64	1.7222424992889946e-9	2.2333869107586857e-15	4.029998452565231e-6	-1.8208935424273845e-20	1.0407276028984462e-18	1.0557759249254472e-12	4.471747069120965e-12	8.228449927592746e-12
66000000	0.004997983271652115	1.6910487089346174e-49	1.2342696830060299e-64	1.7222424992889946e-9	2.2333869107586857e-15	4.029998452565231e-6	-1.8208913367223764e-20	1.0407276028984462e-18	1.0557759249254472e-12	4.471747069120965e-12	8.228449927592746e-12
66100000	0.004997983271652115	1.6910487089346174e-49	1.2342696830060299e-64	1.7222424992889946e-9	2.2333869107586857e-15	4.029998452565231e-6	-1.8208891310173683e-20	1.0407276028984462e-18	1.0557759249254472e-12	4.471747069120965e-12	8.228449927592746e-12
66200000	0.004997983271652115	1.6910487089346174e-49	1.2342696830060299e-64	1.7222424992889946e-9	2.2333869107586857e-15	4.029998452565231e-6	-1.8208869253123602e-20	1.0407276028984462e-18	1.0557759249254472e-12	4.471747069120965e-12	8.228449927592746e-12
66300000	0.004997983271652115	1.6910487089346174e-49	1.2342696830060299e-64	1.7222424992889946e-9	2.2333869107586857e-15	4.029998452565231e-6	-1.820884719607352e-20	1.0407276028984462e-18	1.0557759249254472e-12	4.471747069120965e-12	8.228449927592746e-12
66400000	0.004997983271652115	1.6910487089346174e-49	1.2342696830060299e-64	1.7222424992889946e-9	2.2333869107586857e-15	4.029998452565231e-6	-1.820882513902344e-20	1.0407276028984462e-18	1.0557759249254472e-12	4.471747069120965e-12	8.228449927592746e-12
66500000	0.004997983271652115	1.6910487089346174e-49	1.2342696830060299e-64	1.7222424992889946e-9	2.2333869107586857e-15	4.029998452565231e-6	-1.820880308197336e-20	1.0407276028984462e-18	1.0557759249254472e-12	4.471747069120965e-12	8.228449927592746e-12
66600000	0.004997983271652115	1.6910487089346174e-49	1.2342696830060299e-64	1.7222424992889946e-9	2.2333869107586857e-15	4.029998452565231e-6	-1.820878102492328e-20	1.0407276028984462e-18	1.0557759249254472e-12	4.471747069120965e-12	8.228449927592746e-12
66700000	0.004997983271652115	1.6910487089346174e-49	1.2342696830060299e-64	1.7222424992889946e-9	2.2333869107586857e-15	4.029998452565231e-6	-1.8208758967873198e-20	1.0407276028984462e-18	1.0557759249254472e-12	4.471747069120965e-12	8.228449927592746e-12
66800000	0.004997983271652115	1.6910487089346174e-49	1.2342696830060299e-64	1.7222424992889946e-9	2.2333869107586857e-15	4.029998452565231e-6	-1.8208736910823117e-20	1.0407276028984462e-18	1.0557759249254472e-12	4.471747069120965e-12	8.228449927592746e-12
66900000	0.004997983271652115	1.6910487089346174e-49	1.2342696830060299e-64	1.7222424992889946e-9	2.2333869107586857e-15	4.029998452565231e-6	-1.8208714853773036e-20	1.0407276028984462e-18	1.0557759249254472e-12	4.471747069120965e-12	8.228449927592746e-12
67000000	0.004997983271652115	1.6910487089346174e-49	1.2342696830060299e-64	1.7222424992889946e-9	2.2333869107586857e-15	4.029998452565231e-6	-1.8208692796722955e-20	1.0407276028984462e-18	1.0557759249254472e-12	4.471747069120965e-12	8.228449927592746e-12
67100000	0.004997983271652115	1.6910487089346174e-49	1.2342696830060299e-64	1.7222424992889946e-9	2.2333869107586857e-15	4.029998452565231e-6	-1.8208670739672874e-20	1.0407276028984462e-18	1.0557759249254472e-12	4.471747069120965e-12	8.228449927592746e-12
67200000	0.004997983271652115	1.6910487089346174e-49	1.2342696830060299e-64	1.7222424992889946e-9	2.2333869107586857e-15	4.029998452565231e-6	-1.8208648682622793e-20	1.0407276028984462e-18	1.0557759249254472e-12	4.471747069120965e-12	8.228449927592746e-12
67300000	0.004997983271652115	1.6910487089346174e-49	1.2342696830060299e-64	1.7222424992889946e-9	2.2333869107586857e-15	4.029998452565231e-6	-1.8208626625572712e-20	1.0407276028984462e-18	1.0557759249254472e-12	4.471747069120965e-12	8.228449927592746e-12
67400000	0.004997983271652115	1.6910487089346174e-49	1.2342696830060299e-64	1.7222424992889946e-9	2.2333869107586857e-15	4.029998452565231e-6	-1.820860456852263e-20	1.0407276028984462e-18	1.0557759249254472e-12	4.471747069120965e-12	8.228449927592746e-12
67500000	0.004997983271652115	1.6910487089346174e-49	1.2342696830060299e-64	1.7222424992889946e-9	2.2333869107586857e-15	4.029998452565231e-6	-1.820858251147255e-20	1.0407276028984462e-18	1.0557759249254472e-12	4.471747069120965e-12	8.228449927592746e-12
67600000	0.004997983271652115	1.6910487089346174e-49	1.2342696830060299e-64	1.7222424992889946e-9	2.2333869107586857e-15	4.029998452565231e-6	-1.820856045442247e-20	1.0407276028984462e-18	1.0557759249254472e-12	4.471747069120965e-12	8.228449927592746e-12
67700000	0.004997983271652115	1.6910487089346174e-49	1.2342696830060299e-64	1.7222424992889946e-9	2.2333869107586857e-15	4.029998452565231e-6	-1.8208538397372388e-20	1.0407276028984462e-18	1.0557759249254472e-12	4.471747069120965e-12	8.228449927592746e-12
67800000	0.004997983271652115	1.6910487089346174e-49	1.2342696830060299e-64	1.7222424992889946e-9	2.2333869107586857e-15	4.029998452565231e-6	-1.820851634032231e-20	1.0407276028984462e-18	1.0557759249254472e-12	4.471747069120965e-12	8.228449927592746e-12
67900000	0.004997983271652115	1.6910487089346174e-49	1.2342696830060299e-64	1.7222424992889946e-9	2.2333869107586857e-15	4.029998452565231e-6	-1.820849428327223e-20	1.0407276028984462e-18	1.0557759249254472e-12	4.471747069120965e-12	8.228449927592746e-12
68000000	0.004997983271652115	1.6910487089346174e-49	1.2342696830060299e-64	1.7222424992889946e-9	2.2333869107586857e-15	4.029998452565231e-6	-1.820847222622215e-20	1.0407276028984462e-18	1.0557759249254472e-12	4.471747069120965e-12	8.228449927592746e-12
68100000	0.004997983271652115	1.6910487089346174e-49	1.2342696830060299e-64	1.7222424992889946e-9	2.2333869107586857e-15	4.029998452565231e-6	-1.8208450169172068e-20	1.0407276028984462e-18	1.0557759249254472e-12	4.471747069120965e-12	8.228449927592746e-12
68200000	0.004997983271652115	1.6910487089346174e-49	1.2342696830060299e-64	1.7222424992889946e-9	2.2333869107586857e-15	4.029998452565231e-6	-1.8208428112121987e-20	1.0407276028984462e-18	1.0557759249254472e-12	4.471747069120965e-12	8.228449927592746e-12
68300000	0.004997983271652115	1.6910487089346174e-49	1.2342696830060299e-64	1.7222424992889946e-9	2.2333869107586857e-15	4.029998452565231e-6	-1.8208406055071906e-20	1.0407276028984462e-18	1.0557759249254472e-12	4.471747069120965e-12	8.228449927592746e-12
68400000	0.004997983271652115	1.6910487089346174e-49	1.2342696830060299e-64	1.7222424992889946e-9	2.2333869107586857e-15	4.029998452565231e-6	-1.8208383998021825e-20	1.0407276028984462e-18	1.0557759249254472e-12	4.471747069120965e-12	8.228449927592746e-12
68500000	0.004997983271652115	1.6910487089346174e-49	1.2342696830060299e-64	1.7222424992889946e-9	2.2333869107586857e-15	4.029998452565231e-6	-1.8208361940971744e-20	1.0407276028984462e-18	1.0557759249254472e-12	4.471747069120965e-12	8.228449927592746e-12
68600000	0.004997983271652115	1.6910487089346174e-49	1.2342696830060299e-64	1.7222424992889946e-9	2.2333869107586857e-15	4.029998452565231e-6	-1.8208339883921663e-20	1.0407276028984462e-18	1.0557759249254472e-12	4.471747069120965e-12	8.228449927592746e-12
68700000	0.004997983271652115	1.6910487089346174e-49	1.2342696830060299e-64	1.7222424992889946e-9	2.2333869107586857e-15	4.029998452565231e-6	-1.8208317826871582e-20	1.0407276028984462e-18	1.0557759249254472e-12	4.471747069120965e-12	8.228449927592746e-12
68800000	0.004997983271652115	1.6910487089346174e-49	1.2342696830060299e-64	1.7222424992889946e-9	2.2333869107586857e-15	4.029998452565231e-6	-1.82082957698215e-20	1.0407276028984462e-18	1.0557759249254472e-12	4.471747069120965e-12	8.228449927592746e-12
68900000	0.004997983271652115	1.6910487089346174e-49	1.2342696830060299e-64	1.7222424992889946e-9	2.2333869107586857e-15	4.029998452565231e-6	-1.820827371277142e-20	1.0407276028984462e-18	1.0557759249254472e-12	4.471747069120965e-12	8.228449927592746e-12
69000000	0.004997983271652115	1.6910487089346174e-49	1.2342696830060299e-64	1.7222424992889946e-9	2.2333869107586857e-15	4.029998452565231e-6	-1.820825165572134e-20	1.0407276028984462e-18	1.0557759249254472e-12	4.471747069120965e-12	8.228449927592746e-12
69100000	0.004997983271652115	1.6910487089346174e-49	1.2342696830060299e-64	1.7222424992889946e-9	2.2333869107586857e-15	4.029998452565231e-6	-1.8208229598671258e-20	1.0407276028984462e-18	1.0557759249254472e-12	4.471747069120965e-12	8.228449927592746e-12
69200000	0.004997983271652115	1.6910487089346174e-49	1.2342696830060299e-64	1.7222424992889946e-9	2.2333869107586857e-15	4.029998452565231e-6	-1.8208207541621178e-20	1.0407276028984462e-18	1.0557759249254472e-12	4.471747069120965e-12	8.228449927592746e-12
69300000	0.004997983271652115	1.6910487089346174e-49	1.2342696830060299e-64	1.7222424992889946e-9	2.2333869107586857e-15	4.029998452565231e-6	-1.8208185484571097e-20	1.0407276028984462e-18	1.0557759249254472e-12	4.471747069120965e-12	8.228449927592746e-12
69400000	0.004997983271652115	1.6910487089346174e-49	1.2342696830060299e-64	1.7222424992889946e-9	2.2333869107586857e-15	4.029998452565231e-6	-1.8208163427521016e-20	1.0407276028984462e-18	1.0557759249254472e-12	4.471747069120965e-12	8.228449927592746e-12
69500000	0.004997983271652115	1.6910487089346174e-49	1.2342696830060299e-64	1.7222424992889946e-9	2.2333869107586857e-15	4.029998452565231e-6	-1.8208141370470935e-20	1.0407276028984462e-18	1.0557759249254472e-12	4.471747069120965e-12	8.228449927592746e-12
69600000	0.004997983271652115	1.6910487089346173e-49	1.2342696830060299e-64	1.7222424992889946e-9	2.2333869107586857e-15	4.029998452565231e-6	-1.8208119313420854e-20	1.0407276028984462e-18	1.0557759249254472e-12	4.471747069120965e-12	8.228449927592746e-12
69700000	0.004997983271652115	1.6910487089346173e-49	1.2342696830060299e-64	1.7222424992889946e-9	2.2333869107586857e-15	4.029998452565231e-6	-1.8208097256370773e-20	1.0407276028984462e-18	1.0557759249254472e-12	4.471747069120965e-12	8.228449927592746e-12
69800000	0.004997983271652115	1.6910487089346173e-49	1.2342696830060299e-64	1.7222424992889946e-9	2.2333869107586857e-15	4.029998452565231e-6	-1.8208075199320692e-20	1.0407276028984462e-18	1.0557759249254472e-12	4.471747069120965e-12	8.228449927592746e-12
69900000	0.004997983271652115	1.6910487089346173e-49	1.2342696830060299e-64	1.7222424992889946e-9	2.2333869107586857e-15	4.029998452565231e-6	-1.820805314227061e-20	1.0407276028984462e-18	1.0557759249254472e-12	4.471747069120965e-12	8.228449927592746e-12
70000000	0.004997983271652115	1.6910487089346173e-49	1.2342696830060299e-64	1.7222424992889946e-9	2.2333869107586857e-15	4.029998452565231e-6	-1.820803108522053e-20	1.0407276028984462e-18	1.0557759249254472e-12	4.471747069120965e-12	8.228449927592746e-12
70100000	0.004997983271652115	1.6910487089346173e-49	1.2342696830060299e-64	1.7222424992889946e-9	2.2333869107586857e-15	4.029998452565231e-6	-1.820800902817045e-20	1.0407276028984462e-18	1.0557759249254472e-12	4.471747069120965e-12	8.228449927592744e-12
70200000	0.004997983271652115	1.6910487089346173e-49	1.2342696830060299e-64	1.7222424992889946e-9	2.2333869107586857e-15	4.029998452565231e-6	-1.8207986971120368e-20	1.0407276028984462e-18	1.0557759249254472e-12	4.471747069120965e-12	8.228449927592744e-12
70300000	0.004997983271652115	1.6910487089346173e-49	1.2342696830060299e-64	1.7222424992889946e-9	2.2333869107586857e-15	4.029998452565231e-6	-1.8207964914070287e-20	1.0407276028984462e-18	1.0557759249254472e-12	4.471747069120965e-12	8.228449927592744e-12
70400000	0.004997983271652115	1.6910487089346173e-49	1.2342696830060299e-64	1.7222424992889946e-9	2.2333869107586857e-15	4.029998452565231e-6	-1.8207942857020206e-20	1.0407276028984462e-18	1.0557759249254472e-12	4.471747069120965e-12	8.228449927592744e-12
70500000	0.004997983271652115	1.6910487089346173e-49	1.2342696830060299e-64	1.7222424992889946e-9	2.2333869107586857e-15	4.029998452565231e-6	-1.8207920799970125e-20	1.0407276028984462e-18	1.0557759249254472e-12	4.4717470691209646e-12	8.228449927592744e-12
70600000	0.004997983271652115	1.6910487089346173e-49	1.2342696830060299e-64	1.7222424992889946e-9	2.2333869107586857e-15	4.029998452565231e-6	-1.8207898742920045e-20	1.0407276028984462e-18	1.0557759249254472e-12	4.4717470691209646e-12	8.228449927592744e-12
70700000	0.004997983271652115	1.6910487089346173e-49	1.2342696830060299e-64	1.7222424992889946e-9	2.2333869107586857e-15	4.029998452565231e-6	-1.8207876685869964e-20	1.0407276028984462e-18	1.0557759249254472e-12	4.4717470691209646e-12	8.228449927592744e-12
70800000	0.004997983271652115	1.6910487089346173e-49	1.2342696830060299e-64	1.7222424992889946e-9	2.2333869107586857e-15	4.029998452565231e-6	-1.8207854628819883e-20	1.0407276028984462e-18	1.0557759249254472e-12	4.4717470691209646e-12	8.228449927592744e-12
70900000	0.004997983271652115	1.6910487089346173e-49	1.2342696830060299e-64	1.7222424992889946e-9	2.2333869107586857e-15	4.029998452565231e-6	-1.8207832571769802e-20	1.0407276028984462e-18	1.0557759249254472e-12	4.4717470691209646e-12	8.228449927592744e-12
71000000	0.004997983271652115	1.6910487089346173e-49	1.2342696830060299e-64	1.7222424992889946e-9	2.2333869107586857e-15	4.029998452565231e-6	-1.820781051471972e-20	1.0407276028984462e-18	1.0557759249254472e-12	4.4717470691209646e-12	8.228449927592744e-12
71100000	0.004997983271652115	1.6910487089346173e-49	1.2342696830060299e-64	1.7222424992889946e-9	2.2333869107586857e-15	4.029998452565231e-6	-1.820778845766964e-20	1.0407276028984462e-18	1.0557759249254472e-12	4.4717470691209646e-12	8.228449927592744e-12
71200000	0.004997983271652115	1.6910487089346173e-49	1.2342696830060297e-64	1.7222424992889946e-9	2.2333869107586857e-15	4.0299984525652304e-6	-1.8207766400619562e-20	1.0407276028984462e-18	1.0557759249254472e-12	4.4717470691209646e-12	8.228449927592744e-12
71300000	0.004997983271652115	1.6910487089346173e-49	1.2342696830060297e-64	1.7222424992889946e-9	2.2333869107586857e-15	4.0299984525652304e-6	-1.820774434356948e-20	1.0407276028984462e-18	1.0557759249254472e-12	4.4717470691209646e-12	8.228449927592744e-12
71400000	0.004997983271652115	1.691048708934617e-49	1.2342696830060297e-64	1.7222424992889946e-9	2.2333869107586857e-15	4.0299984525652304e-6	-1.82077222865194e-20	1.0407276028984462e-18	1.0557759249254472e-12	4.4717470691209646e-12	8.228449927592744e-12
71500000	0.004997983271652115	1.691048708934617e-49	1.2342696830060297e-64	1.7222424992889946e-9	2.2333869107586857e-15	4.0299984525652304e-6	-1.820770022946932e-20	1.0407276028984462e-18	1.0557759249254472e-12	4.4717470691209646e-12	8.228449927592744e-12
71600000	0.004997983271652115	1.691048708934617e-49	1.2342696830060297e-64	1.7222424992889946e-9	2.2333869107586857e-15	4.0299984525652304e-6	-1.8207678172419238e-20	1.0407276028984462e-18	1.0557759249254472e-12	4.4717470691209646e-12	8.228449927592744e-12
71700000	0.004997983271652115	1.691048708934617e-49	1.2342696830060297e-64	1.7222424992889946e-9	2.2333869107586857e-15	4.0299984525652304e-6	-1.8207656115369157e-20	1.0407276028984462e-18	1.0557759249254472e-12	4.4717470691209646e-12	8.228449927592744e-12
71800000	0.004997983271652115	1.691048708934617e-49	1.2342696830060297e-64	1.7222424992889946e-9	2.2333869107586857e-15	4.0299984525652304e-6	-1.8207634058319076e-20	1.0407276028984462e-18	1.0557759249254472e-12	4.4717470691209646e-12	8.228449927592744e-12
71900000	0.004997983271652115	1.691048708934617e-49	1.2342696830060297e-64	1.7222424992889946e-9	2.2333869107586857e-15	4.0299984525652304e-6	-1.8207612001268995e-20	1.0407276028984462e-18	1.0557759249254472e-12	4.4717470691209646e-12	8.228449927592744e-12
72000000	0.004997983271652115	1.691048708934617e-49	1.2342696830060297e-64	1.7222424992889946e-9	2.2333869107586857e-15	4.0299984525652304e-6	-1.8207589944218915e-20	1.0407276028984462e-18	1.0557759249254472e-12	4.4717470691209646e-12	8.228449927592744e-12
72100000	0.004997983271652115	1.691048708934617e-49	1.2342696830060297e-64	1.7222424992889946e-9	2.2333869107586857e-15	4.0299984525652304e-6	-1.8207567887168834e-20	1.0407276028984462e-18	1.0557759249254472e-12	4.4717470691209646e-12	8.228449927592744e-12
72200000	0.004997983271652115	1.691048708934617e-49	1.2342696830060297e-64	1.7222424992889946e-9	2.2333869107586857e-15	4.0299984525652304e-6	-1.8207545830118753e-20	1.0407276028984462e-18	1.0557759249254472e-12	4.4717470691209646e-12	8.228449927592744e-12
72300000	0.004997983271652115	1.691048708934617e-49	1.2342696830060297e-64	1.7222424992889946e-9	2.2333869107586857e-15	4.0299984525652304e-6	-1.8207523773068672e-20	1.0407276028984462e-18	1.0557759249254472e-12	4.4717470691209646e-12	8.228449927592744e-12
72400000	0.004997983271652115	1.691048708934617e-49	1.2342696830060297e-64	1.7222424992889946e-9	2.2333869107586857e-15	4.0299984525652304e-6	-1.820750171601859e-20	1.0407276028984462e-18	1.0557759249254472e-12	4.4717470691209646e-12	8.228449927592744e-12
72500000	0.004997983271652114	1.691048708934617e-49	1.2342696830060297e-64	1.7222424992889946e-9	2.2333869107586857e-15	4.0299984525652304e-6	-1.820747965896851e-20	1.0407276028984462e-18	1.0557759249254472e-12	4.4717470691209646e-12	8.228449927592744e-12
72600000	0.004997983271652114	1.691048708934617e-49	1.2342696830060297e-64	1.7222424992889946e-9	2.2333869107586857e-15	4.0299984525652304e-6	-1.820745760191843e-20	1.0407276028984462e-18	1.0557759249254472e-12	4.4717470691209646e-12	8.228449927592744e-12
72700000	0.004997983271652114	1.691048708934617e-49	1.2342696830060297e-64	1.7222424992889946e-9	2.2333869107586857e-15	4.0299984525652304e-6	-1.8207435544868348e-20	1.0407276028984462e-18	1.0557759249254472e-12	4.4717470691209646e-12	8.228449927592744e-12
72800000	0.004997983271652114	1.691048708934617e-49	1.2342696830060297e-64	1.7222424992889946e-9	2.2333869107586857e-15	4.0299984525652304e-6	-1.8207413487818267e-20	1.0407276028984462e-18	1.0557759249254472e-12	4.4717470691209646e-12	8.228449927592744e-12
72900000	0.004997983271652114	1.6910487089346169e-49	1.2342696830060297e-64	1.7222424992889946e-9	2.2333869107586857e-15	4.0299984525652304e-6	-1.8207391430768186e-20	1.0407276028984462e-18	1.0557759249254472e-12	4.4717470691209646e-12	8.228449927592744e-12
73000000	0.004997983271652114	1.6910487089346169e-49	1.2342696830060297e-64	1.7222424992889946e-9	2.2333869107586857e-15	4.0299984525652304e-6	-1.8207369373718105e-20	1.0407276028984462e-18	1.0557759249254472e-12	4.4717470691209646e-12	8.228449927592744e-12
73100000	0.004997983271652114	1.6910487089346169e-49	1.2342696830060297e-64	1.7222424992889946e-9	2.2333869107586857e-15	4.0299984525652304e-6	-1.8207347316668024e-20	1.0407276028984462e-18	1.0557759249254472e-12	4.4717470691209646e-12	8.228449927592744e-12
73200000	0.004997983271652114	1.6910487089346169e-49	1.2342696830060297e-64	1.7222424992889946e-9	2.2333869107586857e-15	4.0299984525652304e-6	-1.8207325259617943e-20	1.0407276028984462e-18	1.0557759249254472e-12	4.4717470691209646e-12	8.228449927592744e-12
73300000	0.004997983271652114	1.6910487089346169e-49	1.2342696830060297e-64	1.7222424992889946e-9	2.2333869107586857e-15	4.0299984525652304e-6	-1.8207303202567862e-20	1.0407276028984462e-18	1.0557759249254472e-12	4.4717470691209646e-12	8.228449927592744e-12
73400000	0.004997983271652114	1.6910487089346169e-49	1.2342696830060297e-64	1.7222424992889946e-9	2.2333869107586857e-15	4.0299984525652304e-6	-1.8207281145517782e-20	1.0407276028984462e-18	1.0557759249254472e-12	4.4717470691209646e-12	8.228449927592744e-12
73500000	0.004997983271652114	1.6910487089346169e-49	1.2342696830060297e-64	1.7222424992889946e-9	2.2333869107586857e-15	4.0299984525652304e-6	-1.82072590884677e-20	1.0407276028984462e-18	1.0557759249254472e-12	4.4717470691209646e-12	8.228449927592744e-12
73600000	0.004997983271652114	1.6910487089346169e-49	1.2342696830060297e-64	1.7222424992889946e-9	2.2333869107586857e-15	4.0299984525652304e-6	-1.820723703141762e-20	1.0407276028984462e-18	1.0557759249254472e-12	4.471747069120964e-12	8.228449927592742e-12
73700000	0.004997983271652114	1.6910487089346169e-49	1.2342696830060297e-64	1.7222424992889946e-9	2.2333869107586857e-15	4.0299984525652304e-6	-1.820721497436754e-20	1.0407276028984462e-18	1.0557759249254472e-12	4.471747069120964e-12	8.228449927592742e-12
73800000	0.004997983271652114	1.6910487089346169e-49	1.2342696830060297e-64	1.7222424992889946e-9	2.2333869107586857e-15	4.0299984525652304e-6	-1.8207192917317458e-20	1.0407276028984462e-18	1.0557759249254472e-12	4.471747069120964e-12	8.228449927592742e-12
73900000	0.004997983271652114	1.6910487089346169e-49	1.2342696830060297e-64	1.7222424992889946e-9	2.2333869107586857e-15	4.0299984525652304e-6	-1.8207170860267377e-20	1.0407276028984462e-18	1.0557759249254472e-12	4.471747069120964e-12	8.228449927592742e-12
74000000	0.004997983271652114	1.6910487089346169e-49	1.2342696830060297e-64	1.7222424992889946e-9	2.2333869107586857e-15	4.0299984525652304e-6	-1.8207148803217296e-20	1.0407276028984462e-18	1.0557759249254472e-12	4.471747069120964e-12	8.228449927592742e-12
74100000	0.004997983271652114	1.6910487089346169e-49	1.2342696830060297e-64	1.7222424992889946e-9	2.2333869107586857e-15	4.0299984525652304e-6	-1.8207126746167215e-20	1.0407276028984462e-18	1.0557759249254472e-12	4.471747069120964e-12	8.228449927592742e-12
74200000	0.004997983271652114	1.6910487089346169e-49	1.2342696830060297e-64	1.7222424992889946e-9	2.2333869107586857e-15	4.0299984525652304e-6	-1.8207104689117134e-20	1.0407276028984462e-18	1.0557759249254472e-12	4.471747069120964e-12	8.228449927592742e-12
74300000	0.004997983271652114	1.6910487089346169e-49	1.2342696830060297e-64	1.7222424992889946e-9	2.2333869107586857e-15	4.0299984525652304e-6	-1.8207082632067053e-20	1.0407276028984462e-18	1.0557759249254472e-12	4.471747069120964e-12	8.228449927592742e-12
74400000	0.004997983271652114	1.6910487089346169e-49	1.2342696830060297e-64	1.7222424992889946e-9	2.2333869107586857e-15	4.0299984525652304e-6	-1.8207060575016972e-20	1.0407276028984462e-18	1.0557759249254472e-12	4.471747069120964e-12	8.228449927592742e-12
74500000	0.004997983271652114	1.6910487089346169e-49	1.2342696830060297e-64	1.7222424992889946e-9	2.2333869107586857e-15	4.0299984525652304e-6	-1.8207038517966894e-20	1.0407276028984462e-18	1.0557759249254472e-12	4.471747069120964e-12	8.228449927592742e-12
74600000	0.004997983271652114	1.6910487089346167e-49	1.2342696830060297e-64	1.7222424992889946e-9	2.2333869107586857e-15	4.0299984525652304e-6	-1.8207016460916813e-20	1.0407276028984462e-18	1.0557759249254472e-12	4.471747069120964e-12	8.228449927592742e-12
74700000	0.004997983271652114	1.6910487089346167e-49	1.2342696830060297e-64	1.7222424992889946e-9	2.2333869107586857e-15	4.0299984525652304e-6	-1.8206994403866733e-20	1.0407276028984462e-18	1.0557759249254472e-12	4.471747069120964e-12	8.228449927592742e-12
74800000	0.004997983271652114	1.6910487089346167e-49	1.2342696830060297e-64	1.7222424992889946e-9	2.2333869107586857e-15	4.0299984525652304e-6	-1.8206972346816652e-20	1.0407276028984462e-18	1.0557759249254472e-12	4.471747069120964e-12	8.228449927592742e-12
74900000	0.004997983271652114	1.6910487089346167e-49	1.2342696830060297e-64	1.7222424992889946e-9	2.2333869107586857e-15	4.0299984525652304e-6	-1.820695028976657e-20	1.0407276028984462e-18	1.0557759249254472e-12	4.471747069120964e-12	8.228449927592742e-12
75000000	0.004997983271652114	1.6910487089346167e-49	1.2342696830060297e-64	1.7222424992889946e-9	2.2333869107586857e-15	4.0299984525652304e-6	-1.820692823271649e-20	1.0407276028984462e-18	1.0557759249254472e-12	4.471747069120964e-12	8.228449927592742e-12
75100000	0.004997983271652114	1.6910487089346167e-49	1.2342696830060297e-64	1.7222424992889946e-9	2.2333869107586857e-15	4.0299984525652304e-6	-1.820690617566641e-20	1.0407276028984462e-18	1.0557759249254472e-12	4.471747069120964e-12	8.228449927592742e-12
75200000	0.004997983271652114	1.6910487089346167e-49	1.2342696830060297e-64	1.7222424992889946e-9	2.2333869107586857e-15	4.0299984525652304e-6	-1.8206884118616328e-20	1.0407276028984462e-18	1.0557759249254472e-12	4.471747069120964e-12	8.228449927592742e-12
75300000	0.004997983271652114	1.6910487089346167e-49	1.2342696830060297e-64	1.7222424992889946e-9	2.2333869107586857e-15	4.0299984525652304e-6	-1.8206862061566247e-20	1.0407276028984462e-18	1.0557759249254472e-12	4.471747069120964e-12	8.228449927592742e-12
75400000	0.004997983271652114	1.6910487089346167e-49	1.2342696830060297e-64	1.7222424992889946e-9	2.2333869107586857e-15	4.0299984525652304e-6	-1.8206840004516166e-20	1.0407276028984462e-18	1.0557759249254472e-12	4.471747069120964e-12	8.228449927592742e-12
75500000	0.004997983271652114	1.6910487089346167e-49	1.2342696830060297e-64	1.7222424992889946e-9	2.2333869107586857e-15	4.0299984525652304e-6	-1.8206817947466085e-20	1.0407276028984462e-18	1.0557759249254472e-12	4.471747069120964e-12	8.228449927592742e-12
75600000	0.004997983271652114	1.6910487089346167e-49	1.2342696830060297e-64	1.7222424992889946e-9	2.2333869107586857e-15	4.0299984525652304e-6	-1.8206795890416004e-20	1.0407276028984462e-18	1.0557759249254472e-12	4.471747069120964e-12	8.228449927592742e-12
75700000	0.004997983271652114	1.6910487089346167e-49	1.2342696830060297e-64	1.7222424992889946e-9	2.2333869107586857e-15	4.0299984525652304e-6	-1.8206773833365923e-20	1.0407276028984462e-18	1.0557759249254472e-12	4.471747069120964e-12	8.228449927592742e-12
75800000	0.004997983271652114	1.6910487089346167e-49	1.2342696830060297e-64	1.7222424992889946e-9	2.2333869107586857e-15	4.0299984525652304e-6	-1.8206751776315842e-20	1.0407276028984462e-18	1.0557759249254472e-12	4.471747069120964e-12	8.228449927592742e-12
75900000	0.004997983271652114	1.6910487089346167e-49	1.2342696830060297e-64	1.7222424992889946e-9	2.2333869107586857e-15	4.0299984525652304e-6	-1.820672971926576e-20	1.0407276028984462e-18	1.0557759249254472e-12	4.471747069120964e-12	8.228449927592742e-12
76000000	0.004997983271652114	1.6910487089346167e-49	1.2342696830060297e-64	1.7222424992889946e-9	2.2333869107586857e-15	4.0299984525652304e-6	-1.820670766221568e-20	1.0407276028984462e-18	1.0557759249254472e-12	4.471747069120964e-12	8.228449927592742e-12
76100000	0.004997983271652114	1.6910487089346167e-49	1.2342696830060297e-64	1.7222424992889946e-9	2.2333869107586857e-15	4.0299984525652304e-6	-1.82066856051656e-20	1.0407276028984462e-18	1.0557759249254472e-12	4.471747069120964e-12	8.228449927592742e-12
76200000	0.004997983271652114	1.6910487089346167e-49	1.2342696830060297e-64	1.7222424992889946e-9	2.2333869107586857e-15	4.0299984525652304e-6	-1.820666354811552e-20	1.0407276028984462e-18	1.0557759249254472e-12	4.471747069120964e-12	8.228449927592742e-12
76300000	0.004997983271652114	1.6910487089346167e-49	1.2342696830060297e-64	1.7222424992889946e-9	2.2333869107586857e-15	4.0299984525652304e-6	-1.8206641491065438e-20	1.0407276028984462e-18	1.0557759249254472e-12	4.471747069120964e-12	8.228449927592742e-12
76400000	0.004997983271652114	1.6910487089346167e-49	1.2342696830060297e-64	1.7222424992889946e-9	2.2333869107586857e-15	4.0299984525652304e-6	-1.8206619434015357e-20	1.0407276028984462e-18	1.0557759249254472e-12	4.471747069120964e-12	8.228449927592742e-12
76500000	0.004997983271652114	1.6910487089346167e-49	1.2342696830060297e-64	1.7222424992889946e-9	2.2333869107586857e-15	4.0299984525652304e-6	-1.8206597376965276e-20	1.0407276028984462e-18	1.0557759249254472e-12	4.471747069120964e-12	8.228449927592742e-12
76600000	0.004997983271652114	1.6910487089346167e-49	1.2342696830060297e-64	1.7222424992889946e-9	2.2333869107586857e-15	4.0299984525652304e-6	-1.8206575319915195e-20	1.0407276028984462e-18	1.0557759249254472e-12	4.471747069120964e-12	8.228449927592742e-12
76700000	0.004997983271652114	1.6910487089346167e-49	1.2342696830060297e-64	1.7222424992889946e-9	2.2333869107586857e-15	4.0299984525652304e-6	-1.8206553262865114e-20	1.0407276028984462e-18	1.0557759249254472e-12	4.471747069120964e-12	8.228449927592742e-12
76800000	0.004997983271652114	1.6910487089346167e-49	1.2342696830060297e-64	1.7222424992889946e-9	2.2333869107586857e-15	4.0299984525652304e-6	-1.8206531205815033e-20	1.0407276028984462e-18	1.0557759249254472e-12	4.471747069120964e-12	8.228449927592742e-12
76900000	0.004997983271652114	1.6910487089346167e-49	1.2342696830060297e-64	1.7222424992889946e-9	2.2333869107586857e-15	4.0299984525652304e-6	-1.8206509148764952e-20	1.0407276028984462e-18	1.0557759249254472e-12	4.471747069120964e-12	8.228449927592742e-12
77000000	0.004997983271652114	1.6910487089346167e-49	1.2342696830060297e-64	1.7222424992889946e-9	2.2333869107586857e-15	4.0299984525652304e-6	-1.820648709171487e-20	1.0407276028984462e-18	1.0557759249254472e-12	4.471747069120964e-12	8.228449927592742e-12
77100000	0.004997983271652114	1.6910487089346167e-49	1.2342696830060297e-64	1.7222424992889946e-9	2.2333869107586857e-15	4.0299984525652304e-6	-1.820646503466479e-20	1.0407276028984462e-18	1.0557759249254472e-12	4.471747069120964e-12	8.228449927592742e-12
77200000	0.004997983271652114	1.6910487089346167e-49	1.2342696830060297e-64	1.7222424992889946e-9	2.2333869107586857e-15	4.0299984525652304e-6	-1.820644297761471e-20	1.0407276028984462e-18	1.0557759249254472e-12	4.471747069120964e-12	8.228449927592742e-12
77300000	0.004997983271652114	1.6910487089346167e-49	1.2342696830060297e-64	1.7222424992889946e-9	2.2333869107586857e-15	4.0299984525652304e-6	-1.8206420920564628e-20	1.0407276028984462e-18	1.0557759249254472e-12	4.471747069120964e-12	8.228449927592742e-12
77400000	0.004997983271652114	1.6910487089346167e-49	1.2342696830060297e-64	1.7222424992889946e-9	2.2333869107586857e-15	4.0299984525652304e-6	-1.8206398863514547e-20	1.0407276028984462e-18	1.0557759249254472e-12	4.471747069120964e-12	8.228449927592742e-12
77500000	0.004997983271652114	1.6910487089346167e-49	1.2342696830060297e-64	1.7222424992889946e-9	2.2333869107586857e-15	4.0299984525652304e-6	-1.8206376806464467e-20	1.0407276028984462e-18	1.0557759249254472e-12	4.471747069120964e-12	8.228449927592742e-12
77600000	0.004997983271652114	1.6910487089346167e-49	1.2342696830060297e-64	1.7222424992889946e-9	2.2333869107586857e-15	4.0299984525652304e-6	-1.8206354749414386e-20	1.0407276028984462e-18	1.0557759249254472e-12	4.471747069120964e-12	8.228449927592742e-12
77700000	0.004997983271652114	1.6910487089346167e-49	1.2342696830060297e-64	1.7222424992889946e-9	2.2333869107586857e-15	4.0299984525652304e-6	-1.8206332692364305e-20	1.0407276028984462e-18	1.0557759249254472e-12	4.471747069120964e-12	8.228449927592742e-12
77800000	0.004997983271652114	1.6910487089346167e-49	1.2342696830060297e-64	1.7222424992889946e-9	2.2333869107586857e-15	4.0299984525652304e-6	-1.8206310635314227e-20	1.0407276028984462e-18	1.0557759249254472e-12	4.471747069120964e-12	8.228449927592742e-12
77900000	0.004997983271652114	1.6910487089346167e-49	1.2342696830060297e-64	1.7222424992889946e-9	2.2333869107586857e-15	4.0299984525652304e-6	-1.8206288578264146e-20	1.0407276028984462e-18	1.0557759249254472e-12	4.471747069120964e-12	8.228449927592742e-12
78000000	0.004997983271652114	1.6910487089346167e-49	1.2342696830060297e-64	1.7222424992889946e-9	2.2333869107586857e-15	4.0299984525652304e-6	-1.8206266521214065e-20	1.0407276028984462e-18	1.0557759249254472e-12	4.471747069120964e-12	8.228449927592742e-12
78100000	0.004997983271652114	1.6910487089346167e-49	1.2342696830060297e-64	1.7222424992889946e-9	2.2333869107586857e-15	4.0299984525652304e-6	-1.8206244464163984e-20	1.0407276028984462e-18	1.0557759249254472e-12	4.471747069120964e-12	8.228449927592742e-12
78200000	0.004997983271652114	1.6910487089346167e-49	1.2342696830060297e-64	1.7222424992889946e-9	2.2333869107586857e-15	4.0299984525652304e-6	-1.8206222407113903e-20	1.0407276028984462e-18	1.0557759249254472e-12	4.471747069120964e-12	8.228449927592742e-12
78300000	0.004997983271652114	1.6910487089346167e-49	1.2342696830060297e-64	1.7222424992889946e-9	2.2333869107586857e-15	4.0299984525652304e-6	-1.8206200350063822e-20	1.0407276028984462e-18	1.0557759249254472e-12	4.471747069120964e-12	8.228449927592742e-12
78400000	0.004997983271652114	1.6910487089346167e-49	1.2342696830060297e-64	1.7222424992889946e-9	2.2333869107586857e-15	4.0299984525652304e-6	-1.820617829301374e-20	1.0407276028984462e-18	1.0557759249254472e-12	4.471747069120964e-12	8.228449927592742e-12
78500000	0.004997983271652114	1.6910487089346167e-49	1.2342696830060297e-64	1.7222424992889946e-9	2.2333869107586857e-15	4.0299984525652304e-6	-1.820615623596366e-20	1.0407276028984462e-18	1.0557759249254472e-12	4.471747069120964e-12	8.228449927592742e-12
78600000	0.004997983271652114	1.6910487089346167e-49	1.2342696830060297e-64	1.7222424992889946e-9	2.2333869107586857e-15	4.0299984525652304e-6	-1.820613417891358e-20	1.0407276028984462e-18	1.0557759249254472e-12	4.471747069120964e-12	8.228449927592742e-12
78700000	0.004997983271652114	1.6910487089346167e-49	1.2342696830060297e-64	1.7222424992889946e-9	2.2333869107586857e-15	4.0299984525652304e-6	-1.8206112121863498e-20	1.0407276028984462e-18	1.0557759249254472e-12	4.471747069120964e-12	8.228449927592742e-12
78800000	0.004997983271652114	1.6910487089346167e-49	1.2342696830060297e-64	1.7222424992889946e-9	2.2333869107586857e-15	4.0299984525652304e-6	-1.8206090064813417e-20	1.0407276028984462e-18	1.0557759249254472e-12	4.471747069120964e-12	8.228449927592742e-12
78900000	0.004997983271652114	1.6910487089346167e-49	1.2342696830060297e-64	1.7222424992889946e-9	2.2333869107586857e-15	4.0299984525652304e-6	-1.8206068007763337e-20	1.0407276028984462e-18	1.0557759249254472e-12	4.471747069120964e-12	8.228449927592742e-12
79000000	0.004997983271652114	1.6910487089346167e-49	1.2342696830060297e-64	1.7222424992889946e-9	2.2333869107586857e-15	4.0299984525652304e-6	-1.8206045950713256e-20	1.0407276028984462e-18	1.0557759249254472e-12	4.471747069120964e-12	8.228449927592742e-12
79100000	0.004997983271652114	1.6910487089346167e-49	1.2342696830060297e-64	1.7222424992889946e-9	2.2333869107586857e-15	4.0299984525652304e-6	-1.8206023893663175e-20	1.0407276028984462e-18	1.0557759249254472e-12	4.471747069120964e-12	8.228449927592742e-12
79200000	0.004997983271652114	1.6910487089346167e-49	1.2342696830060297e-64	1.7222424992889946e-9	2.2333869107586857e-15	4.0299984525652304e-6	-1.8206001836613094e-20	1.0407276028984462e-18	1.0557759249254472e-12	4.471747069120964e-12	8.228449927592742e-12
79300000	0.004997983271652114	1.6910487089346167e-49	1.2342696830060297e-64	1.7222424992889946e-9	2.2333869107586857e-15	4.0299984525652304e-6	-1.8205979779563013e-20	1.0407276028984462e-18	1.0557759249254472e-12	4.471747069120964e-12	8.228449927592742e-12
79400000	0.004997983271652114	1.6910487089346167e-49	1.2342696830060297e-64	1.7222424992889946e-9	2.2333869107586857e-15	4.0299984525652304e-6	-1.8205957722512932e-20	1.0407276028984462e-18	1.0557759249254472e-12	4.471747069120964e-12	8.228449927592742e-12
79500000	0.004997983271652114	1.6910487089346167e-49	1.2342696830060297e-64	1.7222424992889946e-9	2.2333869107586857e-15	4.0299984525652304e-6	-1.820593566546285e-20	1.0407276028984462e-18	1.0557759249254472e-12	4.471747069120964e-12	8.228449927592742e-12
79600000	0.004997983271652114	1.6910487089346167e-49	1.2342696830060297e-64	1.7222424992889946e-9	2.2333869107586857e-15	4.0299984525652304e-6	-1.820591360841277e-20	1.0407276028984462e-18	1.0557759249254472e-12	4.471747069120964e-12	8.228449927592742e-12
79700000	0.004997983271652114	1.6910487089346167e-49	1.2342696830060299e-64	1.7222424992889946e-9	2.2333869107586857e-15	4.0299984525652304e-6	-1.820589155136269e-20	1.0407276028984462e-18	1.0557759249254472e-12	4.471747069120964e-12	8.228449927592742e-12
79800000	0.004997983271652114	1.6910487089346167e-49	1.2342696830060299e-64	1.7222424992889946e-9	2.2333869107586857e-15	4.0299984525652304e-6	-1.8205869494312608e-20	1.0407276028984462e-18	1.0557759249254472e-12	4.471747069120964e-12	8.228449927592742e-12
79900000	0.004997983271652114	1.6910487089346167e-49	1.2342696830060299e-64	1.7222424992889946e-9	2.2333869107586857e-15	4.0299984525652304e-6	-1.8205847437262527e-20	1.0407276028984462e-18	1.0557759249254472e-12	4.471747069120964e-12	8.228449927592742e-12
80000000	0.004997983271652114	1.6910487089346167e-49	1.2342696830060299e-64	1.7222424992889946e-9	2.2333869107586857e-15	4.0299984525652304e-6	-1.8205825380212446e-20	1.0407276028984462e-18	1.0557759249254472e-12	4.471747069120964e-12	8.228449927592742e-12
80100000	0.004997983271652114	1.6910487089346167e-49	1.2342696830060299e-64	1.7222424992889946e-9	2.2333869107586857e-15	4.0299984525652304e-6	-1.8205803323162365e-20	1.0407276028984462e-18	1.0557759249254472e-12	4.471747069120964e-12	8.228449927592742e-12
80200000	0.004997983271652114	1.6910487089346167e-49	1.2342696830060299e-64	1.7222424992889946e-9	2.2333869107586857e-15	4.0299984525652304e-6	-1.8205781266112284e-20	1.0407276028984462e-18	1.0557759249254472e-12	4.471747069120964e-12	8.228449927592742e-12
80300000	0.004997983271652114	1.6910487089346167e-49	1.2342696830060299e-64	1.7222424992889946e-9	2.2333869107586857e-15	4.0299984525652304e-6	-1.8205759209062204e-20	1.0407276028984462e-18	1.0557759249254472e-12	4.471747069120964e-12	8.228449927592742e-12
80400000	0.004997983271652114	1.6910487089346169e-49	1.2342696830060299e-64	1.7222424992889946e-9	2.2333869107586857e-15	4.0299984525652304e-6	-1.8205737152012123e-20	1.0407276028984462e-18	1.0557759249254472e-12	4.471747069120964e-12	8.228449927592744e-12
80500000	0.004997983271652114	1.6910487089346169e-49	1.2342696830060299e-64	1.7222424992889946e-9	2.2333869107586857e-15	4.0299984525652304e-6	-1.8205715094962042e-20	1.0407276028984462e-18	1.0557759249254472e-12	4.4717470691209646e-12	8.228449927592744e-12
80600000	0.004997983271652114	1.6910487089346169e-49	1.2342696830060299e-64	1.7222424992889946e-9	2.2333869107586857e-15	4.0299984525652304e-6	-1.820569303791196e-20	1.0407276028984462e-18	1.0557759249254472e-12	4.4717470691209646e-12	8.228449927592744e-12
80700000	0.004997983271652114	1.6910487089346169e-49	1.2342696830060299e-64	1.7222424992889946e-9	2.2333869107586857e-15	4.0299984525652304e-6	-1.820567098086188e-20	1.0407276028984462e-18	1.0557759249254472e-12	4.4717470691209646e-12	8.228449927592744e-12
80800000	0.004997983271652114	1.6910487089346169e-49	1.2342696830060299e-64	1.7222424992889946e-9	2.2333869107586857e-15	4.0299984525652304e-6	-1.82056489238118e-20	1.0407276028984462e-18	1.0557759249254472e-12	4.4717470691209646e-12	8.228449927592744e-12
80900000	0.004997983271652114	1.6910487089346169e-49	1.2342696830060299e-64	1.7222424992889946e-9	2.2333869107586857e-15	4.0299984525652304e-6	-1.8205626866761718e-20	1.0407276028984462e-18	1.0557759249254472e-12	4.4717470691209646e-12	8.228449927592744e-12
81000000	0.004997983271652114	1.6910487089346169e-49	1.2342696830060299e-64	1.7222424992889946e-9	2.2333869107586857e-15	4.0299984525652304e-6	-1.8205604809711637e-20	1.0407276028984462e-18	1.0557759249254472e-12	4.4717470691209646e-12	8.228449927592744e-12
81100000	0.004997983271652114	1.6910487089346169e-49	1.2342696830060299e-64	1.7222424992889946e-9	2.2333869107586857e-15	4.0299984525652304e-6	-1.8205582752661556e-20	1.0407276028984462e-18	1.0557759249254472e-12	4.4717470691209646e-12	8.228449927592744e-12
81200000	0.004997983271652114	1.6910487089346169e-49	1.2342696830060299e-64	1.7222424992889946e-9	2.2333869107586857e-15	4.029998452565231e-6	-1.8205560695611478e-20	1.0407276028984462e-18	1.0557759249254472e-12	4.4717470691209646e-12	8.228449927592744e-12
81300000	0.004997983271652114	1.6910487089346169e-49	1.2342696830060299e-64	1.7222424992889946e-9	2.2333869107586857e-15	4.029998452565231e-6	-1.8205538638561397e-20	1.0407276028984462e-18	1.0557759249254472e-12	4.4717470691209646e-12	8.228449927592744e-12
81400000	0.004997983271652114	1.6910487089346169e-49	1.2342696830060299e-64	1.7222424992889946e-9	2.2333869107586857e-15	4.029998452565231e-6	-1.8205516581511316e-20	1.0407276028984462e-18	1.0557759249254472e-12	4.4717470691209646e-12	8.228449927592744e-12
81500000	0.004997983271652114	1.6910487089346169e-49	1.2342696830060299e-64	1.7222424992889946e-9	2.2333869107586857e-15	4.029998452565231e-6	-1.8205494524461235e-20	1.0407276028984462e-18	1.0557759249254472e-12	4.4717470691209646e-12	8.228449927592744e-12
81600000	0.004997983271652114	1.6910487089346169e-49	1.2342696830060299e-64	1.7222424992889944e-9	2.2333869107586857e-15	4.029998452565231e-6	-1.8205472467411154e-20	1.0407276028984462e-18	1.0557759249254472e-12	4.4717470691209646e-12	8.228449927592744e-12
81700000	0.004997983271652114	1.6910487089346169e-49	1.2342696830060299e-64	1.7222424992889944e-9	2.2333869107586857e-15	4.029998452565231e-6	-1.8205450410361074e-20	1.0407276028984462e-18	1.0557759249254472e-12	4.4717470691209646e-12	8.228449927592744e-12
81800000	0.004997983271652114	1.6910487089346169e-49	1.2342696830060299e-64	1.7222424992889944e-9	2.2333869107586857e-15	4.029998452565231e-6	-1.8205428353310993e-20	1.0407276028984462e-18	1.0557759249254472e-12	4.4717470691209646e-12	8.228449927592744e-12
81900000	0.004997983271652114	1.6910487089346169e-49	1.2342696830060299e-64	1.7222424992889944e-9	2.2333869107586857e-15	4.029998452565231e-6	-1.8205406296260912e-20	1.0407276028984462e-18	1.0557759249254472e-12	4.4717470691209646e-12	8.228449927592744e-12
82000000	0.004997983271652114	1.6910487089346169e-49	1.2342696830060299e-64	1.7222424992889944e-9	2.2333869107586857e-15	4.029998452565231e-6	-1.820538423921083e-20	1.0407276028984462e-18	1.0557759249254472e-12	4.4717470691209646e-12	8.228449927592744e-12
82100000	0.004997983271652114	1.6910487089346169e-49	1.2342696830060299e-64	1.7222424992889944e-9	2.2333869107586857e-15	4.029998452565231e-6	-1.820536218216075e-20	1.0407276028984462e-18	1.0557759249254472e-12	4.4717470691209646e-12	8.228449927592744e-12
82200000	0.004997983271652114	1.6910487089346169e-49	1.2342696830060299e-64	1.7222424992889944e-9	2.2333869107586857e-15	4.029998452565231e-6	-1.820534012511067e-20	1.0407276028984462e-18	1.0557759249254472e-12	4.4717470691209646e-12	8.228449927592744e-12
82300000	0.004997983271652114	1.691048708934617e-49	1.2342696830060299e-64	1.7222424992889944e-9	2.2333869107586857e-15	4.029998452565231e-6	-1.8205318068060588e-20	1.0407276028984462e-18	1.0557759249254472e-12	4.4717470691209646e-12	8.228449927592744e-12
82400000	0.004997983271652115	1.691048708934617e-49	1.2342696830060299e-64	1.7222424992889944e-9	2.2333869107586857e-15	4.029998452565231e-6	-1.8205296011010507e-20	1.0407276028984462e-18	1.0557759249254472e-12	4.4717470691209646e-12	8.228449927592744e-12
82500000	0.004997983271652115	1.691048708934617e-49	1.2342696830060299e-64	1.7222424992889944e-9	2.2333869107586857e-15	4.029998452565231e-6	-1.8205273953960426e-20	1.0407276028984462e-18	1.0557759249254472e-12	4.4717470691209646e-12	8.228449927592744e-12
82600000	0.004997983271652115	1.691048708934617e-49	1.2342696830060299e-64	1.7222424992889944e-9	2.2333869107586857e-15	4.029998452565231e-6	-1.8205251896910345e-20	1.0407276028984462e-18	1.0557759249254472e-12	4.4717470691209646e-12	8.228449927592744e-12
82700000	0.004997983271652115	1.691048708934617e-49	1.2342696830060299e-64	1.7222424992889944e-9	2.2333869107586857e-15	4.029998452565231e-6	-1.8205229839860264e-20	1.0407276028984462e-18	1.0557759249254472e-12	4.4717470691209646e-12	8.228449927592744e-12
82800000	0.004997983271652115	1.691048708934617e-49	1.2342696830060299e-64	1.7222424992889944e-9	2.2333869107586857e-15	4.029998452565231e-6	-1.8205207782810183e-20	1.0407276028984462e-18	1.0557759249254472e-12	4.4717470691209646e-12	8.228449927592744e-12
82900000	0.004997983271652115	1.691048708934617e-49	1.2342696830060299e-64	1.7222424992889944e-9	2.2333869107586857e-15	4.029998452565231e-6	-1.8205185725760102e-20	1.0407276028984462e-18	1.0557759249254472e-12	4.4717470691209646e-12	8.228449927592744e-12
83000000	0.004997983271652115	1.691048708934617e-49	1.2342696830060299e-64	1.7222424992889944e-9	2.2333869107586857e-15	4.029998452565231e-6	-1.820516366871002e-20	1.0407276028984462e-18	1.0557759249254472e-12	4.4717470691209646e-12	8.228449927592744e-12
83100000	0.004997983271652115	1.691048708934617e-49	1.2342696830060299e-64	1.7222424992889944e-9	2.2333869107586857e-15	4.029998452565231e-6	-1.820514161165994e-20	1.0407276028984462e-18	1.0557759249254472e-12	4.4717470691209646e-12	8.228449927592744e-12
83200000	0.004997983271652115	1.691048708934617e-49	1.2342696830060299e-64	1.7222424992889944e-9	2.2333869107586857e-15	4.029998452565231e-6	-1.820511955460986e-20	1.0407276028984462e-18	1.0557759249254472e-12	4.4717470691209646e-12	8.228449927592744e-12
83300000	0.004997983271652115	1.691048708934617e-49	1.23426968300603e-64	1.7222424992889944e-9	2.2333869107586857e-15	4.029998452565231e-6	-1.820509749755978e-20	1.0407276028984462e-18	1.0557759249254472e-12	4.4717470691209646e-12	8.228449927592744e-12
83400000	0.004997983271652115	1.691048708934617e-49	1.23426968300603e-64	1.7222424992889944e-9	2.2333869107586857e-15	4.029998452565231e-6	-1.8205075440509698e-20	1.0407276028984462e-18	1.0557759249254472e-12	4.4717470691209646e-12	8.228449927592746e-12
83500000	0.004997983271652115	1.691048708934617e-49	1.23426968300603e-64	1.7222424992889944e-9	2.2333869107586857e-15	4.029998452565231e-6	-1.8205053383459617e-20	1.0407276028984462e-18	1.0557759249254472e-12	4.4717470691209646e-12	8.228449927592746e-12
83600000	0.004997983271652115	1.691048708934617e-49	1.23426968300603e-64	1.7222424992889944e-9	2.2333869107586857e-15	4.029998452565231e-6	-1.8205031326409536e-20	1.0407276028984462e-18	1.0557759249254472e-12	4.471747069120965e-12	8.228449927592746e-12
83700000	0.004997983271652115	1.691048708934617e-49	1.23426968300603e-64	1.7222424992889944e-9	2.2333869107586857e-15	4.029998452565231e-6	-1.8205009269359455e-20	1.0407276028984462e-18	1.0557759249254472e-12	4.471747069120965e-12	8.228449927592746e-12
83800000	0.004997983271652115	1.691048708934617e-49	1.23426968300603e-64	1.7222424992889944e-9	2.2333869107586857e-15	4.029998452565231e-6	-1.8204987212309374e-20	1.0407276028984462e-18	1.0557759249254472e-12	4.471747069120965e-12	8.228449927592746e-12
83900000	0.004997983271652115	1.691048708934617e-49	1.23426968300603e-64	1.7222424992889944e-9	2.2333869107586857e-15	4.029998452565231e-6	-1.8204965155259293e-20	1.0407276028984462e-18	1.0557759249254472e-12	4.471747069120965e-12	8.228449927592746e-12
84000000	0.004997983271652115	1.691048708934617e-49	1.23426968300603e-64	1.7222424992889944e-9	2.2333869107586857e-15	4.029998452565231e-6	-1.8204943098209212e-20	1.0407276028984462e-18	1.0557759249254472e-12	4.471747069120965e-12	8.228449927592746e-12
84100000	0.004997983271652115	1.691048708934617e-49	1.23426968300603e-64	1.7222424992889944e-9	2.2333869107586857e-15	4.029998452565231e-6	-1.820492104115913e-20	1.0407276028984462e-18	1.0557759249254472e-12	4.471747069120965e-12	8.228449927592746e-12
84200000	0.004997983271652115	1.6910487089346173e-49	1.23426968300603e-64	1.7222424992889944e-9	2.2333869107586857e-15	4.029998452565231e-6	-1.820489898410905e-20	1.0407276028984462e-18	1.0557759249254472e-12	4.471747069120965e-12	8.228449927592746e-12
84300000	0.004997983271652115	1.6910487089346173e-49	1.23426968300603e-64	1.7222424992889944e-9	2.2333869107586857e-15	4.029998452565231e-6	-1.820487692705897e-20	1.0407276028984462e-18	1.0557759249254472e-12	4.471747069120965e-12	8.228449927592746e-12
84400000	0.004997983271652115	1.6910487089346173e-49	1.23426968300603e-64	1.7222424992889944e-9	2.2333869107586857e-15	4.029998452565231e-6	-1.8204854870008888e-20	1.0407276028984462e-18	1.0557759249254472e-12	4.471747069120965e-12	8.228449927592746e-12
84500000	0.004997983271652115	1.6910487089346173e-49	1.23426968300603e-64	1.7222424992889944e-9	2.2333869107586857e-15	4.029998452565231e-6	-1.820483281295881e-20	1.0407276028984462e-18	1.0557759249254472e-12	4.471747069120965e-12	8.228449927592746e-12
84600000	0.004997983271652115	1.6910487089346173e-49	1.23426968300603e-64	1.7222424992889944e-9	2.2333869107586857e-15	4.029998452565231e-6	-1.820481075590873e-20	1.0407276028984462e-18	1.0557759249254472e-12	4.471747069120965e-12	8.228449927592746e-12
84700000	0.004997983271652115	1.6910487089346173e-49	1.23426968300603e-64	1.7222424992889944e-9	2.2333869107586857e-15	4.029998452565231e-6	-1.820478869885865e-20	1.0407276028984462e-18	1.0557759249254472e-12	4.471747069120965e-12	8.228449927592746e-12
84800000	0.004997983271652115	1.6910487089346173e-49	1.23426968300603e-64	1.7222424992889944e-9	2.2333869107586857e-15	4.029998452565231e-6	-1.8204766641808568e-20	1.0407276028984462e-18	1.0557759249254472e-12	4.471747069120965e-12	8.228449927592746e-12
84900000	0.004997983271652115	1.6910487089346173e-49	1.23426968300603e-64	1.7222424992889944e-9	2.2333869107586857e-15	4.029998452565231e-6	-1.8204744584758487e-20	1.0407276028984462e-18	1.0557759249254472e-12	4.471747069120965e-12	8.228449927592746e-12
85000000	0.004997983271652115	1.6910487089346173e-49	1.23426968300603e-64	1.7222424992889944e-9	2.2333869107586857e-15	4.029998452565231e-6	-1.8204722527708406e-20	1.0407276028984462e-18	1.0557759249254472e-12	4.471747069120965e-12	8.228449927592746e-12
85100000	0.004997983271652115	1.6910487089346173e-49	1.23426968300603e-64	1.7222424992889944e-9	2.2333869107586857e-15	4.029998452565231e-6	-1.8204700470658325e-20	1.0407276028984462e-18	1.0557759249254472e-12	4.471747069120965e-12	8.228449927592746e-12
85200000	0.004997983271652115	1.6910487089346173e-49	1.23426968300603e-64	1.7222424992889944e-9	2.2333869107586857e-15	4.029998452565231e-6	-1.8204678413608244e-20	1.0407276028984462e-18	1.0557759249254472e-12	4.471747069120965e-12	8.228449927592746e-12
85300000	0.004997983271652115	1.6910487089346173e-49	1.23426968300603e-64	1.7222424992889944e-9	2.2333869107586857e-15	4.029998452565231e-6	-1.8204656356558163e-20	1.0407276028984462e-18	1.0557759249254472e-12	4.471747069120965e-12	8.228449927592746e-12
85400000	0.004997983271652115	1.6910487089346173e-49	1.23426968300603e-64	1.7222424992889944e-9	2.2333869107586857e-15	4.029998452565231e-6	-1.8204634299508082e-20	1.0407276028984462e-18	1.0557759249254472e-12	4.471747069120965e-12	8.228449927592746e-12
85500000	0.004997983271652115	1.6910487089346173e-49	1.23426968300603e-64	1.7222424992889944e-9	2.2333869107586857e-15	4.029998452565231e-6	-1.8204612242458e-20	1.0407276028984462e-18	1.0557759249254472e-12	4.471747069120965e-12	8.228449927592746e-12
85600000	0.004997983271652115	1.6910487089346173e-49	1.23426968300603e-64	1.7222424992889944e-9	2.2333869107586857e-15	4.029998452565231e-6	-1.820459018540792e-20	1.0407276028984462e-18	1.0557759249254472e-12	4.471747069120965e-12	8.228449927592746e-12
85700000	0.004997983271652115	1.6910487089346173e-49	1.23426968300603e-64	1.7222424992889944e-9	2.2333869107586857e-15	4.029998452565231e-6	-1.820456812835784e-20	1.0407276028984462e-18	1.0557759249254472e-12	4.471747069120965e-12	8.228449927592746e-12
85800000	0.004997983271652115	1.6910487089346173e-49	1.23426968300603e-64	1.7222424992889944e-9	2.2333869107586857e-15	4.029998452565231e-6	-1.8204546071307758e-20	1.0407276028984462e-18	1.0557759249254472e-12	4.471747069120965e-12	8.228449927592746e-12
85900000	0.004997983271652115	1.6910487089346173e-49	1.23426968300603e-64	1.7222424992889944e-9	2.2333869107586857e-15	4.029998452565231e-6	-1.8204524014257678e-20	1.0407276028984462e-18	1.0557759249254472e-12	4.471747069120965e-12	8.228449927592746e-12
86000000	0.004997983271652115	1.6910487089346173e-49	1.23426968300603e-64	1.7222424992889944e-9	2.2333869107586857e-15	4.029998452565231e-6	-1.8204501957207597e-20	1.0407276028984462e-18	1.0557759249254472e-12	4.471747069120965e-12	8.228449927592746e-12
86100000	0.004997983271652115	1.6910487089346173e-49	1.23426968300603e-64	1.7222424992889944e-9	2.2333869107586857e-15	4.029998452565231e-6	-1.8204479900157516e-20	1.0407276028984462e-18	1.0557759249254472e-12	4.471747069120965e-12	8.228449927592746e-12
86200000	0.004997983271652115	1.6910487089346173e-49	1.23426968300603e-64	1.7222424992889944e-9	2.2333869107586857e-15	4.029998452565231e-6	-1.8204457843107435e-20	1.0407276028984462e-18	1.0557759249254472e-12	4.471747069120965e-12	8.228449927592746e-12
86300000	0.004997983271652115	1.6910487089346173e-49	1.23426968300603e-64	1.7222424992889944e-9	2.2333869107586857e-15	4.029998452565231e-6	-1.8204435786057354e-20	1.0407276028984462e-18	1.0557759249254472e-12	4.471747069120965e-12	8.228449927592746e-12
86400000	0.004997983271652115	1.6910487089346173e-49	1.23426968300603e-64	1.7222424992889944e-9	2.2333869107586857e-15	4.029998452565231e-6	-1.8204413729007273e-20	1.0407276028984462e-18	1.0557759249254472e-12	4.471747069120965e-12	8.228449927592746e-12
86500000	0.004997983271652115	1.6910487089346173e-49	1.23426968300603e-64	1.7222424992889944e-9	2.2333869107586857e-15	4.029998452565231e-6	-1.8204391671957192e-20	1.0407276028984462e-18	1.0557759249254472e-12	4.471747069120965e-12	8.228449927592746e-12
86600000	0.004997983271652115	1.6910487089346173e-49	1.23426968300603e-64	1.7222424992889944e-9	2.2333869107586857e-15	4.029998452565231e-6	-1.820436961490711e-20	1.0407276028984462e-18	1.0557759249254472e-12	4.471747069120965e-12	8.228449927592746e-12
86700000	0.004997983271652115	1.6910487089346173e-49	1.23426968300603e-64	1.7222424992889944e-9	2.2333869107586857e-15	4.029998452565231e-6	-1.820434755785703e-20	1.0407276028984462e-18	1.0557759249254472e-12	4.471747069120965e-12	8.228449927592746e-12
86800000	0.004997983271652115	1.6910487089346173e-49	1.23426968300603e-64	1.7222424992889944e-9	2.2333869107586857e-15	4.029998452565231e-6	-1.820432550080695e-20	1.0407276028984462e-18	1.0557759249254472e-12	4.471747069120965e-12	8.228449927592746e-12
86900000	0.004997983271652115	1.6910487089346173e-49	1.23426968300603e-64	1.7222424992889944e-9	2.2333869107586857e-15	4.029998452565231e-6	-1.8204303443756868e-20	1.0407276028984462e-18	1.0557759249254472e-12	4.471747069120965e-12	8.228449927592746e-12
87000000	0.004997983271652115	1.6910487089346173e-49	1.23426968300603e-64	1.7222424992889944e-9	2.2333869107586857e-15	4.029998452565231e-6	-1.8204281386706787e-20	1.0407276028984462e-18	1.0557759249254472e-12	4.471747069120965e-12	8.228449927592746e-12
87100000	0.004997983271652115	1.6910487089346173e-49	1.23426968300603e-64	1.7222424992889944e-9	2.2333869107586857e-15	4.029998452565231e-6	-1.8204259329656706e-20	1.0407276028984462e-18	1.0557759249254472e-12	4.471747069120965e-12	8.228449927592746e-12
87200000	0.004997983271652115	1.6910487089346173e-49	1.23426968300603e-64	1.7222424992889944e-9	2.2333869107586857e-15	4.029998452565231e-6	-1.8204237272606625e-20	1.0407276028984462e-18	1.0557759249254472e-12	4.471747069120965e-12	8.228449927592746e-12
87300000	0.004997983271652115	1.6910487089346173e-49	1.23426968300603e-64	1.7222424992889944e-9	2.2333869107586857e-15	4.029998452565231e-6	-1.8204215215556545e-20	1.0407276028984462e-18	1.0557759249254472e-12	4.471747069120965e-12	8.228449927592746e-12
87400000	0.004997983271652115	1.6910487089346173e-49	1.23426968300603e-64	1.7222424992889944e-9	2.2333869107586857e-15	4.029998452565231e-6	-1.8204193158506464e-20	1.0407276028984462e-18	1.0557759249254472e-12	4.471747069120965e-12	8.228449927592746e-12
87500000	0.004997983271652115	1.6910487089346173e-49	1.23426968300603e-64	1.7222424992889944e-9	2.2333869107586857e-15	4.029998452565231e-6	-1.8204171101456383e-20	1.0407276028984462e-18	1.0557759249254472e-12	4.471747069120965e-12	8.228449927592746e-12
87600000	0.004997983271652115	1.6910487089346173e-49	1.23426968300603e-64	1.7222424992889944e-9	2.2333869107586857e-15	4.029998452565231e-6	-1.8204149044406305e-20	1.0407276028984462e-18	1.0557759249254472e-12	4.471747069120965e-12	8.228449927592746e-12
87700000	0.004997983271652115	1.6910487089346173e-49	1.23426968300603e-64	1.7222424992889944e-9	2.2333869107586857e-15	4.029998452565231e-6	-1.8204126987356224e-20	1.0407276028984462e-18	1.0557759249254472e-12	4.471747069120965e-12	8.228449927592746e-12
87800000	0.004997983271652115	1.6910487089346173e-49	1.23426968300603e-64	1.7222424992889944e-9	2.2333869107586857e-15	4.029998452565231e-6	-1.8204104930306143e-20	1.0407276028984462e-18	1.0557759249254472e-12	4.471747069120965e-12	8.228449927592746e-12
87900000	0.004997983271652115	1.6910487089346173e-49	1.23426968300603e-64	1.7222424992889944e-9	2.2333869107586857e-15	4.029998452565231e-6	-1.8204082873256062e-20	1.0407276028984462e-18	1.0557759249254472e-12	4.471747069120965e-12	8.228449927592746e-12
88000000	0.004997983271652115	1.6910487089346173e-49	1.23426968300603e-64	1.7222424992889944e-9	2.2333869107586857e-15	4.029998452565231e-6	-1.820406081620598e-20	1.0407276028984462e-18	1.0557759249254472e-12	4.471747069120965e-12	8.228449927592746e-12
88100000	0.004997983271652115	1.6910487089346173e-49	1.23426968300603e-64	1.7222424992889944e-9	2.2333869107586857e-15	4.029998452565231e-6	-1.82040387591559e-20	1.0407276028984462e-18	1.0557759249254472e-12	4.471747069120965e-12	8.228449927592746e-12
88200000	0.004997983271652115	1.6910487089346173e-49	1.23426968300603e-64	1.7222424992889944e-9	2.2333869107586857e-15	4.029998452565231e-6	-1.820401670210582e-20	1.0407276028984462e-18	1.0557759249254472e-12	4.471747069120965e-12	8.228449927592746e-12
88300000	0.004997983271652115	1.6910487089346173e-49	1.23426968300603e-64	1.7222424992889944e-9	2.2333869107586857e-15	4.029998452565231e-6	-1.8203994645055738e-20	1.0407276028984462e-18	1.0557759249254472e-12	4.471747069120965e-12	8.228449927592746e-12
88400000	0.004997983271652115	1.6910487089346173e-49	1.23426968300603e-64	1.7222424992889944e-9	2.2333869107586857e-15	4.029998452565231e-6	-1.8203972588005657e-20	1.0407276028984462e-18	1.0557759249254472e-12	4.471747069120965e-12	8.228449927592746e-12
88500000	0.004997983271652115	1.6910487089346173e-49	1.23426968300603e-64	1.7222424992889944e-9	2.2333869107586857e-15	4.029998452565231e-6	-1.8203950530955576e-20	1.0407276028984462e-18	1.0557759249254472e-12	4.471747069120965e-12	8.228449927592746e-12
88600000	0.004997983271652115	1.6910487089346173e-49	1.23426968300603e-64	1.7222424992889944e-9	2.2333869107586857e-15	4.029998452565231e-6	-1.8203928473905495e-20	1.0407276028984462e-18	1.0557759249254472e-12	4.471747069120965e-12	8.228449927592746e-12
88700000	0.004997983271652115	1.6910487089346173e-49	1.23426968300603e-64	1.7222424992889944e-9	2.2333869107586857e-15	4.029998452565231e-6	-1.8203906416855415e-20	1.0407276028984462e-18	1.0557759249254472e-12	4.471747069120965e-12	8.228449927592746e-12
88800000	0.004997983271652115	1.6910487089346173e-49	1.23426968300603e-64	1.7222424992889944e-9	2.2333869107586857e-15	4.029998452565231e-6	-1.8203884359805334e-20	1.0407276028984462e-18	1.0557759249254472e-12	4.471747069120965e-12	8.228449927592746e-12
88900000	0.004997983271652115	1.6910487089346173e-49	1.23426968300603e-64	1.7222424992889944e-9	2.2333869107586857e-15	4.029998452565231e-6	-1.8203862302755253e-20	1.0407276028984462e-18	1.0557759249254472e-12	4.471747069120965e-12	8.228449927592746e-12
89000000	0.004997983271652115	1.6910487089346173e-49	1.23426968300603e-64	1.7222424992889944e-9	2.2333869107586857e-15	4.029998452565231e-6	-1.8203840245705172e-20	1.0407276028984462e-18	1.0557759249254472e-12	4.471747069120965e-12	8.228449927592746e-12
89100000	0.004997983271652115	1.6910487089346173e-49	1.23426968300603e-64	1.7222424992889944e-9	2.2333869107586857e-15	4.029998452565231e-6	-1.820381818865509e-20	1.0407276028984462e-18	1.0557759249254472e-12	4.471747069120965e-12	8.228449927592746e-12
89200000	0.004997983271652115	1.6910487089346173e-49	1.23426968300603e-64	1.7222424992889944e-9	2.2333869107586857e-15	4.029998452565231e-6	-1.820379613160501e-20	1.0407276028984462e-18	1.0557759249254472e-12	4.471747069120965e-12	8.228449927592746e-12
89300000	0.004997983271652115	1.6910487089346173e-49	1.23426968300603e-64	1.7222424992889944e-9	2.2333869107586857e-15	4.029998452565231e-6	-1.820377407455493e-20	1.0407276028984462e-18	1.0557759249254472e-12	4.471747069120965e-12	8.228449927592746e-12
89400000	0.004997983271652115	1.6910487089346173e-49	1.23426968300603e-64	1.7222424992889944e-9	2.2333869107586857e-15	4.029998452565231e-6	-1.8203752017504848e-20	1.0407276028984462e-18	1.0557759249254472e-12	4.471747069120965e-12	8.228449927592746e-12
89500000	0.004997983271652115	1.6910487089346173e-49	1.23426968300603e-64	1.7222424992889944e-9	2.2333869107586857e-15	4.0299984525652304e-6	-1.8203729960454767e-20	1.0407276028984462e-18	1.0557759249254472e-12	4.471747069120965e-12	8.228449927592746e-12
89600000	0.004997983271652115	1.6910487089346173e-49	1.23426968300603e-64	1.7222424992889944e-9	2.2333869107586857e-15	4.0299984525652304e-6	-1.8203707903404686e-20	1.0407276028984462e-18	1.0557759249254472e-12	4.471747069120965e-12	8.228449927592746e-12
89700000	0.004997983271652115	1.6910487089346173e-49	1.23426968300603e-64	1.7222424992889944e-9	2.2333869107586857e-15	4.0299984525652304e-6	-1.8203685846354605e-20	1.0407276028984462e-18	1.0557759249254472e-12	4.471747069120965e-12	8.228449927592746e-12
89800000	0.004997983271652115	1.6910487089346173e-49	1.23426968300603e-64	1.7222424992889944e-9	2.2333869107586857e-15	4.0299984525652304e-6	-1.8203663789304524e-20	1.0407276028984462e-18	1.0557759249254472e-12	4.471747069120965e-12	8.228449927592746e-12
89900000	0.004997983271652115	1.6910487089346173e-49	1.23426968300603e-64	1.7222424992889944e-9	2.2333869107586857e-15	4.0299984525652304e-6	-1.8203641732254443e-20	1.0407276028984462e-18	1.0557759249254472e-12	4.471747069120965e-12	8.228449927592746e-12
90000000	0.004997983271652115	1.6910487089346173e-49	1.23426968300603e-64	1.7222424992889944e-9	2.2333869107586857e-15	4.0299984525652304e-6	-1.8203619675204362e-20	1.0407276028984462e-18	1.0557759249254472e-12	4.471747069120965e-12	8.228449927592746e-12
90100000	0.004997983271652115	1.6910487089346173e-49	1.23426968300603e-64	1.7222424992889944e-9	2.2333869107586857e-15	4.0299984525652304e-6	-1.8203597618154282e-20	1.0407276028984462e-18	1.0557759249254472e-12	4.471747069120965e-12	8.228449927592746e-12
90200000	0.004997983271652114	1.6910487089346173e-49	1.23426968300603e-64	1.7222424992889944e-9	2.2333869107586857e-15	4.0299984525652304e-6	-1.8203575561104204e-20	1.0407276028984462e-18	1.0557759249254472e-12	4.4717470691209646e-12	8.228449927592746e-12
90300000	0.004997983271652114	1.6910487089346173e-49	1.23426968300603e-64	1.7222424992889944e-9	2.2333869107586857e-15	4.0299984525652304e-6	-1.8203553504054123e-20	1.0407276028984462e-18	1.0557759249254472e-12	4.4717470691209646e-12	8.228449927592746e-12
90400000	0.004997983271652114	1.6910487089346173e-49	1.23426968300603e-64	1.7222424992889944e-9	2.2333869107586857e-15	4.0299984525652304e-6	-1.8203531447004042e-20	1.0407276028984462e-18	1.0557759249254472e-12	4.4717470691209646e-12	8.228449927592744e-12
90500000	0.004997983271652114	1.691048708934617e-49	1.2342696830060299e-64	1.7222424992889944e-9	2.2333869107586857e-15	4.0299984525652304e-6	-1.820350938995396e-20	1.0407276028984462e-18	1.0557759249254472e-12	4.4717470691209646e-12	8.228449927592744e-12
90600000	0.004997983271652114	1.691048708934617e-49	1.2342696830060299e-64	1.7222424992889944e-9	2.2333869107586857e-15	4.0299984525652304e-6	-1.820348733290388e-20	1.0407276028984462e-18	1.0557759249254472e-12	4.4717470691209646e-12	8.228449927592744e-12
90700000	0.004997983271652114	1.691048708934617e-49	1.2342696830060299e-64	1.7222424992889944e-9	2.2333869107586857e-15	4.0299984525652304e-6	-1.82034652758538e-20	1.0407276028984462e-18	1.0557759249254472e-12	4.4717470691209646e-12	8.228449927592744e-12
90800000	0.004997983271652114	1.691048708934617e-49	1.2342696830060299e-64	1.7222424992889944e-9	2.2333869107586857e-15	4.0299984525652304e-6	-1.8203443218803718e-20	1.0407276028984462e-18	1.0557759249254472e-12	4.4717470691209646e-12	8.228449927592744e-12
90900000	0.004997983271652114	1.691048708934617e-49	1.2342696830060299e-64	1.7222424992889944e-9	2.2333869107586857e-15	4.0299984525652304e-6	-1.8203421161753637e-20	1.0407276028984462e-18	1.0557759249254472e-12	4.4717470691209646e-12	8.228449927592744e-12
91000000	0.004997983271652114	1.691048708934617e-49	1.2342696830060299e-64	1.7222424992889944e-9	2.2333869107586857e-15	4.0299984525652304e-6	-1.8203399104703556e-20	1.0407276028984462e-18	1.0557759249254472e-12	4.4717470691209646e-12	8.228449927592744e-12
91100000	0.004997983271652114	1.691048708934617e-49	1.2342696830060299e-64	1.7222424992889944e-9	2.2333869107586857e-15	4.0299984525652304e-6	-1.8203377047653475e-20	1.0407276028984462e-18	1.0557759249254472e-12	4.4717470691209646e-12	8.228449927592744e-12
91200000	0.004997983271652114	1.691048708934617e-49	1.2342696830060299e-64	1.7222424992889944e-9	2.2333869107586857e-15	4.0299984525652304e-6	-1.8203354990603394e-20	1.0407276028984462e-18	1.0557759249254472e-12	4.4717470691209646e-12	8.228449927592744e-12
91300000	0.004997983271652114	1.691048708934617e-49	1.2342696830060299e-64	1.7222424992889944e-9	2.2333869107586857e-15	4.0299984525652304e-6	-1.8203332933553313e-20	1.0407276028984462e-18	1.0557759249254472e-12	4.4717470691209646e-12	8.228449927592744e-12
91400000	0.004997983271652114	1.691048708934617e-49	1.2342696830060299e-64	1.7222424992889944e-9	2.2333869107586857e-15	4.0299984525652304e-6	-1.8203310876503233e-20	1.0407276028984462e-18	1.0557759249254472e-12	4.4717470691209646e-12	8.228449927592744e-12
91500000	0.004997983271652114	1.691048708934617e-49	1.2342696830060299e-64	1.7222424992889944e-9	2.2333869107586857e-15	4.0299984525652304e-6	-1.8203288819453152e-20	1.0407276028984462e-18	1.0557759249254472e-12	4.4717470691209646e-12	8.228449927592744e-12
91600000	0.004997983271652114	1.691048708934617e-49	1.2342696830060299e-64	1.7222424992889944e-9	2.2333869107586857e-15	4.0299984525652304e-6	-1.820326676240307e-20	1.0407276028984462e-18	1.0557759249254472e-12	4.4717470691209646e-12	8.228449927592744e-12
91700000	0.004997983271652114	1.691048708934617e-49	1.2342696830060299e-64	1.7222424992889944e-9	2.2333869107586857e-15	4.0299984525652304e-6	-1.820324470535299e-20	1.0407276028984462e-18	1.0557759249254472e-12	4.4717470691209646e-12	8.228449927592744e-12
91800000	0.004997983271652114	1.691048708934617e-49	1.2342696830060299e-64	1.7222424992889944e-9	2.2333869107586857e-15	4.0299984525652304e-6	-1.820322264830291e-20	1.0407276028984462e-18	1.0557759249254472e-12	4.4717470691209646e-12	8.228449927592744e-12
91900000	0.004997983271652114	1.691048708934617e-49	1.2342696830060299e-64	1.7222424992889944e-9	2.2333869107586857e-15	4.0299984525652304e-6	-1.8203200591252828e-20	1.0407276028984462e-18	1.0557759249254472e-12	4.4717470691209646e-12	8.228449927592744e-12
92000000	0.004997983271652114	1.691048708934617e-49	1.2342696830060299e-64	1.7222424992889944e-9	2.2333869107586857e-15	4.0299984525652304e-6	-1.8203178534202747e-20	1.0407276028984462e-18	1.0557759249254472e-12	4.4717470691209646e-12	8.228449927592744e-12
92100000	0.004997983271652114	1.691048708934617e-49	1.2342696830060299e-64	1.7222424992889944e-9	2.2333869107586857e-15	4.0299984525652304e-6	-1.8203156477152666e-20	1.0407276028984462e-18	1.0557759249254472e-12	4.4717470691209646e-12	8.228449927592744e-12
92200000	0.004997983271652114	1.691048708934617e-49	1.2342696830060299e-64	1.7222424992889944e-9	2.2333869107586857e-15	4.0299984525652304e-6	-1.8203134420102585e-20	1.0407276028984462e-18	1.0557759249254472e-12	4.4717470691209646e-12	8.228449927592744e-12
92300000	0.004997983271652114	1.691048708934617e-49	1.2342696830060299e-64	1.7222424992889944e-9	2.2333869107586857e-15	4.0299984525652304e-6	-1.8203112363052504e-20	1.0407276028984462e-18	1.0557759249254472e-12	4.4717470691209646e-12	8.228449927592744e-12
92400000	0.004997983271652114	1.691048708934617e-49	1.2342696830060299e-64	1.7222424992889944e-9	2.2333869107586857e-15	4.0299984525652304e-6	-1.8203090306002423e-20	1.0407276028984462e-18	1.0557759249254472e-12	4.4717470691209646e-12	8.228449927592744e-12
92500000	0.004997983271652114	1.691048708934617e-49	1.2342696830060299e-64	1.7222424992889944e-9	2.2333869107586857e-15	4.0299984525652304e-6	-1.8203068248952342e-20	1.0407276028984462e-18	1.0557759249254472e-12	4.4717470691209646e-12	8.228449927592744e-12
92600000	0.004997983271652114	1.691048708934617e-49	1.2342696830060299e-64	1.7222424992889944e-9	2.2333869107586857e-15	4.0299984525652304e-6	-1.820304619190226e-20	1.0407276028984462e-18	1.0557759249254472e-12	4.4717470691209646e-12	8.228449927592744e-12
92700000	0.004997983271652114	1.691048708934617e-49	1.2342696830060299e-64	1.7222424992889944e-9	2.2333869107586857e-15	4.0299984525652304e-6	-1.820302413485218e-20	1.0407276028984462e-18	1.0557759249254472e-12	4.4717470691209646e-12	8.228449927592744e-12
92800000	0.004997983271652114	1.691048708934617e-49	1.2342696830060299e-64	1.7222424992889944e-9	2.2333869107586857e-15	4.0299984525652304e-6	-1.82030020778021e-20	1.0407276028984462e-18	1.0557759249254472e-12	4.4717470691209646e-12	8.228449927592744e-12
92900000	0.004997983271652114	1.691048708934617e-49	1.2342696830060299e-64	1.7222424992889944e-9	2.2333869107586857e-15	4.0299984525652304e-6	-1.820298002075202e-20	1.0407276028984462e-18	1.0557759249254472e-12	4.4717470691209646e-12	8.228449927592744e-12
93000000	0.004997983271652114	1.691048708934617e-49	1.2342696830060299e-64	1.7222424992889944e-9	2.2333869107586857e-15	4.0299984525652304e-6	-1.8202957963701938e-20	1.0407276028984462e-18	1.0557759249254472e-12	4.4717470691209646e-12	8.228449927592744e-12
93100000	0.004997983271652114	1.691048708934617e-49	1.2342696830060299e-64	1.7222424992889944e-9	2.2333869107586857e-15	4.0299984525652304e-6	-1.820293590665186e-20	1.0407276028984462e-18	1.0557759249254472e-12	4.4717470691209646e-12	8.228449927592744e-12
93200000	0.004997983271652114	1.691048708934617e-49	1.2342696830060299e-64	1.7222424992889944e-9	2.2333869107586857e-15	4.0299984525652304e-6	-1.820291384960178e-20	1.0407276028984462e-18	1.0557759249254472e-12	4.4717470691209646e-12	8.228449927592744e-12
93300000	0.004997983271652114	1.691048708934617e-49	1.2342696830060299e-64	1.7222424992889944e-9	2.2333869107586857e-15	4.0299984525652304e-6	-1.8202891792551698e-20	1.0407276028984462e-18	1.0557759249254472e-12	4.4717470691209646e-12	8.228449927592744e-12
93400000	0.004997983271652114	1.691048708934617e-49	1.2342696830060299e-64	1.7222424992889944e-9	2.2333869107586857e-15	4.0299984525652304e-6	-1.8202869735501617e-20	1.0407276028984462e-18	1.0557759249254472e-12	4.4717470691209646e-12	8.228449927592744e-12
93500000	0.004997983271652114	1.691048708934617e-49	1.2342696830060299e-64	1.7222424992889944e-9	2.2333869107586857e-15	4.0299984525652304e-6	-1.8202847678451536e-20	1.0407276028984462e-18	1.0557759249254472e-12	4.4717470691209646e-12	8.228449927592744e-12
93600000	0.004997983271652114	1.691048708934617e-49	1.2342696830060299e-64	1.7222424992889944e-9	2.2333869107586857e-15	4.0299984525652304e-6	-1.8202825621401455e-20	1.0407276028984462e-18	1.0557759249254472e-12	4.4717470691209646e-12	8.228449927592744e-12
93700000	0.004997983271652114	1.691048708934617e-49	1.2342696830060299e-64	1.7222424992889944e-9	2.2333869107586857e-15	4.0299984525652304e-6	-1.8202803564351374e-20	1.0407276028984462e-18	1.0557759249254472e-12	4.4717470691209646e-12	8.228449927592744e-12
93800000	0.004997983271652114	1.691048708934617e-49	1.2342696830060299e-64	1.7222424992889944e-9	2.2333869107586857e-15	4.0299984525652304e-6	-1.8202781507301293e-20	1.0407276028984462e-18	1.0557759249254472e-12	4.4717470691209646e-12	8.228449927592744e-12
93900000	0.004997983271652114	1.691048708934617e-49	1.2342696830060299e-64	1.7222424992889944e-9	2.2333869107586857e-15	4.0299984525652304e-6	-1.8202759450251212e-20	1.0407276028984462e-18	1.0557759249254472e-12	4.4717470691209646e-12	8.228449927592744e-12
94000000	0.004997983271652114	1.691048708934617e-49	1.2342696830060299e-64	1.7222424992889944e-9	2.2333869107586857e-15	4.0299984525652304e-6	-1.820273739320113e-20	1.0407276028984462e-18	1.0557759249254472e-12	4.4717470691209646e-12	8.228449927592744e-12
94100000	0.004997983271652114	1.691048708934617e-49	1.2342696830060299e-64	1.7222424992889944e-9	2.2333869107586857e-15	4.0299984525652304e-6	-1.820271533615105e-20	1.0407276028984462e-18	1.0557759249254472e-12	4.4717470691209646e-12	8.228449927592744e-12
94200000	0.004997983271652114	1.691048708934617e-49	1.2342696830060299e-64	1.7222424992889944e-9	2.2333869107586857e-15	4.0299984525652304e-6	-1.820269327910097e-20	1.0407276028984462e-18	1.0557759249254472e-12	4.4717470691209646e-12	8.228449927592744e-12
94300000	0.004997983271652114	1.691048708934617e-49	1.2342696830060299e-64	1.7222424992889944e-9	2.2333869107586857e-15	4.0299984525652304e-6	-1.820267122205089e-20	1.0407276028984462e-18	1.0557759249254472e-12	4.4717470691209646e-12	8.228449927592744e-12
94400000	0.004997983271652114	1.691048708934617e-49	1.2342696830060299e-64	1.7222424992889944e-9	2.2333869107586857e-15	4.0299984525652304e-6	-1.8202649165000808e-20	1.0407276028984462e-18	1.0557759249254472e-12	4.4717470691209646e-12	8.228449927592744e-12
94500000	0.004997983271652114	1.691048708934617e-49	1.2342696830060299e-64	1.7222424992889944e-9	2.2333869107586857e-15	4.0299984525652304e-6	-1.8202627107950727e-20	1.0407276028984462e-18	1.0557759249254472e-12	4.4717470691209646e-12	8.228449927592744e-12
94600000	0.004997983271652114	1.691048708934617e-49	1.2342696830060299e-64	1.7222424992889944e-9	2.2333869107586857e-15	4.0299984525652304e-6	-1.8202605050900646e-20	1.0407276028984462e-18	1.0557759249254472e-12	4.4717470691209646e-12	8.228449927592744e-12
94700000	0.004997983271652114	1.691048708934617e-49	1.2342696830060299e-64	1.7222424992889944e-9	2.2333869107586857e-15	4.0299984525652304e-6	-1.8202582993850565e-20	1.0407276028984462e-18	1.0557759249254472e-12	4.4717470691209646e-12	8.228449927592744e-12
94800000	0.004997983271652114	1.691048708934617e-49	1.2342696830060299e-64	1.7222424992889944e-9	2.2333869107586857e-15	4.0299984525652304e-6	-1.8202560936800484e-20	1.0407276028984462e-18	1.0557759249254472e-12	4.4717470691209646e-12	8.228449927592744e-12
94900000	0.004997983271652114	1.691048708934617e-49	1.2342696830060299e-64	1.7222424992889944e-9	2.2333869107586857e-15	4.0299984525652304e-6	-1.8202538879750403e-20	1.0407276028984462e-18	1.0557759249254472e-12	4.4717470691209646e-12	8.228449927592744e-12
95000000	0.004997983271652114	1.691048708934617e-49	1.2342696830060299e-64	1.7222424992889944e-9	2.2333869107586857e-15	4.0299984525652304e-6	-1.8202516822700322e-20	1.0407276028984462e-18	1.0557759249254472e-12	4.4717470691209646e-12	8.228449927592744e-12
95100000	0.004997983271652114	1.691048708934617e-49	1.2342696830060299e-64	1.7222424992889944e-9	2.2333869107586857e-15	4.0299984525652304e-6	-1.820249476565024e-20	1.0407276028984462e-18	1.0557759249254472e-12	4.4717470691209646e-12	8.228449927592744e-12
95200000	0.004997983271652114	1.691048708934617e-49	1.2342696830060299e-64	1.7222424992889944e-9	2.2333869107586857e-15	4.0299984525652304e-6	-1.820247270860016e-20	1.0407276028984462e-18	1.0557759249254472e-12	4.4717470691209646e-12	8.228449927592744e-12
95300000	0.004997983271652114	1.691048708934617e-49	1.2342696830060299e-64	1.7222424992889944e-9	2.2333869107586857e-15	4.0299984525652304e-6	-1.820245065155008e-20	1.0407276028984462e-18	1.0557759249254472e-12	4.4717470691209646e-12	8.228449927592744e-12
95400000	0.004997983271652114	1.691048708934617e-49	1.2342696830060299e-64	1.7222424992889944e-9	2.2333869107586857e-15	4.0299984525652304e-6	-1.8202428594499998e-20	1.0407276028984462e-18	1.0557759249254472e-12	4.4717470691209646e-12	8.228449927592744e-12
95500000	0.004997983271652114	1.691048708934617e-49	1.2342696830060299e-64	1.7222424992889944e-9	2.2333869107586857e-15	4.0299984525652304e-6	-1.8202406537449917e-20	1.0407276028984462e-18	1.0557759249254472e-12	4.4717470691209646e-12	8.228449927592744e-12
95600000	0.004997983271652114	1.691048708934617e-49	1.2342696830060299e-64	1.7222424992889944e-9	2.2333869107586857e-15	4.0299984525652304e-6	-1.8202384480399837e-20	1.0407276028984462e-18	1.0557759249254472e-12	4.4717470691209646e-12	8.228449927592744e-12
95700000	0.004997983271652114	1.691048708934617e-49	1.2342696830060299e-64	1.7222424992889944e-9	2.2333869107586857e-15	4.0299984525652304e-6	-1.8202362423349756e-20	1.0407276028984462e-18	1.0557759249254472e-12	4.4717470691209646e-12	8.228449927592744e-12
95800000	0.004997983271652114	1.691048708934617e-49	1.2342696830060299e-64	1.7222424992889944e-9	2.2333869107586857e-15	4.0299984525652304e-6	-1.8202340366299675e-20	1.0407276028984462e-18	1.0557759249254472e-12	4.4717470691209646e-12	8.228449927592744e-12
95900000	0.004997983271652114	1.691048708934617e-49	1.2342696830060299e-64	1.7222424992889944e-9	2.2333869107586857e-15	4.0299984525652304e-6	-1.8202318309249597e-20	1.0407276028984462e-18	1.0557759249254472e-12	4.4717470691209646e-12	8.228449927592744e-12
96000000	0.004997983271652114	1.691048708934617e-49	1.2342696830060299e-64	1.7222424992889944e-9	2.2333869107586857e-15	4.0299984525652304e-6	-1.8202296252199516e-20	1.0407276028984462e-18	1.0557759249254472e-12	4.4717470691209646e-12	8.228449927592744e-12
96100000	0.004997983271652114	1.691048708934617e-49	1.2342696830060299e-64	1.7222424992889944e-9	2.2333869107586857e-15	4.0299984525652304e-6	-1.8202274195149435e-20	1.0407276028984462e-18	1.0557759249254472e-12	4.4717470691209646e-12	8.228449927592744e-12
96200000	0.004997983271652114	1.691048708934617e-49	1.2342696830060299e-64	1.7222424992889944e-9	2.2333869107586857e-15	4.0299984525652304e-6	-1.8202252138099354e-20	1.0407276028984462e-18	1.0557759249254472e-12	4.4717470691209646e-12	8.228449927592744e-12
96300000	0.004997983271652114	1.691048708934617e-49	1.2342696830060299e-64	1.7222424992889944e-9	2.2333869107586857e-15	4.0299984525652304e-6	-1.8202230081049273e-20	1.0407276028984462e-18	1.0557759249254472e-12	4.4717470691209646e-12	8.228449927592744e-12
96400000	0.004997983271652114	1.691048708934617e-49	1.2342696830060299e-64	1.7222424992889944e-9	2.2333869107586857e-15	4.0299984525652304e-6	-1.8202208023999192e-20	1.0407276028984462e-18	1.0557759249254472e-12	4.4717470691209646e-12	8.228449927592744e-12
96500000	0.004997983271652114	1.691048708934617e-49	1.2342696830060299e-64	1.7222424992889944e-9	2.2333869107586857e-15	4.0299984525652304e-6	-1.820218596694911e-20	1.0407276028984462e-18	1.0557759249254472e-12	4.4717470691209646e-12	8.228449927592744e-12
96600000	0.004997983271652114	1.691048708934617e-49	1.2342696830060299e-64	1.7222424992889944e-9	2.2333869107586857e-15	4.0299984525652304e-6	-1.820216390989903e-20	1.0407276028984462e-18	1.0557759249254472e-12	4.4717470691209646e-12	8.228449927592744e-12
96700000	0.004997983271652114	1.691048708934617e-49	1.2342696830060299e-64	1.7222424992889944e-9	2.2333869107586857e-15	4.0299984525652304e-6	-1.820214185284895e-20	1.0407276028984462e-18	1.0557759249254472e-12	4.4717470691209646e-12	8.228449927592744e-12
96800000	0.004997983271652114	1.691048708934617e-49	1.2342696830060299e-64	1.7222424992889944e-9	2.2333869107586857e-15	4.029998452565231e-6	-1.8202119795798868e-20	1.0407276028984462e-18	1.0557759249254472e-12	4.4717470691209646e-12	8.228449927592744e-12
96900000	0.004997983271652114	1.691048708934617e-49	1.2342696830060299e-64	1.7222424992889944e-9	2.2333869107586857e-15	4.029998452565231e-6	-1.8202097738748787e-20	1.0407276028984462e-18	1.0557759249254472e-12	4.4717470691209646e-12	8.228449927592744e-12
97000000	0.004997983271652114	1.691048708934617e-49	1.2342696830060299e-64	1.7222424992889944e-9	2.2333869107586857e-15	4.029998452565231e-6	-1.8202075681698707e-20	1.0407276028984462e-18	1.0557759249254472e-12	4.4717470691209646e-12	8.228449927592744e-12
97100000	0.004997983271652114	1.691048708934617e-49	1.2342696830060299e-64	1.7222424992889944e-9	2.2333869107586857e-15	4.029998452565231e-6	-1.8202053624648626e-20	1.0407276028984462e-18	1.0557759249254472e-12	4.4717470691209646e-12	8.228449927592744e-12
97200000	0.004997983271652114	1.691048708934617e-49	1.2342696830060299e-64	1.7222424992889944e-9	2.2333869107586857e-15	4.029998452565231e-6	-1.8202031567598545e-20	1.0407276028984462e-18	1.0557759249254472e-12	4.4717470691209646e-12	8.228449927592744e-12
97300000	0.004997983271652114	1.691048708934617e-49	1.2342696830060299e-64	1.7222424992889944e-9	2.2333869107586857e-15	4.029998452565231e-6	-1.8202009510548464e-20	1.0407276028984462e-18	1.0557759249254472e-12	4.4717470691209646e-12	8.228449927592744e-12
97400000	0.004997983271652114	1.691048708934617e-49	1.2342696830060299e-64	1.7222424992889944e-9	2.2333869107586857e-15	4.029998452565231e-6	-1.8201987453498383e-20	1.0407276028984462e-18	1.0557759249254472e-12	4.4717470691209646e-12	8.228449927592744e-12
97500000	0.004997983271652114	1.691048708934617e-49	1.2342696830060299e-64	1.7222424992889944e-9	2.2333869107586857e-15	4.029998452565231e-6	-1.8201965396448302e-20	1.0407276028984462e-18	1.0557759249254472e-12	4.4717470691209646e-12	8.228449927592744e-12
97600000	0.004997983271652114	1.691048708934617e-49	1.2342696830060299e-64	1.7222424992889944e-9	2.2333869107586857e-15	4.029998452565231e-6	-1.820194333939822e-20	1.0407276028984462e-18	1.0557759249254472e-12	4.4717470691209646e-12	8.228449927592744e-12
97700000	0.004997983271652114	1.691048708934617e-49	1.2342696830060299e-64	1.7222424992889944e-9	2.2333869107586857e-15	4.029998452565231e-6	-1.820192128234814e-20	1.0407276028984462e-18	1.0557759249254472e-12	4.4717470691209646e-12	8.228449927592744e-12
97800000	0.004997983271652114	1.691048708934617e-49	1.2342696830060299e-64	1.7222424992889944e-9	2.2333869107586857e-15	4.029998452565231e-6	-1.820189922529806e-20	1.0407276028984462e-18	1.0557759249254472e-12	4.4717470691209646e-12	8.228449927592744e-12
97900000	0.004997983271652114	1.691048708934617e-49	1.2342696830060299e-64	1.7222424992889944e-9	2.2333869107586857e-15	4.029998452565231e-6	-1.8201877168247978e-20	1.0407276028984462e-18	1.0557759249254472e-12	4.4717470691209646e-12	8.228449927592744e-12
98000000	0.004997983271652114	1.691048708934617e-49	1.2342696830060299e-64	1.7222424992889944e-9	2.2333869107586857e-15	4.029998452565231e-6	-1.8201855111197897e-20	1.0407276028984462e-18	1.0557759249254472e-12	4.4717470691209646e-12	8.228449927592744e-12
98100000	0.004997983271652114	1.691048708934617e-49	1.2342696830060299e-64	1.7222424992889944e-9	2.2333869107586857e-15	4.029998452565231e-6	-1.8201833054147816e-20	1.0407276028984462e-18	1.0557759249254472e-12	4.4717470691209646e-12	8.228449927592744e-12
98200000	0.004997983271652114	1.691048708934617e-49	1.2342696830060299e-64	1.7222424992889944e-9	2.2333869107586857e-15	4.029998452565231e-6	-1.8201810997097735e-20	1.0407276028984462e-18	1.0557759249254472e-12	4.4717470691209646e-12	8.228449927592744e-12
98300000	0.004997983271652114	1.691048708934617e-49	1.2342696830060299e-64	1.7222424992889944e-9	2.2333869107586857e-15	4.029998452565231e-6	-1.8201788940047654e-20	1.0407276028984462e-18	1.0557759249254472e-12	4.4717470691209646e-12	8.228449927592744e-12
98400000	0.004997983271652114	1.691048708934617e-49	1.2342696830060299e-64	1.7222424992889944e-9	2.2333869107586857e-15	4.029998452565231e-6	-1.8201766882997574e-20	1.0407276028984462e-18	1.0557759249254472e-12	4.4717470691209646e-12	8.228449927592744e-12
98500000	0.004997983271652114	1.691048708934617e-49	1.2342696830060299e-64	1.7222424992889944e-9	2.2333869107586857e-15	4.029998452565231e-6	-1.8201744825947496e-20	1.0407276028984462e-18	1.0557759249254472e-12	4.4717470691209646e-12	8.228449927592744e-12
98600000	0.004997983271652114	1.691048708934617e-49	1.2342696830060299e-64	1.7222424992889944e-9	2.2333869107586857e-15	4.029998452565231e-6	-1.8201722768897415e-20	1.0407276028984462e-18	1.0557759249254472e-12	4.4717470691209646e-12	8.228449927592744e-12
98700000	0.004997983271652114	1.691048708934617e-49	1.2342696830060299e-64	1.7222424992889944e-9	2.2333869107586857e-15	4.029998452565231e-6	-1.8201700711847334e-20	1.0407276028984462e-18	1.0557759249254472e-12	4.4717470691209646e-12	8.228449927592744e-12
98800000	0.004997983271652114	1.691048708934617e-49	1.2342696830060299e-64	1.7222424992889944e-9	2.2333869107586857e-15	4.029998452565231e-6	-1.8201678654797253e-20	1.0407276028984462e-18	1.0557759249254472e-12	4.4717470691209646e-12	8.228449927592744e-12
98900000	0.004997983271652114	1.691048708934617e-49	1.2342696830060299e-64	1.7222424992889944e-9	2.2333869107586857e-15	4.029998452565231e-6	-1.8201656597747172e-20	1.0407276028984462e-18	1.0557759249254472e-12	4.4717470691209646e-12	8.228449927592744e-12
99000000	0.004997983271652114	1.691048708934617e-49	1.2342696830060299e-64	1.7222424992889944e-9	2.2333869107586857e-15	4.029998452565231e-6	-1.820163454069709e-20	1.0407276028984462e-18	1.0557759249254472e-12	4.4717470691209646e-12	8.228449927592744e-12
99100000	0.004997983271652114	1.691048708934617e-49	1.2342696830060299e-64	1.7222424992889944e-9	2.2333869107586857e-15	4.029998452565231e-6	-1.820161248364701e-20	1.0407276028984462e-18	1.0557759249254472e-12	4.4717470691209646e-12	8.228449927592744e-12
99200000	0.004997983271652114	1.691048708934617e-49	1.2342696830060299e-64	1.7222424992889944e-9	2.2333869107586857e-15	4.029998452565231e-6	-1.820159042659693e-20	1.0407276028984462e-18	1.0557759249254472e-12	4.4717470691209646e-12	8.228449927592744e-12
99300000	0.004997983271652114	1.691048708934617e-49	1.2342696830060299e-64	1.7222424992889944e-9	2.2333869107586857e-15	4.029998452565231e-6	-1.8201568369546848e-20	1.0407276028984462e-18	1.0557759249254472e-12	4.4717470691209646e-12	8.228449927592744e-12
99400000	0.004997983271652114	1.691048708934617e-49	1.2342696830060299e-64	1.7222424992889944e-9	2.2333869107586857e-15	4.029998452565231e-6	-1.8201546312496767e-20	1.0407276028984462e-18	1.0557759249254472e-12	4.4717470691209646e-12	8.228449927592744e-12
99500000	0.004997983271652114	1.691048708934617e-49	1.2342696830060299e-64	1.7222424992889944e-9	2.2333869107586857e-15	4.029998452565231e-6	-1.8201524255446686e-20	1.0407276028984462e-18	1.0557759249254472e-12	4.4717470691209646e-12	8.228449927592744e-12
99600000	0.004997983271652114	1.691048708934617e-49	1.2342696830060299e-64	1.7222424992889944e-9	2.2333869107586857e-15	4.029998452565231e-6	-1.8201502198396605e-20	1.0407276028984462e-18	1.0557759249254472e-12	4.4717470691209646e-12	8.228449927592744e-12
99700000	0.004997983271652114	1.691048708934617e-49	1.2342696830060299e-64	1.7222424992889944e-9	2.2333869107586857e-15	4.029998452565231e-6	-1.8201480141346524e-20	1.0407276028984462e-18	1.0557759249254472e-12	4.4717470691209646e-12	8.228449927592744e-12
99800000	0.004997983271652114	1.691048708934617e-49	1.2342696830060299e-64	1.7222424992889944e-9	2.2333869107586857e-15	4.029998452565231e-6	-1.8201458084296444e-20	1.0407276028984462e-18	1.0557759249254472e-12	4.4717470691209646e-12	8.228449927592744e-12
99900000	0.004997983271652114	1.691048708934617e-49	1.2342696830060299e-64	1.7222424992889944e-9	2.2333869107586857e-15	4.029998452565231e-6	-1.8201436027246363e-20	1.0407276028984462e-18	1.0557759249254472e-12	4.4717470691209646e-12	8.228449927592744e-12
100000000	0.004997983271652114	1.691048708934617e-49	1.2342696830060299e-64	1.7222424992889944e-9	2.2333869107586857e-15	4.029998452565231e-6	-1.8201413970196282e-20	1.0407276028984462e-18	1.0557759249254472e-12	4.4717470691209646e-12	8.228449927592744e-12
