# Supplementary material for: Thermodynamics Underpinning the Microbial Community‐Level Nitrogen Energy Metabolism
Source: Environ Microbiol. 2025 Feb 16;27(2):e70055. doi: 10.1111/1462-2920.70055 (PMC11830459; doi:10.1111/1462-2920.70055)
Supplement: Supplementary file 1 — Data S1. [file EMI-27-e70055-s001.zip › SI/Nnetwork/Results/kdef_-10/Iin_-5/p_0.2/O2_-3.4_H_-11..csv]

time	N2	N2H4	N2H5	N2O	NH2OH	NH3	NH3OH	NH4	NO	NO2	NO3
0	0.00001	0.00001	0.00001	0.00001	0.00001	0.00001	0.00001	0.00001	0.00001	0.00001	0.00001
100000	0.004999901715306915	2.1791874674037037e-50	-4.119186811482014e-18	6.200688246648463e-8	2.1801186818776168e-16	6.388336929611384e-8	-2.022694902182797e-20	5.2026725002495465e-24	1.588632486498974e-10	2.8220254237116127e-10	8.231185933684575e-9
200000	0.004999901715306913	2.179187467403705e-50	-4.119186811482014e-18	6.20068824664846e-8	2.1801186818776168e-16	6.388336929611382e-8	-1.928670162805495e-20	5.202709089909559e-24	1.5886324864989745e-10	2.8220254237116276e-10	8.231185933684574e-9
300000	0.004999901715306913	2.1791874674037056e-50	-4.119186811482014e-18	6.200688246648462e-8	2.1801186818776165e-16	6.388336929611383e-8	-1.9286701626896284e-20	5.202709039957658e-24	1.5886324864989745e-10	2.8220254237116276e-10	8.231185933684574e-9
400000	0.004999901715306915	2.1791874674037056e-50	-4.119186811482014e-18	6.200688246648464e-8	2.1801186818776168e-16	6.388336929611384e-8	-1.928670162573762e-20	5.202710789072133e-24	1.5886324864989742e-10	2.8220254237116287e-10	8.231185933684575e-9
500000	0.004999901715306915	2.1791874674037056e-50	-4.119186811482014e-18	6.200688246648464e-8	2.1801186818776168e-16	6.388336929611384e-8	-1.9286701624578954e-20	5.20271077919002e-24	1.5886324864989742e-10	2.8220254237116287e-10	8.231185933684575e-9
600000	0.0049999017153069154	2.179187467403705e-50	-4.119186811482014e-18	6.200688246648463e-8	2.1801186818776168e-16	6.388336929611383e-8	-1.9286701623420287e-20	5.202710788099938e-24	1.5886324864989742e-10	2.8220254237116287e-10	8.231185933684577e-9
700000	0.0049999017153069154	2.179187467403705e-50	-4.119186811482014e-18	6.200688246648463e-8	2.1801186818776168e-16	6.388336929611383e-8	-1.9286701622261624e-20	5.2027107890399705e-24	1.5886324864989742e-10	2.8220254237116287e-10	8.231185933684577e-9
800000	0.0049999017153069154	2.179187467403705e-50	-4.119186811482014e-18	6.200688246648463e-8	2.1801186818776168e-16	6.388336929611383e-8	-1.9286701621102957e-20	5.202710788930734e-24	1.5886324864989742e-10	2.8220254237116287e-10	8.231185933684579e-9
900000	0.0049999017153069154	2.179187467403705e-50	-4.119186811482014e-18	6.200688246648463e-8	2.1801186818776168e-16	6.388336929611383e-8	-1.9286701619944294e-20	5.202710788842482e-24	1.5886324864989742e-10	2.8220254237116287e-10	8.231185933684579e-9
1000000	0.0049999017153069154	2.179187467403705e-50	-4.119186811482014e-18	6.200688246648463e-8	2.180118681877617e-16	6.388336929611383e-8	-1.928670161878563e-20	5.202710788773685e-24	1.5886324864989742e-10	2.822025423711629e-10	8.231185933684579e-9
1100000	0.0049999017153069154	2.179187467403705e-50	-4.119186811482014e-18	6.200688246648463e-8	2.180118681877617e-16	6.388336929611383e-8	-1.9286701617626964e-20	5.202710788722812e-24	1.5886324864989742e-10	2.822025423711629e-10	8.231185933684579e-9
1200000	0.0049999017153069154	2.179187467403705e-50	-4.119186811482014e-18	6.200688246648463e-8	2.180118681877617e-16	6.388336929611383e-8	-1.92867016164683e-20	5.202710788688333e-24	1.5886324864989745e-10	2.822025423711629e-10	8.23118593368458e-9
1300000	0.0049999017153069154	2.179187467403705e-50	-4.119186811482014e-18	6.200688246648463e-8	2.180118681877617e-16	6.388336929611383e-8	-1.9286701615309634e-20	5.202710788668716e-24	1.5886324864989745e-10	2.822025423711629e-10	8.23118593368458e-9
1400000	0.0049999017153069154	2.179187467403705e-50	-4.119186811482014e-18	6.200688246648463e-8	2.180118681877617e-16	6.388336929611383e-8	-1.928670161415097e-20	5.202710788662433e-24	1.5886324864989745e-10	2.822025423711629e-10	8.23118593368458e-9
1500000	0.0049999017153069154	2.179187467403705e-50	-4.119186811482014e-18	6.200688246648463e-8	2.180118681877617e-16	6.388336929611383e-8	-1.9286701612992304e-20	5.202710788667952e-24	1.5886324864989745e-10	2.822025423711629e-10	8.23118593368458e-9
1600000	0.0049999017153069154	2.179187467403705e-50	-4.119186811482014e-18	6.200688246648463e-8	2.180118681877617e-16	6.388336929611383e-8	-1.928670161183364e-20	5.202710788683743e-24	1.5886324864989745e-10	2.822025423711629e-10	8.231185933684579e-9
1700000	0.0049999017153069154	2.179187467403705e-50	-4.119186811482014e-18	6.200688246648463e-8	2.180118681877617e-16	6.388336929611383e-8	-1.9286701610674974e-20	5.202710788708275e-24	1.5886324864989745e-10	2.822025423711629e-10	8.231185933684579e-9
1800000	0.0049999017153069154	2.179187467403705e-50	-4.119186811482014e-18	6.200688246648463e-8	2.180118681877617e-16	6.388336929611383e-8	-1.928670160951631e-20	5.202710788740018e-24	1.5886324864989745e-10	2.822025423711629e-10	8.231185933684579e-9
1900000	0.0049999017153069154	2.179187467403705e-50	-4.119186811482014e-18	6.200688246648463e-8	2.180118681877617e-16	6.388336929611383e-8	-1.9286701608357644e-20	5.202710788777442e-24	1.5886324864989745e-10	2.822025423711629e-10	8.231185933684579e-9
2000000	0.0049999017153069154	2.179187467403705e-50	-4.119186811482014e-18	6.200688246648463e-8	2.180118681877617e-16	6.388336929611383e-8	-1.928670160719898e-20	5.202710788819016e-24	1.5886324864989745e-10	2.822025423711629e-10	8.231185933684579e-9
2100000	0.0049999017153069154	2.179187467403705e-50	-4.119186811482014e-18	6.200688246648463e-8	2.180118681877617e-16	6.388336929611383e-8	-1.9286701606040316e-20	5.202710788863209e-24	1.5886324864989745e-10	2.822025423711629e-10	8.231185933684577e-9
2200000	0.0049999017153069154	2.179187467403705e-50	-4.119186811482014e-18	6.200688246648463e-8	2.1801186818776172e-16	6.388336929611383e-8	-1.928670160488165e-20	5.202710788908492e-24	1.5886324864989745e-10	2.822025423711629e-10	8.231185933684577e-9
2300000	0.0049999017153069154	2.179187467403705e-50	-4.119186811482014e-18	6.200688246648463e-8	2.1801186818776172e-16	6.388336929611383e-8	-1.9286701603722986e-20	5.2027107889533336e-24	1.5886324864989745e-10	2.822025423711629e-10	8.231185933684577e-9
2400000	0.0049999017153069154	2.1791874674037056e-50	-4.119186811482014e-18	6.200688246648464e-8	2.1801186818776172e-16	6.388336929611384e-8	-1.928670160256432e-20	5.202710788996203e-24	1.5886324864989745e-10	2.822025423711629e-10	8.231185933684577e-9
2500000	0.0049999017153069154	2.1791874674037056e-50	-4.119186811482014e-18	6.200688246648464e-8	2.1801186818776172e-16	6.388336929611384e-8	-1.9286701601405656e-20	5.2027107890355704e-24	1.5886324864989745e-10	2.822025423711629e-10	8.231185933684577e-9
2600000	0.0049999017153069154	2.1791874674037056e-50	-4.119186811482014e-18	6.200688246648464e-8	2.1801186818776172e-16	6.388336929611384e-8	-1.928670160024699e-20	5.202710789069906e-24	1.5886324864989745e-10	2.822025423711629e-10	8.231185933684575e-9
2700000	0.0049999017153069154	2.1791874674037056e-50	-4.119186811482014e-18	6.200688246648464e-8	2.1801186818776172e-16	6.388336929611384e-8	-1.9286701599088326e-20	5.202710789097678e-24	1.5886324864989745e-10	2.822025423711629e-10	8.231185933684575e-9
2800000	0.0049999017153069154	2.1791874674037056e-50	-4.119186811482014e-18	6.200688246648464e-8	2.1801186818776172e-16	6.388336929611384e-8	-1.928670159792966e-20	5.202710789117356e-24	1.5886324864989745e-10	2.822025423711629e-10	8.231185933684575e-9
2900000	0.0049999017153069154	2.1791874674037056e-50	-4.119186811482014e-18	6.200688246648464e-8	2.1801186818776172e-16	6.388336929611384e-8	-1.9286701596770996e-20	5.202710789127411e-24	1.5886324864989745e-10	2.822025423711629e-10	8.231185933684575e-9
3000000	0.0049999017153069154	2.1791874674037056e-50	-4.119186811482014e-18	6.200688246648464e-8	2.1801186818776172e-16	6.388336929611384e-8	-1.928670159561233e-20	5.202710789128364e-24	1.5886324864989745e-10	2.822025423711629e-10	8.231185933684575e-9
3100000	0.0049999017153069154	2.1791874674037056e-50	-4.119186811482014e-18	6.200688246648464e-8	2.1801186818776172e-16	6.388336929611384e-8	-1.9286701594453666e-20	5.2027107891283155e-24	1.5886324864989745e-10	2.822025423711629e-10	8.231185933684575e-9
3200000	0.0049999017153069154	2.1791874674037056e-50	-4.119186811482014e-18	6.200688246648464e-8	2.1801186818776172e-16	6.388336929611384e-8	-1.9286701593295003e-20	5.2027107891282765e-24	1.5886324864989745e-10	2.822025423711629e-10	8.231185933684575e-9
3300000	0.0049999017153069154	2.1791874674037056e-50	-4.119186811482014e-18	6.200688246648464e-8	2.1801186818776172e-16	6.388336929611384e-8	-1.9286701592136336e-20	5.202710789128246e-24	1.5886324864989745e-10	2.822025423711629e-10	8.231185933684575e-9
3400000	0.0049999017153069154	2.1791874674037056e-50	-4.119186811482014e-18	6.200688246648464e-8	2.1801186818776172e-16	6.388336929611384e-8	-1.9286701590977673e-20	5.202710789128223e-24	1.5886324864989745e-10	2.822025423711629e-10	8.231185933684575e-9
3500000	0.0049999017153069154	2.1791874674037056e-50	-4.119186811482014e-18	6.200688246648464e-8	2.1801186818776172e-16	6.388336929611384e-8	-1.9286701589819006e-20	5.2027107891282075e-24	1.5886324864989745e-10	2.822025423711629e-10	8.231185933684575e-9
3600000	0.0049999017153069154	2.1791874674037056e-50	-4.119186811482014e-18	6.200688246648464e-8	2.1801186818776172e-16	6.388336929611384e-8	-1.9286701588660342e-20	5.202710789128199e-24	1.5886324864989745e-10	2.822025423711629e-10	8.231185933684575e-9
3700000	0.0049999017153069154	2.1791874674037056e-50	-4.119186811482014e-18	6.200688246648464e-8	2.1801186818776172e-16	6.388336929611384e-8	-1.9286701587501676e-20	5.202710789128195e-24	1.5886324864989745e-10	2.822025423711629e-10	8.231185933684575e-9
3800000	0.0049999017153069154	2.1791874674037056e-50	-4.119186811482014e-18	6.200688246648464e-8	2.1801186818776172e-16	6.388336929611384e-8	-1.9286701586343012e-20	5.2027107891281965e-24	1.5886324864989745e-10	2.822025423711629e-10	8.231185933684575e-9
3900000	0.0049999017153069154	2.1791874674037056e-50	-4.119186811482014e-18	6.200688246648464e-8	2.1801186818776172e-16	6.388336929611384e-8	-1.9286701585184346e-20	5.202710789128203e-24	1.5886324864989745e-10	2.822025423711629e-10	8.231185933684575e-9
4000000	0.0049999017153069154	2.1791874674037056e-50	-4.119186811482014e-18	6.200688246648464e-8	2.1801186818776172e-16	6.388336929611384e-8	-1.9286701584025682e-20	5.202710789128213e-24	1.5886324864989745e-10	2.822025423711629e-10	8.231185933684575e-9
4100000	0.0049999017153069154	2.1791874674037056e-50	-4.119186811482014e-18	6.200688246648464e-8	2.1801186818776172e-16	6.388336929611384e-8	-1.9286701582867016e-20	5.2027107891282266e-24	1.5886324864989745e-10	2.822025423711629e-10	8.231185933684575e-9
4200000	0.0049999017153069154	2.1791874674037056e-50	-4.119186811482014e-18	6.200688246648464e-8	2.1801186818776172e-16	6.388336929611384e-8	-1.9286701581708352e-20	5.202710789128243e-24	1.5886324864989745e-10	2.822025423711629e-10	8.231185933684575e-9
4300000	0.0049999017153069154	2.1791874674037056e-50	-4.119186811482014e-18	6.200688246648464e-8	2.1801186818776172e-16	6.388336929611384e-8	-1.928670158054969e-20	5.2027107891282604e-24	1.5886324864989745e-10	2.822025423711629e-10	8.231185933684575e-9
4400000	0.0049999017153069154	2.179187467403705e-50	-4.119186811482014e-18	6.200688246648464e-8	2.1801186818776172e-16	6.388336929611384e-8	-1.9286701579391022e-20	5.202710789128279e-24	1.5886324864989745e-10	2.822025423711629e-10	8.231185933684575e-9
4500000	0.0049999017153069154	2.179187467403705e-50	-4.119186811482014e-18	6.200688246648464e-8	2.1801186818776172e-16	6.388336929611384e-8	-1.928670157823236e-20	5.2027107891282986e-24	1.5886324864989742e-10	2.822025423711629e-10	8.231185933684577e-9
4600000	0.0049999017153069154	2.179187467403705e-50	-4.119186811482014e-18	6.200688246648464e-8	2.180118681877617e-16	6.388336929611384e-8	-1.9286701577073692e-20	5.202710789128318e-24	1.5886324864989742e-10	2.822025423711629e-10	8.231185933684577e-9
4700000	0.0049999017153069154	2.179187467403705e-50	-4.119186811482014e-18	6.200688246648464e-8	2.180118681877617e-16	6.388336929611384e-8	-1.928670157591503e-20	5.202710789128337e-24	1.5886324864989742e-10	2.822025423711629e-10	8.231185933684577e-9
4800000	0.0049999017153069154	2.179187467403705e-50	-4.119186811482014e-18	6.200688246648464e-8	2.180118681877617e-16	6.388336929611384e-8	-1.9286701574756362e-20	5.202710789128354e-24	1.5886324864989742e-10	2.822025423711629e-10	8.231185933684577e-9
4900000	0.0049999017153069154	2.179187467403705e-50	-4.119186811482014e-18	6.200688246648464e-8	2.180118681877617e-16	6.388336929611384e-8	-1.92867015735977e-20	5.202710789128369e-24	1.5886324864989742e-10	2.822025423711629e-10	8.231185933684577e-9
5000000	0.0049999017153069154	2.179187467403705e-50	-4.119186811482014e-18	6.200688246648464e-8	2.180118681877617e-16	6.388336929611384e-8	-1.9286701572439032e-20	5.202710789128381e-24	1.5886324864989742e-10	2.822025423711629e-10	8.231185933684577e-9
5100000	0.0049999017153069154	2.179187467403705e-50	-4.119186811482014e-18	6.200688246648464e-8	2.180118681877617e-16	6.388336929611384e-8	-1.928670157128037e-20	5.20271078912839e-24	1.5886324864989742e-10	2.822025423711629e-10	8.231185933684577e-9
5200000	0.0049999017153069154	2.179187467403705e-50	-4.119186811482014e-18	6.200688246648464e-8	2.180118681877617e-16	6.388336929611384e-8	-1.9286701570121702e-20	5.202710789128395e-24	1.5886324864989742e-10	2.822025423711629e-10	8.231185933684577e-9
5300000	0.0049999017153069154	2.179187467403705e-50	-4.119186811482014e-18	6.200688246648464e-8	2.180118681877617e-16	6.388336929611384e-8	-1.9286701568963038e-20	5.2027107891283956e-24	1.5886324864989742e-10	2.822025423711629e-10	8.231185933684577e-9
5400000	0.0049999017153069154	2.179187467403705e-50	-4.119186811482014e-18	6.200688246648464e-8	2.180118681877617e-16	6.388336929611384e-8	-1.9286701567804375e-20	5.2027107891283956e-24	1.5886324864989742e-10	2.822025423711629e-10	8.231185933684577e-9
5500000	0.0049999017153069154	2.179187467403705e-50	-4.119186811482014e-18	6.200688246648464e-8	2.180118681877617e-16	6.388336929611384e-8	-1.9286701566645708e-20	5.2027107891283956e-24	1.5886324864989742e-10	2.822025423711629e-10	8.231185933684577e-9
5600000	0.0049999017153069154	2.179187467403705e-50	-4.119186811482014e-18	6.200688246648464e-8	2.180118681877617e-16	6.388336929611384e-8	-1.9286701565487045e-20	5.2027107891283956e-24	1.5886324864989742e-10	2.822025423711629e-10	8.231185933684577e-9
5700000	0.0049999017153069154	2.179187467403705e-50	-4.119186811482014e-18	6.200688246648464e-8	2.180118681877617e-16	6.388336929611384e-8	-1.9286701564328378e-20	5.2027107891283956e-24	1.5886324864989742e-10	2.822025423711629e-10	8.231185933684577e-9
5800000	0.0049999017153069154	2.179187467403705e-50	-4.119186811482014e-18	6.200688246648464e-8	2.180118681877617e-16	6.388336929611384e-8	-1.9286701563169715e-20	5.2027107891283956e-24	1.5886324864989742e-10	2.822025423711629e-10	8.231185933684577e-9
5900000	0.0049999017153069154	2.179187467403705e-50	-4.119186811482014e-18	6.200688246648464e-8	2.180118681877617e-16	6.388336929611384e-8	-1.9286701562011048e-20	5.2027107891283956e-24	1.5886324864989742e-10	2.822025423711629e-10	8.231185933684577e-9
6000000	0.0049999017153069154	2.179187467403705e-50	-4.119186811482014e-18	6.200688246648464e-8	2.180118681877617e-16	6.388336929611384e-8	-1.9286701560852385e-20	5.2027107891283956e-24	1.5886324864989742e-10	2.822025423711629e-10	8.231185933684577e-9
6100000	0.0049999017153069154	2.179187467403705e-50	-4.119186811482014e-18	6.200688246648464e-8	2.180118681877617e-16	6.388336929611384e-8	-1.9286701559693718e-20	5.2027107891283956e-24	1.5886324864989742e-10	2.822025423711629e-10	8.231185933684577e-9
6200000	0.0049999017153069154	2.179187467403705e-50	-4.119186811482014e-18	6.200688246648464e-8	2.180118681877617e-16	6.388336929611384e-8	-1.9286701558535055e-20	5.2027107891283956e-24	1.5886324864989742e-10	2.822025423711629e-10	8.231185933684577e-9
6300000	0.0049999017153069154	2.179187467403705e-50	-4.119186811482014e-18	6.200688246648464e-8	2.180118681877617e-16	6.388336929611384e-8	-1.928670155737639e-20	5.2027107891283956e-24	1.5886324864989742e-10	2.822025423711629e-10	8.231185933684577e-9
6400000	0.0049999017153069154	2.179187467403705e-50	-4.119186811482014e-18	6.200688246648464e-8	2.1801186818776168e-16	6.388336929611384e-8	-1.9286701556217725e-20	5.2027107891283956e-24	1.5886324864989742e-10	2.822025423711629e-10	8.231185933684577e-9
6500000	0.0049999017153069154	2.179187467403705e-50	-4.119186811482014e-18	6.200688246648464e-8	2.1801186818776168e-16	6.388336929611384e-8	-1.928670155505906e-20	5.2027107891283956e-24	1.588632486498974e-10	2.822025423711629e-10	8.231185933684577e-9
6600000	0.0049999017153069154	2.179187467403705e-50	-4.119186811482014e-18	6.200688246648464e-8	2.1801186818776168e-16	6.388336929611384e-8	-1.9286701553900395e-20	5.2027107891283956e-24	1.588632486498974e-10	2.822025423711629e-10	8.231185933684577e-9
6700000	0.0049999017153069154	2.179187467403705e-50	-4.119186811482014e-18	6.200688246648464e-8	2.1801186818776168e-16	6.388336929611384e-8	-1.928670155274173e-20	5.2027107891283956e-24	1.588632486498974e-10	2.822025423711629e-10	8.231185933684577e-9
6800000	0.0049999017153069154	2.179187467403705e-50	-4.119186811482014e-18	6.200688246648464e-8	2.1801186818776168e-16	6.388336929611384e-8	-1.9286701551583064e-20	5.2027107891283956e-24	1.588632486498974e-10	2.822025423711629e-10	8.231185933684577e-9
6900000	0.0049999017153069154	2.179187467403705e-50	-4.119186811482014e-18	6.200688246648464e-8	2.1801186818776168e-16	6.388336929611384e-8	-1.92867015504244e-20	5.2027107891283956e-24	1.588632486498974e-10	2.822025423711629e-10	8.231185933684577e-9
7000000	0.0049999017153069154	2.179187467403705e-50	-4.119186811482014e-18	6.200688246648464e-8	2.1801186818776168e-16	6.388336929611384e-8	-1.9286701549265734e-20	5.2027107891283956e-24	1.588632486498974e-10	2.822025423711629e-10	8.231185933684577e-9
7100000	0.0049999017153069154	2.179187467403705e-50	-4.119186811482014e-18	6.200688246648464e-8	2.1801186818776168e-16	6.388336929611384e-8	-1.928670154810707e-20	5.2027107891283956e-24	1.588632486498974e-10	2.822025423711629e-10	8.231185933684577e-9
7200000	0.0049999017153069154	2.179187467403705e-50	-4.119186811482014e-18	6.200688246648464e-8	2.1801186818776168e-16	6.388336929611384e-8	-1.9286701546948404e-20	5.2027107891283956e-24	1.588632486498974e-10	2.822025423711629e-10	8.231185933684577e-9
7300000	0.0049999017153069154	2.179187467403705e-50	-4.119186811482014e-18	6.200688246648464e-8	2.1801186818776168e-16	6.388336929611384e-8	-1.928670154578974e-20	5.2027107891283956e-24	1.588632486498974e-10	2.822025423711629e-10	8.231185933684577e-9
7400000	0.0049999017153069154	2.179187467403705e-50	-4.119186811482014e-18	6.200688246648464e-8	2.1801186818776168e-16	6.388336929611384e-8	-1.9286701544631077e-20	5.202710789128395e-24	1.588632486498974e-10	2.822025423711629e-10	8.231185933684577e-9
7500000	0.0049999017153069154	2.179187467403705e-50	-4.119186811482014e-18	6.200688246648464e-8	2.1801186818776168e-16	6.388336929611384e-8	-1.928670154347241e-20	5.202710789128395e-24	1.588632486498974e-10	2.822025423711629e-10	8.231185933684577e-9
7600000	0.0049999017153069154	2.179187467403705e-50	-4.119186811482014e-18	6.200688246648464e-8	2.1801186818776168e-16	6.388336929611384e-8	-1.9286701542313747e-20	5.202710789128395e-24	1.588632486498974e-10	2.822025423711629e-10	8.231185933684577e-9
7700000	0.0049999017153069154	2.179187467403705e-50	-4.119186811482014e-18	6.200688246648464e-8	2.1801186818776168e-16	6.388336929611384e-8	-1.928670154115508e-20	5.202710789128395e-24	1.588632486498974e-10	2.822025423711629e-10	8.231185933684577e-9
7800000	0.0049999017153069154	2.179187467403705e-50	-4.119186811482014e-18	6.200688246648464e-8	2.1801186818776168e-16	6.388336929611384e-8	-1.9286701539996417e-20	5.202710789128395e-24	1.588632486498974e-10	2.822025423711629e-10	8.231185933684577e-9
7900000	0.0049999017153069154	2.179187467403705e-50	-4.119186811482014e-18	6.200688246648464e-8	2.1801186818776168e-16	6.388336929611384e-8	-1.928670153883775e-20	5.202710789128395e-24	1.588632486498974e-10	2.822025423711629e-10	8.231185933684577e-9
8000000	0.0049999017153069154	2.179187467403705e-50	-4.119186811482014e-18	6.200688246648464e-8	2.1801186818776168e-16	6.388336929611384e-8	-1.9286701537679087e-20	5.202710789128395e-24	1.588632486498974e-10	2.822025423711629e-10	8.231185933684577e-9
8100000	0.0049999017153069154	2.179187467403705e-50	-4.119186811482014e-18	6.200688246648464e-8	2.1801186818776168e-16	6.388336929611384e-8	-1.928670153652042e-20	5.202710789128395e-24	1.588632486498974e-10	2.822025423711629e-10	8.231185933684577e-9
8200000	0.0049999017153069154	2.179187467403705e-50	-4.119186811482014e-18	6.200688246648464e-8	2.1801186818776168e-16	6.388336929611384e-8	-1.9286701535361757e-20	5.202710789128395e-24	1.588632486498974e-10	2.822025423711629e-10	8.231185933684577e-9
8300000	0.0049999017153069154	2.179187467403705e-50	-4.119186811482014e-18	6.200688246648464e-8	2.1801186818776168e-16	6.388336929611384e-8	-1.9286701534203093e-20	5.202710789128395e-24	1.588632486498974e-10	2.8220254237116287e-10	8.231185933684577e-9
8400000	0.0049999017153069154	2.179187467403705e-50	-4.119186811482014e-18	6.200688246648464e-8	2.1801186818776168e-16	6.388336929611384e-8	-1.9286701533044427e-20	5.202710789128395e-24	1.588632486498974e-10	2.8220254237116287e-10	8.231185933684577e-9
8500000	0.0049999017153069154	2.179187467403705e-50	-4.119186811482014e-18	6.200688246648464e-8	2.1801186818776168e-16	6.388336929611384e-8	-1.9286701531885763e-20	5.202710789128395e-24	1.588632486498974e-10	2.8220254237116287e-10	8.231185933684577e-9
8600000	0.0049999017153069154	2.179187467403705e-50	-4.119186811482014e-18	6.200688246648464e-8	2.1801186818776168e-16	6.388336929611384e-8	-1.9286701530727097e-20	5.202710789128395e-24	1.588632486498974e-10	2.8220254237116287e-10	8.231185933684577e-9
8700000	0.0049999017153069154	2.179187467403705e-50	-4.119186811482014e-18	6.200688246648464e-8	2.1801186818776168e-16	6.388336929611384e-8	-1.9286701529568433e-20	5.202710789128395e-24	1.588632486498974e-10	2.8220254237116287e-10	8.231185933684577e-9
8800000	0.0049999017153069154	2.1791874674037046e-50	-4.119186811482014e-18	6.200688246648464e-8	2.1801186818776168e-16	6.388336929611384e-8	-1.9286701528409767e-20	5.202710789128395e-24	1.588632486498974e-10	2.8220254237116287e-10	8.231185933684577e-9
8900000	0.0049999017153069154	2.1791874674037046e-50	-4.119186811482014e-18	6.200688246648464e-8	2.1801186818776168e-16	6.388336929611384e-8	-1.9286701527251103e-20	5.202710789128395e-24	1.588632486498974e-10	2.8220254237116287e-10	8.231185933684577e-9
9000000	0.0049999017153069154	2.1791874674037046e-50	-4.119186811482014e-18	6.200688246648464e-8	2.1801186818776168e-16	6.388336929611384e-8	-1.9286701526092437e-20	5.202710789128395e-24	1.588632486498974e-10	2.8220254237116287e-10	8.231185933684577e-9
9100000	0.0049999017153069154	2.1791874674037046e-50	-4.119186811482014e-18	6.200688246648464e-8	2.1801186818776168e-16	6.388336929611384e-8	-1.9286701524933773e-20	5.202710789128395e-24	1.588632486498974e-10	2.8220254237116287e-10	8.231185933684577e-9
9200000	0.004999901715306915	2.1791874674037046e-50	-4.119186811482014e-18	6.200688246648464e-8	2.1801186818776168e-16	6.388336929611384e-8	-1.9286701523775107e-20	5.202710789128395e-24	1.588632486498974e-10	2.8220254237116287e-10	8.231185933684577e-9
9300000	0.004999901715306915	2.1791874674037046e-50	-4.119186811482014e-18	6.200688246648464e-8	2.1801186818776168e-16	6.388336929611384e-8	-1.9286701522616443e-20	5.202710789128395e-24	1.588632486498974e-10	2.8220254237116287e-10	8.231185933684577e-9
9400000	0.004999901715306915	2.1791874674037046e-50	-4.119186811482014e-18	6.200688246648464e-8	2.1801186818776168e-16	6.388336929611384e-8	-1.928670152145778e-20	5.202710789128395e-24	1.588632486498974e-10	2.8220254237116287e-10	8.231185933684577e-9
9500000	0.004999901715306915	2.1791874674037046e-50	-4.119186811482014e-18	6.200688246648464e-8	2.1801186818776168e-16	6.388336929611384e-8	-1.9286701520299113e-20	5.202710789128395e-24	1.588632486498974e-10	2.8220254237116287e-10	8.231185933684577e-9
9600000	0.004999901715306915	2.1791874674037046e-50	-4.119186811482014e-18	6.200688246648464e-8	2.1801186818776168e-16	6.388336929611384e-8	-1.928670151914045e-20	5.202710789128395e-24	1.588632486498974e-10	2.8220254237116287e-10	8.231185933684577e-9
9700000	0.004999901715306915	2.1791874674037046e-50	-4.119186811482014e-18	6.200688246648464e-8	2.1801186818776168e-16	6.388336929611384e-8	-1.9286701517981783e-20	5.202710789128395e-24	1.588632486498974e-10	2.8220254237116287e-10	8.231185933684577e-9
9800000	0.004999901715306915	2.1791874674037046e-50	-4.119186811482014e-18	6.200688246648464e-8	2.1801186818776168e-16	6.388336929611384e-8	-1.928670151682312e-20	5.202710789128395e-24	1.588632486498974e-10	2.8220254237116287e-10	8.231185933684577e-9
9900000	0.004999901715306915	2.1791874674037046e-50	-4.119186811482014e-18	6.200688246648464e-8	2.1801186818776168e-16	6.388336929611384e-8	-1.9286701515664453e-20	5.202710789128395e-24	1.588632486498974e-10	2.8220254237116287e-10	8.231185933684577e-9
10000000	0.004999901715306915	2.1791874674037046e-50	-4.119186811482014e-18	6.200688246648464e-8	2.1801186818776168e-16	6.388336929611383e-8	-1.928670151450579e-20	5.202710789128395e-24	1.588632486498974e-10	2.8220254237116287e-10	8.231185933684577e-9
10100000	0.004999901715306915	2.1791874674037046e-50	-4.119186811482014e-18	6.200688246648464e-8	2.1801186818776168e-16	6.388336929611383e-8	-1.9286701513347123e-20	5.202710789128395e-24	1.588632486498974e-10	2.8220254237116287e-10	8.231185933684577e-9
10200000	0.004999901715306915	2.1791874674037046e-50	-4.119186811482014e-18	6.200688246648464e-8	2.1801186818776168e-16	6.388336929611383e-8	-1.928670151218846e-20	5.202710789128395e-24	1.588632486498974e-10	2.8220254237116287e-10	8.231185933684577e-9
10300000	0.004999901715306915	2.1791874674037046e-50	-4.119186811482014e-18	6.200688246648464e-8	2.1801186818776168e-16	6.388336929611383e-8	-1.9286701511029793e-20	5.202710789128395e-24	1.588632486498974e-10	2.8220254237116287e-10	8.231185933684577e-9
10400000	0.004999901715306915	2.1791874674037046e-50	-4.119186811482014e-18	6.200688246648464e-8	2.1801186818776168e-16	6.388336929611383e-8	-1.928670150987113e-20	5.202710789128395e-24	1.588632486498974e-10	2.8220254237116287e-10	8.231185933684577e-9
10500000	0.004999901715306915	2.1791874674037046e-50	-4.119186811482014e-18	6.200688246648464e-8	2.1801186818776168e-16	6.388336929611383e-8	-1.9286701508712466e-20	5.202710789128395e-24	1.588632486498974e-10	2.8220254237116287e-10	8.231185933684577e-9
10600000	0.004999901715306915	2.1791874674037046e-50	-4.119186811482014e-18	6.200688246648464e-8	2.1801186818776168e-16	6.388336929611383e-8	-1.92867015075538e-20	5.202710789128395e-24	1.588632486498974e-10	2.8220254237116287e-10	8.231185933684577e-9
10700000	0.004999901715306915	2.1791874674037046e-50	-4.119186811482014e-18	6.200688246648464e-8	2.1801186818776168e-16	6.388336929611383e-8	-1.9286701506395136e-20	5.202710789128395e-24	1.588632486498974e-10	2.8220254237116287e-10	8.231185933684577e-9
10800000	0.004999901715306915	2.1791874674037046e-50	-4.119186811482014e-18	6.200688246648464e-8	2.1801186818776168e-16	6.388336929611383e-8	-1.928670150523647e-20	5.202710789128395e-24	1.588632486498974e-10	2.8220254237116287e-10	8.231185933684577e-9
10900000	0.004999901715306915	2.1791874674037046e-50	-4.119186811482014e-18	6.200688246648464e-8	2.1801186818776168e-16	6.388336929611383e-8	-1.9286701504077806e-20	5.202710789128395e-24	1.588632486498974e-10	2.8220254237116287e-10	8.231185933684577e-9
11000000	0.004999901715306915	2.1791874674037046e-50	-4.119186811482014e-18	6.200688246648464e-8	2.1801186818776168e-16	6.388336929611383e-8	-1.928670150291914e-20	5.202710789128395e-24	1.588632486498974e-10	2.8220254237116287e-10	8.231185933684577e-9
11100000	0.004999901715306915	2.1791874674037046e-50	-4.119186811482014e-18	6.200688246648464e-8	2.1801186818776168e-16	6.388336929611383e-8	-1.9286701501760476e-20	5.202710789128395e-24	1.588632486498974e-10	2.8220254237116287e-10	8.231185933684577e-9
11200000	0.004999901715306915	2.1791874674037046e-50	-4.119186811482014e-18	6.200688246648464e-8	2.1801186818776168e-16	6.388336929611383e-8	-1.928670150060181e-20	5.202710789128395e-24	1.588632486498974e-10	2.8220254237116287e-10	8.231185933684577e-9
11300000	0.004999901715306915	2.1791874674037046e-50	-4.119186811482014e-18	6.200688246648464e-8	2.1801186818776168e-16	6.388336929611383e-8	-1.9286701499443145e-20	5.202710789128395e-24	1.588632486498974e-10	2.8220254237116287e-10	8.231185933684577e-9
11400000	0.004999901715306915	2.1791874674037046e-50	-4.119186811482014e-18	6.200688246648464e-8	2.1801186818776168e-16	6.388336929611383e-8	-1.9286701498284482e-20	5.202710789128395e-24	1.5886324864989742e-10	2.8220254237116287e-10	8.231185933684577e-9
11500000	0.004999901715306915	2.1791874674037046e-50	-4.119186811482014e-18	6.200688246648464e-8	2.1801186818776168e-16	6.388336929611383e-8	-1.9286701497125815e-20	5.202710789128395e-24	1.5886324864989742e-10	2.8220254237116287e-10	8.231185933684577e-9
11600000	0.004999901715306915	2.1791874674037046e-50	-4.119186811482014e-18	6.200688246648464e-8	2.1801186818776168e-16	6.388336929611383e-8	-1.9286701495967152e-20	5.202710789128395e-24	1.5886324864989742e-10	2.8220254237116287e-10	8.231185933684577e-9
11700000	0.004999901715306915	2.1791874674037046e-50	-4.119186811482014e-18	6.200688246648464e-8	2.1801186818776168e-16	6.388336929611383e-8	-1.9286701494808485e-20	5.202710789128395e-24	1.5886324864989742e-10	2.8220254237116287e-10	8.231185933684577e-9
11800000	0.004999901715306915	2.1791874674037046e-50	-4.119186811482014e-18	6.200688246648464e-8	2.1801186818776168e-16	6.388336929611383e-8	-1.9286701493649822e-20	5.202710789128395e-24	1.5886324864989742e-10	2.8220254237116287e-10	8.231185933684577e-9
11900000	0.004999901715306915	2.1791874674037046e-50	-4.119186811482014e-18	6.200688246648464e-8	2.1801186818776168e-16	6.388336929611383e-8	-1.9286701492491155e-20	5.202710789128395e-24	1.5886324864989742e-10	2.8220254237116287e-10	8.231185933684577e-9
12000000	0.004999901715306915	2.1791874674037046e-50	-4.119186811482014e-18	6.200688246648464e-8	2.1801186818776168e-16	6.388336929611383e-8	-1.9286701491332492e-20	5.202710789128395e-24	1.5886324864989742e-10	2.8220254237116287e-10	8.231185933684577e-9
12100000	0.004999901715306915	2.1791874674037046e-50	-4.119186811482014e-18	6.200688246648464e-8	2.1801186818776168e-16	6.388336929611383e-8	-1.9286701490173825e-20	5.202710789128395e-24	1.5886324864989742e-10	2.8220254237116287e-10	8.231185933684577e-9
12200000	0.004999901715306915	2.1791874674037046e-50	-4.119186811482014e-18	6.200688246648464e-8	2.1801186818776168e-16	6.388336929611383e-8	-1.9286701489015162e-20	5.202710789128395e-24	1.5886324864989742e-10	2.8220254237116287e-10	8.231185933684577e-9
12300000	0.004999901715306915	2.1791874674037046e-50	-4.119186811482014e-18	6.200688246648464e-8	2.1801186818776168e-16	6.388336929611383e-8	-1.9286701487856495e-20	5.202710789128395e-24	1.5886324864989742e-10	2.8220254237116287e-10	8.231185933684577e-9
12400000	0.004999901715306915	2.1791874674037046e-50	-4.119186811482014e-18	6.200688246648464e-8	2.1801186818776168e-16	6.388336929611383e-8	-1.9286701486697832e-20	5.202710789128395e-24	1.5886324864989742e-10	2.8220254237116287e-10	8.231185933684577e-9
12500000	0.004999901715306915	2.1791874674037046e-50	-4.119186811482014e-18	6.200688246648464e-8	2.1801186818776168e-16	6.388336929611383e-8	-1.9286701485539168e-20	5.202710789128395e-24	1.5886324864989742e-10	2.8220254237116287e-10	8.231185933684577e-9
12600000	0.004999901715306915	2.1791874674037046e-50	-4.119186811482014e-18	6.200688246648464e-8	2.1801186818776168e-16	6.388336929611383e-8	-1.9286701484380502e-20	5.202710789128395e-24	1.5886324864989742e-10	2.8220254237116287e-10	8.231185933684577e-9
12700000	0.004999901715306915	2.1791874674037046e-50	-4.119186811482014e-18	6.200688246648464e-8	2.1801186818776168e-16	6.388336929611383e-8	-1.9286701483221838e-20	5.202710789128395e-24	1.5886324864989742e-10	2.8220254237116287e-10	8.231185933684577e-9
12800000	0.004999901715306915	2.1791874674037046e-50	-4.119186811482014e-18	6.200688246648464e-8	2.1801186818776168e-16	6.388336929611383e-8	-1.928670148206317e-20	5.202710789128395e-24	1.5886324864989742e-10	2.822025423711628e-10	8.231185933684575e-9
12900000	0.004999901715306915	2.1791874674037046e-50	-4.119186811482014e-18	6.200688246648464e-8	2.1801186818776168e-16	6.388336929611383e-8	-1.9286701480904508e-20	5.202710789128395e-24	1.5886324864989742e-10	2.822025423711628e-10	8.231185933684575e-9
13000000	0.004999901715306915	2.1791874674037046e-50	-4.119186811482014e-18	6.200688246648464e-8	2.1801186818776168e-16	6.388336929611383e-8	-1.928670147974584e-20	5.202710789128395e-24	1.5886324864989742e-10	2.822025423711628e-10	8.231185933684575e-9
13100000	0.004999901715306915	2.1791874674037046e-50	-4.119186811482014e-18	6.200688246648464e-8	2.1801186818776168e-16	6.388336929611383e-8	-1.9286701478587178e-20	5.202710789128395e-24	1.5886324864989742e-10	2.822025423711628e-10	8.231185933684575e-9
13200000	0.004999901715306915	2.1791874674037046e-50	-4.119186811482014e-18	6.200688246648464e-8	2.1801186818776168e-16	6.388336929611383e-8	-1.928670147742851e-20	5.202710789128395e-24	1.5886324864989742e-10	2.822025423711628e-10	8.231185933684575e-9
13300000	0.004999901715306915	2.1791874674037046e-50	-4.119186811482014e-18	6.200688246648464e-8	2.1801186818776168e-16	6.388336929611383e-8	-1.9286701476269848e-20	5.202710789128395e-24	1.5886324864989742e-10	2.822025423711628e-10	8.231185933684575e-9
13400000	0.004999901715306915	2.1791874674037046e-50	-4.119186811482014e-18	6.200688246648464e-8	2.1801186818776168e-16	6.388336929611383e-8	-1.9286701475111184e-20	5.202710789128395e-24	1.5886324864989742e-10	2.822025423711628e-10	8.231185933684575e-9
13500000	0.004999901715306915	2.1791874674037046e-50	-4.119186811482014e-18	6.200688246648464e-8	2.1801186818776168e-16	6.388336929611383e-8	-1.9286701473952518e-20	5.202710789128395e-24	1.5886324864989742e-10	2.822025423711628e-10	8.231185933684575e-9
13600000	0.004999901715306915	2.1791874674037046e-50	-4.119186811482014e-18	6.200688246648464e-8	2.1801186818776168e-16	6.388336929611383e-8	-1.9286701472793854e-20	5.202710789128395e-24	1.5886324864989742e-10	2.822025423711628e-10	8.231185933684575e-9
13700000	0.004999901715306915	2.1791874674037046e-50	-4.119186811482014e-18	6.200688246648464e-8	2.1801186818776168e-16	6.388336929611383e-8	-1.9286701471635188e-20	5.202710789128395e-24	1.5886324864989742e-10	2.822025423711628e-10	8.231185933684575e-9
13800000	0.004999901715306915	2.1791874674037046e-50	-4.119186811482014e-18	6.200688246648464e-8	2.1801186818776168e-16	6.388336929611383e-8	-1.9286701470476524e-20	5.202710789128395e-24	1.5886324864989742e-10	2.822025423711628e-10	8.231185933684575e-9
13900000	0.004999901715306915	2.1791874674037046e-50	-4.119186811482014e-18	6.200688246648464e-8	2.1801186818776168e-16	6.388336929611383e-8	-1.9286701469317858e-20	5.202710789128395e-24	1.5886324864989742e-10	2.822025423711628e-10	8.231185933684575e-9
14000000	0.004999901715306915	2.1791874674037046e-50	-4.119186811482014e-18	6.200688246648464e-8	2.1801186818776168e-16	6.388336929611383e-8	-1.9286701468159194e-20	5.202710789128395e-24	1.5886324864989742e-10	2.822025423711628e-10	8.231185933684575e-9
14100000	0.004999901715306915	2.1791874674037046e-50	-4.119186811482014e-18	6.200688246648464e-8	2.1801186818776168e-16	6.388336929611383e-8	-1.9286701467000528e-20	5.202710789128395e-24	1.5886324864989742e-10	2.822025423711628e-10	8.231185933684575e-9
14200000	0.004999901715306915	2.1791874674037046e-50	-4.119186811482014e-18	6.200688246648464e-8	2.1801186818776168e-16	6.388336929611383e-8	-1.9286701465841864e-20	5.202710789128395e-24	1.5886324864989742e-10	2.822025423711628e-10	8.231185933684575e-9
14300000	0.004999901715306915	2.1791874674037046e-50	-4.119186811482014e-18	6.200688246648464e-8	2.1801186818776168e-16	6.388336929611383e-8	-1.9286701464683197e-20	5.202710789128395e-24	1.5886324864989742e-10	2.822025423711628e-10	8.231185933684575e-9
14400000	0.004999901715306915	2.1791874674037046e-50	-4.119186811482014e-18	6.200688246648464e-8	2.1801186818776168e-16	6.388336929611383e-8	-1.9286701463524534e-20	5.202710789128395e-24	1.5886324864989742e-10	2.822025423711628e-10	8.231185933684575e-9
14500000	0.004999901715306915	2.1791874674037046e-50	-4.119186811482014e-18	6.200688246648464e-8	2.1801186818776168e-16	6.388336929611383e-8	-1.928670146236587e-20	5.202710789128395e-24	1.5886324864989742e-10	2.822025423711628e-10	8.231185933684575e-9
14600000	0.004999901715306915	2.1791874674037046e-50	-4.119186811482014e-18	6.200688246648464e-8	2.1801186818776168e-16	6.388336929611383e-8	-1.9286701461207204e-20	5.202710789128395e-24	1.5886324864989742e-10	2.822025423711628e-10	8.231185933684575e-9
14700000	0.004999901715306915	2.1791874674037046e-50	-4.119186811482014e-18	6.200688246648464e-8	2.1801186818776168e-16	6.388336929611383e-8	-1.928670146004854e-20	5.202710789128395e-24	1.5886324864989742e-10	2.822025423711628e-10	8.231185933684575e-9
14800000	0.004999901715306915	2.1791874674037046e-50	-4.119186811482014e-18	6.200688246648464e-8	2.1801186818776168e-16	6.388336929611383e-8	-1.9286701458889874e-20	5.202710789128395e-24	1.5886324864989742e-10	2.822025423711628e-10	8.231185933684575e-9
14900000	0.004999901715306915	2.1791874674037046e-50	-4.119186811482014e-18	6.200688246648464e-8	2.1801186818776168e-16	6.388336929611383e-8	-1.928670145773121e-20	5.202710789128395e-24	1.5886324864989742e-10	2.822025423711628e-10	8.231185933684575e-9
15000000	0.004999901715306915	2.1791874674037046e-50	-4.119186811482014e-18	6.200688246648464e-8	2.1801186818776168e-16	6.388336929611383e-8	-1.9286701456572544e-20	5.202710789128395e-24	1.5886324864989742e-10	2.822025423711628e-10	8.231185933684575e-9
15100000	0.004999901715306915	2.1791874674037046e-50	-4.119186811482014e-18	6.200688246648464e-8	2.1801186818776168e-16	6.388336929611383e-8	-1.928670145541388e-20	5.202710789128395e-24	1.5886324864989742e-10	2.822025423711628e-10	8.231185933684575e-9
15200000	0.004999901715306915	2.1791874674037046e-50	-4.119186811482014e-18	6.200688246648464e-8	2.1801186818776168e-16	6.388336929611383e-8	-1.9286701454255214e-20	5.202710789128395e-24	1.5886324864989742e-10	2.822025423711628e-10	8.231185933684575e-9
15300000	0.004999901715306915	2.1791874674037046e-50	-4.119186811482014e-18	6.200688246648464e-8	2.1801186818776168e-16	6.388336929611383e-8	-1.928670145309655e-20	5.202710789128395e-24	1.5886324864989742e-10	2.822025423711628e-10	8.231185933684575e-9
15400000	0.004999901715306915	2.1791874674037046e-50	-4.119186811482014e-18	6.200688246648464e-8	2.1801186818776168e-16	6.388336929611383e-8	-1.9286701451937887e-20	5.202710789128395e-24	1.5886324864989742e-10	2.822025423711628e-10	8.231185933684575e-9
15500000	0.004999901715306915	2.1791874674037046e-50	-4.119186811482014e-18	6.200688246648464e-8	2.1801186818776168e-16	6.388336929611383e-8	-1.928670145077922e-20	5.202710789128395e-24	1.5886324864989742e-10	2.822025423711628e-10	8.231185933684575e-9
15600000	0.004999901715306915	2.1791874674037046e-50	-4.119186811482014e-18	6.200688246648464e-8	2.1801186818776168e-16	6.388336929611383e-8	-1.9286701449620557e-20	5.202710789128395e-24	1.5886324864989742e-10	2.822025423711628e-10	8.231185933684575e-9
15700000	0.004999901715306915	2.1791874674037046e-50	-4.119186811482014e-18	6.200688246648464e-8	2.1801186818776168e-16	6.388336929611383e-8	-1.928670144846189e-20	5.202710789128395e-24	1.5886324864989742e-10	2.822025423711628e-10	8.231185933684575e-9
15800000	0.004999901715306915	2.1791874674037046e-50	-4.119186811482014e-18	6.200688246648464e-8	2.1801186818776168e-16	6.388336929611383e-8	-1.9286701447303226e-20	5.202710789128395e-24	1.5886324864989742e-10	2.822025423711628e-10	8.231185933684575e-9
15900000	0.004999901715306915	2.1791874674037046e-50	-4.119186811482014e-18	6.200688246648464e-8	2.1801186818776168e-16	6.388336929611383e-8	-1.928670144614456e-20	5.202710789128395e-24	1.5886324864989742e-10	2.822025423711628e-10	8.231185933684575e-9
16000000	0.004999901715306915	2.1791874674037046e-50	-4.119186811482014e-18	6.200688246648464e-8	2.1801186818776168e-16	6.388336929611383e-8	-1.9286701444985896e-20	5.202710789128395e-24	1.5886324864989742e-10	2.822025423711628e-10	8.231185933684575e-9
16100000	0.004999901715306915	2.1791874674037046e-50	-4.119186811482014e-18	6.200688246648464e-8	2.1801186818776168e-16	6.388336929611383e-8	-1.928670144382723e-20	5.202710789128395e-24	1.5886324864989742e-10	2.822025423711628e-10	8.231185933684575e-9
16200000	0.004999901715306915	2.1791874674037046e-50	-4.119186811482014e-18	6.200688246648464e-8	2.1801186818776168e-16	6.388336929611383e-8	-1.9286701442668566e-20	5.202710789128395e-24	1.5886324864989742e-10	2.822025423711628e-10	8.231185933684575e-9
16300000	0.004999901715306915	2.1791874674037046e-50	-4.119186811482014e-18	6.200688246648464e-8	2.1801186818776168e-16	6.388336929611383e-8	-1.9286701441509903e-20	5.202710789128395e-24	1.5886324864989742e-10	2.822025423711628e-10	8.231185933684575e-9
16400000	0.004999901715306915	2.1791874674037046e-50	-4.119186811482014e-18	6.200688246648464e-8	2.1801186818776168e-16	6.388336929611383e-8	-1.9286701440351236e-20	5.202710789128395e-24	1.5886324864989742e-10	2.822025423711628e-10	8.231185933684575e-9
16500000	0.004999901715306915	2.1791874674037046e-50	-4.119186811482014e-18	6.200688246648464e-8	2.1801186818776168e-16	6.388336929611383e-8	-1.9286701439192573e-20	5.202710789128395e-24	1.5886324864989742e-10	2.822025423711628e-10	8.231185933684575e-9
16600000	0.004999901715306915	2.1791874674037046e-50	-4.119186811482014e-18	6.200688246648464e-8	2.1801186818776168e-16	6.388336929611383e-8	-1.9286701438033906e-20	5.202710789128395e-24	1.5886324864989742e-10	2.822025423711628e-10	8.231185933684575e-9
16700000	0.004999901715306915	2.1791874674037046e-50	-4.119186811482014e-18	6.200688246648464e-8	2.1801186818776168e-16	6.388336929611383e-8	-1.9286701436875243e-20	5.202710789128395e-24	1.5886324864989742e-10	2.822025423711628e-10	8.231185933684575e-9
16800000	0.004999901715306915	2.1791874674037046e-50	-4.119186811482014e-18	6.200688246648464e-8	2.1801186818776168e-16	6.388336929611383e-8	-1.9286701435716576e-20	5.202710789128395e-24	1.5886324864989742e-10	2.822025423711628e-10	8.231185933684575e-9
16900000	0.004999901715306915	2.1791874674037046e-50	-4.119186811482014e-18	6.200688246648464e-8	2.1801186818776168e-16	6.388336929611383e-8	-1.9286701434557913e-20	5.202710789128395e-24	1.5886324864989742e-10	2.822025423711628e-10	8.231185933684575e-9
17000000	0.004999901715306915	2.1791874674037046e-50	-4.119186811482014e-18	6.200688246648464e-8	2.1801186818776168e-16	6.388336929611383e-8	-1.9286701433399246e-20	5.202710789128395e-24	1.5886324864989742e-10	2.822025423711628e-10	8.231185933684575e-9
17100000	0.004999901715306915	2.1791874674037046e-50	-4.119186811482014e-18	6.200688246648464e-8	2.1801186818776168e-16	6.388336929611383e-8	-1.9286701432240583e-20	5.202710789128395e-24	1.5886324864989742e-10	2.822025423711628e-10	8.231185933684575e-9
17200000	0.004999901715306915	2.1791874674037046e-50	-4.119186811482014e-18	6.200688246648464e-8	2.1801186818776168e-16	6.388336929611383e-8	-1.9286701431081916e-20	5.202710789128395e-24	1.5886324864989742e-10	2.822025423711628e-10	8.231185933684575e-9
17300000	0.004999901715306915	2.1791874674037046e-50	-4.119186811482014e-18	6.200688246648464e-8	2.1801186818776168e-16	6.388336929611383e-8	-1.9286701429923252e-20	5.202710789128395e-24	1.5886324864989742e-10	2.822025423711628e-10	8.231185933684575e-9
17400000	0.004999901715306915	2.1791874674037046e-50	-4.119186811482014e-18	6.200688246648464e-8	2.1801186818776168e-16	6.388336929611383e-8	-1.928670142876459e-20	5.202710789128395e-24	1.5886324864989742e-10	2.822025423711628e-10	8.231185933684575e-9
17500000	0.004999901715306915	2.1791874674037046e-50	-4.119186811482014e-18	6.200688246648464e-8	2.1801186818776168e-16	6.388336929611383e-8	-1.9286701427605922e-20	5.202710789128395e-24	1.5886324864989742e-10	2.822025423711628e-10	8.231185933684575e-9
17600000	0.004999901715306915	2.1791874674037046e-50	-4.119186811482014e-18	6.200688246648464e-8	2.1801186818776168e-16	6.388336929611383e-8	-1.928670142644726e-20	5.202710789128395e-24	1.5886324864989742e-10	2.822025423711628e-10	8.231185933684575e-9
17700000	0.004999901715306915	2.1791874674037046e-50	-4.119186811482014e-18	6.200688246648464e-8	2.1801186818776168e-16	6.388336929611383e-8	-1.9286701425288592e-20	5.202710789128395e-24	1.5886324864989742e-10	2.822025423711628e-10	8.231185933684575e-9
17800000	0.004999901715306915	2.1791874674037046e-50	-4.119186811482014e-18	6.200688246648464e-8	2.1801186818776168e-16	6.388336929611383e-8	-1.928670142412993e-20	5.202710789128395e-24	1.5886324864989742e-10	2.822025423711628e-10	8.231185933684575e-9
17900000	0.004999901715306915	2.1791874674037046e-50	-4.119186811482014e-18	6.200688246648464e-8	2.1801186818776168e-16	6.388336929611383e-8	-1.9286701422971262e-20	5.202710789128395e-24	1.5886324864989742e-10	2.822025423711628e-10	8.231185933684575e-9
18000000	0.004999901715306915	2.1791874674037046e-50	-4.119186811482014e-18	6.200688246648464e-8	2.1801186818776168e-16	6.388336929611383e-8	-1.92867014218126e-20	5.202710789128395e-24	1.5886324864989742e-10	2.822025423711628e-10	8.231185933684575e-9
18100000	0.004999901715306915	2.1791874674037046e-50	-4.119186811482014e-18	6.200688246648464e-8	2.1801186818776168e-16	6.388336929611383e-8	-1.9286701420653932e-20	5.202710789128395e-24	1.5886324864989742e-10	2.822025423711628e-10	8.231185933684575e-9
18200000	0.004999901715306915	2.1791874674037046e-50	-4.119186811482014e-18	6.200688246648464e-8	2.1801186818776168e-16	6.388336929611383e-8	-1.928670141949527e-20	5.202710789128395e-24	1.5886324864989742e-10	2.822025423711628e-10	8.231185933684575e-9
18300000	0.004999901715306915	2.1791874674037046e-50	-4.119186811482014e-18	6.200688246648464e-8	2.1801186818776168e-16	6.388336929611383e-8	-1.9286701418336605e-20	5.202710789128395e-24	1.5886324864989742e-10	2.822025423711628e-10	8.231185933684575e-9
18400000	0.004999901715306915	2.1791874674037046e-50	-4.119186811482014e-18	6.200688246648464e-8	2.1801186818776168e-16	6.388336929611383e-8	-1.928670141717794e-20	5.202710789128395e-24	1.5886324864989742e-10	2.822025423711628e-10	8.231185933684575e-9
18500000	0.004999901715306915	2.1791874674037046e-50	-4.119186811482014e-18	6.200688246648464e-8	2.1801186818776168e-16	6.388336929611383e-8	-1.9286701416019275e-20	5.202710789128395e-24	1.5886324864989742e-10	2.822025423711628e-10	8.231185933684575e-9
18600000	0.004999901715306915	2.1791874674037046e-50	-4.119186811482014e-18	6.200688246648464e-8	2.1801186818776168e-16	6.388336929611383e-8	-1.928670141486061e-20	5.202710789128395e-24	1.5886324864989742e-10	2.822025423711628e-10	8.231185933684575e-9
18700000	0.004999901715306915	2.1791874674037046e-50	-4.119186811482014e-18	6.200688246648464e-8	2.1801186818776168e-16	6.388336929611383e-8	-1.9286701413701945e-20	5.202710789128395e-24	1.5886324864989742e-10	2.822025423711628e-10	8.231185933684575e-9
18800000	0.004999901715306915	2.1791874674037046e-50	-4.119186811482014e-18	6.200688246648464e-8	2.1801186818776168e-16	6.388336929611383e-8	-1.928670141254328e-20	5.202710789128395e-24	1.5886324864989742e-10	2.822025423711628e-10	8.231185933684575e-9
18900000	0.004999901715306915	2.1791874674037046e-50	-4.119186811482014e-18	6.200688246648464e-8	2.1801186818776168e-16	6.388336929611383e-8	-1.9286701411384615e-20	5.202710789128395e-24	1.5886324864989742e-10	2.822025423711628e-10	8.231185933684575e-9
19000000	0.004999901715306915	2.1791874674037046e-50	-4.119186811482014e-18	6.200688246648464e-8	2.1801186818776168e-16	6.388336929611383e-8	-1.9286701410225948e-20	5.202710789128395e-24	1.5886324864989742e-10	2.822025423711628e-10	8.231185933684575e-9
19100000	0.004999901715306915	2.1791874674037046e-50	-4.119186811482014e-18	6.200688246648464e-8	2.1801186818776168e-16	6.388336929611383e-8	-1.9286701409067285e-20	5.202710789128395e-24	1.5886324864989742e-10	2.822025423711628e-10	8.231185933684575e-9
19200000	0.004999901715306915	2.1791874674037046e-50	-4.119186811482014e-18	6.200688246648464e-8	2.1801186818776168e-16	6.388336929611383e-8	-1.9286701407908618e-20	5.202710789128395e-24	1.5886324864989742e-10	2.822025423711628e-10	8.231185933684575e-9
19300000	0.004999901715306915	2.1791874674037046e-50	-4.119186811482014e-18	6.200688246648464e-8	2.1801186818776168e-16	6.388336929611383e-8	-1.9286701406749955e-20	5.202710789128395e-24	1.5886324864989742e-10	2.822025423711628e-10	8.231185933684575e-9
19400000	0.004999901715306915	2.1791874674037046e-50	-4.119186811482014e-18	6.200688246648464e-8	2.1801186818776168e-16	6.388336929611383e-8	-1.928670140559129e-20	5.202710789128395e-24	1.5886324864989742e-10	2.822025423711628e-10	8.231185933684575e-9
19500000	0.004999901715306915	2.1791874674037046e-50	-4.119186811482014e-18	6.200688246648464e-8	2.1801186818776168e-16	6.388336929611383e-8	-1.9286701404432625e-20	5.202710789128395e-24	1.5886324864989742e-10	2.822025423711628e-10	8.231185933684575e-9
19600000	0.004999901715306915	2.1791874674037046e-50	-4.119186811482014e-18	6.200688246648464e-8	2.1801186818776168e-16	6.388336929611383e-8	-1.928670140327396e-20	5.202710789128395e-24	1.5886324864989742e-10	2.822025423711628e-10	8.231185933684575e-9
19700000	0.004999901715306915	2.1791874674037046e-50	-4.119186811482014e-18	6.200688246648464e-8	2.1801186818776165e-16	6.388336929611383e-8	-1.9286701402115295e-20	5.202710789128395e-24	1.5886324864989742e-10	2.822025423711628e-10	8.231185933684575e-9
19800000	0.004999901715306915	2.1791874674037046e-50	-4.119186811482014e-18	6.200688246648464e-8	2.1801186818776165e-16	6.388336929611383e-8	-1.928670140095663e-20	5.202710789128395e-24	1.5886324864989742e-10	2.822025423711628e-10	8.231185933684575e-9
19900000	0.004999901715306915	2.1791874674037046e-50	-4.119186811482014e-18	6.200688246648464e-8	2.1801186818776165e-16	6.388336929611383e-8	-1.9286701399797965e-20	5.202710789128395e-24	1.5886324864989742e-10	2.822025423711628e-10	8.231185933684575e-9
20000000	0.004999901715306915	2.1791874674037046e-50	-4.119186811482014e-18	6.200688246648464e-8	2.1801186818776165e-16	6.388336929611383e-8	-1.92867013986393e-20	5.202710789128395e-24	1.5886324864989742e-10	2.822025423711628e-10	8.231185933684575e-9
20100000	0.004999901715306915	2.1791874674037046e-50	-4.119186811482014e-18	6.200688246648464e-8	2.1801186818776165e-16	6.388336929611383e-8	-1.9286701397480635e-20	5.202710789128395e-24	1.5886324864989742e-10	2.822025423711628e-10	8.231185933684575e-9
20200000	0.004999901715306915	2.1791874674037046e-50	-4.119186811482014e-18	6.200688246648464e-8	2.1801186818776165e-16	6.388336929611383e-8	-1.928670139632197e-20	5.202710789128395e-24	1.5886324864989742e-10	2.822025423711628e-10	8.231185933684575e-9
20300000	0.004999901715306915	2.1791874674037046e-50	-4.119186811482014e-18	6.200688246648464e-8	2.1801186818776165e-16	6.388336929611383e-8	-1.9286701395163305e-20	5.202710789128395e-24	1.5886324864989742e-10	2.822025423711628e-10	8.231185933684575e-9
20400000	0.004999901715306915	2.1791874674037046e-50	-4.119186811482014e-18	6.200688246648464e-8	2.1801186818776165e-16	6.388336929611383e-8	-1.928670139400464e-20	5.202710789128395e-24	1.5886324864989742e-10	2.822025423711628e-10	8.231185933684575e-9
20500000	0.004999901715306915	2.1791874674037046e-50	-4.119186811482014e-18	6.200688246648464e-8	2.1801186818776165e-16	6.388336929611383e-8	-1.9286701392845977e-20	5.202710789128395e-24	1.5886324864989742e-10	2.822025423711628e-10	8.231185933684575e-9
20600000	0.004999901715306915	2.1791874674037046e-50	-4.119186811482014e-18	6.200688246648464e-8	2.1801186818776165e-16	6.388336929611383e-8	-1.928670139168731e-20	5.202710789128395e-24	1.5886324864989742e-10	2.822025423711628e-10	8.231185933684575e-9
20700000	0.004999901715306915	2.1791874674037046e-50	-4.119186811482014e-18	6.200688246648464e-8	2.1801186818776165e-16	6.388336929611383e-8	-1.9286701390528647e-20	5.202710789128395e-24	1.5886324864989742e-10	2.822025423711628e-10	8.231185933684575e-9
20800000	0.004999901715306915	2.1791874674037046e-50	-4.119186811482014e-18	6.200688246648464e-8	2.1801186818776165e-16	6.388336929611383e-8	-1.928670138936998e-20	5.202710789128395e-24	1.5886324864989742e-10	2.822025423711628e-10	8.231185933684575e-9
20900000	0.004999901715306915	2.1791874674037046e-50	-4.119186811482014e-18	6.200688246648464e-8	2.1801186818776165e-16	6.388336929611383e-8	-1.9286701388211317e-20	5.202710789128395e-24	1.5886324864989742e-10	2.822025423711628e-10	8.231185933684575e-9
21000000	0.004999901715306915	2.1791874674037046e-50	-4.119186811482014e-18	6.200688246648464e-8	2.1801186818776165e-16	6.388336929611383e-8	-1.928670138705265e-20	5.202710789128395e-24	1.5886324864989742e-10	2.822025423711628e-10	8.231185933684575e-9
21100000	0.004999901715306915	2.1791874674037046e-50	-4.119186811482014e-18	6.200688246648464e-8	2.1801186818776165e-16	6.388336929611383e-8	-1.9286701385893987e-20	5.202710789128395e-24	1.5886324864989742e-10	2.822025423711628e-10	8.231185933684575e-9
21200000	0.004999901715306915	2.179187467403704e-50	-4.119186811482014e-18	6.200688246648464e-8	2.1801186818776165e-16	6.388336929611383e-8	-1.928670138473532e-20	5.202710789128395e-24	1.5886324864989742e-10	2.822025423711628e-10	8.231185933684575e-9
21300000	0.004999901715306915	2.179187467403704e-50	-4.119186811482014e-18	6.200688246648464e-8	2.1801186818776165e-16	6.388336929611383e-8	-1.9286701383576657e-20	5.202710789128395e-24	1.5886324864989742e-10	2.822025423711628e-10	8.231185933684575e-9
21400000	0.0049999017153069154	2.179187467403704e-50	-4.119186811482014e-18	6.200688246648464e-8	2.1801186818776165e-16	6.388336929611383e-8	-1.9286701382417994e-20	5.202710789128395e-24	1.5886324864989742e-10	2.822025423711628e-10	8.231185933684575e-9
21500000	0.0049999017153069154	2.179187467403704e-50	-4.119186811482014e-18	6.200688246648464e-8	2.1801186818776165e-16	6.388336929611383e-8	-1.9286701381259327e-20	5.202710789128395e-24	1.5886324864989742e-10	2.822025423711628e-10	8.231185933684575e-9
21600000	0.0049999017153069154	2.179187467403704e-50	-4.119186811482014e-18	6.200688246648464e-8	2.1801186818776165e-16	6.388336929611383e-8	-1.9286701380100664e-20	5.202710789128395e-24	1.5886324864989742e-10	2.822025423711628e-10	8.231185933684575e-9
21700000	0.0049999017153069154	2.179187467403704e-50	-4.119186811482014e-18	6.200688246648464e-8	2.1801186818776165e-16	6.388336929611383e-8	-1.9286701378941997e-20	5.2027107891283956e-24	1.5886324864989742e-10	2.822025423711628e-10	8.231185933684575e-9
21800000	0.0049999017153069154	2.179187467403704e-50	-4.119186811482014e-18	6.200688246648464e-8	2.1801186818776165e-16	6.388336929611383e-8	-1.9286701377783334e-20	5.2027107891283956e-24	1.5886324864989742e-10	2.822025423711628e-10	8.231185933684575e-9
21900000	0.0049999017153069154	2.179187467403704e-50	-4.119186811482014e-18	6.200688246648464e-8	2.1801186818776165e-16	6.388336929611383e-8	-1.9286701376624667e-20	5.2027107891283956e-24	1.5886324864989742e-10	2.822025423711628e-10	8.231185933684575e-9
22000000	0.0049999017153069154	2.179187467403704e-50	-4.119186811482014e-18	6.200688246648464e-8	2.1801186818776165e-16	6.388336929611383e-8	-1.9286701375466003e-20	5.2027107891283956e-24	1.5886324864989742e-10	2.822025423711628e-10	8.231185933684577e-9
22100000	0.0049999017153069154	2.179187467403704e-50	-4.119186811482014e-18	6.200688246648464e-8	2.1801186818776165e-16	6.388336929611383e-8	-1.9286701374307337e-20	5.2027107891283956e-24	1.5886324864989742e-10	2.822025423711628e-10	8.231185933684577e-9
22200000	0.0049999017153069154	2.179187467403704e-50	-4.119186811482014e-18	6.200688246648464e-8	2.1801186818776165e-16	6.388336929611383e-8	-1.9286701373148673e-20	5.2027107891283956e-24	1.5886324864989742e-10	2.8220254237116287e-10	8.231185933684577e-9
22300000	0.0049999017153069154	2.179187467403704e-50	-4.119186811482014e-18	6.200688246648464e-8	2.1801186818776165e-16	6.388336929611383e-8	-1.9286701371990007e-20	5.2027107891283956e-24	1.5886324864989742e-10	2.8220254237116287e-10	8.231185933684577e-9
22400000	0.0049999017153069154	2.179187467403704e-50	-4.119186811482014e-18	6.200688246648464e-8	2.1801186818776165e-16	6.388336929611383e-8	-1.9286701370831343e-20	5.2027107891283956e-24	1.5886324864989742e-10	2.8220254237116287e-10	8.231185933684577e-9
22500000	0.0049999017153069154	2.179187467403704e-50	-4.119186811482014e-18	6.200688246648464e-8	2.1801186818776165e-16	6.388336929611383e-8	-1.928670136967268e-20	5.2027107891283956e-24	1.5886324864989742e-10	2.8220254237116287e-10	8.231185933684577e-9
22600000	0.0049999017153069154	2.179187467403704e-50	-4.119186811482014e-18	6.200688246648464e-8	2.1801186818776165e-16	6.388336929611383e-8	-1.9286701368514013e-20	5.2027107891283956e-24	1.5886324864989742e-10	2.8220254237116287e-10	8.231185933684577e-9
22700000	0.0049999017153069154	2.179187467403704e-50	-4.119186811482014e-18	6.200688246648464e-8	2.1801186818776165e-16	6.388336929611383e-8	-1.928670136735535e-20	5.2027107891283956e-24	1.5886324864989742e-10	2.8220254237116287e-10	8.231185933684577e-9
22800000	0.0049999017153069154	2.179187467403704e-50	-4.119186811482014e-18	6.200688246648464e-8	2.1801186818776165e-16	6.388336929611383e-8	-1.9286701366196683e-20	5.2027107891283956e-24	1.5886324864989742e-10	2.8220254237116287e-10	8.231185933684577e-9
22900000	0.0049999017153069154	2.179187467403704e-50	-4.119186811482014e-18	6.200688246648464e-8	2.1801186818776165e-16	6.388336929611383e-8	-1.928670136503802e-20	5.2027107891283956e-24	1.5886324864989742e-10	2.8220254237116287e-10	8.231185933684577e-9
23000000	0.0049999017153069154	2.179187467403704e-50	-4.119186811482014e-18	6.200688246648464e-8	2.1801186818776165e-16	6.388336929611383e-8	-1.9286701363879353e-20	5.2027107891283956e-24	1.5886324864989742e-10	2.8220254237116287e-10	8.231185933684577e-9
23100000	0.0049999017153069154	2.179187467403704e-50	-4.119186811482014e-18	6.200688246648464e-8	2.1801186818776165e-16	6.388336929611383e-8	-1.928670136272069e-20	5.2027107891283956e-24	1.5886324864989742e-10	2.8220254237116287e-10	8.231185933684577e-9
23200000	0.0049999017153069154	2.179187467403704e-50	-4.119186811482014e-18	6.200688246648464e-8	2.1801186818776165e-16	6.388336929611383e-8	-1.9286701361562023e-20	5.2027107891283956e-24	1.5886324864989742e-10	2.8220254237116287e-10	8.231185933684577e-9
23300000	0.0049999017153069154	2.179187467403704e-50	-4.119186811482014e-18	6.200688246648464e-8	2.1801186818776165e-16	6.388336929611383e-8	-1.928670136040336e-20	5.2027107891283956e-24	1.5886324864989742e-10	2.8220254237116287e-10	8.231185933684577e-9
23400000	0.0049999017153069154	2.179187467403704e-50	-4.119186811482014e-18	6.200688246648464e-8	2.1801186818776165e-16	6.388336929611383e-8	-1.9286701359244696e-20	5.2027107891283956e-24	1.5886324864989742e-10	2.8220254237116287e-10	8.231185933684577e-9
23500000	0.0049999017153069154	2.179187467403704e-50	-4.119186811482014e-18	6.200688246648464e-8	2.1801186818776165e-16	6.388336929611383e-8	-1.928670135808603e-20	5.2027107891283956e-24	1.5886324864989742e-10	2.8220254237116287e-10	8.231185933684577e-9
23600000	0.0049999017153069154	2.179187467403704e-50	-4.119186811482014e-18	6.200688246648464e-8	2.1801186818776165e-16	6.388336929611383e-8	-1.9286701356927366e-20	5.2027107891283956e-24	1.5886324864989742e-10	2.8220254237116287e-10	8.231185933684577e-9
23700000	0.0049999017153069154	2.179187467403704e-50	-4.119186811482014e-18	6.200688246648464e-8	2.1801186818776165e-16	6.388336929611383e-8	-1.92867013557687e-20	5.2027107891283956e-24	1.5886324864989742e-10	2.8220254237116287e-10	8.231185933684577e-9
23800000	0.0049999017153069154	2.179187467403704e-50	-4.119186811482014e-18	6.200688246648464e-8	2.1801186818776165e-16	6.388336929611383e-8	-1.9286701354610036e-20	5.2027107891283956e-24	1.5886324864989742e-10	2.8220254237116287e-10	8.231185933684577e-9
23900000	0.0049999017153069154	2.179187467403704e-50	-4.119186811482014e-18	6.200688246648464e-8	2.1801186818776165e-16	6.388336929611383e-8	-1.928670135345137e-20	5.2027107891283956e-24	1.5886324864989742e-10	2.8220254237116287e-10	8.231185933684577e-9
24000000	0.0049999017153069154	2.179187467403704e-50	-4.119186811482014e-18	6.200688246648464e-8	2.1801186818776165e-16	6.388336929611383e-8	-1.9286701352292706e-20	5.2027107891283956e-24	1.5886324864989742e-10	2.8220254237116287e-10	8.231185933684577e-9
24100000	0.0049999017153069154	2.179187467403704e-50	-4.119186811482014e-18	6.200688246648464e-8	2.1801186818776165e-16	6.388336929611383e-8	-1.928670135113404e-20	5.2027107891283956e-24	1.5886324864989742e-10	2.8220254237116287e-10	8.231185933684577e-9
24200000	0.0049999017153069154	2.179187467403704e-50	-4.119186811482014e-18	6.200688246648464e-8	2.1801186818776165e-16	6.388336929611383e-8	-1.9286701349975376e-20	5.2027107891283956e-24	1.5886324864989742e-10	2.8220254237116287e-10	8.231185933684577e-9
24300000	0.0049999017153069154	2.179187467403704e-50	-4.119186811482014e-18	6.200688246648464e-8	2.1801186818776165e-16	6.388336929611383e-8	-1.928670134881671e-20	5.2027107891283956e-24	1.5886324864989742e-10	2.8220254237116287e-10	8.231185933684577e-9
24400000	0.0049999017153069154	2.179187467403704e-50	-4.119186811482014e-18	6.200688246648464e-8	2.1801186818776165e-16	6.388336929611383e-8	-1.9286701347658046e-20	5.2027107891283956e-24	1.5886324864989742e-10	2.8220254237116287e-10	8.231185933684577e-9
24500000	0.0049999017153069154	2.179187467403704e-50	-4.119186811482014e-18	6.200688246648464e-8	2.1801186818776165e-16	6.388336929611383e-8	-1.9286701346499382e-20	5.2027107891283956e-24	1.5886324864989742e-10	2.8220254237116287e-10	8.231185933684577e-9
24600000	0.0049999017153069154	2.179187467403704e-50	-4.119186811482014e-18	6.200688246648464e-8	2.1801186818776165e-16	6.388336929611383e-8	-1.9286701345340716e-20	5.2027107891283956e-24	1.5886324864989742e-10	2.8220254237116287e-10	8.231185933684577e-9
24700000	0.0049999017153069154	2.179187467403704e-50	-4.119186811482014e-18	6.200688246648464e-8	2.1801186818776165e-16	6.388336929611383e-8	-1.9286701344182052e-20	5.2027107891283956e-24	1.5886324864989742e-10	2.8220254237116287e-10	8.231185933684577e-9
24800000	0.0049999017153069154	2.179187467403704e-50	-4.119186811482014e-18	6.200688246648464e-8	2.1801186818776165e-16	6.388336929611383e-8	-1.9286701343023386e-20	5.2027107891283956e-24	1.5886324864989742e-10	2.8220254237116287e-10	8.231185933684577e-9
24900000	0.0049999017153069154	2.179187467403704e-50	-4.119186811482014e-18	6.200688246648464e-8	2.1801186818776165e-16	6.388336929611383e-8	-1.9286701341864722e-20	5.2027107891283956e-24	1.5886324864989742e-10	2.8220254237116287e-10	8.231185933684577e-9
25000000	0.0049999017153069154	2.179187467403704e-50	-4.119186811482014e-18	6.200688246648464e-8	2.1801186818776165e-16	6.388336929611383e-8	-1.9286701340706055e-20	5.2027107891283956e-24	1.5886324864989742e-10	2.8220254237116287e-10	8.231185933684577e-9
25100000	0.0049999017153069154	2.179187467403704e-50	-4.119186811482014e-18	6.200688246648464e-8	2.1801186818776165e-16	6.388336929611383e-8	-1.9286701339547392e-20	5.2027107891283956e-24	1.5886324864989742e-10	2.8220254237116287e-10	8.231185933684577e-9
25200000	0.0049999017153069154	2.179187467403704e-50	-4.119186811482014e-18	6.200688246648464e-8	2.1801186818776165e-16	6.388336929611383e-8	-1.9286701338388725e-20	5.2027107891283956e-24	1.5886324864989742e-10	2.8220254237116287e-10	8.231185933684577e-9
25300000	0.0049999017153069154	2.179187467403704e-50	-4.119186811482014e-18	6.200688246648464e-8	2.1801186818776165e-16	6.388336929611383e-8	-1.9286701337230062e-20	5.2027107891283956e-24	1.5886324864989742e-10	2.8220254237116287e-10	8.231185933684577e-9
25400000	0.0049999017153069154	2.179187467403704e-50	-4.119186811482014e-18	6.200688246648464e-8	2.1801186818776165e-16	6.388336929611383e-8	-1.9286701336071398e-20	5.2027107891283956e-24	1.5886324864989742e-10	2.8220254237116287e-10	8.231185933684577e-9
25500000	0.0049999017153069154	2.179187467403704e-50	-4.119186811482014e-18	6.200688246648464e-8	2.1801186818776165e-16	6.388336929611383e-8	-1.9286701334912732e-20	5.2027107891283956e-24	1.5886324864989742e-10	2.8220254237116287e-10	8.231185933684577e-9
25600000	0.0049999017153069154	2.179187467403704e-50	-4.119186811482014e-18	6.200688246648464e-8	2.1801186818776165e-16	6.388336929611383e-8	-1.9286701333754068e-20	5.2027107891283956e-24	1.5886324864989742e-10	2.8220254237116287e-10	8.231185933684577e-9
25700000	0.0049999017153069154	2.179187467403704e-50	-4.119186811482014e-18	6.200688246648464e-8	2.1801186818776165e-16	6.388336929611383e-8	-1.9286701332595402e-20	5.2027107891283956e-24	1.5886324864989742e-10	2.8220254237116287e-10	8.231185933684577e-9
25800000	0.0049999017153069154	2.179187467403704e-50	-4.119186811482014e-18	6.200688246648464e-8	2.1801186818776165e-16	6.388336929611383e-8	-1.9286701331436738e-20	5.2027107891283956e-24	1.5886324864989742e-10	2.8220254237116287e-10	8.231185933684577e-9
25900000	0.0049999017153069154	2.179187467403704e-50	-4.119186811482014e-18	6.200688246648464e-8	2.1801186818776165e-16	6.388336929611383e-8	-1.9286701330278072e-20	5.2027107891283956e-24	1.5886324864989742e-10	2.8220254237116287e-10	8.231185933684577e-9
26000000	0.0049999017153069154	2.179187467403704e-50	-4.119186811482014e-18	6.200688246648464e-8	2.1801186818776165e-16	6.388336929611383e-8	-1.9286701329119408e-20	5.2027107891283956e-24	1.5886324864989742e-10	2.8220254237116287e-10	8.231185933684577e-9
26100000	0.0049999017153069154	2.179187467403704e-50	-4.119186811482014e-18	6.200688246648464e-8	2.1801186818776165e-16	6.388336929611383e-8	-1.9286701327960742e-20	5.2027107891283956e-24	1.5886324864989742e-10	2.8220254237116287e-10	8.231185933684577e-9
26200000	0.0049999017153069154	2.179187467403704e-50	-4.119186811482014e-18	6.200688246648464e-8	2.1801186818776165e-16	6.388336929611383e-8	-1.9286701326802078e-20	5.2027107891283956e-24	1.5886324864989742e-10	2.8220254237116287e-10	8.231185933684577e-9
26300000	0.0049999017153069154	2.179187467403704e-50	-4.119186811482014e-18	6.200688246648464e-8	2.1801186818776165e-16	6.388336929611383e-8	-1.9286701325643415e-20	5.2027107891283956e-24	1.5886324864989742e-10	2.8220254237116287e-10	8.231185933684577e-9
26400000	0.0049999017153069154	2.179187467403704e-50	-4.119186811482014e-18	6.200688246648464e-8	2.1801186818776165e-16	6.388336929611383e-8	-1.9286701324484748e-20	5.2027107891283956e-24	1.5886324864989742e-10	2.8220254237116287e-10	8.231185933684577e-9
26500000	0.0049999017153069154	2.179187467403704e-50	-4.119186811482014e-18	6.200688246648464e-8	2.1801186818776165e-16	6.388336929611383e-8	-1.9286701323326084e-20	5.2027107891283956e-24	1.5886324864989742e-10	2.8220254237116287e-10	8.231185933684577e-9
26600000	0.0049999017153069154	2.179187467403704e-50	-4.119186811482014e-18	6.200688246648464e-8	2.1801186818776165e-16	6.388336929611383e-8	-1.9286701322167418e-20	5.2027107891283956e-24	1.5886324864989742e-10	2.8220254237116287e-10	8.231185933684577e-9
26700000	0.0049999017153069154	2.179187467403704e-50	-4.119186811482014e-18	6.200688246648464e-8	2.1801186818776165e-16	6.388336929611383e-8	-1.9286701321008754e-20	5.2027107891283956e-24	1.5886324864989742e-10	2.8220254237116287e-10	8.231185933684577e-9
26800000	0.0049999017153069154	2.179187467403704e-50	-4.119186811482014e-18	6.200688246648464e-8	2.1801186818776165e-16	6.388336929611383e-8	-1.9286701319850088e-20	5.2027107891283956e-24	1.5886324864989742e-10	2.8220254237116287e-10	8.231185933684577e-9
26900000	0.0049999017153069154	2.179187467403704e-50	-4.119186811482014e-18	6.200688246648464e-8	2.1801186818776165e-16	6.388336929611383e-8	-1.9286701318691424e-20	5.2027107891283956e-24	1.5886324864989742e-10	2.8220254237116287e-10	8.231185933684577e-9
27000000	0.0049999017153069154	2.179187467403704e-50	-4.119186811482014e-18	6.200688246648464e-8	2.1801186818776165e-16	6.388336929611383e-8	-1.9286701317532758e-20	5.2027107891283956e-24	1.5886324864989742e-10	2.8220254237116287e-10	8.231185933684577e-9
27100000	0.0049999017153069154	2.179187467403704e-50	-4.119186811482014e-18	6.200688246648464e-8	2.1801186818776165e-16	6.388336929611383e-8	-1.9286701316374094e-20	5.2027107891283956e-24	1.5886324864989742e-10	2.8220254237116287e-10	8.231185933684577e-9
27200000	0.0049999017153069154	2.179187467403704e-50	-4.119186811482014e-18	6.200688246648464e-8	2.1801186818776165e-16	6.388336929611383e-8	-1.9286701315215428e-20	5.2027107891283956e-24	1.5886324864989742e-10	2.8220254237116287e-10	8.231185933684577e-9
27300000	0.0049999017153069154	2.179187467403704e-50	-4.119186811482014e-18	6.200688246648464e-8	2.1801186818776165e-16	6.388336929611383e-8	-1.9286701314056764e-20	5.2027107891283956e-24	1.5886324864989742e-10	2.8220254237116287e-10	8.231185933684577e-9
27400000	0.0049999017153069154	2.179187467403704e-50	-4.119186811482014e-18	6.200688246648464e-8	2.1801186818776165e-16	6.388336929611383e-8	-1.92867013128981e-20	5.2027107891283956e-24	1.5886324864989742e-10	2.8220254237116287e-10	8.231185933684577e-9
27500000	0.0049999017153069154	2.179187467403704e-50	-4.119186811482014e-18	6.200688246648464e-8	2.1801186818776165e-16	6.388336929611383e-8	-1.9286701311739434e-20	5.2027107891283956e-24	1.5886324864989742e-10	2.8220254237116287e-10	8.231185933684577e-9
27600000	0.0049999017153069154	2.179187467403704e-50	-4.119186811482014e-18	6.200688246648464e-8	2.1801186818776165e-16	6.388336929611383e-8	-1.928670131058077e-20	5.2027107891283956e-24	1.5886324864989742e-10	2.8220254237116287e-10	8.231185933684577e-9
27700000	0.0049999017153069154	2.179187467403704e-50	-4.119186811482014e-18	6.200688246648464e-8	2.1801186818776165e-16	6.388336929611383e-8	-1.9286701309422104e-20	5.2027107891283956e-24	1.5886324864989742e-10	2.8220254237116287e-10	8.231185933684577e-9
27800000	0.0049999017153069154	2.179187467403704e-50	-4.119186811482014e-18	6.200688246648464e-8	2.1801186818776165e-16	6.388336929611383e-8	-1.928670130826344e-20	5.2027107891283956e-24	1.5886324864989742e-10	2.8220254237116287e-10	8.231185933684577e-9
27900000	0.0049999017153069154	2.179187467403704e-50	-4.119186811482014e-18	6.200688246648464e-8	2.1801186818776165e-16	6.388336929611383e-8	-1.9286701307104774e-20	5.2027107891283956e-24	1.5886324864989742e-10	2.8220254237116287e-10	8.231185933684577e-9
28000000	0.0049999017153069154	2.179187467403704e-50	-4.119186811482014e-18	6.200688246648464e-8	2.1801186818776165e-16	6.388336929611383e-8	-1.928670130594611e-20	5.2027107891283956e-24	1.5886324864989742e-10	2.8220254237116287e-10	8.231185933684577e-9
28100000	0.0049999017153069154	2.179187467403704e-50	-4.119186811482014e-18	6.200688246648464e-8	2.1801186818776165e-16	6.388336929611383e-8	-1.9286701304787444e-20	5.2027107891283956e-24	1.5886324864989742e-10	2.8220254237116287e-10	8.231185933684577e-9
28200000	0.0049999017153069154	2.179187467403704e-50	-4.119186811482014e-18	6.200688246648464e-8	2.1801186818776165e-16	6.388336929611383e-8	-1.928670130362878e-20	5.2027107891283956e-24	1.5886324864989742e-10	2.8220254237116287e-10	8.231185933684577e-9
28300000	0.0049999017153069154	2.179187467403704e-50	-4.119186811482014e-18	6.200688246648464e-8	2.1801186818776165e-16	6.388336929611383e-8	-1.9286701302470117e-20	5.2027107891283956e-24	1.5886324864989742e-10	2.8220254237116287e-10	8.231185933684577e-9
28400000	0.0049999017153069154	2.179187467403704e-50	-4.119186811482014e-18	6.200688246648464e-8	2.1801186818776165e-16	6.388336929611383e-8	-1.928670130131145e-20	5.2027107891283956e-24	1.5886324864989742e-10	2.8220254237116287e-10	8.231185933684577e-9
28500000	0.0049999017153069154	2.179187467403704e-50	-4.119186811482014e-18	6.200688246648464e-8	2.1801186818776165e-16	6.388336929611383e-8	-1.9286701300152787e-20	5.2027107891283956e-24	1.5886324864989742e-10	2.8220254237116287e-10	8.231185933684577e-9
28600000	0.0049999017153069154	2.179187467403704e-50	-4.119186811482014e-18	6.200688246648464e-8	2.1801186818776165e-16	6.388336929611383e-8	-1.928670129899412e-20	5.2027107891283956e-24	1.5886324864989742e-10	2.8220254237116287e-10	8.231185933684577e-9
28700000	0.0049999017153069154	2.179187467403704e-50	-4.119186811482014e-18	6.200688246648464e-8	2.1801186818776165e-16	6.388336929611383e-8	-1.9286701297835457e-20	5.2027107891283956e-24	1.5886324864989742e-10	2.8220254237116287e-10	8.231185933684577e-9
28800000	0.0049999017153069154	2.1791874674037046e-50	-4.119186811482014e-18	6.200688246648464e-8	2.1801186818776165e-16	6.388336929611383e-8	-1.928670129667679e-20	5.2027107891283956e-24	1.5886324864989742e-10	2.8220254237116287e-10	8.231185933684577e-9
28900000	0.0049999017153069154	2.1791874674037046e-50	-4.119186811482014e-18	6.200688246648464e-8	2.1801186818776165e-16	6.388336929611383e-8	-1.9286701295518127e-20	5.2027107891283956e-24	1.5886324864989742e-10	2.8220254237116287e-10	8.231185933684577e-9
29000000	0.0049999017153069154	2.1791874674037046e-50	-4.119186811482014e-18	6.200688246648464e-8	2.1801186818776165e-16	6.388336929611383e-8	-1.928670129435946e-20	5.2027107891283956e-24	1.5886324864989742e-10	2.8220254237116287e-10	8.231185933684577e-9
29100000	0.0049999017153069154	2.1791874674037046e-50	-4.119186811482014e-18	6.200688246648464e-8	2.1801186818776165e-16	6.388336929611383e-8	-1.9286701293200797e-20	5.2027107891283956e-24	1.5886324864989742e-10	2.8220254237116287e-10	8.231185933684577e-9
29200000	0.0049999017153069154	2.1791874674037046e-50	-4.119186811482014e-18	6.200688246648464e-8	2.1801186818776165e-16	6.388336929611383e-8	-1.928670129204213e-20	5.2027107891283956e-24	1.5886324864989742e-10	2.8220254237116287e-10	8.231185933684577e-9
29300000	0.0049999017153069154	2.1791874674037046e-50	-4.119186811482014e-18	6.200688246648464e-8	2.1801186818776165e-16	6.388336929611383e-8	-1.9286701290883467e-20	5.2027107891283956e-24	1.5886324864989742e-10	2.8220254237116287e-10	8.231185933684577e-9
29400000	0.0049999017153069154	2.1791874674037046e-50	-4.119186811482014e-18	6.200688246648464e-8	2.1801186818776165e-16	6.388336929611383e-8	-1.9286701289724803e-20	5.2027107891283956e-24	1.5886324864989742e-10	2.8220254237116287e-10	8.231185933684577e-9
29500000	0.0049999017153069154	2.1791874674037046e-50	-4.119186811482014e-18	6.200688246648464e-8	2.1801186818776165e-16	6.388336929611383e-8	-1.9286701288566136e-20	5.2027107891283956e-24	1.5886324864989742e-10	2.8220254237116287e-10	8.231185933684577e-9
29600000	0.0049999017153069154	2.1791874674037046e-50	-4.119186811482014e-18	6.200688246648464e-8	2.1801186818776165e-16	6.388336929611383e-8	-1.9286701287407473e-20	5.2027107891283956e-24	1.5886324864989742e-10	2.8220254237116287e-10	8.231185933684577e-9
29700000	0.0049999017153069154	2.1791874674037046e-50	-4.119186811482014e-18	6.200688246648464e-8	2.1801186818776168e-16	6.388336929611383e-8	-1.9286701286248806e-20	5.2027107891283956e-24	1.5886324864989742e-10	2.8220254237116287e-10	8.231185933684577e-9
29800000	0.0049999017153069154	2.1791874674037046e-50	-4.119186811482014e-18	6.200688246648464e-8	2.1801186818776168e-16	6.388336929611383e-8	-1.9286701285090143e-20	5.2027107891283956e-24	1.5886324864989742e-10	2.8220254237116287e-10	8.231185933684577e-9
29900000	0.0049999017153069154	2.1791874674037046e-50	-4.119186811482014e-18	6.200688246648464e-8	2.1801186818776168e-16	6.388336929611383e-8	-1.9286701283931476e-20	5.2027107891283956e-24	1.5886324864989742e-10	2.8220254237116287e-10	8.231185933684577e-9
30000000	0.0049999017153069154	2.1791874674037046e-50	-4.119186811482014e-18	6.200688246648464e-8	2.1801186818776168e-16	6.388336929611383e-8	-1.9286701282772813e-20	5.2027107891283956e-24	1.5886324864989742e-10	2.8220254237116287e-10	8.231185933684577e-9
30100000	0.0049999017153069154	2.1791874674037046e-50	-4.119186811482014e-18	6.200688246648464e-8	2.1801186818776168e-16	6.388336929611383e-8	-1.9286701281614146e-20	5.2027107891283956e-24	1.5886324864989742e-10	2.8220254237116287e-10	8.231185933684577e-9
30200000	0.0049999017153069154	2.1791874674037046e-50	-4.119186811482014e-18	6.200688246648464e-8	2.1801186818776168e-16	6.388336929611383e-8	-1.9286701280455483e-20	5.2027107891283956e-24	1.5886324864989742e-10	2.8220254237116287e-10	8.231185933684577e-9
30300000	0.0049999017153069154	2.1791874674037046e-50	-4.119186811482014e-18	6.200688246648464e-8	2.1801186818776168e-16	6.388336929611383e-8	-1.9286701279296816e-20	5.2027107891283956e-24	1.5886324864989742e-10	2.8220254237116287e-10	8.231185933684577e-9
30400000	0.0049999017153069154	2.1791874674037046e-50	-4.119186811482014e-18	6.200688246648464e-8	2.1801186818776168e-16	6.388336929611383e-8	-1.9286701278138153e-20	5.2027107891283956e-24	1.5886324864989742e-10	2.8220254237116287e-10	8.231185933684577e-9
30500000	0.0049999017153069154	2.1791874674037046e-50	-4.119186811482014e-18	6.200688246648464e-8	2.1801186818776168e-16	6.388336929611383e-8	-1.928670127697949e-20	5.2027107891283956e-24	1.5886324864989742e-10	2.8220254237116287e-10	8.231185933684577e-9
30600000	0.0049999017153069154	2.1791874674037046e-50	-4.119186811482014e-18	6.200688246648464e-8	2.1801186818776168e-16	6.388336929611383e-8	-1.9286701275820823e-20	5.2027107891283956e-24	1.5886324864989742e-10	2.8220254237116287e-10	8.231185933684577e-9
30700000	0.0049999017153069154	2.1791874674037046e-50	-4.119186811482014e-18	6.200688246648464e-8	2.1801186818776168e-16	6.388336929611383e-8	-1.928670127466216e-20	5.2027107891283956e-24	1.5886324864989742e-10	2.8220254237116287e-10	8.231185933684577e-9
30800000	0.0049999017153069154	2.1791874674037046e-50	-4.119186811482014e-18	6.200688246648464e-8	2.1801186818776168e-16	6.388336929611383e-8	-1.9286701273503493e-20	5.2027107891283956e-24	1.5886324864989742e-10	2.8220254237116287e-10	8.231185933684577e-9
30900000	0.0049999017153069154	2.1791874674037046e-50	-4.119186811482014e-18	6.200688246648464e-8	2.1801186818776168e-16	6.388336929611383e-8	-1.928670127234483e-20	5.2027107891283956e-24	1.5886324864989742e-10	2.8220254237116287e-10	8.231185933684577e-9
31000000	0.0049999017153069154	2.1791874674037046e-50	-4.119186811482014e-18	6.200688246648464e-8	2.1801186818776168e-16	6.388336929611383e-8	-1.9286701271186162e-20	5.2027107891283956e-24	1.5886324864989742e-10	2.8220254237116287e-10	8.231185933684577e-9
31100000	0.0049999017153069154	2.1791874674037046e-50	-4.119186811482014e-18	6.200688246648464e-8	2.1801186818776168e-16	6.388336929611383e-8	-1.92867012700275e-20	5.2027107891283956e-24	1.5886324864989742e-10	2.8220254237116287e-10	8.231185933684577e-9
31200000	0.0049999017153069154	2.1791874674037046e-50	-4.119186811482014e-18	6.200688246648464e-8	2.1801186818776168e-16	6.388336929611383e-8	-1.9286701268868832e-20	5.2027107891283956e-24	1.5886324864989742e-10	2.8220254237116287e-10	8.231185933684577e-9
31300000	0.0049999017153069154	2.179187467403705e-50	-4.119186811482014e-18	6.200688246648464e-8	2.1801186818776168e-16	6.388336929611383e-8	-1.928670126771017e-20	5.2027107891283956e-24	1.5886324864989742e-10	2.8220254237116287e-10	8.231185933684577e-9
31400000	0.0049999017153069154	2.179187467403705e-50	-4.119186811482014e-18	6.200688246648464e-8	2.1801186818776168e-16	6.388336929611383e-8	-1.9286701266551505e-20	5.2027107891283956e-24	1.5886324864989742e-10	2.8220254237116287e-10	8.231185933684577e-9
31500000	0.0049999017153069154	2.179187467403705e-50	-4.119186811482014e-18	6.200688246648464e-8	2.1801186818776168e-16	6.388336929611383e-8	-1.928670126539284e-20	5.2027107891283956e-24	1.5886324864989742e-10	2.8220254237116287e-10	8.231185933684577e-9
31600000	0.0049999017153069154	2.179187467403705e-50	-4.119186811482014e-18	6.200688246648464e-8	2.1801186818776168e-16	6.388336929611383e-8	-1.9286701264234175e-20	5.2027107891283956e-24	1.5886324864989742e-10	2.8220254237116287e-10	8.231185933684577e-9
31700000	0.0049999017153069154	2.179187467403705e-50	-4.119186811482014e-18	6.200688246648464e-8	2.1801186818776168e-16	6.388336929611383e-8	-1.928670126307551e-20	5.2027107891283956e-24	1.5886324864989742e-10	2.8220254237116287e-10	8.231185933684575e-9
31800000	0.0049999017153069154	2.179187467403705e-50	-4.119186811482014e-18	6.200688246648464e-8	2.1801186818776168e-16	6.388336929611383e-8	-1.9286701261916845e-20	5.2027107891283956e-24	1.5886324864989742e-10	2.8220254237116287e-10	8.231185933684575e-9
31900000	0.0049999017153069154	2.179187467403705e-50	-4.119186811482014e-18	6.200688246648464e-8	2.1801186818776168e-16	6.388336929611383e-8	-1.928670126075818e-20	5.2027107891283956e-24	1.5886324864989742e-10	2.8220254237116287e-10	8.231185933684575e-9
32000000	0.0049999017153069154	2.179187467403705e-50	-4.119186811482014e-18	6.200688246648464e-8	2.1801186818776168e-16	6.388336929611383e-8	-1.9286701259599515e-20	5.2027107891283956e-24	1.5886324864989742e-10	2.8220254237116287e-10	8.231185933684575e-9
32100000	0.0049999017153069154	2.179187467403705e-50	-4.119186811482014e-18	6.200688246648464e-8	2.1801186818776168e-16	6.388336929611383e-8	-1.928670125844085e-20	5.2027107891283956e-24	1.5886324864989742e-10	2.8220254237116287e-10	8.231185933684575e-9
32200000	0.0049999017153069154	2.179187467403705e-50	-4.119186811482014e-18	6.200688246648464e-8	2.1801186818776168e-16	6.388336929611383e-8	-1.9286701257282185e-20	5.2027107891283956e-24	1.5886324864989742e-10	2.8220254237116287e-10	8.231185933684575e-9
32300000	0.0049999017153069154	2.179187467403705e-50	-4.119186811482014e-18	6.200688246648464e-8	2.1801186818776168e-16	6.388336929611383e-8	-1.928670125612352e-20	5.2027107891283956e-24	1.5886324864989742e-10	2.8220254237116287e-10	8.231185933684575e-9
32400000	0.0049999017153069154	2.179187467403705e-50	-4.119186811482014e-18	6.200688246648464e-8	2.1801186818776168e-16	6.388336929611383e-8	-1.9286701254964855e-20	5.2027107891283956e-24	1.5886324864989742e-10	2.8220254237116287e-10	8.231185933684575e-9
32500000	0.0049999017153069154	2.179187467403705e-50	-4.119186811482014e-18	6.200688246648464e-8	2.1801186818776168e-16	6.388336929611383e-8	-1.928670125380619e-20	5.2027107891283956e-24	1.5886324864989742e-10	2.8220254237116287e-10	8.231185933684575e-9
32600000	0.0049999017153069154	2.179187467403705e-50	-4.119186811482014e-18	6.200688246648464e-8	2.1801186818776168e-16	6.388336929611383e-8	-1.9286701252647525e-20	5.2027107891283956e-24	1.5886324864989742e-10	2.8220254237116287e-10	8.231185933684575e-9
32700000	0.0049999017153069154	2.179187467403705e-50	-4.119186811482014e-18	6.200688246648464e-8	2.1801186818776168e-16	6.388336929611383e-8	-1.928670125148886e-20	5.2027107891283956e-24	1.5886324864989742e-10	2.8220254237116287e-10	8.231185933684575e-9
32800000	0.0049999017153069154	2.179187467403705e-50	-4.119186811482014e-18	6.200688246648464e-8	2.1801186818776168e-16	6.388336929611383e-8	-1.9286701250330195e-20	5.2027107891283956e-24	1.5886324864989742e-10	2.8220254237116287e-10	8.231185933684575e-9
32900000	0.0049999017153069154	2.179187467403705e-50	-4.119186811482014e-18	6.200688246648464e-8	2.1801186818776168e-16	6.388336929611383e-8	-1.928670124917153e-20	5.2027107891283956e-24	1.5886324864989742e-10	2.8220254237116287e-10	8.231185933684575e-9
33000000	0.0049999017153069154	2.179187467403705e-50	-4.119186811482014e-18	6.200688246648464e-8	2.1801186818776168e-16	6.388336929611383e-8	-1.9286701248012865e-20	5.2027107891283956e-24	1.5886324864989742e-10	2.8220254237116287e-10	8.231185933684575e-9
33100000	0.0049999017153069154	2.179187467403705e-50	-4.119186811482014e-18	6.200688246648464e-8	2.1801186818776168e-16	6.388336929611383e-8	-1.92867012468542e-20	5.2027107891283956e-24	1.5886324864989742e-10	2.8220254237116287e-10	8.231185933684575e-9
33200000	0.0049999017153069154	2.179187467403705e-50	-4.119186811482014e-18	6.200688246648464e-8	2.1801186818776168e-16	6.388336929611383e-8	-1.9286701245695535e-20	5.2027107891283956e-24	1.5886324864989742e-10	2.8220254237116287e-10	8.231185933684575e-9
33300000	0.0049999017153069154	2.179187467403705e-50	-4.119186811482014e-18	6.200688246648464e-8	2.180118681877617e-16	6.388336929611383e-8	-1.928670124453687e-20	5.2027107891283956e-24	1.5886324864989742e-10	2.8220254237116287e-10	8.231185933684575e-9
33400000	0.0049999017153069154	2.179187467403705e-50	-4.119186811482014e-18	6.200688246648464e-8	2.180118681877617e-16	6.388336929611383e-8	-1.9286701243378208e-20	5.2027107891283956e-24	1.5886324864989742e-10	2.8220254237116287e-10	8.231185933684575e-9
33500000	0.0049999017153069154	2.179187467403705e-50	-4.119186811482014e-18	6.200688246648464e-8	2.180118681877617e-16	6.388336929611383e-8	-1.928670124221954e-20	5.2027107891283956e-24	1.5886324864989742e-10	2.8220254237116287e-10	8.231185933684575e-9
33600000	0.0049999017153069154	2.179187467403705e-50	-4.119186811482014e-18	6.200688246648464e-8	2.180118681877617e-16	6.388336929611383e-8	-1.9286701241060878e-20	5.2027107891283956e-24	1.5886324864989742e-10	2.8220254237116287e-10	8.231185933684575e-9
33700000	0.0049999017153069154	2.1791874674037056e-50	-4.119186811482014e-18	6.200688246648464e-8	2.180118681877617e-16	6.388336929611383e-8	-1.928670123990221e-20	5.2027107891283956e-24	1.5886324864989742e-10	2.8220254237116287e-10	8.231185933684575e-9
33800000	0.0049999017153069154	2.1791874674037056e-50	-4.119186811482014e-18	6.200688246648464e-8	2.180118681877617e-16	6.388336929611383e-8	-1.9286701238743548e-20	5.2027107891283956e-24	1.5886324864989742e-10	2.8220254237116287e-10	8.231185933684575e-9
33900000	0.0049999017153069154	2.1791874674037056e-50	-4.119186811482014e-18	6.200688246648464e-8	2.180118681877617e-16	6.388336929611383e-8	-1.928670123758488e-20	5.2027107891283956e-24	1.5886324864989742e-10	2.8220254237116287e-10	8.231185933684575e-9
34000000	0.0049999017153069154	2.1791874674037056e-50	-4.119186811482014e-18	6.200688246648464e-8	2.180118681877617e-16	6.388336929611383e-8	-1.9286701236426218e-20	5.2027107891283956e-24	1.5886324864989742e-10	2.8220254237116287e-10	8.231185933684575e-9
34100000	0.0049999017153069154	2.1791874674037056e-50	-4.119186811482014e-18	6.200688246648464e-8	2.180118681877617e-16	6.388336929611383e-8	-1.928670123526755e-20	5.2027107891283956e-24	1.5886324864989742e-10	2.8220254237116287e-10	8.231185933684575e-9
34200000	0.0049999017153069154	2.1791874674037056e-50	-4.119186811482014e-18	6.200688246648464e-8	2.180118681877617e-16	6.388336929611383e-8	-1.9286701234108887e-20	5.2027107891283956e-24	1.5886324864989742e-10	2.8220254237116287e-10	8.231185933684575e-9
34300000	0.0049999017153069154	2.1791874674037056e-50	-4.119186811482014e-18	6.200688246648464e-8	2.180118681877617e-16	6.388336929611383e-8	-1.928670123295022e-20	5.2027107891283956e-24	1.5886324864989742e-10	2.8220254237116287e-10	8.231185933684575e-9
34400000	0.0049999017153069154	2.1791874674037056e-50	-4.119186811482014e-18	6.200688246648464e-8	2.180118681877617e-16	6.388336929611383e-8	-1.9286701231791557e-20	5.2027107891283956e-24	1.5886324864989742e-10	2.8220254237116287e-10	8.231185933684575e-9
34500000	0.0049999017153069154	2.1791874674037056e-50	-4.119186811482014e-18	6.200688246648464e-8	2.180118681877617e-16	6.388336929611383e-8	-1.9286701230632894e-20	5.2027107891283956e-24	1.5886324864989742e-10	2.8220254237116287e-10	8.231185933684575e-9
34600000	0.0049999017153069154	2.1791874674037056e-50	-4.119186811482014e-18	6.200688246648464e-8	2.180118681877617e-16	6.388336929611383e-8	-1.9286701229474227e-20	5.2027107891283956e-24	1.5886324864989742e-10	2.8220254237116287e-10	8.231185933684575e-9
34700000	0.0049999017153069154	2.1791874674037056e-50	-4.119186811482014e-18	6.200688246648464e-8	2.180118681877617e-16	6.388336929611383e-8	-1.9286701228315564e-20	5.2027107891283956e-24	1.5886324864989742e-10	2.8220254237116287e-10	8.231185933684575e-9
34800000	0.0049999017153069154	2.1791874674037056e-50	-4.119186811482014e-18	6.200688246648464e-8	2.180118681877617e-16	6.388336929611383e-8	-1.9286701227156897e-20	5.2027107891283956e-24	1.5886324864989742e-10	2.8220254237116287e-10	8.231185933684575e-9
34900000	0.0049999017153069154	2.1791874674037056e-50	-4.119186811482014e-18	6.200688246648464e-8	2.180118681877617e-16	6.388336929611383e-8	-1.9286701225998234e-20	5.2027107891283956e-24	1.5886324864989742e-10	2.8220254237116287e-10	8.231185933684575e-9
35000000	0.0049999017153069154	2.1791874674037056e-50	-4.119186811482014e-18	6.200688246648464e-8	2.180118681877617e-16	6.388336929611383e-8	-1.9286701224839567e-20	5.2027107891283956e-24	1.5886324864989742e-10	2.8220254237116287e-10	8.231185933684575e-9
35100000	0.0049999017153069154	2.1791874674037056e-50	-4.119186811482014e-18	6.200688246648464e-8	2.180118681877617e-16	6.388336929611383e-8	-1.9286701223680904e-20	5.2027107891283956e-24	1.5886324864989742e-10	2.8220254237116287e-10	8.231185933684575e-9
35200000	0.0049999017153069154	2.1791874674037056e-50	-4.119186811482014e-18	6.200688246648464e-8	2.180118681877617e-16	6.388336929611383e-8	-1.9286701222522237e-20	5.2027107891283956e-24	1.5886324864989742e-10	2.8220254237116287e-10	8.231185933684575e-9
35300000	0.0049999017153069154	2.1791874674037056e-50	-4.119186811482014e-18	6.200688246648464e-8	2.180118681877617e-16	6.388336929611383e-8	-1.9286701221363574e-20	5.2027107891283956e-24	1.5886324864989742e-10	2.8220254237116287e-10	8.231185933684575e-9
35400000	0.0049999017153069154	2.1791874674037056e-50	-4.119186811482014e-18	6.200688246648464e-8	2.180118681877617e-16	6.388336929611383e-8	-1.928670122020491e-20	5.2027107891283956e-24	1.5886324864989742e-10	2.8220254237116287e-10	8.231185933684575e-9
35500000	0.0049999017153069154	2.1791874674037056e-50	-4.119186811482014e-18	6.200688246648464e-8	2.180118681877617e-16	6.388336929611383e-8	-1.9286701219046244e-20	5.2027107891283956e-24	1.5886324864989742e-10	2.8220254237116287e-10	8.231185933684575e-9
35600000	0.0049999017153069154	2.1791874674037056e-50	-4.119186811482014e-18	6.200688246648464e-8	2.180118681877617e-16	6.388336929611383e-8	-1.928670121788758e-20	5.2027107891283956e-24	1.5886324864989742e-10	2.8220254237116287e-10	8.231185933684575e-9
35700000	0.0049999017153069154	2.1791874674037056e-50	-4.119186811482014e-18	6.200688246648464e-8	2.180118681877617e-16	6.388336929611383e-8	-1.9286701216728913e-20	5.2027107891283956e-24	1.5886324864989742e-10	2.8220254237116287e-10	8.231185933684575e-9
35800000	0.0049999017153069154	2.1791874674037056e-50	-4.119186811482014e-18	6.200688246648464e-8	2.180118681877617e-16	6.388336929611383e-8	-1.928670121557025e-20	5.2027107891283956e-24	1.5886324864989742e-10	2.8220254237116287e-10	8.231185933684575e-9
35900000	0.0049999017153069154	2.1791874674037056e-50	-4.119186811482014e-18	6.200688246648464e-8	2.180118681877617e-16	6.388336929611383e-8	-1.9286701214411583e-20	5.2027107891283956e-24	1.5886324864989742e-10	2.8220254237116287e-10	8.231185933684575e-9
36000000	0.0049999017153069154	2.1791874674037056e-50	-4.119186811482014e-18	6.200688246648464e-8	2.180118681877617e-16	6.388336929611383e-8	-1.928670121325292e-20	5.2027107891283956e-24	1.5886324864989742e-10	2.8220254237116287e-10	8.231185933684575e-9
36100000	0.0049999017153069154	2.1791874674037056e-50	-4.119186811482014e-18	6.200688246648464e-8	2.180118681877617e-16	6.388336929611383e-8	-1.9286701212094253e-20	5.2027107891283956e-24	1.5886324864989742e-10	2.8220254237116287e-10	8.231185933684575e-9
36200000	0.0049999017153069154	2.1791874674037056e-50	-4.119186811482014e-18	6.200688246648464e-8	2.180118681877617e-16	6.388336929611383e-8	-1.928670121093559e-20	5.2027107891283956e-24	1.5886324864989742e-10	2.8220254237116287e-10	8.231185933684575e-9
36300000	0.0049999017153069154	2.1791874674037056e-50	-4.119186811482014e-18	6.200688246648464e-8	2.180118681877617e-16	6.388336929611383e-8	-1.9286701209776926e-20	5.2027107891283956e-24	1.5886324864989742e-10	2.8220254237116287e-10	8.231185933684575e-9
36400000	0.0049999017153069154	2.1791874674037056e-50	-4.119186811482014e-18	6.200688246648464e-8	2.180118681877617e-16	6.388336929611383e-8	-1.928670120861826e-20	5.2027107891283956e-24	1.5886324864989742e-10	2.8220254237116287e-10	8.231185933684575e-9
36500000	0.0049999017153069154	2.1791874674037056e-50	-4.119186811482014e-18	6.200688246648464e-8	2.180118681877617e-16	6.388336929611383e-8	-1.9286701207459596e-20	5.2027107891283956e-24	1.5886324864989742e-10	2.8220254237116287e-10	8.231185933684575e-9
36600000	0.0049999017153069154	2.1791874674037056e-50	-4.119186811482014e-18	6.200688246648464e-8	2.180118681877617e-16	6.388336929611383e-8	-1.928670120630093e-20	5.2027107891283956e-24	1.5886324864989742e-10	2.8220254237116287e-10	8.231185933684575e-9
36700000	0.0049999017153069154	2.1791874674037056e-50	-4.119186811482014e-18	6.200688246648464e-8	2.180118681877617e-16	6.388336929611383e-8	-1.9286701205142266e-20	5.2027107891283956e-24	1.5886324864989742e-10	2.8220254237116287e-10	8.231185933684575e-9
36800000	0.0049999017153069154	2.1791874674037056e-50	-4.119186811482014e-18	6.200688246648464e-8	2.180118681877617e-16	6.388336929611383e-8	-1.92867012039836e-20	5.2027107891283956e-24	1.5886324864989742e-10	2.8220254237116287e-10	8.231185933684575e-9
36900000	0.0049999017153069154	2.1791874674037056e-50	-4.119186811482014e-18	6.200688246648464e-8	2.180118681877617e-16	6.388336929611383e-8	-1.9286701202824936e-20	5.2027107891283956e-24	1.5886324864989742e-10	2.8220254237116287e-10	8.231185933684575e-9
37000000	0.0049999017153069154	2.1791874674037056e-50	-4.119186811482014e-18	6.200688246648464e-8	2.180118681877617e-16	6.388336929611383e-8	-1.928670120166627e-20	5.2027107891283956e-24	1.5886324864989742e-10	2.8220254237116287e-10	8.231185933684575e-9
37100000	0.0049999017153069154	2.1791874674037056e-50	-4.119186811482014e-18	6.200688246648464e-8	2.180118681877617e-16	6.388336929611383e-8	-1.9286701200507606e-20	5.2027107891283956e-24	1.5886324864989742e-10	2.8220254237116287e-10	8.231185933684575e-9
37200000	0.0049999017153069154	2.1791874674037056e-50	-4.119186811482014e-18	6.200688246648464e-8	2.180118681877617e-16	6.388336929611383e-8	-1.928670119934894e-20	5.2027107891283956e-24	1.5886324864989742e-10	2.8220254237116287e-10	8.231185933684575e-9
37300000	0.0049999017153069154	2.1791874674037056e-50	-4.119186811482014e-18	6.200688246648464e-8	2.180118681877617e-16	6.388336929611383e-8	-1.9286701198190276e-20	5.2027107891283956e-24	1.5886324864989742e-10	2.8220254237116287e-10	8.231185933684575e-9
37400000	0.0049999017153069154	2.1791874674037056e-50	-4.119186811482014e-18	6.200688246648464e-8	2.180118681877617e-16	6.388336929611383e-8	-1.9286701197031612e-20	5.2027107891283956e-24	1.5886324864989742e-10	2.8220254237116287e-10	8.231185933684575e-9
37500000	0.0049999017153069154	2.1791874674037056e-50	-4.119186811482014e-18	6.200688246648464e-8	2.180118681877617e-16	6.388336929611383e-8	-1.9286701195872946e-20	5.2027107891283956e-24	1.5886324864989742e-10	2.8220254237116287e-10	8.231185933684575e-9
37600000	0.0049999017153069154	2.1791874674037056e-50	-4.119186811482014e-18	6.200688246648464e-8	2.180118681877617e-16	6.388336929611383e-8	-1.9286701194714282e-20	5.2027107891283956e-24	1.5886324864989742e-10	2.8220254237116287e-10	8.231185933684575e-9
37700000	0.0049999017153069154	2.1791874674037056e-50	-4.119186811482014e-18	6.200688246648464e-8	2.180118681877617e-16	6.388336929611383e-8	-1.9286701193555616e-20	5.2027107891283956e-24	1.5886324864989742e-10	2.8220254237116287e-10	8.231185933684575e-9
37800000	0.0049999017153069154	2.1791874674037056e-50	-4.119186811482014e-18	6.200688246648464e-8	2.180118681877617e-16	6.388336929611383e-8	-1.9286701192396952e-20	5.2027107891283956e-24	1.5886324864989742e-10	2.8220254237116287e-10	8.231185933684575e-9
37900000	0.0049999017153069154	2.1791874674037056e-50	-4.119186811482014e-18	6.200688246648464e-8	2.180118681877617e-16	6.388336929611383e-8	-1.9286701191238286e-20	5.2027107891283956e-24	1.5886324864989742e-10	2.8220254237116287e-10	8.231185933684575e-9
38000000	0.0049999017153069154	2.1791874674037056e-50	-4.119186811482014e-18	6.200688246648464e-8	2.180118681877617e-16	6.388336929611383e-8	-1.9286701190079622e-20	5.2027107891283956e-24	1.5886324864989742e-10	2.8220254237116287e-10	8.231185933684575e-9
38100000	0.0049999017153069154	2.1791874674037056e-50	-4.119186811482014e-18	6.200688246648464e-8	2.180118681877617e-16	6.388336929611383e-8	-1.9286701188920956e-20	5.2027107891283956e-24	1.5886324864989742e-10	2.8220254237116287e-10	8.231185933684575e-9
38200000	0.0049999017153069154	2.1791874674037056e-50	-4.119186811482014e-18	6.200688246648464e-8	2.180118681877617e-16	6.388336929611383e-8	-1.9286701187762292e-20	5.2027107891283956e-24	1.5886324864989742e-10	2.8220254237116287e-10	8.231185933684575e-9
38300000	0.0049999017153069154	2.1791874674037056e-50	-4.119186811482014e-18	6.200688246648464e-8	2.180118681877617e-16	6.388336929611383e-8	-1.928670118660363e-20	5.2027107891283956e-24	1.5886324864989742e-10	2.8220254237116287e-10	8.231185933684575e-9
38400000	0.0049999017153069154	2.1791874674037056e-50	-4.119186811482014e-18	6.200688246648464e-8	2.180118681877617e-16	6.388336929611383e-8	-1.9286701185444962e-20	5.2027107891283956e-24	1.5886324864989742e-10	2.8220254237116287e-10	8.231185933684575e-9
38500000	0.0049999017153069154	2.1791874674037056e-50	-4.119186811482014e-18	6.200688246648464e-8	2.180118681877617e-16	6.388336929611383e-8	-1.92867011842863e-20	5.2027107891283956e-24	1.5886324864989742e-10	2.8220254237116287e-10	8.231185933684575e-9
38600000	0.0049999017153069154	2.1791874674037056e-50	-4.119186811482014e-18	6.200688246648464e-8	2.180118681877617e-16	6.388336929611383e-8	-1.9286701183127632e-20	5.2027107891283956e-24	1.5886324864989742e-10	2.8220254237116287e-10	8.231185933684575e-9
38700000	0.0049999017153069154	2.1791874674037056e-50	-4.119186811482014e-18	6.200688246648464e-8	2.180118681877617e-16	6.388336929611383e-8	-1.9286701181968968e-20	5.2027107891283956e-24	1.5886324864989742e-10	2.8220254237116287e-10	8.231185933684575e-9
38800000	0.0049999017153069154	2.1791874674037056e-50	-4.119186811482014e-18	6.200688246648464e-8	2.180118681877617e-16	6.388336929611383e-8	-1.9286701180810302e-20	5.2027107891283956e-24	1.5886324864989742e-10	2.8220254237116287e-10	8.231185933684575e-9
38900000	0.0049999017153069154	2.1791874674037056e-50	-4.119186811482014e-18	6.200688246648464e-8	2.180118681877617e-16	6.388336929611383e-8	-1.9286701179651638e-20	5.2027107891283956e-24	1.5886324864989742e-10	2.8220254237116287e-10	8.231185933684575e-9
39000000	0.0049999017153069154	2.1791874674037056e-50	-4.119186811482014e-18	6.200688246648464e-8	2.180118681877617e-16	6.388336929611383e-8	-1.9286701178492972e-20	5.2027107891283956e-24	1.5886324864989742e-10	2.8220254237116287e-10	8.231185933684575e-9
39100000	0.0049999017153069154	2.1791874674037056e-50	-4.119186811482014e-18	6.200688246648464e-8	2.180118681877617e-16	6.388336929611383e-8	-1.9286701177334308e-20	5.2027107891283956e-24	1.5886324864989742e-10	2.8220254237116287e-10	8.231185933684575e-9
39200000	0.0049999017153069154	2.1791874674037056e-50	-4.119186811482014e-18	6.200688246648464e-8	2.180118681877617e-16	6.388336929611383e-8	-1.9286701176175642e-20	5.2027107891283956e-24	1.5886324864989742e-10	2.8220254237116287e-10	8.231185933684575e-9
39300000	0.0049999017153069154	2.1791874674037056e-50	-4.119186811482014e-18	6.200688246648464e-8	2.180118681877617e-16	6.388336929611383e-8	-1.9286701175016978e-20	5.2027107891283956e-24	1.5886324864989742e-10	2.8220254237116287e-10	8.231185933684575e-9
39400000	0.0049999017153069154	2.1791874674037056e-50	-4.119186811482014e-18	6.200688246648464e-8	2.180118681877617e-16	6.388336929611383e-8	-1.9286701173858315e-20	5.2027107891283956e-24	1.5886324864989742e-10	2.8220254237116287e-10	8.231185933684575e-9
39500000	0.0049999017153069154	2.1791874674037056e-50	-4.119186811482014e-18	6.200688246648464e-8	2.180118681877617e-16	6.388336929611383e-8	-1.9286701172699648e-20	5.2027107891283956e-24	1.5886324864989742e-10	2.8220254237116287e-10	8.231185933684575e-9
39600000	0.0049999017153069154	2.1791874674037056e-50	-4.119186811482014e-18	6.200688246648464e-8	2.180118681877617e-16	6.388336929611383e-8	-1.9286701171540985e-20	5.2027107891283956e-24	1.5886324864989742e-10	2.8220254237116287e-10	8.231185933684575e-9
39700000	0.0049999017153069154	2.1791874674037056e-50	-4.119186811482014e-18	6.200688246648464e-8	2.180118681877617e-16	6.388336929611383e-8	-1.9286701170382318e-20	5.2027107891283956e-24	1.5886324864989742e-10	2.8220254237116287e-10	8.231185933684575e-9
39800000	0.0049999017153069154	2.1791874674037056e-50	-4.119186811482014e-18	6.200688246648464e-8	2.180118681877617e-16	6.388336929611383e-8	-1.9286701169223655e-20	5.2027107891283956e-24	1.5886324864989742e-10	2.8220254237116287e-10	8.231185933684575e-9
39900000	0.0049999017153069154	2.1791874674037056e-50	-4.119186811482014e-18	6.200688246648464e-8	2.180118681877617e-16	6.388336929611383e-8	-1.9286701168064988e-20	5.2027107891283956e-24	1.5886324864989742e-10	2.8220254237116287e-10	8.231185933684575e-9
40000000	0.0049999017153069154	2.1791874674037056e-50	-4.119186811482014e-18	6.200688246648464e-8	2.180118681877617e-16	6.388336929611383e-8	-1.9286701166906325e-20	5.2027107891283956e-24	1.5886324864989742e-10	2.8220254237116287e-10	8.231185933684575e-9
40100000	0.0049999017153069154	2.1791874674037056e-50	-4.119186811482014e-18	6.200688246648464e-8	2.180118681877617e-16	6.388336929611383e-8	-1.9286701165747658e-20	5.2027107891283956e-24	1.5886324864989742e-10	2.8220254237116287e-10	8.231185933684575e-9
40200000	0.0049999017153069154	2.179187467403705e-50	-4.119186811482014e-18	6.200688246648464e-8	2.180118681877617e-16	6.388336929611383e-8	-1.9286701164588994e-20	5.2027107891283956e-24	1.5886324864989742e-10	2.8220254237116287e-10	8.231185933684575e-9
40300000	0.0049999017153069154	2.179187467403705e-50	-4.119186811482014e-18	6.200688246648464e-8	2.180118681877617e-16	6.388336929611383e-8	-1.9286701163430328e-20	5.2027107891283956e-24	1.5886324864989742e-10	2.8220254237116287e-10	8.231185933684575e-9
40400000	0.0049999017153069154	2.179187467403705e-50	-4.119186811482014e-18	6.200688246648464e-8	2.180118681877617e-16	6.388336929611383e-8	-1.9286701162271664e-20	5.2027107891283956e-24	1.5886324864989742e-10	2.8220254237116287e-10	8.231185933684575e-9
40500000	0.0049999017153069154	2.179187467403705e-50	-4.119186811482014e-18	6.200688246648464e-8	2.180118681877617e-16	6.388336929611383e-8	-1.9286701161113e-20	5.2027107891283956e-24	1.5886324864989742e-10	2.8220254237116287e-10	8.231185933684575e-9
40600000	0.0049999017153069154	2.179187467403705e-50	-4.119186811482014e-18	6.200688246648464e-8	2.180118681877617e-16	6.388336929611383e-8	-1.9286701159954334e-20	5.2027107891283956e-24	1.5886324864989742e-10	2.8220254237116287e-10	8.231185933684575e-9
40700000	0.0049999017153069154	2.179187467403705e-50	-4.119186811482014e-18	6.200688246648464e-8	2.180118681877617e-16	6.388336929611383e-8	-1.928670115879567e-20	5.2027107891283956e-24	1.5886324864989742e-10	2.8220254237116287e-10	8.231185933684575e-9
40800000	0.0049999017153069154	2.179187467403705e-50	-4.119186811482014e-18	6.200688246648464e-8	2.180118681877617e-16	6.388336929611383e-8	-1.9286701157637004e-20	5.2027107891283956e-24	1.5886324864989742e-10	2.8220254237116287e-10	8.231185933684575e-9
40900000	0.0049999017153069154	2.179187467403705e-50	-4.119186811482014e-18	6.200688246648464e-8	2.180118681877617e-16	6.388336929611383e-8	-1.928670115647834e-20	5.2027107891283956e-24	1.5886324864989742e-10	2.8220254237116287e-10	8.231185933684575e-9
41000000	0.0049999017153069154	2.179187467403705e-50	-4.119186811482014e-18	6.200688246648464e-8	2.180118681877617e-16	6.388336929611383e-8	-1.9286701155319674e-20	5.2027107891283956e-24	1.5886324864989742e-10	2.8220254237116287e-10	8.231185933684575e-9
41100000	0.0049999017153069154	2.179187467403705e-50	-4.119186811482014e-18	6.200688246648464e-8	2.180118681877617e-16	6.388336929611383e-8	-1.928670115416101e-20	5.2027107891283956e-24	1.5886324864989742e-10	2.8220254237116287e-10	8.231185933684575e-9
41200000	0.0049999017153069154	2.179187467403705e-50	-4.119186811482014e-18	6.200688246648464e-8	2.180118681877617e-16	6.388336929611383e-8	-1.9286701153002344e-20	5.2027107891283956e-24	1.5886324864989742e-10	2.8220254237116287e-10	8.231185933684575e-9
41300000	0.0049999017153069154	2.179187467403705e-50	-4.119186811482014e-18	6.200688246648464e-8	2.180118681877617e-16	6.388336929611383e-8	-1.928670115184368e-20	5.202710789128395e-24	1.5886324864989742e-10	2.8220254237116287e-10	8.231185933684575e-9
41400000	0.0049999017153069154	2.179187467403705e-50	-4.119186811482014e-18	6.200688246648464e-8	2.180118681877617e-16	6.388336929611383e-8	-1.9286701150685017e-20	5.202710789128395e-24	1.5886324864989742e-10	2.8220254237116287e-10	8.231185933684575e-9
41500000	0.0049999017153069154	2.179187467403705e-50	-4.119186811482014e-18	6.200688246648464e-8	2.180118681877617e-16	6.388336929611383e-8	-1.928670114952635e-20	5.202710789128395e-24	1.5886324864989742e-10	2.8220254237116287e-10	8.231185933684575e-9
41600000	0.0049999017153069154	2.179187467403705e-50	-4.119186811482014e-18	6.200688246648464e-8	2.180118681877617e-16	6.388336929611383e-8	-1.9286701148367687e-20	5.202710789128395e-24	1.5886324864989742e-10	2.822025423711628e-10	8.231185933684575e-9
41700000	0.0049999017153069154	2.179187467403705e-50	-4.119186811482014e-18	6.200688246648464e-8	2.180118681877617e-16	6.388336929611383e-8	-1.928670114720902e-20	5.202710789128395e-24	1.5886324864989742e-10	2.822025423711628e-10	8.231185933684575e-9
41800000	0.004999901715306915	2.179187467403705e-50	-4.119186811482014e-18	6.200688246648464e-8	2.180118681877617e-16	6.388336929611383e-8	-1.9286701146050357e-20	5.202710789128395e-24	1.5886324864989742e-10	2.822025423711628e-10	8.231185933684575e-9
41900000	0.004999901715306915	2.179187467403705e-50	-4.119186811482014e-18	6.200688246648464e-8	2.180118681877617e-16	6.388336929611383e-8	-1.928670114489169e-20	5.202710789128395e-24	1.5886324864989742e-10	2.822025423711628e-10	8.231185933684577e-9
42000000	0.004999901715306915	2.179187467403705e-50	-4.119186811482014e-18	6.200688246648464e-8	2.180118681877617e-16	6.388336929611383e-8	-1.9286701143733027e-20	5.202710789128395e-24	1.5886324864989742e-10	2.822025423711628e-10	8.231185933684577e-9
42100000	0.004999901715306915	2.179187467403705e-50	-4.119186811482014e-18	6.200688246648464e-8	2.180118681877617e-16	6.388336929611383e-8	-1.928670114257436e-20	5.202710789128395e-24	1.5886324864989742e-10	2.822025423711628e-10	8.231185933684577e-9
42200000	0.004999901715306915	2.179187467403705e-50	-4.119186811482014e-18	6.200688246648464e-8	2.180118681877617e-16	6.388336929611383e-8	-1.9286701141415697e-20	5.202710789128395e-24	1.5886324864989742e-10	2.822025423711628e-10	8.231185933684577e-9
42300000	0.004999901715306915	2.179187467403705e-50	-4.119186811482014e-18	6.200688246648464e-8	2.180118681877617e-16	6.388336929611383e-8	-1.928670114025703e-20	5.202710789128395e-24	1.5886324864989742e-10	2.822025423711628e-10	8.231185933684577e-9
42400000	0.004999901715306915	2.179187467403705e-50	-4.119186811482014e-18	6.200688246648464e-8	2.180118681877617e-16	6.388336929611383e-8	-1.9286701139098367e-20	5.202710789128395e-24	1.5886324864989742e-10	2.822025423711628e-10	8.231185933684577e-9
42500000	0.004999901715306915	2.179187467403705e-50	-4.119186811482014e-18	6.200688246648464e-8	2.180118681877617e-16	6.388336929611383e-8	-1.9286701137939703e-20	5.202710789128395e-24	1.5886324864989742e-10	2.822025423711628e-10	8.231185933684577e-9
42600000	0.004999901715306915	2.179187467403705e-50	-4.119186811482014e-18	6.200688246648464e-8	2.180118681877617e-16	6.388336929611383e-8	-1.9286701136781037e-20	5.202710789128395e-24	1.5886324864989742e-10	2.822025423711628e-10	8.231185933684577e-9
42700000	0.004999901715306915	2.179187467403705e-50	-4.119186811482014e-18	6.200688246648464e-8	2.180118681877617e-16	6.388336929611383e-8	-1.9286701135622373e-20	5.202710789128395e-24	1.5886324864989742e-10	2.822025423711628e-10	8.231185933684577e-9
42800000	0.004999901715306915	2.179187467403705e-50	-4.119186811482014e-18	6.200688246648464e-8	2.180118681877617e-16	6.388336929611383e-8	-1.9286701134463707e-20	5.202710789128395e-24	1.5886324864989742e-10	2.822025423711628e-10	8.231185933684577e-9
42900000	0.004999901715306915	2.179187467403705e-50	-4.119186811482014e-18	6.200688246648464e-8	2.180118681877617e-16	6.388336929611383e-8	-1.9286701133305043e-20	5.202710789128395e-24	1.5886324864989742e-10	2.822025423711628e-10	8.231185933684577e-9
43000000	0.004999901715306915	2.179187467403705e-50	-4.119186811482014e-18	6.200688246648464e-8	2.180118681877617e-16	6.388336929611383e-8	-1.9286701132146377e-20	5.202710789128395e-24	1.5886324864989742e-10	2.822025423711628e-10	8.231185933684577e-9
43100000	0.004999901715306915	2.1791874674037046e-50	-4.119186811482014e-18	6.200688246648464e-8	2.180118681877617e-16	6.388336929611383e-8	-1.9286701130987713e-20	5.202710789128395e-24	1.5886324864989742e-10	2.822025423711628e-10	8.231185933684577e-9
43200000	0.004999901715306915	2.1791874674037046e-50	-4.119186811482014e-18	6.200688246648464e-8	2.180118681877617e-16	6.388336929611383e-8	-1.9286701129829046e-20	5.202710789128395e-24	1.5886324864989742e-10	2.822025423711628e-10	8.231185933684577e-9
43300000	0.004999901715306915	2.1791874674037046e-50	-4.119186811482014e-18	6.200688246648464e-8	2.180118681877617e-16	6.388336929611383e-8	-1.9286701128670383e-20	5.202710789128395e-24	1.5886324864989742e-10	2.822025423711628e-10	8.231185933684577e-9
43400000	0.004999901715306915	2.1791874674037046e-50	-4.119186811482014e-18	6.200688246648464e-8	2.180118681877617e-16	6.388336929611383e-8	-1.928670112751172e-20	5.202710789128395e-24	1.5886324864989742e-10	2.822025423711628e-10	8.231185933684577e-9
43500000	0.004999901715306915	2.1791874674037046e-50	-4.119186811482014e-18	6.200688246648464e-8	2.180118681877617e-16	6.388336929611383e-8	-1.9286701126353053e-20	5.202710789128395e-24	1.5886324864989742e-10	2.822025423711628e-10	8.231185933684577e-9
43600000	0.004999901715306915	2.1791874674037046e-50	-4.119186811482014e-18	6.200688246648464e-8	2.180118681877617e-16	6.388336929611383e-8	-1.928670112519439e-20	5.202710789128395e-24	1.5886324864989742e-10	2.822025423711628e-10	8.231185933684577e-9
43700000	0.004999901715306915	2.1791874674037046e-50	-4.119186811482014e-18	6.200688246648464e-8	2.180118681877617e-16	6.388336929611383e-8	-1.9286701124035723e-20	5.202710789128395e-24	1.5886324864989742e-10	2.822025423711628e-10	8.231185933684577e-9
43800000	0.004999901715306915	2.1791874674037046e-50	-4.119186811482014e-18	6.200688246648464e-8	2.180118681877617e-16	6.388336929611383e-8	-1.928670112287706e-20	5.202710789128395e-24	1.5886324864989742e-10	2.822025423711628e-10	8.231185933684577e-9
43900000	0.004999901715306915	2.1791874674037046e-50	-4.119186811482014e-18	6.200688246648464e-8	2.180118681877617e-16	6.388336929611383e-8	-1.9286701121718393e-20	5.202710789128395e-24	1.5886324864989742e-10	2.822025423711628e-10	8.231185933684577e-9
44000000	0.004999901715306915	2.1791874674037046e-50	-4.119186811482014e-18	6.200688246648464e-8	2.180118681877617e-16	6.388336929611383e-8	-1.928670112055973e-20	5.202710789128395e-24	1.5886324864989742e-10	2.822025423711628e-10	8.231185933684577e-9
44100000	0.004999901715306915	2.1791874674037046e-50	-4.119186811482014e-18	6.200688246648464e-8	2.180118681877617e-16	6.388336929611383e-8	-1.9286701119401063e-20	5.202710789128395e-24	1.5886324864989742e-10	2.822025423711628e-10	8.231185933684577e-9
44200000	0.004999901715306915	2.1791874674037046e-50	-4.119186811482014e-18	6.200688246648464e-8	2.180118681877617e-16	6.388336929611383e-8	-1.92867011182424e-20	5.202710789128395e-24	1.5886324864989742e-10	2.822025423711628e-10	8.231185933684577e-9
44300000	0.004999901715306915	2.1791874674037046e-50	-4.119186811482014e-18	6.200688246648464e-8	2.180118681877617e-16	6.388336929611383e-8	-1.9286701117083733e-20	5.202710789128395e-24	1.5886324864989742e-10	2.822025423711628e-10	8.231185933684577e-9
44400000	0.004999901715306915	2.1791874674037046e-50	-4.119186811482014e-18	6.200688246648464e-8	2.180118681877617e-16	6.388336929611383e-8	-1.928670111592507e-20	5.202710789128395e-24	1.5886324864989742e-10	2.822025423711628e-10	8.231185933684577e-9
44500000	0.004999901715306915	2.1791874674037046e-50	-4.119186811482014e-18	6.200688246648464e-8	2.180118681877617e-16	6.388336929611383e-8	-1.9286701114766406e-20	5.202710789128395e-24	1.5886324864989742e-10	2.822025423711628e-10	8.231185933684577e-9
44600000	0.004999901715306915	2.1791874674037046e-50	-4.119186811482014e-18	6.200688246648464e-8	2.180118681877617e-16	6.388336929611383e-8	-1.928670111360774e-20	5.202710789128395e-24	1.5886324864989742e-10	2.822025423711628e-10	8.231185933684577e-9
44700000	0.004999901715306915	2.1791874674037046e-50	-4.119186811482014e-18	6.200688246648464e-8	2.180118681877617e-16	6.388336929611383e-8	-1.9286701112449075e-20	5.202710789128395e-24	1.5886324864989742e-10	2.822025423711628e-10	8.231185933684577e-9
44800000	0.004999901715306915	2.1791874674037046e-50	-4.119186811482014e-18	6.200688246648464e-8	2.180118681877617e-16	6.388336929611383e-8	-1.928670111129041e-20	5.202710789128395e-24	1.5886324864989742e-10	2.822025423711628e-10	8.231185933684577e-9
44900000	0.004999901715306915	2.1791874674037046e-50	-4.119186811482014e-18	6.200688246648464e-8	2.180118681877617e-16	6.388336929611383e-8	-1.9286701110131745e-20	5.202710789128395e-24	1.5886324864989742e-10	2.822025423711628e-10	8.231185933684577e-9
45000000	0.004999901715306915	2.1791874674037046e-50	-4.119186811482014e-18	6.200688246648464e-8	2.180118681877617e-16	6.388336929611383e-8	-1.928670110897308e-20	5.202710789128395e-24	1.5886324864989742e-10	2.822025423711628e-10	8.231185933684577e-9
45100000	0.004999901715306915	2.1791874674037046e-50	-4.119186811482014e-18	6.200688246648464e-8	2.180118681877617e-16	6.388336929611383e-8	-1.9286701107814415e-20	5.202710789128395e-24	1.5886324864989742e-10	2.822025423711628e-10	8.231185933684577e-9
45200000	0.004999901715306915	2.1791874674037046e-50	-4.119186811482014e-18	6.200688246648464e-8	2.180118681877617e-16	6.388336929611383e-8	-1.928670110665575e-20	5.202710789128395e-24	1.5886324864989742e-10	2.822025423711628e-10	8.231185933684577e-9
45300000	0.004999901715306915	2.1791874674037046e-50	-4.119186811482014e-18	6.200688246648464e-8	2.180118681877617e-16	6.388336929611383e-8	-1.9286701105497085e-20	5.202710789128395e-24	1.5886324864989742e-10	2.822025423711628e-10	8.231185933684577e-9
45400000	0.004999901715306915	2.1791874674037046e-50	-4.119186811482014e-18	6.200688246648464e-8	2.180118681877617e-16	6.388336929611383e-8	-1.9286701104338422e-20	5.202710789128395e-24	1.5886324864989742e-10	2.822025423711628e-10	8.231185933684577e-9
45500000	0.004999901715306915	2.1791874674037046e-50	-4.119186811482014e-18	6.200688246648464e-8	2.180118681877617e-16	6.388336929611383e-8	-1.9286701103179755e-20	5.202710789128395e-24	1.5886324864989742e-10	2.822025423711628e-10	8.231185933684577e-9
45600000	0.004999901715306915	2.1791874674037046e-50	-4.119186811482014e-18	6.200688246648464e-8	2.180118681877617e-16	6.388336929611383e-8	-1.9286701102021092e-20	5.202710789128395e-24	1.5886324864989742e-10	2.822025423711628e-10	8.231185933684577e-9
45700000	0.004999901715306915	2.1791874674037046e-50	-4.119186811482014e-18	6.200688246648464e-8	2.180118681877617e-16	6.388336929611383e-8	-1.9286701100862425e-20	5.202710789128395e-24	1.5886324864989742e-10	2.822025423711628e-10	8.231185933684577e-9
45800000	0.004999901715306915	2.1791874674037046e-50	-4.119186811482014e-18	6.200688246648464e-8	2.180118681877617e-16	6.388336929611383e-8	-1.9286701099703762e-20	5.202710789128395e-24	1.5886324864989742e-10	2.822025423711628e-10	8.231185933684577e-9
45900000	0.004999901715306915	2.1791874674037046e-50	-4.119186811482014e-18	6.200688246648464e-8	2.180118681877617e-16	6.388336929611383e-8	-1.9286701098545095e-20	5.202710789128395e-24	1.5886324864989742e-10	2.822025423711628e-10	8.231185933684577e-9
46000000	0.004999901715306915	2.1791874674037046e-50	-4.119186811482014e-18	6.200688246648464e-8	2.180118681877617e-16	6.388336929611383e-8	-1.9286701097386432e-20	5.202710789128395e-24	1.5886324864989742e-10	2.822025423711628e-10	8.231185933684577e-9
46100000	0.004999901715306915	2.1791874674037046e-50	-4.119186811482014e-18	6.200688246648464e-8	2.180118681877617e-16	6.388336929611383e-8	-1.9286701096227765e-20	5.202710789128395e-24	1.5886324864989742e-10	2.822025423711628e-10	8.231185933684577e-9
46200000	0.004999901715306915	2.1791874674037046e-50	-4.119186811482014e-18	6.200688246648464e-8	2.180118681877617e-16	6.388336929611383e-8	-1.92867010950691e-20	5.202710789128395e-24	1.5886324864989742e-10	2.822025423711628e-10	8.231185933684577e-9
46300000	0.004999901715306915	2.1791874674037046e-50	-4.119186811482014e-18	6.200688246648464e-8	2.180118681877617e-16	6.388336929611383e-8	-1.9286701093910438e-20	5.202710789128395e-24	1.5886324864989742e-10	2.822025423711628e-10	8.231185933684577e-9
46400000	0.004999901715306915	2.1791874674037046e-50	-4.119186811482014e-18	6.200688246648464e-8	2.180118681877617e-16	6.388336929611383e-8	-1.928670109275177e-20	5.202710789128395e-24	1.5886324864989742e-10	2.822025423711628e-10	8.231185933684577e-9
46500000	0.004999901715306915	2.1791874674037046e-50	-4.119186811482014e-18	6.200688246648464e-8	2.180118681877617e-16	6.388336929611383e-8	-1.9286701091593108e-20	5.202710789128395e-24	1.5886324864989742e-10	2.822025423711628e-10	8.231185933684577e-9
46600000	0.004999901715306915	2.1791874674037046e-50	-4.119186811482014e-18	6.200688246648464e-8	2.180118681877617e-16	6.388336929611383e-8	-1.928670109043444e-20	5.202710789128395e-24	1.5886324864989742e-10	2.822025423711628e-10	8.231185933684577e-9
46700000	0.004999901715306915	2.1791874674037046e-50	-4.119186811482014e-18	6.200688246648464e-8	2.180118681877617e-16	6.388336929611383e-8	-1.9286701089275778e-20	5.202710789128395e-24	1.5886324864989742e-10	2.822025423711628e-10	8.231185933684577e-9
46800000	0.004999901715306915	2.1791874674037046e-50	-4.119186811482014e-18	6.200688246648464e-8	2.180118681877617e-16	6.388336929611383e-8	-1.928670108811711e-20	5.202710789128395e-24	1.5886324864989742e-10	2.822025423711628e-10	8.231185933684577e-9
46900000	0.004999901715306915	2.1791874674037046e-50	-4.119186811482014e-18	6.200688246648464e-8	2.180118681877617e-16	6.388336929611383e-8	-1.9286701086958448e-20	5.202710789128395e-24	1.5886324864989742e-10	2.822025423711628e-10	8.231185933684577e-9
47000000	0.004999901715306915	2.1791874674037046e-50	-4.119186811482014e-18	6.200688246648464e-8	2.180118681877617e-16	6.388336929611383e-8	-1.928670108579978e-20	5.202710789128395e-24	1.5886324864989742e-10	2.822025423711628e-10	8.231185933684577e-9
47100000	0.004999901715306915	2.1791874674037046e-50	-4.119186811482014e-18	6.200688246648464e-8	2.180118681877617e-16	6.388336929611383e-8	-1.9286701084641118e-20	5.202710789128395e-24	1.5886324864989742e-10	2.822025423711628e-10	8.231185933684577e-9
47200000	0.004999901715306915	2.1791874674037046e-50	-4.119186811482014e-18	6.200688246648464e-8	2.180118681877617e-16	6.388336929611383e-8	-1.928670108348245e-20	5.202710789128395e-24	1.5886324864989742e-10	2.822025423711628e-10	8.231185933684577e-9
47300000	0.004999901715306915	2.1791874674037046e-50	-4.119186811482014e-18	6.200688246648464e-8	2.180118681877617e-16	6.388336929611383e-8	-1.9286701082323788e-20	5.202710789128395e-24	1.5886324864989742e-10	2.822025423711628e-10	8.231185933684577e-9
47400000	0.004999901715306915	2.1791874674037046e-50	-4.119186811482014e-18	6.200688246648464e-8	2.180118681877617e-16	6.388336929611383e-8	-1.9286701081165124e-20	5.202710789128395e-24	1.5886324864989742e-10	2.822025423711628e-10	8.231185933684577e-9
47500000	0.004999901715306915	2.1791874674037046e-50	-4.119186811482014e-18	6.200688246648464e-8	2.180118681877617e-16	6.388336929611383e-8	-1.9286701080006458e-20	5.202710789128395e-24	1.5886324864989742e-10	2.822025423711628e-10	8.231185933684577e-9
47600000	0.004999901715306915	2.1791874674037046e-50	-4.119186811482014e-18	6.200688246648464e-8	2.180118681877617e-16	6.388336929611383e-8	-1.9286701078847794e-20	5.202710789128395e-24	1.5886324864989742e-10	2.822025423711628e-10	8.231185933684577e-9
47700000	0.004999901715306915	2.1791874674037046e-50	-4.119186811482014e-18	6.200688246648464e-8	2.180118681877617e-16	6.388336929611383e-8	-1.9286701077689128e-20	5.202710789128395e-24	1.5886324864989742e-10	2.822025423711628e-10	8.231185933684577e-9
47800000	0.004999901715306915	2.1791874674037046e-50	-4.119186811482014e-18	6.200688246648464e-8	2.180118681877617e-16	6.388336929611383e-8	-1.9286701076530464e-20	5.202710789128395e-24	1.5886324864989742e-10	2.822025423711628e-10	8.231185933684577e-9
47900000	0.004999901715306915	2.1791874674037046e-50	-4.119186811482014e-18	6.200688246648464e-8	2.180118681877617e-16	6.388336929611383e-8	-1.9286701075371797e-20	5.202710789128395e-24	1.5886324864989742e-10	2.822025423711628e-10	8.231185933684577e-9
48000000	0.004999901715306915	2.1791874674037046e-50	-4.119186811482014e-18	6.200688246648464e-8	2.180118681877617e-16	6.388336929611383e-8	-1.9286701074213134e-20	5.202710789128395e-24	1.5886324864989742e-10	2.822025423711628e-10	8.231185933684577e-9
48100000	0.004999901715306915	2.1791874674037046e-50	-4.119186811482014e-18	6.200688246648464e-8	2.180118681877617e-16	6.388336929611383e-8	-1.9286701073054467e-20	5.202710789128395e-24	1.5886324864989742e-10	2.822025423711628e-10	8.231185933684577e-9
48200000	0.004999901715306915	2.1791874674037046e-50	-4.119186811482014e-18	6.200688246648464e-8	2.180118681877617e-16	6.388336929611383e-8	-1.9286701071895804e-20	5.202710789128395e-24	1.5886324864989742e-10	2.822025423711628e-10	8.231185933684577e-9
48300000	0.004999901715306915	2.1791874674037046e-50	-4.119186811482014e-18	6.200688246648464e-8	2.180118681877617e-16	6.388336929611383e-8	-1.928670107073714e-20	5.202710789128395e-24	1.5886324864989742e-10	2.822025423711628e-10	8.231185933684577e-9
48400000	0.004999901715306915	2.1791874674037046e-50	-4.119186811482014e-18	6.200688246648464e-8	2.180118681877617e-16	6.388336929611383e-8	-1.9286701069578474e-20	5.202710789128395e-24	1.5886324864989742e-10	2.822025423711628e-10	8.231185933684577e-9
48500000	0.004999901715306915	2.1791874674037046e-50	-4.119186811482014e-18	6.200688246648464e-8	2.180118681877617e-16	6.388336929611383e-8	-1.928670106841981e-20	5.202710789128395e-24	1.5886324864989742e-10	2.822025423711628e-10	8.231185933684577e-9
48600000	0.004999901715306915	2.1791874674037046e-50	-4.119186811482014e-18	6.200688246648464e-8	2.180118681877617e-16	6.388336929611383e-8	-1.9286701067261144e-20	5.202710789128395e-24	1.5886324864989742e-10	2.822025423711628e-10	8.231185933684577e-9
48700000	0.004999901715306915	2.1791874674037046e-50	-4.119186811482014e-18	6.200688246648464e-8	2.180118681877617e-16	6.388336929611383e-8	-1.928670106610248e-20	5.202710789128395e-24	1.5886324864989742e-10	2.822025423711628e-10	8.231185933684577e-9
48800000	0.004999901715306915	2.1791874674037046e-50	-4.119186811482014e-18	6.200688246648464e-8	2.180118681877617e-16	6.388336929611383e-8	-1.9286701064943814e-20	5.202710789128395e-24	1.5886324864989742e-10	2.822025423711628e-10	8.231185933684577e-9
48900000	0.004999901715306915	2.1791874674037046e-50	-4.119186811482014e-18	6.200688246648464e-8	2.180118681877617e-16	6.388336929611383e-8	-1.928670106378515e-20	5.202710789128395e-24	1.5886324864989742e-10	2.822025423711628e-10	8.231185933684577e-9
49000000	0.004999901715306915	2.1791874674037046e-50	-4.119186811482014e-18	6.200688246648464e-8	2.180118681877617e-16	6.388336929611383e-8	-1.9286701062626484e-20	5.202710789128395e-24	1.5886324864989742e-10	2.822025423711628e-10	8.231185933684577e-9
49100000	0.004999901715306915	2.1791874674037046e-50	-4.119186811482014e-18	6.200688246648464e-8	2.180118681877617e-16	6.388336929611383e-8	-1.928670106146782e-20	5.202710789128395e-24	1.5886324864989742e-10	2.822025423711628e-10	8.231185933684577e-9
49200000	0.004999901715306915	2.1791874674037046e-50	-4.119186811482014e-18	6.200688246648464e-8	2.180118681877617e-16	6.388336929611383e-8	-1.9286701060309154e-20	5.202710789128395e-24	1.5886324864989742e-10	2.822025423711628e-10	8.231185933684577e-9
49300000	0.004999901715306915	2.1791874674037046e-50	-4.119186811482014e-18	6.200688246648464e-8	2.180118681877617e-16	6.388336929611383e-8	-1.928670105915049e-20	5.202710789128395e-24	1.5886324864989742e-10	2.822025423711628e-10	8.231185933684577e-9
49400000	0.004999901715306915	2.1791874674037046e-50	-4.119186811482014e-18	6.200688246648464e-8	2.180118681877617e-16	6.388336929611383e-8	-1.9286701057991826e-20	5.202710789128395e-24	1.5886324864989742e-10	2.822025423711628e-10	8.231185933684577e-9
49500000	0.004999901715306915	2.1791874674037046e-50	-4.119186811482014e-18	6.200688246648464e-8	2.180118681877617e-16	6.388336929611383e-8	-1.928670105683316e-20	5.202710789128395e-24	1.5886324864989742e-10	2.822025423711628e-10	8.231185933684577e-9
49600000	0.004999901715306915	2.1791874674037046e-50	-4.119186811482014e-18	6.200688246648464e-8	2.180118681877617e-16	6.388336929611383e-8	-1.9286701055674496e-20	5.202710789128395e-24	1.5886324864989742e-10	2.822025423711628e-10	8.231185933684577e-9
49700000	0.004999901715306915	2.1791874674037046e-50	-4.119186811482014e-18	6.200688246648464e-8	2.180118681877617e-16	6.388336929611383e-8	-1.928670105451583e-20	5.202710789128395e-24	1.5886324864989742e-10	2.822025423711628e-10	8.231185933684577e-9
49800000	0.004999901715306915	2.179187467403705e-50	-4.119186811482014e-18	6.200688246648464e-8	2.180118681877617e-16	6.388336929611383e-8	-1.9286701053357166e-20	5.202710789128395e-24	1.5886324864989742e-10	2.822025423711628e-10	8.231185933684577e-9
49900000	0.004999901715306915	2.179187467403705e-50	-4.119186811482014e-18	6.200688246648464e-8	2.180118681877617e-16	6.388336929611383e-8	-1.92867010521985e-20	5.202710789128395e-24	1.5886324864989742e-10	2.822025423711628e-10	8.231185933684577e-9
50000000	0.004999901715306915	2.179187467403705e-50	-4.119186811482014e-18	6.200688246648464e-8	2.180118681877617e-16	6.388336929611383e-8	-1.9286701051039836e-20	5.202710789128395e-24	1.5886324864989742e-10	2.822025423711628e-10	8.231185933684577e-9
50100000	0.004999901715306915	2.179187467403705e-50	-4.119186811482014e-18	6.200688246648464e-8	2.180118681877617e-16	6.388336929611383e-8	-1.928670104988117e-20	5.202710789128395e-24	1.5886324864989742e-10	2.822025423711628e-10	8.231185933684577e-9
50200000	0.004999901715306915	2.179187467403705e-50	-4.119186811482014e-18	6.200688246648464e-8	2.180118681877617e-16	6.388336929611383e-8	-1.9286701048722506e-20	5.202710789128395e-24	1.5886324864989742e-10	2.822025423711628e-10	8.231185933684577e-9
50300000	0.004999901715306915	2.179187467403705e-50	-4.119186811482014e-18	6.200688246648464e-8	2.180118681877617e-16	6.388336929611383e-8	-1.928670104756384e-20	5.202710789128395e-24	1.5886324864989742e-10	2.822025423711628e-10	8.231185933684577e-9
50400000	0.004999901715306915	2.179187467403705e-50	-4.119186811482014e-18	6.200688246648464e-8	2.180118681877617e-16	6.388336929611383e-8	-1.9286701046405176e-20	5.202710789128395e-24	1.5886324864989742e-10	2.822025423711628e-10	8.231185933684577e-9
50500000	0.004999901715306915	2.179187467403705e-50	-4.119186811482014e-18	6.200688246648464e-8	2.180118681877617e-16	6.388336929611383e-8	-1.9286701045246513e-20	5.202710789128395e-24	1.5886324864989742e-10	2.822025423711628e-10	8.231185933684577e-9
50600000	0.004999901715306915	2.179187467403705e-50	-4.119186811482014e-18	6.200688246648464e-8	2.180118681877617e-16	6.388336929611383e-8	-1.9286701044087846e-20	5.202710789128395e-24	1.5886324864989742e-10	2.822025423711628e-10	8.231185933684577e-9
50700000	0.004999901715306915	2.179187467403705e-50	-4.119186811482014e-18	6.200688246648464e-8	2.180118681877617e-16	6.388336929611383e-8	-1.9286701042929183e-20	5.202710789128395e-24	1.5886324864989742e-10	2.822025423711628e-10	8.231185933684577e-9
50800000	0.004999901715306915	2.179187467403705e-50	-4.119186811482014e-18	6.200688246648464e-8	2.180118681877617e-16	6.388336929611383e-8	-1.9286701041770516e-20	5.202710789128395e-24	1.5886324864989742e-10	2.822025423711628e-10	8.231185933684577e-9
50900000	0.004999901715306915	2.179187467403705e-50	-4.119186811482014e-18	6.200688246648464e-8	2.180118681877617e-16	6.388336929611383e-8	-1.9286701040611852e-20	5.202710789128395e-24	1.5886324864989742e-10	2.822025423711628e-10	8.231185933684577e-9
51000000	0.004999901715306915	2.179187467403705e-50	-4.119186811482014e-18	6.200688246648464e-8	2.180118681877617e-16	6.388336929611383e-8	-1.9286701039453186e-20	5.202710789128395e-24	1.5886324864989742e-10	2.822025423711628e-10	8.231185933684577e-9
51100000	0.004999901715306915	2.179187467403705e-50	-4.119186811482014e-18	6.200688246648464e-8	2.180118681877617e-16	6.388336929611383e-8	-1.9286701038294522e-20	5.202710789128395e-24	1.5886324864989742e-10	2.822025423711628e-10	8.231185933684577e-9
51200000	0.004999901715306915	2.179187467403705e-50	-4.119186811482014e-18	6.200688246648464e-8	2.180118681877617e-16	6.388336929611383e-8	-1.9286701037135856e-20	5.202710789128395e-24	1.5886324864989742e-10	2.822025423711628e-10	8.231185933684577e-9
51300000	0.004999901715306915	2.179187467403705e-50	-4.119186811482014e-18	6.200688246648464e-8	2.180118681877617e-16	6.388336929611383e-8	-1.9286701035977192e-20	5.202710789128395e-24	1.5886324864989742e-10	2.822025423711628e-10	8.231185933684577e-9
51400000	0.004999901715306915	2.179187467403705e-50	-4.119186811482014e-18	6.200688246648464e-8	2.180118681877617e-16	6.388336929611383e-8	-1.928670103481853e-20	5.202710789128395e-24	1.5886324864989742e-10	2.822025423711628e-10	8.231185933684577e-9
51500000	0.004999901715306915	2.179187467403705e-50	-4.119186811482014e-18	6.200688246648464e-8	2.180118681877617e-16	6.388336929611383e-8	-1.9286701033659862e-20	5.202710789128395e-24	1.5886324864989742e-10	2.822025423711628e-10	8.231185933684577e-9
51600000	0.004999901715306915	2.179187467403705e-50	-4.119186811482014e-18	6.200688246648464e-8	2.180118681877617e-16	6.388336929611383e-8	-1.92867010325012e-20	5.2027107891283956e-24	1.5886324864989742e-10	2.822025423711628e-10	8.231185933684577e-9
51700000	0.004999901715306915	2.179187467403705e-50	-4.119186811482014e-18	6.200688246648464e-8	2.180118681877617e-16	6.388336929611383e-8	-1.9286701031342532e-20	5.2027107891283956e-24	1.5886324864989742e-10	2.822025423711628e-10	8.231185933684575e-9
51800000	0.004999901715306915	2.179187467403705e-50	-4.119186811482014e-18	6.200688246648464e-8	2.1801186818776172e-16	6.388336929611383e-8	-1.928670103018387e-20	5.2027107891283956e-24	1.5886324864989742e-10	2.822025423711628e-10	8.231185933684575e-9
51900000	0.004999901715306915	2.179187467403705e-50	-4.119186811482014e-18	6.200688246648464e-8	2.1801186818776172e-16	6.388336929611383e-8	-1.9286701029025202e-20	5.2027107891283956e-24	1.5886324864989742e-10	2.822025423711628e-10	8.231185933684575e-9
52000000	0.004999901715306915	2.179187467403705e-50	-4.119186811482014e-18	6.200688246648464e-8	2.1801186818776172e-16	6.388336929611383e-8	-1.928670102786654e-20	5.2027107891283956e-24	1.5886324864989742e-10	2.822025423711628e-10	8.231185933684575e-9
52100000	0.0049999017153069154	2.179187467403705e-50	-4.119186811482014e-18	6.200688246648464e-8	2.1801186818776172e-16	6.388336929611383e-8	-1.9286701026707872e-20	5.2027107891283956e-24	1.5886324864989742e-10	2.822025423711628e-10	8.231185933684575e-9
52200000	0.0049999017153069154	2.179187467403705e-50	-4.119186811482014e-18	6.200688246648464e-8	2.1801186818776172e-16	6.388336929611383e-8	-1.928670102554921e-20	5.2027107891283956e-24	1.5886324864989742e-10	2.8220254237116287e-10	8.231185933684575e-9
52300000	0.0049999017153069154	2.179187467403705e-50	-4.119186811482014e-18	6.200688246648464e-8	2.1801186818776172e-16	6.388336929611383e-8	-1.9286701024390542e-20	5.2027107891283956e-24	1.5886324864989742e-10	2.8220254237116287e-10	8.231185933684575e-9
52400000	0.0049999017153069154	2.179187467403705e-50	-4.119186811482014e-18	6.200688246648464e-8	2.1801186818776172e-16	6.388336929611383e-8	-1.9286701023231878e-20	5.2027107891283956e-24	1.5886324864989742e-10	2.8220254237116287e-10	8.231185933684575e-9
52500000	0.0049999017153069154	2.179187467403705e-50	-4.119186811482014e-18	6.200688246648464e-8	2.1801186818776172e-16	6.388336929611383e-8	-1.9286701022073215e-20	5.2027107891283956e-24	1.5886324864989742e-10	2.8220254237116287e-10	8.231185933684575e-9
52600000	0.0049999017153069154	2.179187467403705e-50	-4.119186811482014e-18	6.200688246648464e-8	2.1801186818776172e-16	6.388336929611383e-8	-1.9286701020914548e-20	5.2027107891283956e-24	1.5886324864989742e-10	2.8220254237116287e-10	8.231185933684575e-9
52700000	0.0049999017153069154	2.179187467403705e-50	-4.119186811482014e-18	6.200688246648464e-8	2.1801186818776172e-16	6.388336929611383e-8	-1.9286701019755885e-20	5.2027107891283956e-24	1.5886324864989742e-10	2.8220254237116287e-10	8.231185933684575e-9
52800000	0.0049999017153069154	2.179187467403705e-50	-4.119186811482014e-18	6.200688246648464e-8	2.1801186818776172e-16	6.388336929611383e-8	-1.9286701018597218e-20	5.2027107891283956e-24	1.5886324864989742e-10	2.8220254237116287e-10	8.231185933684575e-9
52900000	0.0049999017153069154	2.179187467403705e-50	-4.119186811482014e-18	6.200688246648464e-8	2.1801186818776172e-16	6.388336929611383e-8	-1.9286701017438555e-20	5.2027107891283956e-24	1.5886324864989742e-10	2.8220254237116287e-10	8.231185933684575e-9
53000000	0.0049999017153069154	2.179187467403705e-50	-4.119186811482014e-18	6.200688246648464e-8	2.1801186818776172e-16	6.388336929611383e-8	-1.9286701016279888e-20	5.2027107891283956e-24	1.5886324864989742e-10	2.8220254237116287e-10	8.231185933684575e-9
53100000	0.0049999017153069154	2.1791874674037056e-50	-4.119186811482014e-18	6.200688246648464e-8	2.1801186818776172e-16	6.388336929611383e-8	-1.9286701015121225e-20	5.2027107891283956e-24	1.5886324864989742e-10	2.8220254237116287e-10	8.231185933684575e-9
53200000	0.0049999017153069154	2.1791874674037056e-50	-4.119186811482014e-18	6.200688246648464e-8	2.1801186818776172e-16	6.388336929611383e-8	-1.9286701013962558e-20	5.2027107891283956e-24	1.5886324864989742e-10	2.8220254237116287e-10	8.231185933684575e-9
53300000	0.0049999017153069154	2.1791874674037056e-50	-4.119186811482014e-18	6.200688246648464e-8	2.1801186818776172e-16	6.388336929611383e-8	-1.9286701012803895e-20	5.2027107891283956e-24	1.5886324864989742e-10	2.8220254237116287e-10	8.231185933684575e-9
53400000	0.0049999017153069154	2.1791874674037056e-50	-4.119186811482014e-18	6.200688246648464e-8	2.1801186818776172e-16	6.388336929611383e-8	-1.928670101164523e-20	5.2027107891283956e-24	1.5886324864989742e-10	2.8220254237116287e-10	8.231185933684575e-9
53500000	0.0049999017153069154	2.1791874674037056e-50	-4.119186811482014e-18	6.200688246648464e-8	2.1801186818776172e-16	6.388336929611383e-8	-1.9286701010486565e-20	5.2027107891283956e-24	1.5886324864989742e-10	2.8220254237116287e-10	8.231185933684575e-9
53600000	0.0049999017153069154	2.1791874674037056e-50	-4.119186811482014e-18	6.200688246648464e-8	2.1801186818776172e-16	6.388336929611383e-8	-1.92867010093279e-20	5.2027107891283956e-24	1.5886324864989742e-10	2.8220254237116287e-10	8.231185933684575e-9
53700000	0.0049999017153069154	2.1791874674037056e-50	-4.119186811482014e-18	6.200688246648464e-8	2.1801186818776172e-16	6.388336929611383e-8	-1.9286701008169235e-20	5.2027107891283956e-24	1.5886324864989742e-10	2.8220254237116287e-10	8.231185933684575e-9
53800000	0.0049999017153069154	2.1791874674037056e-50	-4.119186811482014e-18	6.200688246648464e-8	2.1801186818776172e-16	6.388336929611383e-8	-1.928670100701057e-20	5.2027107891283956e-24	1.5886324864989742e-10	2.8220254237116287e-10	8.231185933684575e-9
53900000	0.0049999017153069154	2.1791874674037056e-50	-4.119186811482014e-18	6.200688246648464e-8	2.1801186818776172e-16	6.388336929611383e-8	-1.9286701005851904e-20	5.2027107891283956e-24	1.5886324864989742e-10	2.8220254237116287e-10	8.231185933684575e-9
54000000	0.0049999017153069154	2.1791874674037056e-50	-4.119186811482014e-18	6.200688246648464e-8	2.1801186818776172e-16	6.388336929611383e-8	-1.928670100469324e-20	5.2027107891283956e-24	1.5886324864989742e-10	2.8220254237116287e-10	8.231185933684575e-9
54100000	0.0049999017153069154	2.1791874674037056e-50	-4.119186811482014e-18	6.200688246648464e-8	2.1801186818776172e-16	6.388336929611383e-8	-1.9286701003534574e-20	5.2027107891283956e-24	1.5886324864989742e-10	2.8220254237116287e-10	8.231185933684575e-9
54200000	0.0049999017153069154	2.1791874674037056e-50	-4.119186811482014e-18	6.200688246648464e-8	2.1801186818776172e-16	6.388336929611383e-8	-1.928670100237591e-20	5.2027107891283956e-24	1.5886324864989742e-10	2.8220254237116287e-10	8.231185933684575e-9
54300000	0.0049999017153069154	2.1791874674037056e-50	-4.119186811482014e-18	6.200688246648464e-8	2.1801186818776172e-16	6.388336929611383e-8	-1.9286701001217244e-20	5.2027107891283956e-24	1.5886324864989742e-10	2.8220254237116287e-10	8.231185933684575e-9
54400000	0.0049999017153069154	2.1791874674037056e-50	-4.119186811482014e-18	6.200688246648464e-8	2.1801186818776172e-16	6.388336929611383e-8	-1.928670100005858e-20	5.2027107891283956e-24	1.5886324864989742e-10	2.8220254237116287e-10	8.231185933684575e-9
54500000	0.0049999017153069154	2.1791874674037056e-50	-4.119186811482014e-18	6.200688246648464e-8	2.1801186818776172e-16	6.388336929611383e-8	-1.9286700998899917e-20	5.2027107891283956e-24	1.5886324864989742e-10	2.8220254237116287e-10	8.231185933684575e-9
54600000	0.0049999017153069154	2.1791874674037056e-50	-4.119186811482014e-18	6.200688246648464e-8	2.1801186818776172e-16	6.388336929611383e-8	-1.928670099774125e-20	5.2027107891283956e-24	1.5886324864989742e-10	2.8220254237116287e-10	8.231185933684575e-9
54700000	0.0049999017153069154	2.1791874674037056e-50	-4.119186811482014e-18	6.200688246648464e-8	2.1801186818776172e-16	6.388336929611383e-8	-1.9286700996582587e-20	5.2027107891283956e-24	1.5886324864989742e-10	2.8220254237116287e-10	8.231185933684575e-9
54800000	0.0049999017153069154	2.1791874674037056e-50	-4.119186811482014e-18	6.200688246648464e-8	2.1801186818776172e-16	6.388336929611383e-8	-1.928670099542392e-20	5.2027107891283956e-24	1.5886324864989742e-10	2.8220254237116287e-10	8.231185933684575e-9
54900000	0.0049999017153069154	2.1791874674037056e-50	-4.119186811482014e-18	6.200688246648464e-8	2.1801186818776172e-16	6.388336929611383e-8	-1.9286700994265257e-20	5.2027107891283956e-24	1.5886324864989742e-10	2.8220254237116287e-10	8.231185933684575e-9
55000000	0.0049999017153069154	2.1791874674037056e-50	-4.119186811482014e-18	6.200688246648464e-8	2.1801186818776172e-16	6.388336929611383e-8	-1.928670099310659e-20	5.2027107891283956e-24	1.5886324864989742e-10	2.8220254237116287e-10	8.231185933684575e-9
55100000	0.0049999017153069154	2.1791874674037056e-50	-4.119186811482014e-18	6.200688246648464e-8	2.1801186818776172e-16	6.388336929611383e-8	-1.9286700991947927e-20	5.2027107891283956e-24	1.5886324864989742e-10	2.8220254237116287e-10	8.231185933684575e-9
55200000	0.0049999017153069154	2.1791874674037056e-50	-4.119186811482014e-18	6.200688246648464e-8	2.1801186818776172e-16	6.388336929611383e-8	-1.928670099078926e-20	5.2027107891283956e-24	1.5886324864989742e-10	2.8220254237116287e-10	8.231185933684575e-9
55300000	0.0049999017153069154	2.1791874674037056e-50	-4.119186811482014e-18	6.200688246648464e-8	2.1801186818776172e-16	6.388336929611383e-8	-1.9286700989630597e-20	5.2027107891283956e-24	1.5886324864989742e-10	2.8220254237116287e-10	8.231185933684575e-9
55400000	0.0049999017153069154	2.1791874674037056e-50	-4.119186811482014e-18	6.200688246648464e-8	2.1801186818776172e-16	6.388336929611383e-8	-1.9286700988471933e-20	5.2027107891283956e-24	1.5886324864989742e-10	2.8220254237116287e-10	8.231185933684575e-9
55500000	0.0049999017153069154	2.1791874674037056e-50	-4.119186811482014e-18	6.200688246648464e-8	2.1801186818776172e-16	6.388336929611383e-8	-1.9286700987313267e-20	5.2027107891283956e-24	1.5886324864989742e-10	2.8220254237116287e-10	8.231185933684575e-9
55600000	0.0049999017153069154	2.1791874674037056e-50	-4.119186811482014e-18	6.200688246648464e-8	2.1801186818776172e-16	6.388336929611383e-8	-1.9286700986154603e-20	5.2027107891283956e-24	1.5886324864989742e-10	2.8220254237116287e-10	8.231185933684575e-9
55700000	0.0049999017153069154	2.1791874674037056e-50	-4.119186811482014e-18	6.200688246648464e-8	2.1801186818776172e-16	6.388336929611383e-8	-1.9286700984995937e-20	5.2027107891283956e-24	1.5886324864989742e-10	2.8220254237116287e-10	8.231185933684575e-9
55800000	0.0049999017153069154	2.1791874674037056e-50	-4.119186811482014e-18	6.200688246648464e-8	2.1801186818776172e-16	6.388336929611383e-8	-1.9286700983837273e-20	5.2027107891283956e-24	1.5886324864989742e-10	2.8220254237116287e-10	8.231185933684575e-9
55900000	0.0049999017153069154	2.1791874674037056e-50	-4.119186811482014e-18	6.200688246648464e-8	2.1801186818776172e-16	6.388336929611383e-8	-1.9286700982678607e-20	5.2027107891283956e-24	1.5886324864989742e-10	2.8220254237116287e-10	8.231185933684575e-9
56000000	0.0049999017153069154	2.1791874674037056e-50	-4.119186811482014e-18	6.200688246648464e-8	2.1801186818776172e-16	6.388336929611383e-8	-1.9286700981519943e-20	5.2027107891283956e-24	1.5886324864989742e-10	2.8220254237116287e-10	8.231185933684575e-9
56100000	0.0049999017153069154	2.1791874674037056e-50	-4.119186811482014e-18	6.200688246648464e-8	2.1801186818776172e-16	6.388336929611383e-8	-1.9286700980361277e-20	5.2027107891283956e-24	1.5886324864989742e-10	2.8220254237116287e-10	8.231185933684575e-9
56200000	0.0049999017153069154	2.1791874674037056e-50	-4.119186811482014e-18	6.200688246648464e-8	2.1801186818776172e-16	6.388336929611383e-8	-1.9286700979202613e-20	5.2027107891283956e-24	1.5886324864989742e-10	2.8220254237116287e-10	8.231185933684575e-9
56300000	0.0049999017153069154	2.1791874674037056e-50	-4.119186811482014e-18	6.200688246648464e-8	2.1801186818776172e-16	6.388336929611383e-8	-1.928670097804395e-20	5.2027107891283956e-24	1.5886324864989742e-10	2.8220254237116287e-10	8.231185933684575e-9
56400000	0.0049999017153069154	2.1791874674037056e-50	-4.119186811482014e-18	6.200688246648464e-8	2.1801186818776172e-16	6.388336929611383e-8	-1.9286700976885283e-20	5.2027107891283956e-24	1.5886324864989742e-10	2.8220254237116287e-10	8.231185933684575e-9
56500000	0.0049999017153069154	2.1791874674037056e-50	-4.119186811482014e-18	6.200688246648464e-8	2.1801186818776172e-16	6.388336929611383e-8	-1.928670097572662e-20	5.2027107891283956e-24	1.5886324864989742e-10	2.8220254237116287e-10	8.231185933684575e-9
56600000	0.0049999017153069154	2.1791874674037056e-50	-4.119186811482014e-18	6.200688246648464e-8	2.1801186818776172e-16	6.388336929611383e-8	-1.9286700974567953e-20	5.2027107891283956e-24	1.5886324864989742e-10	2.8220254237116287e-10	8.231185933684575e-9
56700000	0.0049999017153069154	2.1791874674037056e-50	-4.119186811482014e-18	6.200688246648464e-8	2.1801186818776172e-16	6.388336929611383e-8	-1.928670097340929e-20	5.2027107891283956e-24	1.5886324864989742e-10	2.8220254237116287e-10	8.231185933684575e-9
56800000	0.0049999017153069154	2.1791874674037056e-50	-4.119186811482014e-18	6.200688246648464e-8	2.1801186818776172e-16	6.388336929611383e-8	-1.9286700972250623e-20	5.2027107891283956e-24	1.5886324864989742e-10	2.8220254237116287e-10	8.231185933684575e-9
56900000	0.0049999017153069154	2.1791874674037056e-50	-4.119186811482014e-18	6.200688246648464e-8	2.1801186818776172e-16	6.388336929611383e-8	-1.928670097109196e-20	5.2027107891283956e-24	1.5886324864989742e-10	2.8220254237116287e-10	8.231185933684575e-9
57000000	0.0049999017153069154	2.1791874674037056e-50	-4.119186811482014e-18	6.200688246648464e-8	2.1801186818776172e-16	6.388336929611383e-8	-1.9286700969933293e-20	5.2027107891283956e-24	1.5886324864989742e-10	2.8220254237116287e-10	8.231185933684575e-9
57100000	0.0049999017153069154	2.1791874674037056e-50	-4.119186811482014e-18	6.200688246648464e-8	2.1801186818776172e-16	6.388336929611383e-8	-1.928670096877463e-20	5.2027107891283956e-24	1.5886324864989742e-10	2.8220254237116287e-10	8.231185933684575e-9
57200000	0.0049999017153069154	2.1791874674037056e-50	-4.119186811482014e-18	6.200688246648464e-8	2.1801186818776172e-16	6.388336929611383e-8	-1.9286700967615963e-20	5.2027107891283956e-24	1.5886324864989742e-10	2.8220254237116287e-10	8.231185933684575e-9
57300000	0.0049999017153069154	2.1791874674037056e-50	-4.119186811482014e-18	6.200688246648464e-8	2.1801186818776172e-16	6.388336929611383e-8	-1.92867009664573e-20	5.2027107891283956e-24	1.5886324864989742e-10	2.8220254237116287e-10	8.231185933684575e-9
57400000	0.0049999017153069154	2.1791874674037056e-50	-4.119186811482014e-18	6.200688246648464e-8	2.1801186818776172e-16	6.388336929611383e-8	-1.9286700965298636e-20	5.2027107891283956e-24	1.5886324864989742e-10	2.8220254237116287e-10	8.231185933684575e-9
57500000	0.0049999017153069154	2.1791874674037056e-50	-4.119186811482014e-18	6.200688246648464e-8	2.1801186818776172e-16	6.388336929611383e-8	-1.928670096413997e-20	5.2027107891283956e-24	1.5886324864989742e-10	2.8220254237116287e-10	8.231185933684575e-9
57600000	0.0049999017153069154	2.1791874674037056e-50	-4.119186811482014e-18	6.200688246648464e-8	2.1801186818776172e-16	6.388336929611383e-8	-1.9286700962981306e-20	5.2027107891283956e-24	1.5886324864989742e-10	2.8220254237116287e-10	8.231185933684575e-9
57700000	0.0049999017153069154	2.1791874674037056e-50	-4.119186811482014e-18	6.200688246648464e-8	2.1801186818776172e-16	6.388336929611383e-8	-1.928670096182264e-20	5.2027107891283956e-24	1.5886324864989742e-10	2.8220254237116287e-10	8.231185933684575e-9
57800000	0.0049999017153069154	2.1791874674037056e-50	-4.119186811482014e-18	6.200688246648464e-8	2.1801186818776172e-16	6.388336929611383e-8	-1.9286700960663976e-20	5.2027107891283956e-24	1.5886324864989742e-10	2.8220254237116287e-10	8.231185933684575e-9
57900000	0.0049999017153069154	2.1791874674037056e-50	-4.119186811482014e-18	6.200688246648464e-8	2.1801186818776172e-16	6.388336929611383e-8	-1.928670095950531e-20	5.2027107891283956e-24	1.5886324864989742e-10	2.8220254237116287e-10	8.231185933684575e-9
58000000	0.0049999017153069154	2.1791874674037056e-50	-4.119186811482014e-18	6.200688246648464e-8	2.1801186818776172e-16	6.388336929611383e-8	-1.9286700958346646e-20	5.2027107891283956e-24	1.5886324864989742e-10	2.8220254237116287e-10	8.231185933684575e-9
58100000	0.0049999017153069154	2.1791874674037056e-50	-4.119186811482014e-18	6.200688246648464e-8	2.1801186818776172e-16	6.388336929611383e-8	-1.928670095718798e-20	5.2027107891283956e-24	1.5886324864989742e-10	2.8220254237116287e-10	8.231185933684575e-9
58200000	0.0049999017153069154	2.1791874674037056e-50	-4.119186811482014e-18	6.200688246648464e-8	2.1801186818776172e-16	6.388336929611383e-8	-1.9286700956029316e-20	5.2027107891283956e-24	1.5886324864989742e-10	2.8220254237116287e-10	8.231185933684575e-9
58300000	0.0049999017153069154	2.1791874674037056e-50	-4.119186811482014e-18	6.200688246648464e-8	2.1801186818776172e-16	6.388336929611383e-8	-1.9286700954870652e-20	5.2027107891283956e-24	1.5886324864989742e-10	2.8220254237116287e-10	8.231185933684575e-9
58400000	0.0049999017153069154	2.1791874674037056e-50	-4.119186811482014e-18	6.200688246648464e-8	2.1801186818776172e-16	6.388336929611383e-8	-1.9286700953711985e-20	5.2027107891283956e-24	1.5886324864989742e-10	2.8220254237116287e-10	8.231185933684575e-9
58500000	0.0049999017153069154	2.1791874674037056e-50	-4.119186811482014e-18	6.200688246648464e-8	2.1801186818776172e-16	6.388336929611383e-8	-1.9286700952553322e-20	5.2027107891283956e-24	1.5886324864989742e-10	2.8220254237116287e-10	8.231185933684575e-9
58600000	0.0049999017153069154	2.1791874674037056e-50	-4.119186811482014e-18	6.200688246648464e-8	2.1801186818776172e-16	6.388336929611383e-8	-1.9286700951394655e-20	5.2027107891283956e-24	1.5886324864989742e-10	2.8220254237116287e-10	8.231185933684575e-9
58700000	0.0049999017153069154	2.1791874674037056e-50	-4.119186811482014e-18	6.200688246648464e-8	2.1801186818776172e-16	6.388336929611383e-8	-1.9286700950235992e-20	5.2027107891283956e-24	1.5886324864989742e-10	2.8220254237116287e-10	8.231185933684575e-9
58800000	0.0049999017153069154	2.1791874674037056e-50	-4.119186811482014e-18	6.200688246648464e-8	2.1801186818776172e-16	6.388336929611383e-8	-1.9286700949077325e-20	5.2027107891283956e-24	1.5886324864989742e-10	2.8220254237116287e-10	8.231185933684575e-9
58900000	0.0049999017153069154	2.1791874674037056e-50	-4.119186811482014e-18	6.200688246648464e-8	2.1801186818776172e-16	6.388336929611383e-8	-1.9286700947918662e-20	5.2027107891283956e-24	1.5886324864989742e-10	2.8220254237116287e-10	8.231185933684575e-9
59000000	0.0049999017153069154	2.1791874674037056e-50	-4.119186811482014e-18	6.200688246648464e-8	2.1801186818776172e-16	6.388336929611383e-8	-1.9286700946759995e-20	5.2027107891283956e-24	1.5886324864989742e-10	2.8220254237116287e-10	8.231185933684575e-9
59100000	0.0049999017153069154	2.1791874674037056e-50	-4.119186811482014e-18	6.200688246648464e-8	2.1801186818776172e-16	6.388336929611383e-8	-1.9286700945601332e-20	5.2027107891283956e-24	1.5886324864989742e-10	2.8220254237116287e-10	8.231185933684575e-9
59200000	0.0049999017153069154	2.1791874674037056e-50	-4.119186811482014e-18	6.200688246648464e-8	2.1801186818776172e-16	6.388336929611383e-8	-1.9286700944442665e-20	5.2027107891283956e-24	1.5886324864989742e-10	2.8220254237116287e-10	8.231185933684575e-9
59300000	0.0049999017153069154	2.1791874674037056e-50	-4.119186811482014e-18	6.200688246648464e-8	2.1801186818776172e-16	6.388336929611383e-8	-1.9286700943284002e-20	5.2027107891283956e-24	1.5886324864989742e-10	2.8220254237116287e-10	8.231185933684575e-9
59400000	0.0049999017153069154	2.1791874674037056e-50	-4.119186811482014e-18	6.200688246648464e-8	2.1801186818776172e-16	6.388336929611383e-8	-1.9286700942125338e-20	5.2027107891283956e-24	1.5886324864989742e-10	2.8220254237116287e-10	8.231185933684575e-9
59500000	0.0049999017153069154	2.1791874674037056e-50	-4.119186811482014e-18	6.200688246648464e-8	2.1801186818776172e-16	6.388336929611383e-8	-1.9286700940966672e-20	5.2027107891283956e-24	1.5886324864989742e-10	2.8220254237116287e-10	8.231185933684575e-9
59600000	0.0049999017153069154	2.1791874674037056e-50	-4.119186811482014e-18	6.200688246648464e-8	2.1801186818776172e-16	6.388336929611383e-8	-1.9286700939808008e-20	5.2027107891283956e-24	1.5886324864989742e-10	2.8220254237116287e-10	8.231185933684575e-9
59700000	0.0049999017153069154	2.1791874674037056e-50	-4.119186811482014e-18	6.200688246648464e-8	2.1801186818776172e-16	6.388336929611383e-8	-1.9286700938649342e-20	5.2027107891283956e-24	1.5886324864989742e-10	2.8220254237116287e-10	8.231185933684575e-9
59800000	0.0049999017153069154	2.1791874674037056e-50	-4.119186811482014e-18	6.200688246648464e-8	2.1801186818776172e-16	6.388336929611383e-8	-1.9286700937490678e-20	5.2027107891283956e-24	1.5886324864989745e-10	2.8220254237116287e-10	8.231185933684575e-9
59900000	0.0049999017153069154	2.1791874674037056e-50	-4.119186811482014e-18	6.200688246648464e-8	2.1801186818776172e-16	6.388336929611383e-8	-1.928670093633201e-20	5.2027107891283956e-24	1.5886324864989745e-10	2.8220254237116287e-10	8.231185933684575e-9
60000000	0.0049999017153069154	2.1791874674037056e-50	-4.119186811482014e-18	6.200688246648464e-8	2.1801186818776172e-16	6.388336929611383e-8	-1.9286700935173348e-20	5.2027107891283956e-24	1.5886324864989745e-10	2.8220254237116287e-10	8.231185933684575e-9
60100000	0.0049999017153069154	2.1791874674037056e-50	-4.119186811482014e-18	6.200688246648464e-8	2.1801186818776172e-16	6.388336929611383e-8	-1.928670093401468e-20	5.2027107891283956e-24	1.5886324864989745e-10	2.8220254237116287e-10	8.231185933684575e-9
60200000	0.0049999017153069154	2.1791874674037056e-50	-4.119186811482014e-18	6.200688246648464e-8	2.1801186818776172e-16	6.388336929611383e-8	-1.9286700932856018e-20	5.2027107891283956e-24	1.5886324864989745e-10	2.8220254237116287e-10	8.231185933684575e-9
60300000	0.0049999017153069154	2.1791874674037056e-50	-4.119186811482014e-18	6.200688246648464e-8	2.1801186818776172e-16	6.388336929611383e-8	-1.928670093169735e-20	5.2027107891283956e-24	1.5886324864989745e-10	2.8220254237116287e-10	8.231185933684575e-9
60400000	0.0049999017153069154	2.1791874674037056e-50	-4.119186811482014e-18	6.200688246648464e-8	2.1801186818776172e-16	6.388336929611383e-8	-1.9286700930538688e-20	5.2027107891283956e-24	1.5886324864989745e-10	2.8220254237116287e-10	8.231185933684575e-9
60500000	0.0049999017153069154	2.1791874674037056e-50	-4.119186811482014e-18	6.200688246648464e-8	2.1801186818776172e-16	6.388336929611383e-8	-1.9286700929380024e-20	5.2027107891283956e-24	1.5886324864989745e-10	2.8220254237116287e-10	8.231185933684575e-9
60600000	0.0049999017153069154	2.1791874674037056e-50	-4.119186811482014e-18	6.200688246648464e-8	2.1801186818776172e-16	6.388336929611383e-8	-1.9286700928221358e-20	5.2027107891283956e-24	1.5886324864989745e-10	2.8220254237116287e-10	8.231185933684575e-9
60700000	0.0049999017153069154	2.1791874674037056e-50	-4.119186811482014e-18	6.200688246648464e-8	2.1801186818776172e-16	6.388336929611383e-8	-1.9286700927062694e-20	5.2027107891283956e-24	1.5886324864989745e-10	2.8220254237116287e-10	8.231185933684575e-9
60800000	0.0049999017153069154	2.1791874674037056e-50	-4.119186811482014e-18	6.200688246648464e-8	2.1801186818776172e-16	6.388336929611383e-8	-1.9286700925904028e-20	5.2027107891283956e-24	1.5886324864989745e-10	2.8220254237116287e-10	8.231185933684575e-9
60900000	0.0049999017153069154	2.1791874674037056e-50	-4.119186811482014e-18	6.200688246648464e-8	2.1801186818776172e-16	6.388336929611383e-8	-1.9286700924745364e-20	5.2027107891283956e-24	1.5886324864989745e-10	2.8220254237116287e-10	8.231185933684575e-9
61000000	0.0049999017153069154	2.1791874674037056e-50	-4.119186811482014e-18	6.200688246648464e-8	2.1801186818776172e-16	6.388336929611383e-8	-1.9286700923586698e-20	5.2027107891283956e-24	1.5886324864989745e-10	2.8220254237116287e-10	8.231185933684575e-9
61100000	0.0049999017153069154	2.1791874674037056e-50	-4.119186811482014e-18	6.200688246648464e-8	2.1801186818776172e-16	6.388336929611383e-8	-1.9286700922428034e-20	5.202710789128395e-24	1.5886324864989745e-10	2.8220254237116287e-10	8.231185933684575e-9
61200000	0.0049999017153069154	2.1791874674037056e-50	-4.119186811482014e-18	6.200688246648464e-8	2.1801186818776172e-16	6.388336929611383e-8	-1.9286700921269368e-20	5.202710789128395e-24	1.5886324864989745e-10	2.8220254237116287e-10	8.231185933684575e-9
61300000	0.0049999017153069154	2.1791874674037056e-50	-4.119186811482014e-18	6.200688246648464e-8	2.1801186818776172e-16	6.388336929611383e-8	-1.9286700920110704e-20	5.202710789128395e-24	1.5886324864989745e-10	2.8220254237116287e-10	8.231185933684575e-9
61400000	0.0049999017153069154	2.1791874674037056e-50	-4.119186811482014e-18	6.200688246648464e-8	2.1801186818776172e-16	6.388336929611383e-8	-1.928670091895204e-20	5.202710789128395e-24	1.5886324864989745e-10	2.822025423711628e-10	8.231185933684575e-9
61500000	0.0049999017153069154	2.1791874674037056e-50	-4.119186811482014e-18	6.200688246648464e-8	2.1801186818776172e-16	6.388336929611383e-8	-1.9286700917793374e-20	5.202710789128395e-24	1.5886324864989745e-10	2.822025423711628e-10	8.231185933684575e-9
61600000	0.0049999017153069154	2.1791874674037056e-50	-4.119186811482014e-18	6.200688246648464e-8	2.1801186818776172e-16	6.388336929611383e-8	-1.928670091663471e-20	5.202710789128395e-24	1.5886324864989745e-10	2.822025423711628e-10	8.231185933684575e-9
61700000	0.0049999017153069154	2.1791874674037056e-50	-4.119186811482014e-18	6.200688246648464e-8	2.1801186818776172e-16	6.388336929611383e-8	-1.9286700915476044e-20	5.202710789128395e-24	1.5886324864989745e-10	2.822025423711628e-10	8.231185933684575e-9
61800000	0.0049999017153069154	2.1791874674037056e-50	-4.119186811482014e-18	6.200688246648464e-8	2.1801186818776172e-16	6.388336929611383e-8	-1.928670091431738e-20	5.202710789128395e-24	1.5886324864989745e-10	2.822025423711628e-10	8.231185933684575e-9
61900000	0.0049999017153069154	2.1791874674037056e-50	-4.119186811482014e-18	6.200688246648464e-8	2.1801186818776172e-16	6.388336929611383e-8	-1.9286700913158714e-20	5.202710789128395e-24	1.5886324864989745e-10	2.822025423711628e-10	8.231185933684577e-9
62000000	0.0049999017153069154	2.1791874674037056e-50	-4.119186811482014e-18	6.200688246648464e-8	2.1801186818776172e-16	6.388336929611383e-8	-1.928670091200005e-20	5.202710789128395e-24	1.5886324864989745e-10	2.822025423711628e-10	8.231185933684577e-9
62100000	0.0049999017153069154	2.1791874674037056e-50	-4.119186811482014e-18	6.200688246648464e-8	2.1801186818776172e-16	6.388336929611383e-8	-1.9286700910841384e-20	5.202710789128395e-24	1.5886324864989745e-10	2.822025423711628e-10	8.231185933684577e-9
62200000	0.004999901715306915	2.1791874674037056e-50	-4.119186811482014e-18	6.200688246648464e-8	2.1801186818776172e-16	6.388336929611383e-8	-1.928670090968272e-20	5.202710789128395e-24	1.5886324864989745e-10	2.822025423711628e-10	8.231185933684577e-9
62300000	0.004999901715306915	2.1791874674037056e-50	-4.119186811482014e-18	6.200688246648464e-8	2.1801186818776172e-16	6.388336929611383e-8	-1.9286700908524054e-20	5.202710789128395e-24	1.5886324864989745e-10	2.822025423711628e-10	8.231185933684577e-9
62400000	0.004999901715306915	2.1791874674037056e-50	-4.119186811482014e-18	6.200688246648464e-8	2.1801186818776172e-16	6.388336929611383e-8	-1.928670090736539e-20	5.202710789128395e-24	1.5886324864989745e-10	2.822025423711628e-10	8.231185933684577e-9
62500000	0.004999901715306915	2.1791874674037056e-50	-4.119186811482014e-18	6.200688246648464e-8	2.1801186818776172e-16	6.388336929611383e-8	-1.9286700906206727e-20	5.202710789128395e-24	1.5886324864989745e-10	2.822025423711628e-10	8.231185933684577e-9
62600000	0.004999901715306915	2.1791874674037056e-50	-4.119186811482014e-18	6.200688246648464e-8	2.180118681877617e-16	6.388336929611383e-8	-1.928670090504806e-20	5.202710789128395e-24	1.5886324864989745e-10	2.822025423711628e-10	8.231185933684577e-9
62700000	0.004999901715306915	2.1791874674037056e-50	-4.119186811482014e-18	6.200688246648464e-8	2.180118681877617e-16	6.388336929611383e-8	-1.9286700903889397e-20	5.202710789128395e-24	1.5886324864989745e-10	2.822025423711628e-10	8.231185933684577e-9
62800000	0.004999901715306915	2.179187467403705e-50	-4.119186811482014e-18	6.200688246648464e-8	2.180118681877617e-16	6.388336929611383e-8	-1.928670090273073e-20	5.202710789128395e-24	1.5886324864989745e-10	2.822025423711628e-10	8.231185933684577e-9
62900000	0.004999901715306915	2.179187467403705e-50	-4.119186811482014e-18	6.200688246648464e-8	2.180118681877617e-16	6.388336929611383e-8	-1.9286700901572067e-20	5.202710789128395e-24	1.5886324864989745e-10	2.822025423711628e-10	8.231185933684577e-9
63000000	0.004999901715306915	2.179187467403705e-50	-4.119186811482014e-18	6.200688246648464e-8	2.180118681877617e-16	6.388336929611383e-8	-1.92867009004134e-20	5.202710789128395e-24	1.5886324864989745e-10	2.822025423711628e-10	8.231185933684577e-9
63100000	0.004999901715306915	2.179187467403705e-50	-4.119186811482014e-18	6.200688246648464e-8	2.180118681877617e-16	6.388336929611383e-8	-1.9286700899254736e-20	5.202710789128395e-24	1.5886324864989745e-10	2.822025423711628e-10	8.231185933684577e-9
63200000	0.004999901715306915	2.179187467403705e-50	-4.119186811482014e-18	6.200688246648464e-8	2.180118681877617e-16	6.388336929611383e-8	-1.928670089809607e-20	5.202710789128395e-24	1.5886324864989745e-10	2.822025423711628e-10	8.231185933684577e-9
63300000	0.004999901715306915	2.179187467403705e-50	-4.119186811482014e-18	6.200688246648464e-8	2.180118681877617e-16	6.388336929611383e-8	-1.9286700896937406e-20	5.202710789128395e-24	1.5886324864989745e-10	2.822025423711628e-10	8.231185933684577e-9
63400000	0.004999901715306915	2.179187467403705e-50	-4.119186811482014e-18	6.200688246648464e-8	2.180118681877617e-16	6.388336929611383e-8	-1.9286700895778743e-20	5.202710789128395e-24	1.5886324864989745e-10	2.822025423711628e-10	8.231185933684577e-9
63500000	0.004999901715306915	2.179187467403705e-50	-4.119186811482014e-18	6.200688246648464e-8	2.180118681877617e-16	6.388336929611383e-8	-1.9286700894620076e-20	5.202710789128395e-24	1.5886324864989745e-10	2.822025423711628e-10	8.231185933684577e-9
63600000	0.004999901715306915	2.179187467403705e-50	-4.119186811482014e-18	6.200688246648464e-8	2.180118681877617e-16	6.388336929611383e-8	-1.9286700893461413e-20	5.202710789128395e-24	1.5886324864989745e-10	2.822025423711628e-10	8.231185933684577e-9
63700000	0.004999901715306915	2.179187467403705e-50	-4.119186811482014e-18	6.200688246648464e-8	2.180118681877617e-16	6.388336929611383e-8	-1.9286700892302746e-20	5.202710789128395e-24	1.5886324864989745e-10	2.822025423711628e-10	8.231185933684577e-9
63800000	0.004999901715306915	2.179187467403705e-50	-4.119186811482014e-18	6.200688246648464e-8	2.180118681877617e-16	6.388336929611383e-8	-1.9286700891144083e-20	5.202710789128395e-24	1.5886324864989745e-10	2.822025423711628e-10	8.231185933684577e-9
63900000	0.004999901715306915	2.179187467403705e-50	-4.119186811482014e-18	6.200688246648464e-8	2.180118681877617e-16	6.388336929611383e-8	-1.9286700889985416e-20	5.202710789128395e-24	1.5886324864989745e-10	2.822025423711628e-10	8.231185933684577e-9
64000000	0.004999901715306915	2.179187467403705e-50	-4.119186811482014e-18	6.200688246648464e-8	2.180118681877617e-16	6.388336929611383e-8	-1.9286700888826753e-20	5.202710789128395e-24	1.5886324864989745e-10	2.822025423711628e-10	8.231185933684577e-9
64100000	0.004999901715306915	2.179187467403705e-50	-4.119186811482014e-18	6.200688246648464e-8	2.180118681877617e-16	6.388336929611383e-8	-1.9286700887668086e-20	5.202710789128395e-24	1.5886324864989745e-10	2.822025423711628e-10	8.231185933684577e-9
64200000	0.004999901715306915	2.179187467403705e-50	-4.119186811482014e-18	6.200688246648464e-8	2.180118681877617e-16	6.388336929611383e-8	-1.9286700886509423e-20	5.202710789128395e-24	1.5886324864989745e-10	2.822025423711628e-10	8.231185933684577e-9
64300000	0.004999901715306915	2.179187467403705e-50	-4.119186811482014e-18	6.200688246648464e-8	2.180118681877617e-16	6.388336929611383e-8	-1.9286700885350756e-20	5.202710789128395e-24	1.5886324864989745e-10	2.822025423711628e-10	8.231185933684577e-9
64400000	0.004999901715306915	2.179187467403705e-50	-4.119186811482014e-18	6.200688246648464e-8	2.180118681877617e-16	6.388336929611383e-8	-1.9286700884192093e-20	5.202710789128395e-24	1.5886324864989745e-10	2.822025423711628e-10	8.231185933684577e-9
64500000	0.004999901715306915	2.179187467403705e-50	-4.119186811482014e-18	6.200688246648464e-8	2.180118681877617e-16	6.388336929611383e-8	-1.928670088303343e-20	5.202710789128395e-24	1.5886324864989745e-10	2.822025423711628e-10	8.231185933684577e-9
64600000	0.004999901715306915	2.179187467403705e-50	-4.119186811482014e-18	6.200688246648464e-8	2.180118681877617e-16	6.388336929611383e-8	-1.9286700881874762e-20	5.202710789128395e-24	1.5886324864989745e-10	2.822025423711628e-10	8.231185933684577e-9
64700000	0.004999901715306915	2.179187467403705e-50	-4.119186811482014e-18	6.200688246648464e-8	2.180118681877617e-16	6.388336929611383e-8	-1.92867008807161e-20	5.202710789128395e-24	1.5886324864989745e-10	2.822025423711628e-10	8.231185933684577e-9
64800000	0.004999901715306915	2.179187467403705e-50	-4.119186811482014e-18	6.200688246648464e-8	2.180118681877617e-16	6.388336929611383e-8	-1.9286700879557432e-20	5.202710789128395e-24	1.5886324864989745e-10	2.822025423711628e-10	8.231185933684577e-9
64900000	0.004999901715306915	2.179187467403705e-50	-4.119186811482014e-18	6.200688246648464e-8	2.180118681877617e-16	6.388336929611383e-8	-1.928670087839877e-20	5.202710789128395e-24	1.5886324864989745e-10	2.822025423711628e-10	8.231185933684577e-9
65000000	0.004999901715306915	2.179187467403705e-50	-4.119186811482014e-18	6.200688246648464e-8	2.180118681877617e-16	6.388336929611383e-8	-1.9286700877240102e-20	5.202710789128395e-24	1.5886324864989745e-10	2.822025423711628e-10	8.231185933684577e-9
65100000	0.004999901715306915	2.179187467403705e-50	-4.119186811482014e-18	6.200688246648464e-8	2.180118681877617e-16	6.388336929611383e-8	-1.928670087608144e-20	5.202710789128395e-24	1.5886324864989745e-10	2.822025423711628e-10	8.231185933684577e-9
65200000	0.004999901715306915	2.179187467403705e-50	-4.119186811482014e-18	6.200688246648464e-8	2.180118681877617e-16	6.388336929611383e-8	-1.9286700874922772e-20	5.202710789128395e-24	1.5886324864989745e-10	2.822025423711628e-10	8.231185933684577e-9
65300000	0.004999901715306915	2.179187467403705e-50	-4.119186811482014e-18	6.200688246648464e-8	2.180118681877617e-16	6.388336929611383e-8	-1.928670087376411e-20	5.202710789128395e-24	1.5886324864989745e-10	2.822025423711628e-10	8.231185933684577e-9
65400000	0.004999901715306915	2.179187467403705e-50	-4.119186811482014e-18	6.200688246648464e-8	2.180118681877617e-16	6.388336929611383e-8	-1.9286700872605445e-20	5.202710789128395e-24	1.5886324864989745e-10	2.822025423711628e-10	8.231185933684577e-9
65500000	0.004999901715306915	2.179187467403705e-50	-4.119186811482014e-18	6.200688246648464e-8	2.180118681877617e-16	6.388336929611383e-8	-1.928670087144678e-20	5.202710789128395e-24	1.5886324864989745e-10	2.822025423711628e-10	8.231185933684577e-9
65600000	0.004999901715306915	2.179187467403705e-50	-4.119186811482014e-18	6.200688246648464e-8	2.180118681877617e-16	6.388336929611383e-8	-1.9286700870288115e-20	5.202710789128395e-24	1.5886324864989745e-10	2.822025423711628e-10	8.231185933684577e-9
65700000	0.004999901715306915	2.179187467403705e-50	-4.119186811482014e-18	6.200688246648464e-8	2.180118681877617e-16	6.388336929611383e-8	-1.928670086912945e-20	5.202710789128395e-24	1.5886324864989745e-10	2.822025423711628e-10	8.231185933684577e-9
65800000	0.004999901715306915	2.179187467403705e-50	-4.119186811482014e-18	6.200688246648464e-8	2.180118681877617e-16	6.388336929611383e-8	-1.9286700867970785e-20	5.202710789128395e-24	1.5886324864989745e-10	2.822025423711628e-10	8.231185933684577e-9
65900000	0.004999901715306915	2.179187467403705e-50	-4.119186811482014e-18	6.200688246648464e-8	2.180118681877617e-16	6.388336929611383e-8	-1.928670086681212e-20	5.202710789128395e-24	1.5886324864989745e-10	2.822025423711628e-10	8.231185933684577e-9
66000000	0.004999901715306915	2.179187467403705e-50	-4.119186811482014e-18	6.200688246648464e-8	2.180118681877617e-16	6.388336929611383e-8	-1.9286700865653455e-20	5.202710789128395e-24	1.5886324864989745e-10	2.822025423711628e-10	8.231185933684577e-9
66100000	0.004999901715306915	2.179187467403705e-50	-4.119186811482014e-18	6.200688246648464e-8	2.180118681877617e-16	6.388336929611383e-8	-1.9286700864494788e-20	5.202710789128395e-24	1.5886324864989745e-10	2.822025423711628e-10	8.231185933684577e-9
66200000	0.004999901715306915	2.179187467403705e-50	-4.119186811482014e-18	6.200688246648464e-8	2.180118681877617e-16	6.388336929611383e-8	-1.9286700863336125e-20	5.202710789128395e-24	1.5886324864989745e-10	2.822025423711628e-10	8.231185933684577e-9
66300000	0.004999901715306915	2.179187467403705e-50	-4.119186811482014e-18	6.200688246648464e-8	2.180118681877617e-16	6.388336929611383e-8	-1.928670086217746e-20	5.202710789128395e-24	1.5886324864989745e-10	2.822025423711628e-10	8.231185933684577e-9
66400000	0.004999901715306915	2.179187467403705e-50	-4.119186811482014e-18	6.200688246648464e-8	2.180118681877617e-16	6.388336929611383e-8	-1.9286700861018795e-20	5.202710789128395e-24	1.5886324864989745e-10	2.822025423711628e-10	8.231185933684577e-9
66500000	0.004999901715306915	2.179187467403705e-50	-4.119186811482014e-18	6.200688246648464e-8	2.180118681877617e-16	6.388336929611383e-8	-1.928670085986013e-20	5.202710789128395e-24	1.5886324864989745e-10	2.822025423711628e-10	8.231185933684577e-9
66600000	0.004999901715306915	2.179187467403705e-50	-4.119186811482014e-18	6.200688246648464e-8	2.180118681877617e-16	6.388336929611383e-8	-1.9286700858701465e-20	5.202710789128395e-24	1.5886324864989745e-10	2.822025423711628e-10	8.231185933684577e-9
66700000	0.004999901715306915	2.179187467403705e-50	-4.119186811482014e-18	6.200688246648464e-8	2.180118681877617e-16	6.388336929611383e-8	-1.92867008575428e-20	5.202710789128395e-24	1.5886324864989745e-10	2.822025423711628e-10	8.231185933684577e-9
66800000	0.004999901715306915	2.179187467403705e-50	-4.119186811482014e-18	6.200688246648464e-8	2.180118681877617e-16	6.388336929611383e-8	-1.9286700856384135e-20	5.202710789128395e-24	1.5886324864989745e-10	2.822025423711628e-10	8.231185933684577e-9
66900000	0.004999901715306915	2.179187467403705e-50	-4.119186811482014e-18	6.200688246648464e-8	2.180118681877617e-16	6.388336929611383e-8	-1.928670085522547e-20	5.202710789128395e-24	1.5886324864989745e-10	2.822025423711628e-10	8.231185933684577e-9
67000000	0.004999901715306915	2.179187467403705e-50	-4.119186811482014e-18	6.200688246648464e-8	2.180118681877617e-16	6.388336929611383e-8	-1.9286700854066805e-20	5.202710789128395e-24	1.5886324864989745e-10	2.822025423711628e-10	8.231185933684577e-9
67100000	0.004999901715306915	2.179187467403705e-50	-4.119186811482014e-18	6.200688246648464e-8	2.180118681877617e-16	6.388336929611383e-8	-1.928670085290814e-20	5.202710789128395e-24	1.5886324864989745e-10	2.822025423711628e-10	8.231185933684577e-9
67200000	0.004999901715306915	2.179187467403705e-50	-4.119186811482014e-18	6.200688246648464e-8	2.180118681877617e-16	6.388336929611383e-8	-1.9286700851749475e-20	5.202710789128395e-24	1.5886324864989745e-10	2.822025423711628e-10	8.231185933684577e-9
67300000	0.004999901715306915	2.179187467403705e-50	-4.119186811482014e-18	6.200688246648464e-8	2.180118681877617e-16	6.388336929611383e-8	-1.928670085059081e-20	5.202710789128395e-24	1.5886324864989745e-10	2.822025423711628e-10	8.231185933684577e-9
67400000	0.004999901715306915	2.179187467403705e-50	-4.119186811482014e-18	6.200688246648464e-8	2.180118681877617e-16	6.388336929611383e-8	-1.9286700849432148e-20	5.202710789128395e-24	1.5886324864989745e-10	2.822025423711628e-10	8.231185933684577e-9
67500000	0.004999901715306915	2.179187467403705e-50	-4.119186811482014e-18	6.200688246648464e-8	2.180118681877617e-16	6.388336929611383e-8	-1.928670084827348e-20	5.202710789128395e-24	1.5886324864989745e-10	2.822025423711628e-10	8.231185933684577e-9
67600000	0.004999901715306915	2.179187467403705e-50	-4.119186811482014e-18	6.200688246648464e-8	2.180118681877617e-16	6.388336929611383e-8	-1.9286700847114817e-20	5.202710789128395e-24	1.5886324864989745e-10	2.822025423711628e-10	8.231185933684577e-9
67700000	0.004999901715306915	2.179187467403705e-50	-4.119186811482014e-18	6.200688246648464e-8	2.180118681877617e-16	6.388336929611383e-8	-1.928670084595615e-20	5.202710789128395e-24	1.5886324864989745e-10	2.822025423711628e-10	8.231185933684577e-9
67800000	0.004999901715306915	2.179187467403705e-50	-4.119186811482014e-18	6.200688246648464e-8	2.180118681877617e-16	6.388336929611383e-8	-1.9286700844797487e-20	5.202710789128395e-24	1.5886324864989745e-10	2.822025423711628e-10	8.231185933684577e-9
67900000	0.004999901715306915	2.179187467403705e-50	-4.119186811482014e-18	6.200688246648464e-8	2.180118681877617e-16	6.388336929611383e-8	-1.928670084363882e-20	5.202710789128395e-24	1.5886324864989745e-10	2.822025423711628e-10	8.231185933684577e-9
68000000	0.004999901715306915	2.179187467403705e-50	-4.119186811482014e-18	6.200688246648464e-8	2.180118681877617e-16	6.388336929611383e-8	-1.9286700842480157e-20	5.202710789128395e-24	1.5886324864989745e-10	2.822025423711628e-10	8.231185933684577e-9
68100000	0.004999901715306915	2.179187467403705e-50	-4.119186811482014e-18	6.200688246648464e-8	2.180118681877617e-16	6.388336929611383e-8	-1.928670084132149e-20	5.202710789128395e-24	1.5886324864989745e-10	2.822025423711628e-10	8.231185933684577e-9
68200000	0.004999901715306915	2.179187467403705e-50	-4.119186811482014e-18	6.200688246648464e-8	2.180118681877617e-16	6.388336929611383e-8	-1.9286700840162827e-20	5.202710789128395e-24	1.5886324864989745e-10	2.822025423711628e-10	8.231185933684577e-9
68300000	0.004999901715306915	2.179187467403705e-50	-4.119186811482014e-18	6.200688246648464e-8	2.180118681877617e-16	6.388336929611383e-8	-1.9286700839004164e-20	5.202710789128395e-24	1.5886324864989745e-10	2.822025423711628e-10	8.231185933684577e-9
68400000	0.004999901715306915	2.179187467403705e-50	-4.119186811482014e-18	6.200688246648464e-8	2.180118681877617e-16	6.388336929611383e-8	-1.9286700837845497e-20	5.202710789128395e-24	1.5886324864989745e-10	2.822025423711628e-10	8.231185933684577e-9
68500000	0.004999901715306915	2.179187467403705e-50	-4.119186811482014e-18	6.200688246648464e-8	2.180118681877617e-16	6.388336929611383e-8	-1.9286700836686834e-20	5.202710789128395e-24	1.5886324864989745e-10	2.822025423711628e-10	8.231185933684577e-9
68600000	0.004999901715306915	2.179187467403705e-50	-4.119186811482014e-18	6.200688246648464e-8	2.180118681877617e-16	6.388336929611383e-8	-1.9286700835528167e-20	5.202710789128395e-24	1.5886324864989745e-10	2.822025423711628e-10	8.231185933684577e-9
68700000	0.004999901715306915	2.179187467403705e-50	-4.119186811482014e-18	6.200688246648464e-8	2.180118681877617e-16	6.388336929611383e-8	-1.9286700834369504e-20	5.202710789128395e-24	1.5886324864989745e-10	2.822025423711628e-10	8.231185933684577e-9
68800000	0.004999901715306915	2.179187467403705e-50	-4.119186811482014e-18	6.200688246648464e-8	2.180118681877617e-16	6.388336929611383e-8	-1.9286700833210837e-20	5.202710789128395e-24	1.5886324864989745e-10	2.822025423711628e-10	8.231185933684577e-9
68900000	0.004999901715306915	2.179187467403705e-50	-4.119186811482014e-18	6.200688246648464e-8	2.1801186818776168e-16	6.388336929611383e-8	-1.9286700832052174e-20	5.202710789128395e-24	1.5886324864989745e-10	2.822025423711628e-10	8.231185933684577e-9
69000000	0.004999901715306915	2.179187467403705e-50	-4.119186811482014e-18	6.200688246648464e-8	2.1801186818776168e-16	6.388336929611383e-8	-1.9286700830893507e-20	5.202710789128395e-24	1.5886324864989745e-10	2.822025423711628e-10	8.231185933684577e-9
69100000	0.004999901715306915	2.179187467403705e-50	-4.119186811482014e-18	6.200688246648464e-8	2.1801186818776168e-16	6.388336929611383e-8	-1.9286700829734843e-20	5.202710789128395e-24	1.5886324864989745e-10	2.822025423711628e-10	8.231185933684577e-9
69200000	0.004999901715306915	2.179187467403705e-50	-4.119186811482014e-18	6.200688246648464e-8	2.1801186818776168e-16	6.388336929611383e-8	-1.9286700828576177e-20	5.202710789128395e-24	1.5886324864989745e-10	2.822025423711628e-10	8.231185933684577e-9
69300000	0.004999901715306915	2.179187467403705e-50	-4.119186811482014e-18	6.200688246648464e-8	2.1801186818776168e-16	6.388336929611383e-8	-1.9286700827417513e-20	5.202710789128395e-24	1.5886324864989745e-10	2.822025423711628e-10	8.231185933684577e-9
69400000	0.004999901715306915	2.179187467403705e-50	-4.119186811482014e-18	6.200688246648464e-8	2.1801186818776168e-16	6.388336929611383e-8	-1.928670082625885e-20	5.202710789128395e-24	1.5886324864989745e-10	2.822025423711628e-10	8.231185933684577e-9
69500000	0.004999901715306915	2.179187467403705e-50	-4.119186811482014e-18	6.200688246648464e-8	2.1801186818776168e-16	6.388336929611383e-8	-1.9286700825100183e-20	5.202710789128395e-24	1.5886324864989745e-10	2.822025423711628e-10	8.231185933684577e-9
69600000	0.004999901715306915	2.179187467403705e-50	-4.119186811482014e-18	6.200688246648464e-8	2.1801186818776168e-16	6.388336929611383e-8	-1.928670082394152e-20	5.202710789128395e-24	1.5886324864989745e-10	2.822025423711628e-10	8.231185933684577e-9
69700000	0.004999901715306915	2.179187467403705e-50	-4.119186811482014e-18	6.200688246648464e-8	2.1801186818776168e-16	6.388336929611383e-8	-1.9286700822782853e-20	5.202710789128395e-24	1.5886324864989745e-10	2.822025423711628e-10	8.231185933684577e-9
69800000	0.004999901715306915	2.179187467403705e-50	-4.119186811482014e-18	6.200688246648464e-8	2.1801186818776168e-16	6.388336929611383e-8	-1.928670082162419e-20	5.202710789128395e-24	1.5886324864989745e-10	2.822025423711628e-10	8.231185933684577e-9
69900000	0.004999901715306915	2.179187467403705e-50	-4.119186811482014e-18	6.200688246648464e-8	2.1801186818776168e-16	6.388336929611383e-8	-1.9286700820465523e-20	5.202710789128395e-24	1.5886324864989745e-10	2.822025423711628e-10	8.231185933684577e-9
70000000	0.004999901715306915	2.179187467403705e-50	-4.119186811482014e-18	6.200688246648464e-8	2.1801186818776168e-16	6.388336929611383e-8	-1.928670081930686e-20	5.202710789128395e-24	1.5886324864989745e-10	2.822025423711628e-10	8.231185933684577e-9
70100000	0.004999901715306915	2.179187467403705e-50	-4.119186811482014e-18	6.200688246648464e-8	2.1801186818776168e-16	6.388336929611383e-8	-1.9286700818148193e-20	5.202710789128395e-24	1.5886324864989745e-10	2.822025423711628e-10	8.231185933684577e-9
70200000	0.004999901715306915	2.179187467403705e-50	-4.119186811482014e-18	6.200688246648464e-8	2.1801186818776168e-16	6.388336929611383e-8	-1.928670081698953e-20	5.202710789128395e-24	1.5886324864989745e-10	2.822025423711628e-10	8.231185933684577e-9
70300000	0.004999901715306915	2.179187467403705e-50	-4.119186811482014e-18	6.200688246648464e-8	2.1801186818776168e-16	6.388336929611383e-8	-1.9286700815830863e-20	5.202710789128395e-24	1.5886324864989745e-10	2.822025423711628e-10	8.231185933684577e-9
70400000	0.004999901715306915	2.179187467403705e-50	-4.119186811482014e-18	6.200688246648464e-8	2.1801186818776168e-16	6.388336929611383e-8	-1.92867008146722e-20	5.202710789128395e-24	1.5886324864989745e-10	2.822025423711628e-10	8.231185933684577e-9
70500000	0.004999901715306915	2.179187467403705e-50	-4.119186811482014e-18	6.200688246648464e-8	2.1801186818776168e-16	6.388336929611383e-8	-1.9286700813513536e-20	5.202710789128395e-24	1.5886324864989745e-10	2.822025423711628e-10	8.231185933684577e-9
70600000	0.004999901715306915	2.179187467403705e-50	-4.119186811482014e-18	6.200688246648464e-8	2.1801186818776168e-16	6.388336929611383e-8	-1.928670081235487e-20	5.202710789128395e-24	1.5886324864989745e-10	2.822025423711628e-10	8.231185933684577e-9
70700000	0.004999901715306915	2.179187467403705e-50	-4.119186811482014e-18	6.200688246648464e-8	2.1801186818776168e-16	6.388336929611383e-8	-1.9286700811196206e-20	5.202710789128395e-24	1.5886324864989745e-10	2.822025423711628e-10	8.231185933684577e-9
70800000	0.004999901715306915	2.179187467403705e-50	-4.119186811482014e-18	6.200688246648464e-8	2.1801186818776168e-16	6.388336929611383e-8	-1.928670081003754e-20	5.202710789128395e-24	1.5886324864989745e-10	2.822025423711628e-10	8.231185933684577e-9
70900000	0.004999901715306915	2.179187467403705e-50	-4.119186811482014e-18	6.200688246648464e-8	2.1801186818776168e-16	6.388336929611383e-8	-1.9286700808878876e-20	5.202710789128395e-24	1.5886324864989745e-10	2.822025423711628e-10	8.231185933684577e-9
71000000	0.004999901715306915	2.179187467403705e-50	-4.119186811482014e-18	6.200688246648464e-8	2.1801186818776168e-16	6.388336929611383e-8	-1.928670080772021e-20	5.202710789128395e-24	1.5886324864989745e-10	2.822025423711628e-10	8.231185933684577e-9
71100000	0.004999901715306915	2.179187467403705e-50	-4.119186811482014e-18	6.200688246648464e-8	2.1801186818776168e-16	6.388336929611383e-8	-1.9286700806561546e-20	5.202710789128395e-24	1.5886324864989745e-10	2.822025423711628e-10	8.231185933684577e-9
71200000	0.004999901715306915	2.179187467403705e-50	-4.119186811482014e-18	6.200688246648464e-8	2.1801186818776168e-16	6.388336929611383e-8	-1.928670080540288e-20	5.202710789128395e-24	1.5886324864989745e-10	2.822025423711628e-10	8.231185933684577e-9
71300000	0.004999901715306915	2.179187467403705e-50	-4.119186811482014e-18	6.200688246648464e-8	2.1801186818776168e-16	6.388336929611383e-8	-1.9286700804244216e-20	5.202710789128395e-24	1.5886324864989745e-10	2.822025423711628e-10	8.231185933684577e-9
71400000	0.004999901715306915	2.179187467403705e-50	-4.119186811482014e-18	6.200688246648464e-8	2.1801186818776168e-16	6.388336929611383e-8	-1.9286700803085552e-20	5.202710789128395e-24	1.5886324864989745e-10	2.822025423711628e-10	8.231185933684577e-9
71500000	0.004999901715306915	2.179187467403705e-50	-4.119186811482014e-18	6.200688246648464e-8	2.1801186818776168e-16	6.388336929611383e-8	-1.9286700801926886e-20	5.202710789128395e-24	1.5886324864989745e-10	2.822025423711628e-10	8.231185933684577e-9
71600000	0.004999901715306915	2.179187467403705e-50	-4.119186811482014e-18	6.200688246648464e-8	2.1801186818776168e-16	6.388336929611383e-8	-1.9286700800768222e-20	5.202710789128395e-24	1.5886324864989745e-10	2.822025423711628e-10	8.231185933684577e-9
71700000	0.004999901715306915	2.179187467403705e-50	-4.119186811482014e-18	6.200688246648464e-8	2.1801186818776168e-16	6.388336929611383e-8	-1.9286700799609556e-20	5.202710789128395e-24	1.5886324864989745e-10	2.822025423711628e-10	8.231185933684577e-9
71800000	0.004999901715306915	2.179187467403705e-50	-4.119186811482014e-18	6.200688246648464e-8	2.1801186818776168e-16	6.388336929611383e-8	-1.9286700798450892e-20	5.202710789128395e-24	1.5886324864989745e-10	2.822025423711628e-10	8.231185933684575e-9
71900000	0.004999901715306915	2.179187467403705e-50	-4.119186811482014e-18	6.200688246648464e-8	2.1801186818776168e-16	6.388336929611383e-8	-1.9286700797292226e-20	5.202710789128395e-24	1.5886324864989745e-10	2.822025423711628e-10	8.231185933684575e-9
72000000	0.004999901715306915	2.179187467403705e-50	-4.119186811482014e-18	6.200688246648464e-8	2.1801186818776168e-16	6.388336929611383e-8	-1.9286700796133562e-20	5.202710789128395e-24	1.5886324864989745e-10	2.822025423711628e-10	8.231185933684575e-9
72100000	0.004999901715306915	2.179187467403705e-50	-4.119186811482014e-18	6.200688246648464e-8	2.1801186818776168e-16	6.388336929611383e-8	-1.9286700794974895e-20	5.202710789128395e-24	1.5886324864989745e-10	2.822025423711628e-10	8.231185933684575e-9
72200000	0.004999901715306915	2.179187467403705e-50	-4.119186811482014e-18	6.200688246648464e-8	2.1801186818776168e-16	6.388336929611383e-8	-1.9286700793816232e-20	5.202710789128395e-24	1.5886324864989745e-10	2.822025423711628e-10	8.231185933684575e-9
72300000	0.004999901715306915	2.179187467403705e-50	-4.119186811482014e-18	6.200688246648464e-8	2.1801186818776168e-16	6.388336929611383e-8	-1.9286700792657565e-20	5.202710789128395e-24	1.5886324864989745e-10	2.822025423711628e-10	8.231185933684575e-9
72400000	0.004999901715306915	2.179187467403705e-50	-4.119186811482014e-18	6.200688246648464e-8	2.1801186818776168e-16	6.388336929611383e-8	-1.9286700791498902e-20	5.202710789128395e-24	1.5886324864989745e-10	2.822025423711628e-10	8.231185933684575e-9
72500000	0.004999901715306915	2.179187467403705e-50	-4.119186811482014e-18	6.200688246648464e-8	2.1801186818776168e-16	6.388336929611383e-8	-1.9286700790340238e-20	5.202710789128395e-24	1.5886324864989745e-10	2.822025423711628e-10	8.231185933684575e-9
72600000	0.004999901715306915	2.179187467403705e-50	-4.119186811482014e-18	6.200688246648464e-8	2.1801186818776168e-16	6.388336929611383e-8	-1.9286700789181572e-20	5.202710789128395e-24	1.5886324864989745e-10	2.822025423711628e-10	8.231185933684575e-9
72700000	0.004999901715306915	2.179187467403705e-50	-4.119186811482014e-18	6.200688246648464e-8	2.1801186818776168e-16	6.388336929611383e-8	-1.9286700788022908e-20	5.202710789128395e-24	1.5886324864989745e-10	2.822025423711628e-10	8.231185933684575e-9
72800000	0.004999901715306915	2.179187467403705e-50	-4.119186811482014e-18	6.200688246648464e-8	2.1801186818776168e-16	6.388336929611383e-8	-1.9286700786864242e-20	5.202710789128395e-24	1.5886324864989745e-10	2.822025423711628e-10	8.231185933684575e-9
72900000	0.004999901715306915	2.179187467403705e-50	-4.119186811482014e-18	6.200688246648464e-8	2.1801186818776168e-16	6.388336929611383e-8	-1.9286700785705578e-20	5.202710789128395e-24	1.5886324864989745e-10	2.822025423711628e-10	8.231185933684575e-9
73000000	0.004999901715306915	2.179187467403705e-50	-4.119186811482014e-18	6.200688246648464e-8	2.1801186818776168e-16	6.388336929611383e-8	-1.9286700784546912e-20	5.202710789128395e-24	1.5886324864989745e-10	2.822025423711628e-10	8.231185933684575e-9
73100000	0.004999901715306915	2.179187467403705e-50	-4.119186811482014e-18	6.200688246648464e-8	2.1801186818776168e-16	6.388336929611383e-8	-1.9286700783388248e-20	5.202710789128395e-24	1.5886324864989745e-10	2.822025423711628e-10	8.231185933684575e-9
73200000	0.004999901715306915	2.179187467403705e-50	-4.119186811482014e-18	6.200688246648464e-8	2.1801186818776168e-16	6.388336929611383e-8	-1.9286700782229582e-20	5.202710789128395e-24	1.5886324864989745e-10	2.822025423711628e-10	8.231185933684575e-9
73300000	0.004999901715306915	2.179187467403705e-50	-4.119186811482014e-18	6.200688246648464e-8	2.1801186818776168e-16	6.388336929611383e-8	-1.9286700781070918e-20	5.202710789128395e-24	1.5886324864989745e-10	2.822025423711628e-10	8.231185933684575e-9
73400000	0.004999901715306915	2.179187467403705e-50	-4.119186811482014e-18	6.200688246648464e-8	2.1801186818776168e-16	6.388336929611383e-8	-1.9286700779912255e-20	5.202710789128395e-24	1.5886324864989745e-10	2.822025423711628e-10	8.231185933684575e-9
73500000	0.004999901715306915	2.179187467403705e-50	-4.119186811482014e-18	6.200688246648464e-8	2.1801186818776168e-16	6.388336929611383e-8	-1.9286700778753588e-20	5.202710789128395e-24	1.5886324864989745e-10	2.822025423711628e-10	8.231185933684575e-9
73600000	0.004999901715306915	2.179187467403705e-50	-4.119186811482014e-18	6.200688246648464e-8	2.1801186818776168e-16	6.388336929611383e-8	-1.9286700777594925e-20	5.202710789128395e-24	1.5886324864989745e-10	2.822025423711628e-10	8.231185933684575e-9
73700000	0.004999901715306915	2.179187467403705e-50	-4.119186811482014e-18	6.200688246648464e-8	2.1801186818776168e-16	6.388336929611383e-8	-1.9286700776436258e-20	5.202710789128395e-24	1.5886324864989745e-10	2.822025423711628e-10	8.231185933684575e-9
73800000	0.004999901715306915	2.179187467403705e-50	-4.119186811482014e-18	6.200688246648464e-8	2.1801186818776168e-16	6.388336929611383e-8	-1.9286700775277594e-20	5.202710789128395e-24	1.5886324864989745e-10	2.822025423711628e-10	8.231185933684575e-9
73900000	0.004999901715306915	2.179187467403705e-50	-4.119186811482014e-18	6.200688246648464e-8	2.1801186818776168e-16	6.388336929611383e-8	-1.9286700774118928e-20	5.202710789128395e-24	1.5886324864989745e-10	2.822025423711628e-10	8.231185933684575e-9
74000000	0.004999901715306915	2.179187467403705e-50	-4.119186811482014e-18	6.200688246648464e-8	2.1801186818776168e-16	6.388336929611383e-8	-1.9286700772960264e-20	5.202710789128395e-24	1.5886324864989745e-10	2.822025423711628e-10	8.231185933684575e-9
74100000	0.004999901715306915	2.179187467403705e-50	-4.119186811482014e-18	6.200688246648464e-8	2.1801186818776168e-16	6.388336929611383e-8	-1.9286700771801598e-20	5.202710789128395e-24	1.5886324864989745e-10	2.822025423711628e-10	8.231185933684575e-9
74200000	0.004999901715306915	2.179187467403705e-50	-4.119186811482014e-18	6.200688246648464e-8	2.1801186818776168e-16	6.388336929611383e-8	-1.9286700770642934e-20	5.202710789128395e-24	1.5886324864989745e-10	2.822025423711628e-10	8.231185933684575e-9
74300000	0.004999901715306915	2.179187467403705e-50	-4.119186811482014e-18	6.200688246648464e-8	2.1801186818776168e-16	6.388336929611383e-8	-1.9286700769484268e-20	5.202710789128395e-24	1.5886324864989745e-10	2.822025423711628e-10	8.231185933684575e-9
74400000	0.004999901715306915	2.179187467403705e-50	-4.119186811482014e-18	6.200688246648464e-8	2.1801186818776168e-16	6.388336929611383e-8	-1.9286700768325604e-20	5.202710789128395e-24	1.5886324864989745e-10	2.822025423711628e-10	8.231185933684575e-9
74500000	0.004999901715306915	2.179187467403705e-50	-4.119186811482014e-18	6.200688246648464e-8	2.1801186818776168e-16	6.388336929611383e-8	-1.928670076716694e-20	5.202710789128395e-24	1.5886324864989745e-10	2.822025423711628e-10	8.231185933684575e-9
74600000	0.004999901715306915	2.179187467403705e-50	-4.119186811482014e-18	6.200688246648464e-8	2.1801186818776168e-16	6.388336929611383e-8	-1.9286700766008274e-20	5.202710789128395e-24	1.5886324864989745e-10	2.822025423711628e-10	8.231185933684575e-9
74700000	0.004999901715306915	2.179187467403705e-50	-4.119186811482014e-18	6.200688246648464e-8	2.1801186818776168e-16	6.388336929611383e-8	-1.928670076484961e-20	5.202710789128395e-24	1.5886324864989745e-10	2.822025423711628e-10	8.231185933684575e-9
74800000	0.004999901715306915	2.179187467403705e-50	-4.119186811482014e-18	6.200688246648464e-8	2.1801186818776168e-16	6.388336929611383e-8	-1.9286700763690944e-20	5.202710789128395e-24	1.5886324864989745e-10	2.822025423711628e-10	8.231185933684575e-9
74900000	0.004999901715306915	2.179187467403705e-50	-4.119186811482014e-18	6.200688246648464e-8	2.1801186818776168e-16	6.388336929611383e-8	-1.928670076253228e-20	5.202710789128395e-24	1.5886324864989745e-10	2.822025423711628e-10	8.231185933684575e-9
75000000	0.004999901715306915	2.179187467403705e-50	-4.119186811482014e-18	6.200688246648464e-8	2.1801186818776168e-16	6.388336929611383e-8	-1.9286700761373614e-20	5.202710789128395e-24	1.5886324864989745e-10	2.822025423711628e-10	8.231185933684575e-9
75100000	0.004999901715306915	2.179187467403705e-50	-4.119186811482014e-18	6.200688246648464e-8	2.1801186818776168e-16	6.388336929611383e-8	-1.928670076021495e-20	5.202710789128395e-24	1.5886324864989745e-10	2.822025423711628e-10	8.231185933684575e-9
75200000	0.004999901715306915	2.179187467403705e-50	-4.119186811482014e-18	6.200688246648464e-8	2.1801186818776168e-16	6.388336929611383e-8	-1.9286700759056284e-20	5.202710789128395e-24	1.5886324864989745e-10	2.822025423711628e-10	8.231185933684575e-9
75300000	0.004999901715306915	2.179187467403705e-50	-4.119186811482014e-18	6.200688246648464e-8	2.1801186818776168e-16	6.388336929611383e-8	-1.928670075789762e-20	5.202710789128395e-24	1.5886324864989745e-10	2.822025423711628e-10	8.231185933684575e-9
75400000	0.004999901715306915	2.179187467403705e-50	-4.119186811482014e-18	6.200688246648464e-8	2.1801186818776168e-16	6.388336929611383e-8	-1.9286700756738957e-20	5.202710789128395e-24	1.5886324864989745e-10	2.822025423711628e-10	8.231185933684575e-9
75500000	0.004999901715306915	2.179187467403705e-50	-4.119186811482014e-18	6.200688246648464e-8	2.1801186818776168e-16	6.388336929611383e-8	-1.928670075558029e-20	5.202710789128395e-24	1.5886324864989745e-10	2.822025423711628e-10	8.231185933684575e-9
75600000	0.004999901715306915	2.179187467403705e-50	-4.119186811482014e-18	6.200688246648464e-8	2.1801186818776168e-16	6.388336929611383e-8	-1.9286700754421627e-20	5.202710789128395e-24	1.5886324864989745e-10	2.822025423711628e-10	8.231185933684575e-9
75700000	0.004999901715306915	2.179187467403705e-50	-4.119186811482014e-18	6.200688246648464e-8	2.1801186818776168e-16	6.388336929611383e-8	-1.928670075326296e-20	5.202710789128395e-24	1.5886324864989745e-10	2.822025423711628e-10	8.231185933684575e-9
75800000	0.004999901715306915	2.179187467403705e-50	-4.119186811482014e-18	6.200688246648464e-8	2.1801186818776168e-16	6.388336929611383e-8	-1.9286700752104297e-20	5.202710789128395e-24	1.5886324864989745e-10	2.822025423711628e-10	8.231185933684575e-9
75900000	0.004999901715306915	2.179187467403705e-50	-4.119186811482014e-18	6.200688246648464e-8	2.1801186818776168e-16	6.388336929611383e-8	-1.928670075094563e-20	5.202710789128395e-24	1.5886324864989745e-10	2.822025423711628e-10	8.231185933684575e-9
76000000	0.004999901715306915	2.179187467403705e-50	-4.119186811482014e-18	6.200688246648464e-8	2.1801186818776168e-16	6.388336929611383e-8	-1.9286700749786967e-20	5.202710789128395e-24	1.5886324864989745e-10	2.822025423711628e-10	8.231185933684575e-9
76100000	0.004999901715306915	2.179187467403705e-50	-4.119186811482014e-18	6.200688246648464e-8	2.1801186818776168e-16	6.388336929611383e-8	-1.92867007486283e-20	5.202710789128395e-24	1.5886324864989745e-10	2.822025423711628e-10	8.231185933684575e-9
76200000	0.004999901715306915	2.179187467403705e-50	-4.119186811482014e-18	6.200688246648464e-8	2.1801186818776168e-16	6.388336929611383e-8	-1.9286700747469637e-20	5.202710789128395e-24	1.5886324864989745e-10	2.822025423711628e-10	8.231185933684575e-9
76300000	0.004999901715306915	2.179187467403705e-50	-4.119186811482014e-18	6.200688246648464e-8	2.1801186818776168e-16	6.388336929611383e-8	-1.9286700746310973e-20	5.202710789128395e-24	1.5886324864989745e-10	2.822025423711628e-10	8.231185933684575e-9
76400000	0.004999901715306915	2.179187467403705e-50	-4.119186811482014e-18	6.200688246648464e-8	2.1801186818776168e-16	6.388336929611383e-8	-1.9286700745152307e-20	5.202710789128395e-24	1.5886324864989745e-10	2.822025423711628e-10	8.231185933684575e-9
76500000	0.004999901715306915	2.179187467403705e-50	-4.119186811482014e-18	6.200688246648464e-8	2.1801186818776168e-16	6.388336929611383e-8	-1.9286700743993643e-20	5.202710789128395e-24	1.5886324864989745e-10	2.822025423711628e-10	8.231185933684575e-9
76600000	0.004999901715306915	2.179187467403705e-50	-4.119186811482014e-18	6.200688246648464e-8	2.1801186818776168e-16	6.388336929611383e-8	-1.9286700742834977e-20	5.202710789128395e-24	1.5886324864989745e-10	2.822025423711628e-10	8.231185933684575e-9
76700000	0.004999901715306915	2.179187467403705e-50	-4.119186811482014e-18	6.200688246648464e-8	2.1801186818776168e-16	6.388336929611383e-8	-1.9286700741676313e-20	5.202710789128395e-24	1.5886324864989745e-10	2.822025423711628e-10	8.231185933684575e-9
76800000	0.004999901715306915	2.179187467403705e-50	-4.119186811482014e-18	6.200688246648464e-8	2.1801186818776168e-16	6.388336929611383e-8	-1.9286700740517646e-20	5.202710789128395e-24	1.5886324864989745e-10	2.822025423711628e-10	8.231185933684575e-9
76900000	0.004999901715306915	2.179187467403705e-50	-4.119186811482014e-18	6.200688246648464e-8	2.1801186818776168e-16	6.388336929611383e-8	-1.9286700739358983e-20	5.202710789128395e-24	1.5886324864989745e-10	2.822025423711628e-10	8.231185933684575e-9
77000000	0.004999901715306915	2.179187467403705e-50	-4.119186811482014e-18	6.200688246648464e-8	2.1801186818776168e-16	6.388336929611383e-8	-1.9286700738200316e-20	5.202710789128395e-24	1.5886324864989745e-10	2.822025423711628e-10	8.231185933684575e-9
77100000	0.004999901715306915	2.179187467403705e-50	-4.119186811482014e-18	6.200688246648464e-8	2.1801186818776168e-16	6.388336929611383e-8	-1.9286700737041653e-20	5.202710789128395e-24	1.5886324864989745e-10	2.822025423711628e-10	8.231185933684575e-9
77200000	0.004999901715306915	2.179187467403705e-50	-4.119186811482014e-18	6.200688246648464e-8	2.1801186818776168e-16	6.388336929611383e-8	-1.9286700735882986e-20	5.202710789128395e-24	1.5886324864989745e-10	2.822025423711628e-10	8.231185933684575e-9
77300000	0.004999901715306915	2.179187467403705e-50	-4.119186811482014e-18	6.200688246648464e-8	2.1801186818776168e-16	6.388336929611383e-8	-1.9286700734724323e-20	5.202710789128395e-24	1.5886324864989745e-10	2.822025423711628e-10	8.231185933684575e-9
77400000	0.004999901715306915	2.179187467403705e-50	-4.119186811482014e-18	6.200688246648464e-8	2.1801186818776168e-16	6.388336929611383e-8	-1.928670073356566e-20	5.202710789128395e-24	1.5886324864989745e-10	2.822025423711628e-10	8.231185933684575e-9
77500000	0.004999901715306915	2.179187467403705e-50	-4.119186811482014e-18	6.200688246648464e-8	2.1801186818776168e-16	6.388336929611383e-8	-1.9286700732406993e-20	5.202710789128395e-24	1.5886324864989745e-10	2.822025423711628e-10	8.231185933684575e-9
77600000	0.004999901715306915	2.179187467403705e-50	-4.119186811482014e-18	6.200688246648464e-8	2.1801186818776168e-16	6.388336929611383e-8	-1.928670073124833e-20	5.202710789128395e-24	1.5886324864989745e-10	2.822025423711628e-10	8.231185933684575e-9
77700000	0.004999901715306915	2.179187467403705e-50	-4.119186811482014e-18	6.200688246648464e-8	2.1801186818776168e-16	6.388336929611383e-8	-1.9286700730089663e-20	5.202710789128395e-24	1.5886324864989745e-10	2.822025423711628e-10	8.231185933684575e-9
77800000	0.004999901715306915	2.179187467403705e-50	-4.119186811482014e-18	6.200688246648464e-8	2.1801186818776168e-16	6.388336929611383e-8	-1.9286700728931e-20	5.202710789128395e-24	1.5886324864989745e-10	2.822025423711628e-10	8.231185933684575e-9
77900000	0.004999901715306915	2.179187467403705e-50	-4.119186811482014e-18	6.200688246648464e-8	2.1801186818776168e-16	6.388336929611383e-8	-1.9286700727772333e-20	5.202710789128395e-24	1.5886324864989745e-10	2.822025423711628e-10	8.231185933684575e-9
78000000	0.004999901715306915	2.179187467403705e-50	-4.119186811482014e-18	6.200688246648464e-8	2.1801186818776168e-16	6.388336929611383e-8	-1.928670072661367e-20	5.202710789128395e-24	1.5886324864989745e-10	2.822025423711628e-10	8.231185933684575e-9
78100000	0.004999901715306915	2.179187467403705e-50	-4.119186811482014e-18	6.200688246648464e-8	2.1801186818776168e-16	6.388336929611383e-8	-1.9286700725455003e-20	5.202710789128395e-24	1.5886324864989745e-10	2.822025423711628e-10	8.231185933684575e-9
78200000	0.004999901715306915	2.179187467403705e-50	-4.119186811482014e-18	6.200688246648464e-8	2.1801186818776168e-16	6.388336929611383e-8	-1.928670072429634e-20	5.202710789128395e-24	1.5886324864989745e-10	2.822025423711628e-10	8.231185933684575e-9
78300000	0.004999901715306915	2.179187467403705e-50	-4.119186811482014e-18	6.200688246648464e-8	2.1801186818776168e-16	6.388336929611383e-8	-1.9286700723137675e-20	5.202710789128395e-24	1.5886324864989745e-10	2.822025423711628e-10	8.231185933684575e-9
78400000	0.004999901715306915	2.179187467403705e-50	-4.119186811482014e-18	6.200688246648464e-8	2.1801186818776168e-16	6.388336929611383e-8	-1.928670072197901e-20	5.202710789128395e-24	1.5886324864989745e-10	2.822025423711628e-10	8.231185933684575e-9
78500000	0.004999901715306915	2.179187467403705e-50	-4.119186811482014e-18	6.200688246648464e-8	2.1801186818776168e-16	6.388336929611383e-8	-1.9286700720820345e-20	5.202710789128395e-24	1.5886324864989745e-10	2.822025423711628e-10	8.231185933684575e-9
78600000	0.004999901715306915	2.179187467403705e-50	-4.119186811482014e-18	6.200688246648464e-8	2.1801186818776168e-16	6.388336929611383e-8	-1.928670071966168e-20	5.202710789128395e-24	1.5886324864989745e-10	2.822025423711628e-10	8.231185933684575e-9
78700000	0.004999901715306915	2.179187467403705e-50	-4.119186811482014e-18	6.200688246648464e-8	2.1801186818776168e-16	6.388336929611383e-8	-1.9286700718503015e-20	5.202710789128395e-24	1.5886324864989745e-10	2.822025423711628e-10	8.231185933684575e-9
78800000	0.004999901715306915	2.179187467403705e-50	-4.119186811482014e-18	6.200688246648464e-8	2.1801186818776168e-16	6.388336929611383e-8	-1.928670071734435e-20	5.202710789128395e-24	1.5886324864989745e-10	2.822025423711628e-10	8.231185933684575e-9
78900000	0.004999901715306915	2.179187467403705e-50	-4.119186811482014e-18	6.200688246648464e-8	2.1801186818776168e-16	6.388336929611383e-8	-1.9286700716185685e-20	5.202710789128395e-24	1.5886324864989745e-10	2.822025423711628e-10	8.231185933684575e-9
79000000	0.004999901715306915	2.179187467403705e-50	-4.119186811482014e-18	6.200688246648464e-8	2.1801186818776168e-16	6.388336929611383e-8	-1.928670071502702e-20	5.202710789128395e-24	1.5886324864989745e-10	2.822025423711628e-10	8.231185933684575e-9
79100000	0.004999901715306915	2.179187467403705e-50	-4.119186811482014e-18	6.200688246648464e-8	2.1801186818776168e-16	6.388336929611383e-8	-1.9286700713868355e-20	5.202710789128395e-24	1.5886324864989745e-10	2.822025423711628e-10	8.231185933684575e-9
79200000	0.004999901715306915	2.179187467403705e-50	-4.119186811482014e-18	6.200688246648464e-8	2.1801186818776168e-16	6.388336929611383e-8	-1.928670071270969e-20	5.202710789128395e-24	1.5886324864989745e-10	2.822025423711628e-10	8.231185933684575e-9
79300000	0.004999901715306915	2.179187467403705e-50	-4.119186811482014e-18	6.200688246648464e-8	2.1801186818776168e-16	6.388336929611383e-8	-1.9286700711551025e-20	5.202710789128395e-24	1.5886324864989745e-10	2.822025423711628e-10	8.231185933684575e-9
79400000	0.004999901715306915	2.179187467403705e-50	-4.119186811482014e-18	6.200688246648464e-8	2.1801186818776168e-16	6.388336929611383e-8	-1.9286700710392362e-20	5.202710789128395e-24	1.5886324864989745e-10	2.822025423711628e-10	8.231185933684575e-9
79500000	0.004999901715306915	2.179187467403705e-50	-4.119186811482014e-18	6.200688246648464e-8	2.1801186818776168e-16	6.388336929611383e-8	-1.9286700709233695e-20	5.202710789128395e-24	1.5886324864989745e-10	2.822025423711628e-10	8.231185933684575e-9
79600000	0.004999901715306915	2.179187467403705e-50	-4.119186811482014e-18	6.200688246648464e-8	2.1801186818776168e-16	6.388336929611383e-8	-1.9286700708075032e-20	5.202710789128395e-24	1.5886324864989745e-10	2.822025423711628e-10	8.231185933684575e-9
79700000	0.004999901715306915	2.179187467403705e-50	-4.119186811482014e-18	6.200688246648464e-8	2.1801186818776168e-16	6.388336929611383e-8	-1.9286700706916365e-20	5.202710789128395e-24	1.5886324864989745e-10	2.822025423711628e-10	8.231185933684575e-9
79800000	0.004999901715306915	2.179187467403705e-50	-4.119186811482014e-18	6.200688246648464e-8	2.1801186818776168e-16	6.388336929611383e-8	-1.92867007057577e-20	5.202710789128395e-24	1.5886324864989745e-10	2.822025423711628e-10	8.231185933684575e-9
79900000	0.004999901715306915	2.179187467403705e-50	-4.119186811482014e-18	6.200688246648464e-8	2.1801186818776168e-16	6.388336929611383e-8	-1.9286700704599035e-20	5.202710789128395e-24	1.5886324864989745e-10	2.822025423711628e-10	8.231185933684575e-9
80000000	0.004999901715306915	2.179187467403705e-50	-4.119186811482014e-18	6.200688246648464e-8	2.1801186818776168e-16	6.388336929611383e-8	-1.928670070344037e-20	5.202710789128395e-24	1.5886324864989745e-10	2.822025423711628e-10	8.231185933684575e-9
80100000	0.004999901715306915	2.179187467403705e-50	-4.119186811482014e-18	6.200688246648464e-8	2.1801186818776168e-16	6.388336929611383e-8	-1.9286700702281705e-20	5.202710789128395e-24	1.5886324864989745e-10	2.822025423711628e-10	8.231185933684575e-9
80200000	0.004999901715306915	2.179187467403705e-50	-4.119186811482014e-18	6.200688246648464e-8	2.1801186818776168e-16	6.388336929611383e-8	-1.928670070112304e-20	5.202710789128395e-24	1.5886324864989745e-10	2.822025423711628e-10	8.231185933684575e-9
80300000	0.004999901715306915	2.179187467403705e-50	-4.119186811482014e-18	6.200688246648464e-8	2.1801186818776168e-16	6.388336929611383e-8	-1.9286700699964375e-20	5.202710789128395e-24	1.5886324864989745e-10	2.822025423711628e-10	8.231185933684575e-9
80400000	0.004999901715306915	2.179187467403705e-50	-4.119186811482014e-18	6.200688246648464e-8	2.1801186818776168e-16	6.388336929611383e-8	-1.928670069880571e-20	5.202710789128395e-24	1.5886324864989745e-10	2.822025423711628e-10	8.231185933684575e-9
80500000	0.004999901715306915	2.179187467403705e-50	-4.119186811482014e-18	6.200688246648464e-8	2.1801186818776168e-16	6.388336929611383e-8	-1.9286700697647048e-20	5.202710789128395e-24	1.5886324864989745e-10	2.822025423711628e-10	8.231185933684575e-9
80600000	0.004999901715306915	2.179187467403705e-50	-4.119186811482014e-18	6.200688246648464e-8	2.1801186818776168e-16	6.388336929611383e-8	-1.928670069648838e-20	5.202710789128395e-24	1.5886324864989745e-10	2.822025423711628e-10	8.231185933684575e-9
80700000	0.004999901715306915	2.179187467403705e-50	-4.119186811482014e-18	6.200688246648464e-8	2.1801186818776168e-16	6.388336929611383e-8	-1.9286700695329718e-20	5.202710789128395e-24	1.5886324864989745e-10	2.822025423711628e-10	8.231185933684575e-9
80800000	0.004999901715306915	2.179187467403705e-50	-4.119186811482014e-18	6.200688246648464e-8	2.1801186818776168e-16	6.388336929611383e-8	-1.928670069417105e-20	5.202710789128395e-24	1.5886324864989745e-10	2.822025423711628e-10	8.231185933684575e-9
80900000	0.004999901715306915	2.179187467403705e-50	-4.119186811482014e-18	6.200688246648464e-8	2.1801186818776168e-16	6.388336929611383e-8	-1.9286700693012388e-20	5.202710789128395e-24	1.5886324864989745e-10	2.822025423711628e-10	8.231185933684575e-9
81000000	0.004999901715306915	2.179187467403705e-50	-4.119186811482014e-18	6.200688246648464e-8	2.1801186818776168e-16	6.388336929611383e-8	-1.928670069185372e-20	5.202710789128395e-24	1.5886324864989745e-10	2.822025423711628e-10	8.231185933684575e-9
81100000	0.004999901715306915	2.179187467403705e-50	-4.119186811482014e-18	6.200688246648464e-8	2.1801186818776168e-16	6.388336929611383e-8	-1.9286700690695058e-20	5.202710789128395e-24	1.5886324864989745e-10	2.822025423711628e-10	8.231185933684575e-9
81200000	0.004999901715306915	2.179187467403705e-50	-4.119186811482014e-18	6.200688246648464e-8	2.1801186818776168e-16	6.388336929611383e-8	-1.928670068953639e-20	5.202710789128395e-24	1.5886324864989745e-10	2.822025423711628e-10	8.231185933684575e-9
81300000	0.004999901715306915	2.179187467403705e-50	-4.119186811482014e-18	6.200688246648464e-8	2.1801186818776168e-16	6.388336929611383e-8	-1.9286700688377727e-20	5.202710789128395e-24	1.5886324864989745e-10	2.822025423711628e-10	8.231185933684575e-9
81400000	0.004999901715306915	2.179187467403705e-50	-4.119186811482014e-18	6.200688246648464e-8	2.180118681877617e-16	6.388336929611383e-8	-1.9286700687219064e-20	5.202710789128395e-24	1.5886324864989745e-10	2.822025423711628e-10	8.231185933684575e-9
81500000	0.004999901715306915	2.179187467403705e-50	-4.119186811482014e-18	6.200688246648464e-8	2.180118681877617e-16	6.388336929611383e-8	-1.9286700686060397e-20	5.202710789128395e-24	1.5886324864989745e-10	2.822025423711628e-10	8.231185933684575e-9
81600000	0.004999901715306915	2.179187467403705e-50	-4.119186811482014e-18	6.200688246648464e-8	2.180118681877617e-16	6.388336929611383e-8	-1.9286700684901734e-20	5.202710789128395e-24	1.5886324864989745e-10	2.822025423711628e-10	8.231185933684575e-9
81700000	0.004999901715306915	2.179187467403705e-50	-4.119186811482014e-18	6.200688246648464e-8	2.180118681877617e-16	6.388336929611383e-8	-1.9286700683743067e-20	5.202710789128395e-24	1.5886324864989745e-10	2.822025423711628e-10	8.231185933684575e-9
81800000	0.004999901715306915	2.179187467403705e-50	-4.119186811482014e-18	6.200688246648464e-8	2.180118681877617e-16	6.388336929611383e-8	-1.9286700682584404e-20	5.202710789128395e-24	1.5886324864989745e-10	2.822025423711628e-10	8.231185933684577e-9
81900000	0.004999901715306915	2.179187467403705e-50	-4.119186811482014e-18	6.200688246648464e-8	2.180118681877617e-16	6.388336929611383e-8	-1.9286700681425737e-20	5.202710789128395e-24	1.5886324864989745e-10	2.822025423711628e-10	8.231185933684577e-9
82000000	0.004999901715306915	2.179187467403705e-50	-4.119186811482014e-18	6.200688246648464e-8	2.180118681877617e-16	6.388336929611383e-8	-1.9286700680267074e-20	5.202710789128395e-24	1.5886324864989745e-10	2.822025423711628e-10	8.231185933684577e-9
82100000	0.004999901715306915	2.179187467403705e-50	-4.119186811482014e-18	6.200688246648464e-8	2.180118681877617e-16	6.388336929611383e-8	-1.9286700679108407e-20	5.202710789128395e-24	1.5886324864989745e-10	2.822025423711628e-10	8.231185933684577e-9
82200000	0.004999901715306915	2.179187467403705e-50	-4.119186811482014e-18	6.200688246648464e-8	2.180118681877617e-16	6.388336929611383e-8	-1.9286700677949744e-20	5.202710789128395e-24	1.5886324864989745e-10	2.822025423711628e-10	8.231185933684577e-9
82300000	0.004999901715306915	2.179187467403705e-50	-4.119186811482014e-18	6.200688246648464e-8	2.180118681877617e-16	6.388336929611383e-8	-1.9286700676791077e-20	5.202710789128395e-24	1.5886324864989745e-10	2.822025423711628e-10	8.231185933684577e-9
82400000	0.004999901715306915	2.179187467403705e-50	-4.119186811482014e-18	6.200688246648464e-8	2.180118681877617e-16	6.388336929611383e-8	-1.9286700675632414e-20	5.202710789128395e-24	1.5886324864989745e-10	2.822025423711628e-10	8.231185933684577e-9
82500000	0.004999901715306915	2.179187467403705e-50	-4.119186811482014e-18	6.200688246648464e-8	2.180118681877617e-16	6.388336929611383e-8	-1.928670067447375e-20	5.202710789128395e-24	1.5886324864989745e-10	2.822025423711628e-10	8.231185933684577e-9
82600000	0.004999901715306915	2.179187467403705e-50	-4.119186811482014e-18	6.200688246648464e-8	2.180118681877617e-16	6.388336929611383e-8	-1.9286700673315084e-20	5.202710789128395e-24	1.5886324864989745e-10	2.822025423711628e-10	8.231185933684577e-9
82700000	0.004999901715306915	2.179187467403705e-50	-4.119186811482014e-18	6.200688246648464e-8	2.180118681877617e-16	6.388336929611383e-8	-1.928670067215642e-20	5.202710789128395e-24	1.5886324864989745e-10	2.822025423711628e-10	8.231185933684577e-9
82800000	0.004999901715306915	2.179187467403705e-50	-4.119186811482014e-18	6.200688246648464e-8	2.180118681877617e-16	6.388336929611383e-8	-1.9286700670997753e-20	5.202710789128395e-24	1.5886324864989745e-10	2.822025423711628e-10	8.231185933684577e-9
82900000	0.004999901715306915	2.179187467403705e-50	-4.119186811482014e-18	6.200688246648464e-8	2.180118681877617e-16	6.388336929611383e-8	-1.928670066983909e-20	5.202710789128395e-24	1.5886324864989745e-10	2.822025423711628e-10	8.231185933684577e-9
83000000	0.004999901715306915	2.179187467403705e-50	-4.119186811482014e-18	6.200688246648464e-8	2.180118681877617e-16	6.388336929611383e-8	-1.9286700668680423e-20	5.202710789128395e-24	1.5886324864989745e-10	2.822025423711628e-10	8.231185933684577e-9
83100000	0.004999901715306915	2.179187467403705e-50	-4.119186811482014e-18	6.200688246648464e-8	2.180118681877617e-16	6.388336929611383e-8	-1.928670066752176e-20	5.202710789128395e-24	1.5886324864989745e-10	2.822025423711628e-10	8.231185933684577e-9
83200000	0.004999901715306915	2.179187467403705e-50	-4.119186811482014e-18	6.200688246648464e-8	2.180118681877617e-16	6.388336929611383e-8	-1.9286700666363093e-20	5.202710789128395e-24	1.5886324864989745e-10	2.822025423711628e-10	8.231185933684577e-9
83300000	0.004999901715306915	2.179187467403705e-50	-4.119186811482014e-18	6.200688246648464e-8	2.180118681877617e-16	6.388336929611383e-8	-1.928670066520443e-20	5.202710789128395e-24	1.5886324864989745e-10	2.822025423711628e-10	8.231185933684577e-9
83400000	0.004999901715306915	2.179187467403705e-50	-4.119186811482014e-18	6.200688246648464e-8	2.180118681877617e-16	6.388336929611383e-8	-1.9286700664045766e-20	5.202710789128395e-24	1.5886324864989745e-10	2.822025423711628e-10	8.231185933684577e-9
83500000	0.004999901715306915	2.179187467403705e-50	-4.119186811482014e-18	6.200688246648464e-8	2.180118681877617e-16	6.388336929611383e-8	-1.92867006628871e-20	5.202710789128395e-24	1.5886324864989745e-10	2.822025423711628e-10	8.231185933684577e-9
83600000	0.004999901715306915	2.179187467403705e-50	-4.119186811482014e-18	6.200688246648464e-8	2.180118681877617e-16	6.388336929611383e-8	-1.9286700661728436e-20	5.202710789128395e-24	1.5886324864989745e-10	2.822025423711628e-10	8.231185933684577e-9
83700000	0.004999901715306915	2.179187467403705e-50	-4.119186811482014e-18	6.200688246648464e-8	2.180118681877617e-16	6.388336929611383e-8	-1.928670066056977e-20	5.202710789128395e-24	1.5886324864989745e-10	2.822025423711628e-10	8.231185933684577e-9
83800000	0.004999901715306915	2.179187467403705e-50	-4.119186811482014e-18	6.200688246648464e-8	2.180118681877617e-16	6.388336929611383e-8	-1.9286700659411106e-20	5.202710789128395e-24	1.5886324864989745e-10	2.822025423711628e-10	8.231185933684577e-9
83900000	0.004999901715306915	2.179187467403705e-50	-4.119186811482014e-18	6.200688246648464e-8	2.180118681877617e-16	6.388336929611383e-8	-1.928670065825244e-20	5.202710789128395e-24	1.5886324864989745e-10	2.822025423711628e-10	8.231185933684577e-9
84000000	0.004999901715306915	2.179187467403705e-50	-4.119186811482014e-18	6.200688246648464e-8	2.180118681877617e-16	6.388336929611383e-8	-1.9286700657093776e-20	5.202710789128395e-24	1.5886324864989745e-10	2.822025423711628e-10	8.231185933684577e-9
84100000	0.004999901715306915	2.179187467403705e-50	-4.119186811482014e-18	6.200688246648464e-8	2.180118681877617e-16	6.388336929611383e-8	-1.928670065593511e-20	5.202710789128395e-24	1.5886324864989745e-10	2.822025423711628e-10	8.231185933684577e-9
84200000	0.004999901715306915	2.179187467403705e-50	-4.119186811482014e-18	6.200688246648464e-8	2.180118681877617e-16	6.388336929611383e-8	-1.9286700654776446e-20	5.202710789128395e-24	1.5886324864989745e-10	2.822025423711628e-10	8.231185933684577e-9
84300000	0.004999901715306915	2.179187467403705e-50	-4.119186811482014e-18	6.200688246648464e-8	2.180118681877617e-16	6.388336929611383e-8	-1.928670065361778e-20	5.202710789128395e-24	1.5886324864989745e-10	2.822025423711628e-10	8.231185933684577e-9
84400000	0.004999901715306915	2.179187467403705e-50	-4.119186811482014e-18	6.200688246648464e-8	2.180118681877617e-16	6.388336929611383e-8	-1.9286700652459116e-20	5.202710789128395e-24	1.5886324864989745e-10	2.822025423711628e-10	8.231185933684577e-9
84500000	0.004999901715306915	2.179187467403705e-50	-4.119186811482014e-18	6.200688246648464e-8	2.180118681877617e-16	6.388336929611383e-8	-1.9286700651300452e-20	5.202710789128395e-24	1.5886324864989745e-10	2.822025423711628e-10	8.231185933684577e-9
84600000	0.004999901715306915	2.179187467403705e-50	-4.119186811482014e-18	6.200688246648464e-8	2.180118681877617e-16	6.388336929611383e-8	-1.9286700650141786e-20	5.202710789128395e-24	1.5886324864989745e-10	2.822025423711628e-10	8.231185933684577e-9
84700000	0.004999901715306915	2.179187467403705e-50	-4.119186811482014e-18	6.200688246648464e-8	2.180118681877617e-16	6.388336929611383e-8	-1.9286700648983122e-20	5.202710789128395e-24	1.5886324864989745e-10	2.822025423711628e-10	8.231185933684577e-9
84800000	0.004999901715306915	2.179187467403705e-50	-4.119186811482014e-18	6.200688246648464e-8	2.180118681877617e-16	6.388336929611383e-8	-1.9286700647824456e-20	5.202710789128395e-24	1.5886324864989745e-10	2.822025423711628e-10	8.231185933684577e-9
84900000	0.004999901715306915	2.179187467403705e-50	-4.119186811482014e-18	6.200688246648464e-8	2.180118681877617e-16	6.388336929611383e-8	-1.9286700646665792e-20	5.202710789128395e-24	1.5886324864989745e-10	2.822025423711628e-10	8.231185933684577e-9
85000000	0.004999901715306915	2.179187467403705e-50	-4.119186811482014e-18	6.200688246648464e-8	2.180118681877617e-16	6.388336929611383e-8	-1.9286700645507126e-20	5.202710789128395e-24	1.5886324864989745e-10	2.822025423711628e-10	8.231185933684577e-9
85100000	0.004999901715306915	2.179187467403705e-50	-4.119186811482014e-18	6.200688246648464e-8	2.180118681877617e-16	6.388336929611383e-8	-1.9286700644348462e-20	5.202710789128395e-24	1.5886324864989745e-10	2.822025423711628e-10	8.231185933684577e-9
85200000	0.004999901715306915	2.179187467403705e-50	-4.119186811482014e-18	6.200688246648464e-8	2.180118681877617e-16	6.388336929611383e-8	-1.9286700643189796e-20	5.202710789128395e-24	1.5886324864989745e-10	2.822025423711628e-10	8.231185933684577e-9
85300000	0.004999901715306915	2.179187467403705e-50	-4.119186811482014e-18	6.200688246648464e-8	2.180118681877617e-16	6.388336929611383e-8	-1.9286700642031132e-20	5.202710789128395e-24	1.5886324864989745e-10	2.822025423711628e-10	8.231185933684577e-9
85400000	0.004999901715306915	2.179187467403705e-50	-4.119186811482014e-18	6.200688246648464e-8	2.180118681877617e-16	6.388336929611383e-8	-1.928670064087247e-20	5.202710789128395e-24	1.5886324864989745e-10	2.822025423711628e-10	8.231185933684577e-9
85500000	0.004999901715306915	2.179187467403705e-50	-4.119186811482014e-18	6.200688246648464e-8	2.180118681877617e-16	6.388336929611383e-8	-1.9286700639713802e-20	5.202710789128395e-24	1.5886324864989745e-10	2.822025423711628e-10	8.231185933684577e-9
85600000	0.004999901715306915	2.179187467403705e-50	-4.119186811482014e-18	6.200688246648464e-8	2.180118681877617e-16	6.388336929611383e-8	-1.928670063855514e-20	5.202710789128395e-24	1.5886324864989745e-10	2.822025423711628e-10	8.231185933684577e-9
85700000	0.004999901715306915	2.179187467403705e-50	-4.119186811482014e-18	6.200688246648464e-8	2.180118681877617e-16	6.388336929611383e-8	-1.9286700637396472e-20	5.202710789128395e-24	1.5886324864989745e-10	2.822025423711628e-10	8.231185933684577e-9
85800000	0.004999901715306915	2.179187467403705e-50	-4.119186811482014e-18	6.200688246648464e-8	2.180118681877617e-16	6.388336929611383e-8	-1.928670063623781e-20	5.202710789128395e-24	1.5886324864989745e-10	2.822025423711628e-10	8.231185933684577e-9
85900000	0.004999901715306915	2.179187467403705e-50	-4.119186811482014e-18	6.200688246648464e-8	2.180118681877617e-16	6.388336929611383e-8	-1.9286700635079142e-20	5.202710789128395e-24	1.5886324864989745e-10	2.822025423711628e-10	8.231185933684577e-9
86000000	0.004999901715306915	2.179187467403705e-50	-4.119186811482014e-18	6.200688246648464e-8	2.180118681877617e-16	6.388336929611383e-8	-1.9286700633920478e-20	5.202710789128395e-24	1.5886324864989745e-10	2.822025423711628e-10	8.231185933684577e-9
86100000	0.004999901715306915	2.179187467403705e-50	-4.119186811482014e-18	6.200688246648464e-8	2.180118681877617e-16	6.388336929611383e-8	-1.9286700632761812e-20	5.202710789128395e-24	1.5886324864989745e-10	2.822025423711628e-10	8.231185933684577e-9
86200000	0.004999901715306915	2.179187467403705e-50	-4.119186811482014e-18	6.200688246648464e-8	2.180118681877617e-16	6.388336929611383e-8	-1.9286700631603148e-20	5.202710789128395e-24	1.5886324864989745e-10	2.822025423711628e-10	8.231185933684577e-9
86300000	0.004999901715306915	2.179187467403705e-50	-4.119186811482014e-18	6.200688246648464e-8	2.180118681877617e-16	6.388336929611383e-8	-1.9286700630444485e-20	5.202710789128395e-24	1.5886324864989745e-10	2.822025423711628e-10	8.231185933684577e-9
86400000	0.004999901715306915	2.179187467403705e-50	-4.119186811482014e-18	6.200688246648464e-8	2.180118681877617e-16	6.388336929611383e-8	-1.9286700629285818e-20	5.202710789128395e-24	1.5886324864989745e-10	2.822025423711628e-10	8.231185933684577e-9
86500000	0.004999901715306915	2.179187467403705e-50	-4.119186811482014e-18	6.200688246648464e-8	2.180118681877617e-16	6.388336929611383e-8	-1.9286700628127155e-20	5.202710789128395e-24	1.5886324864989745e-10	2.822025423711628e-10	8.231185933684577e-9
86600000	0.004999901715306915	2.179187467403705e-50	-4.119186811482014e-18	6.200688246648464e-8	2.180118681877617e-16	6.388336929611383e-8	-1.9286700626968488e-20	5.202710789128395e-24	1.5886324864989745e-10	2.822025423711628e-10	8.231185933684577e-9
86700000	0.004999901715306915	2.179187467403705e-50	-4.119186811482014e-18	6.200688246648464e-8	2.180118681877617e-16	6.388336929611383e-8	-1.9286700625809825e-20	5.202710789128395e-24	1.5886324864989745e-10	2.822025423711628e-10	8.231185933684577e-9
86800000	0.004999901715306915	2.179187467403705e-50	-4.119186811482014e-18	6.200688246648464e-8	2.180118681877617e-16	6.388336929611383e-8	-1.9286700624651158e-20	5.202710789128395e-24	1.5886324864989745e-10	2.822025423711628e-10	8.231185933684577e-9
86900000	0.004999901715306915	2.179187467403705e-50	-4.119186811482014e-18	6.200688246648464e-8	2.180118681877617e-16	6.388336929611383e-8	-1.9286700623492495e-20	5.202710789128395e-24	1.5886324864989745e-10	2.822025423711628e-10	8.231185933684577e-9
87000000	0.004999901715306915	2.179187467403705e-50	-4.119186811482014e-18	6.200688246648464e-8	2.180118681877617e-16	6.388336929611383e-8	-1.9286700622333828e-20	5.202710789128395e-24	1.5886324864989745e-10	2.822025423711628e-10	8.231185933684577e-9
87100000	0.004999901715306915	2.179187467403705e-50	-4.119186811482014e-18	6.200688246648464e-8	2.180118681877617e-16	6.388336929611383e-8	-1.9286700621175165e-20	5.202710789128395e-24	1.5886324864989745e-10	2.822025423711628e-10	8.231185933684577e-9
87200000	0.004999901715306915	2.179187467403705e-50	-4.119186811482014e-18	6.200688246648464e-8	2.180118681877617e-16	6.388336929611383e-8	-1.9286700620016498e-20	5.202710789128395e-24	1.5886324864989745e-10	2.822025423711628e-10	8.231185933684577e-9
87300000	0.004999901715306915	2.179187467403705e-50	-4.119186811482014e-18	6.200688246648464e-8	2.180118681877617e-16	6.388336929611383e-8	-1.9286700618857835e-20	5.202710789128395e-24	1.5886324864989745e-10	2.822025423711628e-10	8.231185933684577e-9
87400000	0.004999901715306915	2.179187467403705e-50	-4.119186811482014e-18	6.200688246648464e-8	2.180118681877617e-16	6.388336929611383e-8	-1.928670061769917e-20	5.202710789128395e-24	1.5886324864989745e-10	2.822025423711628e-10	8.231185933684577e-9
87500000	0.004999901715306915	2.179187467403705e-50	-4.119186811482014e-18	6.200688246648464e-8	2.180118681877617e-16	6.388336929611383e-8	-1.9286700616540504e-20	5.202710789128395e-24	1.5886324864989745e-10	2.822025423711628e-10	8.231185933684577e-9
87600000	0.004999901715306915	2.179187467403705e-50	-4.119186811482014e-18	6.200688246648464e-8	2.180118681877617e-16	6.388336929611383e-8	-1.928670061538184e-20	5.202710789128395e-24	1.5886324864989745e-10	2.822025423711628e-10	8.231185933684577e-9
87700000	0.004999901715306915	2.179187467403705e-50	-4.119186811482014e-18	6.200688246648464e-8	2.180118681877617e-16	6.388336929611383e-8	-1.9286700614223174e-20	5.202710789128395e-24	1.5886324864989745e-10	2.822025423711628e-10	8.231185933684577e-9
87800000	0.004999901715306915	2.179187467403705e-50	-4.119186811482014e-18	6.200688246648464e-8	2.180118681877617e-16	6.388336929611383e-8	-1.928670061306451e-20	5.202710789128395e-24	1.5886324864989745e-10	2.822025423711628e-10	8.231185933684577e-9
87900000	0.004999901715306915	2.179187467403705e-50	-4.119186811482014e-18	6.200688246648464e-8	2.180118681877617e-16	6.388336929611383e-8	-1.9286700611905844e-20	5.202710789128395e-24	1.5886324864989745e-10	2.822025423711628e-10	8.231185933684577e-9
88000000	0.004999901715306915	2.179187467403705e-50	-4.119186811482014e-18	6.200688246648464e-8	2.180118681877617e-16	6.388336929611383e-8	-1.928670061074718e-20	5.202710789128395e-24	1.5886324864989745e-10	2.822025423711628e-10	8.231185933684577e-9
88100000	0.004999901715306915	2.179187467403705e-50	-4.119186811482014e-18	6.200688246648464e-8	2.180118681877617e-16	6.388336929611383e-8	-1.9286700609588514e-20	5.202710789128395e-24	1.5886324864989745e-10	2.822025423711628e-10	8.231185933684577e-9
88200000	0.004999901715306915	2.179187467403705e-50	-4.119186811482014e-18	6.200688246648464e-8	2.180118681877617e-16	6.388336929611383e-8	-1.928670060842985e-20	5.202710789128395e-24	1.5886324864989745e-10	2.822025423711628e-10	8.231185933684577e-9
88300000	0.004999901715306915	2.179187467403705e-50	-4.119186811482014e-18	6.200688246648464e-8	2.180118681877617e-16	6.388336929611383e-8	-1.9286700607271187e-20	5.202710789128395e-24	1.5886324864989745e-10	2.822025423711628e-10	8.231185933684577e-9
88400000	0.004999901715306915	2.179187467403705e-50	-4.119186811482014e-18	6.200688246648464e-8	2.180118681877617e-16	6.388336929611383e-8	-1.928670060611252e-20	5.202710789128395e-24	1.5886324864989745e-10	2.822025423711628e-10	8.231185933684577e-9
88500000	0.004999901715306915	2.179187467403705e-50	-4.119186811482014e-18	6.200688246648464e-8	2.180118681877617e-16	6.388336929611383e-8	-1.9286700604953857e-20	5.202710789128395e-24	1.5886324864989745e-10	2.822025423711628e-10	8.231185933684577e-9
88600000	0.004999901715306915	2.179187467403705e-50	-4.119186811482014e-18	6.200688246648464e-8	2.180118681877617e-16	6.388336929611383e-8	-1.928670060379519e-20	5.202710789128395e-24	1.5886324864989745e-10	2.822025423711628e-10	8.231185933684577e-9
88700000	0.004999901715306915	2.179187467403705e-50	-4.119186811482014e-18	6.200688246648464e-8	2.180118681877617e-16	6.388336929611384e-8	-1.9286700602636527e-20	5.202710789128395e-24	1.5886324864989745e-10	2.822025423711628e-10	8.231185933684577e-9
88800000	0.004999901715306915	2.179187467403705e-50	-4.119186811482014e-18	6.200688246648464e-8	2.180118681877617e-16	6.388336929611384e-8	-1.928670060147786e-20	5.202710789128395e-24	1.5886324864989742e-10	2.822025423711628e-10	8.231185933684577e-9
88900000	0.004999901715306915	2.179187467403705e-50	-4.119186811482014e-18	6.200688246648464e-8	2.180118681877617e-16	6.388336929611384e-8	-1.9286700600319197e-20	5.202710789128395e-24	1.5886324864989742e-10	2.822025423711628e-10	8.231185933684577e-9
89000000	0.004999901715306915	2.179187467403705e-50	-4.119186811482014e-18	6.200688246648464e-8	2.180118681877617e-16	6.388336929611384e-8	-1.928670059916053e-20	5.202710789128395e-24	1.5886324864989742e-10	2.822025423711628e-10	8.231185933684577e-9
89100000	0.004999901715306915	2.179187467403705e-50	-4.119186811482014e-18	6.200688246648464e-8	2.180118681877617e-16	6.388336929611384e-8	-1.9286700598001867e-20	5.202710789128395e-24	1.5886324864989742e-10	2.822025423711628e-10	8.231185933684577e-9
89200000	0.004999901715306915	2.179187467403705e-50	-4.119186811482014e-18	6.200688246648464e-8	2.180118681877617e-16	6.388336929611384e-8	-1.92867005968432e-20	5.202710789128395e-24	1.5886324864989742e-10	2.822025423711628e-10	8.231185933684577e-9
89300000	0.004999901715306915	2.179187467403705e-50	-4.119186811482014e-18	6.200688246648464e-8	2.180118681877617e-16	6.388336929611384e-8	-1.9286700595684537e-20	5.202710789128395e-24	1.5886324864989742e-10	2.822025423711628e-10	8.231185933684577e-9
89400000	0.004999901715306915	2.1791874674037056e-50	-4.119186811482014e-18	6.200688246648464e-8	2.180118681877617e-16	6.388336929611384e-8	-1.9286700594525873e-20	5.2027107891283956e-24	1.5886324864989742e-10	2.822025423711628e-10	8.231185933684577e-9
89500000	0.004999901715306915	2.1791874674037056e-50	-4.119186811482014e-18	6.200688246648464e-8	2.180118681877617e-16	6.388336929611384e-8	-1.9286700593367207e-20	5.2027107891283956e-24	1.5886324864989742e-10	2.822025423711628e-10	8.231185933684577e-9
89600000	0.004999901715306915	2.1791874674037056e-50	-4.119186811482014e-18	6.200688246648464e-8	2.180118681877617e-16	6.388336929611384e-8	-1.9286700592208543e-20	5.2027107891283956e-24	1.5886324864989742e-10	2.822025423711628e-10	8.231185933684577e-9
89700000	0.004999901715306915	2.1791874674037056e-50	-4.119186811482014e-18	6.200688246648464e-8	2.180118681877617e-16	6.388336929611384e-8	-1.9286700591049877e-20	5.2027107891283956e-24	1.5886324864989742e-10	2.822025423711628e-10	8.231185933684577e-9
89800000	0.004999901715306915	2.1791874674037056e-50	-4.119186811482014e-18	6.200688246648464e-8	2.180118681877617e-16	6.388336929611384e-8	-1.9286700589891213e-20	5.2027107891283956e-24	1.5886324864989742e-10	2.822025423711628e-10	8.231185933684577e-9
89900000	0.004999901715306915	2.1791874674037056e-50	-4.119186811482014e-18	6.200688246648464e-8	2.180118681877617e-16	6.388336929611384e-8	-1.9286700588732547e-20	5.2027107891283956e-24	1.5886324864989742e-10	2.8220254237116287e-10	8.231185933684577e-9
90000000	0.004999901715306915	2.1791874674037056e-50	-4.119186811482014e-18	6.200688246648464e-8	2.180118681877617e-16	6.388336929611384e-8	-1.9286700587573883e-20	5.2027107891283956e-24	1.5886324864989742e-10	2.8220254237116287e-10	8.231185933684577e-9
90100000	0.004999901715306915	2.1791874674037056e-50	-4.119186811482014e-18	6.200688246648464e-8	2.180118681877617e-16	6.388336929611384e-8	-1.9286700586415217e-20	5.2027107891283956e-24	1.5886324864989742e-10	2.8220254237116287e-10	8.231185933684577e-9
90200000	0.004999901715306915	2.1791874674037056e-50	-4.119186811482014e-18	6.200688246648464e-8	2.180118681877617e-16	6.388336929611384e-8	-1.9286700585256553e-20	5.2027107891283956e-24	1.5886324864989742e-10	2.8220254237116287e-10	8.231185933684577e-9
90300000	0.004999901715306915	2.1791874674037056e-50	-4.119186811482014e-18	6.200688246648464e-8	2.180118681877617e-16	6.388336929611384e-8	-1.928670058409789e-20	5.2027107891283956e-24	1.5886324864989742e-10	2.8220254237116287e-10	8.231185933684577e-9
90400000	0.004999901715306915	2.1791874674037056e-50	-4.119186811482014e-18	6.200688246648464e-8	2.180118681877617e-16	6.388336929611384e-8	-1.9286700582939223e-20	5.2027107891283956e-24	1.5886324864989742e-10	2.8220254237116287e-10	8.231185933684577e-9
90500000	0.004999901715306915	2.1791874674037056e-50	-4.119186811482014e-18	6.200688246648464e-8	2.180118681877617e-16	6.388336929611384e-8	-1.928670058178056e-20	5.2027107891283956e-24	1.5886324864989742e-10	2.8220254237116287e-10	8.231185933684577e-9
90600000	0.004999901715306915	2.1791874674037056e-50	-4.119186811482014e-18	6.200688246648464e-8	2.180118681877617e-16	6.388336929611384e-8	-1.9286700580621893e-20	5.2027107891283956e-24	1.5886324864989742e-10	2.8220254237116287e-10	8.231185933684577e-9
90700000	0.004999901715306915	2.1791874674037056e-50	-4.119186811482014e-18	6.200688246648464e-8	2.180118681877617e-16	6.388336929611384e-8	-1.928670057946323e-20	5.2027107891283956e-24	1.5886324864989742e-10	2.8220254237116287e-10	8.231185933684577e-9
90800000	0.004999901715306915	2.1791874674037056e-50	-4.119186811482014e-18	6.200688246648464e-8	2.180118681877617e-16	6.388336929611384e-8	-1.9286700578304563e-20	5.2027107891283956e-24	1.5886324864989742e-10	2.8220254237116287e-10	8.231185933684577e-9
90900000	0.004999901715306915	2.1791874674037056e-50	-4.119186811482014e-18	6.200688246648464e-8	2.180118681877617e-16	6.388336929611384e-8	-1.92867005771459e-20	5.2027107891283956e-24	1.5886324864989742e-10	2.8220254237116287e-10	8.231185933684577e-9
91000000	0.004999901715306915	2.1791874674037056e-50	-4.119186811482014e-18	6.200688246648464e-8	2.180118681877617e-16	6.388336929611384e-8	-1.9286700575987233e-20	5.2027107891283956e-24	1.5886324864989742e-10	2.8220254237116287e-10	8.231185933684577e-9
91100000	0.004999901715306915	2.1791874674037056e-50	-4.119186811482014e-18	6.200688246648464e-8	2.180118681877617e-16	6.388336929611384e-8	-1.928670057482857e-20	5.2027107891283956e-24	1.5886324864989742e-10	2.8220254237116287e-10	8.231185933684577e-9
91200000	0.004999901715306915	2.1791874674037056e-50	-4.119186811482014e-18	6.200688246648464e-8	2.180118681877617e-16	6.388336929611384e-8	-1.9286700573669903e-20	5.2027107891283956e-24	1.5886324864989742e-10	2.8220254237116287e-10	8.231185933684577e-9
91300000	0.004999901715306915	2.1791874674037056e-50	-4.119186811482014e-18	6.200688246648464e-8	2.180118681877617e-16	6.388336929611384e-8	-1.928670057251124e-20	5.2027107891283956e-24	1.5886324864989742e-10	2.8220254237116287e-10	8.231185933684577e-9
91400000	0.004999901715306915	2.1791874674037056e-50	-4.119186811482014e-18	6.200688246648464e-8	2.180118681877617e-16	6.388336929611384e-8	-1.9286700571352576e-20	5.2027107891283956e-24	1.5886324864989742e-10	2.8220254237116287e-10	8.231185933684577e-9
91500000	0.004999901715306915	2.1791874674037056e-50	-4.119186811482014e-18	6.200688246648464e-8	2.180118681877617e-16	6.388336929611384e-8	-1.928670057019391e-20	5.2027107891283956e-24	1.5886324864989742e-10	2.8220254237116287e-10	8.231185933684577e-9
91600000	0.004999901715306915	2.1791874674037056e-50	-4.119186811482014e-18	6.200688246648464e-8	2.180118681877617e-16	6.388336929611384e-8	-1.9286700569035246e-20	5.2027107891283956e-24	1.5886324864989742e-10	2.8220254237116287e-10	8.231185933684577e-9
91700000	0.004999901715306915	2.1791874674037056e-50	-4.119186811482014e-18	6.200688246648464e-8	2.180118681877617e-16	6.388336929611384e-8	-1.928670056787658e-20	5.2027107891283956e-24	1.5886324864989742e-10	2.8220254237116287e-10	8.231185933684577e-9
91800000	0.004999901715306915	2.1791874674037056e-50	-4.119186811482014e-18	6.200688246648464e-8	2.180118681877617e-16	6.388336929611384e-8	-1.9286700566717916e-20	5.2027107891283956e-24	1.5886324864989742e-10	2.8220254237116287e-10	8.231185933684577e-9
91900000	0.004999901715306915	2.1791874674037056e-50	-4.119186811482014e-18	6.200688246648464e-8	2.180118681877617e-16	6.388336929611384e-8	-1.928670056555925e-20	5.2027107891283956e-24	1.5886324864989742e-10	2.8220254237116287e-10	8.231185933684577e-9
92000000	0.004999901715306915	2.1791874674037056e-50	-4.119186811482014e-18	6.200688246648464e-8	2.180118681877617e-16	6.388336929611384e-8	-1.9286700564400585e-20	5.2027107891283956e-24	1.5886324864989742e-10	2.8220254237116287e-10	8.231185933684577e-9
92100000	0.004999901715306915	2.1791874674037056e-50	-4.119186811482014e-18	6.200688246648464e-8	2.180118681877617e-16	6.388336929611384e-8	-1.928670056324192e-20	5.2027107891283956e-24	1.5886324864989742e-10	2.8220254237116287e-10	8.231185933684577e-9
92200000	0.004999901715306915	2.1791874674037056e-50	-4.119186811482014e-18	6.200688246648464e-8	2.180118681877617e-16	6.388336929611384e-8	-1.9286700562083255e-20	5.2027107891283956e-24	1.5886324864989742e-10	2.8220254237116287e-10	8.231185933684577e-9
92300000	0.004999901715306915	2.1791874674037056e-50	-4.119186811482014e-18	6.200688246648464e-8	2.180118681877617e-16	6.388336929611384e-8	-1.9286700560924592e-20	5.2027107891283956e-24	1.5886324864989742e-10	2.8220254237116287e-10	8.231185933684577e-9
92400000	0.004999901715306915	2.1791874674037056e-50	-4.119186811482014e-18	6.200688246648464e-8	2.180118681877617e-16	6.388336929611384e-8	-1.9286700559765925e-20	5.2027107891283956e-24	1.5886324864989742e-10	2.8220254237116287e-10	8.231185933684577e-9
92500000	0.004999901715306915	2.1791874674037056e-50	-4.119186811482014e-18	6.200688246648464e-8	2.180118681877617e-16	6.388336929611384e-8	-1.9286700558607262e-20	5.2027107891283956e-24	1.5886324864989742e-10	2.8220254237116287e-10	8.231185933684577e-9
92600000	0.004999901715306915	2.1791874674037056e-50	-4.119186811482014e-18	6.200688246648464e-8	2.180118681877617e-16	6.388336929611384e-8	-1.9286700557448595e-20	5.2027107891283956e-24	1.5886324864989742e-10	2.8220254237116287e-10	8.231185933684577e-9
92700000	0.004999901715306915	2.1791874674037056e-50	-4.119186811482014e-18	6.200688246648464e-8	2.180118681877617e-16	6.388336929611384e-8	-1.9286700556289932e-20	5.2027107891283956e-24	1.5886324864989742e-10	2.8220254237116287e-10	8.231185933684577e-9
92800000	0.004999901715306915	2.1791874674037056e-50	-4.119186811482014e-18	6.200688246648464e-8	2.180118681877617e-16	6.388336929611384e-8	-1.9286700555131265e-20	5.2027107891283956e-24	1.5886324864989742e-10	2.8220254237116287e-10	8.231185933684577e-9
92900000	0.004999901715306915	2.1791874674037056e-50	-4.119186811482014e-18	6.200688246648464e-8	2.180118681877617e-16	6.388336929611384e-8	-1.9286700553972602e-20	5.2027107891283956e-24	1.5886324864989742e-10	2.8220254237116287e-10	8.231185933684577e-9
93000000	0.004999901715306915	2.1791874674037056e-50	-4.119186811482014e-18	6.200688246648464e-8	2.180118681877617e-16	6.388336929611384e-8	-1.9286700552813935e-20	5.2027107891283956e-24	1.5886324864989742e-10	2.8220254237116287e-10	8.231185933684577e-9
93100000	0.004999901715306915	2.1791874674037056e-50	-4.119186811482014e-18	6.200688246648464e-8	2.180118681877617e-16	6.388336929611384e-8	-1.9286700551655272e-20	5.2027107891283956e-24	1.5886324864989742e-10	2.8220254237116287e-10	8.231185933684577e-9
93200000	0.004999901715306915	2.1791874674037056e-50	-4.119186811482014e-18	6.200688246648464e-8	2.180118681877617e-16	6.388336929611384e-8	-1.9286700550496608e-20	5.2027107891283956e-24	1.5886324864989742e-10	2.8220254237116287e-10	8.231185933684577e-9
93300000	0.004999901715306915	2.1791874674037056e-50	-4.119186811482014e-18	6.200688246648464e-8	2.180118681877617e-16	6.388336929611384e-8	-1.9286700549337942e-20	5.2027107891283956e-24	1.5886324864989742e-10	2.8220254237116287e-10	8.231185933684577e-9
93400000	0.004999901715306915	2.1791874674037056e-50	-4.119186811482014e-18	6.200688246648464e-8	2.180118681877617e-16	6.388336929611384e-8	-1.9286700548179278e-20	5.2027107891283956e-24	1.5886324864989742e-10	2.8220254237116287e-10	8.231185933684577e-9
93500000	0.004999901715306915	2.1791874674037056e-50	-4.119186811482014e-18	6.200688246648464e-8	2.180118681877617e-16	6.388336929611384e-8	-1.928670054702061e-20	5.2027107891283956e-24	1.5886324864989742e-10	2.8220254237116287e-10	8.231185933684577e-9
93600000	0.004999901715306915	2.1791874674037056e-50	-4.119186811482014e-18	6.200688246648464e-8	2.180118681877617e-16	6.388336929611384e-8	-1.9286700545861948e-20	5.2027107891283956e-24	1.5886324864989742e-10	2.8220254237116287e-10	8.231185933684577e-9
93700000	0.004999901715306915	2.1791874674037056e-50	-4.119186811482014e-18	6.200688246648464e-8	2.180118681877617e-16	6.388336929611384e-8	-1.928670054470328e-20	5.2027107891283956e-24	1.5886324864989742e-10	2.8220254237116287e-10	8.231185933684577e-9
93800000	0.004999901715306915	2.1791874674037056e-50	-4.119186811482014e-18	6.200688246648464e-8	2.180118681877617e-16	6.388336929611384e-8	-1.9286700543544618e-20	5.2027107891283956e-24	1.5886324864989742e-10	2.8220254237116287e-10	8.231185933684577e-9
93900000	0.004999901715306915	2.1791874674037056e-50	-4.119186811482014e-18	6.200688246648464e-8	2.180118681877617e-16	6.388336929611384e-8	-1.928670054238595e-20	5.2027107891283956e-24	1.5886324864989742e-10	2.8220254237116287e-10	8.231185933684577e-9
94000000	0.004999901715306915	2.1791874674037056e-50	-4.119186811482014e-18	6.200688246648464e-8	2.180118681877617e-16	6.388336929611384e-8	-1.9286700541227288e-20	5.2027107891283956e-24	1.5886324864989742e-10	2.8220254237116287e-10	8.231185933684577e-9
94100000	0.004999901715306915	2.1791874674037056e-50	-4.119186811482014e-18	6.200688246648464e-8	2.180118681877617e-16	6.388336929611384e-8	-1.928670054006862e-20	5.2027107891283956e-24	1.5886324864989742e-10	2.8220254237116287e-10	8.231185933684577e-9
94200000	0.004999901715306915	2.1791874674037056e-50	-4.119186811482014e-18	6.200688246648464e-8	2.180118681877617e-16	6.388336929611384e-8	-1.9286700538909958e-20	5.2027107891283956e-24	1.5886324864989742e-10	2.8220254237116287e-10	8.231185933684577e-9
94300000	0.004999901715306915	2.1791874674037056e-50	-4.119186811482014e-18	6.200688246648464e-8	2.180118681877617e-16	6.388336929611384e-8	-1.9286700537751294e-20	5.2027107891283956e-24	1.5886324864989742e-10	2.8220254237116287e-10	8.231185933684577e-9
94400000	0.004999901715306915	2.1791874674037056e-50	-4.119186811482014e-18	6.200688246648464e-8	2.180118681877617e-16	6.388336929611384e-8	-1.9286700536592628e-20	5.2027107891283956e-24	1.5886324864989742e-10	2.8220254237116287e-10	8.231185933684577e-9
94500000	0.004999901715306915	2.1791874674037056e-50	-4.119186811482014e-18	6.200688246648464e-8	2.180118681877617e-16	6.388336929611384e-8	-1.9286700535433964e-20	5.2027107891283956e-24	1.5886324864989742e-10	2.8220254237116287e-10	8.231185933684577e-9
94600000	0.004999901715306915	2.1791874674037056e-50	-4.119186811482014e-18	6.200688246648464e-8	2.180118681877617e-16	6.388336929611384e-8	-1.9286700534275298e-20	5.2027107891283956e-24	1.5886324864989742e-10	2.8220254237116287e-10	8.231185933684577e-9
94700000	0.004999901715306915	2.1791874674037056e-50	-4.119186811482014e-18	6.200688246648464e-8	2.180118681877617e-16	6.388336929611384e-8	-1.9286700533116634e-20	5.2027107891283956e-24	1.5886324864989742e-10	2.8220254237116287e-10	8.231185933684577e-9
94800000	0.004999901715306915	2.1791874674037056e-50	-4.119186811482014e-18	6.200688246648464e-8	2.180118681877617e-16	6.388336929611384e-8	-1.9286700531957968e-20	5.2027107891283956e-24	1.5886324864989742e-10	2.8220254237116287e-10	8.231185933684577e-9
94900000	0.004999901715306915	2.1791874674037056e-50	-4.119186811482014e-18	6.200688246648464e-8	2.180118681877617e-16	6.388336929611384e-8	-1.9286700530799304e-20	5.2027107891283956e-24	1.5886324864989742e-10	2.8220254237116287e-10	8.231185933684577e-9
95000000	0.004999901715306915	2.1791874674037056e-50	-4.119186811482014e-18	6.200688246648464e-8	2.180118681877617e-16	6.388336929611384e-8	-1.9286700529640637e-20	5.2027107891283956e-24	1.5886324864989742e-10	2.8220254237116287e-10	8.231185933684577e-9
95100000	0.004999901715306915	2.1791874674037056e-50	-4.119186811482014e-18	6.200688246648464e-8	2.180118681877617e-16	6.388336929611384e-8	-1.9286700528481974e-20	5.2027107891283956e-24	1.5886324864989742e-10	2.8220254237116287e-10	8.231185933684577e-9
95200000	0.004999901715306915	2.1791874674037056e-50	-4.119186811482014e-18	6.200688246648464e-8	2.180118681877617e-16	6.388336929611384e-8	-1.928670052732331e-20	5.2027107891283956e-24	1.5886324864989742e-10	2.8220254237116287e-10	8.231185933684577e-9
95300000	0.004999901715306915	2.1791874674037056e-50	-4.119186811482014e-18	6.200688246648464e-8	2.180118681877617e-16	6.388336929611384e-8	-1.9286700526164644e-20	5.2027107891283956e-24	1.5886324864989742e-10	2.8220254237116287e-10	8.231185933684577e-9
95400000	0.004999901715306915	2.1791874674037056e-50	-4.119186811482014e-18	6.200688246648464e-8	2.180118681877617e-16	6.388336929611384e-8	-1.928670052500598e-20	5.2027107891283956e-24	1.5886324864989742e-10	2.822025423711629e-10	8.231185933684577e-9
95500000	0.004999901715306915	2.1791874674037056e-50	-4.119186811482014e-18	6.200688246648464e-8	2.180118681877617e-16	6.388336929611384e-8	-1.9286700523847314e-20	5.2027107891283956e-24	1.5886324864989742e-10	2.822025423711629e-10	8.231185933684577e-9
95600000	0.004999901715306915	2.1791874674037056e-50	-4.119186811482014e-18	6.200688246648464e-8	2.180118681877617e-16	6.388336929611384e-8	-1.928670052268865e-20	5.2027107891283956e-24	1.5886324864989742e-10	2.822025423711629e-10	8.231185933684577e-9
95700000	0.004999901715306915	2.1791874674037056e-50	-4.119186811482014e-18	6.200688246648464e-8	2.180118681877617e-16	6.388336929611384e-8	-1.9286700521529984e-20	5.2027107891283956e-24	1.5886324864989742e-10	2.822025423711629e-10	8.231185933684577e-9
95800000	0.004999901715306915	2.1791874674037056e-50	-4.119186811482014e-18	6.200688246648464e-8	2.180118681877617e-16	6.388336929611384e-8	-1.928670052037132e-20	5.2027107891283956e-24	1.5886324864989742e-10	2.822025423711629e-10	8.231185933684577e-9
95900000	0.004999901715306915	2.1791874674037056e-50	-4.119186811482014e-18	6.200688246648464e-8	2.180118681877617e-16	6.388336929611384e-8	-1.9286700519212654e-20	5.2027107891283956e-24	1.5886324864989742e-10	2.822025423711629e-10	8.231185933684577e-9
96000000	0.004999901715306915	2.1791874674037056e-50	-4.119186811482014e-18	6.200688246648464e-8	2.180118681877617e-16	6.388336929611384e-8	-1.928670051805399e-20	5.2027107891283956e-24	1.5886324864989742e-10	2.822025423711629e-10	8.231185933684577e-9
96100000	0.004999901715306915	2.1791874674037056e-50	-4.119186811482014e-18	6.200688246648464e-8	2.180118681877617e-16	6.388336929611384e-8	-1.9286700516895327e-20	5.2027107891283956e-24	1.5886324864989742e-10	2.822025423711629e-10	8.231185933684577e-9
96200000	0.004999901715306915	2.1791874674037056e-50	-4.119186811482014e-18	6.200688246648464e-8	2.180118681877617e-16	6.388336929611384e-8	-1.928670051573666e-20	5.2027107891283956e-24	1.5886324864989742e-10	2.822025423711629e-10	8.231185933684577e-9
96300000	0.004999901715306915	2.1791874674037056e-50	-4.119186811482014e-18	6.200688246648464e-8	2.180118681877617e-16	6.388336929611384e-8	-1.9286700514577997e-20	5.2027107891283956e-24	1.5886324864989742e-10	2.822025423711629e-10	8.231185933684577e-9
96400000	0.004999901715306915	2.1791874674037056e-50	-4.119186811482014e-18	6.200688246648464e-8	2.180118681877617e-16	6.388336929611384e-8	-1.928670051341933e-20	5.2027107891283956e-24	1.5886324864989742e-10	2.822025423711629e-10	8.231185933684577e-9
96500000	0.004999901715306915	2.1791874674037056e-50	-4.119186811482014e-18	6.200688246648464e-8	2.180118681877617e-16	6.388336929611384e-8	-1.9286700512260666e-20	5.2027107891283956e-24	1.5886324864989742e-10	2.822025423711629e-10	8.231185933684577e-9
96600000	0.004999901715306915	2.1791874674037056e-50	-4.119186811482014e-18	6.200688246648464e-8	2.180118681877617e-16	6.388336929611384e-8	-1.9286700511102e-20	5.2027107891283956e-24	1.5886324864989742e-10	2.822025423711629e-10	8.231185933684577e-9
96700000	0.004999901715306915	2.1791874674037056e-50	-4.119186811482014e-18	6.200688246648464e-8	2.180118681877617e-16	6.388336929611384e-8	-1.9286700509943336e-20	5.2027107891283956e-24	1.5886324864989742e-10	2.822025423711629e-10	8.231185933684577e-9
96800000	0.004999901715306915	2.1791874674037056e-50	-4.119186811482014e-18	6.200688246648464e-8	2.180118681877617e-16	6.388336929611384e-8	-1.928670050878467e-20	5.2027107891283956e-24	1.5886324864989742e-10	2.822025423711629e-10	8.231185933684577e-9
96900000	0.004999901715306915	2.1791874674037056e-50	-4.119186811482014e-18	6.200688246648464e-8	2.180118681877617e-16	6.388336929611384e-8	-1.9286700507626006e-20	5.2027107891283956e-24	1.5886324864989742e-10	2.822025423711629e-10	8.231185933684577e-9
97000000	0.004999901715306915	2.1791874674037056e-50	-4.119186811482014e-18	6.200688246648464e-8	2.180118681877617e-16	6.388336929611384e-8	-1.928670050646734e-20	5.2027107891283956e-24	1.5886324864989742e-10	2.822025423711629e-10	8.231185933684577e-9
97100000	0.004999901715306915	2.1791874674037056e-50	-4.119186811482014e-18	6.200688246648464e-8	2.180118681877617e-16	6.388336929611384e-8	-1.9286700505308676e-20	5.2027107891283956e-24	1.5886324864989742e-10	2.822025423711629e-10	8.231185933684577e-9
97200000	0.004999901715306915	2.1791874674037056e-50	-4.119186811482014e-18	6.200688246648464e-8	2.180118681877617e-16	6.388336929611384e-8	-1.9286700504150013e-20	5.2027107891283956e-24	1.5886324864989742e-10	2.822025423711629e-10	8.231185933684577e-9
97300000	0.004999901715306915	2.1791874674037056e-50	-4.119186811482014e-18	6.200688246648464e-8	2.180118681877617e-16	6.388336929611384e-8	-1.9286700502991346e-20	5.2027107891283956e-24	1.5886324864989742e-10	2.822025423711629e-10	8.231185933684577e-9
97400000	0.004999901715306915	2.1791874674037056e-50	-4.119186811482014e-18	6.200688246648464e-8	2.180118681877617e-16	6.388336929611384e-8	-1.9286700501832683e-20	5.2027107891283956e-24	1.5886324864989742e-10	2.822025423711629e-10	8.231185933684577e-9
97500000	0.004999901715306915	2.1791874674037056e-50	-4.119186811482014e-18	6.200688246648464e-8	2.180118681877617e-16	6.388336929611384e-8	-1.9286700500674016e-20	5.2027107891283956e-24	1.5886324864989742e-10	2.822025423711629e-10	8.231185933684577e-9
97600000	0.004999901715306915	2.1791874674037056e-50	-4.119186811482014e-18	6.200688246648464e-8	2.180118681877617e-16	6.388336929611384e-8	-1.9286700499515353e-20	5.2027107891283956e-24	1.5886324864989742e-10	2.822025423711629e-10	8.231185933684577e-9
97700000	0.004999901715306915	2.1791874674037056e-50	-4.119186811482014e-18	6.200688246648464e-8	2.180118681877617e-16	6.388336929611384e-8	-1.9286700498356686e-20	5.2027107891283956e-24	1.5886324864989742e-10	2.822025423711629e-10	8.231185933684577e-9
97800000	0.004999901715306915	2.1791874674037056e-50	-4.119186811482014e-18	6.200688246648464e-8	2.180118681877617e-16	6.388336929611384e-8	-1.9286700497198023e-20	5.2027107891283956e-24	1.5886324864989742e-10	2.822025423711629e-10	8.231185933684577e-9
97900000	0.004999901715306915	2.1791874674037056e-50	-4.119186811482014e-18	6.200688246648464e-8	2.180118681877617e-16	6.388336929611384e-8	-1.9286700496039356e-20	5.2027107891283956e-24	1.5886324864989742e-10	2.822025423711629e-10	8.231185933684577e-9
98000000	0.004999901715306915	2.1791874674037056e-50	-4.119186811482014e-18	6.200688246648464e-8	2.180118681877617e-16	6.388336929611384e-8	-1.9286700494880692e-20	5.2027107891283956e-24	1.5886324864989742e-10	2.822025423711629e-10	8.231185933684577e-9
98100000	0.004999901715306915	2.1791874674037056e-50	-4.119186811482014e-18	6.200688246648464e-8	2.180118681877617e-16	6.388336929611384e-8	-1.928670049372203e-20	5.2027107891283956e-24	1.5886324864989742e-10	2.822025423711629e-10	8.231185933684577e-9
98200000	0.004999901715306915	2.1791874674037056e-50	-4.119186811482014e-18	6.200688246648464e-8	2.180118681877617e-16	6.388336929611384e-8	-1.9286700492563362e-20	5.2027107891283956e-24	1.5886324864989742e-10	2.822025423711629e-10	8.231185933684577e-9
98300000	0.004999901715306915	2.1791874674037056e-50	-4.119186811482014e-18	6.200688246648464e-8	2.180118681877617e-16	6.388336929611384e-8	-1.92867004914047e-20	5.2027107891283956e-24	1.5886324864989742e-10	2.822025423711629e-10	8.231185933684577e-9
98400000	0.004999901715306915	2.1791874674037056e-50	-4.119186811482014e-18	6.200688246648464e-8	2.180118681877617e-16	6.388336929611384e-8	-1.9286700490246032e-20	5.2027107891283956e-24	1.5886324864989742e-10	2.822025423711629e-10	8.231185933684577e-9
98500000	0.004999901715306915	2.1791874674037056e-50	-4.119186811482014e-18	6.200688246648464e-8	2.180118681877617e-16	6.388336929611384e-8	-1.928670048908737e-20	5.2027107891283956e-24	1.5886324864989742e-10	2.822025423711629e-10	8.231185933684577e-9
98600000	0.004999901715306915	2.1791874674037056e-50	-4.119186811482014e-18	6.200688246648464e-8	2.180118681877617e-16	6.388336929611384e-8	-1.9286700487928702e-20	5.2027107891283956e-24	1.5886324864989742e-10	2.822025423711629e-10	8.231185933684577e-9
98700000	0.004999901715306915	2.1791874674037056e-50	-4.119186811482014e-18	6.200688246648464e-8	2.180118681877617e-16	6.388336929611384e-8	-1.928670048677004e-20	5.2027107891283956e-24	1.5886324864989742e-10	2.822025423711629e-10	8.231185933684577e-9
98800000	0.004999901715306915	2.1791874674037056e-50	-4.119186811482014e-18	6.200688246648464e-8	2.180118681877617e-16	6.388336929611384e-8	-1.9286700485611372e-20	5.2027107891283956e-24	1.5886324864989742e-10	2.822025423711629e-10	8.231185933684577e-9
98900000	0.004999901715306915	2.1791874674037056e-50	-4.119186811482014e-18	6.200688246648464e-8	2.180118681877617e-16	6.388336929611384e-8	-1.928670048445271e-20	5.2027107891283956e-24	1.5886324864989742e-10	2.822025423711629e-10	8.231185933684577e-9
99000000	0.004999901715306915	2.1791874674037056e-50	-4.119186811482014e-18	6.200688246648464e-8	2.180118681877617e-16	6.388336929611384e-8	-1.9286700483294042e-20	5.2027107891283956e-24	1.5886324864989742e-10	2.822025423711629e-10	8.231185933684577e-9
99100000	0.004999901715306915	2.1791874674037056e-50	-4.119186811482014e-18	6.200688246648464e-8	2.180118681877617e-16	6.388336929611384e-8	-1.928670048213538e-20	5.2027107891283956e-24	1.5886324864989742e-10	2.822025423711629e-10	8.231185933684577e-9
99200000	0.004999901715306915	2.1791874674037056e-50	-4.119186811482014e-18	6.200688246648464e-8	2.180118681877617e-16	6.388336929611384e-8	-1.9286700480976715e-20	5.2027107891283956e-24	1.5886324864989742e-10	2.822025423711629e-10	8.231185933684577e-9
99300000	0.004999901715306915	2.1791874674037056e-50	-4.119186811482014e-18	6.200688246648464e-8	2.180118681877617e-16	6.388336929611384e-8	-1.928670047981805e-20	5.2027107891283956e-24	1.5886324864989742e-10	2.822025423711629e-10	8.231185933684577e-9
99400000	0.004999901715306915	2.1791874674037056e-50	-4.119186811482014e-18	6.200688246648464e-8	2.180118681877617e-16	6.388336929611384e-8	-1.9286700478659385e-20	5.2027107891283956e-24	1.5886324864989742e-10	2.822025423711629e-10	8.231185933684577e-9
99500000	0.004999901715306915	2.1791874674037056e-50	-4.119186811482014e-18	6.200688246648464e-8	2.180118681877617e-16	6.388336929611384e-8	-1.928670047750072e-20	5.2027107891283956e-24	1.5886324864989742e-10	2.822025423711629e-10	8.231185933684577e-9
99600000	0.004999901715306915	2.1791874674037056e-50	-4.119186811482014e-18	6.200688246648464e-8	2.180118681877617e-16	6.388336929611384e-8	-1.9286700476342055e-20	5.2027107891283956e-24	1.5886324864989742e-10	2.822025423711629e-10	8.231185933684577e-9
99700000	0.004999901715306915	2.1791874674037056e-50	-4.119186811482014e-18	6.200688246648464e-8	2.180118681877617e-16	6.388336929611384e-8	-1.9286700475183388e-20	5.2027107891283956e-24	1.5886324864989742e-10	2.822025423711629e-10	8.231185933684577e-9
99800000	0.004999901715306915	2.1791874674037056e-50	-4.119186811482014e-18	6.200688246648464e-8	2.180118681877617e-16	6.388336929611384e-8	-1.9286700474024725e-20	5.2027107891283956e-24	1.5886324864989742e-10	2.822025423711629e-10	8.231185933684577e-9
99900000	0.004999901715306915	2.1791874674037056e-50	-4.119186811482014e-18	6.200688246648464e-8	2.180118681877617e-16	6.388336929611384e-8	-1.9286700472866058e-20	5.2027107891283956e-24	1.5886324864989742e-10	2.822025423711629e-10	8.231185933684577e-9
100000000	0.004999901715306915	2.1791874674037056e-50	-4.119186811482014e-18	6.200688246648464e-8	2.180118681877617e-16	6.388336929611384e-8	-1.9286700471707395e-20	5.2027107891283956e-24	1.5886324864989742e-10	2.822025423711629e-10	8.231185933684577e-9
