# Supplementary material for: Thermodynamics Underpinning the Microbial Community‐Level Nitrogen Energy Metabolism
Source: Environ Microbiol. 2025 Feb 16;27(2):e70055. doi: 10.1111/1462-2920.70055 (PMC11830459; doi:10.1111/1462-2920.70055)
Supplement: Supplementary file 1 — Data S1. [file EMI-27-e70055-s001.zip › SI/Nnetwork/Results/kdef_-10/Iin_-5/p_0.2/O2_-7._H_-7.5.csv]

time	N2	N2H4	N2H5	N2O	NH2OH	NH3	NH3OH	NH4	NO	NO2	NO3
0	0.00001	0.00001	0.00001	0.00001	0.00001	0.00001	0.00001	0.00001	0.00001	0.00001	0.00001
100000	0.00498401646017594	1.9335340515191435e-49	8.121802809424767e-64	2.0712494430766074e-10	4.4520891226416935e-15	0.000031966664503907844	-1.2150320116243706e-20	8.255289198696204e-18	6.898080175526467e-14	5.621587592315027e-13	2.5872456028702775e-13
200000	0.004984016460175939	1.9335340515191386e-49	8.12180280947316e-64	2.0712494430766074e-10	4.452089122667405e-15	0.00003196666450390785	-1.417493608125438e-20	8.255293161826824e-18	6.898080175526462e-14	5.621587592359714e-13	2.587245602871374e-13
300000	0.00498401646017594	1.9335340515191386e-49	8.121802809468795e-64	2.0712494430766074e-10	4.4520891226651645e-15	0.000031966664503907844	-1.3942457866204814e-20	8.255292816771854e-18	6.898080175526461e-14	5.621587592355822e-13	2.5872456028712757e-13
400000	0.004984016460175941	1.933534051519139e-49	8.121802809468016e-64	2.0712494430766082e-10	4.4520891226647756e-15	0.000031966664503907844	-1.3942413930797834e-20	8.255292756790061e-18	6.89808017552646e-14	5.621587592355142e-13	2.587245602871257e-13
500000	0.004984016460175941	1.933534051519139e-49	8.121802809467931e-64	2.0712494430766085e-10	4.452089122664733e-15	0.000031966664503907844	-1.3942369995390854e-20	8.255292750196238e-18	6.89808017552646e-14	5.621587592355068e-13	2.5872456028712555e-13
600000	0.004984016460175941	1.9335340515191386e-49	8.121802809468239e-64	2.0712494430766082e-10	4.452089122664887e-15	0.00003196666450390785	-1.3942326059983877e-20	8.255292773893892e-18	6.89808017552646e-14	5.621587592355336e-13	2.5872456028712625e-13
700000	0.004984016460175941	1.9335340515191382e-49	8.121802809468641e-64	2.0712494430766077e-10	4.452089122665087e-15	0.00003196666450390785	-1.39422821245769e-20	8.255292804786539e-18	6.89808017552646e-14	5.621587592355687e-13	2.587245602871272e-13
800000	0.004984016460175941	1.933534051519138e-49	8.121802809468835e-64	2.0712494430766074e-10	4.452089122665184e-15	0.00003196666450390785	-1.394223818916992e-20	8.255292819780478e-18	6.89808017552646e-14	5.621587592355856e-13	2.5872456028712767e-13
900000	0.004984016460175941	1.933534051519138e-49	8.121802809468834e-64	2.0712494430766074e-10	4.4520891226651834e-15	0.00003196666450390785	-1.3942194253762943e-20	8.255292819657627e-18	6.89808017552646e-14	5.621587592355855e-13	2.5872456028712767e-13
1000000	0.004984016460175941	1.933534051519138e-49	8.121802809468834e-64	2.0712494430766074e-10	4.4520891226651834e-15	0.00003196666450390785	-1.3942150318355963e-20	8.255292819642069e-18	6.89808017552646e-14	5.621587592355855e-13	2.5872456028712767e-13
1100000	0.004984016460175941	1.933534051519138e-49	8.121802809468835e-64	2.0712494430766072e-10	4.4520891226651834e-15	0.00003196666450390785	-1.3942106382948986e-20	8.255292819687972e-18	6.898080175526461e-14	5.621587592355855e-13	2.587245602871276e-13
1200000	0.00498401646017594	1.9335340515191382e-49	8.121802809468837e-64	2.0712494430766072e-10	4.452089122665184e-15	0.00003196666450390785	-1.3942062447542006e-20	8.255292819749508e-18	6.898080175526461e-14	5.621587592355856e-13	2.587245602871276e-13
1300000	0.00498401646017594	1.9335340515191382e-49	8.121802809468837e-64	2.0712494430766072e-10	4.452089122665184e-15	0.00003196666450390785	-1.394201851213503e-20	8.255292819780845e-18	6.898080175526461e-14	5.621587592355857e-13	2.587245602871276e-13
1400000	0.00498401646017594	1.9335340515191382e-49	8.121802809468837e-64	2.0712494430766072e-10	4.452089122665184e-15	0.00003196666450390785	-1.394197457672805e-20	8.255292819780486e-18	6.898080175526461e-14	5.621587592355857e-13	2.587245602871276e-13
1500000	0.00498401646017594	1.9335340515191386e-49	8.121802809468837e-64	2.0712494430766072e-10	4.452089122665184e-15	0.00003196666450390785	-1.3941930641321072e-20	8.255292819780147e-18	6.898080175526461e-14	5.621587592355857e-13	2.587245602871276e-13
1600000	0.00498401646017594	1.9335340515191386e-49	8.121802809468837e-64	2.0712494430766072e-10	4.452089122665184e-15	0.00003196666450390785	-1.3941886705914093e-20	8.255292819779836e-18	6.898080175526461e-14	5.621587592355858e-13	2.587245602871276e-13
1700000	0.00498401646017594	1.9335340515191386e-49	8.121802809468837e-64	2.071249443076607e-10	4.452089122665184e-15	0.00003196666450390785	-1.3941842770507116e-20	8.255292819779552e-18	6.898080175526461e-14	5.621587592355858e-13	2.587245602871276e-13
1800000	0.004984016460175939	1.9335340515191386e-49	8.121802809468837e-64	2.071249443076607e-10	4.452089122665184e-15	0.00003196666450390785	-1.3941798835100136e-20	8.255292819779295e-18	6.898080175526462e-14	5.621587592355858e-13	2.5872456028712757e-13
1900000	0.004984016460175939	1.9335340515191386e-49	8.121802809468838e-64	2.071249443076607e-10	4.452089122665184e-15	0.000031966664503907844	-1.394175489969316e-20	8.255292819779064e-18	6.898080175526462e-14	5.621587592355858e-13	2.5872456028712757e-13
2000000	0.004984016460175939	1.933534051519139e-49	8.121802809468838e-64	2.071249443076607e-10	4.452089122665184e-15	0.000031966664503907844	-1.394171096428618e-20	8.255292819778859e-18	6.898080175526462e-14	5.621587592355858e-13	2.5872456028712757e-13
2100000	0.004984016460175939	1.933534051519139e-49	8.121802809468838e-64	2.071249443076607e-10	4.452089122665184e-15	0.000031966664503907844	-1.3941667028879202e-20	8.255292819778677e-18	6.898080175526462e-14	5.621587592355858e-13	2.5872456028712757e-13
2200000	0.004984016460175939	1.933534051519139e-49	8.121802809468838e-64	2.071249443076607e-10	4.452089122665184e-15	0.000031966664503907844	-1.3941623093472222e-20	8.25529281977852e-18	6.898080175526462e-14	5.621587592355858e-13	2.5872456028712757e-13
2300000	0.004984016460175939	1.933534051519139e-49	8.121802809468838e-64	2.071249443076607e-10	4.452089122665184e-15	0.000031966664503907844	-1.3941579158065245e-20	8.255292819778384e-18	6.898080175526462e-14	5.621587592355859e-13	2.5872456028712757e-13
2400000	0.004984016460175939	1.933534051519139e-49	8.121802809468838e-64	2.071249443076607e-10	4.452089122665184e-15	0.000031966664503907844	-1.3941535222658265e-20	8.25529281977827e-18	6.898080175526462e-14	5.621587592355859e-13	2.5872456028712757e-13
2500000	0.004984016460175939	1.933534051519139e-49	8.121802809468838e-64	2.071249443076607e-10	4.452089122665184e-15	0.000031966664503907844	-1.3941491287251288e-20	8.255292819778176e-18	6.898080175526462e-14	5.621587592355859e-13	2.5872456028712757e-13
2600000	0.004984016460175939	1.933534051519139e-49	8.121802809468838e-64	2.071249443076607e-10	4.452089122665184e-15	0.000031966664503907844	-1.3941447351844308e-20	8.255292819778102e-18	6.898080175526462e-14	5.621587592355859e-13	2.5872456028712757e-13
2700000	0.004984016460175939	1.933534051519139e-49	8.121802809468838e-64	2.071249443076607e-10	4.452089122665184e-15	0.000031966664503907844	-1.394140341643733e-20	8.255292819778047e-18	6.898080175526462e-14	5.621587592355859e-13	2.5872456028712757e-13
2800000	0.004984016460175939	1.933534051519139e-49	8.121802809468838e-64	2.071249443076607e-10	4.452089122665184e-15	0.000031966664503907844	-1.394135948103035e-20	8.25529281977801e-18	6.898080175526462e-14	5.621587592355859e-13	2.5872456028712757e-13
2900000	0.004984016460175939	1.9335340515191393e-49	8.121802809468838e-64	2.071249443076607e-10	4.452089122665184e-15	0.000031966664503907844	-1.3941315545623374e-20	8.25529281977799e-18	6.898080175526462e-14	5.621587592355859e-13	2.5872456028712757e-13
3000000	0.004984016460175939	1.9335340515191393e-49	8.121802809468838e-64	2.071249443076607e-10	4.452089122665184e-15	0.000031966664503907844	-1.3941271610216394e-20	8.255292819777985e-18	6.898080175526462e-14	5.621587592355859e-13	2.5872456028712757e-13
3100000	0.004984016460175939	1.9335340515191393e-49	8.121802809468838e-64	2.071249443076607e-10	4.452089122665184e-15	0.000031966664503907844	-1.3941227674809417e-20	8.255292819777996e-18	6.898080175526462e-14	5.621587592355859e-13	2.5872456028712757e-13
3200000	0.004984016460175939	1.9335340515191393e-49	8.121802809468838e-64	2.071249443076607e-10	4.452089122665184e-15	0.000031966664503907844	-1.3941183739402437e-20	8.25529281977802e-18	6.898080175526462e-14	5.621587592355859e-13	2.5872456028712757e-13
3300000	0.004984016460175939	1.9335340515191393e-49	8.121802809468838e-64	2.071249443076607e-10	4.452089122665184e-15	0.000031966664503907844	-1.394113980399546e-20	8.255292819778058e-18	6.898080175526462e-14	5.621587592355859e-13	2.5872456028712757e-13
3400000	0.004984016460175939	1.9335340515191393e-49	8.121802809468838e-64	2.071249443076607e-10	4.452089122665184e-15	0.000031966664503907844	-1.394109586858848e-20	8.255292819778109e-18	6.898080175526462e-14	5.621587592355859e-13	2.5872456028712757e-13
3500000	0.004984016460175939	1.9335340515191393e-49	8.121802809468838e-64	2.071249443076607e-10	4.452089122665184e-15	0.000031966664503907844	-1.3941051933181503e-20	8.25529281977817e-18	6.898080175526462e-14	5.621587592355858e-13	2.5872456028712757e-13
3600000	0.004984016460175939	1.9335340515191393e-49	8.121802809468838e-64	2.071249443076607e-10	4.452089122665184e-15	0.000031966664503907844	-1.3941007997774523e-20	8.255292819778243e-18	6.898080175526462e-14	5.621587592355858e-13	2.5872456028712757e-13
3700000	0.004984016460175939	1.9335340515191393e-49	8.121802809468838e-64	2.071249443076607e-10	4.452089122665184e-15	0.000031966664503907844	-1.3940964062367546e-20	8.255292819778324e-18	6.898080175526462e-14	5.621587592355858e-13	2.5872456028712757e-13
3800000	0.004984016460175939	1.9335340515191393e-49	8.121802809468838e-64	2.071249443076607e-10	4.452089122665184e-15	0.000031966664503907844	-1.3940920126960566e-20	8.255292819778415e-18	6.898080175526462e-14	5.621587592355858e-13	2.5872456028712757e-13
3900000	0.004984016460175939	1.9335340515191393e-49	8.121802809468838e-64	2.071249443076607e-10	4.452089122665184e-15	0.000031966664503907844	-1.394087619155359e-20	8.255292819778514e-18	6.898080175526462e-14	5.621587592355858e-13	2.5872456028712757e-13
4000000	0.004984016460175939	1.9335340515191393e-49	8.121802809468838e-64	2.071249443076607e-10	4.452089122665184e-15	0.000031966664503907844	-1.394083225614661e-20	8.25529281977862e-18	6.898080175526462e-14	5.621587592355858e-13	2.5872456028712757e-13
4100000	0.004984016460175939	1.9335340515191393e-49	8.121802809468838e-64	2.071249443076607e-10	4.452089122665184e-15	0.000031966664503907844	-1.3940788320739632e-20	8.255292819778731e-18	6.898080175526462e-14	5.621587592355858e-13	2.5872456028712757e-13
4200000	0.004984016460175939	1.933534051519139e-49	8.121802809468838e-64	2.071249443076607e-10	4.452089122665184e-15	0.000031966664503907844	-1.3940744385332652e-20	8.255292819778847e-18	6.898080175526462e-14	5.621587592355858e-13	2.5872456028712757e-13
4300000	0.004984016460175939	1.933534051519139e-49	8.121802809468838e-64	2.071249443076607e-10	4.452089122665184e-15	0.000031966664503907844	-1.3940700449925675e-20	8.255292819778967e-18	6.898080175526462e-14	5.621587592355858e-13	2.5872456028712757e-13
4400000	0.004984016460175939	1.933534051519139e-49	8.121802809468838e-64	2.071249443076607e-10	4.452089122665184e-15	0.000031966664503907844	-1.3940656514518695e-20	8.255292819779092e-18	6.898080175526462e-14	5.621587592355858e-13	2.5872456028712757e-13
4500000	0.004984016460175939	1.933534051519139e-49	8.121802809468837e-64	2.071249443076607e-10	4.452089122665184e-15	0.00003196666450390785	-1.3940612579111718e-20	8.255292819779218e-18	6.898080175526462e-14	5.621587592355858e-13	2.5872456028712757e-13
4600000	0.00498401646017594	1.933534051519139e-49	8.121802809468837e-64	2.071249443076607e-10	4.452089122665184e-15	0.00003196666450390785	-1.3940568643704738e-20	8.255292819779344e-18	6.898080175526462e-14	5.621587592355857e-13	2.5872456028712757e-13
4700000	0.00498401646017594	1.933534051519139e-49	8.121802809468837e-64	2.071249443076607e-10	4.452089122665184e-15	0.00003196666450390785	-1.394052470829776e-20	8.255292819779472e-18	6.898080175526462e-14	5.621587592355857e-13	2.5872456028712757e-13
4800000	0.00498401646017594	1.933534051519139e-49	8.121802809468837e-64	2.071249443076607e-10	4.452089122665184e-15	0.00003196666450390785	-1.394048077289078e-20	8.2552928197796e-18	6.898080175526461e-14	5.621587592355857e-13	2.5872456028712757e-13
4900000	0.00498401646017594	1.933534051519139e-49	8.121802809468837e-64	2.0712494430766072e-10	4.452089122665184e-15	0.00003196666450390785	-1.3940436837483804e-20	8.255292819779726e-18	6.898080175526461e-14	5.621587592355857e-13	2.587245602871276e-13
5000000	0.00498401646017594	1.933534051519139e-49	8.121802809468837e-64	2.0712494430766072e-10	4.452089122665184e-15	0.00003196666450390785	-1.3940392902076824e-20	8.255292819779851e-18	6.898080175526461e-14	5.621587592355857e-13	2.587245602871276e-13
5100000	0.00498401646017594	1.933534051519139e-49	8.121802809468837e-64	2.0712494430766072e-10	4.452089122665184e-15	0.00003196666450390785	-1.3940348966669847e-20	8.255292819779971e-18	6.898080175526461e-14	5.621587592355857e-13	2.587245602871276e-13
5200000	0.00498401646017594	1.933534051519139e-49	8.121802809468837e-64	2.0712494430766072e-10	4.452089122665184e-15	0.00003196666450390785	-1.3940305031262867e-20	8.255292819780088e-18	6.898080175526461e-14	5.621587592355857e-13	2.587245602871276e-13
5300000	0.00498401646017594	1.933534051519139e-49	8.121802809468837e-64	2.0712494430766072e-10	4.452089122665184e-15	0.00003196666450390785	-1.394026109585589e-20	8.2552928197802e-18	6.898080175526461e-14	5.621587592355857e-13	2.587245602871276e-13
5400000	0.00498401646017594	1.933534051519139e-49	8.121802809468837e-64	2.0712494430766072e-10	4.452089122665184e-15	0.00003196666450390785	-1.394021716044891e-20	8.255292819780306e-18	6.898080175526461e-14	5.621587592355857e-13	2.587245602871276e-13
5500000	0.00498401646017594	1.933534051519139e-49	8.121802809468837e-64	2.0712494430766072e-10	4.452089122665184e-15	0.00003196666450390785	-1.3940173225041933e-20	8.255292819780404e-18	6.898080175526461e-14	5.621587592355856e-13	2.587245602871276e-13
5600000	0.00498401646017594	1.933534051519139e-49	8.121802809468837e-64	2.0712494430766072e-10	4.452089122665184e-15	0.00003196666450390785	-1.3940129289634953e-20	8.255292819780497e-18	6.898080175526461e-14	5.621587592355856e-13	2.587245602871276e-13
5700000	0.00498401646017594	1.933534051519139e-49	8.121802809468837e-64	2.0712494430766072e-10	4.452089122665184e-15	0.00003196666450390785	-1.3940085354227976e-20	8.25529281978058e-18	6.898080175526461e-14	5.621587592355856e-13	2.587245602871276e-13
5800000	0.00498401646017594	1.933534051519139e-49	8.121802809468837e-64	2.0712494430766072e-10	4.452089122665184e-15	0.00003196666450390785	-1.3940041418820996e-20	8.255292819780652e-18	6.898080175526461e-14	5.621587592355856e-13	2.587245602871276e-13
5900000	0.00498401646017594	1.933534051519139e-49	8.121802809468837e-64	2.0712494430766072e-10	4.452089122665184e-15	0.00003196666450390785	-1.393999748341402e-20	8.255292819780715e-18	6.898080175526461e-14	5.621587592355856e-13	2.587245602871276e-13
6000000	0.00498401646017594	1.933534051519139e-49	8.121802809468837e-64	2.0712494430766072e-10	4.452089122665184e-15	0.00003196666450390785	-1.393995354800704e-20	8.255292819780766e-18	6.898080175526461e-14	5.621587592355856e-13	2.587245602871276e-13
6100000	0.00498401646017594	1.933534051519139e-49	8.121802809468837e-64	2.0712494430766072e-10	4.452089122665184e-15	0.00003196666450390785	-1.3939909612600062e-20	8.255292819780806e-18	6.898080175526461e-14	5.621587592355856e-13	2.587245602871276e-13
6200000	0.00498401646017594	1.933534051519139e-49	8.121802809468837e-64	2.0712494430766072e-10	4.452089122665184e-15	0.00003196666450390785	-1.3939865677193082e-20	8.255292819780833e-18	6.898080175526461e-14	5.621587592355856e-13	2.587245602871276e-13
6300000	0.00498401646017594	1.933534051519139e-49	8.121802809468837e-64	2.0712494430766072e-10	4.452089122665184e-15	0.00003196666450390785	-1.3939821741786105e-20	8.255292819780845e-18	6.898080175526461e-14	5.621587592355856e-13	2.587245602871276e-13
6400000	0.00498401646017594	1.933534051519139e-49	8.121802809468837e-64	2.0712494430766072e-10	4.452089122665184e-15	0.00003196666450390785	-1.3939777806379125e-20	8.255292819780845e-18	6.898080175526461e-14	5.621587592355856e-13	2.587245602871276e-13
6500000	0.00498401646017594	1.933534051519139e-49	8.121802809468837e-64	2.0712494430766072e-10	4.452089122665184e-15	0.00003196666450390785	-1.3939733870972148e-20	8.255292819780845e-18	6.898080175526461e-14	5.621587592355856e-13	2.587245602871276e-13
6600000	0.00498401646017594	1.933534051519139e-49	8.121802809468837e-64	2.0712494430766072e-10	4.452089122665184e-15	0.00003196666450390785	-1.3939689935565168e-20	8.255292819780845e-18	6.898080175526461e-14	5.621587592355856e-13	2.587245602871276e-13
6700000	0.00498401646017594	1.933534051519139e-49	8.121802809468837e-64	2.0712494430766072e-10	4.452089122665184e-15	0.00003196666450390785	-1.3939646000158192e-20	8.255292819780845e-18	6.898080175526461e-14	5.621587592355856e-13	2.587245602871276e-13
6800000	0.00498401646017594	1.933534051519139e-49	8.121802809468837e-64	2.0712494430766072e-10	4.452089122665184e-15	0.00003196666450390785	-1.3939602064751212e-20	8.255292819780845e-18	6.898080175526461e-14	5.621587592355856e-13	2.587245602871276e-13
6900000	0.00498401646017594	1.933534051519139e-49	8.121802809468837e-64	2.0712494430766072e-10	4.452089122665184e-15	0.00003196666450390785	-1.3939558129344235e-20	8.255292819780845e-18	6.898080175526461e-14	5.621587592355856e-13	2.587245602871276e-13
7000000	0.00498401646017594	1.933534051519139e-49	8.121802809468837e-64	2.0712494430766072e-10	4.452089122665184e-15	0.00003196666450390785	-1.3939514193937255e-20	8.255292819780845e-18	6.898080175526461e-14	5.621587592355856e-13	2.587245602871276e-13
7100000	0.00498401646017594	1.933534051519139e-49	8.121802809468837e-64	2.0712494430766072e-10	4.452089122665184e-15	0.00003196666450390785	-1.3939470258530278e-20	8.255292819780845e-18	6.898080175526461e-14	5.621587592355856e-13	2.587245602871276e-13
7200000	0.00498401646017594	1.933534051519139e-49	8.121802809468837e-64	2.0712494430766072e-10	4.452089122665184e-15	0.00003196666450390785	-1.3939426323123298e-20	8.255292819780845e-18	6.898080175526461e-14	5.621587592355856e-13	2.587245602871276e-13
7300000	0.00498401646017594	1.933534051519139e-49	8.121802809468837e-64	2.0712494430766072e-10	4.452089122665184e-15	0.00003196666450390785	-1.393938238771632e-20	8.255292819780845e-18	6.898080175526461e-14	5.621587592355856e-13	2.587245602871276e-13
7400000	0.00498401646017594	1.933534051519139e-49	8.121802809468837e-64	2.0712494430766072e-10	4.452089122665184e-15	0.00003196666450390785	-1.393933845230934e-20	8.255292819780843e-18	6.898080175526461e-14	5.621587592355856e-13	2.587245602871276e-13
7500000	0.00498401646017594	1.933534051519139e-49	8.121802809468837e-64	2.0712494430766072e-10	4.452089122665184e-15	0.00003196666450390785	-1.3939294516902364e-20	8.255292819780843e-18	6.898080175526461e-14	5.621587592355856e-13	2.587245602871276e-13
7600000	0.00498401646017594	1.933534051519139e-49	8.121802809468837e-64	2.0712494430766072e-10	4.452089122665184e-15	0.00003196666450390785	-1.3939250581495384e-20	8.255292819780843e-18	6.898080175526461e-14	5.621587592355856e-13	2.587245602871276e-13
7700000	0.00498401646017594	1.933534051519139e-49	8.121802809468837e-64	2.0712494430766072e-10	4.452089122665184e-15	0.00003196666450390785	-1.3939206646088407e-20	8.255292819780843e-18	6.898080175526461e-14	5.621587592355856e-13	2.587245602871276e-13
7800000	0.00498401646017594	1.933534051519139e-49	8.121802809468837e-64	2.0712494430766072e-10	4.452089122665184e-15	0.00003196666450390785	-1.3939162710681427e-20	8.255292819780843e-18	6.898080175526461e-14	5.621587592355856e-13	2.587245602871276e-13
7900000	0.00498401646017594	1.933534051519139e-49	8.121802809468837e-64	2.0712494430766072e-10	4.452089122665184e-15	0.00003196666450390785	-1.393911877527445e-20	8.255292819780843e-18	6.898080175526461e-14	5.621587592355856e-13	2.587245602871276e-13
8000000	0.00498401646017594	1.933534051519139e-49	8.121802809468837e-64	2.0712494430766072e-10	4.452089122665184e-15	0.00003196666450390785	-1.393907483986747e-20	8.255292819780843e-18	6.898080175526461e-14	5.621587592355856e-13	2.587245602871276e-13
8100000	0.00498401646017594	1.933534051519139e-49	8.121802809468837e-64	2.0712494430766072e-10	4.452089122665184e-15	0.00003196666450390785	-1.3939030904460493e-20	8.255292819780843e-18	6.898080175526461e-14	5.621587592355856e-13	2.587245602871276e-13
8200000	0.00498401646017594	1.933534051519139e-49	8.121802809468837e-64	2.0712494430766072e-10	4.452089122665184e-15	0.00003196666450390785	-1.3938986969053513e-20	8.255292819780843e-18	6.898080175526461e-14	5.621587592355856e-13	2.587245602871276e-13
8300000	0.00498401646017594	1.933534051519139e-49	8.121802809468837e-64	2.0712494430766072e-10	4.452089122665184e-15	0.00003196666450390785	-1.3938943033646536e-20	8.255292819780843e-18	6.898080175526461e-14	5.621587592355856e-13	2.587245602871276e-13
8400000	0.00498401646017594	1.933534051519139e-49	8.121802809468837e-64	2.0712494430766072e-10	4.452089122665184e-15	0.00003196666450390785	-1.3938899098239556e-20	8.255292819780843e-18	6.898080175526461e-14	5.621587592355856e-13	2.587245602871276e-13
8500000	0.00498401646017594	1.933534051519139e-49	8.121802809468837e-64	2.0712494430766072e-10	4.452089122665184e-15	0.00003196666450390785	-1.393885516283258e-20	8.255292819780843e-18	6.898080175526461e-14	5.621587592355856e-13	2.587245602871276e-13
8600000	0.00498401646017594	1.933534051519139e-49	8.121802809468837e-64	2.0712494430766072e-10	4.452089122665184e-15	0.00003196666450390785	-1.39388112274256e-20	8.255292819780843e-18	6.898080175526461e-14	5.621587592355856e-13	2.587245602871276e-13
8700000	0.00498401646017594	1.933534051519139e-49	8.121802809468837e-64	2.0712494430766072e-10	4.452089122665184e-15	0.00003196666450390785	-1.3938767292018622e-20	8.255292819780843e-18	6.898080175526461e-14	5.621587592355856e-13	2.587245602871276e-13
8800000	0.00498401646017594	1.933534051519139e-49	8.121802809468837e-64	2.0712494430766072e-10	4.452089122665184e-15	0.00003196666450390785	-1.3938723356611642e-20	8.255292819780843e-18	6.898080175526461e-14	5.621587592355856e-13	2.587245602871276e-13
8900000	0.00498401646017594	1.933534051519139e-49	8.121802809468837e-64	2.0712494430766072e-10	4.452089122665184e-15	0.00003196666450390785	-1.3938679421204665e-20	8.255292819780843e-18	6.898080175526461e-14	5.621587592355856e-13	2.587245602871276e-13
9000000	0.00498401646017594	1.933534051519139e-49	8.121802809468837e-64	2.0712494430766072e-10	4.452089122665184e-15	0.00003196666450390785	-1.3938635485797685e-20	8.255292819780843e-18	6.898080175526461e-14	5.621587592355856e-13	2.587245602871276e-13
9100000	0.00498401646017594	1.933534051519139e-49	8.121802809468837e-64	2.0712494430766072e-10	4.452089122665184e-15	0.00003196666450390785	-1.3938591550390708e-20	8.255292819780843e-18	6.898080175526461e-14	5.621587592355856e-13	2.587245602871276e-13
9200000	0.00498401646017594	1.933534051519139e-49	8.121802809468838e-64	2.0712494430766072e-10	4.452089122665184e-15	0.000031966664503907844	-1.3938547614983728e-20	8.255292819780843e-18	6.898080175526461e-14	5.621587592355856e-13	2.587245602871276e-13
9300000	0.00498401646017594	1.933534051519139e-49	8.121802809468838e-64	2.0712494430766072e-10	4.452089122665184e-15	0.000031966664503907844	-1.393850367957675e-20	8.255292819780843e-18	6.898080175526461e-14	5.621587592355856e-13	2.587245602871276e-13
9400000	0.00498401646017594	1.933534051519139e-49	8.121802809468838e-64	2.0712494430766072e-10	4.452089122665184e-15	0.000031966664503907844	-1.393845974416977e-20	8.255292819780843e-18	6.898080175526461e-14	5.621587592355856e-13	2.587245602871276e-13
9500000	0.00498401646017594	1.933534051519139e-49	8.121802809468838e-64	2.0712494430766072e-10	4.452089122665184e-15	0.000031966664503907844	-1.3938415808762794e-20	8.255292819780843e-18	6.898080175526461e-14	5.621587592355856e-13	2.587245602871276e-13
9600000	0.00498401646017594	1.933534051519139e-49	8.121802809468838e-64	2.0712494430766074e-10	4.452089122665184e-15	0.000031966664503907844	-1.3938371873355814e-20	8.255292819780843e-18	6.898080175526461e-14	5.621587592355856e-13	2.587245602871276e-13
9700000	0.00498401646017594	1.933534051519139e-49	8.121802809468838e-64	2.0712494430766074e-10	4.452089122665184e-15	0.000031966664503907844	-1.3938327937948837e-20	8.255292819780843e-18	6.898080175526461e-14	5.621587592355856e-13	2.587245602871276e-13
9800000	0.00498401646017594	1.9335340515191386e-49	8.121802809468838e-64	2.0712494430766074e-10	4.452089122665184e-15	0.000031966664503907844	-1.3938284002541857e-20	8.255292819780843e-18	6.898080175526461e-14	5.621587592355856e-13	2.587245602871276e-13
9900000	0.00498401646017594	1.9335340515191386e-49	8.121802809468838e-64	2.0712494430766074e-10	4.452089122665184e-15	0.000031966664503907844	-1.393824006713488e-20	8.255292819780843e-18	6.898080175526461e-14	5.621587592355856e-13	2.587245602871276e-13
10000000	0.00498401646017594	1.9335340515191386e-49	8.121802809468838e-64	2.0712494430766074e-10	4.452089122665184e-15	0.000031966664503907844	-1.39381961317279e-20	8.255292819780843e-18	6.898080175526461e-14	5.621587592355856e-13	2.587245602871276e-13
10100000	0.00498401646017594	1.9335340515191386e-49	8.121802809468838e-64	2.0712494430766074e-10	4.452089122665184e-15	0.000031966664503907844	-1.3938152196320923e-20	8.255292819780843e-18	6.898080175526461e-14	5.621587592355856e-13	2.587245602871276e-13
10200000	0.00498401646017594	1.9335340515191386e-49	8.121802809468838e-64	2.0712494430766074e-10	4.452089122665184e-15	0.000031966664503907844	-1.3938108260913943e-20	8.255292819780843e-18	6.898080175526461e-14	5.621587592355856e-13	2.587245602871276e-13
10300000	0.00498401646017594	1.9335340515191386e-49	8.121802809468838e-64	2.0712494430766074e-10	4.452089122665184e-15	0.000031966664503907844	-1.3938064325506966e-20	8.255292819780843e-18	6.898080175526461e-14	5.621587592355856e-13	2.587245602871276e-13
10400000	0.00498401646017594	1.9335340515191386e-49	8.121802809468838e-64	2.0712494430766074e-10	4.452089122665184e-15	0.000031966664503907844	-1.3938020390099986e-20	8.255292819780843e-18	6.898080175526461e-14	5.621587592355856e-13	2.587245602871276e-13
10500000	0.00498401646017594	1.9335340515191386e-49	8.121802809468838e-64	2.0712494430766074e-10	4.452089122665184e-15	0.000031966664503907844	-1.393797645469301e-20	8.255292819780843e-18	6.898080175526461e-14	5.621587592355856e-13	2.587245602871276e-13
10600000	0.00498401646017594	1.9335340515191386e-49	8.121802809468838e-64	2.0712494430766074e-10	4.452089122665184e-15	0.000031966664503907844	-1.393793251928603e-20	8.255292819780843e-18	6.898080175526461e-14	5.621587592355856e-13	2.587245602871276e-13
10700000	0.00498401646017594	1.9335340515191386e-49	8.121802809468838e-64	2.0712494430766074e-10	4.452089122665184e-15	0.000031966664503907844	-1.393788858387905e-20	8.255292819780843e-18	6.898080175526461e-14	5.621587592355856e-13	2.587245602871276e-13
10800000	0.00498401646017594	1.9335340515191386e-49	8.121802809468838e-64	2.0712494430766074e-10	4.452089122665184e-15	0.000031966664503907844	-1.3937844648472072e-20	8.255292819780843e-18	6.898080175526461e-14	5.621587592355856e-13	2.587245602871276e-13
10900000	0.00498401646017594	1.9335340515191386e-49	8.121802809468838e-64	2.0712494430766074e-10	4.452089122665184e-15	0.000031966664503907844	-1.3937800713065092e-20	8.255292819780843e-18	6.898080175526461e-14	5.621587592355856e-13	2.587245602871276e-13
11000000	0.00498401646017594	1.9335340515191386e-49	8.121802809468838e-64	2.0712494430766074e-10	4.452089122665184e-15	0.000031966664503907844	-1.3937756777658115e-20	8.255292819780843e-18	6.898080175526461e-14	5.621587592355856e-13	2.587245602871276e-13
11100000	0.00498401646017594	1.9335340515191386e-49	8.121802809468838e-64	2.0712494430766074e-10	4.452089122665184e-15	0.000031966664503907844	-1.3937712842251135e-20	8.255292819780843e-18	6.898080175526461e-14	5.621587592355856e-13	2.587245602871276e-13
11200000	0.00498401646017594	1.9335340515191386e-49	8.121802809468838e-64	2.0712494430766074e-10	4.452089122665184e-15	0.000031966664503907844	-1.3937668906844158e-20	8.255292819780843e-18	6.898080175526461e-14	5.621587592355856e-13	2.587245602871276e-13
11300000	0.00498401646017594	1.9335340515191386e-49	8.121802809468838e-64	2.0712494430766074e-10	4.452089122665184e-15	0.000031966664503907844	-1.3937624971437178e-20	8.255292819780843e-18	6.898080175526461e-14	5.621587592355856e-13	2.587245602871276e-13
11400000	0.00498401646017594	1.9335340515191386e-49	8.121802809468838e-64	2.0712494430766074e-10	4.452089122665184e-15	0.000031966664503907844	-1.39375810360302e-20	8.255292819780843e-18	6.898080175526461e-14	5.621587592355856e-13	2.587245602871276e-13
11500000	0.00498401646017594	1.9335340515191386e-49	8.121802809468838e-64	2.0712494430766074e-10	4.452089122665184e-15	0.000031966664503907844	-1.393753710062322e-20	8.255292819780843e-18	6.898080175526461e-14	5.621587592355856e-13	2.587245602871276e-13
11600000	0.00498401646017594	1.9335340515191386e-49	8.121802809468838e-64	2.0712494430766074e-10	4.452089122665184e-15	0.000031966664503907844	-1.3937493165216244e-20	8.255292819780843e-18	6.898080175526461e-14	5.621587592355856e-13	2.587245602871276e-13
11700000	0.00498401646017594	1.9335340515191386e-49	8.121802809468838e-64	2.0712494430766074e-10	4.452089122665184e-15	0.000031966664503907844	-1.3937449229809264e-20	8.255292819780843e-18	6.898080175526461e-14	5.621587592355856e-13	2.587245602871276e-13
11800000	0.00498401646017594	1.9335340515191386e-49	8.121802809468838e-64	2.0712494430766074e-10	4.452089122665184e-15	0.000031966664503907844	-1.3937405294402288e-20	8.255292819780843e-18	6.898080175526461e-14	5.621587592355856e-13	2.587245602871276e-13
11900000	0.00498401646017594	1.9335340515191386e-49	8.121802809468838e-64	2.0712494430766074e-10	4.452089122665184e-15	0.000031966664503907844	-1.3937361358995308e-20	8.255292819780843e-18	6.898080175526461e-14	5.621587592355856e-13	2.587245602871276e-13
12000000	0.00498401646017594	1.9335340515191386e-49	8.121802809468838e-64	2.0712494430766074e-10	4.452089122665184e-15	0.000031966664503907844	-1.393731742358833e-20	8.255292819780843e-18	6.898080175526461e-14	5.621587592355856e-13	2.587245602871276e-13
12100000	0.00498401646017594	1.9335340515191386e-49	8.121802809468838e-64	2.0712494430766074e-10	4.452089122665184e-15	0.000031966664503907844	-1.393727348818135e-20	8.255292819780843e-18	6.898080175526461e-14	5.621587592355856e-13	2.587245602871276e-13
12200000	0.00498401646017594	1.9335340515191386e-49	8.121802809468838e-64	2.0712494430766074e-10	4.452089122665184e-15	0.000031966664503907844	-1.3937229552774374e-20	8.255292819780843e-18	6.898080175526461e-14	5.621587592355856e-13	2.587245602871276e-13
12300000	0.00498401646017594	1.9335340515191386e-49	8.121802809468838e-64	2.0712494430766074e-10	4.452089122665184e-15	0.000031966664503907844	-1.3937185617367394e-20	8.255292819780843e-18	6.898080175526461e-14	5.621587592355856e-13	2.587245602871276e-13
12400000	0.00498401646017594	1.9335340515191386e-49	8.121802809468838e-64	2.0712494430766074e-10	4.452089122665184e-15	0.000031966664503907844	-1.3937141681960417e-20	8.255292819780843e-18	6.898080175526461e-14	5.621587592355856e-13	2.587245602871276e-13
12500000	0.00498401646017594	1.9335340515191386e-49	8.121802809468838e-64	2.0712494430766074e-10	4.452089122665184e-15	0.000031966664503907844	-1.3937097746553437e-20	8.255292819780843e-18	6.898080175526461e-14	5.621587592355856e-13	2.587245602871276e-13
12600000	0.00498401646017594	1.9335340515191386e-49	8.121802809468838e-64	2.0712494430766074e-10	4.452089122665184e-15	0.000031966664503907844	-1.393705381114646e-20	8.255292819780843e-18	6.898080175526461e-14	5.621587592355856e-13	2.587245602871276e-13
12700000	0.00498401646017594	1.9335340515191386e-49	8.121802809468838e-64	2.0712494430766074e-10	4.452089122665184e-15	0.000031966664503907844	-1.393700987573948e-20	8.255292819780843e-18	6.898080175526461e-14	5.621587592355856e-13	2.587245602871276e-13
12800000	0.00498401646017594	1.9335340515191386e-49	8.121802809468838e-64	2.0712494430766074e-10	4.452089122665184e-15	0.000031966664503907844	-1.3936965940332503e-20	8.255292819780843e-18	6.898080175526461e-14	5.621587592355856e-13	2.587245602871276e-13
12900000	0.00498401646017594	1.9335340515191386e-49	8.121802809468838e-64	2.0712494430766074e-10	4.452089122665184e-15	0.000031966664503907844	-1.3936922004925523e-20	8.255292819780843e-18	6.898080175526461e-14	5.621587592355856e-13	2.587245602871276e-13
13000000	0.00498401646017594	1.9335340515191386e-49	8.121802809468838e-64	2.0712494430766074e-10	4.452089122665184e-15	0.000031966664503907844	-1.3936878069518546e-20	8.255292819780843e-18	6.898080175526461e-14	5.621587592355856e-13	2.587245602871276e-13
13100000	0.00498401646017594	1.9335340515191386e-49	8.121802809468838e-64	2.0712494430766074e-10	4.452089122665184e-15	0.000031966664503907844	-1.3936834134111566e-20	8.255292819780843e-18	6.898080175526461e-14	5.621587592355856e-13	2.587245602871276e-13
13200000	0.00498401646017594	1.9335340515191386e-49	8.121802809468838e-64	2.0712494430766074e-10	4.452089122665184e-15	0.000031966664503907844	-1.393679019870459e-20	8.255292819780843e-18	6.898080175526461e-14	5.621587592355856e-13	2.587245602871276e-13
13300000	0.00498401646017594	1.9335340515191386e-49	8.121802809468838e-64	2.0712494430766074e-10	4.452089122665184e-15	0.000031966664503907844	-1.393674626329761e-20	8.255292819780843e-18	6.898080175526461e-14	5.621587592355856e-13	2.587245602871276e-13
13400000	0.00498401646017594	1.9335340515191386e-49	8.121802809468838e-64	2.0712494430766074e-10	4.452089122665184e-15	0.000031966664503907844	-1.3936702327890632e-20	8.255292819780843e-18	6.898080175526461e-14	5.621587592355856e-13	2.587245602871276e-13
13500000	0.00498401646017594	1.9335340515191386e-49	8.121802809468838e-64	2.0712494430766074e-10	4.452089122665184e-15	0.000031966664503907844	-1.3936658392483652e-20	8.255292819780843e-18	6.898080175526461e-14	5.621587592355856e-13	2.587245602871276e-13
13600000	0.00498401646017594	1.9335340515191386e-49	8.121802809468838e-64	2.0712494430766074e-10	4.452089122665184e-15	0.000031966664503907844	-1.3936614457076675e-20	8.255292819780843e-18	6.898080175526461e-14	5.621587592355856e-13	2.587245602871276e-13
13700000	0.00498401646017594	1.9335340515191386e-49	8.121802809468838e-64	2.0712494430766074e-10	4.452089122665184e-15	0.000031966664503907844	-1.3936570521669695e-20	8.255292819780843e-18	6.898080175526461e-14	5.621587592355856e-13	2.587245602871276e-13
13800000	0.00498401646017594	1.9335340515191386e-49	8.121802809468838e-64	2.0712494430766074e-10	4.452089122665184e-15	0.000031966664503907844	-1.3936526586262718e-20	8.255292819780843e-18	6.898080175526461e-14	5.621587592355856e-13	2.587245602871276e-13
13900000	0.00498401646017594	1.9335340515191386e-49	8.121802809468838e-64	2.0712494430766074e-10	4.452089122665184e-15	0.000031966664503907844	-1.3936482650855738e-20	8.255292819780843e-18	6.898080175526461e-14	5.621587592355856e-13	2.587245602871276e-13
14000000	0.00498401646017594	1.9335340515191386e-49	8.121802809468838e-64	2.0712494430766074e-10	4.452089122665184e-15	0.000031966664503907844	-1.393643871544876e-20	8.255292819780843e-18	6.898080175526461e-14	5.621587592355856e-13	2.587245602871276e-13
14100000	0.00498401646017594	1.9335340515191386e-49	8.121802809468838e-64	2.0712494430766074e-10	4.452089122665184e-15	0.000031966664503907844	-1.393639478004178e-20	8.255292819780843e-18	6.898080175526461e-14	5.621587592355856e-13	2.587245602871276e-13
14200000	0.00498401646017594	1.9335340515191386e-49	8.121802809468838e-64	2.0712494430766074e-10	4.452089122665184e-15	0.000031966664503907844	-1.3936350844634804e-20	8.255292819780843e-18	6.898080175526461e-14	5.621587592355856e-13	2.587245602871276e-13
14300000	0.00498401646017594	1.9335340515191386e-49	8.121802809468838e-64	2.0712494430766074e-10	4.452089122665184e-15	0.000031966664503907844	-1.3936306909227824e-20	8.255292819780843e-18	6.898080175526461e-14	5.621587592355856e-13	2.587245602871276e-13
14400000	0.00498401646017594	1.9335340515191386e-49	8.121802809468838e-64	2.0712494430766074e-10	4.452089122665184e-15	0.000031966664503907844	-1.3936262973820847e-20	8.255292819780843e-18	6.898080175526461e-14	5.621587592355856e-13	2.587245602871276e-13
14500000	0.00498401646017594	1.9335340515191386e-49	8.121802809468838e-64	2.0712494430766074e-10	4.452089122665184e-15	0.000031966664503907844	-1.3936219038413867e-20	8.255292819780843e-18	6.898080175526461e-14	5.621587592355856e-13	2.587245602871276e-13
14600000	0.00498401646017594	1.9335340515191386e-49	8.121802809468838e-64	2.0712494430766074e-10	4.452089122665184e-15	0.000031966664503907844	-1.393617510300689e-20	8.255292819780843e-18	6.898080175526461e-14	5.621587592355856e-13	2.587245602871276e-13
14700000	0.00498401646017594	1.9335340515191386e-49	8.121802809468838e-64	2.0712494430766074e-10	4.452089122665184e-15	0.000031966664503907844	-1.393613116759991e-20	8.255292819780843e-18	6.898080175526461e-14	5.621587592355856e-13	2.587245602871276e-13
14800000	0.00498401646017594	1.9335340515191386e-49	8.121802809468838e-64	2.0712494430766074e-10	4.452089122665184e-15	0.000031966664503907844	-1.3936087232192933e-20	8.255292819780843e-18	6.898080175526461e-14	5.621587592355856e-13	2.587245602871276e-13
14900000	0.00498401646017594	1.9335340515191386e-49	8.121802809468838e-64	2.0712494430766074e-10	4.452089122665184e-15	0.000031966664503907844	-1.3936043296785953e-20	8.255292819780843e-18	6.898080175526461e-14	5.621587592355856e-13	2.587245602871276e-13
15000000	0.00498401646017594	1.9335340515191386e-49	8.121802809468838e-64	2.0712494430766074e-10	4.452089122665184e-15	0.000031966664503907844	-1.3935999361378976e-20	8.255292819780843e-18	6.898080175526461e-14	5.621587592355856e-13	2.587245602871276e-13
15100000	0.00498401646017594	1.9335340515191386e-49	8.121802809468838e-64	2.0712494430766074e-10	4.452089122665184e-15	0.000031966664503907844	-1.3935955425971996e-20	8.255292819780843e-18	6.898080175526461e-14	5.621587592355856e-13	2.587245602871276e-13
15200000	0.00498401646017594	1.9335340515191386e-49	8.121802809468838e-64	2.0712494430766074e-10	4.452089122665184e-15	0.000031966664503907844	-1.393591149056502e-20	8.255292819780843e-18	6.898080175526461e-14	5.621587592355856e-13	2.587245602871276e-13
15300000	0.00498401646017594	1.9335340515191386e-49	8.121802809468838e-64	2.0712494430766074e-10	4.452089122665184e-15	0.000031966664503907844	-1.393586755515804e-20	8.255292819780843e-18	6.898080175526461e-14	5.621587592355856e-13	2.587245602871276e-13
15400000	0.00498401646017594	1.9335340515191386e-49	8.121802809468838e-64	2.0712494430766074e-10	4.452089122665184e-15	0.000031966664503907844	-1.3935823619751062e-20	8.255292819780843e-18	6.898080175526461e-14	5.621587592355856e-13	2.587245602871276e-13
15500000	0.00498401646017594	1.9335340515191386e-49	8.121802809468838e-64	2.0712494430766074e-10	4.452089122665184e-15	0.000031966664503907844	-1.3935779684344082e-20	8.255292819780843e-18	6.898080175526461e-14	5.621587592355856e-13	2.587245602871276e-13
15600000	0.00498401646017594	1.9335340515191386e-49	8.121802809468838e-64	2.0712494430766074e-10	4.452089122665184e-15	0.000031966664503907844	-1.3935735748937105e-20	8.255292819780843e-18	6.898080175526461e-14	5.621587592355856e-13	2.587245602871276e-13
15700000	0.00498401646017594	1.9335340515191386e-49	8.121802809468838e-64	2.0712494430766074e-10	4.452089122665184e-15	0.000031966664503907844	-1.3935691813530125e-20	8.255292819780843e-18	6.898080175526461e-14	5.621587592355856e-13	2.587245602871276e-13
15800000	0.00498401646017594	1.9335340515191386e-49	8.121802809468838e-64	2.0712494430766074e-10	4.452089122665184e-15	0.000031966664503907844	-1.3935647878123148e-20	8.255292819780843e-18	6.898080175526461e-14	5.621587592355856e-13	2.587245602871276e-13
15900000	0.00498401646017594	1.9335340515191386e-49	8.121802809468838e-64	2.0712494430766074e-10	4.452089122665184e-15	0.000031966664503907844	-1.3935603942716168e-20	8.255292819780843e-18	6.898080175526461e-14	5.621587592355856e-13	2.587245602871276e-13
16000000	0.00498401646017594	1.9335340515191386e-49	8.121802809468838e-64	2.0712494430766074e-10	4.452089122665184e-15	0.000031966664503907844	-1.393556000730919e-20	8.255292819780843e-18	6.898080175526461e-14	5.621587592355856e-13	2.587245602871276e-13
16100000	0.00498401646017594	1.9335340515191386e-49	8.121802809468838e-64	2.0712494430766074e-10	4.452089122665184e-15	0.000031966664503907844	-1.393551607190221e-20	8.255292819780843e-18	6.898080175526461e-14	5.621587592355856e-13	2.587245602871276e-13
16200000	0.00498401646017594	1.9335340515191386e-49	8.121802809468838e-64	2.0712494430766074e-10	4.452089122665184e-15	0.000031966664503907844	-1.393547213649523e-20	8.255292819780843e-18	6.898080175526461e-14	5.621587592355856e-13	2.587245602871276e-13
16300000	0.00498401646017594	1.9335340515191386e-49	8.121802809468838e-64	2.0712494430766074e-10	4.452089122665184e-15	0.000031966664503907844	-1.3935428201088254e-20	8.255292819780843e-18	6.898080175526461e-14	5.621587592355856e-13	2.587245602871276e-13
16400000	0.00498401646017594	1.9335340515191386e-49	8.121802809468838e-64	2.0712494430766074e-10	4.452089122665184e-15	0.000031966664503907844	-1.3935384265681274e-20	8.255292819780843e-18	6.898080175526461e-14	5.621587592355856e-13	2.587245602871276e-13
16500000	0.00498401646017594	1.9335340515191386e-49	8.121802809468838e-64	2.0712494430766074e-10	4.452089122665184e-15	0.000031966664503907844	-1.3935340330274297e-20	8.255292819780843e-18	6.898080175526461e-14	5.621587592355856e-13	2.587245602871276e-13
16600000	0.00498401646017594	1.9335340515191386e-49	8.121802809468838e-64	2.0712494430766074e-10	4.452089122665184e-15	0.000031966664503907844	-1.3935296394867317e-20	8.255292819780843e-18	6.898080175526461e-14	5.621587592355856e-13	2.587245602871276e-13
16700000	0.00498401646017594	1.9335340515191386e-49	8.121802809468838e-64	2.0712494430766074e-10	4.452089122665184e-15	0.000031966664503907844	-1.393525245946034e-20	8.255292819780843e-18	6.898080175526461e-14	5.621587592355856e-13	2.587245602871276e-13
16800000	0.00498401646017594	1.9335340515191386e-49	8.121802809468838e-64	2.0712494430766074e-10	4.452089122665184e-15	0.000031966664503907844	-1.393520852405336e-20	8.255292819780843e-18	6.898080175526461e-14	5.621587592355856e-13	2.587245602871276e-13
16900000	0.00498401646017594	1.9335340515191386e-49	8.121802809468838e-64	2.0712494430766074e-10	4.452089122665184e-15	0.000031966664503907844	-1.3935164588646384e-20	8.255292819780843e-18	6.898080175526461e-14	5.621587592355856e-13	2.587245602871276e-13
17000000	0.00498401646017594	1.9335340515191386e-49	8.121802809468838e-64	2.0712494430766074e-10	4.452089122665184e-15	0.000031966664503907844	-1.3935120653239404e-20	8.255292819780843e-18	6.898080175526461e-14	5.621587592355856e-13	2.5872456028712767e-13
17100000	0.00498401646017594	1.9335340515191386e-49	8.121802809468838e-64	2.0712494430766074e-10	4.452089122665184e-15	0.000031966664503907844	-1.3935076717832427e-20	8.255292819780843e-18	6.898080175526461e-14	5.621587592355856e-13	2.5872456028712767e-13
17200000	0.00498401646017594	1.9335340515191386e-49	8.121802809468838e-64	2.0712494430766074e-10	4.452089122665184e-15	0.000031966664503907844	-1.3935032782425447e-20	8.255292819780843e-18	6.898080175526461e-14	5.621587592355856e-13	2.5872456028712767e-13
17300000	0.00498401646017594	1.9335340515191386e-49	8.121802809468838e-64	2.0712494430766074e-10	4.452089122665184e-15	0.000031966664503907844	-1.393498884701847e-20	8.255292819780843e-18	6.898080175526461e-14	5.621587592355856e-13	2.5872456028712767e-13
17400000	0.00498401646017594	1.9335340515191386e-49	8.121802809468838e-64	2.0712494430766074e-10	4.452089122665184e-15	0.000031966664503907844	-1.393494491161149e-20	8.255292819780843e-18	6.898080175526461e-14	5.621587592355856e-13	2.5872456028712767e-13
17500000	0.00498401646017594	1.9335340515191386e-49	8.121802809468838e-64	2.0712494430766074e-10	4.452089122665184e-15	0.000031966664503907844	-1.3934900976204513e-20	8.255292819780843e-18	6.898080175526461e-14	5.621587592355856e-13	2.5872456028712767e-13
17600000	0.00498401646017594	1.9335340515191386e-49	8.121802809468838e-64	2.0712494430766074e-10	4.452089122665184e-15	0.000031966664503907844	-1.3934857040797533e-20	8.255292819780843e-18	6.898080175526461e-14	5.621587592355856e-13	2.5872456028712767e-13
17700000	0.00498401646017594	1.9335340515191386e-49	8.121802809468838e-64	2.0712494430766074e-10	4.452089122665184e-15	0.000031966664503907844	-1.3934813105390556e-20	8.255292819780843e-18	6.898080175526461e-14	5.621587592355856e-13	2.5872456028712767e-13
17800000	0.00498401646017594	1.9335340515191386e-49	8.121802809468838e-64	2.0712494430766074e-10	4.452089122665184e-15	0.000031966664503907844	-1.3934769169983576e-20	8.255292819780843e-18	6.898080175526461e-14	5.621587592355856e-13	2.5872456028712767e-13
17900000	0.00498401646017594	1.9335340515191386e-49	8.121802809468838e-64	2.0712494430766074e-10	4.452089122665184e-15	0.000031966664503907844	-1.39347252345766e-20	8.255292819780843e-18	6.898080175526461e-14	5.621587592355856e-13	2.5872456028712767e-13
18000000	0.00498401646017594	1.9335340515191386e-49	8.121802809468838e-64	2.0712494430766074e-10	4.452089122665184e-15	0.000031966664503907844	-1.393468129916962e-20	8.255292819780843e-18	6.898080175526461e-14	5.621587592355856e-13	2.5872456028712767e-13
18100000	0.00498401646017594	1.9335340515191386e-49	8.121802809468838e-64	2.0712494430766074e-10	4.452089122665184e-15	0.000031966664503907844	-1.3934637363762642e-20	8.255292819780843e-18	6.898080175526461e-14	5.621587592355856e-13	2.5872456028712767e-13
18200000	0.00498401646017594	1.9335340515191386e-49	8.121802809468838e-64	2.0712494430766074e-10	4.452089122665184e-15	0.000031966664503907844	-1.3934593428355662e-20	8.255292819780843e-18	6.898080175526461e-14	5.621587592355856e-13	2.5872456028712767e-13
18300000	0.00498401646017594	1.9335340515191386e-49	8.121802809468838e-64	2.0712494430766074e-10	4.452089122665184e-15	0.000031966664503907844	-1.3934549492948685e-20	8.255292819780845e-18	6.898080175526461e-14	5.621587592355856e-13	2.5872456028712767e-13
18400000	0.00498401646017594	1.9335340515191386e-49	8.121802809468838e-64	2.0712494430766074e-10	4.452089122665184e-15	0.000031966664503907844	-1.3934505557541705e-20	8.255292819780845e-18	6.898080175526461e-14	5.621587592355856e-13	2.5872456028712767e-13
18500000	0.00498401646017594	1.9335340515191386e-49	8.121802809468838e-64	2.0712494430766074e-10	4.452089122665184e-15	0.000031966664503907844	-1.3934461622134728e-20	8.255292819780845e-18	6.898080175526461e-14	5.621587592355856e-13	2.5872456028712767e-13
18600000	0.00498401646017594	1.9335340515191386e-49	8.121802809468838e-64	2.0712494430766074e-10	4.452089122665184e-15	0.000031966664503907844	-1.3934417686727748e-20	8.255292819780845e-18	6.898080175526461e-14	5.621587592355856e-13	2.5872456028712767e-13
18700000	0.00498401646017594	1.933534051519139e-49	8.121802809468838e-64	2.0712494430766074e-10	4.452089122665184e-15	0.000031966664503907844	-1.393437375132077e-20	8.255292819780845e-18	6.898080175526461e-14	5.621587592355856e-13	2.5872456028712767e-13
18800000	0.00498401646017594	1.933534051519139e-49	8.121802809468838e-64	2.0712494430766074e-10	4.452089122665184e-15	0.000031966664503907844	-1.393432981591379e-20	8.255292819780845e-18	6.898080175526461e-14	5.621587592355856e-13	2.5872456028712767e-13
18900000	0.00498401646017594	1.933534051519139e-49	8.121802809468838e-64	2.0712494430766074e-10	4.452089122665184e-15	0.000031966664503907844	-1.3934285880506814e-20	8.255292819780845e-18	6.898080175526461e-14	5.621587592355856e-13	2.5872456028712767e-13
19000000	0.00498401646017594	1.933534051519139e-49	8.121802809468838e-64	2.0712494430766074e-10	4.452089122665184e-15	0.000031966664503907844	-1.3934241945099834e-20	8.255292819780845e-18	6.898080175526461e-14	5.621587592355856e-13	2.5872456028712767e-13
19100000	0.00498401646017594	1.933534051519139e-49	8.121802809468838e-64	2.0712494430766074e-10	4.452089122665184e-15	0.000031966664503907844	-1.3934198009692857e-20	8.255292819780845e-18	6.898080175526461e-14	5.621587592355856e-13	2.5872456028712767e-13
19200000	0.00498401646017594	1.933534051519139e-49	8.121802809468838e-64	2.0712494430766074e-10	4.452089122665184e-15	0.000031966664503907844	-1.3934154074285877e-20	8.255292819780845e-18	6.898080175526461e-14	5.621587592355856e-13	2.5872456028712767e-13
19300000	0.00498401646017594	1.933534051519139e-49	8.121802809468838e-64	2.0712494430766074e-10	4.452089122665184e-15	0.000031966664503907844	-1.39341101388789e-20	8.255292819780845e-18	6.898080175526461e-14	5.621587592355856e-13	2.5872456028712767e-13
19400000	0.00498401646017594	1.933534051519139e-49	8.121802809468838e-64	2.0712494430766074e-10	4.452089122665184e-15	0.000031966664503907844	-1.393406620347192e-20	8.255292819780845e-18	6.898080175526461e-14	5.621587592355856e-13	2.5872456028712767e-13
19500000	0.00498401646017594	1.933534051519139e-49	8.121802809468838e-64	2.0712494430766074e-10	4.452089122665184e-15	0.000031966664503907844	-1.3934022268064943e-20	8.255292819780845e-18	6.898080175526461e-14	5.621587592355856e-13	2.5872456028712767e-13
19600000	0.00498401646017594	1.933534051519139e-49	8.121802809468838e-64	2.0712494430766074e-10	4.452089122665184e-15	0.000031966664503907844	-1.3933978332657963e-20	8.255292819780845e-18	6.898080175526461e-14	5.621587592355856e-13	2.5872456028712767e-13
19700000	0.00498401646017594	1.933534051519139e-49	8.121802809468838e-64	2.0712494430766074e-10	4.452089122665184e-15	0.000031966664503907844	-1.3933934397250986e-20	8.255292819780845e-18	6.898080175526461e-14	5.621587592355856e-13	2.5872456028712767e-13
19800000	0.00498401646017594	1.933534051519139e-49	8.121802809468838e-64	2.0712494430766074e-10	4.452089122665184e-15	0.000031966664503907844	-1.3933890461844006e-20	8.255292819780845e-18	6.898080175526461e-14	5.621587592355856e-13	2.5872456028712767e-13
19900000	0.00498401646017594	1.933534051519139e-49	8.121802809468838e-64	2.0712494430766074e-10	4.452089122665184e-15	0.000031966664503907844	-1.393384652643703e-20	8.255292819780845e-18	6.898080175526461e-14	5.621587592355856e-13	2.5872456028712767e-13
20000000	0.00498401646017594	1.933534051519139e-49	8.121802809468838e-64	2.0712494430766074e-10	4.452089122665184e-15	0.000031966664503907844	-1.393380259103005e-20	8.255292819780845e-18	6.898080175526461e-14	5.621587592355856e-13	2.5872456028712767e-13
20100000	0.00498401646017594	1.933534051519139e-49	8.121802809468838e-64	2.0712494430766074e-10	4.452089122665184e-15	0.000031966664503907844	-1.3933758655623072e-20	8.255292819780845e-18	6.898080175526461e-14	5.621587592355856e-13	2.5872456028712767e-13
20200000	0.00498401646017594	1.933534051519139e-49	8.121802809468838e-64	2.0712494430766074e-10	4.452089122665184e-15	0.000031966664503907844	-1.3933714720216092e-20	8.255292819780845e-18	6.898080175526461e-14	5.621587592355856e-13	2.5872456028712767e-13
20300000	0.00498401646017594	1.933534051519139e-49	8.121802809468838e-64	2.0712494430766074e-10	4.452089122665184e-15	0.000031966664503907844	-1.3933670784809115e-20	8.255292819780845e-18	6.898080175526461e-14	5.621587592355856e-13	2.5872456028712767e-13
20400000	0.00498401646017594	1.933534051519139e-49	8.121802809468838e-64	2.0712494430766074e-10	4.452089122665184e-15	0.000031966664503907844	-1.3933626849402135e-20	8.255292819780845e-18	6.898080175526461e-14	5.621587592355856e-13	2.5872456028712767e-13
20500000	0.00498401646017594	1.933534051519139e-49	8.121802809468838e-64	2.0712494430766074e-10	4.452089122665184e-15	0.000031966664503907844	-1.3933582913995158e-20	8.255292819780845e-18	6.898080175526461e-14	5.621587592355856e-13	2.5872456028712767e-13
20600000	0.00498401646017594	1.933534051519139e-49	8.121802809468838e-64	2.0712494430766074e-10	4.452089122665184e-15	0.000031966664503907844	-1.3933538978588178e-20	8.255292819780845e-18	6.898080175526461e-14	5.621587592355856e-13	2.5872456028712767e-13
20700000	0.00498401646017594	1.933534051519139e-49	8.121802809468838e-64	2.0712494430766074e-10	4.452089122665184e-15	0.000031966664503907844	-1.39334950431812e-20	8.255292819780845e-18	6.898080175526461e-14	5.621587592355856e-13	2.5872456028712767e-13
20800000	0.00498401646017594	1.933534051519139e-49	8.121802809468838e-64	2.0712494430766074e-10	4.452089122665184e-15	0.000031966664503907844	-1.393345110777422e-20	8.255292819780845e-18	6.898080175526461e-14	5.621587592355856e-13	2.5872456028712767e-13
20900000	0.00498401646017594	1.933534051519139e-49	8.121802809468838e-64	2.0712494430766074e-10	4.452089122665184e-15	0.000031966664503907844	-1.393340717236724e-20	8.255292819780845e-18	6.898080175526461e-14	5.621587592355856e-13	2.5872456028712767e-13
21000000	0.00498401646017594	1.933534051519139e-49	8.121802809468838e-64	2.0712494430766074e-10	4.452089122665184e-15	0.000031966664503907844	-1.3933363236960264e-20	8.255292819780845e-18	6.898080175526461e-14	5.621587592355856e-13	2.5872456028712767e-13
21100000	0.00498401646017594	1.933534051519139e-49	8.121802809468838e-64	2.0712494430766074e-10	4.452089122665184e-15	0.000031966664503907844	-1.3933319301553284e-20	8.255292819780845e-18	6.898080175526461e-14	5.621587592355856e-13	2.5872456028712767e-13
21200000	0.00498401646017594	1.933534051519139e-49	8.121802809468838e-64	2.0712494430766074e-10	4.452089122665184e-15	0.000031966664503907844	-1.3933275366146307e-20	8.255292819780845e-18	6.898080175526461e-14	5.621587592355856e-13	2.5872456028712767e-13
21300000	0.00498401646017594	1.933534051519139e-49	8.121802809468838e-64	2.0712494430766074e-10	4.452089122665184e-15	0.000031966664503907844	-1.3933231430739327e-20	8.255292819780845e-18	6.898080175526461e-14	5.621587592355856e-13	2.5872456028712767e-13
21400000	0.00498401646017594	1.933534051519139e-49	8.121802809468838e-64	2.0712494430766074e-10	4.452089122665184e-15	0.000031966664503907844	-1.393318749533235e-20	8.255292819780845e-18	6.898080175526461e-14	5.621587592355856e-13	2.5872456028712767e-13
21500000	0.00498401646017594	1.933534051519139e-49	8.121802809468838e-64	2.0712494430766074e-10	4.452089122665184e-15	0.000031966664503907844	-1.393314355992537e-20	8.255292819780845e-18	6.898080175526461e-14	5.621587592355856e-13	2.5872456028712767e-13
21600000	0.00498401646017594	1.933534051519139e-49	8.121802809468838e-64	2.0712494430766074e-10	4.452089122665184e-15	0.000031966664503907844	-1.3933099624518393e-20	8.255292819780845e-18	6.898080175526461e-14	5.621587592355856e-13	2.5872456028712767e-13
21700000	0.00498401646017594	1.933534051519139e-49	8.121802809468838e-64	2.0712494430766074e-10	4.452089122665184e-15	0.000031966664503907844	-1.3933055689111413e-20	8.255292819780845e-18	6.898080175526461e-14	5.621587592355856e-13	2.5872456028712767e-13
21800000	0.00498401646017594	1.933534051519139e-49	8.121802809468838e-64	2.0712494430766074e-10	4.452089122665184e-15	0.000031966664503907844	-1.3933011753704436e-20	8.255292819780845e-18	6.898080175526461e-14	5.621587592355856e-13	2.5872456028712767e-13
21900000	0.00498401646017594	1.933534051519139e-49	8.121802809468838e-64	2.0712494430766074e-10	4.452089122665184e-15	0.000031966664503907844	-1.3932967818297456e-20	8.255292819780845e-18	6.898080175526461e-14	5.621587592355856e-13	2.5872456028712767e-13
22000000	0.00498401646017594	1.933534051519139e-49	8.121802809468838e-64	2.0712494430766074e-10	4.452089122665184e-15	0.000031966664503907844	-1.393292388289048e-20	8.255292819780845e-18	6.898080175526461e-14	5.621587592355856e-13	2.5872456028712767e-13
22100000	0.00498401646017594	1.933534051519139e-49	8.121802809468838e-64	2.0712494430766074e-10	4.452089122665184e-15	0.000031966664503907844	-1.39328799474835e-20	8.255292819780845e-18	6.898080175526461e-14	5.621587592355856e-13	2.5872456028712767e-13
22200000	0.00498401646017594	1.933534051519139e-49	8.121802809468838e-64	2.0712494430766074e-10	4.452089122665184e-15	0.000031966664503907844	-1.3932836012076523e-20	8.255292819780845e-18	6.898080175526461e-14	5.621587592355856e-13	2.5872456028712767e-13
22300000	0.00498401646017594	1.933534051519139e-49	8.121802809468838e-64	2.0712494430766074e-10	4.452089122665184e-15	0.000031966664503907844	-1.3932792076669543e-20	8.255292819780845e-18	6.898080175526461e-14	5.621587592355856e-13	2.5872456028712767e-13
22400000	0.00498401646017594	1.933534051519139e-49	8.121802809468838e-64	2.0712494430766074e-10	4.452089122665184e-15	0.000031966664503907844	-1.3932748141262566e-20	8.255292819780845e-18	6.898080175526461e-14	5.621587592355856e-13	2.5872456028712767e-13
22500000	0.00498401646017594	1.933534051519139e-49	8.121802809468838e-64	2.0712494430766074e-10	4.452089122665184e-15	0.000031966664503907844	-1.3932704205855586e-20	8.255292819780845e-18	6.898080175526461e-14	5.621587592355856e-13	2.5872456028712767e-13
22600000	0.00498401646017594	1.933534051519139e-49	8.121802809468838e-64	2.0712494430766074e-10	4.452089122665184e-15	0.000031966664503907844	-1.393266027044861e-20	8.255292819780845e-18	6.898080175526461e-14	5.621587592355856e-13	2.5872456028712767e-13
22700000	0.00498401646017594	1.933534051519139e-49	8.121802809468838e-64	2.0712494430766074e-10	4.452089122665184e-15	0.000031966664503907844	-1.393261633504163e-20	8.255292819780845e-18	6.898080175526461e-14	5.621587592355856e-13	2.5872456028712767e-13
22800000	0.00498401646017594	1.933534051519139e-49	8.121802809468838e-64	2.0712494430766074e-10	4.452089122665184e-15	0.000031966664503907844	-1.3932572399634652e-20	8.255292819780845e-18	6.898080175526461e-14	5.621587592355856e-13	2.5872456028712767e-13
22900000	0.00498401646017594	1.933534051519139e-49	8.121802809468838e-64	2.0712494430766074e-10	4.452089122665184e-15	0.000031966664503907844	-1.3932528464227672e-20	8.255292819780845e-18	6.898080175526461e-14	5.621587592355856e-13	2.5872456028712767e-13
23000000	0.00498401646017594	1.933534051519139e-49	8.121802809468838e-64	2.0712494430766074e-10	4.452089122665184e-15	0.000031966664503907844	-1.3932484528820695e-20	8.255292819780845e-18	6.898080175526461e-14	5.621587592355856e-13	2.5872456028712767e-13
23100000	0.00498401646017594	1.933534051519139e-49	8.121802809468838e-64	2.0712494430766074e-10	4.452089122665184e-15	0.000031966664503907844	-1.3932440593413715e-20	8.255292819780845e-18	6.898080175526461e-14	5.621587592355856e-13	2.5872456028712767e-13
23200000	0.00498401646017594	1.933534051519139e-49	8.121802809468838e-64	2.0712494430766074e-10	4.452089122665184e-15	0.000031966664503907844	-1.3932396658006738e-20	8.255292819780845e-18	6.898080175526461e-14	5.621587592355856e-13	2.5872456028712767e-13
23300000	0.00498401646017594	1.933534051519139e-49	8.121802809468838e-64	2.0712494430766074e-10	4.452089122665184e-15	0.000031966664503907844	-1.3932352722599758e-20	8.255292819780845e-18	6.898080175526461e-14	5.621587592355856e-13	2.5872456028712767e-13
23400000	0.00498401646017594	1.933534051519139e-49	8.121802809468838e-64	2.0712494430766074e-10	4.452089122665184e-15	0.000031966664503907844	-1.393230878719278e-20	8.255292819780845e-18	6.898080175526461e-14	5.621587592355856e-13	2.5872456028712767e-13
23500000	0.00498401646017594	1.933534051519139e-49	8.121802809468838e-64	2.0712494430766074e-10	4.452089122665184e-15	0.000031966664503907844	-1.39322648517858e-20	8.255292819780845e-18	6.898080175526461e-14	5.621587592355856e-13	2.5872456028712767e-13
23600000	0.00498401646017594	1.933534051519139e-49	8.121802809468838e-64	2.0712494430766074e-10	4.452089122665184e-15	0.000031966664503907844	-1.3932220916378824e-20	8.255292819780845e-18	6.898080175526461e-14	5.621587592355856e-13	2.5872456028712767e-13
23700000	0.00498401646017594	1.933534051519139e-49	8.121802809468838e-64	2.0712494430766074e-10	4.452089122665184e-15	0.000031966664503907844	-1.3932176980971844e-20	8.255292819780845e-18	6.898080175526461e-14	5.621587592355856e-13	2.5872456028712767e-13
23800000	0.00498401646017594	1.933534051519139e-49	8.121802809468838e-64	2.0712494430766074e-10	4.452089122665184e-15	0.000031966664503907844	-1.3932133045564867e-20	8.255292819780845e-18	6.898080175526461e-14	5.621587592355856e-13	2.5872456028712767e-13
23900000	0.00498401646017594	1.933534051519139e-49	8.121802809468838e-64	2.0712494430766074e-10	4.452089122665184e-15	0.000031966664503907844	-1.3932089110157887e-20	8.255292819780845e-18	6.898080175526461e-14	5.621587592355856e-13	2.5872456028712767e-13
24000000	0.00498401646017594	1.933534051519139e-49	8.121802809468838e-64	2.0712494430766074e-10	4.452089122665184e-15	0.000031966664503907844	-1.393204517475091e-20	8.255292819780845e-18	6.898080175526461e-14	5.621587592355856e-13	2.5872456028712767e-13
24100000	0.00498401646017594	1.933534051519139e-49	8.121802809468838e-64	2.0712494430766074e-10	4.452089122665184e-15	0.000031966664503907844	-1.393200123934393e-20	8.255292819780845e-18	6.898080175526461e-14	5.621587592355856e-13	2.5872456028712767e-13
24200000	0.00498401646017594	1.933534051519139e-49	8.121802809468838e-64	2.0712494430766074e-10	4.452089122665184e-15	0.000031966664503907844	-1.3931957303936953e-20	8.255292819780845e-18	6.898080175526461e-14	5.621587592355856e-13	2.5872456028712767e-13
24300000	0.00498401646017594	1.933534051519139e-49	8.121802809468838e-64	2.0712494430766074e-10	4.452089122665184e-15	0.000031966664503907844	-1.3931913368529973e-20	8.255292819780845e-18	6.898080175526461e-14	5.621587592355856e-13	2.5872456028712767e-13
24400000	0.00498401646017594	1.933534051519139e-49	8.121802809468838e-64	2.0712494430766074e-10	4.452089122665184e-15	0.000031966664503907844	-1.3931869433122996e-20	8.255292819780845e-18	6.898080175526461e-14	5.621587592355856e-13	2.5872456028712767e-13
24500000	0.00498401646017594	1.933534051519139e-49	8.121802809468838e-64	2.0712494430766074e-10	4.452089122665184e-15	0.000031966664503907844	-1.3931825497716016e-20	8.255292819780845e-18	6.898080175526461e-14	5.621587592355856e-13	2.5872456028712767e-13
24600000	0.00498401646017594	1.933534051519139e-49	8.121802809468838e-64	2.0712494430766074e-10	4.452089122665184e-15	0.000031966664503907844	-1.393178156230904e-20	8.255292819780845e-18	6.898080175526461e-14	5.621587592355856e-13	2.5872456028712767e-13
24700000	0.00498401646017594	1.933534051519139e-49	8.121802809468838e-64	2.0712494430766074e-10	4.452089122665184e-15	0.000031966664503907844	-1.393173762690206e-20	8.255292819780845e-18	6.898080175526461e-14	5.621587592355856e-13	2.5872456028712767e-13
24800000	0.00498401646017594	1.933534051519139e-49	8.121802809468838e-64	2.0712494430766074e-10	4.452089122665184e-15	0.000031966664503907844	-1.3931693691495082e-20	8.255292819780845e-18	6.898080175526461e-14	5.621587592355856e-13	2.5872456028712767e-13
24900000	0.00498401646017594	1.933534051519139e-49	8.121802809468838e-64	2.0712494430766074e-10	4.452089122665184e-15	0.000031966664503907844	-1.3931649756088102e-20	8.255292819780845e-18	6.898080175526461e-14	5.621587592355856e-13	2.5872456028712767e-13
25000000	0.00498401646017594	1.933534051519139e-49	8.121802809468838e-64	2.0712494430766074e-10	4.452089122665184e-15	0.000031966664503907844	-1.3931605820681125e-20	8.255292819780845e-18	6.898080175526461e-14	5.621587592355856e-13	2.5872456028712767e-13
25100000	0.00498401646017594	1.933534051519139e-49	8.121802809468838e-64	2.0712494430766074e-10	4.452089122665184e-15	0.000031966664503907844	-1.3931561885274145e-20	8.255292819780845e-18	6.898080175526461e-14	5.621587592355856e-13	2.5872456028712767e-13
25200000	0.00498401646017594	1.933534051519139e-49	8.121802809468838e-64	2.0712494430766074e-10	4.452089122665184e-15	0.000031966664503907844	-1.3931517949867168e-20	8.255292819780845e-18	6.898080175526461e-14	5.621587592355856e-13	2.5872456028712767e-13
25300000	0.00498401646017594	1.933534051519139e-49	8.121802809468838e-64	2.0712494430766074e-10	4.452089122665184e-15	0.000031966664503907844	-1.3931474014460188e-20	8.255292819780845e-18	6.898080175526461e-14	5.621587592355856e-13	2.5872456028712767e-13
25400000	0.00498401646017594	1.933534051519139e-49	8.121802809468838e-64	2.0712494430766074e-10	4.452089122665184e-15	0.000031966664503907844	-1.393143007905321e-20	8.255292819780845e-18	6.898080175526461e-14	5.621587592355856e-13	2.5872456028712767e-13
25500000	0.00498401646017594	1.933534051519139e-49	8.121802809468838e-64	2.0712494430766074e-10	4.452089122665184e-15	0.000031966664503907844	-1.393138614364623e-20	8.255292819780845e-18	6.898080175526461e-14	5.621587592355856e-13	2.5872456028712767e-13
25600000	0.00498401646017594	1.933534051519139e-49	8.121802809468838e-64	2.0712494430766074e-10	4.452089122665184e-15	0.000031966664503907844	-1.3931342208239254e-20	8.255292819780845e-18	6.898080175526461e-14	5.621587592355856e-13	2.5872456028712767e-13
25700000	0.00498401646017594	1.933534051519139e-49	8.121802809468838e-64	2.0712494430766074e-10	4.452089122665184e-15	0.000031966664503907844	-1.3931298272832274e-20	8.255292819780845e-18	6.898080175526461e-14	5.621587592355856e-13	2.5872456028712767e-13
25800000	0.00498401646017594	1.933534051519139e-49	8.121802809468838e-64	2.0712494430766074e-10	4.452089122665184e-15	0.000031966664503907844	-1.3931254337425297e-20	8.255292819780845e-18	6.898080175526461e-14	5.621587592355856e-13	2.5872456028712767e-13
25900000	0.00498401646017594	1.933534051519139e-49	8.121802809468838e-64	2.0712494430766074e-10	4.452089122665184e-15	0.000031966664503907844	-1.3931210402018317e-20	8.255292819780845e-18	6.898080175526461e-14	5.621587592355856e-13	2.5872456028712767e-13
26000000	0.00498401646017594	1.933534051519139e-49	8.121802809468838e-64	2.0712494430766074e-10	4.452089122665184e-15	0.000031966664503907844	-1.393116646661134e-20	8.255292819780845e-18	6.898080175526461e-14	5.621587592355856e-13	2.5872456028712767e-13
26100000	0.00498401646017594	1.933534051519139e-49	8.121802809468838e-64	2.0712494430766074e-10	4.452089122665184e-15	0.000031966664503907844	-1.393112253120436e-20	8.255292819780845e-18	6.898080175526461e-14	5.621587592355856e-13	2.5872456028712767e-13
26200000	0.00498401646017594	1.933534051519139e-49	8.121802809468838e-64	2.0712494430766074e-10	4.452089122665184e-15	0.000031966664503907844	-1.393107859579738e-20	8.255292819780845e-18	6.898080175526461e-14	5.621587592355856e-13	2.5872456028712767e-13
26300000	0.00498401646017594	1.933534051519139e-49	8.121802809468838e-64	2.0712494430766074e-10	4.452089122665184e-15	0.000031966664503907844	-1.3931034660390403e-20	8.255292819780845e-18	6.898080175526461e-14	5.621587592355856e-13	2.5872456028712767e-13
26400000	0.00498401646017594	1.933534051519139e-49	8.121802809468838e-64	2.0712494430766074e-10	4.452089122665184e-15	0.000031966664503907844	-1.3930990724983423e-20	8.255292819780845e-18	6.898080175526461e-14	5.621587592355856e-13	2.5872456028712767e-13
26500000	0.00498401646017594	1.9335340515191386e-49	8.121802809468838e-64	2.0712494430766074e-10	4.452089122665184e-15	0.000031966664503907844	-1.3930946789576446e-20	8.255292819780845e-18	6.898080175526461e-14	5.621587592355856e-13	2.5872456028712767e-13
26600000	0.00498401646017594	1.9335340515191386e-49	8.121802809468838e-64	2.0712494430766074e-10	4.452089122665184e-15	0.000031966664503907844	-1.3930902854169466e-20	8.255292819780845e-18	6.898080175526461e-14	5.621587592355856e-13	2.5872456028712767e-13
26700000	0.00498401646017594	1.9335340515191386e-49	8.121802809468838e-64	2.0712494430766074e-10	4.452089122665184e-15	0.000031966664503907844	-1.393085891876249e-20	8.255292819780845e-18	6.898080175526461e-14	5.621587592355856e-13	2.5872456028712767e-13
26800000	0.00498401646017594	1.9335340515191386e-49	8.121802809468838e-64	2.0712494430766074e-10	4.452089122665184e-15	0.000031966664503907844	-1.393081498335551e-20	8.255292819780845e-18	6.898080175526461e-14	5.621587592355856e-13	2.5872456028712767e-13
26900000	0.00498401646017594	1.9335340515191386e-49	8.121802809468838e-64	2.0712494430766074e-10	4.452089122665184e-15	0.000031966664503907844	-1.3930771047948532e-20	8.255292819780845e-18	6.898080175526461e-14	5.621587592355856e-13	2.5872456028712767e-13
27000000	0.00498401646017594	1.9335340515191386e-49	8.121802809468838e-64	2.0712494430766074e-10	4.452089122665184e-15	0.00003196666450390785	-1.3930727112541552e-20	8.255292819780845e-18	6.898080175526461e-14	5.621587592355856e-13	2.5872456028712767e-13
27100000	0.00498401646017594	1.9335340515191386e-49	8.121802809468838e-64	2.0712494430766074e-10	4.452089122665184e-15	0.00003196666450390785	-1.3930683177134576e-20	8.255292819780845e-18	6.898080175526461e-14	5.621587592355856e-13	2.5872456028712767e-13
27200000	0.00498401646017594	1.9335340515191386e-49	8.121802809468838e-64	2.0712494430766074e-10	4.452089122665184e-15	0.00003196666450390785	-1.3930639241727596e-20	8.255292819780845e-18	6.898080175526461e-14	5.621587592355856e-13	2.5872456028712767e-13
27300000	0.00498401646017594	1.9335340515191386e-49	8.121802809468838e-64	2.0712494430766074e-10	4.452089122665184e-15	0.00003196666450390785	-1.393059530632062e-20	8.255292819780845e-18	6.898080175526461e-14	5.621587592355856e-13	2.5872456028712767e-13
27400000	0.00498401646017594	1.9335340515191386e-49	8.121802809468838e-64	2.0712494430766074e-10	4.452089122665184e-15	0.00003196666450390785	-1.393055137091364e-20	8.255292819780845e-18	6.898080175526461e-14	5.621587592355856e-13	2.5872456028712767e-13
27500000	0.00498401646017594	1.9335340515191386e-49	8.121802809468838e-64	2.0712494430766074e-10	4.452089122665184e-15	0.00003196666450390785	-1.3930507435506662e-20	8.255292819780845e-18	6.898080175526461e-14	5.621587592355856e-13	2.5872456028712767e-13
27600000	0.00498401646017594	1.9335340515191386e-49	8.121802809468838e-64	2.0712494430766074e-10	4.452089122665184e-15	0.00003196666450390785	-1.3930463500099682e-20	8.255292819780845e-18	6.898080175526461e-14	5.621587592355856e-13	2.5872456028712767e-13
27700000	0.00498401646017594	1.9335340515191386e-49	8.121802809468838e-64	2.0712494430766074e-10	4.452089122665184e-15	0.00003196666450390785	-1.3930419564692705e-20	8.255292819780845e-18	6.898080175526461e-14	5.621587592355856e-13	2.5872456028712767e-13
27800000	0.00498401646017594	1.9335340515191386e-49	8.121802809468838e-64	2.0712494430766074e-10	4.452089122665184e-15	0.00003196666450390785	-1.3930375629285725e-20	8.255292819780845e-18	6.898080175526461e-14	5.621587592355856e-13	2.5872456028712767e-13
27900000	0.00498401646017594	1.9335340515191386e-49	8.121802809468838e-64	2.0712494430766074e-10	4.452089122665184e-15	0.00003196666450390785	-1.3930331693878748e-20	8.255292819780845e-18	6.898080175526461e-14	5.621587592355856e-13	2.5872456028712767e-13
28000000	0.00498401646017594	1.9335340515191386e-49	8.121802809468838e-64	2.0712494430766074e-10	4.452089122665184e-15	0.00003196666450390785	-1.3930287758471768e-20	8.255292819780845e-18	6.898080175526461e-14	5.621587592355856e-13	2.5872456028712767e-13
28100000	0.00498401646017594	1.9335340515191386e-49	8.121802809468838e-64	2.0712494430766074e-10	4.452089122665184e-15	0.00003196666450390785	-1.393024382306479e-20	8.255292819780845e-18	6.898080175526461e-14	5.621587592355856e-13	2.5872456028712767e-13
28200000	0.00498401646017594	1.9335340515191386e-49	8.121802809468838e-64	2.0712494430766074e-10	4.452089122665184e-15	0.00003196666450390785	-1.393019988765781e-20	8.255292819780845e-18	6.898080175526461e-14	5.621587592355856e-13	2.5872456028712767e-13
28300000	0.00498401646017594	1.9335340515191386e-49	8.121802809468838e-64	2.0712494430766074e-10	4.452089122665184e-15	0.00003196666450390785	-1.3930155952250834e-20	8.255292819780845e-18	6.898080175526461e-14	5.621587592355856e-13	2.5872456028712767e-13
28400000	0.00498401646017594	1.9335340515191386e-49	8.121802809468838e-64	2.0712494430766074e-10	4.452089122665184e-15	0.00003196666450390785	-1.3930112016843854e-20	8.255292819780845e-18	6.898080175526461e-14	5.621587592355856e-13	2.5872456028712767e-13
28500000	0.00498401646017594	1.9335340515191386e-49	8.121802809468838e-64	2.0712494430766074e-10	4.452089122665184e-15	0.00003196666450390785	-1.3930068081436877e-20	8.255292819780845e-18	6.898080175526461e-14	5.621587592355856e-13	2.5872456028712767e-13
28600000	0.00498401646017594	1.9335340515191386e-49	8.121802809468838e-64	2.0712494430766074e-10	4.452089122665184e-15	0.00003196666450390785	-1.3930024146029897e-20	8.255292819780845e-18	6.898080175526461e-14	5.621587592355856e-13	2.5872456028712767e-13
28700000	0.00498401646017594	1.9335340515191386e-49	8.121802809468838e-64	2.0712494430766074e-10	4.452089122665184e-15	0.00003196666450390785	-1.392998021062292e-20	8.255292819780845e-18	6.898080175526461e-14	5.621587592355856e-13	2.5872456028712767e-13
28800000	0.00498401646017594	1.9335340515191386e-49	8.121802809468838e-64	2.0712494430766074e-10	4.452089122665184e-15	0.00003196666450390785	-1.392993627521594e-20	8.255292819780845e-18	6.898080175526461e-14	5.621587592355856e-13	2.5872456028712767e-13
28900000	0.00498401646017594	1.9335340515191386e-49	8.121802809468838e-64	2.0712494430766074e-10	4.452089122665184e-15	0.00003196666450390785	-1.3929892339808963e-20	8.255292819780845e-18	6.898080175526461e-14	5.621587592355856e-13	2.5872456028712767e-13
29000000	0.00498401646017594	1.9335340515191386e-49	8.121802809468838e-64	2.0712494430766074e-10	4.452089122665184e-15	0.00003196666450390785	-1.3929848404401983e-20	8.255292819780845e-18	6.898080175526461e-14	5.621587592355856e-13	2.5872456028712767e-13
29100000	0.00498401646017594	1.9335340515191386e-49	8.121802809468838e-64	2.0712494430766074e-10	4.452089122665184e-15	0.00003196666450390785	-1.3929804468995006e-20	8.255292819780845e-18	6.898080175526461e-14	5.621587592355856e-13	2.5872456028712767e-13
29200000	0.00498401646017594	1.9335340515191386e-49	8.121802809468838e-64	2.0712494430766074e-10	4.452089122665184e-15	0.00003196666450390785	-1.3929760533588026e-20	8.255292819780845e-18	6.898080175526461e-14	5.621587592355856e-13	2.5872456028712767e-13
29300000	0.00498401646017594	1.9335340515191386e-49	8.121802809468838e-64	2.0712494430766074e-10	4.452089122665184e-15	0.00003196666450390785	-1.392971659818105e-20	8.255292819780845e-18	6.898080175526461e-14	5.621587592355856e-13	2.5872456028712767e-13
29400000	0.00498401646017594	1.9335340515191386e-49	8.121802809468838e-64	2.0712494430766074e-10	4.452089122665184e-15	0.00003196666450390785	-1.392967266277407e-20	8.255292819780845e-18	6.898080175526461e-14	5.621587592355856e-13	2.5872456028712767e-13
29500000	0.00498401646017594	1.9335340515191386e-49	8.121802809468838e-64	2.0712494430766074e-10	4.452089122665184e-15	0.00003196666450390785	-1.3929628727367092e-20	8.255292819780845e-18	6.898080175526461e-14	5.621587592355856e-13	2.5872456028712767e-13
29600000	0.00498401646017594	1.9335340515191386e-49	8.121802809468838e-64	2.0712494430766074e-10	4.452089122665184e-15	0.00003196666450390785	-1.3929584791960112e-20	8.255292819780845e-18	6.898080175526461e-14	5.621587592355856e-13	2.5872456028712767e-13
29700000	0.00498401646017594	1.9335340515191382e-49	8.121802809468838e-64	2.0712494430766074e-10	4.452089122665184e-15	0.00003196666450390785	-1.3929540856553135e-20	8.255292819780845e-18	6.898080175526461e-14	5.621587592355856e-13	2.5872456028712767e-13
29800000	0.00498401646017594	1.9335340515191382e-49	8.121802809468838e-64	2.0712494430766074e-10	4.452089122665184e-15	0.00003196666450390785	-1.3929496921146155e-20	8.255292819780845e-18	6.898080175526461e-14	5.621587592355856e-13	2.5872456028712767e-13
29900000	0.00498401646017594	1.9335340515191382e-49	8.121802809468838e-64	2.0712494430766074e-10	4.452089122665184e-15	0.00003196666450390785	-1.3929452985739178e-20	8.255292819780845e-18	6.898080175526461e-14	5.621587592355856e-13	2.5872456028712767e-13
30000000	0.00498401646017594	1.9335340515191382e-49	8.121802809468838e-64	2.0712494430766074e-10	4.452089122665184e-15	0.00003196666450390785	-1.3929409050332198e-20	8.255292819780845e-18	6.898080175526461e-14	5.621587592355856e-13	2.5872456028712767e-13
30100000	0.00498401646017594	1.9335340515191382e-49	8.121802809468838e-64	2.0712494430766074e-10	4.452089122665184e-15	0.00003196666450390785	-1.392936511492522e-20	8.255292819780845e-18	6.898080175526461e-14	5.621587592355856e-13	2.5872456028712767e-13
30200000	0.00498401646017594	1.9335340515191382e-49	8.121802809468838e-64	2.0712494430766074e-10	4.452089122665184e-15	0.00003196666450390785	-1.392932117951824e-20	8.255292819780845e-18	6.898080175526461e-14	5.621587592355856e-13	2.5872456028712767e-13
30300000	0.00498401646017594	1.9335340515191382e-49	8.121802809468838e-64	2.0712494430766074e-10	4.452089122665184e-15	0.00003196666450390785	-1.3929277244111264e-20	8.255292819780845e-18	6.898080175526461e-14	5.621587592355856e-13	2.5872456028712767e-13
30400000	0.00498401646017594	1.9335340515191382e-49	8.121802809468838e-64	2.0712494430766074e-10	4.452089122665184e-15	0.00003196666450390785	-1.3929233308704284e-20	8.255292819780845e-18	6.898080175526461e-14	5.621587592355856e-13	2.5872456028712767e-13
30500000	0.00498401646017594	1.9335340515191382e-49	8.121802809468838e-64	2.0712494430766074e-10	4.452089122665184e-15	0.00003196666450390785	-1.3929189373297307e-20	8.255292819780845e-18	6.898080175526461e-14	5.621587592355856e-13	2.5872456028712767e-13
30600000	0.00498401646017594	1.9335340515191382e-49	8.121802809468838e-64	2.0712494430766074e-10	4.452089122665184e-15	0.00003196666450390785	-1.3929145437890327e-20	8.255292819780845e-18	6.898080175526461e-14	5.621587592355856e-13	2.5872456028712767e-13
30700000	0.00498401646017594	1.9335340515191382e-49	8.121802809468838e-64	2.0712494430766074e-10	4.452089122665184e-15	0.00003196666450390785	-1.392910150248335e-20	8.255292819780845e-18	6.898080175526461e-14	5.621587592355856e-13	2.5872456028712767e-13
30800000	0.00498401646017594	1.9335340515191382e-49	8.121802809468838e-64	2.0712494430766074e-10	4.452089122665184e-15	0.00003196666450390785	-1.392905756707637e-20	8.255292819780845e-18	6.898080175526461e-14	5.621587592355856e-13	2.5872456028712767e-13
30900000	0.00498401646017594	1.9335340515191382e-49	8.121802809468838e-64	2.0712494430766074e-10	4.452089122665184e-15	0.00003196666450390785	-1.392901363166939e-20	8.255292819780845e-18	6.898080175526461e-14	5.621587592355856e-13	2.5872456028712767e-13
31000000	0.00498401646017594	1.9335340515191382e-49	8.121802809468838e-64	2.0712494430766074e-10	4.452089122665184e-15	0.00003196666450390785	-1.3928969696262413e-20	8.255292819780845e-18	6.898080175526461e-14	5.621587592355856e-13	2.5872456028712767e-13
31100000	0.00498401646017594	1.9335340515191382e-49	8.121802809468838e-64	2.0712494430766074e-10	4.452089122665184e-15	0.00003196666450390785	-1.3928925760855433e-20	8.255292819780845e-18	6.898080175526461e-14	5.621587592355856e-13	2.5872456028712767e-13
31200000	0.00498401646017594	1.9335340515191382e-49	8.121802809468838e-64	2.0712494430766074e-10	4.452089122665184e-15	0.00003196666450390785	-1.3928881825448456e-20	8.255292819780845e-18	6.898080175526461e-14	5.621587592355856e-13	2.5872456028712767e-13
31300000	0.00498401646017594	1.9335340515191382e-49	8.121802809468838e-64	2.0712494430766074e-10	4.452089122665184e-15	0.00003196666450390785	-1.3928837890041476e-20	8.255292819780845e-18	6.898080175526461e-14	5.621587592355856e-13	2.5872456028712767e-13
31400000	0.00498401646017594	1.9335340515191382e-49	8.121802809468838e-64	2.0712494430766074e-10	4.452089122665184e-15	0.00003196666450390785	-1.39287939546345e-20	8.255292819780845e-18	6.898080175526461e-14	5.621587592355856e-13	2.5872456028712767e-13
31500000	0.00498401646017594	1.9335340515191382e-49	8.121802809468838e-64	2.0712494430766074e-10	4.452089122665184e-15	0.00003196666450390785	-1.392875001922752e-20	8.255292819780845e-18	6.898080175526461e-14	5.621587592355856e-13	2.5872456028712767e-13
31600000	0.00498401646017594	1.9335340515191382e-49	8.121802809468838e-64	2.0712494430766074e-10	4.452089122665184e-15	0.00003196666450390785	-1.3928706083820542e-20	8.255292819780845e-18	6.898080175526461e-14	5.621587592355856e-13	2.5872456028712767e-13
31700000	0.00498401646017594	1.9335340515191382e-49	8.121802809468838e-64	2.0712494430766074e-10	4.452089122665184e-15	0.00003196666450390785	-1.3928662148413562e-20	8.255292819780845e-18	6.898080175526461e-14	5.621587592355856e-13	2.5872456028712767e-13
31800000	0.00498401646017594	1.9335340515191382e-49	8.121802809468838e-64	2.0712494430766074e-10	4.452089122665184e-15	0.00003196666450390785	-1.3928618213006585e-20	8.255292819780845e-18	6.898080175526461e-14	5.621587592355856e-13	2.5872456028712767e-13
31900000	0.00498401646017594	1.9335340515191382e-49	8.121802809468838e-64	2.0712494430766074e-10	4.452089122665184e-15	0.00003196666450390785	-1.3928574277599605e-20	8.255292819780845e-18	6.898080175526461e-14	5.621587592355856e-13	2.5872456028712767e-13
32000000	0.00498401646017594	1.9335340515191382e-49	8.121802809468838e-64	2.0712494430766074e-10	4.452089122665184e-15	0.00003196666450390785	-1.3928530342192628e-20	8.255292819780845e-18	6.898080175526461e-14	5.621587592355856e-13	2.5872456028712767e-13
32100000	0.00498401646017594	1.9335340515191382e-49	8.121802809468838e-64	2.0712494430766074e-10	4.452089122665184e-15	0.00003196666450390785	-1.3928486406785648e-20	8.255292819780845e-18	6.898080175526461e-14	5.621587592355856e-13	2.5872456028712767e-13
32200000	0.00498401646017594	1.9335340515191382e-49	8.121802809468838e-64	2.0712494430766074e-10	4.452089122665184e-15	0.00003196666450390785	-1.3928442471378672e-20	8.255292819780845e-18	6.898080175526461e-14	5.621587592355856e-13	2.5872456028712767e-13
32300000	0.00498401646017594	1.9335340515191382e-49	8.121802809468838e-64	2.0712494430766074e-10	4.452089122665184e-15	0.00003196666450390785	-1.3928398535971692e-20	8.255292819780845e-18	6.898080175526461e-14	5.621587592355856e-13	2.5872456028712767e-13
32400000	0.00498401646017594	1.9335340515191382e-49	8.121802809468838e-64	2.0712494430766074e-10	4.452089122665184e-15	0.00003196666450390785	-1.3928354600564715e-20	8.255292819780845e-18	6.898080175526461e-14	5.621587592355856e-13	2.5872456028712767e-13
32500000	0.00498401646017594	1.9335340515191382e-49	8.121802809468838e-64	2.0712494430766074e-10	4.452089122665184e-15	0.00003196666450390785	-1.3928310665157735e-20	8.255292819780845e-18	6.898080175526461e-14	5.621587592355856e-13	2.5872456028712767e-13
32600000	0.00498401646017594	1.9335340515191382e-49	8.121802809468838e-64	2.0712494430766074e-10	4.452089122665184e-15	0.00003196666450390785	-1.3928266729750758e-20	8.255292819780845e-18	6.898080175526461e-14	5.621587592355856e-13	2.5872456028712767e-13
32700000	0.00498401646017594	1.9335340515191382e-49	8.121802809468838e-64	2.0712494430766074e-10	4.452089122665184e-15	0.00003196666450390785	-1.3928222794343778e-20	8.255292819780845e-18	6.898080175526461e-14	5.621587592355856e-13	2.5872456028712767e-13
32800000	0.00498401646017594	1.9335340515191382e-49	8.121802809468838e-64	2.0712494430766074e-10	4.452089122665184e-15	0.00003196666450390785	-1.39281788589368e-20	8.255292819780845e-18	6.898080175526461e-14	5.621587592355856e-13	2.5872456028712767e-13
32900000	0.00498401646017594	1.9335340515191382e-49	8.121802809468838e-64	2.0712494430766074e-10	4.452089122665184e-15	0.00003196666450390785	-1.392813492352982e-20	8.255292819780845e-18	6.898080175526461e-14	5.621587592355856e-13	2.5872456028712767e-13
33000000	0.00498401646017594	1.9335340515191382e-49	8.121802809468838e-64	2.0712494430766074e-10	4.452089122665184e-15	0.00003196666450390785	-1.3928090988122844e-20	8.255292819780845e-18	6.898080175526461e-14	5.621587592355856e-13	2.5872456028712767e-13
33100000	0.00498401646017594	1.9335340515191382e-49	8.121802809468838e-64	2.0712494430766074e-10	4.452089122665184e-15	0.00003196666450390785	-1.3928047052715864e-20	8.255292819780845e-18	6.898080175526461e-14	5.621587592355856e-13	2.5872456028712767e-13
33200000	0.00498401646017594	1.9335340515191382e-49	8.121802809468838e-64	2.0712494430766074e-10	4.452089122665184e-15	0.00003196666450390785	-1.3928003117308887e-20	8.255292819780845e-18	6.898080175526461e-14	5.621587592355856e-13	2.5872456028712767e-13
33300000	0.00498401646017594	1.9335340515191382e-49	8.121802809468838e-64	2.0712494430766074e-10	4.452089122665184e-15	0.00003196666450390785	-1.3927959181901907e-20	8.255292819780845e-18	6.898080175526461e-14	5.621587592355856e-13	2.5872456028712767e-13
33400000	0.00498401646017594	1.9335340515191382e-49	8.121802809468838e-64	2.0712494430766074e-10	4.452089122665184e-15	0.00003196666450390785	-1.392791524649493e-20	8.255292819780845e-18	6.898080175526461e-14	5.621587592355856e-13	2.5872456028712767e-13
33500000	0.00498401646017594	1.9335340515191382e-49	8.121802809468838e-64	2.0712494430766074e-10	4.452089122665184e-15	0.00003196666450390785	-1.392787131108795e-20	8.255292819780845e-18	6.898080175526461e-14	5.621587592355856e-13	2.5872456028712767e-13
33600000	0.00498401646017594	1.9335340515191382e-49	8.121802809468838e-64	2.0712494430766074e-10	4.452089122665184e-15	0.00003196666450390785	-1.3927827375680973e-20	8.255292819780845e-18	6.898080175526461e-14	5.621587592355856e-13	2.5872456028712767e-13
33700000	0.00498401646017594	1.9335340515191382e-49	8.121802809468838e-64	2.0712494430766074e-10	4.452089122665184e-15	0.00003196666450390785	-1.3927783440273993e-20	8.255292819780845e-18	6.898080175526461e-14	5.621587592355856e-13	2.5872456028712767e-13
33800000	0.00498401646017594	1.9335340515191382e-49	8.121802809468838e-64	2.0712494430766074e-10	4.452089122665184e-15	0.00003196666450390785	-1.3927739504867016e-20	8.255292819780845e-18	6.898080175526461e-14	5.621587592355856e-13	2.5872456028712767e-13
33900000	0.00498401646017594	1.9335340515191382e-49	8.121802809468838e-64	2.0712494430766074e-10	4.452089122665184e-15	0.00003196666450390785	-1.3927695569460036e-20	8.255292819780845e-18	6.898080175526461e-14	5.621587592355856e-13	2.5872456028712767e-13
34000000	0.00498401646017594	1.9335340515191382e-49	8.121802809468838e-64	2.0712494430766074e-10	4.452089122665184e-15	0.00003196666450390785	-1.392765163405306e-20	8.255292819780845e-18	6.898080175526461e-14	5.621587592355856e-13	2.5872456028712767e-13
34100000	0.00498401646017594	1.9335340515191382e-49	8.121802809468838e-64	2.0712494430766074e-10	4.452089122665184e-15	0.00003196666450390785	-1.392760769864608e-20	8.255292819780845e-18	6.898080175526461e-14	5.621587592355856e-13	2.5872456028712767e-13
34200000	0.00498401646017594	1.9335340515191382e-49	8.121802809468838e-64	2.0712494430766074e-10	4.452089122665184e-15	0.00003196666450390785	-1.3927563763239102e-20	8.255292819780845e-18	6.898080175526461e-14	5.621587592355856e-13	2.5872456028712767e-13
34300000	0.00498401646017594	1.9335340515191382e-49	8.121802809468838e-64	2.0712494430766074e-10	4.452089122665184e-15	0.00003196666450390785	-1.3927519827832122e-20	8.255292819780845e-18	6.898080175526461e-14	5.621587592355856e-13	2.5872456028712767e-13
34400000	0.00498401646017594	1.9335340515191382e-49	8.121802809468838e-64	2.0712494430766074e-10	4.452089122665184e-15	0.00003196666450390785	-1.3927475892425145e-20	8.255292819780845e-18	6.898080175526461e-14	5.621587592355856e-13	2.5872456028712767e-13
34500000	0.00498401646017594	1.9335340515191382e-49	8.121802809468838e-64	2.0712494430766074e-10	4.452089122665184e-15	0.00003196666450390785	-1.3927431957018165e-20	8.255292819780845e-18	6.898080175526461e-14	5.621587592355856e-13	2.5872456028712767e-13
34600000	0.00498401646017594	1.9335340515191382e-49	8.121802809468838e-64	2.0712494430766074e-10	4.452089122665184e-15	0.00003196666450390785	-1.3927388021611188e-20	8.255292819780845e-18	6.898080175526461e-14	5.621587592355856e-13	2.5872456028712767e-13
34700000	0.00498401646017594	1.9335340515191382e-49	8.121802809468838e-64	2.0712494430766074e-10	4.452089122665184e-15	0.00003196666450390785	-1.3927344086204208e-20	8.255292819780845e-18	6.898080175526461e-14	5.621587592355856e-13	2.5872456028712767e-13
34800000	0.00498401646017594	1.9335340515191382e-49	8.121802809468838e-64	2.0712494430766074e-10	4.452089122665184e-15	0.00003196666450390785	-1.392730015079723e-20	8.255292819780845e-18	6.898080175526461e-14	5.621587592355856e-13	2.5872456028712767e-13
34900000	0.00498401646017594	1.9335340515191382e-49	8.121802809468838e-64	2.0712494430766074e-10	4.452089122665184e-15	0.00003196666450390785	-1.392725621539025e-20	8.255292819780845e-18	6.898080175526461e-14	5.621587592355856e-13	2.5872456028712767e-13
35000000	0.00498401646017594	1.9335340515191382e-49	8.121802809468838e-64	2.0712494430766074e-10	4.452089122665184e-15	0.00003196666450390785	-1.3927212279983274e-20	8.255292819780845e-18	6.898080175526461e-14	5.621587592355856e-13	2.5872456028712767e-13
35100000	0.00498401646017594	1.9335340515191382e-49	8.121802809468838e-64	2.0712494430766074e-10	4.452089122665184e-15	0.00003196666450390785	-1.3927168344576294e-20	8.255292819780845e-18	6.898080175526461e-14	5.621587592355856e-13	2.5872456028712767e-13
35200000	0.00498401646017594	1.9335340515191382e-49	8.121802809468838e-64	2.0712494430766074e-10	4.452089122665184e-15	0.00003196666450390785	-1.3927124409169317e-20	8.255292819780845e-18	6.898080175526461e-14	5.621587592355856e-13	2.5872456028712767e-13
35300000	0.00498401646017594	1.9335340515191382e-49	8.121802809468838e-64	2.0712494430766074e-10	4.452089122665184e-15	0.00003196666450390785	-1.3927080473762337e-20	8.255292819780845e-18	6.898080175526461e-14	5.621587592355856e-13	2.5872456028712767e-13
35400000	0.00498401646017594	1.9335340515191382e-49	8.121802809468838e-64	2.0712494430766074e-10	4.452089122665184e-15	0.00003196666450390785	-1.392703653835536e-20	8.255292819780845e-18	6.898080175526461e-14	5.621587592355856e-13	2.5872456028712767e-13
35500000	0.00498401646017594	1.9335340515191382e-49	8.121802809468838e-64	2.0712494430766074e-10	4.452089122665184e-15	0.00003196666450390785	-1.392699260294838e-20	8.255292819780845e-18	6.898080175526461e-14	5.621587592355856e-13	2.5872456028712767e-13
35600000	0.00498401646017594	1.9335340515191382e-49	8.121802809468838e-64	2.0712494430766074e-10	4.452089122665184e-15	0.00003196666450390785	-1.3926948667541403e-20	8.255292819780845e-18	6.898080175526461e-14	5.621587592355856e-13	2.5872456028712767e-13
35700000	0.00498401646017594	1.9335340515191382e-49	8.121802809468838e-64	2.0712494430766074e-10	4.452089122665184e-15	0.00003196666450390785	-1.3926904732134423e-20	8.255292819780845e-18	6.898080175526461e-14	5.621587592355856e-13	2.5872456028712767e-13
35800000	0.00498401646017594	1.9335340515191382e-49	8.121802809468838e-64	2.0712494430766074e-10	4.452089122665184e-15	0.00003196666450390785	-1.3926860796727446e-20	8.255292819780845e-18	6.898080175526461e-14	5.621587592355856e-13	2.5872456028712767e-13
35900000	0.00498401646017594	1.9335340515191382e-49	8.121802809468838e-64	2.0712494430766074e-10	4.452089122665184e-15	0.00003196666450390785	-1.3926816861320466e-20	8.255292819780845e-18	6.898080175526461e-14	5.621587592355856e-13	2.5872456028712767e-13
36000000	0.00498401646017594	1.9335340515191382e-49	8.121802809468838e-64	2.0712494430766074e-10	4.452089122665184e-15	0.00003196666450390785	-1.392677292591349e-20	8.255292819780845e-18	6.898080175526461e-14	5.621587592355856e-13	2.587245602871276e-13
36100000	0.00498401646017594	1.9335340515191382e-49	8.121802809468838e-64	2.0712494430766074e-10	4.452089122665184e-15	0.00003196666450390785	-1.392672899050651e-20	8.255292819780845e-18	6.898080175526461e-14	5.621587592355856e-13	2.587245602871276e-13
36200000	0.00498401646017594	1.9335340515191382e-49	8.121802809468838e-64	2.0712494430766074e-10	4.452089122665184e-15	0.00003196666450390785	-1.392668505509953e-20	8.255292819780845e-18	6.898080175526461e-14	5.621587592355856e-13	2.587245602871276e-13
36300000	0.00498401646017594	1.9335340515191382e-49	8.121802809468838e-64	2.0712494430766074e-10	4.452089122665184e-15	0.00003196666450390785	-1.3926641119692552e-20	8.255292819780845e-18	6.898080175526461e-14	5.621587592355856e-13	2.587245602871276e-13
36400000	0.00498401646017594	1.9335340515191382e-49	8.121802809468838e-64	2.0712494430766074e-10	4.452089122665184e-15	0.00003196666450390785	-1.3926597184285572e-20	8.255292819780845e-18	6.898080175526461e-14	5.621587592355856e-13	2.587245602871276e-13
36500000	0.00498401646017594	1.9335340515191382e-49	8.121802809468838e-64	2.0712494430766074e-10	4.452089122665184e-15	0.00003196666450390785	-1.3926553248878595e-20	8.255292819780845e-18	6.898080175526461e-14	5.621587592355856e-13	2.587245602871276e-13
36600000	0.00498401646017594	1.9335340515191382e-49	8.121802809468838e-64	2.0712494430766074e-10	4.452089122665184e-15	0.00003196666450390785	-1.3926509313471615e-20	8.255292819780845e-18	6.898080175526461e-14	5.621587592355856e-13	2.587245602871276e-13
36700000	0.00498401646017594	1.9335340515191382e-49	8.121802809468838e-64	2.0712494430766074e-10	4.452089122665184e-15	0.00003196666450390785	-1.3926465378064638e-20	8.255292819780845e-18	6.898080175526461e-14	5.621587592355856e-13	2.587245602871276e-13
36800000	0.00498401646017594	1.9335340515191382e-49	8.121802809468838e-64	2.0712494430766074e-10	4.452089122665184e-15	0.00003196666450390785	-1.3926421442657658e-20	8.255292819780846e-18	6.898080175526461e-14	5.621587592355856e-13	2.587245602871276e-13
36900000	0.00498401646017594	1.9335340515191386e-49	8.121802809468838e-64	2.0712494430766074e-10	4.452089122665184e-15	0.00003196666450390785	-1.392637750725068e-20	8.255292819780846e-18	6.898080175526461e-14	5.621587592355856e-13	2.587245602871276e-13
37000000	0.00498401646017594	1.9335340515191386e-49	8.12180280946884e-64	2.0712494430766074e-10	4.452089122665184e-15	0.00003196666450390785	-1.39263335718437e-20	8.255292819780846e-18	6.898080175526461e-14	5.621587592355856e-13	2.587245602871276e-13
37100000	0.00498401646017594	1.9335340515191386e-49	8.12180280946884e-64	2.0712494430766074e-10	4.452089122665184e-15	0.00003196666450390785	-1.3926289636436724e-20	8.255292819780846e-18	6.898080175526461e-14	5.621587592355856e-13	2.587245602871276e-13
37200000	0.00498401646017594	1.9335340515191386e-49	8.12180280946884e-64	2.0712494430766074e-10	4.452089122665184e-15	0.00003196666450390785	-1.3926245701029744e-20	8.255292819780846e-18	6.898080175526461e-14	5.621587592355856e-13	2.587245602871276e-13
37300000	0.00498401646017594	1.9335340515191386e-49	8.12180280946884e-64	2.0712494430766074e-10	4.452089122665184e-15	0.00003196666450390785	-1.3926201765622768e-20	8.255292819780846e-18	6.898080175526461e-14	5.621587592355856e-13	2.587245602871276e-13
37400000	0.00498401646017594	1.9335340515191386e-49	8.12180280946884e-64	2.0712494430766074e-10	4.452089122665184e-15	0.00003196666450390785	-1.3926157830215788e-20	8.255292819780846e-18	6.898080175526461e-14	5.621587592355856e-13	2.587245602871276e-13
37500000	0.00498401646017594	1.9335340515191386e-49	8.12180280946884e-64	2.0712494430766074e-10	4.452089122665184e-15	0.00003196666450390785	-1.392611389480881e-20	8.255292819780846e-18	6.898080175526461e-14	5.621587592355856e-13	2.587245602871276e-13
37600000	0.00498401646017594	1.9335340515191386e-49	8.12180280946884e-64	2.0712494430766074e-10	4.452089122665184e-15	0.00003196666450390785	-1.392606995940183e-20	8.255292819780846e-18	6.898080175526461e-14	5.621587592355856e-13	2.587245602871276e-13
37700000	0.00498401646017594	1.9335340515191386e-49	8.12180280946884e-64	2.0712494430766074e-10	4.452089122665184e-15	0.00003196666450390785	-1.3926026023994854e-20	8.255292819780846e-18	6.898080175526461e-14	5.621587592355856e-13	2.587245602871276e-13
37800000	0.00498401646017594	1.9335340515191386e-49	8.12180280946884e-64	2.0712494430766074e-10	4.452089122665184e-15	0.00003196666450390785	-1.3925982088587874e-20	8.255292819780846e-18	6.898080175526461e-14	5.621587592355856e-13	2.587245602871276e-13
37900000	0.00498401646017594	1.9335340515191386e-49	8.12180280946884e-64	2.0712494430766074e-10	4.452089122665184e-15	0.00003196666450390785	-1.3925938153180897e-20	8.255292819780846e-18	6.898080175526461e-14	5.621587592355856e-13	2.587245602871276e-13
38000000	0.00498401646017594	1.9335340515191386e-49	8.12180280946884e-64	2.0712494430766074e-10	4.452089122665184e-15	0.00003196666450390785	-1.3925894217773917e-20	8.255292819780846e-18	6.898080175526461e-14	5.621587592355856e-13	2.587245602871276e-13
38100000	0.00498401646017594	1.9335340515191386e-49	8.12180280946884e-64	2.0712494430766074e-10	4.452089122665184e-15	0.00003196666450390785	-1.392585028236694e-20	8.255292819780846e-18	6.898080175526461e-14	5.621587592355856e-13	2.587245602871276e-13
38200000	0.00498401646017594	1.9335340515191386e-49	8.12180280946884e-64	2.0712494430766074e-10	4.452089122665184e-15	0.00003196666450390785	-1.392580634695996e-20	8.255292819780846e-18	6.898080175526461e-14	5.621587592355856e-13	2.587245602871276e-13
38300000	0.00498401646017594	1.9335340515191386e-49	8.12180280946884e-64	2.0712494430766074e-10	4.452089122665184e-15	0.00003196666450390785	-1.3925762411552983e-20	8.255292819780846e-18	6.898080175526461e-14	5.621587592355856e-13	2.587245602871276e-13
38400000	0.00498401646017594	1.9335340515191386e-49	8.12180280946884e-64	2.0712494430766074e-10	4.452089122665184e-15	0.00003196666450390785	-1.3925718476146003e-20	8.255292819780846e-18	6.898080175526461e-14	5.621587592355856e-13	2.587245602871276e-13
38500000	0.00498401646017594	1.9335340515191386e-49	8.12180280946884e-64	2.0712494430766074e-10	4.452089122665184e-15	0.00003196666450390785	-1.3925674540739026e-20	8.255292819780846e-18	6.898080175526461e-14	5.621587592355856e-13	2.587245602871276e-13
38600000	0.00498401646017594	1.9335340515191386e-49	8.12180280946884e-64	2.0712494430766074e-10	4.452089122665184e-15	0.00003196666450390785	-1.3925630605332046e-20	8.255292819780846e-18	6.898080175526461e-14	5.621587592355856e-13	2.587245602871276e-13
38700000	0.00498401646017594	1.9335340515191386e-49	8.12180280946884e-64	2.0712494430766074e-10	4.452089122665184e-15	0.00003196666450390785	-1.392558666992507e-20	8.255292819780846e-18	6.898080175526461e-14	5.621587592355856e-13	2.587245602871276e-13
38800000	0.00498401646017594	1.9335340515191386e-49	8.12180280946884e-64	2.0712494430766074e-10	4.452089122665184e-15	0.00003196666450390785	-1.392554273451809e-20	8.255292819780846e-18	6.898080175526461e-14	5.621587592355856e-13	2.587245602871276e-13
38900000	0.00498401646017594	1.9335340515191386e-49	8.12180280946884e-64	2.0712494430766074e-10	4.452089122665184e-15	0.00003196666450390785	-1.3925498799111112e-20	8.255292819780846e-18	6.898080175526461e-14	5.621587592355856e-13	2.587245602871276e-13
39000000	0.00498401646017594	1.9335340515191386e-49	8.12180280946884e-64	2.0712494430766074e-10	4.452089122665184e-15	0.00003196666450390785	-1.3925454863704132e-20	8.255292819780846e-18	6.898080175526461e-14	5.621587592355856e-13	2.587245602871276e-13
39100000	0.00498401646017594	1.9335340515191386e-49	8.12180280946884e-64	2.0712494430766074e-10	4.452089122665184e-15	0.00003196666450390785	-1.3925410928297155e-20	8.255292819780846e-18	6.898080175526461e-14	5.621587592355856e-13	2.587245602871276e-13
39200000	0.00498401646017594	1.9335340515191386e-49	8.12180280946884e-64	2.0712494430766074e-10	4.452089122665184e-15	0.00003196666450390785	-1.3925366992890175e-20	8.255292819780846e-18	6.898080175526461e-14	5.621587592355856e-13	2.587245602871276e-13
39300000	0.00498401646017594	1.9335340515191386e-49	8.12180280946884e-64	2.0712494430766074e-10	4.452089122665184e-15	0.00003196666450390785	-1.3925323057483198e-20	8.255292819780846e-18	6.898080175526461e-14	5.621587592355856e-13	2.587245602871276e-13
39400000	0.00498401646017594	1.9335340515191386e-49	8.12180280946884e-64	2.0712494430766074e-10	4.452089122665184e-15	0.00003196666450390785	-1.3925279122076218e-20	8.255292819780846e-18	6.898080175526461e-14	5.621587592355856e-13	2.587245602871276e-13
39500000	0.00498401646017594	1.9335340515191386e-49	8.12180280946884e-64	2.0712494430766074e-10	4.452089122665184e-15	0.00003196666450390785	-1.392523518666924e-20	8.255292819780846e-18	6.898080175526461e-14	5.621587592355856e-13	2.587245602871276e-13
39600000	0.00498401646017594	1.9335340515191386e-49	8.12180280946884e-64	2.0712494430766074e-10	4.452089122665184e-15	0.00003196666450390785	-1.392519125126226e-20	8.255292819780846e-18	6.898080175526461e-14	5.621587592355856e-13	2.587245602871276e-13
39700000	0.00498401646017594	1.9335340515191386e-49	8.12180280946884e-64	2.0712494430766074e-10	4.452089122665184e-15	0.00003196666450390785	-1.3925147315855284e-20	8.255292819780846e-18	6.898080175526461e-14	5.621587592355856e-13	2.587245602871276e-13
39800000	0.00498401646017594	1.933534051519139e-49	8.12180280946884e-64	2.0712494430766074e-10	4.452089122665184e-15	0.00003196666450390785	-1.3925103380448304e-20	8.255292819780846e-18	6.898080175526461e-14	5.621587592355856e-13	2.587245602871276e-13
39900000	0.00498401646017594	1.933534051519139e-49	8.12180280946884e-64	2.0712494430766074e-10	4.452089122665184e-15	0.00003196666450390785	-1.3925059445041327e-20	8.255292819780846e-18	6.898080175526461e-14	5.621587592355856e-13	2.587245602871276e-13
40000000	0.00498401646017594	1.933534051519139e-49	8.12180280946884e-64	2.0712494430766074e-10	4.452089122665184e-15	0.00003196666450390785	-1.3925015509634347e-20	8.255292819780846e-18	6.898080175526461e-14	5.621587592355856e-13	2.587245602871276e-13
40100000	0.00498401646017594	1.933534051519139e-49	8.12180280946884e-64	2.0712494430766074e-10	4.452089122665184e-15	0.00003196666450390785	-1.392497157422737e-20	8.255292819780846e-18	6.898080175526461e-14	5.621587592355856e-13	2.587245602871276e-13
40200000	0.00498401646017594	1.933534051519139e-49	8.12180280946884e-64	2.0712494430766074e-10	4.452089122665184e-15	0.00003196666450390785	-1.392492763882039e-20	8.255292819780846e-18	6.898080175526461e-14	5.621587592355856e-13	2.587245602871276e-13
40300000	0.00498401646017594	1.933534051519139e-49	8.12180280946884e-64	2.0712494430766074e-10	4.452089122665184e-15	0.00003196666450390785	-1.3924883703413413e-20	8.255292819780846e-18	6.898080175526461e-14	5.621587592355856e-13	2.587245602871276e-13
40400000	0.00498401646017594	1.933534051519139e-49	8.12180280946884e-64	2.0712494430766074e-10	4.452089122665184e-15	0.00003196666450390785	-1.3924839768006433e-20	8.255292819780846e-18	6.898080175526461e-14	5.621587592355856e-13	2.587245602871276e-13
40500000	0.00498401646017594	1.933534051519139e-49	8.12180280946884e-64	2.0712494430766074e-10	4.452089122665184e-15	0.00003196666450390785	-1.3924795832599456e-20	8.255292819780846e-18	6.898080175526461e-14	5.621587592355856e-13	2.587245602871276e-13
40600000	0.00498401646017594	1.933534051519139e-49	8.12180280946884e-64	2.0712494430766074e-10	4.452089122665184e-15	0.00003196666450390785	-1.3924751897192476e-20	8.255292819780846e-18	6.898080175526461e-14	5.621587592355856e-13	2.587245602871276e-13
40700000	0.00498401646017594	1.933534051519139e-49	8.12180280946884e-64	2.0712494430766074e-10	4.452089122665184e-15	0.00003196666450390785	-1.39247079617855e-20	8.255292819780846e-18	6.898080175526461e-14	5.621587592355856e-13	2.587245602871276e-13
40800000	0.00498401646017594	1.933534051519139e-49	8.12180280946884e-64	2.0712494430766074e-10	4.452089122665184e-15	0.00003196666450390785	-1.392466402637852e-20	8.255292819780846e-18	6.898080175526461e-14	5.621587592355856e-13	2.587245602871276e-13
40900000	0.00498401646017594	1.933534051519139e-49	8.12180280946884e-64	2.0712494430766074e-10	4.452089122665184e-15	0.00003196666450390785	-1.392462009097154e-20	8.255292819780846e-18	6.898080175526461e-14	5.621587592355856e-13	2.587245602871276e-13
41000000	0.00498401646017594	1.933534051519139e-49	8.12180280946884e-64	2.0712494430766074e-10	4.452089122665184e-15	0.00003196666450390785	-1.3924576155564562e-20	8.255292819780846e-18	6.898080175526461e-14	5.621587592355856e-13	2.587245602871276e-13
41100000	0.00498401646017594	1.933534051519139e-49	8.12180280946884e-64	2.0712494430766074e-10	4.452089122665184e-15	0.00003196666450390785	-1.3924532220157582e-20	8.255292819780846e-18	6.898080175526461e-14	5.621587592355856e-13	2.587245602871276e-13
41200000	0.00498401646017594	1.933534051519139e-49	8.12180280946884e-64	2.0712494430766074e-10	4.452089122665184e-15	0.00003196666450390785	-1.3924488284750605e-20	8.255292819780846e-18	6.898080175526461e-14	5.621587592355856e-13	2.587245602871276e-13
41300000	0.00498401646017594	1.933534051519139e-49	8.12180280946884e-64	2.0712494430766074e-10	4.452089122665184e-15	0.00003196666450390785	-1.3924444349343625e-20	8.255292819780846e-18	6.898080175526461e-14	5.621587592355856e-13	2.587245602871276e-13
41400000	0.00498401646017594	1.933534051519139e-49	8.12180280946884e-64	2.0712494430766074e-10	4.452089122665184e-15	0.00003196666450390785	-1.3924400413936648e-20	8.255292819780846e-18	6.898080175526461e-14	5.621587592355856e-13	2.587245602871276e-13
41500000	0.00498401646017594	1.933534051519139e-49	8.12180280946884e-64	2.0712494430766074e-10	4.452089122665184e-15	0.00003196666450390785	-1.3924356478529668e-20	8.255292819780846e-18	6.898080175526461e-14	5.621587592355856e-13	2.587245602871276e-13
41600000	0.00498401646017594	1.933534051519139e-49	8.12180280946884e-64	2.0712494430766074e-10	4.452089122665184e-15	0.00003196666450390785	-1.392431254312269e-20	8.255292819780846e-18	6.898080175526461e-14	5.621587592355856e-13	2.587245602871276e-13
41700000	0.00498401646017594	1.933534051519139e-49	8.12180280946884e-64	2.0712494430766074e-10	4.452089122665184e-15	0.00003196666450390785	-1.392426860771571e-20	8.255292819780846e-18	6.898080175526461e-14	5.621587592355856e-13	2.587245602871276e-13
41800000	0.00498401646017594	1.933534051519139e-49	8.12180280946884e-64	2.0712494430766074e-10	4.452089122665184e-15	0.00003196666450390785	-1.3924224672308734e-20	8.255292819780846e-18	6.898080175526461e-14	5.621587592355856e-13	2.587245602871276e-13
41900000	0.00498401646017594	1.933534051519139e-49	8.12180280946884e-64	2.0712494430766074e-10	4.452089122665184e-15	0.00003196666450390785	-1.3924180736901754e-20	8.255292819780846e-18	6.898080175526461e-14	5.621587592355856e-13	2.587245602871276e-13
42000000	0.00498401646017594	1.933534051519139e-49	8.12180280946884e-64	2.0712494430766074e-10	4.452089122665184e-15	0.00003196666450390785	-1.3924136801494777e-20	8.255292819780846e-18	6.898080175526461e-14	5.621587592355856e-13	2.587245602871276e-13
42100000	0.00498401646017594	1.933534051519139e-49	8.12180280946884e-64	2.0712494430766074e-10	4.452089122665184e-15	0.00003196666450390785	-1.3924092866087797e-20	8.255292819780846e-18	6.898080175526461e-14	5.621587592355856e-13	2.587245602871276e-13
42200000	0.00498401646017594	1.933534051519139e-49	8.12180280946884e-64	2.0712494430766074e-10	4.452089122665184e-15	0.00003196666450390785	-1.392404893068082e-20	8.255292819780846e-18	6.898080175526461e-14	5.621587592355856e-13	2.587245602871276e-13
42300000	0.00498401646017594	1.933534051519139e-49	8.12180280946884e-64	2.0712494430766074e-10	4.452089122665184e-15	0.00003196666450390785	-1.392400499527384e-20	8.255292819780846e-18	6.898080175526461e-14	5.621587592355856e-13	2.587245602871276e-13
42400000	0.00498401646017594	1.933534051519139e-49	8.12180280946884e-64	2.0712494430766074e-10	4.452089122665184e-15	0.00003196666450390785	-1.3923961059866864e-20	8.255292819780846e-18	6.898080175526461e-14	5.621587592355856e-13	2.587245602871276e-13
42500000	0.00498401646017594	1.933534051519139e-49	8.12180280946884e-64	2.0712494430766074e-10	4.452089122665184e-15	0.00003196666450390785	-1.3923917124459884e-20	8.255292819780846e-18	6.898080175526461e-14	5.621587592355856e-13	2.587245602871276e-13
42600000	0.00498401646017594	1.933534051519139e-49	8.12180280946884e-64	2.0712494430766074e-10	4.452089122665184e-15	0.00003196666450390785	-1.3923873189052907e-20	8.255292819780846e-18	6.898080175526461e-14	5.621587592355856e-13	2.587245602871276e-13
42700000	0.00498401646017594	1.933534051519139e-49	8.12180280946884e-64	2.0712494430766074e-10	4.452089122665184e-15	0.00003196666450390785	-1.3923829253645927e-20	8.255292819780846e-18	6.898080175526461e-14	5.621587592355856e-13	2.587245602871276e-13
42800000	0.00498401646017594	1.933534051519139e-49	8.12180280946884e-64	2.0712494430766074e-10	4.452089122665184e-15	0.00003196666450390785	-1.392378531823895e-20	8.255292819780846e-18	6.898080175526461e-14	5.621587592355856e-13	2.587245602871276e-13
42900000	0.00498401646017594	1.933534051519139e-49	8.12180280946884e-64	2.0712494430766074e-10	4.452089122665184e-15	0.00003196666450390785	-1.392374138283197e-20	8.255292819780846e-18	6.898080175526461e-14	5.621587592355856e-13	2.587245602871276e-13
43000000	0.00498401646017594	1.933534051519139e-49	8.12180280946884e-64	2.0712494430766074e-10	4.452089122665184e-15	0.00003196666450390785	-1.3923697447424993e-20	8.255292819780846e-18	6.898080175526461e-14	5.621587592355856e-13	2.587245602871276e-13
43100000	0.00498401646017594	1.933534051519139e-49	8.12180280946884e-64	2.0712494430766074e-10	4.452089122665184e-15	0.00003196666450390785	-1.3923653512018013e-20	8.255292819780846e-18	6.898080175526461e-14	5.621587592355856e-13	2.587245602871276e-13
43200000	0.00498401646017594	1.933534051519139e-49	8.12180280946884e-64	2.0712494430766074e-10	4.452089122665184e-15	0.00003196666450390785	-1.3923609576611036e-20	8.255292819780846e-18	6.898080175526461e-14	5.621587592355856e-13	2.587245602871276e-13
43300000	0.00498401646017594	1.933534051519139e-49	8.12180280946884e-64	2.0712494430766074e-10	4.452089122665184e-15	0.00003196666450390785	-1.3923565641204056e-20	8.255292819780846e-18	6.898080175526461e-14	5.621587592355856e-13	2.587245602871276e-13
43400000	0.00498401646017594	1.933534051519139e-49	8.12180280946884e-64	2.0712494430766074e-10	4.452089122665184e-15	0.00003196666450390785	-1.392352170579708e-20	8.255292819780846e-18	6.898080175526461e-14	5.621587592355856e-13	2.587245602871276e-13
43500000	0.00498401646017594	1.933534051519139e-49	8.12180280946884e-64	2.0712494430766074e-10	4.452089122665184e-15	0.00003196666450390785	-1.39234777703901e-20	8.255292819780846e-18	6.898080175526461e-14	5.621587592355856e-13	2.587245602871276e-13
43600000	0.00498401646017594	1.933534051519139e-49	8.12180280946884e-64	2.0712494430766074e-10	4.452089122665184e-15	0.00003196666450390785	-1.3923433834983122e-20	8.255292819780846e-18	6.898080175526461e-14	5.621587592355856e-13	2.587245602871276e-13
43700000	0.00498401646017594	1.933534051519139e-49	8.12180280946884e-64	2.0712494430766074e-10	4.452089122665184e-15	0.00003196666450390785	-1.3923389899576142e-20	8.255292819780846e-18	6.898080175526461e-14	5.621587592355856e-13	2.587245602871276e-13
43800000	0.00498401646017594	1.933534051519139e-49	8.12180280946884e-64	2.0712494430766074e-10	4.452089122665184e-15	0.00003196666450390785	-1.3923345964169165e-20	8.255292819780846e-18	6.898080175526461e-14	5.621587592355856e-13	2.587245602871276e-13
43900000	0.00498401646017594	1.933534051519139e-49	8.12180280946884e-64	2.0712494430766074e-10	4.452089122665184e-15	0.00003196666450390785	-1.3923302028762185e-20	8.255292819780846e-18	6.898080175526461e-14	5.621587592355856e-13	2.587245602871276e-13
44000000	0.00498401646017594	1.933534051519139e-49	8.12180280946884e-64	2.0712494430766074e-10	4.452089122665184e-15	0.00003196666450390785	-1.3923258093355208e-20	8.255292819780846e-18	6.898080175526461e-14	5.621587592355856e-13	2.587245602871276e-13
44100000	0.00498401646017594	1.933534051519139e-49	8.12180280946884e-64	2.0712494430766074e-10	4.452089122665184e-15	0.00003196666450390785	-1.3923214157948228e-20	8.255292819780846e-18	6.898080175526461e-14	5.621587592355856e-13	2.587245602871276e-13
44200000	0.00498401646017594	1.933534051519139e-49	8.12180280946884e-64	2.0712494430766074e-10	4.452089122665184e-15	0.00003196666450390785	-1.392317022254125e-20	8.255292819780846e-18	6.898080175526461e-14	5.621587592355856e-13	2.587245602871276e-13
44300000	0.00498401646017594	1.933534051519139e-49	8.12180280946884e-64	2.0712494430766074e-10	4.452089122665184e-15	0.00003196666450390785	-1.392312628713427e-20	8.255292819780846e-18	6.898080175526461e-14	5.621587592355856e-13	2.587245602871276e-13
44400000	0.00498401646017594	1.933534051519139e-49	8.12180280946884e-64	2.0712494430766074e-10	4.452089122665184e-15	0.00003196666450390785	-1.3923082351727294e-20	8.255292819780846e-18	6.898080175526461e-14	5.621587592355856e-13	2.587245602871276e-13
44500000	0.00498401646017594	1.933534051519139e-49	8.12180280946884e-64	2.0712494430766074e-10	4.452089122665184e-15	0.00003196666450390785	-1.3923038416320314e-20	8.255292819780846e-18	6.898080175526461e-14	5.621587592355856e-13	2.587245602871276e-13
44600000	0.00498401646017594	1.933534051519139e-49	8.12180280946884e-64	2.0712494430766074e-10	4.452089122665184e-15	0.00003196666450390785	-1.3922994480913337e-20	8.255292819780846e-18	6.898080175526461e-14	5.621587592355856e-13	2.587245602871276e-13
44700000	0.00498401646017594	1.933534051519139e-49	8.12180280946884e-64	2.0712494430766074e-10	4.452089122665184e-15	0.00003196666450390785	-1.3922950545506357e-20	8.255292819780846e-18	6.898080175526461e-14	5.621587592355856e-13	2.587245602871276e-13
44800000	0.00498401646017594	1.933534051519139e-49	8.12180280946884e-64	2.0712494430766074e-10	4.452089122665184e-15	0.00003196666450390785	-1.392290661009938e-20	8.255292819780846e-18	6.898080175526461e-14	5.621587592355856e-13	2.587245602871276e-13
44900000	0.00498401646017594	1.933534051519139e-49	8.12180280946884e-64	2.0712494430766074e-10	4.452089122665184e-15	0.00003196666450390785	-1.39228626746924e-20	8.255292819780846e-18	6.898080175526461e-14	5.621587592355856e-13	2.587245602871276e-13
45000000	0.00498401646017594	1.933534051519139e-49	8.12180280946884e-64	2.0712494430766074e-10	4.452089122665184e-15	0.00003196666450390785	-1.3922818739285423e-20	8.255292819780846e-18	6.898080175526461e-14	5.621587592355856e-13	2.587245602871276e-13
45100000	0.00498401646017594	1.933534051519139e-49	8.12180280946884e-64	2.0712494430766074e-10	4.452089122665184e-15	0.00003196666450390785	-1.3922774803878443e-20	8.255292819780846e-18	6.898080175526461e-14	5.621587592355856e-13	2.587245602871276e-13
45200000	0.00498401646017594	1.933534051519139e-49	8.12180280946884e-64	2.0712494430766074e-10	4.452089122665184e-15	0.00003196666450390785	-1.3922730868471466e-20	8.255292819780846e-18	6.898080175526461e-14	5.621587592355856e-13	2.587245602871276e-13
45300000	0.00498401646017594	1.933534051519139e-49	8.121802809468838e-64	2.0712494430766074e-10	4.452089122665184e-15	0.00003196666450390785	-1.3922686933064486e-20	8.255292819780845e-18	6.898080175526461e-14	5.621587592355856e-13	2.587245602871276e-13
45400000	0.00498401646017594	1.933534051519139e-49	8.121802809468838e-64	2.0712494430766074e-10	4.452089122665184e-15	0.00003196666450390785	-1.392264299765751e-20	8.255292819780845e-18	6.898080175526461e-14	5.621587592355856e-13	2.587245602871276e-13
45500000	0.00498401646017594	1.933534051519139e-49	8.121802809468838e-64	2.0712494430766074e-10	4.452089122665184e-15	0.00003196666450390785	-1.392259906225053e-20	8.255292819780845e-18	6.898080175526461e-14	5.621587592355856e-13	2.587245602871276e-13
45600000	0.00498401646017594	1.933534051519139e-49	8.121802809468838e-64	2.0712494430766074e-10	4.452089122665184e-15	0.00003196666450390785	-1.3922555126843552e-20	8.255292819780845e-18	6.898080175526461e-14	5.621587592355856e-13	2.587245602871276e-13
45700000	0.00498401646017594	1.933534051519139e-49	8.121802809468838e-64	2.0712494430766074e-10	4.452089122665184e-15	0.00003196666450390785	-1.3922511191436572e-20	8.255292819780845e-18	6.898080175526461e-14	5.621587592355856e-13	2.587245602871276e-13
45800000	0.00498401646017594	1.933534051519139e-49	8.121802809468838e-64	2.0712494430766074e-10	4.452089122665184e-15	0.00003196666450390785	-1.3922467256029595e-20	8.255292819780845e-18	6.898080175526461e-14	5.621587592355856e-13	2.587245602871276e-13
45900000	0.00498401646017594	1.933534051519139e-49	8.121802809468838e-64	2.0712494430766074e-10	4.452089122665184e-15	0.00003196666450390785	-1.3922423320622615e-20	8.255292819780845e-18	6.898080175526461e-14	5.621587592355856e-13	2.587245602871276e-13
46000000	0.00498401646017594	1.933534051519139e-49	8.121802809468838e-64	2.0712494430766074e-10	4.452089122665184e-15	0.00003196666450390785	-1.3922379385215638e-20	8.255292819780845e-18	6.898080175526461e-14	5.621587592355856e-13	2.587245602871276e-13
46100000	0.00498401646017594	1.933534051519139e-49	8.121802809468838e-64	2.0712494430766074e-10	4.452089122665184e-15	0.00003196666450390785	-1.3922335449808658e-20	8.255292819780845e-18	6.898080175526461e-14	5.621587592355856e-13	2.587245602871276e-13
46200000	0.00498401646017594	1.933534051519139e-49	8.121802809468838e-64	2.0712494430766074e-10	4.452089122665184e-15	0.00003196666450390785	-1.3922291514401678e-20	8.255292819780845e-18	6.898080175526461e-14	5.621587592355856e-13	2.587245602871276e-13
46300000	0.00498401646017594	1.933534051519139e-49	8.121802809468838e-64	2.0712494430766074e-10	4.452089122665184e-15	0.00003196666450390785	-1.39222475789947e-20	8.255292819780845e-18	6.898080175526461e-14	5.621587592355856e-13	2.587245602871276e-13
46400000	0.00498401646017594	1.933534051519139e-49	8.121802809468838e-64	2.0712494430766074e-10	4.452089122665184e-15	0.00003196666450390785	-1.392220364358772e-20	8.255292819780845e-18	6.898080175526461e-14	5.621587592355856e-13	2.587245602871276e-13
46500000	0.00498401646017594	1.933534051519139e-49	8.121802809468838e-64	2.0712494430766074e-10	4.452089122665184e-15	0.00003196666450390785	-1.3922159708180744e-20	8.255292819780845e-18	6.898080175526461e-14	5.621587592355856e-13	2.587245602871276e-13
46600000	0.00498401646017594	1.933534051519139e-49	8.121802809468838e-64	2.0712494430766074e-10	4.452089122665184e-15	0.00003196666450390785	-1.3922115772773764e-20	8.255292819780845e-18	6.898080175526461e-14	5.621587592355856e-13	2.587245602871276e-13
46700000	0.00498401646017594	1.933534051519139e-49	8.121802809468838e-64	2.0712494430766074e-10	4.452089122665184e-15	0.00003196666450390785	-1.3922071837366787e-20	8.255292819780845e-18	6.898080175526461e-14	5.621587592355856e-13	2.587245602871276e-13
46800000	0.00498401646017594	1.933534051519139e-49	8.121802809468838e-64	2.0712494430766074e-10	4.452089122665184e-15	0.00003196666450390785	-1.3922027901959807e-20	8.255292819780845e-18	6.898080175526461e-14	5.621587592355856e-13	2.587245602871276e-13
46900000	0.00498401646017594	1.933534051519139e-49	8.121802809468838e-64	2.0712494430766074e-10	4.452089122665184e-15	0.00003196666450390785	-1.392198396655283e-20	8.255292819780845e-18	6.898080175526461e-14	5.621587592355856e-13	2.587245602871276e-13
47000000	0.00498401646017594	1.933534051519139e-49	8.121802809468838e-64	2.0712494430766074e-10	4.452089122665184e-15	0.00003196666450390785	-1.392194003114585e-20	8.255292819780845e-18	6.898080175526461e-14	5.621587592355856e-13	2.587245602871276e-13
47100000	0.00498401646017594	1.933534051519139e-49	8.121802809468838e-64	2.0712494430766074e-10	4.452089122665184e-15	0.000031966664503907844	-1.3921896095738873e-20	8.255292819780845e-18	6.898080175526461e-14	5.621587592355856e-13	2.587245602871276e-13
47200000	0.00498401646017594	1.933534051519139e-49	8.121802809468838e-64	2.0712494430766074e-10	4.452089122665184e-15	0.000031966664503907844	-1.3921852160331893e-20	8.255292819780845e-18	6.898080175526461e-14	5.621587592355856e-13	2.587245602871276e-13
47300000	0.00498401646017594	1.933534051519139e-49	8.121802809468838e-64	2.0712494430766074e-10	4.452089122665184e-15	0.000031966664503907844	-1.3921808224924916e-20	8.255292819780845e-18	6.898080175526461e-14	5.621587592355856e-13	2.587245602871276e-13
47400000	0.00498401646017594	1.933534051519139e-49	8.121802809468838e-64	2.0712494430766074e-10	4.452089122665184e-15	0.000031966664503907844	-1.3921764289517936e-20	8.255292819780845e-18	6.898080175526461e-14	5.621587592355856e-13	2.587245602871276e-13
47500000	0.00498401646017594	1.933534051519139e-49	8.121802809468838e-64	2.0712494430766074e-10	4.452089122665184e-15	0.000031966664503907844	-1.392172035411096e-20	8.255292819780845e-18	6.898080175526461e-14	5.621587592355856e-13	2.587245602871276e-13
47600000	0.00498401646017594	1.933534051519139e-49	8.121802809468838e-64	2.0712494430766074e-10	4.452089122665184e-15	0.000031966664503907844	-1.392167641870398e-20	8.255292819780845e-18	6.898080175526461e-14	5.621587592355856e-13	2.587245602871276e-13
47700000	0.00498401646017594	1.933534051519139e-49	8.121802809468838e-64	2.0712494430766074e-10	4.452089122665184e-15	0.000031966664503907844	-1.3921632483297003e-20	8.255292819780845e-18	6.898080175526461e-14	5.621587592355856e-13	2.587245602871276e-13
47800000	0.00498401646017594	1.933534051519139e-49	8.121802809468838e-64	2.0712494430766074e-10	4.452089122665184e-15	0.000031966664503907844	-1.3921588547890023e-20	8.255292819780845e-18	6.898080175526461e-14	5.621587592355856e-13	2.587245602871276e-13
47900000	0.00498401646017594	1.933534051519139e-49	8.121802809468838e-64	2.0712494430766074e-10	4.452089122665184e-15	0.000031966664503907844	-1.3921544612483046e-20	8.255292819780845e-18	6.898080175526461e-14	5.621587592355856e-13	2.587245602871276e-13
48000000	0.00498401646017594	1.933534051519139e-49	8.121802809468838e-64	2.0712494430766074e-10	4.452089122665184e-15	0.000031966664503907844	-1.3921500677076066e-20	8.255292819780845e-18	6.898080175526461e-14	5.621587592355856e-13	2.587245602871276e-13
48100000	0.00498401646017594	1.933534051519139e-49	8.121802809468838e-64	2.0712494430766074e-10	4.452089122665184e-15	0.000031966664503907844	-1.392145674166909e-20	8.255292819780845e-18	6.898080175526461e-14	5.621587592355856e-13	2.587245602871276e-13
48200000	0.00498401646017594	1.933534051519139e-49	8.121802809468838e-64	2.0712494430766074e-10	4.452089122665184e-15	0.000031966664503907844	-1.392141280626211e-20	8.255292819780845e-18	6.898080175526461e-14	5.621587592355856e-13	2.587245602871276e-13
48300000	0.00498401646017594	1.933534051519139e-49	8.121802809468838e-64	2.0712494430766074e-10	4.452089122665184e-15	0.000031966664503907844	-1.3921368870855132e-20	8.255292819780845e-18	6.898080175526461e-14	5.621587592355856e-13	2.587245602871276e-13
48400000	0.00498401646017594	1.933534051519139e-49	8.121802809468838e-64	2.0712494430766074e-10	4.452089122665184e-15	0.000031966664503907844	-1.3921324935448152e-20	8.255292819780845e-18	6.898080175526461e-14	5.621587592355856e-13	2.587245602871276e-13
48500000	0.00498401646017594	1.933534051519139e-49	8.121802809468838e-64	2.0712494430766074e-10	4.452089122665184e-15	0.000031966664503907844	-1.3921281000041175e-20	8.255292819780845e-18	6.898080175526461e-14	5.621587592355856e-13	2.587245602871276e-13
48600000	0.00498401646017594	1.933534051519139e-49	8.121802809468838e-64	2.0712494430766074e-10	4.452089122665184e-15	0.000031966664503907844	-1.3921237064634195e-20	8.255292819780845e-18	6.898080175526461e-14	5.621587592355856e-13	2.587245602871276e-13
48700000	0.00498401646017594	1.933534051519139e-49	8.121802809468838e-64	2.0712494430766074e-10	4.452089122665184e-15	0.000031966664503907844	-1.3921193129227218e-20	8.255292819780845e-18	6.898080175526461e-14	5.621587592355856e-13	2.587245602871276e-13
48800000	0.00498401646017594	1.9335340515191386e-49	8.121802809468838e-64	2.0712494430766074e-10	4.452089122665184e-15	0.000031966664503907844	-1.3921149193820238e-20	8.255292819780845e-18	6.898080175526461e-14	5.621587592355856e-13	2.587245602871276e-13
48900000	0.00498401646017594	1.9335340515191386e-49	8.121802809468838e-64	2.0712494430766074e-10	4.452089122665184e-15	0.000031966664503907844	-1.392110525841326e-20	8.255292819780843e-18	6.898080175526461e-14	5.621587592355856e-13	2.587245602871276e-13
49000000	0.00498401646017594	1.9335340515191386e-49	8.121802809468837e-64	2.0712494430766074e-10	4.452089122665184e-15	0.000031966664503907844	-1.392106132300628e-20	8.255292819780843e-18	6.898080175526461e-14	5.621587592355856e-13	2.587245602871276e-13
49100000	0.00498401646017594	1.9335340515191386e-49	8.121802809468837e-64	2.0712494430766074e-10	4.452089122665184e-15	0.000031966664503907844	-1.3921017387599304e-20	8.255292819780843e-18	6.898080175526461e-14	5.621587592355856e-13	2.587245602871276e-13
49200000	0.00498401646017594	1.9335340515191386e-49	8.121802809468837e-64	2.0712494430766074e-10	4.452089122665184e-15	0.000031966664503907844	-1.3920973452192324e-20	8.255292819780843e-18	6.898080175526461e-14	5.621587592355856e-13	2.587245602871276e-13
49300000	0.00498401646017594	1.9335340515191386e-49	8.121802809468837e-64	2.0712494430766074e-10	4.452089122665184e-15	0.000031966664503907844	-1.3920929516785347e-20	8.255292819780843e-18	6.898080175526461e-14	5.621587592355856e-13	2.587245602871276e-13
49400000	0.00498401646017594	1.9335340515191386e-49	8.121802809468837e-64	2.0712494430766074e-10	4.452089122665184e-15	0.000031966664503907844	-1.3920885581378367e-20	8.255292819780843e-18	6.898080175526461e-14	5.621587592355856e-13	2.587245602871276e-13
49500000	0.00498401646017594	1.9335340515191386e-49	8.121802809468837e-64	2.0712494430766074e-10	4.452089122665184e-15	0.000031966664503907844	-1.392084164597139e-20	8.255292819780843e-18	6.898080175526461e-14	5.621587592355856e-13	2.587245602871276e-13
49600000	0.00498401646017594	1.9335340515191386e-49	8.121802809468837e-64	2.0712494430766074e-10	4.452089122665184e-15	0.000031966664503907844	-1.392079771056441e-20	8.255292819780843e-18	6.898080175526461e-14	5.621587592355856e-13	2.587245602871276e-13
49700000	0.00498401646017594	1.9335340515191386e-49	8.121802809468837e-64	2.0712494430766074e-10	4.452089122665184e-15	0.000031966664503907844	-1.3920753775157433e-20	8.255292819780843e-18	6.898080175526461e-14	5.621587592355856e-13	2.587245602871276e-13
49800000	0.00498401646017594	1.9335340515191386e-49	8.121802809468837e-64	2.0712494430766074e-10	4.452089122665184e-15	0.000031966664503907844	-1.3920709839750453e-20	8.255292819780843e-18	6.898080175526461e-14	5.621587592355856e-13	2.587245602871276e-13
49900000	0.00498401646017594	1.9335340515191386e-49	8.121802809468837e-64	2.0712494430766074e-10	4.452089122665184e-15	0.000031966664503907844	-1.3920665904343476e-20	8.255292819780843e-18	6.898080175526461e-14	5.621587592355856e-13	2.587245602871276e-13
50000000	0.00498401646017594	1.9335340515191386e-49	8.121802809468837e-64	2.0712494430766074e-10	4.452089122665184e-15	0.000031966664503907844	-1.3920621968936496e-20	8.255292819780843e-18	6.898080175526461e-14	5.621587592355856e-13	2.587245602871276e-13
50100000	0.00498401646017594	1.9335340515191386e-49	8.121802809468837e-64	2.0712494430766074e-10	4.452089122665184e-15	0.000031966664503907844	-1.392057803352952e-20	8.255292819780843e-18	6.898080175526461e-14	5.621587592355856e-13	2.587245602871276e-13
50200000	0.00498401646017594	1.9335340515191386e-49	8.121802809468837e-64	2.0712494430766074e-10	4.452089122665184e-15	0.000031966664503907844	-1.392053409812254e-20	8.255292819780843e-18	6.898080175526461e-14	5.621587592355856e-13	2.587245602871276e-13
50300000	0.00498401646017594	1.9335340515191386e-49	8.121802809468837e-64	2.0712494430766074e-10	4.452089122665184e-15	0.000031966664503907844	-1.3920490162715562e-20	8.255292819780843e-18	6.898080175526461e-14	5.621587592355856e-13	2.587245602871276e-13
50400000	0.00498401646017594	1.9335340515191386e-49	8.121802809468837e-64	2.0712494430766074e-10	4.452089122665184e-15	0.000031966664503907844	-1.3920446227308582e-20	8.255292819780843e-18	6.898080175526461e-14	5.621587592355856e-13	2.587245602871276e-13
50500000	0.00498401646017594	1.9335340515191386e-49	8.121802809468837e-64	2.0712494430766074e-10	4.452089122665184e-15	0.000031966664503907844	-1.3920402291901605e-20	8.255292819780843e-18	6.898080175526461e-14	5.621587592355856e-13	2.587245602871276e-13
50600000	0.00498401646017594	1.9335340515191386e-49	8.121802809468837e-64	2.0712494430766074e-10	4.452089122665184e-15	0.000031966664503907844	-1.3920358356494625e-20	8.255292819780843e-18	6.898080175526461e-14	5.621587592355856e-13	2.587245602871276e-13
50700000	0.00498401646017594	1.9335340515191386e-49	8.121802809468837e-64	2.0712494430766074e-10	4.452089122665184e-15	0.000031966664503907844	-1.3920314421087648e-20	8.255292819780843e-18	6.898080175526461e-14	5.621587592355856e-13	2.587245602871276e-13
50800000	0.00498401646017594	1.9335340515191386e-49	8.121802809468837e-64	2.0712494430766074e-10	4.452089122665184e-15	0.000031966664503907844	-1.3920270485680668e-20	8.255292819780843e-18	6.898080175526461e-14	5.621587592355856e-13	2.587245602871276e-13
50900000	0.00498401646017594	1.9335340515191386e-49	8.121802809468837e-64	2.0712494430766074e-10	4.452089122665184e-15	0.000031966664503907844	-1.3920226550273688e-20	8.255292819780843e-18	6.898080175526461e-14	5.621587592355856e-13	2.587245602871276e-13
51000000	0.00498401646017594	1.9335340515191386e-49	8.121802809468837e-64	2.0712494430766074e-10	4.452089122665184e-15	0.000031966664503907844	-1.392018261486671e-20	8.255292819780843e-18	6.898080175526461e-14	5.621587592355856e-13	2.587245602871276e-13
51100000	0.00498401646017594	1.9335340515191386e-49	8.121802809468837e-64	2.0712494430766074e-10	4.452089122665184e-15	0.000031966664503907844	-1.392013867945973e-20	8.255292819780843e-18	6.898080175526461e-14	5.621587592355856e-13	2.587245602871276e-13
51200000	0.00498401646017594	1.9335340515191386e-49	8.121802809468837e-64	2.0712494430766074e-10	4.452089122665184e-15	0.000031966664503907844	-1.3920094744052754e-20	8.255292819780843e-18	6.898080175526461e-14	5.621587592355856e-13	2.587245602871276e-13
51300000	0.00498401646017594	1.9335340515191386e-49	8.121802809468837e-64	2.0712494430766074e-10	4.452089122665184e-15	0.000031966664503907844	-1.3920050808645774e-20	8.255292819780843e-18	6.898080175526461e-14	5.621587592355856e-13	2.587245602871276e-13
51400000	0.00498401646017594	1.9335340515191386e-49	8.121802809468837e-64	2.0712494430766074e-10	4.452089122665184e-15	0.000031966664503907844	-1.3920006873238797e-20	8.255292819780843e-18	6.898080175526461e-14	5.621587592355856e-13	2.587245602871276e-13
51500000	0.00498401646017594	1.9335340515191386e-49	8.121802809468837e-64	2.0712494430766074e-10	4.452089122665184e-15	0.000031966664503907844	-1.3919962937831817e-20	8.255292819780843e-18	6.898080175526461e-14	5.621587592355856e-13	2.587245602871276e-13
51600000	0.00498401646017594	1.9335340515191386e-49	8.121802809468837e-64	2.0712494430766074e-10	4.452089122665184e-15	0.000031966664503907844	-1.391991900242484e-20	8.255292819780843e-18	6.898080175526461e-14	5.621587592355856e-13	2.587245602871276e-13
51700000	0.00498401646017594	1.9335340515191386e-49	8.121802809468837e-64	2.0712494430766074e-10	4.452089122665184e-15	0.000031966664503907844	-1.391987506701786e-20	8.255292819780843e-18	6.898080175526461e-14	5.621587592355856e-13	2.587245602871276e-13
51800000	0.00498401646017594	1.9335340515191386e-49	8.121802809468837e-64	2.0712494430766074e-10	4.452089122665184e-15	0.000031966664503907844	-1.3919831131610883e-20	8.255292819780843e-18	6.898080175526461e-14	5.621587592355856e-13	2.587245602871276e-13
51900000	0.00498401646017594	1.9335340515191386e-49	8.121802809468837e-64	2.0712494430766074e-10	4.452089122665184e-15	0.000031966664503907844	-1.3919787196203903e-20	8.255292819780843e-18	6.898080175526461e-14	5.621587592355856e-13	2.587245602871276e-13
52000000	0.00498401646017594	1.9335340515191386e-49	8.121802809468837e-64	2.0712494430766074e-10	4.452089122665184e-15	0.000031966664503907844	-1.3919743260796926e-20	8.255292819780843e-18	6.898080175526461e-14	5.621587592355856e-13	2.587245602871276e-13
52100000	0.00498401646017594	1.9335340515191386e-49	8.121802809468837e-64	2.0712494430766074e-10	4.452089122665184e-15	0.000031966664503907844	-1.3919699325389946e-20	8.255292819780843e-18	6.898080175526461e-14	5.621587592355856e-13	2.587245602871276e-13
52200000	0.00498401646017594	1.9335340515191386e-49	8.121802809468837e-64	2.0712494430766074e-10	4.452089122665184e-15	0.000031966664503907844	-1.391965538998297e-20	8.255292819780843e-18	6.898080175526461e-14	5.621587592355856e-13	2.587245602871276e-13
52300000	0.00498401646017594	1.9335340515191386e-49	8.121802809468837e-64	2.0712494430766074e-10	4.452089122665184e-15	0.000031966664503907844	-1.391961145457599e-20	8.255292819780843e-18	6.898080175526461e-14	5.621587592355856e-13	2.587245602871276e-13
52400000	0.00498401646017594	1.9335340515191386e-49	8.121802809468837e-64	2.0712494430766074e-10	4.452089122665184e-15	0.000031966664503907844	-1.3919567519169012e-20	8.255292819780843e-18	6.898080175526461e-14	5.621587592355856e-13	2.587245602871276e-13
52500000	0.00498401646017594	1.9335340515191386e-49	8.121802809468837e-64	2.0712494430766074e-10	4.452089122665184e-15	0.000031966664503907844	-1.3919523583762032e-20	8.255292819780843e-18	6.898080175526461e-14	5.621587592355856e-13	2.587245602871276e-13
52600000	0.00498401646017594	1.9335340515191386e-49	8.121802809468837e-64	2.0712494430766074e-10	4.452089122665184e-15	0.000031966664503907844	-1.3919479648355056e-20	8.255292819780843e-18	6.898080175526461e-14	5.621587592355856e-13	2.587245602871276e-13
52700000	0.00498401646017594	1.9335340515191386e-49	8.121802809468837e-64	2.0712494430766074e-10	4.452089122665184e-15	0.000031966664503907844	-1.3919435712948076e-20	8.255292819780843e-18	6.898080175526461e-14	5.621587592355856e-13	2.587245602871276e-13
52800000	0.00498401646017594	1.9335340515191386e-49	8.121802809468837e-64	2.0712494430766074e-10	4.452089122665184e-15	0.000031966664503907844	-1.39193917775411e-20	8.255292819780843e-18	6.898080175526461e-14	5.621587592355856e-13	2.587245602871276e-13
52900000	0.00498401646017594	1.9335340515191386e-49	8.121802809468837e-64	2.0712494430766074e-10	4.452089122665184e-15	0.000031966664503907844	-1.391934784213412e-20	8.255292819780843e-18	6.898080175526461e-14	5.621587592355856e-13	2.587245602871276e-13
53000000	0.00498401646017594	1.9335340515191386e-49	8.121802809468837e-64	2.0712494430766074e-10	4.452089122665184e-15	0.000031966664503907844	-1.3919303906727142e-20	8.255292819780843e-18	6.898080175526461e-14	5.621587592355856e-13	2.587245602871276e-13
53100000	0.00498401646017594	1.9335340515191386e-49	8.121802809468837e-64	2.0712494430766074e-10	4.452089122665184e-15	0.000031966664503907844	-1.3919259971320162e-20	8.255292819780843e-18	6.898080175526461e-14	5.621587592355856e-13	2.587245602871276e-13
53200000	0.00498401646017594	1.9335340515191386e-49	8.121802809468837e-64	2.0712494430766074e-10	4.452089122665184e-15	0.000031966664503907844	-1.3919216035913185e-20	8.255292819780843e-18	6.898080175526461e-14	5.621587592355856e-13	2.587245602871276e-13
53300000	0.00498401646017594	1.9335340515191386e-49	8.121802809468837e-64	2.0712494430766074e-10	4.452089122665184e-15	0.000031966664503907844	-1.3919172100506205e-20	8.255292819780843e-18	6.898080175526461e-14	5.621587592355856e-13	2.587245602871276e-13
53400000	0.00498401646017594	1.9335340515191386e-49	8.121802809468837e-64	2.0712494430766074e-10	4.452089122665184e-15	0.000031966664503907844	-1.3919128165099228e-20	8.255292819780843e-18	6.898080175526461e-14	5.621587592355856e-13	2.587245602871276e-13
53500000	0.00498401646017594	1.9335340515191386e-49	8.121802809468837e-64	2.0712494430766074e-10	4.452089122665184e-15	0.000031966664503907844	-1.3919084229692248e-20	8.255292819780843e-18	6.898080175526461e-14	5.621587592355856e-13	2.587245602871276e-13
53600000	0.00498401646017594	1.9335340515191386e-49	8.121802809468837e-64	2.0712494430766074e-10	4.452089122665184e-15	0.000031966664503907844	-1.391904029428527e-20	8.255292819780843e-18	6.898080175526461e-14	5.621587592355856e-13	2.587245602871276e-13
53700000	0.00498401646017594	1.9335340515191386e-49	8.121802809468837e-64	2.0712494430766074e-10	4.452089122665184e-15	0.000031966664503907844	-1.391899635887829e-20	8.255292819780843e-18	6.898080175526461e-14	5.621587592355856e-13	2.587245602871276e-13
53800000	0.00498401646017594	1.9335340515191386e-49	8.121802809468837e-64	2.0712494430766074e-10	4.452089122665184e-15	0.000031966664503907844	-1.3918952423471314e-20	8.255292819780843e-18	6.898080175526461e-14	5.621587592355856e-13	2.587245602871276e-13
53900000	0.00498401646017594	1.9335340515191386e-49	8.121802809468837e-64	2.0712494430766074e-10	4.452089122665184e-15	0.000031966664503907844	-1.3918908488064334e-20	8.255292819780843e-18	6.898080175526461e-14	5.621587592355856e-13	2.587245602871276e-13
54000000	0.00498401646017594	1.9335340515191386e-49	8.121802809468837e-64	2.0712494430766074e-10	4.452089122665184e-15	0.000031966664503907844	-1.3918864552657357e-20	8.255292819780843e-18	6.898080175526461e-14	5.621587592355856e-13	2.587245602871276e-13
54100000	0.00498401646017594	1.9335340515191386e-49	8.121802809468837e-64	2.0712494430766074e-10	4.452089122665184e-15	0.000031966664503907844	-1.3918820617250377e-20	8.255292819780843e-18	6.898080175526461e-14	5.621587592355856e-13	2.587245602871276e-13
54200000	0.00498401646017594	1.9335340515191386e-49	8.121802809468837e-64	2.0712494430766074e-10	4.452089122665184e-15	0.000031966664503907844	-1.39187766818434e-20	8.255292819780843e-18	6.898080175526461e-14	5.621587592355856e-13	2.587245602871276e-13
54300000	0.00498401646017594	1.9335340515191386e-49	8.121802809468837e-64	2.0712494430766074e-10	4.452089122665184e-15	0.000031966664503907844	-1.391873274643642e-20	8.255292819780843e-18	6.898080175526461e-14	5.621587592355856e-13	2.587245602871276e-13
54400000	0.00498401646017594	1.9335340515191386e-49	8.121802809468837e-64	2.0712494430766074e-10	4.452089122665184e-15	0.000031966664503907844	-1.3918688811029443e-20	8.255292819780843e-18	6.898080175526461e-14	5.621587592355856e-13	2.587245602871276e-13
54500000	0.00498401646017594	1.9335340515191386e-49	8.121802809468837e-64	2.0712494430766074e-10	4.452089122665184e-15	0.000031966664503907844	-1.3918644875622463e-20	8.255292819780843e-18	6.898080175526461e-14	5.621587592355856e-13	2.587245602871276e-13
54600000	0.00498401646017594	1.9335340515191386e-49	8.121802809468837e-64	2.0712494430766074e-10	4.452089122665184e-15	0.000031966664503907844	-1.3918600940215486e-20	8.255292819780843e-18	6.898080175526461e-14	5.621587592355856e-13	2.587245602871276e-13
54700000	0.00498401646017594	1.9335340515191386e-49	8.121802809468837e-64	2.0712494430766074e-10	4.452089122665184e-15	0.000031966664503907844	-1.3918557004808506e-20	8.255292819780843e-18	6.898080175526461e-14	5.621587592355856e-13	2.587245602871276e-13
54800000	0.00498401646017594	1.9335340515191386e-49	8.121802809468837e-64	2.0712494430766074e-10	4.452089122665184e-15	0.000031966664503907844	-1.391851306940153e-20	8.255292819780843e-18	6.898080175526461e-14	5.621587592355856e-13	2.587245602871276e-13
54900000	0.00498401646017594	1.9335340515191386e-49	8.121802809468837e-64	2.0712494430766074e-10	4.452089122665184e-15	0.000031966664503907844	-1.391846913399455e-20	8.255292819780843e-18	6.898080175526461e-14	5.621587592355856e-13	2.587245602871276e-13
55000000	0.00498401646017594	1.9335340515191386e-49	8.121802809468837e-64	2.0712494430766074e-10	4.452089122665184e-15	0.000031966664503907844	-1.3918425198587572e-20	8.255292819780843e-18	6.898080175526461e-14	5.621587592355856e-13	2.587245602871276e-13
55100000	0.00498401646017594	1.9335340515191386e-49	8.121802809468837e-64	2.0712494430766074e-10	4.452089122665184e-15	0.000031966664503907844	-1.3918381263180592e-20	8.255292819780843e-18	6.898080175526461e-14	5.621587592355856e-13	2.587245602871276e-13
55200000	0.00498401646017594	1.9335340515191386e-49	8.121802809468837e-64	2.0712494430766074e-10	4.452089122665184e-15	0.000031966664503907844	-1.3918337327773615e-20	8.255292819780843e-18	6.898080175526461e-14	5.621587592355856e-13	2.587245602871276e-13
55300000	0.00498401646017594	1.9335340515191386e-49	8.121802809468837e-64	2.0712494430766074e-10	4.452089122665184e-15	0.000031966664503907844	-1.3918293392366635e-20	8.255292819780843e-18	6.898080175526461e-14	5.621587592355856e-13	2.587245602871276e-13
55400000	0.00498401646017594	1.9335340515191386e-49	8.121802809468837e-64	2.0712494430766074e-10	4.452089122665184e-15	0.000031966664503907844	-1.3918249456959658e-20	8.255292819780843e-18	6.898080175526461e-14	5.621587592355856e-13	2.587245602871276e-13
55500000	0.00498401646017594	1.9335340515191386e-49	8.121802809468837e-64	2.0712494430766074e-10	4.452089122665184e-15	0.000031966664503907844	-1.3918205521552678e-20	8.255292819780843e-18	6.898080175526461e-14	5.621587592355856e-13	2.587245602871276e-13
55600000	0.00498401646017594	1.9335340515191386e-49	8.121802809468837e-64	2.0712494430766074e-10	4.452089122665184e-15	0.000031966664503907844	-1.39181615861457e-20	8.255292819780843e-18	6.898080175526461e-14	5.621587592355856e-13	2.587245602871276e-13
55700000	0.00498401646017594	1.9335340515191386e-49	8.121802809468837e-64	2.0712494430766074e-10	4.452089122665184e-15	0.000031966664503907844	-1.391811765073872e-20	8.255292819780843e-18	6.898080175526461e-14	5.621587592355856e-13	2.587245602871276e-13
55800000	0.00498401646017594	1.9335340515191386e-49	8.121802809468837e-64	2.0712494430766074e-10	4.452089122665184e-15	0.000031966664503907844	-1.3918073715331744e-20	8.255292819780843e-18	6.898080175526461e-14	5.621587592355856e-13	2.587245602871276e-13
55900000	0.00498401646017594	1.9335340515191386e-49	8.121802809468837e-64	2.0712494430766074e-10	4.452089122665184e-15	0.000031966664503907844	-1.3918029779924764e-20	8.255292819780843e-18	6.898080175526461e-14	5.621587592355856e-13	2.587245602871276e-13
56000000	0.00498401646017594	1.9335340515191386e-49	8.121802809468837e-64	2.0712494430766074e-10	4.452089122665184e-15	0.000031966664503907844	-1.3917985844517787e-20	8.255292819780843e-18	6.898080175526461e-14	5.621587592355856e-13	2.587245602871276e-13
56100000	0.00498401646017594	1.9335340515191386e-49	8.121802809468837e-64	2.0712494430766074e-10	4.452089122665184e-15	0.000031966664503907844	-1.3917941909110807e-20	8.255292819780843e-18	6.898080175526461e-14	5.621587592355856e-13	2.587245602871276e-13
56200000	0.00498401646017594	1.9335340515191386e-49	8.121802809468837e-64	2.0712494430766074e-10	4.452089122665184e-15	0.000031966664503907844	-1.3917897973703827e-20	8.255292819780843e-18	6.898080175526461e-14	5.621587592355856e-13	2.587245602871276e-13
56300000	0.00498401646017594	1.9335340515191386e-49	8.121802809468837e-64	2.0712494430766074e-10	4.452089122665184e-15	0.000031966664503907844	-1.391785403829685e-20	8.255292819780843e-18	6.898080175526461e-14	5.621587592355856e-13	2.587245602871276e-13
56400000	0.00498401646017594	1.9335340515191386e-49	8.121802809468837e-64	2.0712494430766074e-10	4.452089122665184e-15	0.000031966664503907844	-1.391781010288987e-20	8.255292819780843e-18	6.898080175526461e-14	5.621587592355856e-13	2.587245602871276e-13
56500000	0.00498401646017594	1.9335340515191386e-49	8.121802809468837e-64	2.0712494430766074e-10	4.452089122665184e-15	0.000031966664503907844	-1.3917766167482893e-20	8.255292819780843e-18	6.898080175526461e-14	5.621587592355856e-13	2.587245602871276e-13
56600000	0.00498401646017594	1.9335340515191386e-49	8.121802809468837e-64	2.0712494430766074e-10	4.452089122665184e-15	0.000031966664503907844	-1.3917722232075913e-20	8.255292819780843e-18	6.898080175526461e-14	5.621587592355856e-13	2.587245602871276e-13
56700000	0.00498401646017594	1.9335340515191386e-49	8.121802809468837e-64	2.0712494430766074e-10	4.452089122665184e-15	0.000031966664503907844	-1.3917678296668936e-20	8.255292819780843e-18	6.898080175526461e-14	5.621587592355856e-13	2.587245602871276e-13
56800000	0.00498401646017594	1.9335340515191386e-49	8.121802809468837e-64	2.0712494430766074e-10	4.452089122665184e-15	0.000031966664503907844	-1.3917634361261956e-20	8.255292819780843e-18	6.898080175526461e-14	5.621587592355856e-13	2.587245602871276e-13
56900000	0.00498401646017594	1.9335340515191386e-49	8.121802809468837e-64	2.0712494430766074e-10	4.452089122665184e-15	0.000031966664503907844	-1.391759042585498e-20	8.255292819780843e-18	6.898080175526461e-14	5.621587592355856e-13	2.587245602871276e-13
57000000	0.00498401646017594	1.9335340515191386e-49	8.121802809468837e-64	2.0712494430766074e-10	4.452089122665184e-15	0.000031966664503907844	-1.3917546490448e-20	8.255292819780843e-18	6.898080175526461e-14	5.621587592355856e-13	2.5872456028712767e-13
57100000	0.00498401646017594	1.9335340515191386e-49	8.121802809468837e-64	2.0712494430766074e-10	4.452089122665184e-15	0.000031966664503907844	-1.3917502555041022e-20	8.255292819780843e-18	6.898080175526461e-14	5.621587592355856e-13	2.5872456028712767e-13
57200000	0.00498401646017594	1.9335340515191386e-49	8.121802809468837e-64	2.0712494430766074e-10	4.452089122665184e-15	0.000031966664503907844	-1.3917458619634042e-20	8.255292819780843e-18	6.898080175526461e-14	5.621587592355856e-13	2.5872456028712767e-13
57300000	0.00498401646017594	1.9335340515191386e-49	8.121802809468837e-64	2.0712494430766074e-10	4.452089122665184e-15	0.000031966664503907844	-1.3917414684227065e-20	8.255292819780843e-18	6.898080175526461e-14	5.621587592355856e-13	2.5872456028712767e-13
57400000	0.00498401646017594	1.9335340515191386e-49	8.121802809468837e-64	2.0712494430766074e-10	4.452089122665184e-15	0.000031966664503907844	-1.3917370748820085e-20	8.255292819780843e-18	6.898080175526461e-14	5.621587592355856e-13	2.5872456028712767e-13
57500000	0.00498401646017594	1.9335340515191386e-49	8.121802809468837e-64	2.0712494430766074e-10	4.452089122665184e-15	0.000031966664503907844	-1.3917326813413108e-20	8.255292819780843e-18	6.898080175526461e-14	5.621587592355856e-13	2.5872456028712767e-13
57600000	0.00498401646017594	1.9335340515191386e-49	8.121802809468837e-64	2.0712494430766074e-10	4.452089122665184e-15	0.000031966664503907844	-1.3917282878006128e-20	8.255292819780843e-18	6.898080175526461e-14	5.621587592355856e-13	2.5872456028712767e-13
57700000	0.00498401646017594	1.9335340515191386e-49	8.121802809468837e-64	2.0712494430766074e-10	4.452089122665184e-15	0.000031966664503907844	-1.3917238942599152e-20	8.255292819780845e-18	6.898080175526461e-14	5.621587592355856e-13	2.5872456028712767e-13
57800000	0.00498401646017594	1.9335340515191386e-49	8.121802809468837e-64	2.0712494430766074e-10	4.452089122665184e-15	0.000031966664503907844	-1.3917195007192172e-20	8.255292819780845e-18	6.898080175526461e-14	5.621587592355856e-13	2.5872456028712767e-13
57900000	0.00498401646017594	1.9335340515191386e-49	8.121802809468837e-64	2.0712494430766074e-10	4.452089122665184e-15	0.000031966664503907844	-1.3917151071785195e-20	8.255292819780845e-18	6.898080175526461e-14	5.621587592355856e-13	2.5872456028712767e-13
58000000	0.00498401646017594	1.9335340515191386e-49	8.121802809468837e-64	2.0712494430766074e-10	4.452089122665184e-15	0.000031966664503907844	-1.3917107136378215e-20	8.255292819780845e-18	6.898080175526461e-14	5.621587592355856e-13	2.5872456028712767e-13
58100000	0.00498401646017594	1.9335340515191386e-49	8.121802809468837e-64	2.0712494430766074e-10	4.452089122665184e-15	0.000031966664503907844	-1.3917063200971238e-20	8.255292819780845e-18	6.898080175526461e-14	5.621587592355856e-13	2.5872456028712767e-13
58200000	0.00498401646017594	1.9335340515191386e-49	8.121802809468837e-64	2.0712494430766074e-10	4.452089122665184e-15	0.000031966664503907844	-1.3917019265564258e-20	8.255292819780845e-18	6.898080175526461e-14	5.621587592355856e-13	2.5872456028712767e-13
58300000	0.00498401646017594	1.9335340515191386e-49	8.121802809468837e-64	2.0712494430766074e-10	4.452089122665184e-15	0.000031966664503907844	-1.391697533015728e-20	8.255292819780845e-18	6.898080175526461e-14	5.621587592355856e-13	2.5872456028712767e-13
58400000	0.00498401646017594	1.9335340515191386e-49	8.121802809468837e-64	2.0712494430766074e-10	4.452089122665184e-15	0.000031966664503907844	-1.39169313947503e-20	8.255292819780845e-18	6.898080175526461e-14	5.621587592355856e-13	2.5872456028712767e-13
58500000	0.00498401646017594	1.9335340515191386e-49	8.121802809468837e-64	2.0712494430766074e-10	4.452089122665184e-15	0.000031966664503907844	-1.3916887459343324e-20	8.255292819780845e-18	6.898080175526461e-14	5.621587592355856e-13	2.5872456028712767e-13
58600000	0.00498401646017594	1.9335340515191386e-49	8.121802809468837e-64	2.0712494430766074e-10	4.452089122665184e-15	0.000031966664503907844	-1.3916843523936344e-20	8.255292819780845e-18	6.898080175526461e-14	5.621587592355856e-13	2.5872456028712767e-13
58700000	0.00498401646017594	1.9335340515191386e-49	8.121802809468837e-64	2.0712494430766074e-10	4.452089122665184e-15	0.000031966664503907844	-1.3916799588529367e-20	8.255292819780845e-18	6.898080175526461e-14	5.621587592355856e-13	2.5872456028712767e-13
58800000	0.00498401646017594	1.9335340515191386e-49	8.121802809468837e-64	2.0712494430766074e-10	4.452089122665184e-15	0.000031966664503907844	-1.3916755653122387e-20	8.255292819780845e-18	6.898080175526461e-14	5.621587592355856e-13	2.5872456028712767e-13
58900000	0.00498401646017594	1.9335340515191386e-49	8.121802809468837e-64	2.0712494430766074e-10	4.452089122665184e-15	0.000031966664503907844	-1.391671171771541e-20	8.255292819780845e-18	6.898080175526461e-14	5.621587592355856e-13	2.5872456028712767e-13
59000000	0.00498401646017594	1.9335340515191386e-49	8.121802809468837e-64	2.0712494430766074e-10	4.452089122665184e-15	0.000031966664503907844	-1.391666778230843e-20	8.255292819780845e-18	6.898080175526461e-14	5.621587592355856e-13	2.5872456028712767e-13
59100000	0.00498401646017594	1.9335340515191386e-49	8.121802809468837e-64	2.0712494430766074e-10	4.452089122665184e-15	0.000031966664503907844	-1.3916623846901453e-20	8.255292819780845e-18	6.898080175526461e-14	5.621587592355856e-13	2.5872456028712767e-13
59200000	0.00498401646017594	1.9335340515191386e-49	8.121802809468837e-64	2.0712494430766074e-10	4.452089122665184e-15	0.000031966664503907844	-1.3916579911494473e-20	8.255292819780845e-18	6.898080175526461e-14	5.621587592355856e-13	2.5872456028712767e-13
59300000	0.00498401646017594	1.9335340515191386e-49	8.121802809468837e-64	2.0712494430766074e-10	4.452089122665184e-15	0.000031966664503907844	-1.3916535976087496e-20	8.255292819780845e-18	6.898080175526461e-14	5.621587592355856e-13	2.5872456028712767e-13
59400000	0.00498401646017594	1.9335340515191386e-49	8.121802809468837e-64	2.0712494430766074e-10	4.452089122665184e-15	0.000031966664503907844	-1.3916492040680516e-20	8.255292819780845e-18	6.898080175526461e-14	5.621587592355856e-13	2.5872456028712767e-13
59500000	0.00498401646017594	1.9335340515191386e-49	8.121802809468837e-64	2.0712494430766074e-10	4.452089122665184e-15	0.000031966664503907844	-1.391644810527354e-20	8.255292819780845e-18	6.898080175526461e-14	5.621587592355856e-13	2.5872456028712767e-13
59600000	0.00498401646017594	1.9335340515191386e-49	8.121802809468837e-64	2.0712494430766074e-10	4.452089122665184e-15	0.000031966664503907844	-1.391640416986656e-20	8.255292819780845e-18	6.898080175526461e-14	5.621587592355856e-13	2.5872456028712767e-13
59700000	0.00498401646017594	1.9335340515191386e-49	8.121802809468837e-64	2.0712494430766074e-10	4.452089122665184e-15	0.000031966664503907844	-1.3916360234459582e-20	8.255292819780845e-18	6.898080175526461e-14	5.621587592355856e-13	2.5872456028712767e-13
59800000	0.00498401646017594	1.9335340515191386e-49	8.121802809468837e-64	2.0712494430766074e-10	4.452089122665184e-15	0.000031966664503907844	-1.3916316299052602e-20	8.255292819780845e-18	6.898080175526461e-14	5.621587592355856e-13	2.5872456028712767e-13
59900000	0.00498401646017594	1.9335340515191386e-49	8.121802809468837e-64	2.0712494430766074e-10	4.452089122665184e-15	0.000031966664503907844	-1.3916272363645625e-20	8.255292819780845e-18	6.898080175526461e-14	5.621587592355856e-13	2.5872456028712767e-13
60000000	0.00498401646017594	1.9335340515191386e-49	8.121802809468837e-64	2.0712494430766074e-10	4.452089122665184e-15	0.000031966664503907844	-1.3916228428238645e-20	8.255292819780845e-18	6.898080175526461e-14	5.621587592355856e-13	2.5872456028712767e-13
60100000	0.00498401646017594	1.9335340515191386e-49	8.121802809468837e-64	2.0712494430766074e-10	4.452089122665184e-15	0.000031966664503907844	-1.3916184492831668e-20	8.255292819780845e-18	6.898080175526461e-14	5.621587592355856e-13	2.5872456028712767e-13
60200000	0.00498401646017594	1.9335340515191386e-49	8.121802809468837e-64	2.0712494430766074e-10	4.452089122665184e-15	0.000031966664503907844	-1.3916140557424688e-20	8.255292819780845e-18	6.898080175526461e-14	5.621587592355856e-13	2.5872456028712767e-13
60300000	0.00498401646017594	1.9335340515191386e-49	8.121802809468837e-64	2.0712494430766074e-10	4.452089122665184e-15	0.000031966664503907844	-1.391609662201771e-20	8.255292819780845e-18	6.898080175526461e-14	5.621587592355856e-13	2.5872456028712767e-13
60400000	0.00498401646017594	1.9335340515191386e-49	8.121802809468837e-64	2.0712494430766074e-10	4.452089122665184e-15	0.000031966664503907844	-1.391605268661073e-20	8.255292819780845e-18	6.898080175526461e-14	5.621587592355856e-13	2.5872456028712767e-13
60500000	0.00498401646017594	1.9335340515191386e-49	8.121802809468837e-64	2.0712494430766074e-10	4.452089122665184e-15	0.000031966664503907844	-1.3916008751203754e-20	8.255292819780845e-18	6.898080175526461e-14	5.621587592355856e-13	2.5872456028712767e-13
60600000	0.00498401646017594	1.9335340515191386e-49	8.121802809468837e-64	2.0712494430766074e-10	4.452089122665184e-15	0.000031966664503907844	-1.3915964815796774e-20	8.255292819780845e-18	6.898080175526461e-14	5.621587592355856e-13	2.5872456028712767e-13
60700000	0.00498401646017594	1.9335340515191386e-49	8.121802809468837e-64	2.0712494430766074e-10	4.452089122665184e-15	0.000031966664503907844	-1.3915920880389797e-20	8.255292819780845e-18	6.898080175526461e-14	5.621587592355856e-13	2.5872456028712767e-13
60800000	0.00498401646017594	1.9335340515191386e-49	8.121802809468837e-64	2.0712494430766074e-10	4.452089122665184e-15	0.000031966664503907844	-1.3915876944982817e-20	8.255292819780845e-18	6.898080175526461e-14	5.621587592355856e-13	2.5872456028712767e-13
60900000	0.00498401646017594	1.9335340515191386e-49	8.121802809468837e-64	2.0712494430766074e-10	4.452089122665184e-15	0.000031966664503907844	-1.3915833009575837e-20	8.255292819780845e-18	6.898080175526461e-14	5.621587592355856e-13	2.5872456028712767e-13
61000000	0.00498401646017594	1.9335340515191386e-49	8.121802809468837e-64	2.0712494430766074e-10	4.452089122665184e-15	0.000031966664503907844	-1.391578907416886e-20	8.255292819780845e-18	6.898080175526461e-14	5.621587592355856e-13	2.5872456028712767e-13
61100000	0.00498401646017594	1.9335340515191386e-49	8.121802809468837e-64	2.0712494430766074e-10	4.452089122665184e-15	0.000031966664503907844	-1.391574513876188e-20	8.255292819780845e-18	6.898080175526461e-14	5.621587592355856e-13	2.5872456028712767e-13
61200000	0.00498401646017594	1.9335340515191386e-49	8.121802809468837e-64	2.0712494430766074e-10	4.452089122665184e-15	0.000031966664503907844	-1.3915701203354903e-20	8.255292819780845e-18	6.898080175526461e-14	5.621587592355856e-13	2.5872456028712767e-13
61300000	0.00498401646017594	1.9335340515191386e-49	8.121802809468837e-64	2.0712494430766074e-10	4.452089122665184e-15	0.000031966664503907844	-1.3915657267947923e-20	8.255292819780845e-18	6.898080175526461e-14	5.621587592355856e-13	2.5872456028712767e-13
61400000	0.00498401646017594	1.9335340515191386e-49	8.121802809468837e-64	2.0712494430766074e-10	4.452089122665184e-15	0.000031966664503907844	-1.3915613332540946e-20	8.255292819780845e-18	6.898080175526461e-14	5.621587592355856e-13	2.5872456028712767e-13
61500000	0.00498401646017594	1.9335340515191386e-49	8.121802809468837e-64	2.0712494430766074e-10	4.452089122665184e-15	0.000031966664503907844	-1.3915569397133966e-20	8.255292819780845e-18	6.898080175526461e-14	5.621587592355856e-13	2.5872456028712767e-13
61600000	0.00498401646017594	1.9335340515191386e-49	8.121802809468837e-64	2.0712494430766074e-10	4.452089122665184e-15	0.000031966664503907844	-1.391552546172699e-20	8.255292819780845e-18	6.898080175526461e-14	5.621587592355856e-13	2.5872456028712767e-13
61700000	0.00498401646017594	1.9335340515191386e-49	8.121802809468837e-64	2.0712494430766074e-10	4.452089122665184e-15	0.000031966664503907844	-1.391548152632001e-20	8.255292819780845e-18	6.898080175526461e-14	5.621587592355856e-13	2.5872456028712767e-13
61800000	0.00498401646017594	1.9335340515191386e-49	8.121802809468837e-64	2.0712494430766074e-10	4.452089122665184e-15	0.000031966664503907844	-1.3915437590913032e-20	8.255292819780845e-18	6.898080175526461e-14	5.621587592355856e-13	2.5872456028712767e-13
61900000	0.00498401646017594	1.9335340515191386e-49	8.121802809468837e-64	2.0712494430766074e-10	4.452089122665184e-15	0.000031966664503907844	-1.3915393655506052e-20	8.255292819780845e-18	6.898080175526461e-14	5.621587592355856e-13	2.5872456028712767e-13
62000000	0.00498401646017594	1.9335340515191386e-49	8.121802809468837e-64	2.0712494430766074e-10	4.452089122665184e-15	0.000031966664503907844	-1.3915349720099075e-20	8.255292819780845e-18	6.898080175526461e-14	5.621587592355856e-13	2.5872456028712767e-13
62100000	0.00498401646017594	1.9335340515191386e-49	8.121802809468837e-64	2.0712494430766074e-10	4.452089122665184e-15	0.000031966664503907844	-1.3915305784692095e-20	8.255292819780845e-18	6.898080175526461e-14	5.621587592355856e-13	2.5872456028712767e-13
62200000	0.00498401646017594	1.9335340515191386e-49	8.121802809468837e-64	2.0712494430766074e-10	4.452089122665184e-15	0.000031966664503907844	-1.3915261849285118e-20	8.255292819780845e-18	6.898080175526461e-14	5.621587592355856e-13	2.5872456028712767e-13
62300000	0.00498401646017594	1.9335340515191386e-49	8.121802809468837e-64	2.0712494430766074e-10	4.452089122665184e-15	0.000031966664503907844	-1.3915217913878138e-20	8.255292819780845e-18	6.898080175526461e-14	5.621587592355856e-13	2.5872456028712767e-13
62400000	0.00498401646017594	1.9335340515191386e-49	8.121802809468837e-64	2.0712494430766074e-10	4.452089122665184e-15	0.000031966664503907844	-1.391517397847116e-20	8.255292819780845e-18	6.898080175526461e-14	5.621587592355856e-13	2.5872456028712767e-13
62500000	0.00498401646017594	1.9335340515191386e-49	8.121802809468837e-64	2.0712494430766074e-10	4.452089122665184e-15	0.000031966664503907844	-1.391513004306418e-20	8.255292819780845e-18	6.898080175526461e-14	5.621587592355856e-13	2.5872456028712767e-13
62600000	0.00498401646017594	1.9335340515191386e-49	8.121802809468837e-64	2.0712494430766074e-10	4.452089122665184e-15	0.000031966664503907844	-1.3915086107657204e-20	8.255292819780845e-18	6.898080175526461e-14	5.621587592355856e-13	2.5872456028712767e-13
62700000	0.00498401646017594	1.9335340515191386e-49	8.121802809468837e-64	2.0712494430766074e-10	4.452089122665184e-15	0.000031966664503907844	-1.3915042172250224e-20	8.255292819780845e-18	6.898080175526461e-14	5.621587592355856e-13	2.5872456028712767e-13
62800000	0.00498401646017594	1.9335340515191386e-49	8.121802809468837e-64	2.0712494430766074e-10	4.452089122665184e-15	0.000031966664503907844	-1.3914998236843248e-20	8.255292819780845e-18	6.898080175526461e-14	5.621587592355856e-13	2.5872456028712767e-13
62900000	0.00498401646017594	1.9335340515191386e-49	8.121802809468837e-64	2.0712494430766074e-10	4.452089122665184e-15	0.000031966664503907844	-1.3914954301436268e-20	8.255292819780845e-18	6.898080175526461e-14	5.621587592355856e-13	2.5872456028712767e-13
63000000	0.00498401646017594	1.9335340515191386e-49	8.121802809468837e-64	2.0712494430766074e-10	4.452089122665184e-15	0.000031966664503907844	-1.391491036602929e-20	8.255292819780845e-18	6.898080175526461e-14	5.621587592355856e-13	2.5872456028712767e-13
63100000	0.00498401646017594	1.9335340515191386e-49	8.121802809468837e-64	2.0712494430766074e-10	4.452089122665184e-15	0.000031966664503907844	-1.391486643062231e-20	8.255292819780845e-18	6.898080175526461e-14	5.621587592355856e-13	2.5872456028712767e-13
63200000	0.00498401646017594	1.9335340515191386e-49	8.121802809468837e-64	2.0712494430766074e-10	4.452089122665184e-15	0.000031966664503907844	-1.3914822495215334e-20	8.255292819780845e-18	6.898080175526461e-14	5.621587592355856e-13	2.5872456028712767e-13
63300000	0.00498401646017594	1.9335340515191386e-49	8.121802809468837e-64	2.0712494430766074e-10	4.452089122665184e-15	0.000031966664503907844	-1.3914778559808354e-20	8.255292819780845e-18	6.898080175526461e-14	5.621587592355856e-13	2.5872456028712767e-13
63400000	0.00498401646017594	1.9335340515191386e-49	8.121802809468837e-64	2.0712494430766074e-10	4.452089122665184e-15	0.000031966664503907844	-1.3914734624401377e-20	8.255292819780845e-18	6.898080175526461e-14	5.621587592355856e-13	2.5872456028712767e-13
63500000	0.00498401646017594	1.9335340515191386e-49	8.121802809468837e-64	2.0712494430766074e-10	4.452089122665184e-15	0.000031966664503907844	-1.3914690688994397e-20	8.255292819780845e-18	6.898080175526461e-14	5.621587592355856e-13	2.5872456028712767e-13
63600000	0.00498401646017594	1.9335340515191386e-49	8.121802809468837e-64	2.0712494430766074e-10	4.452089122665184e-15	0.000031966664503907844	-1.391464675358742e-20	8.255292819780845e-18	6.898080175526461e-14	5.621587592355856e-13	2.5872456028712767e-13
63700000	0.00498401646017594	1.9335340515191386e-49	8.121802809468837e-64	2.0712494430766074e-10	4.452089122665184e-15	0.000031966664503907844	-1.391460281818044e-20	8.255292819780845e-18	6.898080175526461e-14	5.621587592355856e-13	2.5872456028712767e-13
63800000	0.00498401646017594	1.9335340515191386e-49	8.121802809468837e-64	2.0712494430766074e-10	4.452089122665184e-15	0.000031966664503907844	-1.3914558882773463e-20	8.255292819780845e-18	6.898080175526461e-14	5.621587592355856e-13	2.5872456028712767e-13
63900000	0.00498401646017594	1.9335340515191386e-49	8.121802809468837e-64	2.0712494430766074e-10	4.452089122665184e-15	0.000031966664503907844	-1.3914514947366483e-20	8.255292819780845e-18	6.898080175526461e-14	5.621587592355856e-13	2.5872456028712767e-13
64000000	0.00498401646017594	1.9335340515191386e-49	8.121802809468837e-64	2.0712494430766074e-10	4.452089122665184e-15	0.000031966664503907844	-1.3914471011959506e-20	8.255292819780845e-18	6.898080175526461e-14	5.621587592355856e-13	2.5872456028712767e-13
64100000	0.00498401646017594	1.9335340515191386e-49	8.121802809468837e-64	2.0712494430766074e-10	4.452089122665184e-15	0.000031966664503907844	-1.3914427076552526e-20	8.255292819780845e-18	6.898080175526461e-14	5.621587592355856e-13	2.5872456028712767e-13
64200000	0.00498401646017594	1.9335340515191382e-49	8.121802809468837e-64	2.0712494430766074e-10	4.452089122665184e-15	0.000031966664503907844	-1.391438314114555e-20	8.255292819780845e-18	6.898080175526461e-14	5.621587592355856e-13	2.5872456028712767e-13
64300000	0.00498401646017594	1.9335340515191382e-49	8.121802809468837e-64	2.0712494430766074e-10	4.452089122665184e-15	0.000031966664503907844	-1.391433920573857e-20	8.255292819780845e-18	6.898080175526461e-14	5.621587592355856e-13	2.5872456028712767e-13
64400000	0.00498401646017594	1.9335340515191382e-49	8.121802809468837e-64	2.0712494430766074e-10	4.452089122665184e-15	0.000031966664503907844	-1.3914295270331592e-20	8.255292819780845e-18	6.898080175526461e-14	5.621587592355856e-13	2.5872456028712767e-13
64500000	0.00498401646017594	1.9335340515191382e-49	8.121802809468837e-64	2.0712494430766074e-10	4.452089122665184e-15	0.000031966664503907844	-1.3914251334924612e-20	8.255292819780845e-18	6.898080175526461e-14	5.621587592355856e-13	2.5872456028712767e-13
64600000	0.00498401646017594	1.9335340515191382e-49	8.121802809468837e-64	2.0712494430766074e-10	4.452089122665184e-15	0.000031966664503907844	-1.3914207399517635e-20	8.255292819780845e-18	6.898080175526461e-14	5.621587592355856e-13	2.5872456028712767e-13
64700000	0.00498401646017594	1.9335340515191382e-49	8.121802809468837e-64	2.0712494430766074e-10	4.452089122665184e-15	0.000031966664503907844	-1.3914163464110655e-20	8.255292819780845e-18	6.898080175526461e-14	5.621587592355856e-13	2.5872456028712767e-13
64800000	0.00498401646017594	1.9335340515191382e-49	8.121802809468837e-64	2.0712494430766074e-10	4.452089122665184e-15	0.000031966664503907844	-1.3914119528703678e-20	8.255292819780845e-18	6.898080175526461e-14	5.621587592355856e-13	2.5872456028712767e-13
64900000	0.00498401646017594	1.9335340515191382e-49	8.121802809468837e-64	2.0712494430766074e-10	4.452089122665184e-15	0.000031966664503907844	-1.3914075593296698e-20	8.255292819780845e-18	6.898080175526461e-14	5.621587592355856e-13	2.5872456028712767e-13
65000000	0.00498401646017594	1.9335340515191382e-49	8.121802809468837e-64	2.0712494430766074e-10	4.452089122665184e-15	0.000031966664503907844	-1.391403165788972e-20	8.255292819780845e-18	6.898080175526461e-14	5.621587592355856e-13	2.5872456028712767e-13
65100000	0.00498401646017594	1.9335340515191382e-49	8.121802809468837e-64	2.0712494430766074e-10	4.452089122665184e-15	0.000031966664503907844	-1.391398772248274e-20	8.255292819780845e-18	6.898080175526461e-14	5.621587592355856e-13	2.5872456028712767e-13
65200000	0.00498401646017594	1.9335340515191382e-49	8.121802809468837e-64	2.0712494430766074e-10	4.452089122665184e-15	0.000031966664503907844	-1.3913943787075764e-20	8.255292819780845e-18	6.898080175526461e-14	5.621587592355856e-13	2.5872456028712767e-13
65300000	0.00498401646017594	1.9335340515191382e-49	8.121802809468837e-64	2.0712494430766074e-10	4.452089122665184e-15	0.000031966664503907844	-1.3913899851668784e-20	8.255292819780845e-18	6.898080175526461e-14	5.621587592355856e-13	2.5872456028712767e-13
65400000	0.00498401646017594	1.9335340515191382e-49	8.121802809468837e-64	2.0712494430766074e-10	4.452089122665184e-15	0.000031966664503907844	-1.3913855916261807e-20	8.255292819780845e-18	6.898080175526461e-14	5.621587592355856e-13	2.5872456028712767e-13
65500000	0.00498401646017594	1.9335340515191382e-49	8.121802809468837e-64	2.0712494430766074e-10	4.452089122665184e-15	0.000031966664503907844	-1.3913811980854827e-20	8.255292819780845e-18	6.898080175526461e-14	5.621587592355856e-13	2.5872456028712767e-13
65600000	0.00498401646017594	1.9335340515191382e-49	8.121802809468837e-64	2.0712494430766074e-10	4.452089122665184e-15	0.000031966664503907844	-1.391376804544785e-20	8.255292819780845e-18	6.898080175526461e-14	5.621587592355856e-13	2.5872456028712767e-13
65700000	0.00498401646017594	1.9335340515191382e-49	8.121802809468837e-64	2.0712494430766074e-10	4.452089122665184e-15	0.000031966664503907844	-1.391372411004087e-20	8.255292819780845e-18	6.898080175526461e-14	5.621587592355856e-13	2.5872456028712767e-13
65800000	0.00498401646017594	1.9335340515191382e-49	8.121802809468837e-64	2.0712494430766074e-10	4.452089122665184e-15	0.000031966664503907844	-1.3913680174633893e-20	8.255292819780845e-18	6.898080175526461e-14	5.621587592355856e-13	2.5872456028712767e-13
65900000	0.00498401646017594	1.9335340515191382e-49	8.121802809468837e-64	2.0712494430766074e-10	4.452089122665184e-15	0.000031966664503907844	-1.3913636239226913e-20	8.255292819780845e-18	6.898080175526461e-14	5.621587592355856e-13	2.5872456028712767e-13
66000000	0.00498401646017594	1.9335340515191382e-49	8.121802809468837e-64	2.0712494430766074e-10	4.452089122665184e-15	0.000031966664503907844	-1.3913592303819936e-20	8.255292819780845e-18	6.898080175526461e-14	5.621587592355856e-13	2.5872456028712767e-13
66100000	0.00498401646017594	1.9335340515191382e-49	8.121802809468837e-64	2.0712494430766074e-10	4.452089122665184e-15	0.000031966664503907844	-1.3913548368412956e-20	8.255292819780845e-18	6.89808017552646e-14	5.621587592355856e-13	2.5872456028712767e-13
66200000	0.00498401646017594	1.9335340515191382e-49	8.121802809468837e-64	2.0712494430766074e-10	4.452089122665184e-15	0.000031966664503907844	-1.3913504433005976e-20	8.255292819780845e-18	6.89808017552646e-14	5.621587592355856e-13	2.5872456028712767e-13
66300000	0.00498401646017594	1.9335340515191382e-49	8.121802809468837e-64	2.0712494430766074e-10	4.452089122665184e-15	0.000031966664503907844	-1.3913460497599e-20	8.255292819780845e-18	6.89808017552646e-14	5.621587592355856e-13	2.5872456028712767e-13
66400000	0.00498401646017594	1.9335340515191382e-49	8.121802809468837e-64	2.0712494430766074e-10	4.452089122665184e-15	0.000031966664503907844	-1.391341656219202e-20	8.255292819780845e-18	6.89808017552646e-14	5.621587592355856e-13	2.5872456028712767e-13
66500000	0.00498401646017594	1.9335340515191382e-49	8.121802809468837e-64	2.0712494430766074e-10	4.452089122665184e-15	0.000031966664503907844	-1.3913372626785042e-20	8.255292819780845e-18	6.89808017552646e-14	5.621587592355856e-13	2.5872456028712767e-13
66600000	0.00498401646017594	1.9335340515191382e-49	8.121802809468837e-64	2.0712494430766074e-10	4.452089122665184e-15	0.000031966664503907844	-1.3913328691378062e-20	8.255292819780845e-18	6.89808017552646e-14	5.621587592355856e-13	2.5872456028712767e-13
66700000	0.00498401646017594	1.9335340515191382e-49	8.121802809468837e-64	2.0712494430766074e-10	4.452089122665184e-15	0.000031966664503907844	-1.3913284755971085e-20	8.255292819780845e-18	6.89808017552646e-14	5.621587592355856e-13	2.5872456028712767e-13
66800000	0.00498401646017594	1.9335340515191382e-49	8.121802809468837e-64	2.0712494430766074e-10	4.452089122665184e-15	0.000031966664503907844	-1.3913240820564105e-20	8.255292819780845e-18	6.89808017552646e-14	5.621587592355856e-13	2.5872456028712767e-13
66900000	0.00498401646017594	1.9335340515191382e-49	8.121802809468837e-64	2.0712494430766074e-10	4.452089122665184e-15	0.000031966664503907844	-1.3913196885157128e-20	8.255292819780845e-18	6.89808017552646e-14	5.621587592355856e-13	2.5872456028712767e-13
67000000	0.00498401646017594	1.9335340515191382e-49	8.121802809468837e-64	2.0712494430766074e-10	4.452089122665184e-15	0.00003196666450390785	-1.3913152949750148e-20	8.255292819780845e-18	6.89808017552646e-14	5.621587592355856e-13	2.5872456028712767e-13
67100000	0.00498401646017594	1.9335340515191382e-49	8.121802809468837e-64	2.0712494430766074e-10	4.452089122665184e-15	0.00003196666450390785	-1.391310901434317e-20	8.255292819780845e-18	6.89808017552646e-14	5.621587592355856e-13	2.5872456028712767e-13
67200000	0.00498401646017594	1.933534051519138e-49	8.121802809468837e-64	2.0712494430766074e-10	4.452089122665184e-15	0.00003196666450390785	-1.391306507893619e-20	8.255292819780845e-18	6.89808017552646e-14	5.621587592355856e-13	2.5872456028712767e-13
67300000	0.00498401646017594	1.933534051519138e-49	8.121802809468837e-64	2.0712494430766074e-10	4.452089122665184e-15	0.00003196666450390785	-1.3913021143529214e-20	8.255292819780845e-18	6.89808017552646e-14	5.621587592355856e-13	2.5872456028712767e-13
67400000	0.00498401646017594	1.933534051519138e-49	8.121802809468837e-64	2.0712494430766074e-10	4.452089122665184e-15	0.00003196666450390785	-1.3912977208122234e-20	8.255292819780845e-18	6.89808017552646e-14	5.621587592355856e-13	2.5872456028712767e-13
67500000	0.00498401646017594	1.933534051519138e-49	8.121802809468837e-64	2.0712494430766074e-10	4.452089122665184e-15	0.00003196666450390785	-1.3912933272715257e-20	8.255292819780845e-18	6.89808017552646e-14	5.621587592355856e-13	2.5872456028712767e-13
67600000	0.00498401646017594	1.933534051519138e-49	8.121802809468837e-64	2.0712494430766074e-10	4.452089122665184e-15	0.00003196666450390785	-1.3912889337308277e-20	8.255292819780845e-18	6.89808017552646e-14	5.621587592355856e-13	2.5872456028712767e-13
67700000	0.00498401646017594	1.933534051519138e-49	8.121802809468837e-64	2.0712494430766074e-10	4.452089122665184e-15	0.00003196666450390785	-1.39128454019013e-20	8.255292819780845e-18	6.89808017552646e-14	5.621587592355856e-13	2.5872456028712767e-13
67800000	0.00498401646017594	1.933534051519138e-49	8.121802809468837e-64	2.0712494430766074e-10	4.452089122665184e-15	0.00003196666450390785	-1.391280146649432e-20	8.255292819780845e-18	6.89808017552646e-14	5.621587592355856e-13	2.5872456028712767e-13
67900000	0.00498401646017594	1.933534051519138e-49	8.121802809468837e-64	2.0712494430766074e-10	4.452089122665184e-15	0.00003196666450390785	-1.3912757531087344e-20	8.255292819780845e-18	6.89808017552646e-14	5.621587592355856e-13	2.5872456028712767e-13
68000000	0.00498401646017594	1.933534051519138e-49	8.121802809468837e-64	2.0712494430766074e-10	4.452089122665184e-15	0.00003196666450390785	-1.3912713595680364e-20	8.255292819780845e-18	6.89808017552646e-14	5.621587592355856e-13	2.5872456028712767e-13
68100000	0.00498401646017594	1.933534051519138e-49	8.121802809468837e-64	2.0712494430766074e-10	4.452089122665184e-15	0.00003196666450390785	-1.3912669660273387e-20	8.255292819780845e-18	6.89808017552646e-14	5.621587592355856e-13	2.5872456028712767e-13
68200000	0.00498401646017594	1.933534051519138e-49	8.121802809468837e-64	2.0712494430766074e-10	4.452089122665184e-15	0.00003196666450390785	-1.3912625724866407e-20	8.255292819780845e-18	6.89808017552646e-14	5.621587592355856e-13	2.5872456028712767e-13
68300000	0.00498401646017594	1.933534051519138e-49	8.121802809468837e-64	2.0712494430766074e-10	4.452089122665184e-15	0.00003196666450390785	-1.391258178945943e-20	8.255292819780845e-18	6.89808017552646e-14	5.621587592355856e-13	2.5872456028712767e-13
68400000	0.00498401646017594	1.933534051519138e-49	8.121802809468837e-64	2.0712494430766074e-10	4.452089122665184e-15	0.00003196666450390785	-1.391253785405245e-20	8.255292819780845e-18	6.89808017552646e-14	5.621587592355856e-13	2.5872456028712767e-13
68500000	0.00498401646017594	1.933534051519138e-49	8.121802809468837e-64	2.0712494430766074e-10	4.452089122665184e-15	0.00003196666450390785	-1.3912493918645473e-20	8.255292819780845e-18	6.89808017552646e-14	5.621587592355856e-13	2.5872456028712767e-13
68600000	0.00498401646017594	1.933534051519138e-49	8.121802809468837e-64	2.0712494430766074e-10	4.452089122665184e-15	0.00003196666450390785	-1.3912449983238493e-20	8.255292819780845e-18	6.89808017552646e-14	5.621587592355856e-13	2.5872456028712767e-13
68700000	0.00498401646017594	1.933534051519138e-49	8.121802809468837e-64	2.0712494430766074e-10	4.452089122665184e-15	0.00003196666450390785	-1.3912406047831516e-20	8.255292819780845e-18	6.89808017552646e-14	5.621587592355856e-13	2.5872456028712767e-13
68800000	0.00498401646017594	1.933534051519138e-49	8.121802809468837e-64	2.0712494430766074e-10	4.452089122665184e-15	0.00003196666450390785	-1.3912362112424536e-20	8.255292819780845e-18	6.89808017552646e-14	5.621587592355856e-13	2.5872456028712767e-13
68900000	0.00498401646017594	1.933534051519138e-49	8.121802809468837e-64	2.0712494430766074e-10	4.452089122665184e-15	0.00003196666450390785	-1.391231817701756e-20	8.255292819780845e-18	6.89808017552646e-14	5.621587592355856e-13	2.5872456028712767e-13
69000000	0.00498401646017594	1.933534051519138e-49	8.121802809468837e-64	2.0712494430766074e-10	4.452089122665184e-15	0.00003196666450390785	-1.391227424161058e-20	8.255292819780845e-18	6.89808017552646e-14	5.621587592355856e-13	2.5872456028712767e-13
69100000	0.00498401646017594	1.933534051519138e-49	8.121802809468837e-64	2.0712494430766074e-10	4.452089122665184e-15	0.00003196666450390785	-1.3912230306203602e-20	8.255292819780845e-18	6.89808017552646e-14	5.621587592355856e-13	2.5872456028712767e-13
69200000	0.00498401646017594	1.933534051519138e-49	8.121802809468837e-64	2.0712494430766074e-10	4.452089122665184e-15	0.00003196666450390785	-1.3912186370796622e-20	8.255292819780845e-18	6.89808017552646e-14	5.621587592355856e-13	2.5872456028712767e-13
69300000	0.00498401646017594	1.933534051519138e-49	8.121802809468837e-64	2.0712494430766074e-10	4.452089122665184e-15	0.00003196666450390785	-1.3912142435389645e-20	8.255292819780845e-18	6.89808017552646e-14	5.621587592355856e-13	2.5872456028712767e-13
69400000	0.00498401646017594	1.933534051519138e-49	8.121802809468837e-64	2.0712494430766074e-10	4.452089122665184e-15	0.00003196666450390785	-1.3912098499982665e-20	8.255292819780845e-18	6.89808017552646e-14	5.621587592355856e-13	2.5872456028712767e-13
69500000	0.00498401646017594	1.933534051519138e-49	8.121802809468837e-64	2.0712494430766074e-10	4.452089122665184e-15	0.00003196666450390785	-1.3912054564575688e-20	8.255292819780845e-18	6.89808017552646e-14	5.621587592355856e-13	2.5872456028712767e-13
69600000	0.00498401646017594	1.933534051519138e-49	8.121802809468837e-64	2.0712494430766074e-10	4.452089122665184e-15	0.00003196666450390785	-1.3912010629168708e-20	8.255292819780845e-18	6.89808017552646e-14	5.621587592355856e-13	2.5872456028712767e-13
69700000	0.00498401646017594	1.933534051519138e-49	8.121802809468837e-64	2.0712494430766074e-10	4.452089122665184e-15	0.00003196666450390785	-1.391196669376173e-20	8.255292819780845e-18	6.89808017552646e-14	5.621587592355856e-13	2.5872456028712767e-13
69800000	0.00498401646017594	1.933534051519138e-49	8.121802809468837e-64	2.0712494430766074e-10	4.452089122665184e-15	0.00003196666450390785	-1.391192275835475e-20	8.255292819780845e-18	6.89808017552646e-14	5.621587592355856e-13	2.5872456028712767e-13
69900000	0.00498401646017594	1.9335340515191374e-49	8.121802809468837e-64	2.0712494430766074e-10	4.452089122665184e-15	0.00003196666450390785	-1.3911878822947774e-20	8.255292819780845e-18	6.89808017552646e-14	5.621587592355856e-13	2.5872456028712767e-13
70000000	0.00498401646017594	1.9335340515191374e-49	8.121802809468837e-64	2.0712494430766074e-10	4.452089122665184e-15	0.00003196666450390785	-1.3911834887540794e-20	8.255292819780845e-18	6.89808017552646e-14	5.621587592355856e-13	2.5872456028712767e-13
70100000	0.00498401646017594	1.9335340515191374e-49	8.121802809468837e-64	2.0712494430766074e-10	4.452089122665184e-15	0.00003196666450390785	-1.3911790952133817e-20	8.255292819780845e-18	6.89808017552646e-14	5.621587592355856e-13	2.5872456028712767e-13
70200000	0.00498401646017594	1.9335340515191374e-49	8.121802809468837e-64	2.0712494430766074e-10	4.452089122665184e-15	0.00003196666450390785	-1.3911747016726837e-20	8.255292819780845e-18	6.89808017552646e-14	5.621587592355856e-13	2.5872456028712767e-13
70300000	0.00498401646017594	1.9335340515191374e-49	8.121802809468837e-64	2.0712494430766074e-10	4.452089122665184e-15	0.00003196666450390785	-1.391170308131986e-20	8.255292819780845e-18	6.89808017552646e-14	5.621587592355856e-13	2.5872456028712767e-13
70400000	0.00498401646017594	1.9335340515191374e-49	8.121802809468837e-64	2.0712494430766074e-10	4.452089122665184e-15	0.00003196666450390785	-1.391165914591288e-20	8.255292819780845e-18	6.89808017552646e-14	5.621587592355856e-13	2.5872456028712767e-13
70500000	0.00498401646017594	1.9335340515191374e-49	8.121802809468837e-64	2.0712494430766074e-10	4.452089122665184e-15	0.00003196666450390785	-1.3911615210505903e-20	8.255292819780845e-18	6.89808017552646e-14	5.621587592355856e-13	2.5872456028712767e-13
70600000	0.00498401646017594	1.9335340515191374e-49	8.121802809468837e-64	2.0712494430766074e-10	4.452089122665184e-15	0.00003196666450390785	-1.3911571275098923e-20	8.255292819780845e-18	6.89808017552646e-14	5.621587592355856e-13	2.5872456028712767e-13
70700000	0.00498401646017594	1.9335340515191374e-49	8.121802809468837e-64	2.0712494430766074e-10	4.452089122665184e-15	0.00003196666450390785	-1.3911527339691946e-20	8.255292819780845e-18	6.89808017552646e-14	5.621587592355856e-13	2.5872456028712767e-13
70800000	0.00498401646017594	1.9335340515191374e-49	8.121802809468837e-64	2.0712494430766074e-10	4.452089122665184e-15	0.00003196666450390785	-1.3911483404284966e-20	8.255292819780845e-18	6.89808017552646e-14	5.621587592355856e-13	2.5872456028712767e-13
70900000	0.00498401646017594	1.9335340515191374e-49	8.121802809468837e-64	2.0712494430766074e-10	4.452089122665184e-15	0.00003196666450390785	-1.3911439468877986e-20	8.255292819780845e-18	6.89808017552646e-14	5.621587592355856e-13	2.5872456028712767e-13
71000000	0.00498401646017594	1.9335340515191374e-49	8.121802809468837e-64	2.0712494430766074e-10	4.452089122665184e-15	0.00003196666450390785	-1.391139553347101e-20	8.255292819780845e-18	6.89808017552646e-14	5.621587592355856e-13	2.5872456028712767e-13
71100000	0.00498401646017594	1.9335340515191374e-49	8.121802809468837e-64	2.0712494430766074e-10	4.452089122665184e-15	0.00003196666450390785	-1.391135159806403e-20	8.255292819780845e-18	6.89808017552646e-14	5.621587592355856e-13	2.5872456028712767e-13
71200000	0.00498401646017594	1.9335340515191374e-49	8.121802809468837e-64	2.0712494430766074e-10	4.452089122665184e-15	0.00003196666450390785	-1.3911307662657052e-20	8.255292819780845e-18	6.89808017552646e-14	5.621587592355856e-13	2.5872456028712767e-13
71300000	0.00498401646017594	1.9335340515191374e-49	8.121802809468837e-64	2.0712494430766074e-10	4.452089122665184e-15	0.00003196666450390785	-1.3911263727250072e-20	8.255292819780845e-18	6.89808017552646e-14	5.621587592355856e-13	2.5872456028712767e-13
71400000	0.00498401646017594	1.9335340515191374e-49	8.121802809468837e-64	2.0712494430766074e-10	4.452089122665184e-15	0.00003196666450390785	-1.3911219791843095e-20	8.255292819780845e-18	6.89808017552646e-14	5.621587592355856e-13	2.5872456028712767e-13
71500000	0.00498401646017594	1.9335340515191374e-49	8.121802809468837e-64	2.0712494430766074e-10	4.452089122665184e-15	0.00003196666450390785	-1.3911175856436115e-20	8.255292819780845e-18	6.89808017552646e-14	5.621587592355856e-13	2.5872456028712767e-13
71600000	0.00498401646017594	1.9335340515191374e-49	8.121802809468837e-64	2.0712494430766074e-10	4.452089122665184e-15	0.00003196666450390785	-1.3911131921029138e-20	8.255292819780845e-18	6.89808017552646e-14	5.621587592355856e-13	2.5872456028712767e-13
71700000	0.00498401646017594	1.9335340515191374e-49	8.121802809468837e-64	2.0712494430766074e-10	4.452089122665184e-15	0.00003196666450390785	-1.3911087985622158e-20	8.255292819780845e-18	6.89808017552646e-14	5.621587592355856e-13	2.5872456028712767e-13
71800000	0.00498401646017594	1.9335340515191374e-49	8.121802809468837e-64	2.0712494430766074e-10	4.452089122665184e-15	0.00003196666450390785	-1.391104405021518e-20	8.255292819780845e-18	6.89808017552646e-14	5.621587592355856e-13	2.5872456028712767e-13
71900000	0.00498401646017594	1.9335340515191374e-49	8.121802809468837e-64	2.0712494430766074e-10	4.452089122665184e-15	0.00003196666450390785	-1.39110001148082e-20	8.255292819780845e-18	6.89808017552646e-14	5.621587592355856e-13	2.5872456028712767e-13
72000000	0.00498401646017594	1.9335340515191374e-49	8.121802809468837e-64	2.0712494430766074e-10	4.452089122665184e-15	0.00003196666450390785	-1.3910956179401224e-20	8.255292819780845e-18	6.89808017552646e-14	5.621587592355856e-13	2.5872456028712767e-13
72100000	0.00498401646017594	1.9335340515191374e-49	8.121802809468837e-64	2.0712494430766074e-10	4.452089122665184e-15	0.00003196666450390785	-1.3910912243994244e-20	8.255292819780845e-18	6.89808017552646e-14	5.621587592355856e-13	2.5872456028712767e-13
72200000	0.00498401646017594	1.9335340515191374e-49	8.121802809468837e-64	2.0712494430766074e-10	4.452089122665184e-15	0.00003196666450390785	-1.3910868308587267e-20	8.255292819780845e-18	6.89808017552646e-14	5.621587592355856e-13	2.5872456028712767e-13
72300000	0.00498401646017594	1.9335340515191374e-49	8.121802809468837e-64	2.0712494430766074e-10	4.452089122665184e-15	0.00003196666450390785	-1.3910824373180287e-20	8.255292819780845e-18	6.89808017552646e-14	5.621587592355856e-13	2.5872456028712767e-13
72400000	0.00498401646017594	1.9335340515191374e-49	8.121802809468837e-64	2.0712494430766074e-10	4.452089122665184e-15	0.00003196666450390785	-1.391078043777331e-20	8.255292819780845e-18	6.89808017552646e-14	5.621587592355856e-13	2.5872456028712767e-13
72500000	0.00498401646017594	1.9335340515191374e-49	8.121802809468837e-64	2.0712494430766074e-10	4.452089122665184e-15	0.00003196666450390785	-1.391073650236633e-20	8.255292819780845e-18	6.89808017552646e-14	5.621587592355856e-13	2.5872456028712767e-13
72600000	0.00498401646017594	1.9335340515191374e-49	8.121802809468837e-64	2.0712494430766074e-10	4.452089122665184e-15	0.00003196666450390785	-1.3910692566959353e-20	8.255292819780845e-18	6.89808017552646e-14	5.621587592355856e-13	2.5872456028712767e-13
72700000	0.00498401646017594	1.9335340515191374e-49	8.121802809468837e-64	2.0712494430766074e-10	4.452089122665184e-15	0.00003196666450390785	-1.3910648631552373e-20	8.255292819780845e-18	6.89808017552646e-14	5.621587592355856e-13	2.5872456028712767e-13
72800000	0.00498401646017594	1.9335340515191374e-49	8.121802809468837e-64	2.0712494430766074e-10	4.452089122665184e-15	0.00003196666450390785	-1.3910604696145396e-20	8.255292819780845e-18	6.89808017552646e-14	5.621587592355856e-13	2.5872456028712767e-13
72900000	0.00498401646017594	1.9335340515191374e-49	8.121802809468837e-64	2.0712494430766074e-10	4.452089122665184e-15	0.00003196666450390785	-1.3910560760738416e-20	8.255292819780845e-18	6.89808017552646e-14	5.621587592355856e-13	2.5872456028712767e-13
73000000	0.00498401646017594	1.9335340515191374e-49	8.121802809468837e-64	2.0712494430766074e-10	4.452089122665184e-15	0.00003196666450390785	-1.391051682533144e-20	8.255292819780845e-18	6.89808017552646e-14	5.621587592355856e-13	2.5872456028712767e-13
73100000	0.00498401646017594	1.9335340515191374e-49	8.121802809468837e-64	2.0712494430766074e-10	4.452089122665184e-15	0.00003196666450390785	-1.391047288992446e-20	8.255292819780845e-18	6.89808017552646e-14	5.621587592355856e-13	2.5872456028712767e-13
73200000	0.00498401646017594	1.9335340515191374e-49	8.121802809468837e-64	2.0712494430766074e-10	4.452089122665184e-15	0.00003196666450390785	-1.3910428954517483e-20	8.255292819780845e-18	6.89808017552646e-14	5.621587592355856e-13	2.5872456028712767e-13
73300000	0.00498401646017594	1.9335340515191374e-49	8.121802809468837e-64	2.0712494430766074e-10	4.452089122665184e-15	0.00003196666450390785	-1.3910385019110503e-20	8.255292819780845e-18	6.89808017552646e-14	5.621587592355856e-13	2.5872456028712767e-13
73400000	0.00498401646017594	1.9335340515191374e-49	8.121802809468837e-64	2.0712494430766074e-10	4.452089122665184e-15	0.00003196666450390785	-1.3910341083703526e-20	8.255292819780845e-18	6.89808017552646e-14	5.621587592355856e-13	2.5872456028712767e-13
73500000	0.00498401646017594	1.9335340515191374e-49	8.121802809468837e-64	2.0712494430766074e-10	4.452089122665184e-15	0.00003196666450390785	-1.3910297148296546e-20	8.255292819780845e-18	6.89808017552646e-14	5.621587592355856e-13	2.5872456028712767e-13
73600000	0.00498401646017594	1.9335340515191374e-49	8.121802809468837e-64	2.0712494430766074e-10	4.452089122665184e-15	0.00003196666450390785	-1.391025321288957e-20	8.255292819780845e-18	6.89808017552646e-14	5.621587592355856e-13	2.5872456028712767e-13
73700000	0.00498401646017594	1.9335340515191374e-49	8.121802809468837e-64	2.0712494430766074e-10	4.452089122665184e-15	0.00003196666450390785	-1.391020927748259e-20	8.255292819780845e-18	6.89808017552646e-14	5.621587592355856e-13	2.5872456028712767e-13
73800000	0.00498401646017594	1.9335340515191374e-49	8.121802809468837e-64	2.0712494430766074e-10	4.452089122665184e-15	0.00003196666450390785	-1.3910165342075612e-20	8.255292819780845e-18	6.89808017552646e-14	5.621587592355856e-13	2.5872456028712767e-13
73900000	0.00498401646017594	1.9335340515191374e-49	8.121802809468837e-64	2.0712494430766074e-10	4.452089122665184e-15	0.00003196666450390785	-1.3910121406668632e-20	8.255292819780845e-18	6.89808017552646e-14	5.621587592355856e-13	2.5872456028712767e-13
74000000	0.00498401646017594	1.9335340515191374e-49	8.121802809468837e-64	2.0712494430766074e-10	4.452089122665184e-15	0.00003196666450390785	-1.3910077471261655e-20	8.255292819780845e-18	6.89808017552646e-14	5.621587592355856e-13	2.5872456028712767e-13
74100000	0.00498401646017594	1.9335340515191374e-49	8.121802809468837e-64	2.0712494430766074e-10	4.452089122665184e-15	0.00003196666450390785	-1.3910033535854675e-20	8.255292819780845e-18	6.89808017552646e-14	5.621587592355856e-13	2.5872456028712767e-13
74200000	0.00498401646017594	1.9335340515191374e-49	8.121802809468837e-64	2.0712494430766074e-10	4.452089122665184e-15	0.00003196666450390785	-1.3909989600447698e-20	8.255292819780845e-18	6.89808017552646e-14	5.621587592355856e-13	2.5872456028712767e-13
74300000	0.00498401646017594	1.9335340515191374e-49	8.121802809468837e-64	2.0712494430766074e-10	4.452089122665184e-15	0.00003196666450390785	-1.3909945665040718e-20	8.255292819780845e-18	6.89808017552646e-14	5.621587592355856e-13	2.5872456028712767e-13
74400000	0.00498401646017594	1.9335340515191374e-49	8.121802809468837e-64	2.0712494430766074e-10	4.452089122665184e-15	0.00003196666450390785	-1.390990172963374e-20	8.255292819780845e-18	6.89808017552646e-14	5.621587592355856e-13	2.5872456028712767e-13
74500000	0.00498401646017594	1.9335340515191374e-49	8.121802809468837e-64	2.0712494430766074e-10	4.452089122665184e-15	0.00003196666450390785	-1.390985779422676e-20	8.255292819780845e-18	6.89808017552646e-14	5.621587592355856e-13	2.5872456028712767e-13
74600000	0.00498401646017594	1.9335340515191374e-49	8.121802809468837e-64	2.0712494430766074e-10	4.452089122665184e-15	0.00003196666450390785	-1.3909813858819784e-20	8.255292819780845e-18	6.89808017552646e-14	5.621587592355856e-13	2.5872456028712767e-13
74700000	0.00498401646017594	1.9335340515191374e-49	8.121802809468837e-64	2.0712494430766074e-10	4.452089122665184e-15	0.00003196666450390785	-1.3909769923412804e-20	8.255292819780845e-18	6.89808017552646e-14	5.621587592355856e-13	2.5872456028712767e-13
74800000	0.00498401646017594	1.9335340515191374e-49	8.121802809468837e-64	2.0712494430766074e-10	4.452089122665184e-15	0.00003196666450390785	-1.3909725988005827e-20	8.255292819780845e-18	6.89808017552646e-14	5.621587592355856e-13	2.5872456028712767e-13
74900000	0.00498401646017594	1.9335340515191374e-49	8.121802809468837e-64	2.0712494430766074e-10	4.452089122665184e-15	0.00003196666450390785	-1.3909682052598847e-20	8.255292819780845e-18	6.89808017552646e-14	5.621587592355856e-13	2.5872456028712767e-13
75000000	0.00498401646017594	1.9335340515191374e-49	8.121802809468837e-64	2.0712494430766074e-10	4.452089122665184e-15	0.00003196666450390785	-1.390963811719187e-20	8.255292819780845e-18	6.89808017552646e-14	5.621587592355856e-13	2.5872456028712767e-13
75100000	0.00498401646017594	1.9335340515191374e-49	8.121802809468837e-64	2.0712494430766074e-10	4.452089122665184e-15	0.00003196666450390785	-1.390959418178489e-20	8.255292819780845e-18	6.89808017552646e-14	5.621587592355856e-13	2.5872456028712767e-13
75200000	0.00498401646017594	1.9335340515191374e-49	8.121802809468837e-64	2.0712494430766074e-10	4.452089122665184e-15	0.00003196666450390785	-1.3909550246377913e-20	8.255292819780845e-18	6.89808017552646e-14	5.621587592355856e-13	2.5872456028712767e-13
75300000	0.00498401646017594	1.9335340515191374e-49	8.121802809468837e-64	2.0712494430766074e-10	4.452089122665184e-15	0.00003196666450390785	-1.3909506310970933e-20	8.255292819780845e-18	6.89808017552646e-14	5.621587592355856e-13	2.5872456028712767e-13
75400000	0.00498401646017594	1.9335340515191374e-49	8.121802809468837e-64	2.0712494430766074e-10	4.452089122665184e-15	0.00003196666450390785	-1.3909462375563956e-20	8.255292819780845e-18	6.89808017552646e-14	5.621587592355856e-13	2.5872456028712767e-13
75500000	0.00498401646017594	1.9335340515191374e-49	8.121802809468837e-64	2.0712494430766074e-10	4.452089122665184e-15	0.00003196666450390785	-1.3909418440156976e-20	8.255292819780845e-18	6.89808017552646e-14	5.621587592355856e-13	2.5872456028712767e-13
75600000	0.00498401646017594	1.9335340515191374e-49	8.121802809468837e-64	2.0712494430766074e-10	4.452089122665184e-15	0.00003196666450390785	-1.390937450475e-20	8.255292819780845e-18	6.89808017552646e-14	5.621587592355856e-13	2.5872456028712767e-13
75700000	0.00498401646017594	1.9335340515191374e-49	8.121802809468837e-64	2.0712494430766074e-10	4.452089122665184e-15	0.00003196666450390785	-1.390933056934302e-20	8.255292819780845e-18	6.89808017552646e-14	5.621587592355856e-13	2.5872456028712767e-13
75800000	0.00498401646017594	1.9335340515191374e-49	8.121802809468837e-64	2.0712494430766074e-10	4.452089122665184e-15	0.00003196666450390785	-1.3909286633936042e-20	8.255292819780845e-18	6.89808017552646e-14	5.621587592355856e-13	2.5872456028712767e-13
75900000	0.00498401646017594	1.9335340515191374e-49	8.121802809468837e-64	2.0712494430766074e-10	4.452089122665184e-15	0.00003196666450390785	-1.3909242698529062e-20	8.255292819780845e-18	6.89808017552646e-14	5.621587592355856e-13	2.5872456028712767e-13
76000000	0.00498401646017594	1.9335340515191374e-49	8.121802809468837e-64	2.0712494430766074e-10	4.452089122665184e-15	0.00003196666450390785	-1.3909198763122085e-20	8.255292819780845e-18	6.89808017552646e-14	5.621587592355856e-13	2.5872456028712767e-13
76100000	0.00498401646017594	1.9335340515191374e-49	8.121802809468837e-64	2.0712494430766074e-10	4.452089122665184e-15	0.00003196666450390785	-1.3909154827715105e-20	8.255292819780845e-18	6.89808017552646e-14	5.621587592355856e-13	2.5872456028712767e-13
76200000	0.00498401646017594	1.9335340515191374e-49	8.121802809468837e-64	2.0712494430766074e-10	4.452089122665184e-15	0.00003196666450390785	-1.3909110892308125e-20	8.255292819780845e-18	6.89808017552646e-14	5.621587592355856e-13	2.5872456028712767e-13
76300000	0.00498401646017594	1.9335340515191374e-49	8.121802809468837e-64	2.0712494430766074e-10	4.452089122665184e-15	0.00003196666450390785	-1.3909066956901148e-20	8.255292819780845e-18	6.89808017552646e-14	5.621587592355856e-13	2.5872456028712767e-13
76400000	0.00498401646017594	1.9335340515191374e-49	8.121802809468837e-64	2.0712494430766074e-10	4.452089122665184e-15	0.00003196666450390785	-1.3909023021494168e-20	8.255292819780845e-18	6.89808017552646e-14	5.621587592355856e-13	2.5872456028712767e-13
76500000	0.00498401646017594	1.9335340515191374e-49	8.121802809468838e-64	2.0712494430766074e-10	4.452089122665184e-15	0.00003196666450390785	-1.390897908608719e-20	8.255292819780845e-18	6.89808017552646e-14	5.621587592355856e-13	2.5872456028712767e-13
76600000	0.00498401646017594	1.9335340515191374e-49	8.121802809468838e-64	2.0712494430766074e-10	4.452089122665184e-15	0.00003196666450390785	-1.390893515068021e-20	8.255292819780845e-18	6.89808017552646e-14	5.621587592355856e-13	2.5872456028712767e-13
76700000	0.00498401646017594	1.9335340515191374e-49	8.121802809468838e-64	2.0712494430766074e-10	4.452089122665184e-15	0.00003196666450390785	-1.3908891215273234e-20	8.255292819780845e-18	6.89808017552646e-14	5.621587592355856e-13	2.5872456028712767e-13
76800000	0.00498401646017594	1.9335340515191374e-49	8.121802809468838e-64	2.0712494430766074e-10	4.452089122665184e-15	0.00003196666450390785	-1.3908847279866254e-20	8.255292819780845e-18	6.89808017552646e-14	5.621587592355856e-13	2.5872456028712767e-13
76900000	0.00498401646017594	1.933534051519138e-49	8.121802809468838e-64	2.0712494430766074e-10	4.452089122665184e-15	0.00003196666450390785	-1.3908803344459277e-20	8.255292819780845e-18	6.89808017552646e-14	5.621587592355856e-13	2.5872456028712767e-13
77000000	0.00498401646017594	1.933534051519138e-49	8.121802809468838e-64	2.0712494430766074e-10	4.452089122665184e-15	0.00003196666450390785	-1.3908759409052297e-20	8.255292819780845e-18	6.89808017552646e-14	5.621587592355856e-13	2.587245602871276e-13
77100000	0.00498401646017594	1.933534051519138e-49	8.121802809468838e-64	2.0712494430766074e-10	4.452089122665184e-15	0.00003196666450390785	-1.390871547364532e-20	8.255292819780845e-18	6.89808017552646e-14	5.621587592355856e-13	2.587245602871276e-13
77200000	0.00498401646017594	1.933534051519138e-49	8.121802809468838e-64	2.0712494430766074e-10	4.452089122665184e-15	0.00003196666450390785	-1.390867153823834e-20	8.255292819780845e-18	6.89808017552646e-14	5.621587592355856e-13	2.587245602871276e-13
77300000	0.00498401646017594	1.933534051519138e-49	8.121802809468838e-64	2.0712494430766074e-10	4.452089122665184e-15	0.00003196666450390785	-1.3908627602831363e-20	8.255292819780845e-18	6.898080175526461e-14	5.621587592355856e-13	2.587245602871276e-13
77400000	0.00498401646017594	1.933534051519138e-49	8.121802809468838e-64	2.0712494430766074e-10	4.452089122665184e-15	0.00003196666450390785	-1.3908583667424383e-20	8.255292819780845e-18	6.898080175526461e-14	5.621587592355856e-13	2.587245602871276e-13
77500000	0.00498401646017594	1.933534051519138e-49	8.121802809468838e-64	2.0712494430766074e-10	4.452089122665184e-15	0.00003196666450390785	-1.3908539732017406e-20	8.255292819780845e-18	6.898080175526461e-14	5.621587592355856e-13	2.587245602871276e-13
77600000	0.00498401646017594	1.933534051519138e-49	8.121802809468838e-64	2.0712494430766074e-10	4.452089122665184e-15	0.00003196666450390785	-1.3908495796610426e-20	8.255292819780845e-18	6.898080175526461e-14	5.621587592355856e-13	2.587245602871276e-13
77700000	0.00498401646017594	1.933534051519138e-49	8.121802809468838e-64	2.0712494430766074e-10	4.452089122665184e-15	0.00003196666450390785	-1.390845186120345e-20	8.255292819780845e-18	6.898080175526461e-14	5.621587592355856e-13	2.587245602871276e-13
77800000	0.00498401646017594	1.933534051519138e-49	8.121802809468838e-64	2.0712494430766074e-10	4.452089122665184e-15	0.00003196666450390785	-1.390840792579647e-20	8.255292819780845e-18	6.898080175526461e-14	5.621587592355856e-13	2.587245602871276e-13
77900000	0.00498401646017594	1.933534051519138e-49	8.121802809468838e-64	2.0712494430766074e-10	4.452089122665184e-15	0.00003196666450390785	-1.3908363990389492e-20	8.255292819780845e-18	6.898080175526461e-14	5.621587592355856e-13	2.587245602871276e-13
78000000	0.00498401646017594	1.933534051519138e-49	8.121802809468838e-64	2.0712494430766074e-10	4.452089122665184e-15	0.00003196666450390785	-1.3908320054982512e-20	8.255292819780845e-18	6.898080175526461e-14	5.621587592355856e-13	2.587245602871276e-13
78100000	0.00498401646017594	1.933534051519138e-49	8.121802809468838e-64	2.0712494430766074e-10	4.452089122665184e-15	0.00003196666450390785	-1.3908276119575536e-20	8.255292819780845e-18	6.898080175526461e-14	5.621587592355856e-13	2.587245602871276e-13
78200000	0.00498401646017594	1.933534051519138e-49	8.121802809468838e-64	2.0712494430766074e-10	4.452089122665184e-15	0.00003196666450390785	-1.3908232184168556e-20	8.255292819780845e-18	6.898080175526461e-14	5.621587592355856e-13	2.587245602871276e-13
78300000	0.00498401646017594	1.933534051519138e-49	8.121802809468838e-64	2.0712494430766074e-10	4.452089122665184e-15	0.00003196666450390785	-1.390818824876158e-20	8.255292819780845e-18	6.898080175526461e-14	5.621587592355856e-13	2.587245602871276e-13
78400000	0.00498401646017594	1.933534051519138e-49	8.121802809468838e-64	2.0712494430766074e-10	4.452089122665184e-15	0.00003196666450390785	-1.39081443133546e-20	8.255292819780845e-18	6.898080175526461e-14	5.621587592355856e-13	2.587245602871276e-13
78500000	0.00498401646017594	1.933534051519138e-49	8.121802809468838e-64	2.0712494430766074e-10	4.452089122665184e-15	0.00003196666450390785	-1.3908100377947622e-20	8.255292819780845e-18	6.898080175526461e-14	5.621587592355856e-13	2.587245602871276e-13
78600000	0.00498401646017594	1.933534051519138e-49	8.121802809468838e-64	2.0712494430766074e-10	4.452089122665184e-15	0.00003196666450390785	-1.3908056442540642e-20	8.255292819780845e-18	6.898080175526461e-14	5.621587592355856e-13	2.587245602871276e-13
78700000	0.00498401646017594	1.933534051519138e-49	8.121802809468838e-64	2.0712494430766074e-10	4.452089122665184e-15	0.00003196666450390785	-1.3908012507133665e-20	8.255292819780845e-18	6.898080175526461e-14	5.621587592355856e-13	2.587245602871276e-13
78800000	0.00498401646017594	1.933534051519138e-49	8.121802809468838e-64	2.0712494430766074e-10	4.452089122665184e-15	0.00003196666450390785	-1.3907968571726685e-20	8.255292819780845e-18	6.898080175526461e-14	5.621587592355856e-13	2.587245602871276e-13
78900000	0.00498401646017594	1.933534051519138e-49	8.121802809468838e-64	2.0712494430766074e-10	4.452089122665184e-15	0.00003196666450390785	-1.3907924636319708e-20	8.255292819780845e-18	6.898080175526461e-14	5.621587592355856e-13	2.587245602871276e-13
79000000	0.00498401646017594	1.933534051519138e-49	8.121802809468838e-64	2.0712494430766074e-10	4.452089122665184e-15	0.00003196666450390785	-1.3907880700912728e-20	8.255292819780845e-18	6.898080175526461e-14	5.621587592355856e-13	2.587245602871276e-13
79100000	0.00498401646017594	1.933534051519138e-49	8.121802809468838e-64	2.0712494430766074e-10	4.452089122665184e-15	0.00003196666450390785	-1.390783676550575e-20	8.255292819780845e-18	6.898080175526461e-14	5.621587592355856e-13	2.587245602871276e-13
79200000	0.00498401646017594	1.933534051519138e-49	8.121802809468838e-64	2.0712494430766074e-10	4.452089122665184e-15	0.00003196666450390785	-1.390779283009877e-20	8.255292819780845e-18	6.898080175526461e-14	5.621587592355856e-13	2.587245602871276e-13
79300000	0.00498401646017594	1.933534051519138e-49	8.121802809468838e-64	2.0712494430766074e-10	4.452089122665184e-15	0.00003196666450390785	-1.3907748894691794e-20	8.255292819780845e-18	6.898080175526461e-14	5.621587592355856e-13	2.587245602871276e-13
79400000	0.00498401646017594	1.933534051519138e-49	8.121802809468838e-64	2.0712494430766074e-10	4.452089122665184e-15	0.00003196666450390785	-1.3907704959284814e-20	8.255292819780845e-18	6.898080175526461e-14	5.621587592355856e-13	2.587245602871276e-13
79500000	0.00498401646017594	1.933534051519138e-49	8.121802809468838e-64	2.0712494430766074e-10	4.452089122665184e-15	0.00003196666450390785	-1.3907661023877837e-20	8.255292819780845e-18	6.898080175526461e-14	5.621587592355856e-13	2.587245602871276e-13
79600000	0.00498401646017594	1.933534051519138e-49	8.121802809468838e-64	2.0712494430766074e-10	4.452089122665184e-15	0.00003196666450390785	-1.3907617088470857e-20	8.255292819780845e-18	6.898080175526461e-14	5.621587592355856e-13	2.587245602871276e-13
79700000	0.00498401646017594	1.9335340515191382e-49	8.121802809468838e-64	2.0712494430766074e-10	4.452089122665184e-15	0.00003196666450390785	-1.390757315306388e-20	8.255292819780845e-18	6.898080175526461e-14	5.621587592355856e-13	2.587245602871276e-13
79800000	0.00498401646017594	1.9335340515191382e-49	8.121802809468838e-64	2.0712494430766074e-10	4.452089122665184e-15	0.00003196666450390785	-1.39075292176569e-20	8.255292819780845e-18	6.898080175526461e-14	5.621587592355856e-13	2.587245602871276e-13
79900000	0.00498401646017594	1.9335340515191382e-49	8.121802809468838e-64	2.0712494430766074e-10	4.452089122665184e-15	0.00003196666450390785	-1.3907485282249923e-20	8.255292819780845e-18	6.898080175526461e-14	5.621587592355856e-13	2.587245602871276e-13
80000000	0.00498401646017594	1.9335340515191382e-49	8.121802809468838e-64	2.0712494430766074e-10	4.452089122665184e-15	0.00003196666450390785	-1.3907441346842943e-20	8.255292819780845e-18	6.898080175526461e-14	5.621587592355856e-13	2.587245602871276e-13
80100000	0.00498401646017594	1.9335340515191382e-49	8.121802809468838e-64	2.0712494430766074e-10	4.452089122665184e-15	0.00003196666450390785	-1.3907397411435966e-20	8.255292819780845e-18	6.898080175526461e-14	5.621587592355856e-13	2.587245602871276e-13
80200000	0.00498401646017594	1.9335340515191382e-49	8.121802809468838e-64	2.0712494430766074e-10	4.452089122665184e-15	0.00003196666450390785	-1.3907353476028986e-20	8.255292819780845e-18	6.898080175526461e-14	5.621587592355856e-13	2.587245602871276e-13
80300000	0.00498401646017594	1.9335340515191382e-49	8.121802809468838e-64	2.0712494430766074e-10	4.452089122665184e-15	0.00003196666450390785	-1.390730954062201e-20	8.255292819780845e-18	6.898080175526461e-14	5.621587592355856e-13	2.587245602871276e-13
80400000	0.00498401646017594	1.9335340515191382e-49	8.121802809468838e-64	2.0712494430766074e-10	4.452089122665184e-15	0.00003196666450390785	-1.390726560521503e-20	8.255292819780845e-18	6.898080175526461e-14	5.621587592355856e-13	2.587245602871276e-13
80500000	0.00498401646017594	1.9335340515191382e-49	8.121802809468838e-64	2.0712494430766074e-10	4.452089122665184e-15	0.00003196666450390785	-1.3907221669808052e-20	8.255292819780845e-18	6.898080175526461e-14	5.621587592355856e-13	2.587245602871276e-13
80600000	0.00498401646017594	1.9335340515191382e-49	8.121802809468838e-64	2.0712494430766074e-10	4.452089122665184e-15	0.00003196666450390785	-1.3907177734401072e-20	8.255292819780845e-18	6.898080175526461e-14	5.621587592355856e-13	2.587245602871276e-13
80700000	0.00498401646017594	1.9335340515191382e-49	8.121802809468838e-64	2.0712494430766074e-10	4.452089122665184e-15	0.00003196666450390785	-1.3907133798994095e-20	8.255292819780845e-18	6.898080175526461e-14	5.621587592355856e-13	2.587245602871276e-13
80800000	0.00498401646017594	1.9335340515191382e-49	8.121802809468838e-64	2.0712494430766074e-10	4.452089122665184e-15	0.00003196666450390785	-1.3907089863587115e-20	8.255292819780845e-18	6.898080175526461e-14	5.621587592355856e-13	2.587245602871276e-13
80900000	0.00498401646017594	1.9335340515191382e-49	8.121802809468838e-64	2.0712494430766074e-10	4.452089122665184e-15	0.00003196666450390785	-1.3907045928180135e-20	8.255292819780845e-18	6.898080175526461e-14	5.621587592355856e-13	2.587245602871276e-13
81000000	0.00498401646017594	1.9335340515191382e-49	8.121802809468838e-64	2.0712494430766074e-10	4.452089122665184e-15	0.00003196666450390785	-1.3907001992773158e-20	8.255292819780845e-18	6.898080175526461e-14	5.621587592355856e-13	2.587245602871276e-13
81100000	0.00498401646017594	1.9335340515191382e-49	8.121802809468838e-64	2.0712494430766074e-10	4.452089122665184e-15	0.00003196666450390785	-1.3906958057366178e-20	8.255292819780845e-18	6.898080175526461e-14	5.621587592355856e-13	2.587245602871276e-13
81200000	0.00498401646017594	1.9335340515191382e-49	8.121802809468838e-64	2.0712494430766074e-10	4.452089122665184e-15	0.00003196666450390785	-1.39069141219592e-20	8.255292819780845e-18	6.898080175526461e-14	5.621587592355856e-13	2.587245602871276e-13
81300000	0.00498401646017594	1.9335340515191382e-49	8.121802809468838e-64	2.0712494430766074e-10	4.452089122665184e-15	0.00003196666450390785	-1.390687018655222e-20	8.255292819780845e-18	6.898080175526461e-14	5.621587592355856e-13	2.587245602871276e-13
81400000	0.00498401646017594	1.9335340515191382e-49	8.121802809468838e-64	2.0712494430766074e-10	4.452089122665184e-15	0.00003196666450390785	-1.3906826251145244e-20	8.255292819780845e-18	6.898080175526461e-14	5.621587592355856e-13	2.587245602871276e-13
81500000	0.00498401646017594	1.9335340515191382e-49	8.121802809468838e-64	2.0712494430766074e-10	4.452089122665184e-15	0.00003196666450390785	-1.3906782315738264e-20	8.255292819780845e-18	6.898080175526461e-14	5.621587592355856e-13	2.587245602871276e-13
81600000	0.00498401646017594	1.9335340515191382e-49	8.121802809468838e-64	2.0712494430766074e-10	4.452089122665184e-15	0.00003196666450390785	-1.3906738380331287e-20	8.255292819780845e-18	6.898080175526461e-14	5.621587592355856e-13	2.587245602871276e-13
81700000	0.00498401646017594	1.9335340515191382e-49	8.121802809468838e-64	2.0712494430766074e-10	4.452089122665184e-15	0.00003196666450390785	-1.3906694444924307e-20	8.255292819780845e-18	6.898080175526461e-14	5.621587592355856e-13	2.587245602871276e-13
81800000	0.00498401646017594	1.9335340515191382e-49	8.121802809468838e-64	2.0712494430766074e-10	4.452089122665184e-15	0.00003196666450390785	-1.390665050951733e-20	8.255292819780845e-18	6.898080175526461e-14	5.621587592355856e-13	2.587245602871276e-13
81900000	0.00498401646017594	1.9335340515191382e-49	8.121802809468838e-64	2.0712494430766074e-10	4.452089122665184e-15	0.00003196666450390785	-1.390660657411035e-20	8.255292819780845e-18	6.898080175526461e-14	5.621587592355856e-13	2.587245602871276e-13
82000000	0.00498401646017594	1.9335340515191382e-49	8.121802809468838e-64	2.0712494430766074e-10	4.452089122665184e-15	0.00003196666450390785	-1.3906562638703373e-20	8.255292819780845e-18	6.898080175526461e-14	5.621587592355856e-13	2.587245602871276e-13
82100000	0.00498401646017594	1.9335340515191382e-49	8.121802809468838e-64	2.0712494430766074e-10	4.452089122665184e-15	0.00003196666450390785	-1.3906518703296393e-20	8.255292819780845e-18	6.898080175526461e-14	5.621587592355856e-13	2.587245602871276e-13
82200000	0.00498401646017594	1.9335340515191382e-49	8.121802809468838e-64	2.0712494430766074e-10	4.452089122665184e-15	0.00003196666450390785	-1.3906474767889416e-20	8.255292819780845e-18	6.898080175526461e-14	5.621587592355856e-13	2.587245602871276e-13
82300000	0.00498401646017594	1.9335340515191382e-49	8.121802809468838e-64	2.0712494430766074e-10	4.452089122665184e-15	0.00003196666450390785	-1.3906430832482436e-20	8.255292819780845e-18	6.898080175526461e-14	5.621587592355856e-13	2.587245602871276e-13
82400000	0.00498401646017594	1.9335340515191382e-49	8.121802809468838e-64	2.0712494430766074e-10	4.452089122665184e-15	0.00003196666450390785	-1.390638689707546e-20	8.255292819780845e-18	6.898080175526461e-14	5.621587592355856e-13	2.587245602871276e-13
82500000	0.00498401646017594	1.9335340515191382e-49	8.121802809468838e-64	2.0712494430766074e-10	4.452089122665184e-15	0.00003196666450390785	-1.390634296166848e-20	8.255292819780845e-18	6.898080175526461e-14	5.621587592355856e-13	2.587245602871276e-13
82600000	0.00498401646017594	1.9335340515191382e-49	8.121802809468838e-64	2.0712494430766074e-10	4.452089122665184e-15	0.00003196666450390785	-1.3906299026261502e-20	8.255292819780845e-18	6.898080175526461e-14	5.621587592355856e-13	2.587245602871276e-13
82700000	0.00498401646017594	1.9335340515191382e-49	8.121802809468838e-64	2.0712494430766074e-10	4.452089122665184e-15	0.00003196666450390785	-1.3906255090854522e-20	8.255292819780845e-18	6.898080175526461e-14	5.621587592355856e-13	2.587245602871276e-13
82800000	0.00498401646017594	1.9335340515191382e-49	8.121802809468838e-64	2.0712494430766074e-10	4.452089122665184e-15	0.00003196666450390785	-1.3906211155447545e-20	8.255292819780845e-18	6.898080175526461e-14	5.621587592355856e-13	2.587245602871276e-13
82900000	0.00498401646017594	1.9335340515191382e-49	8.121802809468838e-64	2.0712494430766074e-10	4.452089122665184e-15	0.00003196666450390785	-1.3906167220040565e-20	8.255292819780845e-18	6.898080175526461e-14	5.621587592355856e-13	2.587245602871276e-13
83000000	0.00498401646017594	1.9335340515191382e-49	8.121802809468838e-64	2.0712494430766074e-10	4.452089122665184e-15	0.00003196666450390785	-1.3906123284633588e-20	8.255292819780845e-18	6.898080175526461e-14	5.621587592355856e-13	2.587245602871276e-13
83100000	0.00498401646017594	1.9335340515191382e-49	8.121802809468838e-64	2.0712494430766074e-10	4.452089122665184e-15	0.00003196666450390785	-1.3906079349226608e-20	8.255292819780845e-18	6.898080175526461e-14	5.621587592355856e-13	2.587245602871276e-13
83200000	0.00498401646017594	1.9335340515191382e-49	8.121802809468838e-64	2.0712494430766074e-10	4.452089122665184e-15	0.00003196666450390785	-1.390603541381963e-20	8.255292819780845e-18	6.898080175526461e-14	5.621587592355856e-13	2.587245602871276e-13
83300000	0.00498401646017594	1.9335340515191382e-49	8.121802809468838e-64	2.0712494430766074e-10	4.452089122665184e-15	0.00003196666450390785	-1.3905991478412652e-20	8.255292819780845e-18	6.898080175526461e-14	5.621587592355856e-13	2.587245602871276e-13
83400000	0.00498401646017594	1.9335340515191382e-49	8.121802809468838e-64	2.0712494430766074e-10	4.452089122665184e-15	0.00003196666450390785	-1.3905947543005675e-20	8.255292819780845e-18	6.898080175526461e-14	5.621587592355856e-13	2.587245602871276e-13
83500000	0.00498401646017594	1.9335340515191382e-49	8.121802809468838e-64	2.0712494430766074e-10	4.452089122665184e-15	0.00003196666450390785	-1.3905903607598695e-20	8.255292819780845e-18	6.898080175526461e-14	5.621587592355856e-13	2.587245602871276e-13
83600000	0.00498401646017594	1.9335340515191382e-49	8.121802809468838e-64	2.0712494430766074e-10	4.452089122665184e-15	0.00003196666450390785	-1.3905859672191718e-20	8.255292819780845e-18	6.898080175526461e-14	5.621587592355856e-13	2.587245602871276e-13
83700000	0.00498401646017594	1.9335340515191382e-49	8.121802809468838e-64	2.0712494430766074e-10	4.452089122665184e-15	0.00003196666450390785	-1.3905815736784738e-20	8.255292819780845e-18	6.898080175526461e-14	5.621587592355856e-13	2.587245602871276e-13
83800000	0.00498401646017594	1.9335340515191382e-49	8.121802809468838e-64	2.0712494430766074e-10	4.452089122665184e-15	0.00003196666450390785	-1.390577180137776e-20	8.255292819780845e-18	6.898080175526461e-14	5.621587592355856e-13	2.587245602871276e-13
83900000	0.00498401646017594	1.9335340515191382e-49	8.121802809468838e-64	2.0712494430766074e-10	4.452089122665184e-15	0.00003196666450390785	-1.390572786597078e-20	8.255292819780845e-18	6.898080175526461e-14	5.621587592355856e-13	2.587245602871276e-13
84000000	0.00498401646017594	1.9335340515191382e-49	8.121802809468838e-64	2.0712494430766074e-10	4.452089122665184e-15	0.00003196666450390785	-1.3905683930563804e-20	8.255292819780845e-18	6.898080175526461e-14	5.621587592355856e-13	2.587245602871276e-13
84100000	0.00498401646017594	1.9335340515191382e-49	8.121802809468838e-64	2.0712494430766074e-10	4.452089122665184e-15	0.00003196666450390785	-1.3905639995156824e-20	8.255292819780845e-18	6.898080175526461e-14	5.621587592355856e-13	2.587245602871276e-13
84200000	0.00498401646017594	1.9335340515191382e-49	8.121802809468838e-64	2.0712494430766074e-10	4.452089122665184e-15	0.00003196666450390785	-1.3905596059749847e-20	8.255292819780845e-18	6.898080175526461e-14	5.621587592355856e-13	2.587245602871276e-13
84300000	0.00498401646017594	1.9335340515191382e-49	8.121802809468838e-64	2.0712494430766074e-10	4.452089122665184e-15	0.00003196666450390785	-1.3905552124342867e-20	8.255292819780845e-18	6.898080175526461e-14	5.621587592355856e-13	2.587245602871276e-13
84400000	0.00498401646017594	1.9335340515191382e-49	8.121802809468838e-64	2.0712494430766074e-10	4.452089122665184e-15	0.00003196666450390785	-1.390550818893589e-20	8.255292819780845e-18	6.898080175526461e-14	5.621587592355856e-13	2.587245602871276e-13
84500000	0.00498401646017594	1.9335340515191382e-49	8.121802809468838e-64	2.0712494430766074e-10	4.452089122665184e-15	0.00003196666450390785	-1.390546425352891e-20	8.255292819780845e-18	6.898080175526461e-14	5.621587592355856e-13	2.587245602871276e-13
84600000	0.00498401646017594	1.9335340515191382e-49	8.121802809468838e-64	2.0712494430766074e-10	4.452089122665184e-15	0.00003196666450390785	-1.3905420318121933e-20	8.255292819780845e-18	6.898080175526461e-14	5.621587592355856e-13	2.587245602871276e-13
84700000	0.00498401646017594	1.9335340515191382e-49	8.121802809468838e-64	2.0712494430766074e-10	4.452089122665184e-15	0.00003196666450390785	-1.3905376382714953e-20	8.255292819780845e-18	6.898080175526461e-14	5.621587592355856e-13	2.587245602871276e-13
84800000	0.00498401646017594	1.9335340515191382e-49	8.121802809468838e-64	2.0712494430766074e-10	4.452089122665184e-15	0.00003196666450390785	-1.3905332447307976e-20	8.255292819780845e-18	6.898080175526461e-14	5.621587592355856e-13	2.587245602871276e-13
84900000	0.00498401646017594	1.9335340515191386e-49	8.121802809468838e-64	2.0712494430766074e-10	4.452089122665184e-15	0.00003196666450390785	-1.3905288511900996e-20	8.255292819780845e-18	6.898080175526461e-14	5.621587592355856e-13	2.587245602871276e-13
85000000	0.00498401646017594	1.9335340515191386e-49	8.121802809468838e-64	2.0712494430766074e-10	4.452089122665184e-15	0.00003196666450390785	-1.390524457649402e-20	8.255292819780845e-18	6.898080175526461e-14	5.621587592355856e-13	2.587245602871276e-13
85100000	0.00498401646017594	1.9335340515191386e-49	8.121802809468838e-64	2.0712494430766074e-10	4.452089122665184e-15	0.00003196666450390785	-1.390520064108704e-20	8.255292819780845e-18	6.898080175526461e-14	5.621587592355856e-13	2.587245602871276e-13
85200000	0.00498401646017594	1.9335340515191386e-49	8.121802809468838e-64	2.0712494430766074e-10	4.452089122665184e-15	0.00003196666450390785	-1.3905156705680062e-20	8.255292819780845e-18	6.898080175526461e-14	5.621587592355856e-13	2.587245602871276e-13
85300000	0.00498401646017594	1.9335340515191386e-49	8.121802809468838e-64	2.0712494430766074e-10	4.452089122665184e-15	0.00003196666450390785	-1.3905112770273082e-20	8.255292819780845e-18	6.898080175526461e-14	5.621587592355856e-13	2.587245602871276e-13
85400000	0.00498401646017594	1.9335340515191386e-49	8.121802809468838e-64	2.0712494430766074e-10	4.452089122665184e-15	0.00003196666450390785	-1.3905068834866105e-20	8.255292819780845e-18	6.898080175526461e-14	5.621587592355856e-13	2.587245602871276e-13
85500000	0.00498401646017594	1.9335340515191386e-49	8.121802809468838e-64	2.0712494430766074e-10	4.452089122665184e-15	0.00003196666450390785	-1.3905024899459125e-20	8.255292819780845e-18	6.898080175526461e-14	5.621587592355856e-13	2.587245602871276e-13
85600000	0.00498401646017594	1.9335340515191386e-49	8.121802809468838e-64	2.0712494430766074e-10	4.452089122665184e-15	0.00003196666450390785	-1.3904980964052148e-20	8.255292819780845e-18	6.898080175526461e-14	5.621587592355856e-13	2.587245602871276e-13
85700000	0.00498401646017594	1.9335340515191386e-49	8.121802809468838e-64	2.0712494430766074e-10	4.452089122665184e-15	0.00003196666450390785	-1.3904937028645168e-20	8.255292819780845e-18	6.898080175526462e-14	5.621587592355856e-13	2.587245602871276e-13
85800000	0.00498401646017594	1.9335340515191386e-49	8.121802809468838e-64	2.0712494430766074e-10	4.452089122665184e-15	0.00003196666450390785	-1.390489309323819e-20	8.255292819780845e-18	6.898080175526462e-14	5.621587592355856e-13	2.587245602871276e-13
85900000	0.00498401646017594	1.9335340515191386e-49	8.121802809468838e-64	2.0712494430766074e-10	4.452089122665184e-15	0.00003196666450390785	-1.390484915783121e-20	8.255292819780845e-18	6.898080175526462e-14	5.621587592355856e-13	2.587245602871276e-13
86000000	0.00498401646017594	1.9335340515191386e-49	8.121802809468838e-64	2.0712494430766074e-10	4.452089122665184e-15	0.00003196666450390785	-1.3904805222424234e-20	8.255292819780845e-18	6.898080175526462e-14	5.621587592355856e-13	2.587245602871276e-13
86100000	0.00498401646017594	1.9335340515191386e-49	8.121802809468838e-64	2.0712494430766074e-10	4.452089122665184e-15	0.00003196666450390785	-1.3904761287017254e-20	8.255292819780845e-18	6.898080175526462e-14	5.621587592355856e-13	2.587245602871276e-13
86200000	0.00498401646017594	1.9335340515191386e-49	8.121802809468838e-64	2.0712494430766074e-10	4.452089122665184e-15	0.00003196666450390785	-1.3904717351610277e-20	8.255292819780845e-18	6.898080175526462e-14	5.621587592355856e-13	2.587245602871276e-13
86300000	0.00498401646017594	1.9335340515191386e-49	8.121802809468838e-64	2.0712494430766074e-10	4.452089122665184e-15	0.00003196666450390785	-1.3904673416203297e-20	8.255292819780845e-18	6.898080175526462e-14	5.621587592355856e-13	2.587245602871276e-13
86400000	0.00498401646017594	1.9335340515191386e-49	8.121802809468838e-64	2.0712494430766074e-10	4.452089122665184e-15	0.00003196666450390785	-1.390462948079632e-20	8.255292819780845e-18	6.898080175526462e-14	5.621587592355856e-13	2.587245602871276e-13
86500000	0.00498401646017594	1.9335340515191386e-49	8.121802809468838e-64	2.0712494430766074e-10	4.452089122665184e-15	0.00003196666450390785	-1.390458554538934e-20	8.255292819780845e-18	6.898080175526462e-14	5.621587592355856e-13	2.587245602871276e-13
86600000	0.00498401646017594	1.9335340515191386e-49	8.121802809468838e-64	2.0712494430766074e-10	4.452089122665184e-15	0.000031966664503907844	-1.3904541609982363e-20	8.255292819780845e-18	6.898080175526462e-14	5.621587592355856e-13	2.587245602871276e-13
86700000	0.00498401646017594	1.9335340515191386e-49	8.121802809468838e-64	2.0712494430766074e-10	4.452089122665184e-15	0.000031966664503907844	-1.3904497674575383e-20	8.255292819780845e-18	6.898080175526462e-14	5.621587592355856e-13	2.587245602871276e-13
86800000	0.00498401646017594	1.9335340515191386e-49	8.121802809468838e-64	2.0712494430766074e-10	4.452089122665184e-15	0.000031966664503907844	-1.3904453739168406e-20	8.255292819780845e-18	6.898080175526462e-14	5.621587592355856e-13	2.587245602871276e-13
86900000	0.00498401646017594	1.9335340515191386e-49	8.121802809468838e-64	2.0712494430766074e-10	4.452089122665184e-15	0.000031966664503907844	-1.3904409803761426e-20	8.255292819780845e-18	6.898080175526462e-14	5.621587592355856e-13	2.587245602871276e-13
87000000	0.00498401646017594	1.9335340515191386e-49	8.121802809468838e-64	2.0712494430766074e-10	4.452089122665184e-15	0.000031966664503907844	-1.390436586835445e-20	8.255292819780845e-18	6.898080175526462e-14	5.621587592355856e-13	2.587245602871276e-13
87100000	0.00498401646017594	1.9335340515191386e-49	8.121802809468838e-64	2.0712494430766074e-10	4.452089122665184e-15	0.000031966664503907844	-1.390432193294747e-20	8.255292819780845e-18	6.898080175526462e-14	5.621587592355856e-13	2.587245602871276e-13
87200000	0.00498401646017594	1.9335340515191386e-49	8.121802809468838e-64	2.0712494430766074e-10	4.452089122665184e-15	0.000031966664503907844	-1.3904277997540492e-20	8.255292819780845e-18	6.898080175526462e-14	5.621587592355856e-13	2.587245602871276e-13
87300000	0.00498401646017594	1.9335340515191386e-49	8.121802809468837e-64	2.0712494430766074e-10	4.452089122665184e-15	0.000031966664503907844	-1.3904234062133512e-20	8.255292819780845e-18	6.898080175526462e-14	5.621587592355856e-13	2.587245602871276e-13
87400000	0.00498401646017594	1.9335340515191386e-49	8.121802809468837e-64	2.0712494430766074e-10	4.452089122665184e-15	0.000031966664503907844	-1.3904190126726535e-20	8.255292819780845e-18	6.898080175526462e-14	5.621587592355856e-13	2.587245602871276e-13
87500000	0.00498401646017594	1.9335340515191386e-49	8.121802809468837e-64	2.0712494430766074e-10	4.452089122665184e-15	0.000031966664503907844	-1.3904146191319555e-20	8.255292819780845e-18	6.898080175526462e-14	5.621587592355856e-13	2.587245602871276e-13
87600000	0.00498401646017594	1.9335340515191386e-49	8.121802809468837e-64	2.0712494430766074e-10	4.452089122665184e-15	0.000031966664503907844	-1.3904102255912578e-20	8.255292819780845e-18	6.898080175526462e-14	5.621587592355856e-13	2.587245602871276e-13
87700000	0.00498401646017594	1.9335340515191386e-49	8.121802809468837e-64	2.0712494430766074e-10	4.452089122665184e-15	0.000031966664503907844	-1.3904058320505598e-20	8.255292819780845e-18	6.898080175526462e-14	5.621587592355856e-13	2.587245602871276e-13
87800000	0.00498401646017594	1.9335340515191386e-49	8.121802809468837e-64	2.0712494430766074e-10	4.452089122665184e-15	0.000031966664503907844	-1.390401438509862e-20	8.255292819780845e-18	6.898080175526462e-14	5.621587592355856e-13	2.587245602871276e-13
87900000	0.00498401646017594	1.9335340515191386e-49	8.121802809468837e-64	2.0712494430766074e-10	4.452089122665184e-15	0.000031966664503907844	-1.390397044969164e-20	8.255292819780845e-18	6.898080175526462e-14	5.621587592355856e-13	2.587245602871276e-13
88000000	0.00498401646017594	1.9335340515191386e-49	8.121802809468837e-64	2.0712494430766074e-10	4.452089122665184e-15	0.000031966664503907844	-1.3903926514284664e-20	8.255292819780845e-18	6.898080175526462e-14	5.621587592355856e-13	2.587245602871276e-13
88100000	0.00498401646017594	1.9335340515191386e-49	8.121802809468837e-64	2.0712494430766074e-10	4.452089122665184e-15	0.000031966664503907844	-1.3903882578877684e-20	8.255292819780845e-18	6.898080175526462e-14	5.621587592355856e-13	2.587245602871276e-13
88200000	0.00498401646017594	1.9335340515191386e-49	8.121802809468837e-64	2.0712494430766074e-10	4.452089122665184e-15	0.000031966664503907844	-1.3903838643470707e-20	8.255292819780845e-18	6.898080175526462e-14	5.621587592355856e-13	2.587245602871276e-13
88300000	0.00498401646017594	1.9335340515191386e-49	8.121802809468837e-64	2.0712494430766074e-10	4.452089122665184e-15	0.000031966664503907844	-1.3903794708063728e-20	8.255292819780845e-18	6.898080175526462e-14	5.621587592355856e-13	2.587245602871276e-13
88400000	0.00498401646017594	1.9335340515191386e-49	8.121802809468837e-64	2.0712494430766074e-10	4.452089122665184e-15	0.000031966664503907844	-1.390375077265675e-20	8.255292819780845e-18	6.898080175526462e-14	5.621587592355856e-13	2.587245602871276e-13
88500000	0.00498401646017594	1.9335340515191386e-49	8.121802809468837e-64	2.0712494430766074e-10	4.452089122665184e-15	0.000031966664503907844	-1.390370683724977e-20	8.255292819780845e-18	6.898080175526462e-14	5.621587592355856e-13	2.587245602871276e-13
88600000	0.00498401646017594	1.9335340515191386e-49	8.121802809468837e-64	2.0712494430766074e-10	4.452089122665184e-15	0.000031966664503907844	-1.3903662901842794e-20	8.255292819780845e-18	6.898080175526462e-14	5.621587592355856e-13	2.587245602871276e-13
88700000	0.00498401646017594	1.9335340515191386e-49	8.121802809468837e-64	2.0712494430766074e-10	4.452089122665184e-15	0.000031966664503907844	-1.3903618966435814e-20	8.255292819780845e-18	6.898080175526462e-14	5.621587592355856e-13	2.587245602871276e-13
88800000	0.00498401646017594	1.9335340515191386e-49	8.121802809468837e-64	2.0712494430766074e-10	4.452089122665184e-15	0.000031966664503907844	-1.3903575031028837e-20	8.255292819780845e-18	6.898080175526462e-14	5.621587592355856e-13	2.587245602871276e-13
88900000	0.00498401646017594	1.9335340515191386e-49	8.121802809468837e-64	2.0712494430766074e-10	4.452089122665184e-15	0.000031966664503907844	-1.3903531095621857e-20	8.255292819780845e-18	6.898080175526462e-14	5.621587592355856e-13	2.587245602871276e-13
89000000	0.00498401646017594	1.9335340515191386e-49	8.121802809468837e-64	2.0712494430766074e-10	4.452089122665184e-15	0.000031966664503907844	-1.390348716021488e-20	8.255292819780845e-18	6.898080175526462e-14	5.621587592355856e-13	2.587245602871276e-13
89100000	0.00498401646017594	1.9335340515191386e-49	8.121802809468837e-64	2.0712494430766074e-10	4.452089122665184e-15	0.000031966664503907844	-1.39034432248079e-20	8.255292819780845e-18	6.898080175526462e-14	5.621587592355856e-13	2.587245602871276e-13
89200000	0.00498401646017594	1.9335340515191386e-49	8.121802809468837e-64	2.0712494430766074e-10	4.452089122665184e-15	0.000031966664503907844	-1.3903399289400923e-20	8.255292819780845e-18	6.898080175526462e-14	5.621587592355856e-13	2.587245602871276e-13
89300000	0.00498401646017594	1.9335340515191386e-49	8.121802809468837e-64	2.0712494430766074e-10	4.452089122665184e-15	0.000031966664503907844	-1.3903355353993943e-20	8.255292819780845e-18	6.898080175526462e-14	5.621587592355856e-13	2.587245602871276e-13
89400000	0.00498401646017594	1.9335340515191386e-49	8.121802809468837e-64	2.0712494430766074e-10	4.452089122665184e-15	0.000031966664503907844	-1.3903311418586966e-20	8.255292819780845e-18	6.898080175526462e-14	5.621587592355856e-13	2.587245602871276e-13
89500000	0.00498401646017594	1.9335340515191386e-49	8.121802809468837e-64	2.0712494430766074e-10	4.452089122665184e-15	0.000031966664503907844	-1.3903267483179986e-20	8.255292819780845e-18	6.898080175526462e-14	5.621587592355856e-13	2.587245602871276e-13
89600000	0.00498401646017594	1.9335340515191386e-49	8.121802809468837e-64	2.0712494430766074e-10	4.452089122665184e-15	0.000031966664503907844	-1.390322354777301e-20	8.255292819780845e-18	6.898080175526462e-14	5.621587592355856e-13	2.587245602871276e-13
89700000	0.00498401646017594	1.9335340515191386e-49	8.121802809468837e-64	2.0712494430766074e-10	4.452089122665184e-15	0.000031966664503907844	-1.390317961236603e-20	8.255292819780845e-18	6.898080175526462e-14	5.621587592355856e-13	2.587245602871276e-13
89800000	0.00498401646017594	1.9335340515191386e-49	8.121802809468837e-64	2.0712494430766074e-10	4.452089122665184e-15	0.000031966664503907844	-1.3903135676959052e-20	8.255292819780845e-18	6.898080175526462e-14	5.621587592355856e-13	2.587245602871276e-13
89900000	0.00498401646017594	1.9335340515191386e-49	8.121802809468837e-64	2.0712494430766074e-10	4.452089122665184e-15	0.000031966664503907844	-1.3903091741552072e-20	8.255292819780845e-18	6.898080175526462e-14	5.621587592355856e-13	2.587245602871276e-13
90000000	0.00498401646017594	1.9335340515191386e-49	8.121802809468837e-64	2.0712494430766074e-10	4.452089122665184e-15	0.000031966664503907844	-1.3903047806145095e-20	8.255292819780845e-18	6.898080175526462e-14	5.621587592355856e-13	2.587245602871276e-13
90100000	0.00498401646017594	1.9335340515191386e-49	8.121802809468837e-64	2.0712494430766074e-10	4.452089122665184e-15	0.000031966664503907844	-1.3903003870738115e-20	8.255292819780845e-18	6.898080175526462e-14	5.621587592355856e-13	2.587245602871276e-13
90200000	0.00498401646017594	1.9335340515191386e-49	8.121802809468837e-64	2.0712494430766074e-10	4.452089122665184e-15	0.000031966664503907844	-1.3902959935331138e-20	8.255292819780845e-18	6.898080175526462e-14	5.621587592355856e-13	2.587245602871276e-13
90300000	0.00498401646017594	1.9335340515191386e-49	8.121802809468837e-64	2.0712494430766074e-10	4.452089122665184e-15	0.000031966664503907844	-1.3902915999924158e-20	8.255292819780845e-18	6.898080175526462e-14	5.621587592355856e-13	2.587245602871276e-13
90400000	0.00498401646017594	1.9335340515191386e-49	8.121802809468837e-64	2.0712494430766074e-10	4.452089122665184e-15	0.000031966664503907844	-1.3902872064517178e-20	8.255292819780845e-18	6.898080175526462e-14	5.621587592355856e-13	2.587245602871276e-13
90500000	0.00498401646017594	1.9335340515191386e-49	8.121802809468837e-64	2.0712494430766074e-10	4.452089122665184e-15	0.000031966664503907844	-1.39028281291102e-20	8.255292819780845e-18	6.898080175526462e-14	5.621587592355856e-13	2.587245602871276e-13
90600000	0.00498401646017594	1.9335340515191386e-49	8.121802809468837e-64	2.0712494430766074e-10	4.452089122665184e-15	0.000031966664503907844	-1.390278419370322e-20	8.255292819780845e-18	6.898080175526462e-14	5.621587592355856e-13	2.587245602871276e-13
90700000	0.00498401646017594	1.9335340515191386e-49	8.121802809468837e-64	2.0712494430766074e-10	4.452089122665184e-15	0.000031966664503907844	-1.3902740258296244e-20	8.255292819780845e-18	6.898080175526462e-14	5.621587592355856e-13	2.587245602871276e-13
90800000	0.00498401646017594	1.9335340515191386e-49	8.121802809468837e-64	2.0712494430766074e-10	4.452089122665184e-15	0.000031966664503907844	-1.3902696322889264e-20	8.255292819780845e-18	6.898080175526462e-14	5.621587592355856e-13	2.587245602871276e-13
90900000	0.00498401646017594	1.9335340515191386e-49	8.121802809468837e-64	2.0712494430766074e-10	4.452089122665184e-15	0.000031966664503907844	-1.3902652387482287e-20	8.255292819780845e-18	6.898080175526462e-14	5.621587592355856e-13	2.587245602871276e-13
91000000	0.00498401646017594	1.9335340515191386e-49	8.121802809468837e-64	2.0712494430766074e-10	4.452089122665184e-15	0.000031966664503907844	-1.3902608452075307e-20	8.255292819780845e-18	6.898080175526462e-14	5.621587592355856e-13	2.587245602871276e-13
91100000	0.00498401646017594	1.9335340515191386e-49	8.121802809468837e-64	2.0712494430766074e-10	4.452089122665184e-15	0.000031966664503907844	-1.390256451666833e-20	8.255292819780845e-18	6.898080175526462e-14	5.621587592355856e-13	2.587245602871276e-13
91200000	0.00498401646017594	1.9335340515191386e-49	8.121802809468837e-64	2.0712494430766074e-10	4.452089122665184e-15	0.000031966664503907844	-1.390252058126135e-20	8.255292819780845e-18	6.898080175526462e-14	5.621587592355856e-13	2.587245602871276e-13
91300000	0.00498401646017594	1.9335340515191386e-49	8.121802809468837e-64	2.0712494430766074e-10	4.452089122665184e-15	0.000031966664503907844	-1.3902476645854373e-20	8.255292819780845e-18	6.898080175526462e-14	5.621587592355856e-13	2.587245602871276e-13
91400000	0.00498401646017594	1.9335340515191386e-49	8.121802809468837e-64	2.0712494430766074e-10	4.452089122665184e-15	0.000031966664503907844	-1.3902432710447393e-20	8.255292819780845e-18	6.898080175526462e-14	5.621587592355856e-13	2.587245602871276e-13
91500000	0.00498401646017594	1.9335340515191386e-49	8.121802809468837e-64	2.0712494430766074e-10	4.452089122665184e-15	0.000031966664503907844	-1.3902388775040416e-20	8.255292819780845e-18	6.898080175526462e-14	5.621587592355856e-13	2.587245602871276e-13
91600000	0.00498401646017594	1.9335340515191386e-49	8.121802809468837e-64	2.0712494430766074e-10	4.452089122665184e-15	0.000031966664503907844	-1.3902344839633436e-20	8.255292819780845e-18	6.898080175526462e-14	5.621587592355856e-13	2.587245602871276e-13
91700000	0.00498401646017594	1.9335340515191386e-49	8.121802809468837e-64	2.0712494430766074e-10	4.452089122665184e-15	0.000031966664503907844	-1.390230090422646e-20	8.255292819780845e-18	6.898080175526462e-14	5.621587592355856e-13	2.587245602871276e-13
91800000	0.00498401646017594	1.9335340515191386e-49	8.121802809468837e-64	2.0712494430766074e-10	4.452089122665184e-15	0.000031966664503907844	-1.390225696881948e-20	8.255292819780845e-18	6.898080175526462e-14	5.621587592355856e-13	2.587245602871276e-13
91900000	0.00498401646017594	1.9335340515191386e-49	8.121802809468837e-64	2.0712494430766074e-10	4.452089122665184e-15	0.000031966664503907844	-1.3902213033412502e-20	8.255292819780845e-18	6.898080175526462e-14	5.621587592355856e-13	2.587245602871276e-13
92000000	0.00498401646017594	1.9335340515191386e-49	8.121802809468837e-64	2.0712494430766074e-10	4.452089122665184e-15	0.000031966664503907844	-1.3902169098005522e-20	8.255292819780845e-18	6.898080175526462e-14	5.621587592355856e-13	2.587245602871276e-13
92100000	0.00498401646017594	1.9335340515191386e-49	8.121802809468837e-64	2.0712494430766074e-10	4.452089122665184e-15	0.000031966664503907844	-1.3902125162598545e-20	8.255292819780845e-18	6.898080175526462e-14	5.621587592355856e-13	2.587245602871276e-13
92200000	0.00498401646017594	1.9335340515191386e-49	8.121802809468837e-64	2.0712494430766074e-10	4.452089122665184e-15	0.000031966664503907844	-1.3902081227191565e-20	8.255292819780845e-18	6.898080175526462e-14	5.621587592355856e-13	2.587245602871276e-13
92300000	0.00498401646017594	1.9335340515191386e-49	8.121802809468837e-64	2.0712494430766074e-10	4.452089122665184e-15	0.000031966664503907844	-1.3902037291784588e-20	8.255292819780845e-18	6.898080175526462e-14	5.621587592355856e-13	2.587245602871276e-13
92400000	0.00498401646017594	1.9335340515191386e-49	8.121802809468837e-64	2.0712494430766074e-10	4.452089122665184e-15	0.000031966664503907844	-1.3901993356377608e-20	8.255292819780845e-18	6.898080175526462e-14	5.621587592355856e-13	2.587245602871276e-13
92500000	0.00498401646017594	1.9335340515191386e-49	8.121802809468837e-64	2.0712494430766074e-10	4.452089122665184e-15	0.000031966664503907844	-1.390194942097063e-20	8.255292819780845e-18	6.898080175526462e-14	5.621587592355856e-13	2.587245602871276e-13
92600000	0.00498401646017594	1.9335340515191386e-49	8.121802809468837e-64	2.0712494430766074e-10	4.452089122665184e-15	0.000031966664503907844	-1.390190548556365e-20	8.255292819780845e-18	6.898080175526462e-14	5.621587592355856e-13	2.587245602871276e-13
92700000	0.00498401646017594	1.9335340515191386e-49	8.121802809468837e-64	2.0712494430766074e-10	4.452089122665184e-15	0.000031966664503907844	-1.3901861550156674e-20	8.255292819780845e-18	6.898080175526462e-14	5.621587592355856e-13	2.587245602871276e-13
92800000	0.00498401646017594	1.9335340515191386e-49	8.121802809468837e-64	2.0712494430766074e-10	4.452089122665184e-15	0.000031966664503907844	-1.3901817614749694e-20	8.255292819780845e-18	6.898080175526462e-14	5.621587592355856e-13	2.587245602871276e-13
92900000	0.00498401646017594	1.9335340515191386e-49	8.121802809468837e-64	2.0712494430766074e-10	4.452089122665184e-15	0.000031966664503907844	-1.3901773679342717e-20	8.255292819780845e-18	6.898080175526462e-14	5.621587592355856e-13	2.587245602871276e-13
93000000	0.00498401646017594	1.9335340515191386e-49	8.121802809468837e-64	2.0712494430766074e-10	4.452089122665184e-15	0.000031966664503907844	-1.3901729743935737e-20	8.255292819780845e-18	6.898080175526462e-14	5.621587592355856e-13	2.587245602871276e-13
93100000	0.00498401646017594	1.9335340515191386e-49	8.121802809468837e-64	2.0712494430766074e-10	4.452089122665184e-15	0.000031966664503907844	-1.390168580852876e-20	8.255292819780845e-18	6.898080175526462e-14	5.621587592355856e-13	2.587245602871276e-13
93200000	0.00498401646017594	1.9335340515191386e-49	8.121802809468837e-64	2.0712494430766074e-10	4.452089122665184e-15	0.000031966664503907844	-1.390164187312178e-20	8.255292819780845e-18	6.898080175526462e-14	5.621587592355856e-13	2.587245602871276e-13
93300000	0.00498401646017594	1.9335340515191386e-49	8.121802809468837e-64	2.0712494430766074e-10	4.452089122665184e-15	0.000031966664503907844	-1.3901597937714803e-20	8.255292819780845e-18	6.898080175526462e-14	5.621587592355856e-13	2.587245602871276e-13
93400000	0.00498401646017594	1.9335340515191386e-49	8.121802809468837e-64	2.0712494430766074e-10	4.452089122665184e-15	0.000031966664503907844	-1.3901554002307824e-20	8.255292819780845e-18	6.898080175526462e-14	5.621587592355856e-13	2.587245602871276e-13
93500000	0.00498401646017594	1.9335340515191386e-49	8.121802809468837e-64	2.0712494430766074e-10	4.452089122665184e-15	0.000031966664503907844	-1.3901510066900847e-20	8.255292819780845e-18	6.898080175526462e-14	5.621587592355856e-13	2.587245602871276e-13
93600000	0.00498401646017594	1.9335340515191386e-49	8.121802809468837e-64	2.0712494430766074e-10	4.452089122665184e-15	0.000031966664503907844	-1.3901466131493867e-20	8.255292819780845e-18	6.898080175526462e-14	5.621587592355856e-13	2.587245602871276e-13
93700000	0.00498401646017594	1.9335340515191386e-49	8.121802809468837e-64	2.0712494430766074e-10	4.452089122665184e-15	0.000031966664503907844	-1.390142219608689e-20	8.255292819780845e-18	6.898080175526462e-14	5.621587592355856e-13	2.587245602871276e-13
93800000	0.00498401646017594	1.9335340515191386e-49	8.121802809468837e-64	2.0712494430766074e-10	4.452089122665184e-15	0.000031966664503907844	-1.390137826067991e-20	8.255292819780845e-18	6.898080175526462e-14	5.621587592355856e-13	2.587245602871276e-13
93900000	0.00498401646017594	1.9335340515191386e-49	8.121802809468837e-64	2.0712494430766074e-10	4.452089122665184e-15	0.000031966664503907844	-1.3901334325272933e-20	8.255292819780845e-18	6.898080175526462e-14	5.621587592355856e-13	2.587245602871276e-13
94000000	0.00498401646017594	1.9335340515191386e-49	8.121802809468837e-64	2.0712494430766074e-10	4.452089122665184e-15	0.000031966664503907844	-1.3901290389865953e-20	8.255292819780845e-18	6.898080175526462e-14	5.621587592355856e-13	2.587245602871276e-13
94100000	0.00498401646017594	1.9335340515191386e-49	8.121802809468837e-64	2.0712494430766074e-10	4.452089122665184e-15	0.000031966664503907844	-1.3901246454458976e-20	8.255292819780845e-18	6.898080175526462e-14	5.621587592355856e-13	2.587245602871276e-13
94200000	0.00498401646017594	1.9335340515191386e-49	8.121802809468837e-64	2.0712494430766074e-10	4.452089122665184e-15	0.000031966664503907844	-1.3901202519051996e-20	8.255292819780845e-18	6.898080175526462e-14	5.621587592355856e-13	2.587245602871276e-13
94300000	0.00498401646017594	1.9335340515191386e-49	8.121802809468837e-64	2.0712494430766074e-10	4.452089122665184e-15	0.000031966664503907844	-1.390115858364502e-20	8.255292819780845e-18	6.898080175526462e-14	5.621587592355856e-13	2.587245602871276e-13
94400000	0.00498401646017594	1.9335340515191386e-49	8.121802809468837e-64	2.0712494430766074e-10	4.452089122665184e-15	0.000031966664503907844	-1.390111464823804e-20	8.255292819780845e-18	6.898080175526462e-14	5.621587592355856e-13	2.587245602871276e-13
94500000	0.00498401646017594	1.9335340515191386e-49	8.121802809468837e-64	2.0712494430766074e-10	4.452089122665184e-15	0.000031966664503907844	-1.3901070712831062e-20	8.255292819780845e-18	6.898080175526462e-14	5.621587592355856e-13	2.587245602871276e-13
94600000	0.00498401646017594	1.9335340515191386e-49	8.121802809468837e-64	2.0712494430766074e-10	4.452089122665184e-15	0.000031966664503907844	-1.3901026777424082e-20	8.255292819780845e-18	6.898080175526462e-14	5.621587592355856e-13	2.587245602871276e-13
94700000	0.00498401646017594	1.9335340515191386e-49	8.121802809468837e-64	2.0712494430766074e-10	4.452089122665184e-15	0.000031966664503907844	-1.3900982842017105e-20	8.255292819780845e-18	6.898080175526462e-14	5.621587592355856e-13	2.587245602871276e-13
94800000	0.00498401646017594	1.9335340515191386e-49	8.121802809468837e-64	2.0712494430766074e-10	4.452089122665184e-15	0.000031966664503907844	-1.3900938906610125e-20	8.255292819780845e-18	6.898080175526462e-14	5.621587592355856e-13	2.587245602871276e-13
94900000	0.00498401646017594	1.9335340515191386e-49	8.121802809468837e-64	2.0712494430766074e-10	4.452089122665184e-15	0.000031966664503907844	-1.3900894971203148e-20	8.255292819780845e-18	6.898080175526462e-14	5.621587592355856e-13	2.587245602871276e-13
95000000	0.00498401646017594	1.9335340515191386e-49	8.121802809468837e-64	2.0712494430766074e-10	4.452089122665184e-15	0.000031966664503907844	-1.3900851035796168e-20	8.255292819780845e-18	6.898080175526462e-14	5.621587592355856e-13	2.587245602871276e-13
95100000	0.00498401646017594	1.9335340515191386e-49	8.121802809468837e-64	2.0712494430766074e-10	4.452089122665184e-15	0.000031966664503907844	-1.390080710038919e-20	8.255292819780845e-18	6.898080175526462e-14	5.621587592355856e-13	2.587245602871276e-13
95200000	0.00498401646017594	1.9335340515191386e-49	8.121802809468837e-64	2.0712494430766074e-10	4.452089122665184e-15	0.000031966664503907844	-1.390076316498221e-20	8.255292819780845e-18	6.898080175526462e-14	5.621587592355856e-13	2.587245602871276e-13
95300000	0.00498401646017594	1.9335340515191386e-49	8.121802809468837e-64	2.0712494430766074e-10	4.452089122665184e-15	0.000031966664503907844	-1.3900719229575234e-20	8.255292819780845e-18	6.898080175526462e-14	5.621587592355856e-13	2.587245602871276e-13
95400000	0.00498401646017594	1.9335340515191386e-49	8.121802809468837e-64	2.0712494430766074e-10	4.452089122665184e-15	0.000031966664503907844	-1.3900675294168254e-20	8.255292819780845e-18	6.898080175526462e-14	5.621587592355856e-13	2.587245602871276e-13
95500000	0.00498401646017594	1.9335340515191386e-49	8.121802809468837e-64	2.0712494430766074e-10	4.452089122665184e-15	0.000031966664503907844	-1.3900631358761277e-20	8.255292819780845e-18	6.898080175526462e-14	5.621587592355856e-13	2.587245602871276e-13
95600000	0.00498401646017594	1.9335340515191386e-49	8.121802809468837e-64	2.0712494430766074e-10	4.452089122665184e-15	0.000031966664503907844	-1.3900587423354297e-20	8.255292819780845e-18	6.898080175526462e-14	5.621587592355856e-13	2.587245602871276e-13
95700000	0.00498401646017594	1.9335340515191386e-49	8.121802809468837e-64	2.0712494430766074e-10	4.452089122665184e-15	0.000031966664503907844	-1.390054348794732e-20	8.255292819780845e-18	6.898080175526462e-14	5.621587592355856e-13	2.587245602871276e-13
95800000	0.00498401646017594	1.9335340515191386e-49	8.121802809468837e-64	2.0712494430766074e-10	4.452089122665184e-15	0.000031966664503907844	-1.390049955254034e-20	8.255292819780845e-18	6.898080175526462e-14	5.621587592355856e-13	2.587245602871276e-13
95900000	0.00498401646017594	1.9335340515191386e-49	8.121802809468837e-64	2.0712494430766074e-10	4.452089122665184e-15	0.000031966664503907844	-1.3900455617133363e-20	8.255292819780845e-18	6.898080175526462e-14	5.621587592355856e-13	2.5872456028712767e-13
96000000	0.00498401646017594	1.9335340515191386e-49	8.121802809468837e-64	2.0712494430766074e-10	4.452089122665184e-15	0.000031966664503907844	-1.3900411681726383e-20	8.255292819780845e-18	6.898080175526462e-14	5.621587592355856e-13	2.5872456028712767e-13
96100000	0.00498401646017594	1.9335340515191386e-49	8.121802809468837e-64	2.0712494430766074e-10	4.452089122665184e-15	0.000031966664503907844	-1.3900367746319406e-20	8.255292819780845e-18	6.898080175526462e-14	5.621587592355856e-13	2.5872456028712767e-13
96200000	0.00498401646017594	1.9335340515191386e-49	8.121802809468837e-64	2.0712494430766074e-10	4.452089122665184e-15	0.000031966664503907844	-1.3900323810912426e-20	8.255292819780845e-18	6.898080175526462e-14	5.621587592355856e-13	2.5872456028712767e-13
96300000	0.00498401646017594	1.9335340515191386e-49	8.121802809468837e-64	2.0712494430766074e-10	4.452089122665184e-15	0.000031966664503907844	-1.390027987550545e-20	8.255292819780845e-18	6.898080175526461e-14	5.621587592355856e-13	2.5872456028712767e-13
96400000	0.00498401646017594	1.9335340515191386e-49	8.121802809468837e-64	2.0712494430766074e-10	4.452089122665184e-15	0.000031966664503907844	-1.390023594009847e-20	8.255292819780845e-18	6.898080175526461e-14	5.621587592355856e-13	2.5872456028712767e-13
96500000	0.00498401646017594	1.9335340515191386e-49	8.121802809468837e-64	2.0712494430766074e-10	4.452089122665184e-15	0.000031966664503907844	-1.3900192004691492e-20	8.255292819780845e-18	6.898080175526461e-14	5.621587592355856e-13	2.5872456028712767e-13
96600000	0.00498401646017594	1.9335340515191386e-49	8.121802809468837e-64	2.0712494430766074e-10	4.452089122665184e-15	0.000031966664503907844	-1.3900148069284512e-20	8.255292819780845e-18	6.898080175526461e-14	5.621587592355856e-13	2.5872456028712767e-13
96700000	0.00498401646017594	1.9335340515191386e-49	8.121802809468837e-64	2.0712494430766074e-10	4.452089122665184e-15	0.000031966664503907844	-1.3900104133877535e-20	8.255292819780845e-18	6.898080175526461e-14	5.621587592355856e-13	2.5872456028712767e-13
96800000	0.00498401646017594	1.9335340515191386e-49	8.121802809468837e-64	2.0712494430766074e-10	4.452089122665184e-15	0.000031966664503907844	-1.3900060198470555e-20	8.255292819780845e-18	6.898080175526461e-14	5.621587592355856e-13	2.5872456028712767e-13
96900000	0.00498401646017594	1.9335340515191386e-49	8.121802809468837e-64	2.0712494430766074e-10	4.452089122665184e-15	0.000031966664503907844	-1.3900016263063578e-20	8.255292819780845e-18	6.898080175526461e-14	5.621587592355856e-13	2.5872456028712767e-13
97000000	0.00498401646017594	1.9335340515191386e-49	8.121802809468837e-64	2.0712494430766074e-10	4.452089122665184e-15	0.000031966664503907844	-1.3899972327656598e-20	8.255292819780845e-18	6.898080175526461e-14	5.621587592355856e-13	2.5872456028712767e-13
97100000	0.00498401646017594	1.9335340515191382e-49	8.121802809468837e-64	2.0712494430766074e-10	4.452089122665184e-15	0.000031966664503907844	-1.389992839224962e-20	8.255292819780845e-18	6.898080175526461e-14	5.621587592355856e-13	2.5872456028712767e-13
97200000	0.00498401646017594	1.9335340515191382e-49	8.121802809468837e-64	2.0712494430766074e-10	4.452089122665184e-15	0.000031966664503907844	-1.389988445684264e-20	8.255292819780845e-18	6.898080175526461e-14	5.621587592355856e-13	2.5872456028712767e-13
97300000	0.00498401646017594	1.9335340515191382e-49	8.121802809468837e-64	2.0712494430766074e-10	4.452089122665184e-15	0.000031966664503907844	-1.3899840521435664e-20	8.255292819780845e-18	6.898080175526461e-14	5.621587592355856e-13	2.5872456028712767e-13
97400000	0.00498401646017594	1.9335340515191382e-49	8.121802809468837e-64	2.0712494430766074e-10	4.452089122665184e-15	0.000031966664503907844	-1.3899796586028684e-20	8.255292819780845e-18	6.898080175526461e-14	5.621587592355856e-13	2.5872456028712767e-13
97500000	0.00498401646017594	1.9335340515191382e-49	8.121802809468837e-64	2.0712494430766074e-10	4.452089122665184e-15	0.000031966664503907844	-1.3899752650621707e-20	8.255292819780845e-18	6.898080175526461e-14	5.621587592355856e-13	2.5872456028712767e-13
97600000	0.00498401646017594	1.9335340515191382e-49	8.121802809468837e-64	2.0712494430766074e-10	4.452089122665184e-15	0.000031966664503907844	-1.3899708715214727e-20	8.255292819780845e-18	6.898080175526461e-14	5.621587592355856e-13	2.5872456028712767e-13
97700000	0.00498401646017594	1.9335340515191382e-49	8.121802809468837e-64	2.0712494430766074e-10	4.452089122665184e-15	0.000031966664503907844	-1.389966477980775e-20	8.255292819780845e-18	6.898080175526461e-14	5.621587592355856e-13	2.5872456028712767e-13
97800000	0.00498401646017594	1.9335340515191382e-49	8.121802809468837e-64	2.0712494430766074e-10	4.452089122665184e-15	0.000031966664503907844	-1.389962084440077e-20	8.255292819780845e-18	6.898080175526461e-14	5.621587592355856e-13	2.5872456028712767e-13
97900000	0.00498401646017594	1.9335340515191382e-49	8.121802809468837e-64	2.0712494430766074e-10	4.452089122665184e-15	0.000031966664503907844	-1.3899576908993793e-20	8.255292819780845e-18	6.898080175526461e-14	5.621587592355856e-13	2.5872456028712767e-13
98000000	0.00498401646017594	1.9335340515191382e-49	8.121802809468837e-64	2.0712494430766074e-10	4.452089122665184e-15	0.000031966664503907844	-1.3899532973586813e-20	8.255292819780845e-18	6.898080175526461e-14	5.621587592355856e-13	2.5872456028712767e-13
98100000	0.00498401646017594	1.9335340515191382e-49	8.121802809468837e-64	2.0712494430766074e-10	4.452089122665184e-15	0.000031966664503907844	-1.3899489038179836e-20	8.255292819780845e-18	6.898080175526461e-14	5.621587592355856e-13	2.5872456028712767e-13
98200000	0.00498401646017594	1.9335340515191382e-49	8.121802809468837e-64	2.0712494430766074e-10	4.452089122665184e-15	0.000031966664503907844	-1.3899445102772856e-20	8.255292819780845e-18	6.898080175526461e-14	5.621587592355856e-13	2.5872456028712767e-13
98300000	0.00498401646017594	1.9335340515191382e-49	8.121802809468837e-64	2.0712494430766074e-10	4.452089122665184e-15	0.000031966664503907844	-1.389940116736588e-20	8.255292819780845e-18	6.898080175526461e-14	5.621587592355856e-13	2.5872456028712767e-13
98400000	0.00498401646017594	1.9335340515191382e-49	8.121802809468837e-64	2.0712494430766074e-10	4.452089122665184e-15	0.000031966664503907844	-1.38993572319589e-20	8.255292819780845e-18	6.898080175526461e-14	5.621587592355856e-13	2.5872456028712767e-13
98500000	0.00498401646017594	1.9335340515191382e-49	8.121802809468837e-64	2.0712494430766074e-10	4.452089122665184e-15	0.000031966664503907844	-1.3899313296551923e-20	8.255292819780845e-18	6.898080175526461e-14	5.621587592355856e-13	2.5872456028712767e-13
98600000	0.00498401646017594	1.9335340515191382e-49	8.121802809468837e-64	2.0712494430766074e-10	4.452089122665184e-15	0.000031966664503907844	-1.3899269361144943e-20	8.255292819780845e-18	6.898080175526461e-14	5.621587592355856e-13	2.5872456028712767e-13
98700000	0.00498401646017594	1.9335340515191382e-49	8.121802809468837e-64	2.0712494430766074e-10	4.452089122665184e-15	0.000031966664503907844	-1.3899225425737966e-20	8.255292819780845e-18	6.898080175526461e-14	5.621587592355856e-13	2.5872456028712767e-13
98800000	0.00498401646017594	1.9335340515191382e-49	8.121802809468837e-64	2.0712494430766074e-10	4.452089122665184e-15	0.000031966664503907844	-1.3899181490330986e-20	8.255292819780845e-18	6.898080175526461e-14	5.621587592355856e-13	2.5872456028712767e-13
98900000	0.00498401646017594	1.9335340515191382e-49	8.121802809468837e-64	2.0712494430766074e-10	4.452089122665184e-15	0.000031966664503907844	-1.389913755492401e-20	8.255292819780845e-18	6.898080175526461e-14	5.621587592355856e-13	2.5872456028712767e-13
99000000	0.00498401646017594	1.9335340515191382e-49	8.121802809468837e-64	2.0712494430766074e-10	4.452089122665184e-15	0.000031966664503907844	-1.389909361951703e-20	8.255292819780845e-18	6.898080175526461e-14	5.621587592355856e-13	2.5872456028712767e-13
99100000	0.00498401646017594	1.9335340515191382e-49	8.121802809468837e-64	2.0712494430766074e-10	4.452089122665184e-15	0.000031966664503907844	-1.3899049684110052e-20	8.255292819780845e-18	6.898080175526461e-14	5.621587592355856e-13	2.5872456028712767e-13
99200000	0.00498401646017594	1.9335340515191382e-49	8.121802809468837e-64	2.0712494430766074e-10	4.452089122665184e-15	0.000031966664503907844	-1.3899005748703072e-20	8.255292819780845e-18	6.898080175526461e-14	5.621587592355856e-13	2.5872456028712767e-13
99300000	0.00498401646017594	1.9335340515191382e-49	8.121802809468837e-64	2.0712494430766074e-10	4.452089122665184e-15	0.000031966664503907844	-1.3898961813296095e-20	8.255292819780845e-18	6.898080175526461e-14	5.621587592355856e-13	2.5872456028712767e-13
99400000	0.00498401646017594	1.9335340515191382e-49	8.121802809468837e-64	2.0712494430766074e-10	4.452089122665184e-15	0.000031966664503907844	-1.3898917877889115e-20	8.255292819780845e-18	6.898080175526461e-14	5.621587592355856e-13	2.5872456028712767e-13
99500000	0.00498401646017594	1.9335340515191382e-49	8.121802809468837e-64	2.0712494430766074e-10	4.452089122665184e-15	0.000031966664503907844	-1.3898873942482138e-20	8.255292819780845e-18	6.898080175526461e-14	5.621587592355856e-13	2.5872456028712767e-13
99600000	0.00498401646017594	1.9335340515191382e-49	8.121802809468837e-64	2.0712494430766074e-10	4.452089122665184e-15	0.000031966664503907844	-1.3898830007075158e-20	8.255292819780845e-18	6.898080175526461e-14	5.621587592355856e-13	2.5872456028712767e-13
99700000	0.00498401646017594	1.9335340515191382e-49	8.121802809468837e-64	2.0712494430766074e-10	4.452089122665184e-15	0.000031966664503907844	-1.389878607166818e-20	8.255292819780845e-18	6.898080175526461e-14	5.621587592355856e-13	2.5872456028712767e-13
99800000	0.00498401646017594	1.9335340515191382e-49	8.121802809468837e-64	2.0712494430766074e-10	4.452089122665184e-15	0.000031966664503907844	-1.38987421362612e-20	8.255292819780845e-18	6.898080175526461e-14	5.621587592355856e-13	2.5872456028712767e-13
99900000	0.00498401646017594	1.9335340515191382e-49	8.121802809468837e-64	2.0712494430766074e-10	4.452089122665184e-15	0.000031966664503907844	-1.3898698200854224e-20	8.255292819780845e-18	6.898080175526461e-14	5.621587592355856e-13	2.5872456028712767e-13
100000000	0.00498401646017594	1.9335340515191382e-49	8.121802809468837e-64	2.0712494430766074e-10	4.452089122665184e-15	0.000031966664503907844	-1.3898654265447244e-20	8.255292819780845e-18	6.898080175526461e-14	5.621587592355856e-13	2.5872456028712767e-13
