# Supplementary material for: Thermodynamics Underpinning the Microbial Community‐Level Nitrogen Energy Metabolism
Source: Environ Microbiol. 2025 Feb 16;27(2):e70055. doi: 10.1111/1462-2920.70055 (PMC11830459; doi:10.1111/1462-2920.70055)
Supplement: Supplementary file 1 — Data S1. [file EMI-27-e70055-s001.zip › SI/Nnetwork/Results/kdef_-10/Iin_-5/p_0.2/O2_-7.4_H_-6.5.csv]

time	N2	N2H4	N2H5	N2O	NH2OH	NH3	NH3OH	NH4	NO	NO2	NO3
0	0.00001	0.00001	0.00001	0.00001	0.00001	0.00001	0.00001	0.00001	0.00001	0.00001	0.00001
100000	0.004968159729751658	1.955889296791289e-49	1.5019144343248538e-62	9.940915086342508e-11	5.5951409291422095e-15	0.00006368034129196623	-2.853834617750794e-20	1.644525787966926e-16	2.758470158478436e-14	2.8114911696145504e-13	7.192463876095879e-14
200000	0.004968159729751658	1.9558892967912875e-49	1.501914434321967e-62	9.940915086342507e-11	5.595140929083444e-15	0.00006368034129196625	-2.851140962289817e-20	1.6445256749998545e-16	2.7584701584784353e-14	2.811491169531064e-13	7.192463876095931e-14
300000	0.004968159729751658	1.9558892967912882e-49	1.501914434323352e-62	9.940915086342507e-11	5.595140929111584e-15	0.00006368034129196623	-2.851085377330528e-20	1.6445257290920239e-16	2.758470158478436e-14	2.811491169571051e-13	7.192463876095908e-14
400000	0.004968159729751658	1.9558892967912886e-49	1.501914434323373e-62	9.940915086342508e-11	5.595140929111985e-15	0.00006368034129196625	-2.8510297923712314e-20	1.6445257298619984e-16	2.7584701584784356e-14	2.81149116957162e-13	7.192463876095908e-14
500000	0.004968159729751658	1.955889296791289e-49	1.5019144343233732e-62	9.940915086342508e-11	5.595140929111973e-15	0.00006368034129196625	-2.850974207411934e-20	1.6445257298385261e-16	2.7584701584784353e-14	2.811491169571603e-13	7.192463876095908e-14
600000	0.004968159729751658	1.955889296791289e-49	1.5019144343233732e-62	9.940915086342509e-11	5.595140929111965e-15	0.00006368034129196625	-2.850918622452637e-20	1.6445257298222855e-16	2.758470158478435e-14	2.811491169571591e-13	7.192463876095908e-14
700000	0.004968159729751658	1.955889296791289e-49	1.5019144343233734e-62	9.940915086342509e-11	5.595140929111961e-15	0.00006368034129196625	-2.8508630374933404e-20	1.6445257298123818e-16	2.758470158478435e-14	2.811491169571584e-13	7.192463876095908e-14
800000	0.004968159729751658	1.955889296791289e-49	1.5019144343233734e-62	9.940915086342509e-11	5.595140929111958e-15	0.00006368034129196625	-2.850807452534043e-20	1.6445257298079206e-16	2.758470158478435e-14	2.8114911695715803e-13	7.192463876095908e-14
900000	0.004968159729751658	1.955889296791289e-49	1.5019144343233734e-62	9.940915086342509e-11	5.595140929111958e-15	0.00006368034129196625	-2.850751867574746e-20	1.6445257298080066e-16	2.758470158478435e-14	2.811491169571581e-13	7.192463876095908e-14
1000000	0.004968159729751658	1.955889296791289e-49	1.5019144343233734e-62	9.940915086342509e-11	5.59514092911196e-15	0.00006368034129196625	-2.8506962826154495e-20	1.644525729811746e-16	2.758470158478435e-14	2.8114911695715833e-13	7.192463876095908e-14
1100000	0.004968159729751658	1.955889296791289e-49	1.5019144343233732e-62	9.940915086342509e-11	5.595140929111963e-15	0.00006368034129196625	-2.850640697656152e-20	1.6445257298182435e-16	2.758470158478435e-14	2.811491169571588e-13	7.192463876095907e-14
1200000	0.004968159729751658	1.955889296791289e-49	1.5019144343233732e-62	9.940915086342509e-11	5.595140929111967e-15	0.00006368034129196625	-2.850585112696855e-20	1.6445257298266047e-16	2.758470158478435e-14	2.8114911695715945e-13	7.192463876095907e-14
1300000	0.004968159729751658	1.955889296791289e-49	1.5019144343233732e-62	9.940915086342508e-11	5.595140929111972e-15	0.00006368034129196625	-2.850529527737558e-20	1.644525729835935e-16	2.7584701584784353e-14	2.811491169571601e-13	7.192463876095907e-14
1400000	0.004968159729751658	1.955889296791289e-49	1.5019144343233732e-62	9.940915086342508e-11	5.595140929111976e-15	0.00006368034129196623	-2.850473942778261e-20	1.6445257298453394e-16	2.7584701584784353e-14	2.811491169571608e-13	7.192463876095907e-14
1500000	0.004968159729751658	1.9558892967912886e-49	1.501914434323373e-62	9.940915086342508e-11	5.59514092911198e-15	0.00006368034129196623	-2.850418357818964e-20	1.6445257298539237e-16	2.7584701584784356e-14	2.811491169571614e-13	7.192463876095907e-14
1600000	0.004968159729751658	1.9558892967912886e-49	1.501914434323373e-62	9.940915086342508e-11	5.5951409291119835e-15	0.00006368034129196623	-2.850362772859667e-20	1.644525729860793e-16	2.7584701584784356e-14	2.811491169571619e-13	7.192463876095907e-14
1700000	0.004968159729751658	1.9558892967912886e-49	1.501914434323373e-62	9.940915086342508e-11	5.595140929111985e-15	0.00006368034129196623	-2.85030718790037e-20	1.6445257298650528e-16	2.7584701584784356e-14	2.8114911695716227e-13	7.192463876095907e-14
1800000	0.004968159729751658	1.9558892967912886e-49	1.501914434323373e-62	9.940915086342508e-11	5.595140929111986e-15	0.00006368034129196623	-2.850251602941073e-20	1.6445257298659967e-16	2.7584701584784356e-14	2.811491169571623e-13	7.192463876095907e-14
1900000	0.004968159729751658	1.9558892967912886e-49	1.501914434323373e-62	9.940915086342508e-11	5.595140929111986e-15	0.00006368034129196623	-2.850196017981776e-20	1.6445257298659807e-16	2.7584701584784356e-14	2.811491169571623e-13	7.192463876095907e-14
2000000	0.004968159729751658	1.9558892967912886e-49	1.501914434323373e-62	9.940915086342508e-11	5.595140929111986e-15	0.00006368034129196623	-2.8501404330224787e-20	1.6445257298659696e-16	2.7584701584784356e-14	2.811491169571623e-13	7.192463876095907e-14
2100000	0.004968159729751658	1.9558892967912886e-49	1.501914434323373e-62	9.940915086342508e-11	5.595140929111986e-15	0.00006368034129196623	-2.850084848063182e-20	1.644525729865963e-16	2.7584701584784356e-14	2.811491169571623e-13	7.192463876095907e-14
2200000	0.004968159729751658	1.9558892967912882e-49	1.501914434323373e-62	9.940915086342508e-11	5.595140929111986e-15	0.00006368034129196623	-2.850029263103885e-20	1.6445257298659605e-16	2.7584701584784356e-14	2.811491169571623e-13	7.192463876095907e-14
2300000	0.004968159729751658	1.9558892967912882e-49	1.501914434323373e-62	9.940915086342508e-11	5.595140929111986e-15	0.00006368034129196623	-2.8499736781445877e-20	1.644525729865961e-16	2.7584701584784356e-14	2.811491169571623e-13	7.192463876095907e-14
2400000	0.004968159729751658	1.9558892967912882e-49	1.501914434323373e-62	9.940915086342508e-11	5.595140929111986e-15	0.00006368034129196623	-2.849918093185291e-20	1.644525729865964e-16	2.7584701584784356e-14	2.811491169571623e-13	7.192463876095907e-14
2500000	0.004968159729751658	1.9558892967912882e-49	1.501914434323373e-62	9.940915086342508e-11	5.595140929111986e-15	0.00006368034129196623	-2.849862508225994e-20	1.644525729865969e-16	2.7584701584784356e-14	2.811491169571623e-13	7.192463876095907e-14
2600000	0.004968159729751658	1.955889296791288e-49	1.501914434323373e-62	9.940915086342508e-11	5.595140929111986e-15	0.00006368034129196623	-2.849806923266697e-20	1.644525729865975e-16	2.7584701584784356e-14	2.811491169571623e-13	7.192463876095907e-14
2700000	0.004968159729751658	1.955889296791288e-49	1.501914434323373e-62	9.940915086342508e-11	5.595140929111986e-15	0.00006368034129196623	-2.8497513383073995e-20	1.644525729865982e-16	2.7584701584784356e-14	2.811491169571623e-13	7.192463876095907e-14
2800000	0.004968159729751658	1.955889296791288e-49	1.501914434323373e-62	9.940915086342508e-11	5.595140929111987e-15	0.00006368034129196623	-2.849695753348103e-20	1.6445257298659886e-16	2.7584701584784356e-14	2.811491169571623e-13	7.192463876095908e-14
2900000	0.004968159729751658	1.955889296791288e-49	1.501914434323373e-62	9.940915086342508e-11	5.595140929111987e-15	0.00006368034129196623	-2.849640168388806e-20	1.6445257298659948e-16	2.7584701584784356e-14	2.811491169571623e-13	7.192463876095908e-14
3000000	0.004968159729751658	1.9558892967912875e-49	1.501914434323373e-62	9.940915086342508e-11	5.595140929111987e-15	0.00006368034129196623	-2.8495845834295085e-20	1.6445257298659995e-16	2.7584701584784356e-14	2.811491169571623e-13	7.192463876095908e-14
3100000	0.004968159729751658	1.9558892967912875e-49	1.501914434323373e-62	9.940915086342508e-11	5.595140929111987e-15	0.00006368034129196623	-2.849528998470212e-20	1.6445257298660022e-16	2.7584701584784356e-14	2.811491169571623e-13	7.192463876095908e-14
3200000	0.004968159729751658	1.9558892967912875e-49	1.501914434323373e-62	9.940915086342508e-11	5.595140929111987e-15	0.00006368034129196623	-2.849473413510915e-20	1.6445257298660027e-16	2.7584701584784356e-14	2.811491169571623e-13	7.192463876095908e-14
3300000	0.004968159729751658	1.9558892967912875e-49	1.501914434323373e-62	9.940915086342508e-11	5.595140929111987e-15	0.00006368034129196623	-2.8494178285516175e-20	1.6445257298660027e-16	2.7584701584784356e-14	2.811491169571623e-13	7.192463876095908e-14
3400000	0.004968159729751658	1.9558892967912875e-49	1.501914434323373e-62	9.940915086342508e-11	5.595140929111987e-15	0.00006368034129196623	-2.8493622435923203e-20	1.6445257298660027e-16	2.7584701584784356e-14	2.811491169571623e-13	7.192463876095908e-14
3500000	0.004968159729751658	1.955889296791287e-49	1.501914434323373e-62	9.940915086342508e-11	5.595140929111987e-15	0.00006368034129196623	-2.849306658633024e-20	1.6445257298660027e-16	2.7584701584784356e-14	2.811491169571623e-13	7.192463876095908e-14
3600000	0.004968159729751658	1.955889296791287e-49	1.501914434323373e-62	9.940915086342508e-11	5.595140929111987e-15	0.00006368034129196623	-2.8492510736737265e-20	1.6445257298660027e-16	2.7584701584784356e-14	2.811491169571623e-13	7.192463876095908e-14
3700000	0.004968159729751658	1.955889296791287e-49	1.501914434323373e-62	9.940915086342508e-11	5.595140929111987e-15	0.00006368034129196623	-2.8491954887144293e-20	1.6445257298660027e-16	2.7584701584784356e-14	2.811491169571623e-13	7.192463876095909e-14
3800000	0.004968159729751658	1.955889296791287e-49	1.501914434323373e-62	9.940915086342508e-11	5.595140929111987e-15	0.00006368034129196623	-2.849139903755133e-20	1.6445257298660027e-16	2.7584701584784356e-14	2.811491169571623e-13	7.192463876095909e-14
3900000	0.004968159729751658	1.955889296791287e-49	1.501914434323373e-62	9.940915086342508e-11	5.595140929111987e-15	0.00006368034129196623	-2.8490843187958355e-20	1.6445257298660027e-16	2.7584701584784356e-14	2.811491169571623e-13	7.192463876095909e-14
4000000	0.004968159729751658	1.955889296791287e-49	1.501914434323373e-62	9.940915086342508e-11	5.595140929111987e-15	0.00006368034129196623	-2.8490287338365383e-20	1.6445257298660027e-16	2.7584701584784356e-14	2.811491169571623e-13	7.192463876095909e-14
4100000	0.004968159729751658	1.9558892967912867e-49	1.501914434323373e-62	9.940915086342508e-11	5.595140929111987e-15	0.00006368034129196623	-2.848973148877242e-20	1.6445257298660027e-16	2.7584701584784356e-14	2.811491169571623e-13	7.192463876095909e-14
4200000	0.004968159729751658	1.9558892967912867e-49	1.501914434323373e-62	9.940915086342508e-11	5.5951409291119874e-15	0.00006368034129196623	-2.8489175639179446e-20	1.6445257298660027e-16	2.7584701584784356e-14	2.811491169571623e-13	7.192463876095909e-14
4300000	0.004968159729751658	1.9558892967912867e-49	1.501914434323373e-62	9.940915086342508e-11	5.5951409291119874e-15	0.00006368034129196623	-2.8488619789586474e-20	1.6445257298660027e-16	2.7584701584784356e-14	2.811491169571623e-13	7.192463876095909e-14
4400000	0.004968159729751658	1.9558892967912867e-49	1.501914434323373e-62	9.940915086342507e-11	5.5951409291119874e-15	0.00006368034129196623	-2.84880639399935e-20	1.6445257298660027e-16	2.7584701584784356e-14	2.811491169571623e-13	7.192463876095909e-14
4500000	0.004968159729751658	1.9558892967912867e-49	1.501914434323373e-62	9.940915086342507e-11	5.5951409291119874e-15	0.00006368034129196623	-2.8487508090400536e-20	1.6445257298660027e-16	2.7584701584784356e-14	2.811491169571623e-13	7.192463876095909e-14
4600000	0.004968159729751658	1.9558892967912867e-49	1.501914434323373e-62	9.940915086342507e-11	5.5951409291119874e-15	0.00006368034129196623	-2.8486952240807564e-20	1.6445257298660027e-16	2.7584701584784356e-14	2.811491169571623e-13	7.192463876095909e-14
4700000	0.004968159729751658	1.9558892967912867e-49	1.501914434323373e-62	9.940915086342507e-11	5.5951409291119874e-15	0.00006368034129196623	-2.848639639121459e-20	1.6445257298660027e-16	2.7584701584784356e-14	2.811491169571623e-13	7.192463876095909e-14
4800000	0.004968159729751658	1.9558892967912867e-49	1.501914434323373e-62	9.940915086342507e-11	5.5951409291119874e-15	0.00006368034129196623	-2.8485840541621626e-20	1.6445257298660027e-16	2.7584701584784356e-14	2.811491169571623e-13	7.192463876095909e-14
4900000	0.004968159729751658	1.9558892967912867e-49	1.501914434323373e-62	9.940915086342507e-11	5.5951409291119874e-15	0.00006368034129196625	-2.8485284692028654e-20	1.6445257298660027e-16	2.7584701584784356e-14	2.811491169571623e-13	7.192463876095909e-14
5000000	0.004968159729751658	1.9558892967912867e-49	1.501914434323373e-62	9.940915086342507e-11	5.5951409291119874e-15	0.00006368034129196625	-2.848472884243568e-20	1.6445257298660027e-16	2.7584701584784356e-14	2.811491169571623e-13	7.192463876095909e-14
5100000	0.004968159729751658	1.9558892967912867e-49	1.501914434323373e-62	9.940915086342507e-11	5.5951409291119874e-15	0.00006368034129196625	-2.8484172992842716e-20	1.6445257298660027e-16	2.7584701584784356e-14	2.811491169571623e-13	7.192463876095909e-14
5200000	0.004968159729751658	1.9558892967912867e-49	1.501914434323373e-62	9.940915086342507e-11	5.5951409291119874e-15	0.00006368034129196625	-2.8483617143249744e-20	1.6445257298660027e-16	2.7584701584784356e-14	2.811491169571623e-13	7.192463876095909e-14
5300000	0.004968159729751658	1.9558892967912867e-49	1.501914434323373e-62	9.940915086342507e-11	5.5951409291119874e-15	0.00006368034129196625	-2.848306129365677e-20	1.6445257298660027e-16	2.7584701584784356e-14	2.811491169571623e-13	7.192463876095909e-14
5400000	0.004968159729751658	1.9558892967912863e-49	1.501914434323373e-62	9.940915086342507e-11	5.5951409291119874e-15	0.00006368034129196625	-2.84825054440638e-20	1.6445257298660027e-16	2.7584701584784356e-14	2.8114911695716237e-13	7.192463876095909e-14
5500000	0.004968159729751658	1.9558892967912863e-49	1.501914434323373e-62	9.940915086342507e-11	5.5951409291119874e-15	0.00006368034129196625	-2.8481949594470834e-20	1.6445257298660027e-16	2.7584701584784356e-14	2.8114911695716237e-13	7.192463876095909e-14
5600000	0.004968159729751658	1.9558892967912863e-49	1.501914434323373e-62	9.940915086342507e-11	5.5951409291119874e-15	0.00006368034129196625	-2.848139374487786e-20	1.6445257298660027e-16	2.7584701584784356e-14	2.8114911695716237e-13	7.192463876095909e-14
5700000	0.004968159729751658	1.9558892967912863e-49	1.501914434323373e-62	9.940915086342507e-11	5.5951409291119874e-15	0.00006368034129196625	-2.848083789528489e-20	1.6445257298660027e-16	2.7584701584784356e-14	2.8114911695716237e-13	7.192463876095909e-14
5800000	0.004968159729751658	1.9558892967912863e-49	1.501914434323373e-62	9.940915086342507e-11	5.5951409291119874e-15	0.00006368034129196625	-2.8480282045691924e-20	1.6445257298660027e-16	2.7584701584784356e-14	2.8114911695716237e-13	7.192463876095909e-14
5900000	0.004968159729751658	1.9558892967912863e-49	1.501914434323373e-62	9.940915086342507e-11	5.5951409291119874e-15	0.00006368034129196625	-2.847972619609895e-20	1.6445257298660027e-16	2.7584701584784356e-14	2.8114911695716237e-13	7.192463876095909e-14
6000000	0.004968159729751658	1.9558892967912863e-49	1.501914434323373e-62	9.940915086342507e-11	5.5951409291119874e-15	0.00006368034129196625	-2.847917034650598e-20	1.6445257298660027e-16	2.7584701584784356e-14	2.8114911695716237e-13	7.192463876095909e-14
6100000	0.004968159729751658	1.9558892967912863e-49	1.501914434323373e-62	9.940915086342507e-11	5.5951409291119874e-15	0.00006368034129196625	-2.8478614496913014e-20	1.6445257298660027e-16	2.7584701584784356e-14	2.8114911695716237e-13	7.192463876095909e-14
6200000	0.004968159729751658	1.9558892967912863e-49	1.501914434323373e-62	9.940915086342507e-11	5.5951409291119874e-15	0.00006368034129196625	-2.847805864732004e-20	1.6445257298660027e-16	2.7584701584784356e-14	2.8114911695716237e-13	7.19246387609591e-14
6300000	0.004968159729751658	1.9558892967912863e-49	1.501914434323373e-62	9.940915086342507e-11	5.5951409291119874e-15	0.00006368034129196625	-2.847750279772707e-20	1.6445257298660027e-16	2.7584701584784356e-14	2.8114911695716237e-13	7.19246387609591e-14
6400000	0.004968159729751658	1.9558892967912863e-49	1.501914434323373e-62	9.940915086342507e-11	5.5951409291119874e-15	0.00006368034129196625	-2.84769469481341e-20	1.6445257298660027e-16	2.7584701584784356e-14	2.8114911695716237e-13	7.19246387609591e-14
6500000	0.004968159729751658	1.9558892967912863e-49	1.501914434323373e-62	9.940915086342507e-11	5.5951409291119874e-15	0.00006368034129196625	-2.847639109854113e-20	1.6445257298660027e-16	2.7584701584784356e-14	2.8114911695716237e-13	7.19246387609591e-14
6600000	0.004968159729751658	1.9558892967912863e-49	1.501914434323373e-62	9.940915086342507e-11	5.5951409291119874e-15	0.00006368034129196625	-2.847583524894816e-20	1.6445257298660027e-16	2.7584701584784356e-14	2.8114911695716237e-13	7.19246387609591e-14
6700000	0.004968159729751658	1.9558892967912863e-49	1.501914434323373e-62	9.940915086342507e-11	5.5951409291119874e-15	0.00006368034129196625	-2.847527939935519e-20	1.6445257298660027e-16	2.7584701584784356e-14	2.8114911695716237e-13	7.192463876095909e-14
6800000	0.004968159729751658	1.9558892967912863e-49	1.501914434323373e-62	9.940915086342507e-11	5.5951409291119874e-15	0.00006368034129196625	-2.847472354976222e-20	1.6445257298660027e-16	2.7584701584784356e-14	2.8114911695716237e-13	7.192463876095909e-14
6900000	0.004968159729751658	1.9558892967912867e-49	1.501914434323373e-62	9.940915086342507e-11	5.5951409291119874e-15	0.00006368034129196625	-2.847416770016925e-20	1.6445257298660027e-16	2.7584701584784356e-14	2.8114911695716237e-13	7.192463876095909e-14
7000000	0.004968159729751658	1.9558892967912867e-49	1.501914434323373e-62	9.940915086342507e-11	5.5951409291119874e-15	0.00006368034129196625	-2.847361185057628e-20	1.6445257298660027e-16	2.7584701584784356e-14	2.8114911695716237e-13	7.192463876095909e-14
7100000	0.004968159729751658	1.9558892967912867e-49	1.501914434323373e-62	9.940915086342507e-11	5.5951409291119874e-15	0.00006368034129196625	-2.847305600098331e-20	1.6445257298660027e-16	2.7584701584784356e-14	2.8114911695716237e-13	7.192463876095909e-14
7200000	0.004968159729751658	1.9558892967912867e-49	1.501914434323373e-62	9.940915086342507e-11	5.5951409291119874e-15	0.00006368034129196625	-2.847250015139034e-20	1.6445257298660027e-16	2.7584701584784356e-14	2.8114911695716237e-13	7.192463876095909e-14
7300000	0.004968159729751658	1.9558892967912867e-49	1.501914434323373e-62	9.940915086342507e-11	5.5951409291119874e-15	0.00006368034129196625	-2.847194430179737e-20	1.6445257298660027e-16	2.7584701584784356e-14	2.8114911695716237e-13	7.192463876095909e-14
7400000	0.004968159729751658	1.9558892967912867e-49	1.501914434323373e-62	9.940915086342507e-11	5.5951409291119874e-15	0.00006368034129196625	-2.8471388452204396e-20	1.6445257298660027e-16	2.7584701584784356e-14	2.8114911695716237e-13	7.192463876095909e-14
7500000	0.004968159729751658	1.9558892967912867e-49	1.501914434323373e-62	9.940915086342507e-11	5.5951409291119874e-15	0.00006368034129196625	-2.847083260261143e-20	1.6445257298660027e-16	2.7584701584784356e-14	2.8114911695716237e-13	7.192463876095909e-14
7600000	0.004968159729751658	1.9558892967912867e-49	1.501914434323373e-62	9.940915086342507e-11	5.5951409291119874e-15	0.00006368034129196625	-2.847027675301846e-20	1.6445257298660027e-16	2.7584701584784356e-14	2.8114911695716237e-13	7.192463876095909e-14
7700000	0.004968159729751658	1.9558892967912867e-49	1.501914434323373e-62	9.940915086342507e-11	5.5951409291119874e-15	0.00006368034129196625	-2.8469720903425487e-20	1.6445257298660027e-16	2.7584701584784356e-14	2.8114911695716237e-13	7.192463876095909e-14
7800000	0.004968159729751658	1.9558892967912867e-49	1.5019144343233727e-62	9.940915086342507e-11	5.5951409291119874e-15	0.00006368034129196625	-2.846916505383252e-20	1.6445257298660027e-16	2.7584701584784356e-14	2.8114911695716237e-13	7.192463876095909e-14
7900000	0.004968159729751658	1.9558892967912867e-49	1.5019144343233727e-62	9.940915086342507e-11	5.5951409291119874e-15	0.00006368034129196625	-2.846860920423955e-20	1.6445257298660027e-16	2.7584701584784356e-14	2.8114911695716237e-13	7.192463876095909e-14
8000000	0.004968159729751658	1.9558892967912867e-49	1.5019144343233727e-62	9.940915086342507e-11	5.5951409291119874e-15	0.00006368034129196623	-2.8468053354646577e-20	1.6445257298660027e-16	2.7584701584784356e-14	2.8114911695716237e-13	7.192463876095909e-14
8100000	0.004968159729751658	1.9558892967912867e-49	1.5019144343233727e-62	9.940915086342507e-11	5.5951409291119874e-15	0.00006368034129196623	-2.846749750505361e-20	1.6445257298660027e-16	2.7584701584784356e-14	2.8114911695716237e-13	7.192463876095909e-14
8200000	0.004968159729751658	1.9558892967912867e-49	1.5019144343233727e-62	9.940915086342507e-11	5.595140929111987e-15	0.00006368034129196623	-2.846694165546064e-20	1.6445257298660027e-16	2.7584701584784356e-14	2.8114911695716237e-13	7.192463876095909e-14
8300000	0.004968159729751658	1.9558892967912867e-49	1.5019144343233727e-62	9.940915086342507e-11	5.595140929111987e-15	0.00006368034129196623	-2.8466385805867667e-20	1.6445257298660027e-16	2.7584701584784356e-14	2.811491169571623e-13	7.192463876095909e-14
8400000	0.004968159729751658	1.9558892967912867e-49	1.5019144343233727e-62	9.940915086342507e-11	5.595140929111987e-15	0.00006368034129196623	-2.8465829956274695e-20	1.6445257298660027e-16	2.7584701584784356e-14	2.811491169571623e-13	7.192463876095909e-14
8500000	0.004968159729751658	1.955889296791287e-49	1.5019144343233727e-62	9.940915086342507e-11	5.595140929111987e-15	0.00006368034129196623	-2.846527410668173e-20	1.6445257298660027e-16	2.7584701584784356e-14	2.811491169571623e-13	7.192463876095909e-14
8600000	0.004968159729751658	1.955889296791287e-49	1.5019144343233727e-62	9.940915086342507e-11	5.595140929111987e-15	0.00006368034129196623	-2.8464718257088757e-20	1.6445257298660027e-16	2.7584701584784356e-14	2.811491169571623e-13	7.192463876095909e-14
8700000	0.004968159729751658	1.955889296791287e-49	1.5019144343233727e-62	9.940915086342507e-11	5.595140929111987e-15	0.00006368034129196623	-2.8464162407495785e-20	1.6445257298660027e-16	2.7584701584784356e-14	2.811491169571623e-13	7.192463876095909e-14
8800000	0.004968159729751658	1.955889296791287e-49	1.5019144343233727e-62	9.940915086342507e-11	5.595140929111987e-15	0.00006368034129196623	-2.846360655790282e-20	1.6445257298660027e-16	2.7584701584784356e-14	2.811491169571623e-13	7.192463876095909e-14
8900000	0.004968159729751658	1.955889296791287e-49	1.5019144343233727e-62	9.940915086342507e-11	5.595140929111987e-15	0.00006368034129196623	-2.8463050708309847e-20	1.6445257298660027e-16	2.7584701584784356e-14	2.811491169571623e-13	7.192463876095909e-14
9000000	0.004968159729751658	1.955889296791287e-49	1.5019144343233727e-62	9.940915086342507e-11	5.595140929111987e-15	0.00006368034129196623	-2.8462494858716875e-20	1.6445257298660027e-16	2.7584701584784356e-14	2.811491169571623e-13	7.192463876095909e-14
9100000	0.004968159729751658	1.955889296791287e-49	1.5019144343233727e-62	9.940915086342507e-11	5.595140929111987e-15	0.00006368034129196623	-2.846193900912391e-20	1.6445257298660027e-16	2.7584701584784356e-14	2.811491169571623e-13	7.192463876095909e-14
9200000	0.004968159729751658	1.955889296791287e-49	1.5019144343233727e-62	9.940915086342507e-11	5.595140929111987e-15	0.00006368034129196623	-2.846138315953094e-20	1.6445257298660027e-16	2.7584701584784356e-14	2.811491169571623e-13	7.192463876095909e-14
9300000	0.004968159729751658	1.955889296791287e-49	1.5019144343233727e-62	9.940915086342507e-11	5.595140929111987e-15	0.00006368034129196623	-2.8460827309937965e-20	1.6445257298660027e-16	2.7584701584784356e-14	2.811491169571623e-13	7.192463876095909e-14
9400000	0.004968159729751658	1.955889296791287e-49	1.5019144343233727e-62	9.940915086342507e-11	5.595140929111987e-15	0.00006368034129196623	-2.8460271460344993e-20	1.6445257298660027e-16	2.7584701584784356e-14	2.811491169571623e-13	7.192463876095909e-14
9500000	0.004968159729751658	1.955889296791287e-49	1.5019144343233727e-62	9.940915086342507e-11	5.595140929111987e-15	0.00006368034129196623	-2.845971561075203e-20	1.6445257298660027e-16	2.7584701584784356e-14	2.811491169571623e-13	7.192463876095909e-14
9600000	0.004968159729751658	1.955889296791287e-49	1.5019144343233727e-62	9.940915086342507e-11	5.595140929111987e-15	0.00006368034129196623	-2.8459159761159055e-20	1.6445257298660027e-16	2.7584701584784356e-14	2.811491169571623e-13	7.192463876095909e-14
9700000	0.004968159729751658	1.9558892967912875e-49	1.5019144343233727e-62	9.940915086342507e-11	5.595140929111987e-15	0.00006368034129196623	-2.8458603911566083e-20	1.6445257298660027e-16	2.7584701584784356e-14	2.811491169571623e-13	7.192463876095909e-14
9800000	0.004968159729751658	1.9558892967912875e-49	1.5019144343233727e-62	9.940915086342507e-11	5.595140929111987e-15	0.00006368034129196623	-2.845804806197312e-20	1.6445257298660027e-16	2.7584701584784356e-14	2.811491169571623e-13	7.192463876095909e-14
9900000	0.004968159729751658	1.9558892967912875e-49	1.5019144343233727e-62	9.940915086342507e-11	5.595140929111987e-15	0.00006368034129196623	-2.8457492212380145e-20	1.6445257298660027e-16	2.7584701584784356e-14	2.811491169571623e-13	7.192463876095909e-14
10000000	0.004968159729751658	1.9558892967912875e-49	1.5019144343233727e-62	9.940915086342507e-11	5.595140929111987e-15	0.00006368034129196623	-2.8456936362787173e-20	1.6445257298660027e-16	2.7584701584784356e-14	2.811491169571623e-13	7.192463876095909e-14
10100000	0.004968159729751658	1.9558892967912875e-49	1.5019144343233727e-62	9.940915086342507e-11	5.595140929111987e-15	0.00006368034129196623	-2.845638051319421e-20	1.6445257298660027e-16	2.7584701584784356e-14	2.811491169571623e-13	7.192463876095909e-14
10200000	0.004968159729751658	1.9558892967912875e-49	1.5019144343233727e-62	9.940915086342507e-11	5.595140929111987e-15	0.00006368034129196623	-2.8455824663601235e-20	1.6445257298660024e-16	2.7584701584784356e-14	2.811491169571623e-13	7.192463876095909e-14
10300000	0.004968159729751658	1.9558892967912875e-49	1.5019144343233727e-62	9.940915086342507e-11	5.595140929111987e-15	0.00006368034129196623	-2.8455268814008263e-20	1.6445257298660024e-16	2.7584701584784356e-14	2.811491169571623e-13	7.192463876095909e-14
10400000	0.004968159729751658	1.9558892967912875e-49	1.5019144343233727e-62	9.940915086342507e-11	5.595140929111987e-15	0.00006368034129196623	-2.845471296441529e-20	1.6445257298660024e-16	2.7584701584784356e-14	2.811491169571623e-13	7.192463876095908e-14
10500000	0.004968159729751658	1.9558892967912875e-49	1.5019144343233727e-62	9.940915086342507e-11	5.595140929111987e-15	0.00006368034129196623	-2.8454157114822325e-20	1.6445257298660024e-16	2.7584701584784356e-14	2.811491169571623e-13	7.192463876095908e-14
10600000	0.004968159729751658	1.9558892967912875e-49	1.5019144343233727e-62	9.940915086342507e-11	5.595140929111987e-15	0.00006368034129196623	-2.8453601265229353e-20	1.6445257298660024e-16	2.7584701584784356e-14	2.811491169571623e-13	7.192463876095908e-14
10700000	0.004968159729751658	1.9558892967912875e-49	1.5019144343233727e-62	9.940915086342507e-11	5.595140929111987e-15	0.00006368034129196623	-2.845304541563638e-20	1.6445257298660024e-16	2.7584701584784356e-14	2.811491169571623e-13	7.192463876095908e-14
10800000	0.004968159729751658	1.955889296791288e-49	1.5019144343233727e-62	9.940915086342507e-11	5.595140929111987e-15	0.00006368034129196623	-2.8452489566043416e-20	1.6445257298660024e-16	2.7584701584784356e-14	2.811491169571623e-13	7.192463876095908e-14
10900000	0.004968159729751658	1.955889296791288e-49	1.5019144343233727e-62	9.940915086342507e-11	5.595140929111987e-15	0.00006368034129196623	-2.8451933716450444e-20	1.6445257298660024e-16	2.7584701584784356e-14	2.811491169571623e-13	7.192463876095908e-14
11000000	0.004968159729751658	1.955889296791288e-49	1.5019144343233727e-62	9.940915086342507e-11	5.595140929111987e-15	0.00006368034129196623	-2.845137786685747e-20	1.6445257298660024e-16	2.7584701584784356e-14	2.811491169571623e-13	7.192463876095908e-14
11100000	0.004968159729751658	1.955889296791288e-49	1.5019144343233727e-62	9.940915086342507e-11	5.595140929111987e-15	0.00006368034129196623	-2.8450822017264506e-20	1.6445257298660024e-16	2.7584701584784356e-14	2.811491169571623e-13	7.192463876095908e-14
11200000	0.004968159729751658	1.955889296791288e-49	1.5019144343233727e-62	9.940915086342507e-11	5.595140929111986e-15	0.00006368034129196623	-2.8450266167671534e-20	1.6445257298660024e-16	2.7584701584784356e-14	2.811491169571623e-13	7.192463876095908e-14
11300000	0.004968159729751658	1.955889296791288e-49	1.5019144343233727e-62	9.940915086342507e-11	5.595140929111986e-15	0.00006368034129196623	-2.844971031807856e-20	1.6445257298660024e-16	2.7584701584784356e-14	2.811491169571623e-13	7.192463876095908e-14
11400000	0.004968159729751658	1.955889296791288e-49	1.5019144343233727e-62	9.940915086342507e-11	5.595140929111986e-15	0.00006368034129196623	-2.844915446848559e-20	1.6445257298660024e-16	2.7584701584784356e-14	2.811491169571623e-13	7.192463876095908e-14
11500000	0.004968159729751658	1.955889296791288e-49	1.5019144343233727e-62	9.940915086342507e-11	5.595140929111986e-15	0.00006368034129196623	-2.8448598618892624e-20	1.6445257298660024e-16	2.7584701584784356e-14	2.811491169571623e-13	7.192463876095908e-14
11600000	0.004968159729751658	1.955889296791288e-49	1.5019144343233727e-62	9.940915086342507e-11	5.595140929111986e-15	0.00006368034129196623	-2.844804276929965e-20	1.6445257298660024e-16	2.7584701584784356e-14	2.811491169571623e-13	7.192463876095908e-14
11700000	0.004968159729751658	1.955889296791288e-49	1.5019144343233727e-62	9.940915086342507e-11	5.595140929111986e-15	0.00006368034129196623	-2.844748691970668e-20	1.6445257298660024e-16	2.7584701584784356e-14	2.811491169571623e-13	7.192463876095908e-14
11800000	0.004968159729751658	1.955889296791288e-49	1.5019144343233727e-62	9.940915086342507e-11	5.595140929111986e-15	0.00006368034129196623	-2.8446931070113714e-20	1.6445257298660024e-16	2.7584701584784356e-14	2.811491169571623e-13	7.192463876095908e-14
11900000	0.004968159729751658	1.955889296791288e-49	1.5019144343233727e-62	9.940915086342507e-11	5.595140929111986e-15	0.00006368034129196623	-2.844637522052074e-20	1.6445257298660024e-16	2.7584701584784356e-14	2.811491169571623e-13	7.192463876095908e-14
12000000	0.004968159729751658	1.955889296791288e-49	1.5019144343233727e-62	9.940915086342507e-11	5.595140929111986e-15	0.00006368034129196623	-2.844581937092777e-20	1.6445257298660024e-16	2.7584701584784356e-14	2.811491169571623e-13	7.192463876095908e-14
12100000	0.004968159729751658	1.9558892967912882e-49	1.5019144343233727e-62	9.940915086342507e-11	5.595140929111986e-15	0.00006368034129196623	-2.8445263521334804e-20	1.6445257298660024e-16	2.7584701584784356e-14	2.811491169571623e-13	7.192463876095908e-14
12200000	0.004968159729751658	1.9558892967912882e-49	1.5019144343233727e-62	9.940915086342507e-11	5.595140929111986e-15	0.00006368034129196623	-2.844470767174183e-20	1.6445257298660024e-16	2.7584701584784356e-14	2.811491169571623e-13	7.192463876095908e-14
12300000	0.004968159729751658	1.9558892967912882e-49	1.5019144343233727e-62	9.940915086342507e-11	5.595140929111986e-15	0.00006368034129196623	-2.844415182214886e-20	1.6445257298660024e-16	2.7584701584784356e-14	2.811491169571623e-13	7.192463876095908e-14
12400000	0.004968159729751658	1.9558892967912882e-49	1.5019144343233727e-62	9.940915086342507e-11	5.595140929111986e-15	0.00006368034129196623	-2.844359597255589e-20	1.6445257298660024e-16	2.7584701584784356e-14	2.811491169571623e-13	7.192463876095908e-14
12500000	0.004968159729751658	1.9558892967912882e-49	1.5019144343233727e-62	9.940915086342507e-11	5.595140929111986e-15	0.00006368034129196623	-2.844304012296292e-20	1.6445257298660024e-16	2.7584701584784356e-14	2.811491169571623e-13	7.192463876095908e-14
12600000	0.004968159729751658	1.9558892967912882e-49	1.5019144343233727e-62	9.940915086342507e-11	5.595140929111986e-15	0.00006368034129196623	-2.844248427336995e-20	1.6445257298660024e-16	2.7584701584784356e-14	2.811491169571623e-13	7.192463876095908e-14
12700000	0.004968159729751658	1.9558892967912882e-49	1.5019144343233727e-62	9.940915086342507e-11	5.595140929111986e-15	0.00006368034129196623	-2.844192842377698e-20	1.6445257298660024e-16	2.7584701584784356e-14	2.811491169571623e-13	7.192463876095908e-14
12800000	0.004968159729751658	1.9558892967912882e-49	1.5019144343233727e-62	9.940915086342507e-11	5.595140929111986e-15	0.00006368034129196623	-2.844137257418401e-20	1.6445257298660024e-16	2.7584701584784356e-14	2.811491169571623e-13	7.192463876095908e-14
12900000	0.004968159729751658	1.9558892967912882e-49	1.5019144343233727e-62	9.940915086342507e-11	5.595140929111986e-15	0.00006368034129196623	-2.844081672459104e-20	1.6445257298660024e-16	2.7584701584784356e-14	2.811491169571623e-13	7.192463876095908e-14
13000000	0.004968159729751658	1.9558892967912882e-49	1.5019144343233727e-62	9.940915086342507e-11	5.595140929111986e-15	0.00006368034129196623	-2.844026087499807e-20	1.6445257298660024e-16	2.7584701584784356e-14	2.811491169571623e-13	7.192463876095908e-14
13100000	0.004968159729751658	1.9558892967912882e-49	1.5019144343233727e-62	9.940915086342507e-11	5.595140929111986e-15	0.00006368034129196623	-2.84397050254051e-20	1.6445257298660024e-16	2.7584701584784356e-14	2.811491169571623e-13	7.192463876095908e-14
13200000	0.004968159729751658	1.9558892967912882e-49	1.5019144343233727e-62	9.940915086342507e-11	5.595140929111986e-15	0.00006368034129196623	-2.843914917581213e-20	1.6445257298660024e-16	2.7584701584784356e-14	2.811491169571623e-13	7.192463876095908e-14
13300000	0.004968159729751658	1.9558892967912882e-49	1.5019144343233727e-62	9.940915086342507e-11	5.595140929111986e-15	0.00006368034129196623	-2.843859332621916e-20	1.6445257298660024e-16	2.7584701584784356e-14	2.811491169571623e-13	7.192463876095908e-14
13400000	0.004968159729751658	1.9558892967912882e-49	1.5019144343233727e-62	9.940915086342507e-11	5.595140929111986e-15	0.00006368034129196623	-2.8438037476626186e-20	1.6445257298660024e-16	2.7584701584784356e-14	2.811491169571623e-13	7.192463876095908e-14
13500000	0.004968159729751658	1.9558892967912882e-49	1.5019144343233727e-62	9.940915086342507e-11	5.595140929111986e-15	0.00006368034129196623	-2.843748162703322e-20	1.6445257298660024e-16	2.7584701584784356e-14	2.811491169571623e-13	7.192463876095908e-14
13600000	0.004968159729751658	1.9558892967912882e-49	1.5019144343233727e-62	9.940915086342507e-11	5.595140929111986e-15	0.00006368034129196623	-2.843692577744025e-20	1.6445257298660024e-16	2.7584701584784356e-14	2.811491169571623e-13	7.192463876095908e-14
13700000	0.004968159729751658	1.9558892967912882e-49	1.5019144343233727e-62	9.940915086342507e-11	5.595140929111986e-15	0.00006368034129196623	-2.8436369927847276e-20	1.6445257298660024e-16	2.7584701584784356e-14	2.811491169571623e-13	7.192463876095908e-14
13800000	0.004968159729751658	1.9558892967912882e-49	1.5019144343233727e-62	9.940915086342507e-11	5.595140929111986e-15	0.00006368034129196623	-2.843581407825431e-20	1.6445257298660024e-16	2.7584701584784356e-14	2.811491169571623e-13	7.192463876095908e-14
13900000	0.004968159729751658	1.9558892967912882e-49	1.5019144343233727e-62	9.940915086342507e-11	5.595140929111986e-15	0.00006368034129196623	-2.843525822866134e-20	1.6445257298660024e-16	2.7584701584784356e-14	2.811491169571623e-13	7.192463876095908e-14
14000000	0.004968159729751658	1.9558892967912882e-49	1.5019144343233727e-62	9.940915086342507e-11	5.595140929111986e-15	0.00006368034129196623	-2.8434702379068366e-20	1.6445257298660024e-16	2.7584701584784356e-14	2.811491169571623e-13	7.192463876095908e-14
14100000	0.004968159729751658	1.9558892967912882e-49	1.5019144343233727e-62	9.940915086342507e-11	5.595140929111986e-15	0.00006368034129196623	-2.84341465294754e-20	1.6445257298660024e-16	2.7584701584784356e-14	2.811491169571623e-13	7.192463876095908e-14
14200000	0.004968159729751658	1.9558892967912882e-49	1.5019144343233727e-62	9.940915086342507e-11	5.595140929111986e-15	0.00006368034129196623	-2.843359067988243e-20	1.6445257298660024e-16	2.7584701584784356e-14	2.811491169571623e-13	7.192463876095908e-14
14300000	0.004968159729751658	1.9558892967912882e-49	1.5019144343233727e-62	9.940915086342507e-11	5.595140929111986e-15	0.00006368034129196623	-2.8433034830289457e-20	1.6445257298660024e-16	2.7584701584784356e-14	2.811491169571623e-13	7.192463876095908e-14
14400000	0.004968159729751658	1.9558892967912882e-49	1.5019144343233727e-62	9.940915086342507e-11	5.595140929111986e-15	0.00006368034129196623	-2.8432478980696485e-20	1.6445257298660024e-16	2.7584701584784356e-14	2.811491169571623e-13	7.192463876095908e-14
14500000	0.004968159729751658	1.9558892967912882e-49	1.5019144343233727e-62	9.940915086342507e-11	5.595140929111986e-15	0.00006368034129196623	-2.843192313110352e-20	1.6445257298660024e-16	2.7584701584784356e-14	2.811491169571623e-13	7.192463876095908e-14
14600000	0.004968159729751658	1.9558892967912882e-49	1.5019144343233727e-62	9.940915086342507e-11	5.595140929111986e-15	0.00006368034129196623	-2.8431367281510547e-20	1.6445257298660024e-16	2.7584701584784356e-14	2.811491169571623e-13	7.192463876095908e-14
14700000	0.004968159729751658	1.9558892967912882e-49	1.5019144343233727e-62	9.940915086342507e-11	5.595140929111986e-15	0.00006368034129196623	-2.8430811431917575e-20	1.6445257298660024e-16	2.7584701584784356e-14	2.811491169571623e-13	7.192463876095908e-14
14800000	0.004968159729751658	1.9558892967912882e-49	1.5019144343233727e-62	9.940915086342507e-11	5.595140929111986e-15	0.00006368034129196623	-2.843025558232461e-20	1.6445257298660024e-16	2.7584701584784356e-14	2.811491169571623e-13	7.192463876095908e-14
14900000	0.004968159729751658	1.9558892967912882e-49	1.5019144343233727e-62	9.940915086342507e-11	5.595140929111986e-15	0.00006368034129196623	-2.8429699732731637e-20	1.6445257298660024e-16	2.7584701584784356e-14	2.811491169571623e-13	7.192463876095908e-14
15000000	0.004968159729751658	1.9558892967912882e-49	1.5019144343233727e-62	9.940915086342507e-11	5.595140929111986e-15	0.00006368034129196623	-2.8429143883138665e-20	1.6445257298660024e-16	2.7584701584784356e-14	2.811491169571623e-13	7.192463876095908e-14
15100000	0.004968159729751658	1.9558892967912882e-49	1.5019144343233727e-62	9.940915086342507e-11	5.595140929111986e-15	0.00006368034129196623	-2.84285880335457e-20	1.6445257298660024e-16	2.7584701584784356e-14	2.811491169571623e-13	7.192463876095908e-14
15200000	0.004968159729751658	1.9558892967912882e-49	1.5019144343233727e-62	9.940915086342507e-11	5.595140929111986e-15	0.00006368034129196623	-2.8428032183952727e-20	1.6445257298660024e-16	2.7584701584784356e-14	2.811491169571623e-13	7.192463876095908e-14
15300000	0.004968159729751658	1.9558892967912882e-49	1.5019144343233727e-62	9.940915086342507e-11	5.595140929111986e-15	0.00006368034129196623	-2.8427476334359755e-20	1.6445257298660024e-16	2.7584701584784356e-14	2.811491169571623e-13	7.192463876095908e-14
15400000	0.004968159729751658	1.9558892967912882e-49	1.5019144343233727e-62	9.940915086342507e-11	5.595140929111986e-15	0.00006368034129196623	-2.842692048476678e-20	1.6445257298660024e-16	2.7584701584784356e-14	2.811491169571623e-13	7.192463876095908e-14
15500000	0.004968159729751658	1.9558892967912882e-49	1.5019144343233727e-62	9.940915086342507e-11	5.595140929111986e-15	0.00006368034129196623	-2.8426364635173817e-20	1.6445257298660024e-16	2.7584701584784356e-14	2.811491169571623e-13	7.192463876095908e-14
15600000	0.004968159729751658	1.9558892967912882e-49	1.5019144343233727e-62	9.940915086342507e-11	5.595140929111986e-15	0.00006368034129196623	-2.8425808785580845e-20	1.6445257298660024e-16	2.7584701584784356e-14	2.811491169571623e-13	7.192463876095908e-14
15700000	0.004968159729751658	1.9558892967912882e-49	1.5019144343233727e-62	9.940915086342507e-11	5.595140929111986e-15	0.00006368034129196623	-2.842525293598787e-20	1.6445257298660024e-16	2.7584701584784356e-14	2.811491169571623e-13	7.192463876095908e-14
15800000	0.004968159729751658	1.9558892967912882e-49	1.5019144343233727e-62	9.940915086342507e-11	5.595140929111986e-15	0.00006368034129196623	-2.842469708639491e-20	1.6445257298660024e-16	2.7584701584784356e-14	2.811491169571623e-13	7.192463876095908e-14
15900000	0.004968159729751658	1.9558892967912882e-49	1.5019144343233727e-62	9.940915086342507e-11	5.595140929111986e-15	0.00006368034129196623	-2.8424141236801935e-20	1.6445257298660024e-16	2.7584701584784356e-14	2.811491169571623e-13	7.192463876095908e-14
16000000	0.004968159729751658	1.9558892967912882e-49	1.5019144343233727e-62	9.940915086342507e-11	5.595140929111986e-15	0.00006368034129196623	-2.8423585387208963e-20	1.6445257298660024e-16	2.7584701584784356e-14	2.811491169571623e-13	7.192463876095908e-14
16100000	0.004968159729751658	1.9558892967912882e-49	1.5019144343233727e-62	9.940915086342507e-11	5.595140929111986e-15	0.00006368034129196623	-2.8423029537616e-20	1.6445257298660024e-16	2.7584701584784356e-14	2.811491169571623e-13	7.192463876095908e-14
16200000	0.004968159729751658	1.9558892967912882e-49	1.5019144343233727e-62	9.940915086342507e-11	5.595140929111986e-15	0.00006368034129196623	-2.8422473688023025e-20	1.6445257298660024e-16	2.7584701584784356e-14	2.811491169571623e-13	7.192463876095908e-14
16300000	0.004968159729751658	1.9558892967912882e-49	1.5019144343233727e-62	9.940915086342507e-11	5.595140929111986e-15	0.00006368034129196623	-2.8421917838430053e-20	1.6445257298660024e-16	2.7584701584784356e-14	2.811491169571623e-13	7.192463876095908e-14
16400000	0.004968159729751658	1.9558892967912882e-49	1.5019144343233727e-62	9.940915086342507e-11	5.595140929111986e-15	0.00006368034129196623	-2.842136198883708e-20	1.6445257298660024e-16	2.7584701584784356e-14	2.811491169571623e-13	7.192463876095908e-14
16500000	0.004968159729751658	1.9558892967912882e-49	1.5019144343233727e-62	9.940915086342507e-11	5.595140929111986e-15	0.00006368034129196623	-2.8420806139244115e-20	1.6445257298660024e-16	2.7584701584784356e-14	2.811491169571623e-13	7.192463876095908e-14
16600000	0.004968159729751658	1.9558892967912882e-49	1.5019144343233727e-62	9.940915086342507e-11	5.595140929111986e-15	0.00006368034129196623	-2.8420250289651143e-20	1.6445257298660024e-16	2.7584701584784356e-14	2.811491169571623e-13	7.192463876095908e-14
16700000	0.004968159729751658	1.9558892967912882e-49	1.5019144343233727e-62	9.940915086342507e-11	5.595140929111986e-15	0.00006368034129196623	-2.841969444005817e-20	1.6445257298660024e-16	2.7584701584784356e-14	2.811491169571623e-13	7.192463876095908e-14
16800000	0.004968159729751658	1.9558892967912882e-49	1.5019144343233727e-62	9.940915086342507e-11	5.595140929111986e-15	0.00006368034129196623	-2.8419138590465205e-20	1.6445257298660024e-16	2.7584701584784356e-14	2.811491169571623e-13	7.192463876095908e-14
16900000	0.004968159729751658	1.9558892967912882e-49	1.5019144343233727e-62	9.940915086342507e-11	5.595140929111986e-15	0.00006368034129196623	-2.8418582740872233e-20	1.6445257298660024e-16	2.7584701584784356e-14	2.811491169571623e-13	7.192463876095908e-14
17000000	0.004968159729751658	1.9558892967912882e-49	1.5019144343233727e-62	9.940915086342507e-11	5.595140929111986e-15	0.00006368034129196623	-2.841802689127926e-20	1.6445257298660024e-16	2.7584701584784356e-14	2.811491169571623e-13	7.192463876095908e-14
17100000	0.004968159729751658	1.9558892967912882e-49	1.5019144343233727e-62	9.940915086342507e-11	5.595140929111986e-15	0.00006368034129196623	-2.8417471041686295e-20	1.6445257298660024e-16	2.7584701584784356e-14	2.811491169571623e-13	7.192463876095908e-14
17200000	0.004968159729751658	1.9558892967912882e-49	1.5019144343233727e-62	9.940915086342507e-11	5.595140929111986e-15	0.00006368034129196623	-2.8416915192093323e-20	1.6445257298660024e-16	2.7584701584784356e-14	2.811491169571623e-13	7.192463876095908e-14
17300000	0.004968159729751658	1.9558892967912882e-49	1.5019144343233727e-62	9.940915086342507e-11	5.595140929111986e-15	0.00006368034129196623	-2.841635934250035e-20	1.6445257298660024e-16	2.7584701584784356e-14	2.811491169571623e-13	7.192463876095908e-14
17400000	0.004968159729751658	1.9558892967912882e-49	1.5019144343233727e-62	9.940915086342507e-11	5.595140929111986e-15	0.00006368034129196623	-2.841580349290738e-20	1.6445257298660024e-16	2.7584701584784356e-14	2.811491169571623e-13	7.192463876095908e-14
17500000	0.004968159729751658	1.9558892967912882e-49	1.5019144343233727e-62	9.940915086342507e-11	5.595140929111986e-15	0.00006368034129196623	-2.8415247643314414e-20	1.6445257298660024e-16	2.7584701584784356e-14	2.811491169571623e-13	7.192463876095908e-14
17600000	0.004968159729751658	1.9558892967912882e-49	1.5019144343233727e-62	9.940915086342507e-11	5.595140929111987e-15	0.00006368034129196623	-2.841469179372144e-20	1.6445257298660024e-16	2.7584701584784356e-14	2.811491169571623e-13	7.192463876095908e-14
17700000	0.004968159729751658	1.9558892967912882e-49	1.5019144343233727e-62	9.940915086342507e-11	5.595140929111987e-15	0.00006368034129196623	-2.841413594412847e-20	1.6445257298660024e-16	2.7584701584784356e-14	2.811491169571623e-13	7.192463876095908e-14
17800000	0.004968159729751658	1.9558892967912882e-49	1.5019144343233727e-62	9.940915086342507e-11	5.595140929111987e-15	0.00006368034129196623	-2.8413580094535504e-20	1.6445257298660024e-16	2.7584701584784356e-14	2.811491169571623e-13	7.192463876095908e-14
17900000	0.004968159729751658	1.9558892967912882e-49	1.5019144343233727e-62	9.940915086342507e-11	5.595140929111987e-15	0.00006368034129196623	-2.841302424494253e-20	1.6445257298660024e-16	2.7584701584784356e-14	2.811491169571623e-13	7.192463876095908e-14
18000000	0.004968159729751658	1.9558892967912882e-49	1.5019144343233727e-62	9.940915086342507e-11	5.595140929111987e-15	0.00006368034129196623	-2.841246839534956e-20	1.6445257298660024e-16	2.7584701584784356e-14	2.811491169571623e-13	7.192463876095908e-14
18100000	0.004968159729751658	1.9558892967912882e-49	1.5019144343233727e-62	9.940915086342507e-11	5.595140929111987e-15	0.00006368034129196623	-2.8411912545756594e-20	1.6445257298660024e-16	2.7584701584784356e-14	2.811491169571623e-13	7.192463876095908e-14
18200000	0.004968159729751658	1.9558892967912882e-49	1.5019144343233727e-62	9.940915086342507e-11	5.595140929111987e-15	0.00006368034129196623	-2.841135669616362e-20	1.6445257298660024e-16	2.7584701584784356e-14	2.811491169571623e-13	7.192463876095908e-14
18300000	0.004968159729751658	1.9558892967912882e-49	1.5019144343233727e-62	9.940915086342507e-11	5.595140929111987e-15	0.00006368034129196623	-2.841080084657065e-20	1.6445257298660024e-16	2.7584701584784356e-14	2.811491169571623e-13	7.192463876095908e-14
18400000	0.004968159729751658	1.9558892967912882e-49	1.5019144343233727e-62	9.940915086342507e-11	5.595140929111987e-15	0.00006368034129196623	-2.841024499697768e-20	1.6445257298660024e-16	2.7584701584784356e-14	2.811491169571623e-13	7.192463876095908e-14
18500000	0.004968159729751658	1.9558892967912882e-49	1.5019144343233727e-62	9.940915086342507e-11	5.595140929111987e-15	0.00006368034129196623	-2.840968914738471e-20	1.6445257298660024e-16	2.7584701584784356e-14	2.811491169571623e-13	7.192463876095908e-14
18600000	0.004968159729751658	1.9558892967912882e-49	1.5019144343233727e-62	9.940915086342507e-11	5.595140929111987e-15	0.00006368034129196623	-2.840913329779174e-20	1.6445257298660024e-16	2.7584701584784356e-14	2.811491169571623e-13	7.192463876095908e-14
18700000	0.004968159729751658	1.9558892967912882e-49	1.5019144343233727e-62	9.940915086342507e-11	5.595140929111987e-15	0.00006368034129196623	-2.840857744819877e-20	1.6445257298660024e-16	2.7584701584784356e-14	2.811491169571623e-13	7.192463876095908e-14
18800000	0.004968159729751658	1.9558892967912882e-49	1.5019144343233727e-62	9.940915086342507e-11	5.595140929111987e-15	0.00006368034129196625	-2.84080215986058e-20	1.6445257298660024e-16	2.7584701584784356e-14	2.811491169571623e-13	7.192463876095908e-14
18900000	0.004968159729751658	1.9558892967912882e-49	1.5019144343233727e-62	9.940915086342507e-11	5.595140929111987e-15	0.00006368034129196625	-2.840746574901283e-20	1.6445257298660024e-16	2.7584701584784356e-14	2.811491169571623e-13	7.192463876095908e-14
19000000	0.004968159729751658	1.9558892967912882e-49	1.5019144343233727e-62	9.940915086342507e-11	5.595140929111987e-15	0.00006368034129196625	-2.840690989941986e-20	1.6445257298660024e-16	2.7584701584784356e-14	2.811491169571623e-13	7.192463876095908e-14
19100000	0.004968159729751658	1.9558892967912882e-49	1.5019144343233727e-62	9.940915086342507e-11	5.595140929111987e-15	0.00006368034129196625	-2.840635404982689e-20	1.6445257298660024e-16	2.7584701584784356e-14	2.811491169571623e-13	7.192463876095908e-14
19200000	0.004968159729751658	1.9558892967912882e-49	1.5019144343233727e-62	9.940915086342507e-11	5.595140929111987e-15	0.00006368034129196625	-2.840579820023392e-20	1.6445257298660024e-16	2.7584701584784356e-14	2.811491169571623e-13	7.192463876095908e-14
19300000	0.004968159729751658	1.9558892967912882e-49	1.5019144343233727e-62	9.940915086342507e-11	5.595140929111987e-15	0.00006368034129196625	-2.840524235064095e-20	1.6445257298660024e-16	2.7584701584784356e-14	2.811491169571623e-13	7.192463876095908e-14
19400000	0.004968159729751658	1.9558892967912882e-49	1.5019144343233727e-62	9.940915086342507e-11	5.595140929111987e-15	0.00006368034129196625	-2.8404686501047976e-20	1.6445257298660024e-16	2.7584701584784356e-14	2.811491169571623e-13	7.192463876095908e-14
19500000	0.004968159729751658	1.9558892967912882e-49	1.5019144343233727e-62	9.940915086342507e-11	5.595140929111987e-15	0.00006368034129196625	-2.840413065145501e-20	1.6445257298660024e-16	2.7584701584784356e-14	2.811491169571623e-13	7.192463876095908e-14
19600000	0.004968159729751658	1.9558892967912882e-49	1.5019144343233727e-62	9.940915086342507e-11	5.595140929111987e-15	0.00006368034129196625	-2.840357480186204e-20	1.6445257298660027e-16	2.7584701584784356e-14	2.811491169571623e-13	7.192463876095908e-14
19700000	0.004968159729751658	1.9558892967912882e-49	1.5019144343233727e-62	9.940915086342507e-11	5.595140929111987e-15	0.00006368034129196625	-2.8403018952269066e-20	1.6445257298660027e-16	2.7584701584784356e-14	2.811491169571623e-13	7.192463876095908e-14
19800000	0.004968159729751658	1.9558892967912882e-49	1.5019144343233727e-62	9.940915086342507e-11	5.595140929111987e-15	0.00006368034129196625	-2.84024631026761e-20	1.6445257298660027e-16	2.7584701584784356e-14	2.811491169571623e-13	7.192463876095908e-14
19900000	0.004968159729751658	1.9558892967912882e-49	1.5019144343233727e-62	9.940915086342507e-11	5.595140929111987e-15	0.00006368034129196625	-2.840190725308313e-20	1.6445257298660027e-16	2.7584701584784356e-14	2.811491169571623e-13	7.192463876095908e-14
20000000	0.004968159729751658	1.9558892967912882e-49	1.5019144343233727e-62	9.940915086342507e-11	5.595140929111987e-15	0.00006368034129196625	-2.8401351403490156e-20	1.6445257298660027e-16	2.7584701584784356e-14	2.811491169571623e-13	7.192463876095908e-14
20100000	0.004968159729751658	1.9558892967912882e-49	1.5019144343233727e-62	9.940915086342507e-11	5.595140929111987e-15	0.00006368034129196625	-2.840079555389719e-20	1.6445257298660027e-16	2.7584701584784356e-14	2.811491169571623e-13	7.192463876095908e-14
20200000	0.004968159729751658	1.9558892967912882e-49	1.5019144343233727e-62	9.940915086342507e-11	5.595140929111987e-15	0.00006368034129196625	-2.840023970430422e-20	1.6445257298660027e-16	2.7584701584784356e-14	2.811491169571623e-13	7.192463876095908e-14
20300000	0.004968159729751658	1.9558892967912882e-49	1.5019144343233727e-62	9.940915086342507e-11	5.595140929111987e-15	0.00006368034129196625	-2.8399683854711246e-20	1.6445257298660027e-16	2.7584701584784356e-14	2.811491169571623e-13	7.192463876095908e-14
20400000	0.004968159729751658	1.9558892967912882e-49	1.5019144343233727e-62	9.940915086342507e-11	5.595140929111987e-15	0.00006368034129196625	-2.8399128005118274e-20	1.6445257298660027e-16	2.7584701584784356e-14	2.811491169571623e-13	7.192463876095908e-14
20500000	0.004968159729751658	1.9558892967912882e-49	1.5019144343233727e-62	9.940915086342507e-11	5.595140929111987e-15	0.00006368034129196625	-2.839857215552531e-20	1.6445257298660027e-16	2.7584701584784356e-14	2.811491169571623e-13	7.192463876095908e-14
20600000	0.004968159729751658	1.9558892967912882e-49	1.5019144343233727e-62	9.940915086342507e-11	5.595140929111987e-15	0.00006368034129196625	-2.8398016305932336e-20	1.6445257298660027e-16	2.7584701584784356e-14	2.811491169571623e-13	7.192463876095908e-14
20700000	0.004968159729751658	1.9558892967912882e-49	1.5019144343233727e-62	9.940915086342507e-11	5.595140929111987e-15	0.00006368034129196625	-2.8397460456339365e-20	1.6445257298660027e-16	2.7584701584784356e-14	2.811491169571623e-13	7.192463876095908e-14
20800000	0.004968159729751658	1.9558892967912882e-49	1.5019144343233727e-62	9.940915086342507e-11	5.595140929111987e-15	0.00006368034129196625	-2.83969046067464e-20	1.6445257298660027e-16	2.7584701584784356e-14	2.811491169571623e-13	7.192463876095908e-14
20900000	0.004968159729751658	1.9558892967912882e-49	1.5019144343233727e-62	9.940915086342507e-11	5.5951409291119874e-15	0.00006368034129196625	-2.8396348757153427e-20	1.6445257298660027e-16	2.7584701584784356e-14	2.811491169571623e-13	7.192463876095908e-14
21000000	0.004968159729751658	1.9558892967912882e-49	1.5019144343233727e-62	9.940915086342507e-11	5.5951409291119874e-15	0.00006368034129196625	-2.8395792907560455e-20	1.6445257298660027e-16	2.7584701584784356e-14	2.811491169571623e-13	7.192463876095908e-14
21100000	0.004968159729751658	1.9558892967912882e-49	1.5019144343233727e-62	9.940915086342507e-11	5.5951409291119874e-15	0.00006368034129196625	-2.839523705796749e-20	1.6445257298660027e-16	2.7584701584784356e-14	2.811491169571623e-13	7.192463876095908e-14
21200000	0.004968159729751658	1.9558892967912882e-49	1.5019144343233727e-62	9.940915086342507e-11	5.5951409291119874e-15	0.00006368034129196625	-2.8394681208374517e-20	1.6445257298660027e-16	2.7584701584784356e-14	2.811491169571623e-13	7.192463876095908e-14
21300000	0.004968159729751658	1.9558892967912882e-49	1.5019144343233727e-62	9.940915086342507e-11	5.5951409291119874e-15	0.00006368034129196625	-2.8394125358781545e-20	1.6445257298660027e-16	2.7584701584784356e-14	2.811491169571623e-13	7.192463876095908e-14
21400000	0.004968159729751658	1.9558892967912882e-49	1.5019144343233727e-62	9.940915086342507e-11	5.5951409291119874e-15	0.00006368034129196625	-2.839356950918857e-20	1.6445257298660027e-16	2.7584701584784356e-14	2.811491169571623e-13	7.192463876095908e-14
21500000	0.004968159729751658	1.9558892967912882e-49	1.5019144343233727e-62	9.940915086342507e-11	5.5951409291119874e-15	0.00006368034129196625	-2.8393013659595607e-20	1.6445257298660027e-16	2.7584701584784356e-14	2.811491169571623e-13	7.192463876095908e-14
21600000	0.004968159729751658	1.9558892967912882e-49	1.5019144343233727e-62	9.940915086342507e-11	5.5951409291119874e-15	0.00006368034129196625	-2.8392457810002635e-20	1.6445257298660027e-16	2.7584701584784356e-14	2.811491169571623e-13	7.192463876095908e-14
21700000	0.004968159729751658	1.9558892967912882e-49	1.5019144343233727e-62	9.940915086342507e-11	5.5951409291119874e-15	0.00006368034129196625	-2.839190196040966e-20	1.6445257298660027e-16	2.7584701584784356e-14	2.811491169571623e-13	7.192463876095908e-14
21800000	0.004968159729751658	1.9558892967912882e-49	1.5019144343233727e-62	9.940915086342507e-11	5.5951409291119874e-15	0.00006368034129196625	-2.8391346110816697e-20	1.6445257298660027e-16	2.7584701584784356e-14	2.811491169571623e-13	7.192463876095908e-14
21900000	0.004968159729751658	1.9558892967912882e-49	1.5019144343233727e-62	9.940915086342507e-11	5.5951409291119874e-15	0.00006368034129196625	-2.8390790261223725e-20	1.6445257298660027e-16	2.7584701584784356e-14	2.811491169571623e-13	7.192463876095908e-14
22000000	0.004968159729751658	1.9558892967912882e-49	1.5019144343233727e-62	9.940915086342507e-11	5.5951409291119874e-15	0.00006368034129196625	-2.839023441163075e-20	1.6445257298660027e-16	2.7584701584784356e-14	2.811491169571623e-13	7.192463876095908e-14
22100000	0.004968159729751658	1.9558892967912882e-49	1.5019144343233727e-62	9.940915086342507e-11	5.5951409291119874e-15	0.00006368034129196625	-2.8389678562037787e-20	1.6445257298660027e-16	2.7584701584784356e-14	2.811491169571623e-13	7.192463876095908e-14
22200000	0.004968159729751658	1.9558892967912882e-49	1.5019144343233727e-62	9.940915086342507e-11	5.5951409291119874e-15	0.00006368034129196625	-2.8389122712444815e-20	1.6445257298660027e-16	2.7584701584784356e-14	2.811491169571623e-13	7.192463876095908e-14
22300000	0.004968159729751658	1.9558892967912882e-49	1.5019144343233727e-62	9.940915086342507e-11	5.5951409291119874e-15	0.00006368034129196625	-2.838856686285184e-20	1.6445257298660027e-16	2.7584701584784356e-14	2.811491169571623e-13	7.192463876095908e-14
22400000	0.004968159729751658	1.9558892967912882e-49	1.5019144343233727e-62	9.940915086342507e-11	5.5951409291119874e-15	0.00006368034129196625	-2.838801101325887e-20	1.6445257298660027e-16	2.7584701584784356e-14	2.811491169571623e-13	7.192463876095908e-14
22500000	0.004968159729751658	1.9558892967912882e-49	1.5019144343233727e-62	9.940915086342507e-11	5.5951409291119874e-15	0.00006368034129196625	-2.8387455163665905e-20	1.6445257298660027e-16	2.7584701584784356e-14	2.811491169571623e-13	7.192463876095908e-14
22600000	0.004968159729751658	1.9558892967912882e-49	1.5019144343233727e-62	9.940915086342507e-11	5.5951409291119874e-15	0.00006368034129196625	-2.8386899314072933e-20	1.6445257298660027e-16	2.7584701584784356e-14	2.811491169571623e-13	7.192463876095908e-14
22700000	0.004968159729751658	1.9558892967912882e-49	1.5019144343233727e-62	9.940915086342507e-11	5.5951409291119874e-15	0.00006368034129196625	-2.838634346447996e-20	1.6445257298660027e-16	2.7584701584784356e-14	2.811491169571623e-13	7.192463876095908e-14
22800000	0.004968159729751658	1.9558892967912882e-49	1.5019144343233727e-62	9.940915086342507e-11	5.5951409291119874e-15	0.00006368034129196625	-2.8385787614886995e-20	1.6445257298660027e-16	2.7584701584784356e-14	2.811491169571623e-13	7.192463876095908e-14
22900000	0.004968159729751658	1.9558892967912882e-49	1.5019144343233727e-62	9.940915086342507e-11	5.5951409291119874e-15	0.00006368034129196625	-2.8385231765294023e-20	1.6445257298660027e-16	2.7584701584784356e-14	2.811491169571623e-13	7.192463876095908e-14
23000000	0.004968159729751658	1.9558892967912882e-49	1.5019144343233727e-62	9.940915086342507e-11	5.5951409291119874e-15	0.00006368034129196625	-2.838467591570105e-20	1.6445257298660027e-16	2.7584701584784356e-14	2.811491169571623e-13	7.192463876095908e-14
23100000	0.004968159729751658	1.9558892967912882e-49	1.5019144343233727e-62	9.940915086342507e-11	5.5951409291119874e-15	0.00006368034129196625	-2.8384120066108085e-20	1.6445257298660027e-16	2.7584701584784356e-14	2.811491169571623e-13	7.192463876095908e-14
23200000	0.004968159729751658	1.9558892967912882e-49	1.5019144343233727e-62	9.940915086342507e-11	5.5951409291119874e-15	0.00006368034129196625	-2.8383564216515113e-20	1.6445257298660027e-16	2.7584701584784356e-14	2.811491169571623e-13	7.192463876095908e-14
23300000	0.004968159729751658	1.9558892967912882e-49	1.5019144343233727e-62	9.940915086342507e-11	5.5951409291119874e-15	0.00006368034129196625	-2.838300836692214e-20	1.6445257298660027e-16	2.7584701584784356e-14	2.811491169571623e-13	7.192463876095908e-14
23400000	0.004968159729751658	1.9558892967912882e-49	1.5019144343233727e-62	9.940915086342507e-11	5.5951409291119874e-15	0.00006368034129196625	-2.838245251732917e-20	1.6445257298660027e-16	2.7584701584784356e-14	2.811491169571623e-13	7.192463876095908e-14
23500000	0.004968159729751658	1.9558892967912882e-49	1.5019144343233727e-62	9.940915086342507e-11	5.5951409291119874e-15	0.00006368034129196625	-2.8381896667736203e-20	1.6445257298660027e-16	2.7584701584784356e-14	2.811491169571623e-13	7.192463876095908e-14
23600000	0.004968159729751658	1.9558892967912882e-49	1.5019144343233727e-62	9.940915086342507e-11	5.5951409291119874e-15	0.00006368034129196625	-2.838134081814323e-20	1.6445257298660027e-16	2.7584701584784356e-14	2.811491169571623e-13	7.192463876095908e-14
23700000	0.004968159729751658	1.9558892967912882e-49	1.5019144343233727e-62	9.940915086342507e-11	5.5951409291119874e-15	0.00006368034129196625	-2.838078496855026e-20	1.6445257298660027e-16	2.7584701584784356e-14	2.811491169571623e-13	7.192463876095908e-14
23800000	0.004968159729751658	1.9558892967912882e-49	1.5019144343233727e-62	9.940915086342507e-11	5.5951409291119874e-15	0.00006368034129196625	-2.8380229118957293e-20	1.6445257298660027e-16	2.7584701584784356e-14	2.811491169571623e-13	7.192463876095908e-14
23900000	0.004968159729751658	1.9558892967912882e-49	1.5019144343233727e-62	9.940915086342507e-11	5.5951409291119874e-15	0.00006368034129196625	-2.837967326936432e-20	1.6445257298660027e-16	2.7584701584784356e-14	2.811491169571623e-13	7.192463876095908e-14
24000000	0.004968159729751658	1.9558892967912882e-49	1.5019144343233727e-62	9.940915086342507e-11	5.5951409291119874e-15	0.00006368034129196625	-2.837911741977135e-20	1.6445257298660027e-16	2.7584701584784356e-14	2.811491169571623e-13	7.192463876095908e-14
24100000	0.004968159729751658	1.9558892967912882e-49	1.5019144343233727e-62	9.940915086342507e-11	5.5951409291119874e-15	0.00006368034129196625	-2.8378561570178384e-20	1.6445257298660027e-16	2.7584701584784356e-14	2.811491169571623e-13	7.192463876095908e-14
24200000	0.004968159729751658	1.9558892967912882e-49	1.5019144343233727e-62	9.940915086342507e-11	5.5951409291119874e-15	0.00006368034129196625	-2.837800572058541e-20	1.6445257298660027e-16	2.7584701584784356e-14	2.811491169571623e-13	7.192463876095908e-14
24300000	0.004968159729751658	1.9558892967912882e-49	1.5019144343233727e-62	9.940915086342507e-11	5.5951409291119874e-15	0.00006368034129196625	-2.837744987099244e-20	1.6445257298660027e-16	2.7584701584784356e-14	2.811491169571623e-13	7.192463876095908e-14
24400000	0.004968159729751658	1.9558892967912882e-49	1.5019144343233727e-62	9.940915086342507e-11	5.5951409291119874e-15	0.00006368034129196625	-2.837689402139947e-20	1.6445257298660027e-16	2.7584701584784356e-14	2.811491169571623e-13	7.192463876095908e-14
24500000	0.004968159729751658	1.9558892967912882e-49	1.5019144343233727e-62	9.940915086342507e-11	5.5951409291119874e-15	0.00006368034129196625	-2.83763381718065e-20	1.6445257298660027e-16	2.7584701584784356e-14	2.811491169571623e-13	7.192463876095908e-14
24600000	0.004968159729751658	1.9558892967912882e-49	1.5019144343233727e-62	9.940915086342507e-11	5.5951409291119874e-15	0.00006368034129196625	-2.837578232221353e-20	1.6445257298660027e-16	2.7584701584784356e-14	2.811491169571623e-13	7.192463876095908e-14
24700000	0.004968159729751658	1.9558892967912882e-49	1.5019144343233727e-62	9.940915086342507e-11	5.5951409291119874e-15	0.00006368034129196625	-2.837522647262056e-20	1.6445257298660027e-16	2.7584701584784356e-14	2.811491169571623e-13	7.192463876095908e-14
24800000	0.004968159729751658	1.9558892967912882e-49	1.5019144343233727e-62	9.940915086342507e-11	5.5951409291119874e-15	0.00006368034129196625	-2.837467062302759e-20	1.6445257298660027e-16	2.7584701584784356e-14	2.811491169571623e-13	7.192463876095908e-14
24900000	0.004968159729751658	1.9558892967912882e-49	1.5019144343233727e-62	9.940915086342507e-11	5.5951409291119874e-15	0.00006368034129196625	-2.837411477343462e-20	1.6445257298660027e-16	2.7584701584784356e-14	2.811491169571623e-13	7.192463876095908e-14
25000000	0.004968159729751658	1.9558892967912882e-49	1.5019144343233727e-62	9.940915086342507e-11	5.5951409291119874e-15	0.00006368034129196625	-2.837355892384165e-20	1.6445257298660027e-16	2.7584701584784356e-14	2.811491169571623e-13	7.192463876095908e-14
25100000	0.004968159729751658	1.9558892967912882e-49	1.5019144343233727e-62	9.940915086342507e-11	5.5951409291119874e-15	0.00006368034129196625	-2.837300307424868e-20	1.6445257298660027e-16	2.7584701584784356e-14	2.811491169571623e-13	7.192463876095908e-14
25200000	0.004968159729751658	1.9558892967912882e-49	1.5019144343233727e-62	9.940915086342507e-11	5.5951409291119874e-15	0.00006368034129196625	-2.837244722465571e-20	1.6445257298660027e-16	2.7584701584784356e-14	2.811491169571623e-13	7.192463876095908e-14
25300000	0.004968159729751658	1.9558892967912882e-49	1.5019144343233727e-62	9.940915086342507e-11	5.5951409291119874e-15	0.00006368034129196625	-2.837189137506274e-20	1.6445257298660027e-16	2.7584701584784356e-14	2.811491169571623e-13	7.192463876095908e-14
25400000	0.004968159729751658	1.9558892967912882e-49	1.5019144343233727e-62	9.940915086342507e-11	5.5951409291119874e-15	0.00006368034129196625	-2.8371335525469766e-20	1.6445257298660027e-16	2.7584701584784356e-14	2.811491169571623e-13	7.192463876095908e-14
25500000	0.004968159729751658	1.9558892967912882e-49	1.5019144343233727e-62	9.940915086342507e-11	5.5951409291119874e-15	0.00006368034129196625	-2.83707796758768e-20	1.6445257298660027e-16	2.7584701584784356e-14	2.811491169571623e-13	7.192463876095908e-14
25600000	0.004968159729751658	1.9558892967912882e-49	1.5019144343233727e-62	9.940915086342507e-11	5.5951409291119874e-15	0.00006368034129196625	-2.837022382628383e-20	1.6445257298660027e-16	2.7584701584784356e-14	2.811491169571623e-13	7.192463876095908e-14
25700000	0.004968159729751658	1.9558892967912882e-49	1.5019144343233727e-62	9.940915086342507e-11	5.5951409291119874e-15	0.00006368034129196625	-2.8369667976690856e-20	1.6445257298660027e-16	2.7584701584784356e-14	2.811491169571623e-13	7.192463876095908e-14
25800000	0.004968159729751658	1.9558892967912882e-49	1.5019144343233727e-62	9.940915086342507e-11	5.5951409291119874e-15	0.00006368034129196625	-2.836911212709789e-20	1.6445257298660027e-16	2.7584701584784356e-14	2.811491169571623e-13	7.192463876095908e-14
25900000	0.004968159729751658	1.9558892967912882e-49	1.5019144343233727e-62	9.940915086342507e-11	5.5951409291119874e-15	0.00006368034129196625	-2.836855627750492e-20	1.6445257298660027e-16	2.7584701584784356e-14	2.811491169571623e-13	7.192463876095908e-14
26000000	0.004968159729751658	1.9558892967912882e-49	1.5019144343233727e-62	9.940915086342507e-11	5.5951409291119874e-15	0.00006368034129196625	-2.8368000427911946e-20	1.6445257298660027e-16	2.7584701584784356e-14	2.811491169571623e-13	7.192463876095908e-14
26100000	0.004968159729751658	1.9558892967912882e-49	1.5019144343233727e-62	9.940915086342507e-11	5.5951409291119874e-15	0.00006368034129196625	-2.836744457831898e-20	1.6445257298660027e-16	2.7584701584784356e-14	2.811491169571623e-13	7.192463876095908e-14
26200000	0.004968159729751658	1.9558892967912882e-49	1.5019144343233727e-62	9.940915086342507e-11	5.5951409291119874e-15	0.00006368034129196625	-2.836688872872601e-20	1.6445257298660027e-16	2.7584701584784356e-14	2.811491169571623e-13	7.192463876095908e-14
26300000	0.004968159729751658	1.9558892967912882e-49	1.5019144343233727e-62	9.940915086342507e-11	5.5951409291119874e-15	0.00006368034129196625	-2.8366332879133036e-20	1.6445257298660027e-16	2.7584701584784356e-14	2.811491169571623e-13	7.192463876095908e-14
26400000	0.004968159729751658	1.9558892967912882e-49	1.5019144343233727e-62	9.940915086342507e-11	5.5951409291119874e-15	0.00006368034129196625	-2.8365777029540064e-20	1.6445257298660027e-16	2.7584701584784356e-14	2.811491169571623e-13	7.192463876095908e-14
26500000	0.004968159729751658	1.9558892967912882e-49	1.5019144343233727e-62	9.940915086342507e-11	5.5951409291119874e-15	0.00006368034129196625	-2.83652211799471e-20	1.6445257298660027e-16	2.7584701584784356e-14	2.811491169571623e-13	7.192463876095908e-14
26600000	0.004968159729751658	1.9558892967912882e-49	1.5019144343233727e-62	9.940915086342507e-11	5.5951409291119874e-15	0.00006368034129196625	-2.8364665330354126e-20	1.6445257298660027e-16	2.7584701584784356e-14	2.811491169571623e-13	7.192463876095908e-14
26700000	0.004968159729751658	1.9558892967912882e-49	1.5019144343233727e-62	9.940915086342507e-11	5.5951409291119874e-15	0.00006368034129196625	-2.8364109480761154e-20	1.6445257298660027e-16	2.7584701584784356e-14	2.811491169571623e-13	7.192463876095908e-14
26800000	0.004968159729751658	1.9558892967912882e-49	1.5019144343233727e-62	9.940915086342507e-11	5.5951409291119874e-15	0.00006368034129196625	-2.836355363116819e-20	1.6445257298660027e-16	2.7584701584784356e-14	2.811491169571623e-13	7.192463876095908e-14
26900000	0.004968159729751658	1.9558892967912882e-49	1.501914434323373e-62	9.940915086342507e-11	5.5951409291119874e-15	0.00006368034129196625	-2.8362997781575216e-20	1.6445257298660027e-16	2.7584701584784356e-14	2.811491169571623e-13	7.192463876095908e-14
27000000	0.004968159729751658	1.955889296791288e-49	1.501914434323373e-62	9.940915086342507e-11	5.5951409291119874e-15	0.00006368034129196625	-2.8362441931982244e-20	1.6445257298660027e-16	2.7584701584784356e-14	2.811491169571623e-13	7.192463876095908e-14
27100000	0.004968159729751658	1.955889296791288e-49	1.501914434323373e-62	9.940915086342507e-11	5.5951409291119874e-15	0.00006368034129196625	-2.836188608238928e-20	1.6445257298660027e-16	2.7584701584784356e-14	2.811491169571623e-13	7.192463876095908e-14
27200000	0.004968159729751658	1.955889296791288e-49	1.501914434323373e-62	9.940915086342507e-11	5.5951409291119874e-15	0.00006368034129196625	-2.8361330232796306e-20	1.6445257298660027e-16	2.7584701584784356e-14	2.811491169571623e-13	7.192463876095908e-14
27300000	0.004968159729751658	1.955889296791288e-49	1.501914434323373e-62	9.940915086342507e-11	5.5951409291119874e-15	0.00006368034129196625	-2.8360774383203335e-20	1.6445257298660027e-16	2.7584701584784356e-14	2.811491169571623e-13	7.192463876095908e-14
27400000	0.004968159729751658	1.955889296791288e-49	1.501914434323373e-62	9.940915086342507e-11	5.5951409291119874e-15	0.00006368034129196625	-2.836021853361036e-20	1.6445257298660027e-16	2.7584701584784356e-14	2.811491169571623e-13	7.192463876095908e-14
27500000	0.004968159729751658	1.955889296791288e-49	1.501914434323373e-62	9.940915086342507e-11	5.5951409291119874e-15	0.00006368034129196625	-2.8359662684017397e-20	1.6445257298660027e-16	2.7584701584784356e-14	2.811491169571623e-13	7.192463876095908e-14
27600000	0.004968159729751658	1.955889296791288e-49	1.501914434323373e-62	9.940915086342507e-11	5.5951409291119874e-15	0.00006368034129196625	-2.8359106834424425e-20	1.6445257298660027e-16	2.7584701584784356e-14	2.811491169571623e-13	7.192463876095908e-14
27700000	0.004968159729751658	1.955889296791288e-49	1.501914434323373e-62	9.940915086342507e-11	5.5951409291119874e-15	0.00006368034129196625	-2.835855098483145e-20	1.6445257298660027e-16	2.7584701584784356e-14	2.811491169571623e-13	7.192463876095908e-14
27800000	0.004968159729751658	1.955889296791288e-49	1.501914434323373e-62	9.940915086342507e-11	5.5951409291119874e-15	0.00006368034129196625	-2.8357995135238487e-20	1.6445257298660027e-16	2.7584701584784356e-14	2.811491169571623e-13	7.192463876095908e-14
27900000	0.004968159729751658	1.955889296791288e-49	1.501914434323373e-62	9.940915086342507e-11	5.5951409291119874e-15	0.00006368034129196625	-2.8357439285645515e-20	1.6445257298660027e-16	2.7584701584784356e-14	2.811491169571623e-13	7.192463876095908e-14
28000000	0.004968159729751658	1.955889296791288e-49	1.501914434323373e-62	9.940915086342507e-11	5.5951409291119874e-15	0.00006368034129196625	-2.835688343605254e-20	1.6445257298660027e-16	2.7584701584784356e-14	2.811491169571623e-13	7.192463876095908e-14
28100000	0.004968159729751658	1.955889296791288e-49	1.501914434323373e-62	9.940915086342508e-11	5.5951409291119874e-15	0.00006368034129196625	-2.8356327586459577e-20	1.6445257298660027e-16	2.7584701584784356e-14	2.811491169571623e-13	7.192463876095908e-14
28200000	0.004968159729751658	1.955889296791288e-49	1.501914434323373e-62	9.940915086342508e-11	5.5951409291119874e-15	0.00006368034129196625	-2.8355771736866605e-20	1.6445257298660027e-16	2.7584701584784356e-14	2.811491169571623e-13	7.192463876095908e-14
28300000	0.004968159729751658	1.955889296791288e-49	1.501914434323373e-62	9.940915086342508e-11	5.5951409291119874e-15	0.00006368034129196625	-2.835521588727363e-20	1.6445257298660027e-16	2.7584701584784356e-14	2.811491169571623e-13	7.192463876095908e-14
28400000	0.004968159729751658	1.955889296791288e-49	1.501914434323373e-62	9.940915086342508e-11	5.5951409291119874e-15	0.00006368034129196625	-2.835466003768066e-20	1.6445257298660027e-16	2.7584701584784356e-14	2.811491169571623e-13	7.192463876095908e-14
28500000	0.004968159729751658	1.955889296791288e-49	1.501914434323373e-62	9.940915086342508e-11	5.5951409291119874e-15	0.00006368034129196625	-2.8354104188087695e-20	1.6445257298660027e-16	2.7584701584784356e-14	2.811491169571623e-13	7.192463876095908e-14
28600000	0.004968159729751658	1.955889296791288e-49	1.501914434323373e-62	9.940915086342508e-11	5.5951409291119874e-15	0.00006368034129196625	-2.835354833849472e-20	1.6445257298660027e-16	2.7584701584784356e-14	2.811491169571623e-13	7.192463876095908e-14
28700000	0.004968159729751658	1.955889296791288e-49	1.501914434323373e-62	9.940915086342508e-11	5.5951409291119874e-15	0.00006368034129196625	-2.835299248890175e-20	1.6445257298660027e-16	2.7584701584784356e-14	2.811491169571623e-13	7.192463876095908e-14
28800000	0.004968159729751658	1.955889296791288e-49	1.501914434323373e-62	9.940915086342508e-11	5.5951409291119874e-15	0.00006368034129196625	-2.8352436639308785e-20	1.6445257298660027e-16	2.7584701584784356e-14	2.8114911695716237e-13	7.192463876095908e-14
28900000	0.004968159729751658	1.955889296791288e-49	1.501914434323373e-62	9.940915086342508e-11	5.5951409291119874e-15	0.00006368034129196625	-2.835188078971581e-20	1.6445257298660027e-16	2.7584701584784356e-14	2.8114911695716237e-13	7.192463876095908e-14
29000000	0.004968159729751658	1.955889296791288e-49	1.501914434323373e-62	9.940915086342508e-11	5.5951409291119874e-15	0.00006368034129196625	-2.835132494012284e-20	1.6445257298660027e-16	2.7584701584784356e-14	2.8114911695716237e-13	7.192463876095908e-14
29100000	0.004968159729751658	1.955889296791288e-49	1.501914434323373e-62	9.940915086342508e-11	5.5951409291119874e-15	0.00006368034129196625	-2.8350769090529875e-20	1.6445257298660027e-16	2.7584701584784356e-14	2.8114911695716237e-13	7.192463876095908e-14
29200000	0.004968159729751658	1.955889296791288e-49	1.501914434323373e-62	9.940915086342508e-11	5.5951409291119874e-15	0.00006368034129196625	-2.8350213240936903e-20	1.6445257298660027e-16	2.7584701584784356e-14	2.8114911695716237e-13	7.192463876095908e-14
29300000	0.004968159729751658	1.955889296791288e-49	1.501914434323373e-62	9.940915086342508e-11	5.5951409291119874e-15	0.00006368034129196625	-2.834965739134393e-20	1.6445257298660027e-16	2.7584701584784356e-14	2.8114911695716237e-13	7.192463876095908e-14
29400000	0.004968159729751658	1.955889296791288e-49	1.501914434323373e-62	9.940915086342508e-11	5.5951409291119874e-15	0.00006368034129196625	-2.834910154175096e-20	1.6445257298660027e-16	2.7584701584784356e-14	2.8114911695716237e-13	7.192463876095908e-14
29500000	0.004968159729751658	1.955889296791288e-49	1.501914434323373e-62	9.940915086342508e-11	5.5951409291119874e-15	0.00006368034129196625	-2.8348545692157993e-20	1.6445257298660027e-16	2.7584701584784356e-14	2.8114911695716237e-13	7.192463876095908e-14
29600000	0.004968159729751658	1.955889296791288e-49	1.501914434323373e-62	9.940915086342508e-11	5.5951409291119874e-15	0.00006368034129196625	-2.834798984256502e-20	1.6445257298660027e-16	2.7584701584784356e-14	2.8114911695716237e-13	7.192463876095908e-14
29700000	0.004968159729751658	1.955889296791288e-49	1.501914434323373e-62	9.940915086342508e-11	5.5951409291119874e-15	0.00006368034129196625	-2.834743399297205e-20	1.6445257298660027e-16	2.7584701584784356e-14	2.8114911695716237e-13	7.192463876095908e-14
29800000	0.004968159729751658	1.955889296791288e-49	1.501914434323373e-62	9.940915086342508e-11	5.5951409291119874e-15	0.00006368034129196625	-2.8346878143379083e-20	1.6445257298660027e-16	2.7584701584784356e-14	2.8114911695716237e-13	7.192463876095908e-14
29900000	0.004968159729751658	1.955889296791288e-49	1.501914434323373e-62	9.940915086342508e-11	5.5951409291119874e-15	0.00006368034129196625	-2.834632229378611e-20	1.6445257298660027e-16	2.7584701584784356e-14	2.8114911695716237e-13	7.192463876095908e-14
30000000	0.004968159729751658	1.955889296791288e-49	1.501914434323373e-62	9.940915086342508e-11	5.5951409291119874e-15	0.00006368034129196625	-2.834576644419314e-20	1.6445257298660027e-16	2.7584701584784356e-14	2.8114911695716237e-13	7.192463876095908e-14
30100000	0.004968159729751658	1.955889296791288e-49	1.501914434323373e-62	9.940915086342508e-11	5.5951409291119874e-15	0.00006368034129196625	-2.8345210594600173e-20	1.6445257298660027e-16	2.7584701584784356e-14	2.8114911695716237e-13	7.192463876095908e-14
30200000	0.004968159729751658	1.955889296791288e-49	1.501914434323373e-62	9.940915086342508e-11	5.5951409291119874e-15	0.00006368034129196625	-2.83446547450072e-20	1.6445257298660027e-16	2.7584701584784356e-14	2.8114911695716237e-13	7.192463876095908e-14
30300000	0.004968159729751658	1.955889296791288e-49	1.501914434323373e-62	9.940915086342508e-11	5.5951409291119874e-15	0.00006368034129196625	-2.834409889541423e-20	1.6445257298660027e-16	2.7584701584784356e-14	2.8114911695716237e-13	7.192463876095908e-14
30400000	0.004968159729751658	1.955889296791288e-49	1.501914434323373e-62	9.940915086342508e-11	5.5951409291119874e-15	0.00006368034129196625	-2.834354304582126e-20	1.6445257298660027e-16	2.7584701584784356e-14	2.8114911695716237e-13	7.192463876095908e-14
30500000	0.004968159729751658	1.955889296791288e-49	1.501914434323373e-62	9.940915086342508e-11	5.5951409291119874e-15	0.00006368034129196625	-2.834298719622829e-20	1.6445257298660027e-16	2.7584701584784356e-14	2.8114911695716237e-13	7.192463876095908e-14
30600000	0.004968159729751658	1.955889296791288e-49	1.501914434323373e-62	9.940915086342508e-11	5.5951409291119874e-15	0.00006368034129196625	-2.834243134663532e-20	1.6445257298660027e-16	2.7584701584784356e-14	2.8114911695716237e-13	7.192463876095908e-14
30700000	0.004968159729751658	1.955889296791288e-49	1.501914434323373e-62	9.940915086342508e-11	5.5951409291119874e-15	0.00006368034129196625	-2.834187549704235e-20	1.6445257298660027e-16	2.7584701584784356e-14	2.8114911695716237e-13	7.192463876095908e-14
30800000	0.004968159729751658	1.955889296791288e-49	1.501914434323373e-62	9.940915086342508e-11	5.5951409291119874e-15	0.00006368034129196625	-2.834131964744938e-20	1.6445257298660027e-16	2.7584701584784356e-14	2.8114911695716237e-13	7.192463876095908e-14
30900000	0.004968159729751658	1.9558892967912875e-49	1.501914434323373e-62	9.940915086342508e-11	5.5951409291119874e-15	0.00006368034129196625	-2.834076379785641e-20	1.6445257298660027e-16	2.7584701584784356e-14	2.8114911695716237e-13	7.192463876095908e-14
31000000	0.004968159729751658	1.9558892967912875e-49	1.501914434323373e-62	9.940915086342508e-11	5.5951409291119874e-15	0.00006368034129196625	-2.834020794826344e-20	1.6445257298660027e-16	2.7584701584784356e-14	2.8114911695716237e-13	7.192463876095908e-14
31100000	0.004968159729751658	1.9558892967912875e-49	1.5019144343233732e-62	9.940915086342508e-11	5.5951409291119874e-15	0.00006368034129196625	-2.833965209867047e-20	1.6445257298660027e-16	2.7584701584784356e-14	2.8114911695716237e-13	7.192463876095908e-14
31200000	0.004968159729751658	1.9558892967912875e-49	1.5019144343233732e-62	9.940915086342508e-11	5.5951409291119874e-15	0.00006368034129196625	-2.83390962490775e-20	1.6445257298660027e-16	2.7584701584784356e-14	2.8114911695716237e-13	7.192463876095908e-14
31300000	0.004968159729751658	1.9558892967912875e-49	1.5019144343233732e-62	9.940915086342508e-11	5.5951409291119874e-15	0.00006368034129196625	-2.833854039948453e-20	1.6445257298660027e-16	2.7584701584784356e-14	2.8114911695716237e-13	7.192463876095908e-14
31400000	0.004968159729751658	1.9558892967912875e-49	1.5019144343233732e-62	9.940915086342508e-11	5.5951409291119874e-15	0.00006368034129196625	-2.8337984549891556e-20	1.6445257298660027e-16	2.7584701584784356e-14	2.8114911695716237e-13	7.192463876095908e-14
31500000	0.004968159729751658	1.9558892967912875e-49	1.5019144343233732e-62	9.940915086342508e-11	5.5951409291119874e-15	0.00006368034129196625	-2.833742870029859e-20	1.6445257298660027e-16	2.7584701584784356e-14	2.8114911695716237e-13	7.192463876095908e-14
31600000	0.004968159729751658	1.9558892967912875e-49	1.5019144343233732e-62	9.940915086342508e-11	5.5951409291119874e-15	0.00006368034129196625	-2.833687285070562e-20	1.6445257298660027e-16	2.7584701584784356e-14	2.8114911695716237e-13	7.192463876095908e-14
31700000	0.004968159729751658	1.9558892967912875e-49	1.5019144343233732e-62	9.940915086342508e-11	5.5951409291119874e-15	0.00006368034129196625	-2.8336317001112646e-20	1.6445257298660027e-16	2.7584701584784356e-14	2.8114911695716237e-13	7.192463876095908e-14
31800000	0.004968159729751658	1.9558892967912875e-49	1.5019144343233732e-62	9.940915086342508e-11	5.5951409291119874e-15	0.00006368034129196625	-2.833576115151968e-20	1.6445257298660027e-16	2.7584701584784356e-14	2.8114911695716237e-13	7.192463876095908e-14
31900000	0.004968159729751658	1.9558892967912875e-49	1.5019144343233732e-62	9.940915086342508e-11	5.5951409291119874e-15	0.00006368034129196625	-2.833520530192671e-20	1.6445257298660027e-16	2.7584701584784356e-14	2.8114911695716237e-13	7.192463876095908e-14
32000000	0.004968159729751658	1.9558892967912875e-49	1.5019144343233732e-62	9.940915086342508e-11	5.5951409291119874e-15	0.00006368034129196625	-2.8334649452333736e-20	1.6445257298660027e-16	2.7584701584784356e-14	2.8114911695716237e-13	7.192463876095908e-14
32100000	0.004968159729751658	1.9558892967912875e-49	1.5019144343233732e-62	9.940915086342508e-11	5.5951409291119874e-15	0.00006368034129196625	-2.833409360274077e-20	1.6445257298660027e-16	2.7584701584784356e-14	2.8114911695716237e-13	7.192463876095908e-14
32200000	0.004968159729751658	1.9558892967912875e-49	1.5019144343233732e-62	9.940915086342508e-11	5.5951409291119874e-15	0.00006368034129196625	-2.83335377531478e-20	1.6445257298660027e-16	2.7584701584784356e-14	2.8114911695716237e-13	7.192463876095908e-14
32300000	0.004968159729751658	1.9558892967912875e-49	1.5019144343233732e-62	9.940915086342508e-11	5.5951409291119874e-15	0.00006368034129196625	-2.8332981903554826e-20	1.6445257298660027e-16	2.7584701584784356e-14	2.8114911695716237e-13	7.192463876095908e-14
32400000	0.004968159729751658	1.9558892967912875e-49	1.5019144343233732e-62	9.940915086342508e-11	5.5951409291119874e-15	0.00006368034129196625	-2.8332426053961854e-20	1.6445257298660027e-16	2.7584701584784356e-14	2.8114911695716237e-13	7.192463876095908e-14
32500000	0.004968159729751658	1.9558892967912875e-49	1.5019144343233732e-62	9.940915086342508e-11	5.5951409291119874e-15	0.00006368034129196625	-2.833187020436889e-20	1.6445257298660027e-16	2.7584701584784356e-14	2.8114911695716237e-13	7.192463876095908e-14
32600000	0.004968159729751658	1.9558892967912875e-49	1.5019144343233732e-62	9.940915086342508e-11	5.5951409291119874e-15	0.00006368034129196625	-2.8331314354775916e-20	1.6445257298660027e-16	2.7584701584784356e-14	2.8114911695716237e-13	7.192463876095908e-14
32700000	0.004968159729751658	1.9558892967912875e-49	1.5019144343233732e-62	9.940915086342508e-11	5.5951409291119874e-15	0.00006368034129196625	-2.8330758505182944e-20	1.6445257298660027e-16	2.7584701584784356e-14	2.8114911695716237e-13	7.192463876095908e-14
32800000	0.004968159729751658	1.9558892967912875e-49	1.5019144343233732e-62	9.940915086342508e-11	5.5951409291119874e-15	0.00006368034129196625	-2.833020265558998e-20	1.6445257298660027e-16	2.7584701584784356e-14	2.8114911695716237e-13	7.192463876095908e-14
32900000	0.004968159729751658	1.9558892967912875e-49	1.5019144343233732e-62	9.940915086342508e-11	5.5951409291119874e-15	0.00006368034129196625	-2.8329646805997006e-20	1.6445257298660027e-16	2.7584701584784356e-14	2.8114911695716237e-13	7.192463876095908e-14
33000000	0.004968159729751658	1.9558892967912875e-49	1.5019144343233732e-62	9.940915086342508e-11	5.5951409291119874e-15	0.00006368034129196625	-2.8329090956404034e-20	1.6445257298660027e-16	2.7584701584784356e-14	2.8114911695716237e-13	7.192463876095908e-14
33100000	0.004968159729751658	1.9558892967912875e-49	1.5019144343233732e-62	9.940915086342508e-11	5.5951409291119874e-15	0.00006368034129196625	-2.832853510681107e-20	1.6445257298660027e-16	2.7584701584784356e-14	2.8114911695716237e-13	7.192463876095908e-14
33200000	0.004968159729751658	1.9558892967912875e-49	1.5019144343233732e-62	9.940915086342508e-11	5.5951409291119874e-15	0.00006368034129196625	-2.8327979257218096e-20	1.6445257298660027e-16	2.7584701584784356e-14	2.8114911695716237e-13	7.192463876095908e-14
33300000	0.004968159729751658	1.9558892967912875e-49	1.5019144343233732e-62	9.940915086342508e-11	5.5951409291119874e-15	0.00006368034129196625	-2.8327423407625124e-20	1.6445257298660027e-16	2.7584701584784356e-14	2.8114911695716237e-13	7.192463876095908e-14
33400000	0.004968159729751658	1.9558892967912875e-49	1.5019144343233732e-62	9.940915086342508e-11	5.5951409291119874e-15	0.00006368034129196625	-2.832686755803215e-20	1.6445257298660027e-16	2.7584701584784356e-14	2.8114911695716237e-13	7.192463876095908e-14
33500000	0.004968159729751658	1.9558892967912875e-49	1.5019144343233732e-62	9.940915086342508e-11	5.5951409291119874e-15	0.00006368034129196625	-2.8326311708439186e-20	1.6445257298660027e-16	2.7584701584784356e-14	2.8114911695716237e-13	7.192463876095908e-14
33600000	0.004968159729751658	1.9558892967912875e-49	1.5019144343233732e-62	9.940915086342508e-11	5.5951409291119874e-15	0.00006368034129196625	-2.8325755858846214e-20	1.6445257298660027e-16	2.7584701584784356e-14	2.8114911695716237e-13	7.192463876095908e-14
33700000	0.004968159729751658	1.9558892967912875e-49	1.5019144343233732e-62	9.940915086342508e-11	5.5951409291119874e-15	0.00006368034129196625	-2.832520000925324e-20	1.6445257298660027e-16	2.7584701584784356e-14	2.8114911695716237e-13	7.192463876095908e-14
33800000	0.004968159729751658	1.9558892967912875e-49	1.5019144343233732e-62	9.940915086342508e-11	5.5951409291119874e-15	0.00006368034129196625	-2.8324644159660276e-20	1.6445257298660027e-16	2.7584701584784356e-14	2.8114911695716237e-13	7.192463876095908e-14
33900000	0.004968159729751658	1.9558892967912875e-49	1.5019144343233732e-62	9.940915086342508e-11	5.5951409291119874e-15	0.00006368034129196625	-2.8324088310067305e-20	1.6445257298660027e-16	2.7584701584784356e-14	2.8114911695716237e-13	7.192463876095908e-14
34000000	0.004968159729751658	1.9558892967912875e-49	1.5019144343233732e-62	9.940915086342508e-11	5.5951409291119874e-15	0.00006368034129196625	-2.832353246047433e-20	1.6445257298660027e-16	2.7584701584784356e-14	2.8114911695716237e-13	7.192463876095908e-14
34100000	0.004968159729751658	1.9558892967912875e-49	1.5019144343233732e-62	9.940915086342508e-11	5.5951409291119874e-15	0.00006368034129196625	-2.8322976610881367e-20	1.6445257298660027e-16	2.7584701584784356e-14	2.8114911695716237e-13	7.192463876095908e-14
34200000	0.004968159729751658	1.9558892967912875e-49	1.5019144343233732e-62	9.940915086342508e-11	5.5951409291119874e-15	0.00006368034129196625	-2.8322420761288395e-20	1.6445257298660027e-16	2.7584701584784356e-14	2.8114911695716237e-13	7.192463876095908e-14
34300000	0.004968159729751658	1.9558892967912875e-49	1.5019144343233732e-62	9.940915086342508e-11	5.5951409291119874e-15	0.00006368034129196625	-2.832186491169542e-20	1.6445257298660027e-16	2.7584701584784356e-14	2.8114911695716237e-13	7.192463876095908e-14
34400000	0.004968159729751658	1.9558892967912875e-49	1.5019144343233732e-62	9.940915086342508e-11	5.5951409291119874e-15	0.00006368034129196625	-2.832130906210245e-20	1.6445257298660027e-16	2.7584701584784356e-14	2.8114911695716237e-13	7.192463876095908e-14
34500000	0.004968159729751658	1.9558892967912875e-49	1.5019144343233732e-62	9.940915086342508e-11	5.5951409291119874e-15	0.00006368034129196625	-2.8320753212509485e-20	1.6445257298660027e-16	2.7584701584784356e-14	2.8114911695716237e-13	7.192463876095908e-14
34600000	0.004968159729751658	1.9558892967912875e-49	1.5019144343233732e-62	9.940915086342508e-11	5.5951409291119874e-15	0.00006368034129196625	-2.832019736291651e-20	1.6445257298660027e-16	2.7584701584784356e-14	2.8114911695716237e-13	7.192463876095908e-14
34700000	0.004968159729751658	1.9558892967912875e-49	1.5019144343233732e-62	9.940915086342508e-11	5.5951409291119874e-15	0.00006368034129196625	-2.831964151332354e-20	1.6445257298660027e-16	2.7584701584784356e-14	2.8114911695716237e-13	7.192463876095908e-14
34800000	0.004968159729751658	1.9558892967912875e-49	1.5019144343233732e-62	9.940915086342508e-11	5.5951409291119874e-15	0.00006368034129196625	-2.8319085663730575e-20	1.6445257298660027e-16	2.7584701584784356e-14	2.8114911695716237e-13	7.192463876095908e-14
34900000	0.004968159729751658	1.9558892967912875e-49	1.5019144343233732e-62	9.940915086342508e-11	5.5951409291119874e-15	0.00006368034129196625	-2.83185298141376e-20	1.6445257298660027e-16	2.7584701584784356e-14	2.8114911695716237e-13	7.192463876095908e-14
35000000	0.004968159729751658	1.9558892967912875e-49	1.5019144343233732e-62	9.940915086342508e-11	5.5951409291119874e-15	0.00006368034129196625	-2.831797396454463e-20	1.6445257298660027e-16	2.7584701584784356e-14	2.8114911695716237e-13	7.192463876095908e-14
35100000	0.004968159729751658	1.9558892967912875e-49	1.5019144343233732e-62	9.940915086342508e-11	5.5951409291119874e-15	0.00006368034129196625	-2.8317418114951665e-20	1.6445257298660027e-16	2.7584701584784356e-14	2.8114911695716237e-13	7.192463876095908e-14
35200000	0.004968159729751658	1.9558892967912875e-49	1.5019144343233732e-62	9.940915086342508e-11	5.5951409291119874e-15	0.00006368034129196625	-2.831686226535869e-20	1.6445257298660027e-16	2.7584701584784356e-14	2.8114911695716237e-13	7.192463876095908e-14
35300000	0.004968159729751658	1.9558892967912875e-49	1.5019144343233732e-62	9.940915086342508e-11	5.5951409291119874e-15	0.00006368034129196625	-2.831630641576572e-20	1.6445257298660027e-16	2.7584701584784356e-14	2.8114911695716237e-13	7.192463876095908e-14
35400000	0.004968159729751658	1.9558892967912875e-49	1.5019144343233732e-62	9.940915086342508e-11	5.5951409291119874e-15	0.00006368034129196625	-2.831575056617275e-20	1.6445257298660027e-16	2.7584701584784356e-14	2.8114911695716237e-13	7.192463876095908e-14
35500000	0.004968159729751658	1.9558892967912875e-49	1.5019144343233732e-62	9.940915086342508e-11	5.5951409291119874e-15	0.00006368034129196625	-2.831519471657978e-20	1.6445257298660027e-16	2.7584701584784356e-14	2.8114911695716237e-13	7.192463876095908e-14
35600000	0.004968159729751658	1.9558892967912875e-49	1.5019144343233732e-62	9.940915086342508e-11	5.5951409291119874e-15	0.00006368034129196625	-2.831463886698681e-20	1.6445257298660027e-16	2.7584701584784356e-14	2.8114911695716237e-13	7.192463876095908e-14
35700000	0.004968159729751658	1.9558892967912875e-49	1.5019144343233732e-62	9.940915086342508e-11	5.5951409291119874e-15	0.00006368034129196625	-2.831408301739384e-20	1.6445257298660027e-16	2.7584701584784356e-14	2.8114911695716237e-13	7.192463876095908e-14
35800000	0.004968159729751658	1.9558892967912875e-49	1.5019144343233732e-62	9.940915086342508e-11	5.5951409291119874e-15	0.00006368034129196625	-2.8313527167800873e-20	1.6445257298660027e-16	2.7584701584784356e-14	2.8114911695716237e-13	7.192463876095908e-14
35900000	0.004968159729751658	1.9558892967912875e-49	1.5019144343233732e-62	9.940915086342508e-11	5.5951409291119874e-15	0.00006368034129196625	-2.83129713182079e-20	1.6445257298660027e-16	2.7584701584784356e-14	2.8114911695716237e-13	7.192463876095908e-14
36000000	0.004968159729751658	1.9558892967912875e-49	1.5019144343233732e-62	9.940915086342508e-11	5.5951409291119874e-15	0.00006368034129196625	-2.831241546861493e-20	1.6445257298660027e-16	2.7584701584784356e-14	2.8114911695716237e-13	7.192463876095908e-14
36100000	0.004968159729751658	1.9558892967912875e-49	1.5019144343233732e-62	9.940915086342508e-11	5.5951409291119874e-15	0.00006368034129196625	-2.8311859619021963e-20	1.6445257298660027e-16	2.7584701584784356e-14	2.8114911695716237e-13	7.192463876095908e-14
36200000	0.004968159729751658	1.9558892967912875e-49	1.5019144343233732e-62	9.940915086342508e-11	5.5951409291119874e-15	0.00006368034129196625	-2.831130376942899e-20	1.6445257298660027e-16	2.7584701584784356e-14	2.8114911695716237e-13	7.192463876095908e-14
36300000	0.004968159729751658	1.9558892967912875e-49	1.5019144343233732e-62	9.940915086342508e-11	5.5951409291119874e-15	0.00006368034129196625	-2.831074791983602e-20	1.6445257298660027e-16	2.7584701584784356e-14	2.8114911695716237e-13	7.192463876095908e-14
36400000	0.004968159729751658	1.9558892967912875e-49	1.5019144343233732e-62	9.940915086342508e-11	5.5951409291119874e-15	0.00006368034129196625	-2.831019207024305e-20	1.6445257298660027e-16	2.7584701584784356e-14	2.8114911695716237e-13	7.192463876095908e-14
36500000	0.004968159729751658	1.9558892967912875e-49	1.5019144343233732e-62	9.940915086342508e-11	5.5951409291119874e-15	0.00006368034129196625	-2.830963622065008e-20	1.6445257298660027e-16	2.7584701584784356e-14	2.8114911695716237e-13	7.192463876095908e-14
36600000	0.004968159729751658	1.9558892967912875e-49	1.5019144343233732e-62	9.940915086342508e-11	5.5951409291119874e-15	0.00006368034129196625	-2.830908037105711e-20	1.6445257298660027e-16	2.7584701584784356e-14	2.8114911695716237e-13	7.192463876095908e-14
36700000	0.004968159729751658	1.9558892967912875e-49	1.5019144343233732e-62	9.940915086342508e-11	5.5951409291119874e-15	0.00006368034129196625	-2.830852452146414e-20	1.6445257298660027e-16	2.7584701584784356e-14	2.8114911695716237e-13	7.192463876095908e-14
36800000	0.004968159729751658	1.9558892967912875e-49	1.5019144343233732e-62	9.940915086342508e-11	5.5951409291119874e-15	0.00006368034129196625	-2.830796867187117e-20	1.6445257298660027e-16	2.7584701584784356e-14	2.8114911695716237e-13	7.192463876095908e-14
36900000	0.004968159729751658	1.9558892967912875e-49	1.5019144343233732e-62	9.940915086342508e-11	5.5951409291119874e-15	0.00006368034129196625	-2.83074128222782e-20	1.6445257298660027e-16	2.7584701584784356e-14	2.8114911695716237e-13	7.192463876095908e-14
37000000	0.004968159729751658	1.9558892967912875e-49	1.5019144343233732e-62	9.940915086342508e-11	5.5951409291119874e-15	0.00006368034129196625	-2.830685697268523e-20	1.6445257298660027e-16	2.7584701584784356e-14	2.8114911695716237e-13	7.192463876095908e-14
37100000	0.004968159729751658	1.9558892967912875e-49	1.5019144343233732e-62	9.940915086342508e-11	5.5951409291119874e-15	0.00006368034129196625	-2.830630112309226e-20	1.6445257298660027e-16	2.7584701584784356e-14	2.8114911695716237e-13	7.192463876095908e-14
37200000	0.004968159729751658	1.9558892967912875e-49	1.5019144343233732e-62	9.940915086342508e-11	5.5951409291119874e-15	0.00006368034129196625	-2.830574527349929e-20	1.6445257298660027e-16	2.7584701584784356e-14	2.8114911695716237e-13	7.192463876095908e-14
37300000	0.004968159729751658	1.9558892967912875e-49	1.5019144343233732e-62	9.940915086342508e-11	5.5951409291119874e-15	0.00006368034129196625	-2.830518942390632e-20	1.6445257298660027e-16	2.7584701584784356e-14	2.8114911695716237e-13	7.192463876095908e-14
37400000	0.004968159729751658	1.9558892967912875e-49	1.5019144343233732e-62	9.940915086342508e-11	5.5951409291119874e-15	0.00006368034129196625	-2.8304633574313346e-20	1.6445257298660027e-16	2.7584701584784356e-14	2.8114911695716237e-13	7.192463876095908e-14
37500000	0.004968159729751658	1.9558892967912875e-49	1.5019144343233732e-62	9.940915086342508e-11	5.5951409291119874e-15	0.00006368034129196625	-2.830407772472038e-20	1.6445257298660027e-16	2.7584701584784356e-14	2.8114911695716237e-13	7.192463876095908e-14
37600000	0.004968159729751658	1.9558892967912875e-49	1.5019144343233732e-62	9.940915086342508e-11	5.5951409291119874e-15	0.00006368034129196625	-2.830352187512741e-20	1.6445257298660027e-16	2.7584701584784356e-14	2.8114911695716237e-13	7.192463876095908e-14
37700000	0.004968159729751658	1.9558892967912875e-49	1.5019144343233732e-62	9.940915086342508e-11	5.5951409291119874e-15	0.00006368034129196625	-2.8302966025534436e-20	1.6445257298660027e-16	2.7584701584784356e-14	2.8114911695716237e-13	7.192463876095908e-14
37800000	0.004968159729751658	1.9558892967912875e-49	1.5019144343233732e-62	9.940915086342508e-11	5.5951409291119874e-15	0.00006368034129196625	-2.830241017594147e-20	1.6445257298660027e-16	2.7584701584784356e-14	2.8114911695716237e-13	7.192463876095908e-14
37900000	0.004968159729751658	1.9558892967912875e-49	1.5019144343233732e-62	9.940915086342508e-11	5.5951409291119874e-15	0.00006368034129196625	-2.83018543263485e-20	1.6445257298660027e-16	2.7584701584784356e-14	2.8114911695716237e-13	7.192463876095908e-14
38000000	0.004968159729751658	1.9558892967912875e-49	1.501914434323373e-62	9.940915086342508e-11	5.5951409291119874e-15	0.00006368034129196625	-2.8301298476755526e-20	1.6445257298660027e-16	2.7584701584784356e-14	2.8114911695716237e-13	7.192463876095908e-14
38100000	0.004968159729751658	1.9558892967912875e-49	1.501914434323373e-62	9.940915086342508e-11	5.5951409291119874e-15	0.00006368034129196625	-2.830074262716256e-20	1.6445257298660027e-16	2.7584701584784356e-14	2.8114911695716237e-13	7.192463876095908e-14
38200000	0.004968159729751658	1.9558892967912875e-49	1.501914434323373e-62	9.940915086342508e-11	5.5951409291119874e-15	0.00006368034129196625	-2.830018677756959e-20	1.6445257298660027e-16	2.7584701584784356e-14	2.8114911695716237e-13	7.192463876095908e-14
38300000	0.004968159729751658	1.9558892967912875e-49	1.501914434323373e-62	9.940915086342508e-11	5.5951409291119874e-15	0.00006368034129196625	-2.8299630927976616e-20	1.6445257298660027e-16	2.7584701584784356e-14	2.8114911695716237e-13	7.192463876095908e-14
38400000	0.004968159729751658	1.9558892967912875e-49	1.501914434323373e-62	9.940915086342508e-11	5.5951409291119874e-15	0.00006368034129196625	-2.8299075078383644e-20	1.6445257298660027e-16	2.7584701584784356e-14	2.8114911695716237e-13	7.192463876095908e-14
38500000	0.004968159729751658	1.9558892967912875e-49	1.501914434323373e-62	9.940915086342508e-11	5.5951409291119874e-15	0.00006368034129196625	-2.829851922879068e-20	1.6445257298660027e-16	2.7584701584784356e-14	2.8114911695716237e-13	7.192463876095908e-14
38600000	0.004968159729751658	1.9558892967912875e-49	1.501914434323373e-62	9.940915086342508e-11	5.5951409291119874e-15	0.00006368034129196625	-2.8297963379197706e-20	1.6445257298660027e-16	2.7584701584784356e-14	2.8114911695716237e-13	7.192463876095908e-14
38700000	0.004968159729751658	1.9558892967912875e-49	1.501914434323373e-62	9.940915086342508e-11	5.5951409291119874e-15	0.00006368034129196625	-2.8297407529604734e-20	1.6445257298660027e-16	2.7584701584784356e-14	2.8114911695716237e-13	7.192463876095908e-14
38800000	0.004968159729751658	1.9558892967912875e-49	1.501914434323373e-62	9.940915086342508e-11	5.5951409291119874e-15	0.00006368034129196625	-2.829685168001177e-20	1.6445257298660027e-16	2.7584701584784356e-14	2.8114911695716237e-13	7.192463876095907e-14
38900000	0.004968159729751658	1.9558892967912875e-49	1.501914434323373e-62	9.940915086342508e-11	5.5951409291119874e-15	0.00006368034129196623	-2.8296295830418796e-20	1.6445257298660027e-16	2.7584701584784356e-14	2.8114911695716237e-13	7.192463876095907e-14
39000000	0.004968159729751658	1.9558892967912875e-49	1.501914434323373e-62	9.940915086342508e-11	5.5951409291119874e-15	0.00006368034129196623	-2.8295739980825824e-20	1.6445257298660027e-16	2.7584701584784356e-14	2.8114911695716237e-13	7.192463876095907e-14
39100000	0.004968159729751658	1.9558892967912875e-49	1.501914434323373e-62	9.940915086342508e-11	5.5951409291119874e-15	0.00006368034129196623	-2.829518413123286e-20	1.6445257298660027e-16	2.7584701584784356e-14	2.8114911695716237e-13	7.192463876095907e-14
39200000	0.004968159729751658	1.9558892967912875e-49	1.501914434323373e-62	9.940915086342508e-11	5.5951409291119874e-15	0.00006368034129196623	-2.8294628281639886e-20	1.6445257298660024e-16	2.7584701584784356e-14	2.8114911695716237e-13	7.192463876095907e-14
39300000	0.004968159729751658	1.9558892967912875e-49	1.501914434323373e-62	9.940915086342508e-11	5.595140929111987e-15	0.00006368034129196623	-2.8294072432046914e-20	1.6445257298660024e-16	2.7584701584784356e-14	2.8114911695716237e-13	7.192463876095907e-14
39400000	0.004968159729751658	1.9558892967912875e-49	1.501914434323373e-62	9.940915086342508e-11	5.595140929111987e-15	0.00006368034129196623	-2.829351658245394e-20	1.6445257298660024e-16	2.7584701584784356e-14	2.8114911695716237e-13	7.192463876095907e-14
39500000	0.004968159729751658	1.9558892967912875e-49	1.501914434323373e-62	9.940915086342508e-11	5.595140929111987e-15	0.00006368034129196623	-2.8292960732860976e-20	1.6445257298660024e-16	2.7584701584784356e-14	2.8114911695716237e-13	7.192463876095907e-14
39600000	0.004968159729751658	1.9558892967912875e-49	1.501914434323373e-62	9.940915086342508e-11	5.595140929111987e-15	0.00006368034129196623	-2.8292404883268004e-20	1.6445257298660024e-16	2.7584701584784356e-14	2.8114911695716237e-13	7.192463876095907e-14
39700000	0.004968159729751658	1.9558892967912875e-49	1.501914434323373e-62	9.940915086342508e-11	5.595140929111987e-15	0.00006368034129196623	-2.829184903367503e-20	1.6445257298660024e-16	2.7584701584784356e-14	2.8114911695716237e-13	7.192463876095907e-14
39800000	0.004968159729751658	1.9558892967912875e-49	1.501914434323373e-62	9.940915086342508e-11	5.595140929111987e-15	0.00006368034129196623	-2.8291293184082066e-20	1.6445257298660024e-16	2.7584701584784356e-14	2.8114911695716237e-13	7.192463876095907e-14
39900000	0.004968159729751658	1.9558892967912875e-49	1.501914434323373e-62	9.940915086342508e-11	5.595140929111987e-15	0.00006368034129196623	-2.8290737334489094e-20	1.6445257298660024e-16	2.7584701584784356e-14	2.8114911695716237e-13	7.192463876095907e-14
40000000	0.004968159729751658	1.9558892967912875e-49	1.501914434323373e-62	9.940915086342507e-11	5.595140929111987e-15	0.00006368034129196623	-2.829018148489612e-20	1.6445257298660024e-16	2.7584701584784356e-14	2.8114911695716237e-13	7.192463876095907e-14
40100000	0.004968159729751658	1.955889296791288e-49	1.501914434323373e-62	9.940915086342507e-11	5.595140929111987e-15	0.00006368034129196623	-2.8289625635303156e-20	1.6445257298660024e-16	2.7584701584784356e-14	2.8114911695716237e-13	7.192463876095907e-14
40200000	0.004968159729751658	1.955889296791288e-49	1.501914434323373e-62	9.940915086342507e-11	5.595140929111987e-15	0.00006368034129196623	-2.8289069785710184e-20	1.6445257298660024e-16	2.7584701584784356e-14	2.8114911695716237e-13	7.192463876095907e-14
40300000	0.004968159729751658	1.955889296791288e-49	1.501914434323373e-62	9.940915086342507e-11	5.595140929111987e-15	0.00006368034129196623	-2.828851393611721e-20	1.6445257298660024e-16	2.7584701584784356e-14	2.8114911695716237e-13	7.192463876095907e-14
40400000	0.004968159729751658	1.955889296791288e-49	1.501914434323373e-62	9.940915086342507e-11	5.595140929111987e-15	0.00006368034129196623	-2.828795808652424e-20	1.6445257298660024e-16	2.7584701584784356e-14	2.8114911695716237e-13	7.192463876095907e-14
40500000	0.004968159729751658	1.955889296791288e-49	1.501914434323373e-62	9.940915086342507e-11	5.595140929111987e-15	0.00006368034129196623	-2.8287402236931275e-20	1.6445257298660024e-16	2.7584701584784356e-14	2.8114911695716237e-13	7.192463876095907e-14
40600000	0.004968159729751658	1.955889296791288e-49	1.501914434323373e-62	9.940915086342507e-11	5.595140929111987e-15	0.00006368034129196623	-2.82868463873383e-20	1.6445257298660024e-16	2.7584701584784356e-14	2.8114911695716237e-13	7.192463876095907e-14
40700000	0.004968159729751658	1.955889296791288e-49	1.501914434323373e-62	9.940915086342507e-11	5.595140929111987e-15	0.00006368034129196623	-2.828629053774533e-20	1.6445257298660024e-16	2.7584701584784356e-14	2.8114911695716237e-13	7.192463876095907e-14
40800000	0.004968159729751658	1.955889296791288e-49	1.501914434323373e-62	9.940915086342507e-11	5.595140929111987e-15	0.00006368034129196623	-2.8285734688152365e-20	1.6445257298660024e-16	2.7584701584784356e-14	2.8114911695716237e-13	7.192463876095907e-14
40900000	0.004968159729751658	1.955889296791288e-49	1.501914434323373e-62	9.940915086342507e-11	5.595140929111987e-15	0.00006368034129196623	-2.828517883855939e-20	1.6445257298660024e-16	2.7584701584784356e-14	2.8114911695716237e-13	7.192463876095907e-14
41000000	0.004968159729751658	1.955889296791288e-49	1.501914434323373e-62	9.940915086342507e-11	5.595140929111987e-15	0.00006368034129196623	-2.828462298896642e-20	1.6445257298660024e-16	2.7584701584784356e-14	2.8114911695716237e-13	7.192463876095907e-14
41100000	0.004968159729751658	1.955889296791288e-49	1.5019144343233727e-62	9.940915086342507e-11	5.595140929111987e-15	0.00006368034129196623	-2.8284067139373455e-20	1.6445257298660024e-16	2.7584701584784356e-14	2.8114911695716237e-13	7.192463876095907e-14
41200000	0.004968159729751658	1.955889296791288e-49	1.5019144343233727e-62	9.940915086342507e-11	5.595140929111987e-15	0.00006368034129196623	-2.828351128978048e-20	1.6445257298660024e-16	2.7584701584784356e-14	2.8114911695716237e-13	7.192463876095907e-14
41300000	0.004968159729751658	1.955889296791288e-49	1.5019144343233727e-62	9.940915086342507e-11	5.595140929111987e-15	0.00006368034129196623	-2.828295544018751e-20	1.6445257298660024e-16	2.7584701584784356e-14	2.8114911695716237e-13	7.192463876095907e-14
41400000	0.004968159729751658	1.955889296791288e-49	1.5019144343233727e-62	9.940915086342507e-11	5.595140929111987e-15	0.00006368034129196623	-2.828239959059454e-20	1.6445257298660024e-16	2.7584701584784356e-14	2.8114911695716237e-13	7.192463876095907e-14
41500000	0.004968159729751658	1.955889296791288e-49	1.5019144343233727e-62	9.940915086342507e-11	5.595140929111987e-15	0.00006368034129196623	-2.828184374100157e-20	1.6445257298660024e-16	2.7584701584784356e-14	2.8114911695716237e-13	7.192463876095907e-14
41600000	0.004968159729751658	1.955889296791288e-49	1.5019144343233727e-62	9.940915086342507e-11	5.595140929111987e-15	0.00006368034129196623	-2.82812878914086e-20	1.6445257298660024e-16	2.7584701584784356e-14	2.8114911695716237e-13	7.192463876095907e-14
41700000	0.004968159729751658	1.955889296791288e-49	1.5019144343233727e-62	9.940915086342507e-11	5.595140929111987e-15	0.00006368034129196623	-2.828073204181563e-20	1.6445257298660024e-16	2.7584701584784356e-14	2.8114911695716237e-13	7.192463876095907e-14
41800000	0.004968159729751658	1.955889296791288e-49	1.5019144343233727e-62	9.940915086342507e-11	5.595140929111987e-15	0.00006368034129196623	-2.828017619222266e-20	1.6445257298660024e-16	2.7584701584784356e-14	2.8114911695716237e-13	7.192463876095907e-14
41900000	0.004968159729751658	1.955889296791288e-49	1.5019144343233727e-62	9.940915086342507e-11	5.595140929111987e-15	0.00006368034129196623	-2.827962034262969e-20	1.6445257298660024e-16	2.7584701584784356e-14	2.8114911695716237e-13	7.192463876095907e-14
42000000	0.004968159729751658	1.955889296791288e-49	1.5019144343233727e-62	9.940915086342507e-11	5.595140929111987e-15	0.00006368034129196623	-2.827906449303672e-20	1.6445257298660024e-16	2.7584701584784356e-14	2.8114911695716237e-13	7.192463876095907e-14
42100000	0.004968159729751658	1.955889296791288e-49	1.5019144343233727e-62	9.940915086342507e-11	5.595140929111987e-15	0.00006368034129196623	-2.827850864344375e-20	1.6445257298660024e-16	2.7584701584784356e-14	2.8114911695716237e-13	7.192463876095907e-14
42200000	0.004968159729751658	1.955889296791288e-49	1.5019144343233727e-62	9.940915086342507e-11	5.595140929111987e-15	0.00006368034129196623	-2.827795279385078e-20	1.6445257298660024e-16	2.7584701584784356e-14	2.8114911695716237e-13	7.192463876095907e-14
42300000	0.004968159729751658	1.955889296791288e-49	1.5019144343233727e-62	9.940915086342507e-11	5.595140929111987e-15	0.00006368034129196623	-2.827739694425781e-20	1.6445257298660024e-16	2.7584701584784356e-14	2.8114911695716237e-13	7.192463876095907e-14
42400000	0.004968159729751658	1.955889296791288e-49	1.5019144343233727e-62	9.940915086342507e-11	5.595140929111987e-15	0.00006368034129196623	-2.827684109466484e-20	1.6445257298660024e-16	2.7584701584784356e-14	2.8114911695716237e-13	7.192463876095907e-14
42500000	0.004968159729751658	1.955889296791288e-49	1.5019144343233727e-62	9.940915086342507e-11	5.595140929111987e-15	0.00006368034129196623	-2.827628524507187e-20	1.6445257298660024e-16	2.7584701584784356e-14	2.8114911695716237e-13	7.192463876095907e-14
42600000	0.004968159729751658	1.955889296791288e-49	1.5019144343233727e-62	9.940915086342507e-11	5.595140929111987e-15	0.00006368034129196623	-2.82757293954789e-20	1.6445257298660024e-16	2.7584701584784356e-14	2.8114911695716237e-13	7.192463876095907e-14
42700000	0.004968159729751658	1.955889296791288e-49	1.5019144343233727e-62	9.940915086342507e-11	5.595140929111987e-15	0.00006368034129196623	-2.827517354588593e-20	1.6445257298660024e-16	2.7584701584784356e-14	2.8114911695716237e-13	7.192463876095907e-14
42800000	0.004968159729751658	1.955889296791288e-49	1.5019144343233727e-62	9.940915086342507e-11	5.595140929111987e-15	0.00006368034129196623	-2.827461769629296e-20	1.6445257298660024e-16	2.7584701584784356e-14	2.8114911695716237e-13	7.192463876095907e-14
42900000	0.004968159729751658	1.955889296791288e-49	1.5019144343233727e-62	9.940915086342507e-11	5.595140929111987e-15	0.00006368034129196623	-2.827406184669999e-20	1.6445257298660024e-16	2.7584701584784356e-14	2.8114911695716237e-13	7.192463876095907e-14
43000000	0.004968159729751658	1.955889296791288e-49	1.5019144343233727e-62	9.940915086342507e-11	5.595140929111987e-15	0.00006368034129196623	-2.827350599710702e-20	1.6445257298660024e-16	2.7584701584784356e-14	2.8114911695716237e-13	7.192463876095907e-14
43100000	0.004968159729751658	1.955889296791288e-49	1.5019144343233727e-62	9.940915086342507e-11	5.595140929111987e-15	0.00006368034129196623	-2.827295014751405e-20	1.6445257298660024e-16	2.7584701584784356e-14	2.8114911695716237e-13	7.192463876095907e-14
43200000	0.004968159729751658	1.955889296791288e-49	1.5019144343233727e-62	9.940915086342507e-11	5.595140929111987e-15	0.00006368034129196623	-2.827239429792108e-20	1.6445257298660024e-16	2.7584701584784356e-14	2.8114911695716237e-13	7.192463876095907e-14
43300000	0.004968159729751658	1.955889296791288e-49	1.5019144343233727e-62	9.940915086342507e-11	5.595140929111987e-15	0.00006368034129196623	-2.827183844832811e-20	1.6445257298660024e-16	2.7584701584784356e-14	2.8114911695716237e-13	7.192463876095907e-14
43400000	0.004968159729751658	1.955889296791288e-49	1.5019144343233727e-62	9.940915086342507e-11	5.595140929111987e-15	0.00006368034129196623	-2.8271282598735135e-20	1.6445257298660024e-16	2.7584701584784356e-14	2.8114911695716237e-13	7.192463876095907e-14
43500000	0.004968159729751658	1.955889296791288e-49	1.5019144343233727e-62	9.940915086342507e-11	5.595140929111987e-15	0.00006368034129196623	-2.827072674914217e-20	1.6445257298660024e-16	2.7584701584784356e-14	2.8114911695716237e-13	7.192463876095907e-14
43600000	0.004968159729751658	1.955889296791288e-49	1.5019144343233727e-62	9.940915086342507e-11	5.595140929111987e-15	0.00006368034129196623	-2.82701708995492e-20	1.6445257298660024e-16	2.7584701584784356e-14	2.8114911695716237e-13	7.192463876095907e-14
43700000	0.004968159729751658	1.955889296791288e-49	1.5019144343233727e-62	9.940915086342507e-11	5.595140929111987e-15	0.00006368034129196623	-2.8269615049956225e-20	1.6445257298660024e-16	2.7584701584784356e-14	2.8114911695716237e-13	7.192463876095907e-14
43800000	0.004968159729751658	1.955889296791288e-49	1.5019144343233727e-62	9.940915086342507e-11	5.595140929111987e-15	0.00006368034129196623	-2.826905920036326e-20	1.6445257298660024e-16	2.7584701584784356e-14	2.8114911695716237e-13	7.192463876095907e-14
43900000	0.004968159729751658	1.955889296791288e-49	1.5019144343233727e-62	9.940915086342507e-11	5.595140929111987e-15	0.00006368034129196623	-2.826850335077029e-20	1.6445257298660024e-16	2.7584701584784356e-14	2.8114911695716237e-13	7.192463876095907e-14
44000000	0.004968159729751658	1.955889296791288e-49	1.5019144343233727e-62	9.940915086342507e-11	5.595140929111987e-15	0.00006368034129196623	-2.8267947501177316e-20	1.6445257298660024e-16	2.7584701584784356e-14	2.8114911695716237e-13	7.192463876095907e-14
44100000	0.004968159729751658	1.955889296791288e-49	1.5019144343233727e-62	9.940915086342507e-11	5.595140929111987e-15	0.00006368034129196623	-2.826739165158435e-20	1.6445257298660024e-16	2.7584701584784356e-14	2.8114911695716237e-13	7.192463876095907e-14
44200000	0.004968159729751658	1.955889296791288e-49	1.5019144343233727e-62	9.940915086342507e-11	5.595140929111987e-15	0.00006368034129196623	-2.826683580199138e-20	1.6445257298660024e-16	2.7584701584784356e-14	2.8114911695716237e-13	7.192463876095907e-14
44300000	0.004968159729751658	1.955889296791288e-49	1.5019144343233727e-62	9.940915086342507e-11	5.595140929111987e-15	0.00006368034129196623	-2.8266279952398406e-20	1.6445257298660024e-16	2.7584701584784356e-14	2.8114911695716237e-13	7.192463876095907e-14
44400000	0.004968159729751658	1.955889296791288e-49	1.5019144343233727e-62	9.940915086342507e-11	5.595140929111987e-15	0.00006368034129196623	-2.8265724102805434e-20	1.6445257298660024e-16	2.7584701584784356e-14	2.8114911695716237e-13	7.192463876095907e-14
44500000	0.004968159729751658	1.955889296791288e-49	1.5019144343233727e-62	9.940915086342507e-11	5.595140929111987e-15	0.00006368034129196623	-2.826516825321247e-20	1.6445257298660024e-16	2.7584701584784356e-14	2.8114911695716237e-13	7.192463876095907e-14
44600000	0.004968159729751658	1.955889296791288e-49	1.5019144343233727e-62	9.940915086342507e-11	5.595140929111987e-15	0.00006368034129196623	-2.8264612403619496e-20	1.6445257298660024e-16	2.7584701584784356e-14	2.8114911695716237e-13	7.192463876095907e-14
44700000	0.004968159729751658	1.955889296791288e-49	1.5019144343233727e-62	9.940915086342507e-11	5.595140929111987e-15	0.00006368034129196623	-2.8264056554026524e-20	1.6445257298660024e-16	2.7584701584784356e-14	2.8114911695716237e-13	7.192463876095907e-14
44800000	0.004968159729751658	1.955889296791288e-49	1.5019144343233727e-62	9.940915086342507e-11	5.595140929111987e-15	0.00006368034129196623	-2.826350070443356e-20	1.6445257298660024e-16	2.7584701584784356e-14	2.8114911695716237e-13	7.192463876095907e-14
44900000	0.004968159729751658	1.955889296791288e-49	1.5019144343233727e-62	9.940915086342507e-11	5.595140929111987e-15	0.00006368034129196623	-2.8262944854840586e-20	1.6445257298660024e-16	2.7584701584784356e-14	2.8114911695716237e-13	7.192463876095907e-14
45000000	0.004968159729751658	1.955889296791288e-49	1.5019144343233727e-62	9.940915086342507e-11	5.595140929111987e-15	0.00006368034129196623	-2.8262389005247614e-20	1.6445257298660024e-16	2.7584701584784356e-14	2.8114911695716237e-13	7.192463876095907e-14
45100000	0.004968159729751658	1.955889296791288e-49	1.5019144343233727e-62	9.940915086342507e-11	5.595140929111987e-15	0.00006368034129196623	-2.826183315565465e-20	1.6445257298660024e-16	2.7584701584784356e-14	2.8114911695716237e-13	7.192463876095907e-14
45200000	0.004968159729751658	1.955889296791288e-49	1.5019144343233727e-62	9.940915086342507e-11	5.595140929111987e-15	0.00006368034129196623	-2.8261277306061676e-20	1.6445257298660024e-16	2.7584701584784356e-14	2.8114911695716237e-13	7.192463876095907e-14
45300000	0.004968159729751658	1.955889296791288e-49	1.5019144343233727e-62	9.940915086342507e-11	5.595140929111987e-15	0.00006368034129196623	-2.8260721456468704e-20	1.6445257298660024e-16	2.7584701584784356e-14	2.8114911695716237e-13	7.192463876095907e-14
45400000	0.004968159729751658	1.955889296791288e-49	1.5019144343233727e-62	9.940915086342507e-11	5.595140929111987e-15	0.00006368034129196623	-2.826016560687573e-20	1.6445257298660024e-16	2.7584701584784356e-14	2.8114911695716237e-13	7.192463876095907e-14
45500000	0.004968159729751658	1.955889296791288e-49	1.5019144343233727e-62	9.940915086342507e-11	5.595140929111987e-15	0.00006368034129196623	-2.8259609757282766e-20	1.6445257298660024e-16	2.7584701584784356e-14	2.8114911695716237e-13	7.192463876095907e-14
45600000	0.004968159729751658	1.955889296791288e-49	1.5019144343233727e-62	9.940915086342507e-11	5.595140929111987e-15	0.00006368034129196623	-2.8259053907689794e-20	1.6445257298660024e-16	2.7584701584784356e-14	2.8114911695716237e-13	7.192463876095907e-14
45700000	0.004968159729751658	1.955889296791288e-49	1.5019144343233727e-62	9.940915086342507e-11	5.595140929111987e-15	0.00006368034129196623	-2.825849805809682e-20	1.6445257298660024e-16	2.7584701584784356e-14	2.8114911695716237e-13	7.192463876095907e-14
45800000	0.004968159729751658	1.955889296791288e-49	1.5019144343233727e-62	9.940915086342507e-11	5.595140929111987e-15	0.00006368034129196623	-2.8257942208503856e-20	1.6445257298660024e-16	2.7584701584784356e-14	2.8114911695716237e-13	7.192463876095907e-14
45900000	0.004968159729751658	1.955889296791288e-49	1.5019144343233727e-62	9.940915086342507e-11	5.595140929111987e-15	0.00006368034129196623	-2.8257386358910884e-20	1.6445257298660024e-16	2.7584701584784356e-14	2.8114911695716237e-13	7.192463876095907e-14
46000000	0.004968159729751658	1.955889296791288e-49	1.5019144343233727e-62	9.940915086342507e-11	5.595140929111987e-15	0.00006368034129196623	-2.825683050931791e-20	1.6445257298660024e-16	2.7584701584784356e-14	2.8114911695716237e-13	7.192463876095907e-14
46100000	0.004968159729751658	1.955889296791288e-49	1.5019144343233727e-62	9.940915086342507e-11	5.595140929111987e-15	0.00006368034129196623	-2.8256274659724946e-20	1.6445257298660024e-16	2.7584701584784356e-14	2.8114911695716237e-13	7.192463876095907e-14
46200000	0.004968159729751658	1.955889296791288e-49	1.5019144343233727e-62	9.940915086342507e-11	5.595140929111987e-15	0.00006368034129196623	-2.8255718810131974e-20	1.6445257298660024e-16	2.7584701584784356e-14	2.8114911695716237e-13	7.192463876095907e-14
46300000	0.004968159729751658	1.955889296791288e-49	1.5019144343233727e-62	9.940915086342507e-11	5.595140929111987e-15	0.00006368034129196623	-2.8255162960539e-20	1.6445257298660024e-16	2.7584701584784356e-14	2.8114911695716237e-13	7.192463876095907e-14
46400000	0.004968159729751658	1.955889296791288e-49	1.5019144343233727e-62	9.940915086342507e-11	5.595140929111987e-15	0.00006368034129196623	-2.825460711094603e-20	1.6445257298660024e-16	2.7584701584784356e-14	2.8114911695716237e-13	7.192463876095907e-14
46500000	0.004968159729751658	1.955889296791288e-49	1.5019144343233727e-62	9.940915086342507e-11	5.595140929111987e-15	0.00006368034129196623	-2.8254051261353064e-20	1.6445257298660024e-16	2.7584701584784356e-14	2.8114911695716237e-13	7.192463876095907e-14
46600000	0.004968159729751658	1.955889296791288e-49	1.5019144343233727e-62	9.940915086342507e-11	5.595140929111987e-15	0.00006368034129196623	-2.825349541176009e-20	1.6445257298660024e-16	2.7584701584784356e-14	2.8114911695716237e-13	7.192463876095907e-14
46700000	0.004968159729751658	1.955889296791288e-49	1.5019144343233727e-62	9.940915086342507e-11	5.595140929111987e-15	0.00006368034129196623	-2.825293956216712e-20	1.6445257298660024e-16	2.7584701584784356e-14	2.8114911695716237e-13	7.192463876095907e-14
46800000	0.004968159729751658	1.9558892967912875e-49	1.5019144343233727e-62	9.940915086342507e-11	5.595140929111987e-15	0.00006368034129196623	-2.8252383712574154e-20	1.6445257298660024e-16	2.7584701584784356e-14	2.8114911695716237e-13	7.192463876095907e-14
46900000	0.004968159729751658	1.9558892967912875e-49	1.5019144343233727e-62	9.940915086342507e-11	5.595140929111987e-15	0.00006368034129196623	-2.825182786298118e-20	1.6445257298660024e-16	2.7584701584784356e-14	2.8114911695716237e-13	7.192463876095907e-14
47000000	0.004968159729751658	1.9558892967912875e-49	1.5019144343233727e-62	9.940915086342507e-11	5.595140929111987e-15	0.00006368034129196623	-2.825127201338821e-20	1.6445257298660024e-16	2.7584701584784356e-14	2.8114911695716237e-13	7.192463876095907e-14
47100000	0.004968159729751658	1.9558892967912875e-49	1.5019144343233727e-62	9.940915086342507e-11	5.595140929111987e-15	0.00006368034129196623	-2.8250716163795245e-20	1.6445257298660024e-16	2.7584701584784356e-14	2.8114911695716237e-13	7.192463876095907e-14
47200000	0.004968159729751658	1.9558892967912875e-49	1.5019144343233727e-62	9.940915086342507e-11	5.595140929111987e-15	0.00006368034129196623	-2.825016031420227e-20	1.6445257298660024e-16	2.7584701584784356e-14	2.8114911695716237e-13	7.192463876095907e-14
47300000	0.004968159729751658	1.9558892967912875e-49	1.5019144343233727e-62	9.940915086342507e-11	5.595140929111987e-15	0.00006368034129196623	-2.82496044646093e-20	1.6445257298660024e-16	2.7584701584784356e-14	2.8114911695716237e-13	7.192463876095907e-14
47400000	0.004968159729751658	1.9558892967912875e-49	1.5019144343233727e-62	9.940915086342507e-11	5.595140929111987e-15	0.00006368034129196623	-2.824904861501633e-20	1.6445257298660024e-16	2.7584701584784356e-14	2.8114911695716237e-13	7.192463876095907e-14
47500000	0.004968159729751658	1.9558892967912875e-49	1.5019144343233727e-62	9.940915086342507e-11	5.595140929111987e-15	0.00006368034129196623	-2.824849276542336e-20	1.6445257298660024e-16	2.7584701584784356e-14	2.8114911695716237e-13	7.192463876095907e-14
47600000	0.004968159729751658	1.9558892967912875e-49	1.5019144343233727e-62	9.940915086342507e-11	5.595140929111987e-15	0.00006368034129196623	-2.824793691583039e-20	1.6445257298660024e-16	2.7584701584784356e-14	2.8114911695716237e-13	7.192463876095907e-14
47700000	0.004968159729751658	1.9558892967912875e-49	1.5019144343233725e-62	9.940915086342507e-11	5.595140929111987e-15	0.00006368034129196623	-2.824738106623742e-20	1.6445257298660024e-16	2.7584701584784356e-14	2.8114911695716237e-13	7.192463876095907e-14
47800000	0.004968159729751658	1.9558892967912875e-49	1.5019144343233725e-62	9.940915086342507e-11	5.595140929111987e-15	0.00006368034129196623	-2.824682521664445e-20	1.6445257298660024e-16	2.7584701584784356e-14	2.8114911695716237e-13	7.192463876095907e-14
47900000	0.004968159729751658	1.9558892967912875e-49	1.5019144343233725e-62	9.940915086342507e-11	5.595140929111987e-15	0.00006368034129196623	-2.824626936705148e-20	1.6445257298660024e-16	2.7584701584784356e-14	2.8114911695716237e-13	7.192463876095907e-14
48000000	0.004968159729751658	1.9558892967912875e-49	1.5019144343233725e-62	9.940915086342507e-11	5.595140929111987e-15	0.00006368034129196623	-2.824571351745851e-20	1.6445257298660024e-16	2.7584701584784356e-14	2.8114911695716237e-13	7.192463876095907e-14
48100000	0.004968159729751658	1.9558892967912875e-49	1.5019144343233725e-62	9.940915086342507e-11	5.595140929111987e-15	0.00006368034129196623	-2.824515766786554e-20	1.6445257298660024e-16	2.7584701584784356e-14	2.8114911695716237e-13	7.192463876095907e-14
48200000	0.004968159729751658	1.9558892967912875e-49	1.5019144343233725e-62	9.940915086342507e-11	5.595140929111987e-15	0.00006368034129196623	-2.824460181827257e-20	1.6445257298660024e-16	2.7584701584784356e-14	2.8114911695716237e-13	7.192463876095907e-14
48300000	0.004968159729751658	1.9558892967912875e-49	1.5019144343233725e-62	9.940915086342507e-11	5.595140929111987e-15	0.00006368034129196623	-2.82440459686796e-20	1.6445257298660024e-16	2.7584701584784356e-14	2.8114911695716237e-13	7.192463876095907e-14
48400000	0.004968159729751658	1.9558892967912875e-49	1.5019144343233725e-62	9.940915086342507e-11	5.595140929111987e-15	0.00006368034129196623	-2.8243490119086627e-20	1.6445257298660024e-16	2.7584701584784356e-14	2.8114911695716237e-13	7.192463876095907e-14
48500000	0.004968159729751658	1.9558892967912875e-49	1.5019144343233725e-62	9.940915086342507e-11	5.595140929111987e-15	0.00006368034129196623	-2.824293426949366e-20	1.6445257298660024e-16	2.7584701584784356e-14	2.8114911695716237e-13	7.192463876095907e-14
48600000	0.004968159729751658	1.9558892967912875e-49	1.5019144343233725e-62	9.940915086342507e-11	5.595140929111987e-15	0.00006368034129196623	-2.824237841990069e-20	1.6445257298660024e-16	2.7584701584784353e-14	2.8114911695716237e-13	7.192463876095907e-14
48700000	0.004968159729751658	1.9558892967912875e-49	1.5019144343233725e-62	9.940915086342507e-11	5.595140929111987e-15	0.00006368034129196623	-2.8241822570307717e-20	1.6445257298660024e-16	2.7584701584784353e-14	2.8114911695716237e-13	7.192463876095907e-14
48800000	0.004968159729751658	1.9558892967912875e-49	1.5019144343233725e-62	9.940915086342507e-11	5.595140929111987e-15	0.00006368034129196623	-2.824126672071475e-20	1.6445257298660024e-16	2.7584701584784353e-14	2.8114911695716237e-13	7.192463876095907e-14
48900000	0.004968159729751658	1.9558892967912875e-49	1.5019144343233725e-62	9.940915086342507e-11	5.595140929111987e-15	0.00006368034129196623	-2.824071087112178e-20	1.6445257298660024e-16	2.7584701584784353e-14	2.8114911695716237e-13	7.192463876095907e-14
49000000	0.004968159729751658	1.9558892967912875e-49	1.5019144343233725e-62	9.940915086342507e-11	5.595140929111987e-15	0.00006368034129196623	-2.824015502152881e-20	1.6445257298660024e-16	2.7584701584784353e-14	2.811491169571623e-13	7.192463876095907e-14
49100000	0.004968159729751658	1.9558892967912875e-49	1.5019144343233725e-62	9.940915086342507e-11	5.595140929111987e-15	0.00006368034129196623	-2.823959917193584e-20	1.6445257298660024e-16	2.7584701584784353e-14	2.811491169571623e-13	7.192463876095907e-14
49200000	0.004968159729751658	1.9558892967912875e-49	1.5019144343233725e-62	9.940915086342507e-11	5.595140929111987e-15	0.00006368034129196623	-2.823904332234287e-20	1.6445257298660024e-16	2.7584701584784353e-14	2.811491169571623e-13	7.192463876095907e-14
49300000	0.004968159729751658	1.955889296791287e-49	1.5019144343233725e-62	9.940915086342507e-11	5.595140929111987e-15	0.00006368034129196623	-2.82384874727499e-20	1.6445257298660024e-16	2.7584701584784353e-14	2.811491169571623e-13	7.192463876095907e-14
49400000	0.004968159729751658	1.955889296791287e-49	1.5019144343233725e-62	9.940915086342507e-11	5.595140929111987e-15	0.00006368034129196623	-2.8237931623156925e-20	1.6445257298660024e-16	2.7584701584784353e-14	2.811491169571623e-13	7.192463876095907e-14
49500000	0.004968159729751658	1.955889296791287e-49	1.5019144343233725e-62	9.940915086342507e-11	5.595140929111987e-15	0.00006368034129196623	-2.823737577356396e-20	1.6445257298660024e-16	2.7584701584784353e-14	2.811491169571623e-13	7.192463876095907e-14
49600000	0.004968159729751658	1.955889296791287e-49	1.5019144343233725e-62	9.940915086342508e-11	5.595140929111987e-15	0.00006368034129196623	-2.823681992397099e-20	1.6445257298660027e-16	2.7584701584784353e-14	2.811491169571623e-13	7.192463876095907e-14
49700000	0.004968159729751658	1.955889296791287e-49	1.5019144343233725e-62	9.940915086342508e-11	5.595140929111987e-15	0.00006368034129196623	-2.8236264074378015e-20	1.6445257298660027e-16	2.7584701584784353e-14	2.811491169571623e-13	7.192463876095907e-14
49800000	0.004968159729751658	1.955889296791287e-49	1.5019144343233725e-62	9.940915086342508e-11	5.595140929111987e-15	0.00006368034129196623	-2.823570822478505e-20	1.6445257298660027e-16	2.7584701584784353e-14	2.811491169571623e-13	7.192463876095907e-14
49900000	0.004968159729751658	1.955889296791287e-49	1.5019144343233725e-62	9.940915086342508e-11	5.595140929111987e-15	0.00006368034129196623	-2.823515237519208e-20	1.6445257298660027e-16	2.7584701584784353e-14	2.811491169571623e-13	7.192463876095907e-14
50000000	0.004968159729751658	1.955889296791287e-49	1.5019144343233725e-62	9.940915086342508e-11	5.595140929111987e-15	0.00006368034129196623	-2.8234596525599105e-20	1.6445257298660027e-16	2.7584701584784353e-14	2.811491169571623e-13	7.192463876095908e-14
50100000	0.004968159729751658	1.955889296791287e-49	1.5019144343233725e-62	9.940915086342508e-11	5.595140929111987e-15	0.00006368034129196623	-2.823404067600614e-20	1.6445257298660027e-16	2.7584701584784353e-14	2.811491169571623e-13	7.192463876095908e-14
50200000	0.004968159729751658	1.955889296791287e-49	1.5019144343233725e-62	9.940915086342508e-11	5.595140929111987e-15	0.00006368034129196623	-2.823348482641317e-20	1.6445257298660027e-16	2.7584701584784353e-14	2.811491169571623e-13	7.192463876095908e-14
50300000	0.004968159729751658	1.955889296791287e-49	1.5019144343233725e-62	9.940915086342508e-11	5.595140929111987e-15	0.00006368034129196623	-2.8232928976820195e-20	1.6445257298660027e-16	2.7584701584784353e-14	2.811491169571623e-13	7.192463876095908e-14
50400000	0.004968159729751658	1.955889296791287e-49	1.5019144343233725e-62	9.940915086342508e-11	5.595140929111987e-15	0.00006368034129196623	-2.8232373127227224e-20	1.6445257298660027e-16	2.7584701584784353e-14	2.811491169571623e-13	7.192463876095908e-14
50500000	0.004968159729751658	1.955889296791287e-49	1.5019144343233725e-62	9.940915086342508e-11	5.595140929111987e-15	0.00006368034129196623	-2.823181727763426e-20	1.6445257298660027e-16	2.7584701584784353e-14	2.811491169571623e-13	7.192463876095908e-14
50600000	0.004968159729751658	1.955889296791287e-49	1.5019144343233725e-62	9.940915086342508e-11	5.595140929111987e-15	0.00006368034129196623	-2.8231261428041286e-20	1.6445257298660027e-16	2.7584701584784353e-14	2.811491169571623e-13	7.192463876095908e-14
50700000	0.004968159729751658	1.955889296791287e-49	1.5019144343233725e-62	9.940915086342508e-11	5.595140929111987e-15	0.00006368034129196623	-2.8230705578448314e-20	1.6445257298660027e-16	2.7584701584784353e-14	2.811491169571623e-13	7.192463876095908e-14
50800000	0.004968159729751658	1.955889296791287e-49	1.5019144343233725e-62	9.940915086342508e-11	5.595140929111987e-15	0.00006368034129196623	-2.823014972885535e-20	1.6445257298660027e-16	2.7584701584784353e-14	2.811491169571623e-13	7.192463876095908e-14
50900000	0.004968159729751658	1.955889296791287e-49	1.5019144343233725e-62	9.940915086342508e-11	5.595140929111987e-15	0.00006368034129196623	-2.8229593879262376e-20	1.6445257298660027e-16	2.7584701584784353e-14	2.811491169571623e-13	7.192463876095908e-14
51000000	0.004968159729751658	1.955889296791287e-49	1.5019144343233725e-62	9.940915086342508e-11	5.595140929111987e-15	0.00006368034129196623	-2.8229038029669404e-20	1.6445257298660027e-16	2.7584701584784353e-14	2.811491169571623e-13	7.192463876095908e-14
51100000	0.004968159729751658	1.955889296791287e-49	1.5019144343233725e-62	9.940915086342508e-11	5.595140929111987e-15	0.00006368034129196623	-2.822848218007644e-20	1.6445257298660027e-16	2.7584701584784353e-14	2.811491169571623e-13	7.192463876095908e-14
51200000	0.004968159729751658	1.955889296791287e-49	1.5019144343233725e-62	9.940915086342508e-11	5.595140929111987e-15	0.00006368034129196623	-2.8227926330483466e-20	1.6445257298660027e-16	2.7584701584784353e-14	2.811491169571623e-13	7.192463876095908e-14
51300000	0.004968159729751658	1.955889296791287e-49	1.5019144343233725e-62	9.940915086342508e-11	5.595140929111987e-15	0.00006368034129196623	-2.8227370480890494e-20	1.6445257298660027e-16	2.7584701584784353e-14	2.811491169571623e-13	7.192463876095908e-14
51400000	0.004968159729751658	1.955889296791287e-49	1.5019144343233725e-62	9.940915086342508e-11	5.595140929111987e-15	0.00006368034129196623	-2.822681463129752e-20	1.6445257298660027e-16	2.7584701584784353e-14	2.811491169571623e-13	7.192463876095908e-14
51500000	0.004968159729751658	1.955889296791287e-49	1.5019144343233725e-62	9.940915086342508e-11	5.595140929111987e-15	0.00006368034129196623	-2.8226258781704556e-20	1.6445257298660027e-16	2.7584701584784353e-14	2.811491169571623e-13	7.192463876095908e-14
51600000	0.004968159729751658	1.955889296791287e-49	1.5019144343233725e-62	9.940915086342508e-11	5.595140929111987e-15	0.00006368034129196623	-2.8225702932111584e-20	1.6445257298660027e-16	2.7584701584784353e-14	2.811491169571623e-13	7.192463876095908e-14
51700000	0.004968159729751658	1.9558892967912867e-49	1.5019144343233725e-62	9.940915086342508e-11	5.595140929111987e-15	0.00006368034129196623	-2.822514708251861e-20	1.6445257298660027e-16	2.7584701584784353e-14	2.811491169571623e-13	7.192463876095908e-14
51800000	0.004968159729751658	1.9558892967912867e-49	1.5019144343233725e-62	9.940915086342508e-11	5.595140929111987e-15	0.00006368034129196623	-2.8224591232925646e-20	1.6445257298660027e-16	2.7584701584784353e-14	2.811491169571623e-13	7.192463876095908e-14
51900000	0.004968159729751658	1.9558892967912867e-49	1.5019144343233725e-62	9.940915086342508e-11	5.595140929111987e-15	0.00006368034129196623	-2.8224035383332674e-20	1.6445257298660027e-16	2.7584701584784353e-14	2.811491169571623e-13	7.192463876095908e-14
52000000	0.004968159729751658	1.9558892967912867e-49	1.5019144343233725e-62	9.940915086342508e-11	5.595140929111987e-15	0.00006368034129196623	-2.82234795337397e-20	1.6445257298660027e-16	2.7584701584784353e-14	2.811491169571623e-13	7.192463876095908e-14
52100000	0.004968159729751658	1.9558892967912867e-49	1.5019144343233725e-62	9.940915086342508e-11	5.595140929111987e-15	0.00006368034129196623	-2.8222923684146736e-20	1.6445257298660027e-16	2.7584701584784353e-14	2.811491169571623e-13	7.192463876095908e-14
52200000	0.004968159729751658	1.9558892967912867e-49	1.5019144343233725e-62	9.940915086342508e-11	5.595140929111987e-15	0.00006368034129196623	-2.8222367834553764e-20	1.6445257298660027e-16	2.7584701584784353e-14	2.811491169571623e-13	7.192463876095908e-14
52300000	0.004968159729751658	1.9558892967912867e-49	1.5019144343233725e-62	9.940915086342508e-11	5.595140929111987e-15	0.00006368034129196623	-2.822181198496079e-20	1.6445257298660027e-16	2.7584701584784353e-14	2.811491169571623e-13	7.192463876095908e-14
52400000	0.004968159729751658	1.9558892967912867e-49	1.5019144343233725e-62	9.940915086342508e-11	5.595140929111987e-15	0.00006368034129196623	-2.822125613536782e-20	1.6445257298660027e-16	2.7584701584784353e-14	2.811491169571623e-13	7.192463876095908e-14
52500000	0.004968159729751658	1.9558892967912867e-49	1.5019144343233725e-62	9.940915086342508e-11	5.595140929111987e-15	0.00006368034129196623	-2.8220700285774854e-20	1.6445257298660027e-16	2.7584701584784353e-14	2.811491169571623e-13	7.192463876095908e-14
52600000	0.004968159729751658	1.9558892967912867e-49	1.5019144343233725e-62	9.940915086342508e-11	5.595140929111987e-15	0.00006368034129196623	-2.822014443618188e-20	1.6445257298660027e-16	2.7584701584784353e-14	2.811491169571623e-13	7.192463876095908e-14
52700000	0.004968159729751658	1.9558892967912867e-49	1.5019144343233725e-62	9.940915086342508e-11	5.595140929111987e-15	0.00006368034129196623	-2.821958858658891e-20	1.6445257298660027e-16	2.7584701584784353e-14	2.811491169571623e-13	7.192463876095908e-14
52800000	0.004968159729751658	1.9558892967912867e-49	1.5019144343233725e-62	9.940915086342508e-11	5.595140929111987e-15	0.00006368034129196623	-2.8219032736995944e-20	1.6445257298660027e-16	2.7584701584784353e-14	2.811491169571623e-13	7.192463876095908e-14
52900000	0.004968159729751658	1.9558892967912867e-49	1.5019144343233725e-62	9.940915086342508e-11	5.595140929111987e-15	0.00006368034129196623	-2.821847688740297e-20	1.6445257298660027e-16	2.7584701584784353e-14	2.811491169571623e-13	7.192463876095908e-14
53000000	0.004968159729751658	1.9558892967912867e-49	1.5019144343233725e-62	9.940915086342508e-11	5.595140929111987e-15	0.00006368034129196623	-2.821792103781e-20	1.6445257298660027e-16	2.7584701584784353e-14	2.811491169571623e-13	7.192463876095908e-14
53100000	0.004968159729751658	1.9558892967912867e-49	1.5019144343233725e-62	9.940915086342508e-11	5.595140929111987e-15	0.00006368034129196623	-2.8217365188217034e-20	1.6445257298660027e-16	2.7584701584784353e-14	2.811491169571623e-13	7.192463876095908e-14
53200000	0.004968159729751658	1.9558892967912867e-49	1.5019144343233725e-62	9.940915086342508e-11	5.595140929111987e-15	0.00006368034129196623	-2.821680933862406e-20	1.6445257298660027e-16	2.7584701584784353e-14	2.811491169571623e-13	7.192463876095908e-14
53300000	0.004968159729751658	1.9558892967912867e-49	1.5019144343233725e-62	9.940915086342508e-11	5.595140929111987e-15	0.00006368034129196623	-2.821625348903109e-20	1.6445257298660027e-16	2.7584701584784353e-14	2.811491169571623e-13	7.192463876095908e-14
53400000	0.004968159729751658	1.9558892967912867e-49	1.5019144343233725e-62	9.940915086342508e-11	5.595140929111987e-15	0.00006368034129196623	-2.821569763943812e-20	1.6445257298660027e-16	2.7584701584784353e-14	2.811491169571623e-13	7.192463876095908e-14
53500000	0.004968159729751658	1.9558892967912867e-49	1.5019144343233725e-62	9.940915086342508e-11	5.595140929111987e-15	0.00006368034129196623	-2.821514178984515e-20	1.6445257298660027e-16	2.7584701584784353e-14	2.811491169571623e-13	7.192463876095908e-14
53600000	0.004968159729751658	1.9558892967912867e-49	1.5019144343233725e-62	9.940915086342508e-11	5.595140929111987e-15	0.00006368034129196623	-2.821458594025218e-20	1.6445257298660027e-16	2.7584701584784353e-14	2.811491169571623e-13	7.192463876095908e-14
53700000	0.004968159729751658	1.9558892967912867e-49	1.5019144343233725e-62	9.940915086342508e-11	5.595140929111987e-15	0.00006368034129196623	-2.821403009065921e-20	1.6445257298660027e-16	2.7584701584784353e-14	2.811491169571623e-13	7.192463876095908e-14
53800000	0.004968159729751658	1.9558892967912867e-49	1.5019144343233725e-62	9.940915086342508e-11	5.595140929111987e-15	0.00006368034129196623	-2.821347424106624e-20	1.6445257298660027e-16	2.7584701584784353e-14	2.811491169571623e-13	7.192463876095908e-14
53900000	0.004968159729751658	1.9558892967912867e-49	1.5019144343233725e-62	9.940915086342508e-11	5.595140929111987e-15	0.00006368034129196623	-2.821291839147327e-20	1.6445257298660027e-16	2.7584701584784353e-14	2.811491169571623e-13	7.192463876095908e-14
54000000	0.004968159729751658	1.9558892967912867e-49	1.5019144343233725e-62	9.940915086342508e-11	5.595140929111987e-15	0.00006368034129196623	-2.82123625418803e-20	1.6445257298660027e-16	2.7584701584784353e-14	2.811491169571623e-13	7.192463876095908e-14
54100000	0.004968159729751658	1.9558892967912867e-49	1.5019144343233725e-62	9.940915086342508e-11	5.595140929111987e-15	0.00006368034129196623	-2.821180669228733e-20	1.6445257298660027e-16	2.7584701584784353e-14	2.811491169571623e-13	7.192463876095908e-14
54200000	0.004968159729751658	1.9558892967912867e-49	1.5019144343233725e-62	9.940915086342508e-11	5.595140929111987e-15	0.00006368034129196623	-2.821125084269436e-20	1.6445257298660027e-16	2.7584701584784353e-14	2.811491169571623e-13	7.192463876095908e-14
54300000	0.004968159729751658	1.9558892967912867e-49	1.5019144343233725e-62	9.940915086342508e-11	5.595140929111987e-15	0.00006368034129196623	-2.821069499310139e-20	1.6445257298660027e-16	2.7584701584784353e-14	2.811491169571623e-13	7.192463876095908e-14
54400000	0.004968159729751658	1.9558892967912867e-49	1.5019144343233725e-62	9.940915086342508e-11	5.595140929111987e-15	0.00006368034129196623	-2.8210139143508417e-20	1.6445257298660027e-16	2.7584701584784353e-14	2.811491169571623e-13	7.192463876095908e-14
54500000	0.004968159729751658	1.9558892967912867e-49	1.5019144343233725e-62	9.940915086342508e-11	5.595140929111987e-15	0.00006368034129196623	-2.820958329391545e-20	1.6445257298660027e-16	2.7584701584784353e-14	2.811491169571623e-13	7.192463876095908e-14
54600000	0.004968159729751658	1.9558892967912867e-49	1.5019144343233725e-62	9.940915086342508e-11	5.595140929111987e-15	0.00006368034129196623	-2.820902744432248e-20	1.6445257298660027e-16	2.7584701584784353e-14	2.811491169571623e-13	7.192463876095908e-14
54700000	0.004968159729751658	1.9558892967912867e-49	1.5019144343233725e-62	9.940915086342508e-11	5.595140929111987e-15	0.00006368034129196623	-2.8208471594729507e-20	1.6445257298660027e-16	2.7584701584784353e-14	2.811491169571623e-13	7.192463876095908e-14
54800000	0.004968159729751658	1.9558892967912867e-49	1.5019144343233725e-62	9.940915086342508e-11	5.595140929111987e-15	0.00006368034129196623	-2.820791574513654e-20	1.6445257298660027e-16	2.7584701584784353e-14	2.811491169571623e-13	7.192463876095908e-14
54900000	0.004968159729751658	1.9558892967912867e-49	1.5019144343233725e-62	9.940915086342508e-11	5.595140929111987e-15	0.00006368034129196623	-2.820735989554357e-20	1.6445257298660027e-16	2.7584701584784353e-14	2.811491169571623e-13	7.192463876095908e-14
55000000	0.004968159729751658	1.9558892967912867e-49	1.5019144343233725e-62	9.940915086342508e-11	5.595140929111987e-15	0.00006368034129196623	-2.8206804045950597e-20	1.6445257298660027e-16	2.7584701584784353e-14	2.811491169571623e-13	7.192463876095908e-14
55100000	0.004968159729751658	1.9558892967912867e-49	1.5019144343233725e-62	9.940915086342508e-11	5.595140929111987e-15	0.00006368034129196623	-2.820624819635763e-20	1.6445257298660027e-16	2.7584701584784353e-14	2.811491169571623e-13	7.192463876095908e-14
55200000	0.004968159729751658	1.9558892967912867e-49	1.5019144343233725e-62	9.940915086342508e-11	5.595140929111987e-15	0.00006368034129196623	-2.820569234676466e-20	1.6445257298660027e-16	2.7584701584784353e-14	2.811491169571623e-13	7.192463876095908e-14
55300000	0.004968159729751658	1.9558892967912867e-49	1.5019144343233725e-62	9.940915086342508e-11	5.595140929111987e-15	0.00006368034129196623	-2.8205136497171687e-20	1.6445257298660027e-16	2.7584701584784353e-14	2.811491169571623e-13	7.192463876095908e-14
55400000	0.004968159729751658	1.9558892967912867e-49	1.5019144343233725e-62	9.940915086342508e-11	5.595140929111987e-15	0.00006368034129196623	-2.8204580647578715e-20	1.6445257298660027e-16	2.7584701584784353e-14	2.811491169571623e-13	7.192463876095908e-14
55500000	0.004968159729751658	1.9558892967912867e-49	1.5019144343233725e-62	9.940915086342508e-11	5.595140929111987e-15	0.00006368034129196623	-2.820402479798575e-20	1.6445257298660027e-16	2.7584701584784353e-14	2.811491169571623e-13	7.192463876095908e-14
55600000	0.004968159729751658	1.9558892967912867e-49	1.5019144343233725e-62	9.940915086342508e-11	5.595140929111987e-15	0.00006368034129196623	-2.820346894839278e-20	1.6445257298660027e-16	2.7584701584784353e-14	2.811491169571623e-13	7.192463876095908e-14
55700000	0.004968159729751658	1.9558892967912867e-49	1.5019144343233725e-62	9.940915086342508e-11	5.595140929111987e-15	0.00006368034129196623	-2.8202913098799805e-20	1.6445257298660027e-16	2.7584701584784353e-14	2.811491169571623e-13	7.192463876095908e-14
55800000	0.004968159729751658	1.9558892967912867e-49	1.5019144343233725e-62	9.940915086342508e-11	5.595140929111987e-15	0.00006368034129196623	-2.820235724920684e-20	1.6445257298660027e-16	2.7584701584784353e-14	2.811491169571623e-13	7.192463876095908e-14
55900000	0.004968159729751658	1.9558892967912867e-49	1.5019144343233725e-62	9.940915086342508e-11	5.595140929111987e-15	0.00006368034129196623	-2.820180139961387e-20	1.6445257298660027e-16	2.7584701584784353e-14	2.811491169571623e-13	7.192463876095908e-14
56000000	0.004968159729751658	1.9558892967912867e-49	1.5019144343233725e-62	9.940915086342508e-11	5.595140929111987e-15	0.00006368034129196623	-2.8201245550020895e-20	1.6445257298660027e-16	2.7584701584784353e-14	2.811491169571623e-13	7.192463876095908e-14
56100000	0.004968159729751658	1.9558892967912867e-49	1.5019144343233725e-62	9.940915086342508e-11	5.595140929111987e-15	0.00006368034129196623	-2.820068970042793e-20	1.6445257298660027e-16	2.7584701584784353e-14	2.811491169571623e-13	7.192463876095908e-14
56200000	0.004968159729751658	1.9558892967912867e-49	1.5019144343233725e-62	9.940915086342508e-11	5.595140929111987e-15	0.00006368034129196623	-2.820013385083496e-20	1.6445257298660027e-16	2.7584701584784353e-14	2.811491169571623e-13	7.192463876095908e-14
56300000	0.004968159729751658	1.9558892967912867e-49	1.5019144343233725e-62	9.940915086342508e-11	5.595140929111987e-15	0.00006368034129196623	-2.8199578001241985e-20	1.6445257298660027e-16	2.7584701584784353e-14	2.811491169571623e-13	7.192463876095908e-14
56400000	0.004968159729751658	1.9558892967912867e-49	1.5019144343233725e-62	9.940915086342508e-11	5.595140929111987e-15	0.00006368034129196623	-2.8199022151649013e-20	1.6445257298660027e-16	2.7584701584784353e-14	2.811491169571623e-13	7.192463876095908e-14
56500000	0.004968159729751658	1.9558892967912867e-49	1.5019144343233725e-62	9.940915086342508e-11	5.595140929111987e-15	0.00006368034129196623	-2.819846630205605e-20	1.6445257298660027e-16	2.7584701584784353e-14	2.811491169571623e-13	7.192463876095908e-14
56600000	0.004968159729751658	1.9558892967912867e-49	1.5019144343233725e-62	9.940915086342508e-11	5.595140929111987e-15	0.00006368034129196623	-2.8197910452463075e-20	1.6445257298660027e-16	2.7584701584784353e-14	2.811491169571623e-13	7.192463876095908e-14
56700000	0.004968159729751658	1.9558892967912867e-49	1.5019144343233725e-62	9.940915086342508e-11	5.595140929111987e-15	0.00006368034129196623	-2.8197354602870103e-20	1.6445257298660027e-16	2.7584701584784353e-14	2.811491169571623e-13	7.192463876095908e-14
56800000	0.004968159729751658	1.9558892967912867e-49	1.5019144343233725e-62	9.940915086342508e-11	5.595140929111987e-15	0.00006368034129196623	-2.819679875327714e-20	1.6445257298660027e-16	2.7584701584784353e-14	2.811491169571623e-13	7.192463876095908e-14
56900000	0.004968159729751658	1.9558892967912867e-49	1.5019144343233725e-62	9.940915086342508e-11	5.595140929111987e-15	0.00006368034129196623	-2.8196242903684165e-20	1.6445257298660027e-16	2.7584701584784353e-14	2.811491169571623e-13	7.192463876095908e-14
57000000	0.004968159729751658	1.9558892967912867e-49	1.5019144343233725e-62	9.940915086342508e-11	5.595140929111987e-15	0.00006368034129196623	-2.8195687054091194e-20	1.6445257298660027e-16	2.7584701584784353e-14	2.811491169571623e-13	7.192463876095908e-14
57100000	0.004968159729751658	1.9558892967912867e-49	1.5019144343233725e-62	9.940915086342508e-11	5.595140929111987e-15	0.00006368034129196623	-2.819513120449823e-20	1.6445257298660027e-16	2.7584701584784353e-14	2.811491169571623e-13	7.192463876095908e-14
57200000	0.004968159729751658	1.9558892967912867e-49	1.5019144343233725e-62	9.940915086342508e-11	5.595140929111987e-15	0.00006368034129196623	-2.8194575354905256e-20	1.6445257298660027e-16	2.7584701584784353e-14	2.811491169571623e-13	7.192463876095908e-14
57300000	0.004968159729751658	1.9558892967912867e-49	1.5019144343233725e-62	9.940915086342508e-11	5.595140929111987e-15	0.00006368034129196623	-2.8194019505312284e-20	1.6445257298660027e-16	2.7584701584784353e-14	2.811491169571623e-13	7.192463876095908e-14
57400000	0.004968159729751658	1.9558892967912867e-49	1.5019144343233725e-62	9.940915086342508e-11	5.595140929111987e-15	0.00006368034129196623	-2.819346365571931e-20	1.6445257298660027e-16	2.7584701584784353e-14	2.811491169571623e-13	7.192463876095908e-14
57500000	0.004968159729751658	1.9558892967912867e-49	1.5019144343233725e-62	9.940915086342508e-11	5.595140929111987e-15	0.00006368034129196623	-2.8192907806126346e-20	1.6445257298660027e-16	2.7584701584784353e-14	2.811491169571623e-13	7.192463876095908e-14
57600000	0.004968159729751658	1.9558892967912867e-49	1.5019144343233725e-62	9.940915086342508e-11	5.595140929111987e-15	0.00006368034129196623	-2.8192351956533374e-20	1.6445257298660027e-16	2.7584701584784353e-14	2.811491169571623e-13	7.192463876095908e-14
57700000	0.004968159729751658	1.955889296791287e-49	1.5019144343233725e-62	9.940915086342508e-11	5.595140929111987e-15	0.00006368034129196623	-2.81917961069404e-20	1.6445257298660027e-16	2.7584701584784353e-14	2.811491169571623e-13	7.192463876095908e-14
57800000	0.004968159729751658	1.955889296791287e-49	1.5019144343233725e-62	9.940915086342508e-11	5.595140929111987e-15	0.00006368034129196623	-2.8191240257347436e-20	1.6445257298660027e-16	2.7584701584784353e-14	2.811491169571623e-13	7.192463876095908e-14
57900000	0.004968159729751658	1.955889296791287e-49	1.5019144343233725e-62	9.940915086342508e-11	5.595140929111987e-15	0.00006368034129196623	-2.8190684407754464e-20	1.6445257298660027e-16	2.7584701584784353e-14	2.811491169571623e-13	7.192463876095908e-14
58000000	0.004968159729751658	1.955889296791287e-49	1.5019144343233725e-62	9.940915086342508e-11	5.595140929111987e-15	0.00006368034129196623	-2.819012855816149e-20	1.6445257298660027e-16	2.7584701584784353e-14	2.811491169571623e-13	7.192463876095908e-14
58100000	0.004968159729751658	1.955889296791287e-49	1.5019144343233725e-62	9.940915086342508e-11	5.595140929111987e-15	0.00006368034129196623	-2.8189572708568526e-20	1.6445257298660027e-16	2.7584701584784353e-14	2.811491169571623e-13	7.192463876095908e-14
58200000	0.004968159729751658	1.955889296791287e-49	1.5019144343233725e-62	9.940915086342508e-11	5.595140929111987e-15	0.00006368034129196623	-2.8189016858975554e-20	1.6445257298660027e-16	2.7584701584784353e-14	2.811491169571623e-13	7.192463876095908e-14
58300000	0.004968159729751658	1.955889296791287e-49	1.5019144343233725e-62	9.940915086342508e-11	5.595140929111987e-15	0.00006368034129196623	-2.818846100938258e-20	1.6445257298660027e-16	2.7584701584784353e-14	2.811491169571623e-13	7.192463876095908e-14
58400000	0.004968159729751658	1.955889296791287e-49	1.5019144343233725e-62	9.940915086342508e-11	5.595140929111987e-15	0.00006368034129196623	-2.818790515978961e-20	1.6445257298660027e-16	2.7584701584784353e-14	2.811491169571623e-13	7.192463876095908e-14
58500000	0.004968159729751658	1.955889296791287e-49	1.5019144343233725e-62	9.940915086342508e-11	5.595140929111987e-15	0.00006368034129196623	-2.8187349310196644e-20	1.6445257298660027e-16	2.7584701584784353e-14	2.811491169571623e-13	7.192463876095908e-14
58600000	0.004968159729751658	1.955889296791287e-49	1.5019144343233725e-62	9.940915086342508e-11	5.595140929111987e-15	0.00006368034129196623	-2.818679346060367e-20	1.6445257298660027e-16	2.7584701584784353e-14	2.811491169571623e-13	7.192463876095908e-14
58700000	0.004968159729751658	1.955889296791287e-49	1.5019144343233725e-62	9.940915086342508e-11	5.595140929111987e-15	0.00006368034129196625	-2.81862376110107e-20	1.6445257298660027e-16	2.7584701584784353e-14	2.811491169571623e-13	7.192463876095908e-14
58800000	0.004968159729751658	1.955889296791287e-49	1.5019144343233725e-62	9.940915086342508e-11	5.5951409291119874e-15	0.00006368034129196625	-2.8185681761417734e-20	1.6445257298660027e-16	2.7584701584784353e-14	2.811491169571623e-13	7.192463876095908e-14
58900000	0.004968159729751658	1.955889296791287e-49	1.5019144343233725e-62	9.940915086342508e-11	5.5951409291119874e-15	0.00006368034129196625	-2.818512591182476e-20	1.6445257298660027e-16	2.7584701584784353e-14	2.811491169571623e-13	7.192463876095908e-14
59000000	0.004968159729751658	1.955889296791287e-49	1.5019144343233725e-62	9.940915086342508e-11	5.5951409291119874e-15	0.00006368034129196625	-2.818457006223179e-20	1.6445257298660027e-16	2.7584701584784353e-14	2.811491169571623e-13	7.192463876095908e-14
59100000	0.004968159729751658	1.955889296791287e-49	1.5019144343233725e-62	9.940915086342508e-11	5.5951409291119874e-15	0.00006368034129196625	-2.8184014212638824e-20	1.6445257298660027e-16	2.7584701584784353e-14	2.811491169571623e-13	7.192463876095908e-14
59200000	0.004968159729751658	1.955889296791287e-49	1.5019144343233725e-62	9.940915086342508e-11	5.5951409291119874e-15	0.00006368034129196625	-2.818345836304585e-20	1.6445257298660027e-16	2.7584701584784353e-14	2.811491169571623e-13	7.192463876095908e-14
59300000	0.004968159729751658	1.955889296791287e-49	1.5019144343233725e-62	9.940915086342508e-11	5.5951409291119874e-15	0.00006368034129196625	-2.818290251345288e-20	1.6445257298660027e-16	2.7584701584784356e-14	2.811491169571623e-13	7.192463876095908e-14
59400000	0.004968159729751658	1.955889296791287e-49	1.5019144343233725e-62	9.940915086342508e-11	5.5951409291119874e-15	0.00006368034129196625	-2.818234666385991e-20	1.6445257298660027e-16	2.7584701584784356e-14	2.811491169571623e-13	7.192463876095908e-14
59500000	0.004968159729751658	1.955889296791287e-49	1.5019144343233725e-62	9.940915086342508e-11	5.5951409291119874e-15	0.00006368034129196625	-2.818179081426694e-20	1.6445257298660027e-16	2.7584701584784356e-14	2.811491169571623e-13	7.192463876095908e-14
59600000	0.004968159729751658	1.955889296791287e-49	1.5019144343233725e-62	9.940915086342508e-11	5.5951409291119874e-15	0.00006368034129196625	-2.818123496467397e-20	1.6445257298660027e-16	2.7584701584784356e-14	2.811491169571623e-13	7.192463876095908e-14
59700000	0.004968159729751658	1.955889296791287e-49	1.5019144343233725e-62	9.940915086342508e-11	5.5951409291119874e-15	0.00006368034129196625	-2.8180679115081e-20	1.6445257298660027e-16	2.7584701584784356e-14	2.811491169571623e-13	7.192463876095908e-14
59800000	0.004968159729751658	1.955889296791287e-49	1.5019144343233725e-62	9.940915086342508e-11	5.5951409291119874e-15	0.00006368034129196625	-2.818012326548803e-20	1.6445257298660027e-16	2.7584701584784356e-14	2.811491169571623e-13	7.192463876095908e-14
59900000	0.004968159729751658	1.9558892967912875e-49	1.5019144343233725e-62	9.940915086342508e-11	5.5951409291119874e-15	0.00006368034129196625	-2.817956741589506e-20	1.6445257298660027e-16	2.7584701584784356e-14	2.811491169571623e-13	7.192463876095908e-14
60000000	0.004968159729751658	1.9558892967912875e-49	1.5019144343233725e-62	9.940915086342508e-11	5.5951409291119874e-15	0.00006368034129196625	-2.817901156630209e-20	1.6445257298660027e-16	2.7584701584784356e-14	2.811491169571623e-13	7.192463876095908e-14
60100000	0.004968159729751658	1.9558892967912875e-49	1.5019144343233727e-62	9.940915086342508e-11	5.5951409291119874e-15	0.00006368034129196625	-2.817845571670912e-20	1.6445257298660027e-16	2.7584701584784356e-14	2.811491169571623e-13	7.192463876095908e-14
60200000	0.004968159729751658	1.9558892967912875e-49	1.5019144343233727e-62	9.940915086342508e-11	5.5951409291119874e-15	0.00006368034129196625	-2.817789986711615e-20	1.6445257298660027e-16	2.7584701584784356e-14	2.811491169571623e-13	7.192463876095908e-14
60300000	0.004968159729751658	1.9558892967912875e-49	1.5019144343233727e-62	9.940915086342508e-11	5.5951409291119874e-15	0.00006368034129196625	-2.817734401752318e-20	1.6445257298660027e-16	2.7584701584784356e-14	2.811491169571623e-13	7.192463876095908e-14
60400000	0.004968159729751658	1.9558892967912875e-49	1.5019144343233727e-62	9.940915086342508e-11	5.5951409291119874e-15	0.00006368034129196625	-2.8176788167930207e-20	1.6445257298660027e-16	2.7584701584784356e-14	2.811491169571623e-13	7.192463876095908e-14
60500000	0.004968159729751658	1.9558892967912875e-49	1.5019144343233727e-62	9.940915086342508e-11	5.5951409291119874e-15	0.00006368034129196625	-2.817623231833724e-20	1.6445257298660027e-16	2.7584701584784356e-14	2.811491169571623e-13	7.192463876095908e-14
60600000	0.004968159729751658	1.9558892967912875e-49	1.5019144343233727e-62	9.940915086342508e-11	5.5951409291119874e-15	0.00006368034129196625	-2.817567646874427e-20	1.6445257298660027e-16	2.7584701584784356e-14	2.811491169571623e-13	7.192463876095908e-14
60700000	0.004968159729751658	1.9558892967912875e-49	1.5019144343233727e-62	9.940915086342508e-11	5.5951409291119874e-15	0.00006368034129196625	-2.8175120619151297e-20	1.6445257298660027e-16	2.7584701584784356e-14	2.811491169571623e-13	7.192463876095908e-14
60800000	0.004968159729751658	1.9558892967912875e-49	1.5019144343233727e-62	9.940915086342508e-11	5.5951409291119874e-15	0.00006368034129196625	-2.817456476955833e-20	1.6445257298660027e-16	2.7584701584784356e-14	2.811491169571623e-13	7.192463876095908e-14
60900000	0.004968159729751658	1.9558892967912875e-49	1.5019144343233727e-62	9.940915086342508e-11	5.5951409291119874e-15	0.00006368034129196625	-2.817400891996536e-20	1.6445257298660027e-16	2.7584701584784356e-14	2.811491169571623e-13	7.192463876095908e-14
61000000	0.004968159729751658	1.9558892967912875e-49	1.5019144343233727e-62	9.940915086342508e-11	5.5951409291119874e-15	0.00006368034129196625	-2.8173453070372387e-20	1.6445257298660027e-16	2.7584701584784356e-14	2.811491169571623e-13	7.192463876095908e-14
61100000	0.004968159729751658	1.9558892967912875e-49	1.5019144343233727e-62	9.940915086342508e-11	5.5951409291119874e-15	0.00006368034129196625	-2.817289722077942e-20	1.6445257298660027e-16	2.7584701584784356e-14	2.811491169571623e-13	7.192463876095908e-14
61200000	0.004968159729751658	1.9558892967912875e-49	1.5019144343233727e-62	9.940915086342508e-11	5.5951409291119874e-15	0.00006368034129196625	-2.817234137118645e-20	1.6445257298660027e-16	2.7584701584784356e-14	2.811491169571623e-13	7.192463876095908e-14
61300000	0.004968159729751658	1.9558892967912875e-49	1.5019144343233727e-62	9.940915086342508e-11	5.5951409291119874e-15	0.00006368034129196625	-2.8171785521593477e-20	1.6445257298660027e-16	2.7584701584784356e-14	2.811491169571623e-13	7.192463876095908e-14
61400000	0.004968159729751658	1.9558892967912875e-49	1.5019144343233727e-62	9.940915086342508e-11	5.5951409291119874e-15	0.00006368034129196625	-2.8171229672000505e-20	1.6445257298660027e-16	2.7584701584784356e-14	2.811491169571623e-13	7.192463876095908e-14
61500000	0.004968159729751658	1.9558892967912875e-49	1.5019144343233727e-62	9.940915086342508e-11	5.5951409291119874e-15	0.00006368034129196625	-2.817067382240754e-20	1.6445257298660027e-16	2.7584701584784356e-14	2.811491169571623e-13	7.192463876095908e-14
61600000	0.004968159729751658	1.9558892967912875e-49	1.5019144343233727e-62	9.940915086342508e-11	5.5951409291119874e-15	0.00006368034129196625	-2.8170117972814567e-20	1.6445257298660027e-16	2.7584701584784356e-14	2.811491169571623e-13	7.192463876095908e-14
61700000	0.004968159729751658	1.9558892967912875e-49	1.5019144343233727e-62	9.940915086342508e-11	5.5951409291119874e-15	0.00006368034129196625	-2.8169562123221595e-20	1.6445257298660027e-16	2.7584701584784356e-14	2.811491169571623e-13	7.192463876095908e-14
61800000	0.004968159729751658	1.9558892967912875e-49	1.5019144343233727e-62	9.940915086342508e-11	5.5951409291119874e-15	0.00006368034129196625	-2.816900627362863e-20	1.6445257298660027e-16	2.7584701584784356e-14	2.811491169571623e-13	7.192463876095908e-14
61900000	0.004968159729751658	1.9558892967912875e-49	1.5019144343233727e-62	9.940915086342508e-11	5.5951409291119874e-15	0.00006368034129196625	-2.8168450424035657e-20	1.6445257298660027e-16	2.7584701584784356e-14	2.811491169571623e-13	7.192463876095908e-14
62000000	0.004968159729751658	1.955889296791288e-49	1.5019144343233727e-62	9.940915086342508e-11	5.5951409291119874e-15	0.00006368034129196625	-2.8167894574442685e-20	1.6445257298660027e-16	2.7584701584784356e-14	2.811491169571623e-13	7.192463876095908e-14
62100000	0.004968159729751658	1.955889296791288e-49	1.5019144343233727e-62	9.940915086342508e-11	5.5951409291119874e-15	0.00006368034129196625	-2.816733872484972e-20	1.6445257298660027e-16	2.7584701584784356e-14	2.811491169571623e-13	7.192463876095908e-14
62200000	0.004968159729751658	1.955889296791288e-49	1.5019144343233727e-62	9.940915086342508e-11	5.5951409291119874e-15	0.00006368034129196625	-2.816678287525675e-20	1.6445257298660027e-16	2.7584701584784356e-14	2.811491169571623e-13	7.192463876095908e-14
62300000	0.004968159729751658	1.955889296791288e-49	1.5019144343233727e-62	9.940915086342508e-11	5.5951409291119874e-15	0.00006368034129196625	-2.8166227025663775e-20	1.6445257298660027e-16	2.7584701584784356e-14	2.811491169571623e-13	7.192463876095908e-14
62400000	0.004968159729751658	1.955889296791288e-49	1.5019144343233727e-62	9.940915086342508e-11	5.5951409291119874e-15	0.00006368034129196625	-2.8165671176070803e-20	1.6445257298660027e-16	2.7584701584784356e-14	2.811491169571623e-13	7.192463876095908e-14
62500000	0.004968159729751658	1.955889296791288e-49	1.5019144343233727e-62	9.940915086342508e-11	5.5951409291119874e-15	0.00006368034129196625	-2.816511532647784e-20	1.6445257298660027e-16	2.7584701584784356e-14	2.811491169571623e-13	7.192463876095908e-14
62600000	0.004968159729751658	1.955889296791288e-49	1.5019144343233727e-62	9.940915086342508e-11	5.5951409291119874e-15	0.00006368034129196625	-2.8164559476884865e-20	1.6445257298660027e-16	2.7584701584784356e-14	2.811491169571623e-13	7.192463876095908e-14
62700000	0.004968159729751658	1.955889296791288e-49	1.5019144343233727e-62	9.940915086342508e-11	5.5951409291119874e-15	0.00006368034129196625	-2.8164003627291893e-20	1.6445257298660027e-16	2.7584701584784356e-14	2.811491169571623e-13	7.192463876095908e-14
62800000	0.004968159729751658	1.955889296791288e-49	1.5019144343233727e-62	9.940915086342508e-11	5.5951409291119874e-15	0.00006368034129196625	-2.816344777769893e-20	1.6445257298660027e-16	2.7584701584784356e-14	2.811491169571623e-13	7.192463876095908e-14
62900000	0.004968159729751658	1.955889296791288e-49	1.5019144343233727e-62	9.940915086342508e-11	5.5951409291119874e-15	0.00006368034129196625	-2.8162891928105955e-20	1.6445257298660027e-16	2.7584701584784356e-14	2.811491169571623e-13	7.192463876095908e-14
63000000	0.004968159729751658	1.955889296791288e-49	1.5019144343233727e-62	9.940915086342508e-11	5.5951409291119874e-15	0.00006368034129196625	-2.8162336078512983e-20	1.6445257298660027e-16	2.7584701584784356e-14	2.811491169571623e-13	7.192463876095908e-14
63100000	0.004968159729751658	1.955889296791288e-49	1.5019144343233727e-62	9.940915086342508e-11	5.5951409291119874e-15	0.00006368034129196625	-2.816178022892002e-20	1.6445257298660027e-16	2.7584701584784356e-14	2.811491169571623e-13	7.192463876095908e-14
63200000	0.004968159729751658	1.955889296791288e-49	1.5019144343233727e-62	9.940915086342508e-11	5.5951409291119874e-15	0.00006368034129196625	-2.8161224379327045e-20	1.6445257298660027e-16	2.7584701584784356e-14	2.811491169571623e-13	7.192463876095908e-14
63300000	0.004968159729751658	1.955889296791288e-49	1.5019144343233727e-62	9.940915086342508e-11	5.5951409291119874e-15	0.00006368034129196625	-2.8160668529734073e-20	1.6445257298660027e-16	2.7584701584784356e-14	2.811491169571623e-13	7.192463876095908e-14
63400000	0.004968159729751658	1.955889296791288e-49	1.5019144343233727e-62	9.940915086342508e-11	5.5951409291119874e-15	0.00006368034129196625	-2.81601126801411e-20	1.6445257298660027e-16	2.7584701584784356e-14	2.811491169571623e-13	7.192463876095908e-14
63500000	0.004968159729751658	1.955889296791288e-49	1.5019144343233727e-62	9.940915086342508e-11	5.5951409291119874e-15	0.00006368034129196625	-2.8159556830548135e-20	1.6445257298660027e-16	2.7584701584784356e-14	2.811491169571623e-13	7.192463876095908e-14
63600000	0.004968159729751658	1.955889296791288e-49	1.5019144343233727e-62	9.940915086342508e-11	5.5951409291119874e-15	0.00006368034129196625	-2.8159000980955164e-20	1.6445257298660027e-16	2.7584701584784356e-14	2.811491169571623e-13	7.192463876095908e-14
63700000	0.004968159729751658	1.955889296791288e-49	1.5019144343233727e-62	9.940915086342508e-11	5.5951409291119874e-15	0.00006368034129196625	-2.815844513136219e-20	1.6445257298660027e-16	2.7584701584784356e-14	2.811491169571623e-13	7.192463876095908e-14
63800000	0.004968159729751658	1.955889296791288e-49	1.5019144343233727e-62	9.940915086342508e-11	5.5951409291119874e-15	0.00006368034129196625	-2.8157889281769226e-20	1.6445257298660027e-16	2.7584701584784356e-14	2.811491169571623e-13	7.192463876095908e-14
63900000	0.004968159729751658	1.955889296791288e-49	1.5019144343233727e-62	9.940915086342508e-11	5.5951409291119874e-15	0.00006368034129196625	-2.8157333432176254e-20	1.6445257298660027e-16	2.7584701584784356e-14	2.811491169571623e-13	7.192463876095908e-14
64000000	0.004968159729751658	1.955889296791288e-49	1.5019144343233727e-62	9.940915086342508e-11	5.5951409291119874e-15	0.00006368034129196625	-2.815677758258328e-20	1.6445257298660027e-16	2.7584701584784356e-14	2.811491169571623e-13	7.192463876095908e-14
64100000	0.004968159729751658	1.955889296791288e-49	1.5019144343233727e-62	9.940915086342508e-11	5.5951409291119874e-15	0.00006368034129196625	-2.8156221732990316e-20	1.6445257298660027e-16	2.7584701584784356e-14	2.811491169571623e-13	7.192463876095908e-14
64200000	0.004968159729751658	1.955889296791288e-49	1.5019144343233727e-62	9.940915086342508e-11	5.5951409291119874e-15	0.00006368034129196625	-2.8155665883397344e-20	1.6445257298660027e-16	2.7584701584784356e-14	2.811491169571623e-13	7.192463876095908e-14
64300000	0.004968159729751658	1.955889296791288e-49	1.5019144343233727e-62	9.940915086342508e-11	5.5951409291119874e-15	0.00006368034129196625	-2.815511003380437e-20	1.6445257298660027e-16	2.7584701584784356e-14	2.811491169571623e-13	7.192463876095908e-14
64400000	0.004968159729751658	1.955889296791288e-49	1.5019144343233727e-62	9.940915086342508e-11	5.5951409291119874e-15	0.00006368034129196625	-2.81545541842114e-20	1.6445257298660027e-16	2.7584701584784356e-14	2.811491169571623e-13	7.192463876095908e-14
64500000	0.004968159729751658	1.955889296791288e-49	1.5019144343233727e-62	9.940915086342508e-11	5.5951409291119874e-15	0.00006368034129196625	-2.8153998334618434e-20	1.6445257298660027e-16	2.7584701584784356e-14	2.811491169571623e-13	7.192463876095908e-14
64600000	0.004968159729751658	1.955889296791288e-49	1.5019144343233727e-62	9.940915086342508e-11	5.5951409291119874e-15	0.00006368034129196625	-2.815344248502546e-20	1.6445257298660027e-16	2.7584701584784356e-14	2.811491169571623e-13	7.192463876095908e-14
64700000	0.004968159729751658	1.955889296791288e-49	1.5019144343233727e-62	9.940915086342508e-11	5.5951409291119874e-15	0.00006368034129196625	-2.815288663543249e-20	1.6445257298660027e-16	2.7584701584784356e-14	2.811491169571623e-13	7.192463876095908e-14
64800000	0.004968159729751658	1.955889296791288e-49	1.5019144343233727e-62	9.940915086342508e-11	5.5951409291119874e-15	0.00006368034129196625	-2.8152330785839524e-20	1.6445257298660027e-16	2.7584701584784356e-14	2.811491169571623e-13	7.192463876095908e-14
64900000	0.004968159729751658	1.955889296791288e-49	1.5019144343233727e-62	9.940915086342508e-11	5.5951409291119874e-15	0.00006368034129196625	-2.815177493624655e-20	1.6445257298660027e-16	2.7584701584784356e-14	2.811491169571623e-13	7.192463876095908e-14
65000000	0.004968159729751658	1.955889296791288e-49	1.5019144343233727e-62	9.940915086342508e-11	5.5951409291119874e-15	0.00006368034129196625	-2.815121908665358e-20	1.6445257298660027e-16	2.7584701584784356e-14	2.811491169571623e-13	7.192463876095908e-14
65100000	0.004968159729751658	1.955889296791288e-49	1.5019144343233727e-62	9.940915086342508e-11	5.5951409291119874e-15	0.00006368034129196625	-2.8150663237060614e-20	1.6445257298660027e-16	2.7584701584784356e-14	2.811491169571623e-13	7.192463876095908e-14
65200000	0.004968159729751658	1.955889296791288e-49	1.5019144343233727e-62	9.940915086342508e-11	5.5951409291119874e-15	0.00006368034129196625	-2.815010738746764e-20	1.6445257298660027e-16	2.7584701584784356e-14	2.811491169571623e-13	7.192463876095908e-14
65300000	0.004968159729751658	1.955889296791288e-49	1.5019144343233727e-62	9.940915086342508e-11	5.5951409291119874e-15	0.00006368034129196625	-2.814955153787467e-20	1.6445257298660027e-16	2.7584701584784356e-14	2.811491169571623e-13	7.192463876095908e-14
65400000	0.004968159729751658	1.955889296791288e-49	1.5019144343233727e-62	9.940915086342508e-11	5.5951409291119874e-15	0.00006368034129196625	-2.81489956882817e-20	1.6445257298660027e-16	2.7584701584784356e-14	2.811491169571623e-13	7.192463876095908e-14
65500000	0.004968159729751658	1.955889296791288e-49	1.5019144343233727e-62	9.940915086342508e-11	5.5951409291119874e-15	0.00006368034129196625	-2.814843983868873e-20	1.6445257298660027e-16	2.7584701584784356e-14	2.811491169571623e-13	7.192463876095908e-14
65600000	0.004968159729751658	1.955889296791288e-49	1.5019144343233727e-62	9.940915086342508e-11	5.5951409291119874e-15	0.00006368034129196625	-2.814788398909576e-20	1.6445257298660027e-16	2.7584701584784356e-14	2.811491169571623e-13	7.192463876095908e-14
65700000	0.004968159729751658	1.955889296791288e-49	1.5019144343233727e-62	9.940915086342508e-11	5.5951409291119874e-15	0.00006368034129196625	-2.814732813950279e-20	1.6445257298660027e-16	2.7584701584784356e-14	2.811491169571623e-13	7.192463876095908e-14
65800000	0.004968159729751658	1.955889296791288e-49	1.5019144343233727e-62	9.940915086342508e-11	5.5951409291119874e-15	0.00006368034129196625	-2.814677228990982e-20	1.6445257298660027e-16	2.7584701584784356e-14	2.811491169571623e-13	7.192463876095908e-14
65900000	0.004968159729751658	1.955889296791288e-49	1.5019144343233727e-62	9.940915086342508e-11	5.5951409291119874e-15	0.00006368034129196625	-2.814621644031685e-20	1.6445257298660027e-16	2.7584701584784356e-14	2.811491169571623e-13	7.192463876095908e-14
66000000	0.004968159729751658	1.955889296791288e-49	1.5019144343233727e-62	9.940915086342508e-11	5.5951409291119874e-15	0.00006368034129196625	-2.814566059072388e-20	1.6445257298660027e-16	2.7584701584784356e-14	2.811491169571623e-13	7.192463876095908e-14
66100000	0.004968159729751658	1.955889296791288e-49	1.5019144343233727e-62	9.940915086342508e-11	5.5951409291119874e-15	0.00006368034129196625	-2.814510474113091e-20	1.6445257298660027e-16	2.7584701584784356e-14	2.811491169571623e-13	7.192463876095908e-14
66200000	0.004968159729751658	1.955889296791288e-49	1.501914434323373e-62	9.940915086342508e-11	5.5951409291119874e-15	0.00006368034129196625	-2.814454889153794e-20	1.6445257298660027e-16	2.7584701584784356e-14	2.811491169571623e-13	7.192463876095908e-14
66300000	0.004968159729751658	1.955889296791288e-49	1.501914434323373e-62	9.940915086342508e-11	5.5951409291119874e-15	0.00006368034129196625	-2.814399304194497e-20	1.6445257298660027e-16	2.7584701584784356e-14	2.811491169571623e-13	7.192463876095908e-14
66400000	0.004968159729751658	1.955889296791288e-49	1.501914434323373e-62	9.940915086342508e-11	5.5951409291119874e-15	0.00006368034129196625	-2.8143437192351996e-20	1.6445257298660027e-16	2.7584701584784356e-14	2.811491169571623e-13	7.192463876095908e-14
66500000	0.004968159729751658	1.955889296791288e-49	1.501914434323373e-62	9.940915086342508e-11	5.5951409291119874e-15	0.00006368034129196625	-2.814288134275903e-20	1.6445257298660027e-16	2.7584701584784356e-14	2.811491169571623e-13	7.192463876095908e-14
66600000	0.004968159729751658	1.955889296791288e-49	1.501914434323373e-62	9.940915086342508e-11	5.5951409291119874e-15	0.00006368034129196625	-2.814232549316606e-20	1.6445257298660027e-16	2.7584701584784356e-14	2.811491169571623e-13	7.192463876095908e-14
66700000	0.004968159729751658	1.955889296791288e-49	1.501914434323373e-62	9.940915086342508e-11	5.5951409291119874e-15	0.00006368034129196625	-2.8141769643573086e-20	1.6445257298660027e-16	2.7584701584784356e-14	2.811491169571623e-13	7.192463876095908e-14
66800000	0.004968159729751658	1.955889296791288e-49	1.501914434323373e-62	9.940915086342508e-11	5.5951409291119874e-15	0.00006368034129196625	-2.814121379398012e-20	1.6445257298660027e-16	2.7584701584784356e-14	2.811491169571623e-13	7.192463876095908e-14
66900000	0.004968159729751658	1.955889296791288e-49	1.501914434323373e-62	9.940915086342508e-11	5.5951409291119874e-15	0.00006368034129196625	-2.814065794438715e-20	1.6445257298660027e-16	2.7584701584784356e-14	2.811491169571623e-13	7.192463876095908e-14
67000000	0.004968159729751658	1.955889296791288e-49	1.501914434323373e-62	9.940915086342508e-11	5.5951409291119874e-15	0.00006368034129196625	-2.8140102094794177e-20	1.6445257298660027e-16	2.7584701584784356e-14	2.811491169571623e-13	7.192463876095908e-14
67100000	0.004968159729751658	1.955889296791288e-49	1.501914434323373e-62	9.940915086342508e-11	5.5951409291119874e-15	0.00006368034129196625	-2.813954624520121e-20	1.6445257298660027e-16	2.7584701584784356e-14	2.811491169571623e-13	7.192463876095908e-14
67200000	0.004968159729751658	1.955889296791288e-49	1.501914434323373e-62	9.940915086342508e-11	5.5951409291119874e-15	0.00006368034129196625	-2.813899039560824e-20	1.6445257298660027e-16	2.7584701584784356e-14	2.811491169571623e-13	7.192463876095908e-14
67300000	0.004968159729751658	1.955889296791288e-49	1.501914434323373e-62	9.940915086342508e-11	5.5951409291119874e-15	0.00006368034129196625	-2.8138434546015267e-20	1.6445257298660027e-16	2.7584701584784356e-14	2.811491169571623e-13	7.192463876095908e-14
67400000	0.004968159729751658	1.955889296791288e-49	1.501914434323373e-62	9.940915086342508e-11	5.5951409291119874e-15	0.00006368034129196625	-2.8137878696422295e-20	1.6445257298660027e-16	2.7584701584784356e-14	2.811491169571623e-13	7.192463876095908e-14
67500000	0.004968159729751658	1.955889296791288e-49	1.501914434323373e-62	9.940915086342508e-11	5.5951409291119874e-15	0.00006368034129196625	-2.813732284682933e-20	1.6445257298660027e-16	2.7584701584784356e-14	2.811491169571623e-13	7.192463876095908e-14
67600000	0.004968159729751658	1.955889296791288e-49	1.501914434323373e-62	9.940915086342508e-11	5.5951409291119874e-15	0.00006368034129196625	-2.8136766997236357e-20	1.6445257298660027e-16	2.7584701584784356e-14	2.811491169571623e-13	7.192463876095908e-14
67700000	0.004968159729751658	1.955889296791288e-49	1.501914434323373e-62	9.940915086342508e-11	5.5951409291119874e-15	0.00006368034129196625	-2.8136211147643385e-20	1.6445257298660027e-16	2.7584701584784356e-14	2.811491169571623e-13	7.192463876095908e-14
67800000	0.004968159729751658	1.955889296791288e-49	1.501914434323373e-62	9.940915086342508e-11	5.5951409291119874e-15	0.00006368034129196625	-2.813565529805042e-20	1.6445257298660027e-16	2.7584701584784356e-14	2.811491169571623e-13	7.192463876095908e-14
67900000	0.004968159729751658	1.955889296791288e-49	1.501914434323373e-62	9.940915086342508e-11	5.5951409291119874e-15	0.00006368034129196625	-2.8135099448457447e-20	1.6445257298660027e-16	2.7584701584784356e-14	2.811491169571623e-13	7.192463876095908e-14
68000000	0.004968159729751658	1.955889296791288e-49	1.501914434323373e-62	9.940915086342508e-11	5.5951409291119874e-15	0.00006368034129196625	-2.8134543598864475e-20	1.6445257298660027e-16	2.7584701584784356e-14	2.811491169571623e-13	7.192463876095908e-14
68100000	0.004968159729751658	1.955889296791288e-49	1.501914434323373e-62	9.940915086342508e-11	5.5951409291119874e-15	0.00006368034129196625	-2.813398774927151e-20	1.6445257298660027e-16	2.7584701584784356e-14	2.811491169571623e-13	7.192463876095908e-14
68200000	0.004968159729751658	1.955889296791288e-49	1.501914434323373e-62	9.940915086342508e-11	5.5951409291119874e-15	0.00006368034129196625	-2.8133431899678537e-20	1.6445257298660027e-16	2.7584701584784356e-14	2.811491169571623e-13	7.192463876095908e-14
68300000	0.004968159729751658	1.955889296791288e-49	1.501914434323373e-62	9.940915086342508e-11	5.5951409291119874e-15	0.00006368034129196625	-2.8132876050085565e-20	1.6445257298660027e-16	2.7584701584784356e-14	2.811491169571623e-13	7.192463876095908e-14
68400000	0.004968159729751658	1.955889296791288e-49	1.501914434323373e-62	9.940915086342508e-11	5.5951409291119874e-15	0.00006368034129196625	-2.813232020049259e-20	1.6445257298660027e-16	2.7584701584784356e-14	2.811491169571623e-13	7.192463876095908e-14
68500000	0.004968159729751658	1.955889296791288e-49	1.501914434323373e-62	9.940915086342508e-11	5.5951409291119874e-15	0.00006368034129196625	-2.8131764350899627e-20	1.6445257298660027e-16	2.7584701584784356e-14	2.811491169571623e-13	7.192463876095908e-14
68600000	0.004968159729751658	1.955889296791288e-49	1.501914434323373e-62	9.940915086342508e-11	5.5951409291119874e-15	0.00006368034129196625	-2.8131208501306655e-20	1.6445257298660027e-16	2.7584701584784356e-14	2.811491169571623e-13	7.192463876095908e-14
68700000	0.004968159729751658	1.955889296791288e-49	1.501914434323373e-62	9.940915086342508e-11	5.5951409291119874e-15	0.00006368034129196625	-2.8130652651713683e-20	1.6445257298660027e-16	2.7584701584784356e-14	2.811491169571623e-13	7.192463876095908e-14
68800000	0.004968159729751658	1.955889296791288e-49	1.501914434323373e-62	9.940915086342508e-11	5.5951409291119874e-15	0.00006368034129196625	-2.813009680212072e-20	1.6445257298660027e-16	2.7584701584784356e-14	2.811491169571623e-13	7.192463876095908e-14
68900000	0.004968159729751658	1.955889296791288e-49	1.501914434323373e-62	9.940915086342508e-11	5.5951409291119874e-15	0.00006368034129196625	-2.8129540952527745e-20	1.6445257298660027e-16	2.7584701584784356e-14	2.811491169571623e-13	7.192463876095908e-14
69000000	0.004968159729751658	1.955889296791288e-49	1.501914434323373e-62	9.940915086342508e-11	5.5951409291119874e-15	0.00006368034129196625	-2.8128985102934773e-20	1.6445257298660027e-16	2.7584701584784356e-14	2.8114911695716237e-13	7.192463876095908e-14
69100000	0.004968159729751658	1.955889296791288e-49	1.501914434323373e-62	9.940915086342508e-11	5.5951409291119874e-15	0.00006368034129196625	-2.812842925334181e-20	1.6445257298660027e-16	2.7584701584784356e-14	2.8114911695716237e-13	7.192463876095908e-14
69200000	0.004968159729751658	1.955889296791288e-49	1.501914434323373e-62	9.940915086342508e-11	5.5951409291119874e-15	0.00006368034129196625	-2.8127873403748835e-20	1.6445257298660027e-16	2.7584701584784356e-14	2.8114911695716237e-13	7.192463876095908e-14
69300000	0.004968159729751658	1.955889296791288e-49	1.501914434323373e-62	9.940915086342508e-11	5.5951409291119874e-15	0.00006368034129196625	-2.8127317554155863e-20	1.6445257298660027e-16	2.7584701584784356e-14	2.8114911695716237e-13	7.192463876095908e-14
69400000	0.004968159729751658	1.955889296791288e-49	1.501914434323373e-62	9.940915086342508e-11	5.5951409291119874e-15	0.00006368034129196625	-2.812676170456289e-20	1.6445257298660027e-16	2.7584701584784356e-14	2.8114911695716237e-13	7.192463876095908e-14
69500000	0.004968159729751658	1.955889296791288e-49	1.501914434323373e-62	9.940915086342508e-11	5.5951409291119874e-15	0.00006368034129196625	-2.8126205854969925e-20	1.6445257298660027e-16	2.7584701584784356e-14	2.8114911695716237e-13	7.192463876095908e-14
69600000	0.004968159729751658	1.955889296791288e-49	1.501914434323373e-62	9.940915086342508e-11	5.5951409291119874e-15	0.00006368034129196625	-2.8125650005376953e-20	1.6445257298660027e-16	2.7584701584784356e-14	2.8114911695716237e-13	7.192463876095908e-14
69700000	0.004968159729751658	1.955889296791288e-49	1.501914434323373e-62	9.940915086342508e-11	5.5951409291119874e-15	0.00006368034129196625	-2.812509415578398e-20	1.6445257298660027e-16	2.7584701584784356e-14	2.8114911695716237e-13	7.192463876095908e-14
69800000	0.004968159729751658	1.955889296791288e-49	1.501914434323373e-62	9.940915086342508e-11	5.5951409291119874e-15	0.00006368034129196625	-2.8124538306191015e-20	1.6445257298660027e-16	2.7584701584784356e-14	2.8114911695716237e-13	7.192463876095908e-14
69900000	0.004968159729751658	1.955889296791288e-49	1.501914434323373e-62	9.940915086342508e-11	5.5951409291119874e-15	0.00006368034129196625	-2.8123982456598043e-20	1.6445257298660027e-16	2.7584701584784356e-14	2.8114911695716237e-13	7.192463876095908e-14
70000000	0.004968159729751658	1.955889296791288e-49	1.501914434323373e-62	9.940915086342508e-11	5.5951409291119874e-15	0.00006368034129196625	-2.812342660700507e-20	1.6445257298660027e-16	2.7584701584784356e-14	2.8114911695716237e-13	7.192463876095908e-14
70100000	0.004968159729751658	1.955889296791288e-49	1.501914434323373e-62	9.940915086342508e-11	5.5951409291119874e-15	0.00006368034129196625	-2.8122870757412105e-20	1.6445257298660027e-16	2.7584701584784356e-14	2.8114911695716237e-13	7.192463876095908e-14
70200000	0.004968159729751658	1.955889296791288e-49	1.501914434323373e-62	9.940915086342508e-11	5.5951409291119874e-15	0.00006368034129196625	-2.8122314907819134e-20	1.6445257298660027e-16	2.7584701584784356e-14	2.8114911695716237e-13	7.192463876095908e-14
70300000	0.004968159729751658	1.955889296791288e-49	1.501914434323373e-62	9.940915086342508e-11	5.5951409291119874e-15	0.00006368034129196625	-2.812175905822616e-20	1.6445257298660027e-16	2.7584701584784356e-14	2.8114911695716237e-13	7.192463876095908e-14
70400000	0.004968159729751658	1.955889296791288e-49	1.501914434323373e-62	9.940915086342508e-11	5.5951409291119874e-15	0.00006368034129196625	-2.812120320863319e-20	1.6445257298660027e-16	2.7584701584784356e-14	2.8114911695716237e-13	7.192463876095908e-14
70500000	0.004968159729751658	1.955889296791288e-49	1.501914434323373e-62	9.940915086342508e-11	5.5951409291119874e-15	0.00006368034129196625	-2.8120647359040224e-20	1.6445257298660027e-16	2.7584701584784356e-14	2.8114911695716237e-13	7.192463876095908e-14
70600000	0.004968159729751658	1.955889296791288e-49	1.501914434323373e-62	9.940915086342508e-11	5.5951409291119874e-15	0.00006368034129196625	-2.812009150944725e-20	1.6445257298660027e-16	2.7584701584784356e-14	2.8114911695716237e-13	7.192463876095908e-14
70700000	0.004968159729751658	1.955889296791288e-49	1.501914434323373e-62	9.940915086342508e-11	5.5951409291119874e-15	0.00006368034129196625	-2.811953565985428e-20	1.6445257298660027e-16	2.7584701584784356e-14	2.8114911695716237e-13	7.192463876095908e-14
70800000	0.004968159729751658	1.9558892967912875e-49	1.501914434323373e-62	9.940915086342508e-11	5.5951409291119874e-15	0.00006368034129196625	-2.8118979810261314e-20	1.6445257298660027e-16	2.7584701584784356e-14	2.8114911695716237e-13	7.192463876095908e-14
70900000	0.004968159729751658	1.9558892967912875e-49	1.5019144343233732e-62	9.940915086342508e-11	5.5951409291119874e-15	0.00006368034129196625	-2.811842396066834e-20	1.6445257298660027e-16	2.7584701584784356e-14	2.8114911695716237e-13	7.192463876095908e-14
71000000	0.004968159729751658	1.9558892967912875e-49	1.5019144343233732e-62	9.940915086342508e-11	5.5951409291119874e-15	0.00006368034129196625	-2.811786811107537e-20	1.6445257298660027e-16	2.7584701584784356e-14	2.8114911695716237e-13	7.192463876095908e-14
71100000	0.004968159729751658	1.9558892967912875e-49	1.5019144343233732e-62	9.940915086342508e-11	5.5951409291119874e-15	0.00006368034129196625	-2.8117312261482404e-20	1.6445257298660027e-16	2.7584701584784356e-14	2.8114911695716237e-13	7.192463876095908e-14
71200000	0.004968159729751658	1.9558892967912875e-49	1.5019144343233732e-62	9.940915086342508e-11	5.5951409291119874e-15	0.00006368034129196625	-2.811675641188943e-20	1.6445257298660027e-16	2.7584701584784356e-14	2.8114911695716237e-13	7.192463876095908e-14
71300000	0.004968159729751658	1.9558892967912875e-49	1.5019144343233732e-62	9.940915086342508e-11	5.5951409291119874e-15	0.00006368034129196625	-2.811620056229646e-20	1.6445257298660027e-16	2.7584701584784356e-14	2.8114911695716237e-13	7.192463876095908e-14
71400000	0.004968159729751658	1.9558892967912875e-49	1.5019144343233732e-62	9.940915086342508e-11	5.5951409291119874e-15	0.00006368034129196625	-2.811564471270349e-20	1.6445257298660027e-16	2.7584701584784356e-14	2.8114911695716237e-13	7.192463876095908e-14
71500000	0.004968159729751658	1.9558892967912875e-49	1.5019144343233732e-62	9.940915086342508e-11	5.5951409291119874e-15	0.00006368034129196625	-2.811508886311052e-20	1.6445257298660027e-16	2.7584701584784356e-14	2.8114911695716237e-13	7.192463876095908e-14
71600000	0.004968159729751658	1.9558892967912875e-49	1.5019144343233732e-62	9.940915086342508e-11	5.5951409291119874e-15	0.00006368034129196625	-2.811453301351755e-20	1.6445257298660027e-16	2.7584701584784356e-14	2.8114911695716237e-13	7.192463876095908e-14
71700000	0.004968159729751658	1.9558892967912875e-49	1.5019144343233732e-62	9.940915086342508e-11	5.5951409291119874e-15	0.00006368034129196625	-2.811397716392458e-20	1.6445257298660027e-16	2.7584701584784356e-14	2.8114911695716237e-13	7.192463876095908e-14
71800000	0.004968159729751658	1.9558892967912875e-49	1.5019144343233732e-62	9.940915086342508e-11	5.5951409291119874e-15	0.00006368034129196625	-2.811342131433161e-20	1.6445257298660027e-16	2.7584701584784356e-14	2.8114911695716237e-13	7.192463876095908e-14
71900000	0.004968159729751658	1.9558892967912875e-49	1.5019144343233732e-62	9.940915086342508e-11	5.5951409291119874e-15	0.00006368034129196625	-2.811286546473864e-20	1.6445257298660027e-16	2.7584701584784356e-14	2.8114911695716237e-13	7.192463876095908e-14
72000000	0.004968159729751658	1.9558892967912875e-49	1.5019144343233732e-62	9.940915086342508e-11	5.5951409291119874e-15	0.00006368034129196625	-2.811230961514567e-20	1.6445257298660027e-16	2.7584701584784356e-14	2.8114911695716237e-13	7.192463876095908e-14
72100000	0.004968159729751658	1.9558892967912875e-49	1.5019144343233732e-62	9.940915086342508e-11	5.5951409291119874e-15	0.00006368034129196625	-2.81117537655527e-20	1.6445257298660027e-16	2.7584701584784356e-14	2.8114911695716237e-13	7.192463876095908e-14
72200000	0.004968159729751658	1.9558892967912875e-49	1.5019144343233732e-62	9.940915086342508e-11	5.5951409291119874e-15	0.00006368034129196625	-2.811119791595973e-20	1.6445257298660027e-16	2.7584701584784356e-14	2.8114911695716237e-13	7.192463876095908e-14
72300000	0.004968159729751658	1.9558892967912875e-49	1.5019144343233732e-62	9.940915086342508e-11	5.5951409291119874e-15	0.00006368034129196625	-2.811064206636676e-20	1.6445257298660027e-16	2.7584701584784356e-14	2.8114911695716237e-13	7.192463876095908e-14
72400000	0.004968159729751658	1.9558892967912875e-49	1.5019144343233732e-62	9.940915086342508e-11	5.5951409291119874e-15	0.00006368034129196625	-2.8110086216773786e-20	1.6445257298660027e-16	2.7584701584784356e-14	2.8114911695716237e-13	7.192463876095908e-14
72500000	0.004968159729751658	1.9558892967912875e-49	1.5019144343233732e-62	9.940915086342508e-11	5.5951409291119874e-15	0.00006368034129196625	-2.810953036718082e-20	1.6445257298660027e-16	2.7584701584784356e-14	2.8114911695716237e-13	7.192463876095908e-14
72600000	0.004968159729751658	1.9558892967912875e-49	1.5019144343233732e-62	9.940915086342508e-11	5.5951409291119874e-15	0.00006368034129196625	-2.810897451758785e-20	1.6445257298660027e-16	2.7584701584784356e-14	2.8114911695716237e-13	7.192463876095908e-14
72700000	0.004968159729751658	1.9558892967912875e-49	1.5019144343233732e-62	9.940915086342508e-11	5.5951409291119874e-15	0.00006368034129196625	-2.8108418667994876e-20	1.6445257298660027e-16	2.7584701584784356e-14	2.8114911695716237e-13	7.192463876095908e-14
72800000	0.004968159729751658	1.9558892967912875e-49	1.5019144343233732e-62	9.940915086342508e-11	5.5951409291119874e-15	0.00006368034129196625	-2.810786281840191e-20	1.6445257298660027e-16	2.7584701584784356e-14	2.8114911695716237e-13	7.192463876095908e-14
72900000	0.004968159729751658	1.9558892967912875e-49	1.5019144343233732e-62	9.940915086342508e-11	5.5951409291119874e-15	0.00006368034129196625	-2.810730696880894e-20	1.6445257298660027e-16	2.7584701584784356e-14	2.8114911695716237e-13	7.192463876095908e-14
73000000	0.004968159729751658	1.9558892967912875e-49	1.5019144343233732e-62	9.940915086342508e-11	5.5951409291119874e-15	0.00006368034129196625	-2.8106751119215966e-20	1.6445257298660027e-16	2.7584701584784356e-14	2.8114911695716237e-13	7.192463876095908e-14
73100000	0.004968159729751658	1.9558892967912875e-49	1.5019144343233732e-62	9.940915086342508e-11	5.5951409291119874e-15	0.00006368034129196625	-2.8106195269623e-20	1.6445257298660027e-16	2.7584701584784356e-14	2.8114911695716237e-13	7.192463876095908e-14
73200000	0.004968159729751658	1.9558892967912875e-49	1.5019144343233732e-62	9.940915086342508e-11	5.5951409291119874e-15	0.00006368034129196625	-2.810563942003003e-20	1.6445257298660027e-16	2.7584701584784356e-14	2.8114911695716237e-13	7.192463876095908e-14
73300000	0.004968159729751658	1.9558892967912875e-49	1.5019144343233732e-62	9.940915086342508e-11	5.5951409291119874e-15	0.00006368034129196625	-2.8105083570437056e-20	1.6445257298660027e-16	2.7584701584784356e-14	2.8114911695716237e-13	7.192463876095908e-14
73400000	0.004968159729751658	1.9558892967912875e-49	1.5019144343233732e-62	9.940915086342508e-11	5.5951409291119874e-15	0.00006368034129196625	-2.8104527720844084e-20	1.6445257298660027e-16	2.7584701584784356e-14	2.8114911695716237e-13	7.192463876095908e-14
73500000	0.004968159729751658	1.9558892967912875e-49	1.5019144343233732e-62	9.940915086342508e-11	5.5951409291119874e-15	0.00006368034129196625	-2.810397187125112e-20	1.6445257298660027e-16	2.7584701584784356e-14	2.8114911695716237e-13	7.192463876095908e-14
73600000	0.004968159729751658	1.9558892967912875e-49	1.5019144343233732e-62	9.940915086342508e-11	5.5951409291119874e-15	0.00006368034129196625	-2.8103416021658147e-20	1.6445257298660027e-16	2.7584701584784356e-14	2.8114911695716237e-13	7.192463876095908e-14
73700000	0.004968159729751658	1.9558892967912875e-49	1.5019144343233732e-62	9.940915086342508e-11	5.5951409291119874e-15	0.00006368034129196625	-2.8102860172065175e-20	1.6445257298660027e-16	2.7584701584784356e-14	2.8114911695716237e-13	7.192463876095908e-14
73800000	0.004968159729751658	1.9558892967912875e-49	1.5019144343233732e-62	9.940915086342508e-11	5.5951409291119874e-15	0.00006368034129196625	-2.810230432247221e-20	1.6445257298660027e-16	2.7584701584784356e-14	2.8114911695716237e-13	7.192463876095908e-14
73900000	0.004968159729751658	1.9558892967912875e-49	1.5019144343233732e-62	9.940915086342508e-11	5.5951409291119874e-15	0.00006368034129196625	-2.8101748472879237e-20	1.6445257298660027e-16	2.7584701584784356e-14	2.8114911695716237e-13	7.192463876095908e-14
74000000	0.004968159729751658	1.9558892967912875e-49	1.5019144343233732e-62	9.940915086342508e-11	5.5951409291119874e-15	0.00006368034129196625	-2.8101192623286265e-20	1.6445257298660027e-16	2.7584701584784356e-14	2.8114911695716237e-13	7.192463876095908e-14
74100000	0.004968159729751658	1.9558892967912875e-49	1.5019144343233732e-62	9.940915086342508e-11	5.5951409291119874e-15	0.00006368034129196625	-2.81006367736933e-20	1.6445257298660027e-16	2.7584701584784356e-14	2.8114911695716237e-13	7.192463876095908e-14
74200000	0.004968159729751658	1.9558892967912875e-49	1.5019144343233732e-62	9.940915086342508e-11	5.5951409291119874e-15	0.00006368034129196625	-2.8100080924100327e-20	1.6445257298660027e-16	2.7584701584784356e-14	2.8114911695716237e-13	7.192463876095908e-14
74300000	0.004968159729751658	1.9558892967912875e-49	1.5019144343233732e-62	9.940915086342508e-11	5.5951409291119874e-15	0.00006368034129196625	-2.8099525074507355e-20	1.6445257298660027e-16	2.7584701584784356e-14	2.8114911695716237e-13	7.192463876095908e-14
74400000	0.004968159729751658	1.9558892967912875e-49	1.5019144343233732e-62	9.940915086342508e-11	5.5951409291119874e-15	0.00006368034129196625	-2.809896922491438e-20	1.6445257298660027e-16	2.7584701584784356e-14	2.8114911695716237e-13	7.192463876095908e-14
74500000	0.004968159729751658	1.9558892967912875e-49	1.5019144343233732e-62	9.940915086342508e-11	5.5951409291119874e-15	0.00006368034129196625	-2.8098413375321417e-20	1.6445257298660027e-16	2.7584701584784356e-14	2.8114911695716237e-13	7.192463876095908e-14
74600000	0.004968159729751658	1.9558892967912875e-49	1.5019144343233732e-62	9.940915086342508e-11	5.5951409291119874e-15	0.00006368034129196625	-2.8097857525728445e-20	1.6445257298660027e-16	2.7584701584784356e-14	2.8114911695716237e-13	7.192463876095908e-14
74700000	0.004968159729751658	1.9558892967912875e-49	1.5019144343233732e-62	9.940915086342508e-11	5.5951409291119874e-15	0.00006368034129196625	-2.809730167613547e-20	1.6445257298660027e-16	2.7584701584784356e-14	2.8114911695716237e-13	7.192463876095908e-14
74800000	0.004968159729751658	1.9558892967912875e-49	1.5019144343233732e-62	9.940915086342508e-11	5.5951409291119874e-15	0.00006368034129196625	-2.8096745826542507e-20	1.6445257298660027e-16	2.7584701584784356e-14	2.8114911695716237e-13	7.192463876095908e-14
74900000	0.004968159729751658	1.9558892967912875e-49	1.5019144343233732e-62	9.940915086342508e-11	5.5951409291119874e-15	0.00006368034129196625	-2.8096189976949535e-20	1.6445257298660027e-16	2.7584701584784356e-14	2.8114911695716237e-13	7.192463876095908e-14
75000000	0.004968159729751658	1.9558892967912875e-49	1.5019144343233732e-62	9.940915086342508e-11	5.5951409291119874e-15	0.00006368034129196625	-2.809563412735656e-20	1.6445257298660027e-16	2.7584701584784356e-14	2.8114911695716237e-13	7.192463876095908e-14
75100000	0.004968159729751658	1.9558892967912875e-49	1.5019144343233732e-62	9.940915086342508e-11	5.5951409291119874e-15	0.00006368034129196625	-2.8095078277763597e-20	1.6445257298660027e-16	2.7584701584784356e-14	2.8114911695716237e-13	7.192463876095908e-14
75200000	0.004968159729751658	1.9558892967912875e-49	1.5019144343233732e-62	9.940915086342508e-11	5.5951409291119874e-15	0.00006368034129196625	-2.8094522428170625e-20	1.6445257298660027e-16	2.7584701584784356e-14	2.8114911695716237e-13	7.192463876095908e-14
75300000	0.004968159729751658	1.9558892967912875e-49	1.5019144343233732e-62	9.940915086342508e-11	5.5951409291119874e-15	0.00006368034129196625	-2.8093966578577653e-20	1.6445257298660027e-16	2.7584701584784356e-14	2.8114911695716237e-13	7.192463876095908e-14
75400000	0.004968159729751658	1.9558892967912875e-49	1.5019144343233732e-62	9.940915086342508e-11	5.5951409291119874e-15	0.00006368034129196625	-2.809341072898468e-20	1.6445257298660027e-16	2.7584701584784356e-14	2.8114911695716237e-13	7.192463876095908e-14
75500000	0.004968159729751658	1.9558892967912875e-49	1.5019144343233732e-62	9.940915086342508e-11	5.5951409291119874e-15	0.00006368034129196625	-2.8092854879391715e-20	1.6445257298660027e-16	2.7584701584784356e-14	2.8114911695716237e-13	7.192463876095908e-14
75600000	0.004968159729751658	1.9558892967912875e-49	1.5019144343233732e-62	9.940915086342508e-11	5.5951409291119874e-15	0.00006368034129196625	-2.8092299029798743e-20	1.6445257298660027e-16	2.7584701584784356e-14	2.8114911695716237e-13	7.192463876095908e-14
75700000	0.004968159729751658	1.9558892967912875e-49	1.5019144343233732e-62	9.940915086342508e-11	5.5951409291119874e-15	0.00006368034129196625	-2.809174318020577e-20	1.6445257298660027e-16	2.7584701584784356e-14	2.8114911695716237e-13	7.192463876095908e-14
75800000	0.004968159729751658	1.9558892967912875e-49	1.5019144343233732e-62	9.940915086342508e-11	5.5951409291119874e-15	0.00006368034129196625	-2.8091187330612805e-20	1.6445257298660027e-16	2.7584701584784356e-14	2.8114911695716237e-13	7.192463876095908e-14
75900000	0.004968159729751658	1.9558892967912875e-49	1.5019144343233732e-62	9.940915086342508e-11	5.5951409291119874e-15	0.00006368034129196625	-2.8090631481019833e-20	1.6445257298660027e-16	2.7584701584784356e-14	2.8114911695716237e-13	7.192463876095908e-14
76000000	0.004968159729751658	1.9558892967912875e-49	1.5019144343233732e-62	9.940915086342508e-11	5.5951409291119874e-15	0.00006368034129196625	-2.809007563142686e-20	1.6445257298660027e-16	2.7584701584784356e-14	2.8114911695716237e-13	7.192463876095908e-14
76100000	0.004968159729751658	1.9558892967912875e-49	1.5019144343233732e-62	9.940915086342508e-11	5.5951409291119874e-15	0.00006368034129196625	-2.8089519781833895e-20	1.6445257298660027e-16	2.7584701584784356e-14	2.8114911695716237e-13	7.192463876095908e-14
76200000	0.004968159729751658	1.9558892967912875e-49	1.5019144343233732e-62	9.940915086342508e-11	5.5951409291119874e-15	0.00006368034129196625	-2.8088963932240923e-20	1.6445257298660027e-16	2.7584701584784356e-14	2.8114911695716237e-13	7.192463876095908e-14
76300000	0.004968159729751658	1.9558892967912875e-49	1.5019144343233732e-62	9.940915086342508e-11	5.5951409291119874e-15	0.00006368034129196625	-2.808840808264795e-20	1.6445257298660027e-16	2.7584701584784356e-14	2.8114911695716237e-13	7.192463876095908e-14
76400000	0.004968159729751658	1.9558892967912875e-49	1.5019144343233732e-62	9.940915086342508e-11	5.5951409291119874e-15	0.00006368034129196625	-2.808785223305498e-20	1.6445257298660027e-16	2.7584701584784356e-14	2.8114911695716237e-13	7.192463876095908e-14
76500000	0.004968159729751658	1.9558892967912875e-49	1.5019144343233732e-62	9.940915086342508e-11	5.5951409291119874e-15	0.00006368034129196625	-2.8087296383462013e-20	1.6445257298660027e-16	2.7584701584784356e-14	2.8114911695716237e-13	7.192463876095908e-14
76600000	0.004968159729751658	1.9558892967912875e-49	1.5019144343233732e-62	9.940915086342508e-11	5.5951409291119874e-15	0.00006368034129196625	-2.808674053386904e-20	1.6445257298660027e-16	2.7584701584784356e-14	2.8114911695716237e-13	7.192463876095908e-14
76700000	0.004968159729751658	1.9558892967912875e-49	1.5019144343233732e-62	9.940915086342508e-11	5.5951409291119874e-15	0.00006368034129196625	-2.808618468427607e-20	1.6445257298660027e-16	2.7584701584784356e-14	2.8114911695716237e-13	7.192463876095908e-14
76800000	0.004968159729751658	1.9558892967912875e-49	1.5019144343233732e-62	9.940915086342508e-11	5.5951409291119874e-15	0.00006368034129196625	-2.8085628834683104e-20	1.6445257298660027e-16	2.7584701584784356e-14	2.8114911695716237e-13	7.192463876095908e-14
76900000	0.004968159729751658	1.9558892967912875e-49	1.5019144343233732e-62	9.940915086342508e-11	5.5951409291119874e-15	0.00006368034129196625	-2.808507298509013e-20	1.6445257298660027e-16	2.7584701584784356e-14	2.8114911695716237e-13	7.192463876095908e-14
77000000	0.004968159729751658	1.9558892967912875e-49	1.5019144343233732e-62	9.940915086342508e-11	5.5951409291119874e-15	0.00006368034129196625	-2.808451713549716e-20	1.6445257298660027e-16	2.7584701584784356e-14	2.8114911695716237e-13	7.192463876095908e-14
77100000	0.004968159729751658	1.9558892967912875e-49	1.5019144343233732e-62	9.940915086342508e-11	5.5951409291119874e-15	0.00006368034129196625	-2.8083961285904194e-20	1.6445257298660027e-16	2.7584701584784356e-14	2.8114911695716237e-13	7.192463876095908e-14
77200000	0.004968159729751658	1.9558892967912875e-49	1.5019144343233732e-62	9.940915086342508e-11	5.5951409291119874e-15	0.00006368034129196625	-2.808340543631122e-20	1.6445257298660027e-16	2.7584701584784356e-14	2.8114911695716237e-13	7.192463876095908e-14
77300000	0.004968159729751658	1.9558892967912875e-49	1.5019144343233732e-62	9.940915086342508e-11	5.5951409291119874e-15	0.00006368034129196625	-2.808284958671825e-20	1.6445257298660027e-16	2.7584701584784356e-14	2.8114911695716237e-13	7.192463876095908e-14
77400000	0.004968159729751658	1.9558892967912875e-49	1.5019144343233732e-62	9.940915086342508e-11	5.5951409291119874e-15	0.00006368034129196625	-2.808229373712528e-20	1.6445257298660027e-16	2.7584701584784356e-14	2.8114911695716237e-13	7.192463876095908e-14
77500000	0.004968159729751658	1.9558892967912875e-49	1.5019144343233732e-62	9.940915086342508e-11	5.5951409291119874e-15	0.00006368034129196625	-2.808173788753231e-20	1.6445257298660027e-16	2.7584701584784356e-14	2.8114911695716237e-13	7.192463876095908e-14
77600000	0.004968159729751658	1.9558892967912875e-49	1.5019144343233732e-62	9.940915086342508e-11	5.5951409291119874e-15	0.00006368034129196625	-2.808118203793934e-20	1.6445257298660027e-16	2.7584701584784356e-14	2.8114911695716237e-13	7.192463876095908e-14
77700000	0.004968159729751658	1.955889296791288e-49	1.5019144343233732e-62	9.940915086342508e-11	5.5951409291119874e-15	0.00006368034129196625	-2.808062618834637e-20	1.6445257298660027e-16	2.7584701584784356e-14	2.8114911695716237e-13	7.192463876095908e-14
77800000	0.004968159729751658	1.955889296791288e-49	1.5019144343233732e-62	9.940915086342508e-11	5.5951409291119874e-15	0.00006368034129196625	-2.80800703387534e-20	1.6445257298660027e-16	2.7584701584784356e-14	2.8114911695716237e-13	7.192463876095908e-14
77900000	0.004968159729751658	1.955889296791288e-49	1.5019144343233732e-62	9.940915086342508e-11	5.5951409291119874e-15	0.00006368034129196625	-2.807951448916043e-20	1.6445257298660027e-16	2.7584701584784356e-14	2.8114911695716237e-13	7.192463876095908e-14
78000000	0.004968159729751658	1.955889296791288e-49	1.5019144343233732e-62	9.940915086342508e-11	5.5951409291119874e-15	0.00006368034129196625	-2.807895863956746e-20	1.6445257298660027e-16	2.7584701584784356e-14	2.8114911695716237e-13	7.192463876095908e-14
78100000	0.004968159729751658	1.955889296791288e-49	1.501914434323373e-62	9.940915086342508e-11	5.5951409291119874e-15	0.00006368034129196625	-2.807840278997449e-20	1.6445257298660027e-16	2.7584701584784356e-14	2.8114911695716237e-13	7.192463876095908e-14
78200000	0.004968159729751658	1.955889296791288e-49	1.501914434323373e-62	9.940915086342508e-11	5.5951409291119874e-15	0.00006368034129196625	-2.807784694038152e-20	1.6445257298660027e-16	2.7584701584784356e-14	2.8114911695716237e-13	7.192463876095908e-14
78300000	0.004968159729751658	1.955889296791288e-49	1.501914434323373e-62	9.940915086342508e-11	5.5951409291119874e-15	0.00006368034129196625	-2.807729109078855e-20	1.6445257298660027e-16	2.7584701584784356e-14	2.8114911695716237e-13	7.192463876095908e-14
78400000	0.004968159729751658	1.955889296791288e-49	1.501914434323373e-62	9.940915086342508e-11	5.5951409291119874e-15	0.00006368034129196625	-2.8076735241195576e-20	1.6445257298660027e-16	2.7584701584784356e-14	2.8114911695716237e-13	7.192463876095908e-14
78500000	0.004968159729751658	1.955889296791288e-49	1.501914434323373e-62	9.940915086342508e-11	5.5951409291119874e-15	0.00006368034129196625	-2.807617939160261e-20	1.6445257298660027e-16	2.7584701584784356e-14	2.8114911695716237e-13	7.192463876095908e-14
78600000	0.004968159729751658	1.955889296791288e-49	1.501914434323373e-62	9.940915086342508e-11	5.5951409291119874e-15	0.00006368034129196625	-2.807562354200964e-20	1.6445257298660027e-16	2.7584701584784356e-14	2.8114911695716237e-13	7.192463876095908e-14
78700000	0.004968159729751658	1.955889296791288e-49	1.501914434323373e-62	9.940915086342508e-11	5.5951409291119874e-15	0.00006368034129196625	-2.8075067692416666e-20	1.6445257298660027e-16	2.7584701584784356e-14	2.8114911695716237e-13	7.192463876095908e-14
78800000	0.004968159729751658	1.955889296791288e-49	1.501914434323373e-62	9.940915086342508e-11	5.5951409291119874e-15	0.00006368034129196625	-2.80745118428237e-20	1.6445257298660027e-16	2.7584701584784356e-14	2.8114911695716237e-13	7.192463876095908e-14
78900000	0.004968159729751658	1.955889296791288e-49	1.501914434323373e-62	9.940915086342508e-11	5.5951409291119874e-15	0.00006368034129196625	-2.807395599323073e-20	1.6445257298660027e-16	2.7584701584784356e-14	2.8114911695716237e-13	7.192463876095908e-14
79000000	0.004968159729751658	1.955889296791288e-49	1.501914434323373e-62	9.940915086342508e-11	5.5951409291119874e-15	0.00006368034129196625	-2.8073400143637756e-20	1.6445257298660027e-16	2.7584701584784356e-14	2.8114911695716237e-13	7.192463876095908e-14
79100000	0.004968159729751658	1.955889296791288e-49	1.501914434323373e-62	9.940915086342508e-11	5.5951409291119874e-15	0.00006368034129196625	-2.807284429404479e-20	1.6445257298660027e-16	2.7584701584784356e-14	2.8114911695716237e-13	7.192463876095908e-14
79200000	0.004968159729751658	1.955889296791288e-49	1.501914434323373e-62	9.940915086342508e-11	5.5951409291119874e-15	0.00006368034129196625	-2.807228844445182e-20	1.6445257298660027e-16	2.7584701584784356e-14	2.8114911695716237e-13	7.192463876095908e-14
79300000	0.004968159729751658	1.955889296791288e-49	1.501914434323373e-62	9.940915086342508e-11	5.5951409291119874e-15	0.00006368034129196625	-2.8071732594858846e-20	1.6445257298660027e-16	2.7584701584784356e-14	2.8114911695716237e-13	7.192463876095908e-14
79400000	0.004968159729751658	1.955889296791288e-49	1.501914434323373e-62	9.940915086342508e-11	5.5951409291119874e-15	0.00006368034129196625	-2.8071176745265874e-20	1.6445257298660027e-16	2.7584701584784356e-14	2.8114911695716237e-13	7.192463876095908e-14
79500000	0.004968159729751658	1.955889296791288e-49	1.501914434323373e-62	9.940915086342508e-11	5.5951409291119874e-15	0.00006368034129196625	-2.807062089567291e-20	1.6445257298660027e-16	2.7584701584784356e-14	2.811491169571623e-13	7.192463876095908e-14
79600000	0.004968159729751658	1.955889296791288e-49	1.501914434323373e-62	9.940915086342508e-11	5.5951409291119874e-15	0.00006368034129196625	-2.8070065046079936e-20	1.6445257298660027e-16	2.7584701584784356e-14	2.811491169571623e-13	7.192463876095908e-14
79700000	0.004968159729751658	1.955889296791288e-49	1.501914434323373e-62	9.940915086342508e-11	5.5951409291119874e-15	0.00006368034129196625	-2.8069509196486964e-20	1.6445257298660027e-16	2.7584701584784356e-14	2.811491169571623e-13	7.192463876095908e-14
79800000	0.004968159729751658	1.955889296791288e-49	1.501914434323373e-62	9.940915086342508e-11	5.5951409291119874e-15	0.00006368034129196625	-2.8068953346894e-20	1.6445257298660027e-16	2.7584701584784356e-14	2.811491169571623e-13	7.192463876095908e-14
79900000	0.004968159729751658	1.955889296791288e-49	1.501914434323373e-62	9.940915086342508e-11	5.5951409291119874e-15	0.00006368034129196625	-2.8068397497301026e-20	1.6445257298660027e-16	2.7584701584784356e-14	2.811491169571623e-13	7.192463876095908e-14
80000000	0.004968159729751658	1.955889296791288e-49	1.501914434323373e-62	9.940915086342508e-11	5.5951409291119874e-15	0.00006368034129196625	-2.8067841647708054e-20	1.6445257298660027e-16	2.7584701584784356e-14	2.811491169571623e-13	7.192463876095908e-14
80100000	0.004968159729751658	1.955889296791288e-49	1.501914434323373e-62	9.940915086342508e-11	5.5951409291119874e-15	0.00006368034129196625	-2.806728579811509e-20	1.6445257298660027e-16	2.7584701584784356e-14	2.811491169571623e-13	7.192463876095908e-14
80200000	0.004968159729751658	1.955889296791288e-49	1.501914434323373e-62	9.940915086342508e-11	5.5951409291119874e-15	0.00006368034129196625	-2.8066729948522117e-20	1.6445257298660027e-16	2.7584701584784356e-14	2.811491169571623e-13	7.192463876095908e-14
80300000	0.004968159729751658	1.955889296791288e-49	1.501914434323373e-62	9.940915086342508e-11	5.5951409291119874e-15	0.00006368034129196625	-2.8066174098929145e-20	1.6445257298660027e-16	2.7584701584784356e-14	2.811491169571623e-13	7.192463876095908e-14
80400000	0.004968159729751658	1.955889296791288e-49	1.501914434323373e-62	9.940915086342508e-11	5.5951409291119874e-15	0.00006368034129196625	-2.806561824933617e-20	1.6445257298660027e-16	2.7584701584784356e-14	2.811491169571623e-13	7.192463876095908e-14
80500000	0.004968159729751658	1.955889296791288e-49	1.501914434323373e-62	9.940915086342508e-11	5.5951409291119874e-15	0.00006368034129196625	-2.8065062399743207e-20	1.6445257298660027e-16	2.7584701584784356e-14	2.811491169571623e-13	7.192463876095908e-14
80600000	0.004968159729751658	1.955889296791288e-49	1.501914434323373e-62	9.940915086342508e-11	5.5951409291119874e-15	0.00006368034129196625	-2.8064506550150235e-20	1.6445257298660027e-16	2.7584701584784356e-14	2.811491169571623e-13	7.192463876095908e-14
80700000	0.004968159729751658	1.955889296791288e-49	1.501914434323373e-62	9.940915086342508e-11	5.5951409291119874e-15	0.00006368034129196625	-2.806395070055726e-20	1.6445257298660027e-16	2.7584701584784356e-14	2.811491169571623e-13	7.192463876095908e-14
80800000	0.004968159729751658	1.955889296791288e-49	1.501914434323373e-62	9.940915086342508e-11	5.5951409291119874e-15	0.00006368034129196625	-2.8063394850964297e-20	1.6445257298660027e-16	2.7584701584784356e-14	2.811491169571623e-13	7.192463876095908e-14
80900000	0.004968159729751658	1.955889296791288e-49	1.501914434323373e-62	9.940915086342508e-11	5.5951409291119874e-15	0.00006368034129196625	-2.8062839001371325e-20	1.6445257298660027e-16	2.7584701584784356e-14	2.811491169571623e-13	7.192463876095908e-14
81000000	0.004968159729751658	1.9558892967912882e-49	1.501914434323373e-62	9.940915086342508e-11	5.5951409291119874e-15	0.00006368034129196625	-2.806228315177835e-20	1.6445257298660027e-16	2.7584701584784356e-14	2.811491169571623e-13	7.192463876095908e-14
81100000	0.004968159729751658	1.9558892967912882e-49	1.501914434323373e-62	9.940915086342508e-11	5.5951409291119874e-15	0.00006368034129196625	-2.8061727302185387e-20	1.6445257298660027e-16	2.7584701584784356e-14	2.811491169571623e-13	7.192463876095908e-14
81200000	0.004968159729751658	1.9558892967912882e-49	1.5019144343233727e-62	9.940915086342508e-11	5.5951409291119874e-15	0.00006368034129196625	-2.8061171452592415e-20	1.6445257298660027e-16	2.7584701584784356e-14	2.811491169571623e-13	7.192463876095908e-14
81300000	0.004968159729751658	1.9558892967912882e-49	1.5019144343233727e-62	9.940915086342508e-11	5.5951409291119874e-15	0.00006368034129196625	-2.806061560299944e-20	1.6445257298660027e-16	2.7584701584784356e-14	2.811491169571623e-13	7.192463876095908e-14
81400000	0.004968159729751658	1.9558892967912882e-49	1.5019144343233727e-62	9.940915086342508e-11	5.5951409291119874e-15	0.00006368034129196625	-2.806005975340647e-20	1.6445257298660027e-16	2.7584701584784356e-14	2.811491169571623e-13	7.192463876095908e-14
81500000	0.004968159729751658	1.9558892967912882e-49	1.5019144343233727e-62	9.940915086342508e-11	5.5951409291119874e-15	0.00006368034129196625	-2.8059503903813505e-20	1.6445257298660027e-16	2.7584701584784356e-14	2.811491169571623e-13	7.192463876095908e-14
81600000	0.004968159729751658	1.9558892967912882e-49	1.5019144343233727e-62	9.940915086342508e-11	5.5951409291119874e-15	0.00006368034129196625	-2.805894805422053e-20	1.6445257298660027e-16	2.7584701584784356e-14	2.811491169571623e-13	7.192463876095908e-14
81700000	0.004968159729751658	1.9558892967912882e-49	1.5019144343233727e-62	9.940915086342508e-11	5.5951409291119874e-15	0.00006368034129196625	-2.805839220462756e-20	1.6445257298660027e-16	2.7584701584784356e-14	2.811491169571623e-13	7.192463876095908e-14
81800000	0.004968159729751658	1.9558892967912882e-49	1.5019144343233727e-62	9.940915086342508e-11	5.5951409291119874e-15	0.00006368034129196625	-2.8057836355034595e-20	1.6445257298660027e-16	2.7584701584784356e-14	2.811491169571623e-13	7.192463876095908e-14
81900000	0.004968159729751658	1.9558892967912882e-49	1.5019144343233727e-62	9.940915086342508e-11	5.5951409291119874e-15	0.00006368034129196625	-2.8057280505441623e-20	1.6445257298660027e-16	2.7584701584784356e-14	2.811491169571623e-13	7.192463876095908e-14
82000000	0.004968159729751658	1.9558892967912882e-49	1.5019144343233727e-62	9.940915086342508e-11	5.5951409291119874e-15	0.00006368034129196625	-2.805672465584865e-20	1.6445257298660027e-16	2.7584701584784356e-14	2.811491169571623e-13	7.192463876095908e-14
82100000	0.004968159729751658	1.9558892967912882e-49	1.5019144343233727e-62	9.940915086342508e-11	5.5951409291119874e-15	0.00006368034129196625	-2.8056168806255685e-20	1.6445257298660027e-16	2.7584701584784356e-14	2.811491169571623e-13	7.192463876095908e-14
82200000	0.004968159729751658	1.9558892967912882e-49	1.5019144343233727e-62	9.940915086342508e-11	5.5951409291119874e-15	0.00006368034129196625	-2.8055612956662713e-20	1.6445257298660027e-16	2.7584701584784356e-14	2.811491169571623e-13	7.192463876095908e-14
82300000	0.004968159729751658	1.9558892967912882e-49	1.5019144343233727e-62	9.940915086342508e-11	5.5951409291119874e-15	0.00006368034129196625	-2.805505710706974e-20	1.6445257298660027e-16	2.7584701584784356e-14	2.811491169571623e-13	7.192463876095908e-14
82400000	0.004968159729751658	1.9558892967912882e-49	1.5019144343233727e-62	9.940915086342508e-11	5.5951409291119874e-15	0.00006368034129196625	-2.805450125747677e-20	1.6445257298660027e-16	2.7584701584784356e-14	2.811491169571623e-13	7.192463876095908e-14
82500000	0.004968159729751658	1.9558892967912882e-49	1.5019144343233727e-62	9.940915086342508e-11	5.5951409291119874e-15	0.00006368034129196625	-2.8053945407883803e-20	1.6445257298660027e-16	2.7584701584784356e-14	2.811491169571623e-13	7.192463876095908e-14
82600000	0.004968159729751658	1.9558892967912882e-49	1.5019144343233727e-62	9.940915086342508e-11	5.5951409291119874e-15	0.00006368034129196625	-2.805338955829083e-20	1.6445257298660027e-16	2.7584701584784356e-14	2.811491169571623e-13	7.192463876095908e-14
82700000	0.004968159729751658	1.9558892967912882e-49	1.5019144343233727e-62	9.940915086342508e-11	5.5951409291119874e-15	0.00006368034129196625	-2.805283370869786e-20	1.6445257298660027e-16	2.7584701584784356e-14	2.811491169571623e-13	7.192463876095908e-14
82800000	0.004968159729751658	1.9558892967912882e-49	1.5019144343233727e-62	9.940915086342508e-11	5.5951409291119874e-15	0.00006368034129196625	-2.8052277859104893e-20	1.6445257298660027e-16	2.7584701584784356e-14	2.811491169571623e-13	7.192463876095908e-14
82900000	0.004968159729751658	1.9558892967912882e-49	1.5019144343233727e-62	9.940915086342508e-11	5.5951409291119874e-15	0.00006368034129196625	-2.805172200951192e-20	1.6445257298660027e-16	2.7584701584784356e-14	2.811491169571623e-13	7.192463876095908e-14
83000000	0.004968159729751658	1.9558892967912882e-49	1.5019144343233727e-62	9.940915086342508e-11	5.5951409291119874e-15	0.00006368034129196625	-2.805116615991895e-20	1.6445257298660027e-16	2.7584701584784356e-14	2.811491169571623e-13	7.192463876095908e-14
83100000	0.004968159729751658	1.9558892967912882e-49	1.5019144343233727e-62	9.940915086342508e-11	5.5951409291119874e-15	0.00006368034129196625	-2.8050610310325983e-20	1.6445257298660027e-16	2.7584701584784356e-14	2.811491169571623e-13	7.192463876095908e-14
83200000	0.004968159729751658	1.9558892967912882e-49	1.5019144343233727e-62	9.940915086342508e-11	5.5951409291119874e-15	0.00006368034129196625	-2.805005446073301e-20	1.6445257298660027e-16	2.7584701584784356e-14	2.811491169571623e-13	7.192463876095908e-14
83300000	0.004968159729751658	1.9558892967912882e-49	1.5019144343233727e-62	9.940915086342508e-11	5.5951409291119874e-15	0.00006368034129196625	-2.804949861114004e-20	1.6445257298660027e-16	2.7584701584784356e-14	2.811491169571623e-13	7.192463876095908e-14
83400000	0.004968159729751658	1.9558892967912882e-49	1.5019144343233727e-62	9.940915086342508e-11	5.5951409291119874e-15	0.00006368034129196625	-2.804894276154707e-20	1.6445257298660027e-16	2.7584701584784356e-14	2.811491169571623e-13	7.192463876095908e-14
83500000	0.004968159729751658	1.9558892967912882e-49	1.5019144343233727e-62	9.940915086342508e-11	5.5951409291119874e-15	0.00006368034129196625	-2.80483869119541e-20	1.6445257298660027e-16	2.7584701584784356e-14	2.811491169571623e-13	7.192463876095908e-14
83600000	0.004968159729751658	1.9558892967912882e-49	1.5019144343233727e-62	9.940915086342508e-11	5.5951409291119874e-15	0.00006368034129196625	-2.804783106236113e-20	1.6445257298660027e-16	2.7584701584784356e-14	2.811491169571623e-13	7.192463876095908e-14
83700000	0.004968159729751658	1.9558892967912882e-49	1.5019144343233727e-62	9.940915086342508e-11	5.5951409291119874e-15	0.00006368034129196625	-2.804727521276816e-20	1.6445257298660027e-16	2.7584701584784356e-14	2.811491169571623e-13	7.192463876095908e-14
83800000	0.004968159729751658	1.9558892967912882e-49	1.5019144343233727e-62	9.940915086342508e-11	5.5951409291119874e-15	0.00006368034129196625	-2.804671936317519e-20	1.6445257298660027e-16	2.7584701584784356e-14	2.811491169571623e-13	7.192463876095908e-14
83900000	0.004968159729751658	1.9558892967912882e-49	1.5019144343233727e-62	9.940915086342508e-11	5.5951409291119874e-15	0.00006368034129196625	-2.804616351358222e-20	1.6445257298660027e-16	2.7584701584784356e-14	2.811491169571623e-13	7.192463876095908e-14
84000000	0.004968159729751658	1.9558892967912882e-49	1.5019144343233727e-62	9.940915086342508e-11	5.5951409291119874e-15	0.00006368034129196625	-2.804560766398925e-20	1.6445257298660027e-16	2.7584701584784356e-14	2.811491169571623e-13	7.192463876095908e-14
84100000	0.004968159729751658	1.9558892967912882e-49	1.5019144343233727e-62	9.940915086342508e-11	5.5951409291119874e-15	0.00006368034129196625	-2.804505181439628e-20	1.6445257298660027e-16	2.7584701584784356e-14	2.811491169571623e-13	7.192463876095908e-14
84200000	0.004968159729751658	1.9558892967912882e-49	1.5019144343233727e-62	9.940915086342508e-11	5.5951409291119874e-15	0.00006368034129196625	-2.804449596480331e-20	1.6445257298660027e-16	2.7584701584784356e-14	2.811491169571623e-13	7.192463876095908e-14
84300000	0.004968159729751658	1.9558892967912882e-49	1.5019144343233727e-62	9.940915086342508e-11	5.5951409291119874e-15	0.00006368034129196625	-2.804394011521034e-20	1.6445257298660027e-16	2.7584701584784356e-14	2.811491169571623e-13	7.192463876095908e-14
84400000	0.004968159729751658	1.9558892967912882e-49	1.5019144343233727e-62	9.940915086342508e-11	5.5951409291119874e-15	0.00006368034129196625	-2.8043384265617366e-20	1.6445257298660027e-16	2.7584701584784356e-14	2.811491169571623e-13	7.192463876095908e-14
84500000	0.004968159729751658	1.9558892967912882e-49	1.5019144343233727e-62	9.940915086342508e-11	5.5951409291119874e-15	0.00006368034129196625	-2.80428284160244e-20	1.6445257298660027e-16	2.7584701584784356e-14	2.811491169571623e-13	7.192463876095908e-14
84600000	0.004968159729751658	1.9558892967912882e-49	1.5019144343233727e-62	9.940915086342508e-11	5.5951409291119874e-15	0.00006368034129196625	-2.804227256643143e-20	1.6445257298660027e-16	2.7584701584784356e-14	2.811491169571623e-13	7.192463876095908e-14
84700000	0.004968159729751658	1.9558892967912882e-49	1.5019144343233727e-62	9.940915086342508e-11	5.5951409291119874e-15	0.00006368034129196625	-2.8041716716838456e-20	1.6445257298660027e-16	2.7584701584784356e-14	2.811491169571623e-13	7.192463876095908e-14
84800000	0.004968159729751658	1.9558892967912882e-49	1.5019144343233727e-62	9.940915086342508e-11	5.5951409291119874e-15	0.00006368034129196625	-2.804116086724549e-20	1.6445257298660027e-16	2.7584701584784356e-14	2.811491169571623e-13	7.192463876095908e-14
84900000	0.004968159729751658	1.9558892967912882e-49	1.5019144343233727e-62	9.940915086342508e-11	5.5951409291119874e-15	0.00006368034129196625	-2.804060501765252e-20	1.6445257298660027e-16	2.7584701584784356e-14	2.811491169571623e-13	7.192463876095908e-14
85000000	0.004968159729751658	1.9558892967912882e-49	1.5019144343233727e-62	9.940915086342508e-11	5.5951409291119874e-15	0.00006368034129196625	-2.8040049168059546e-20	1.6445257298660027e-16	2.7584701584784356e-14	2.811491169571623e-13	7.192463876095908e-14
85100000	0.004968159729751658	1.9558892967912882e-49	1.5019144343233727e-62	9.940915086342508e-11	5.5951409291119874e-15	0.00006368034129196625	-2.803949331846658e-20	1.6445257298660027e-16	2.7584701584784356e-14	2.811491169571623e-13	7.192463876095908e-14
85200000	0.004968159729751658	1.9558892967912882e-49	1.5019144343233727e-62	9.940915086342508e-11	5.5951409291119874e-15	0.00006368034129196625	-2.803893746887361e-20	1.6445257298660027e-16	2.7584701584784356e-14	2.811491169571623e-13	7.192463876095908e-14
85300000	0.004968159729751658	1.9558892967912882e-49	1.5019144343233727e-62	9.940915086342508e-11	5.5951409291119874e-15	0.00006368034129196625	-2.8038381619280636e-20	1.6445257298660027e-16	2.7584701584784356e-14	2.811491169571623e-13	7.192463876095908e-14
85400000	0.004968159729751658	1.9558892967912882e-49	1.5019144343233727e-62	9.940915086342508e-11	5.5951409291119874e-15	0.00006368034129196625	-2.8037825769687664e-20	1.6445257298660027e-16	2.7584701584784356e-14	2.811491169571623e-13	7.192463876095908e-14
85500000	0.004968159729751658	1.9558892967912882e-49	1.5019144343233727e-62	9.940915086342508e-11	5.5951409291119874e-15	0.00006368034129196625	-2.80372699200947e-20	1.6445257298660027e-16	2.7584701584784356e-14	2.811491169571623e-13	7.192463876095908e-14
85600000	0.004968159729751658	1.9558892967912882e-49	1.5019144343233727e-62	9.940915086342508e-11	5.5951409291119874e-15	0.00006368034129196625	-2.8036714070501726e-20	1.6445257298660027e-16	2.7584701584784356e-14	2.811491169571623e-13	7.192463876095908e-14
85700000	0.004968159729751658	1.9558892967912882e-49	1.5019144343233727e-62	9.940915086342508e-11	5.5951409291119874e-15	0.00006368034129196625	-2.8036158220908754e-20	1.6445257298660027e-16	2.7584701584784356e-14	2.811491169571623e-13	7.192463876095908e-14
85800000	0.004968159729751658	1.9558892967912882e-49	1.5019144343233727e-62	9.940915086342508e-11	5.5951409291119874e-15	0.00006368034129196625	-2.803560237131579e-20	1.6445257298660027e-16	2.7584701584784356e-14	2.811491169571623e-13	7.192463876095908e-14
85900000	0.004968159729751658	1.9558892967912882e-49	1.5019144343233727e-62	9.940915086342508e-11	5.5951409291119874e-15	0.00006368034129196625	-2.8035046521722816e-20	1.6445257298660027e-16	2.7584701584784356e-14	2.811491169571623e-13	7.192463876095908e-14
86000000	0.004968159729751658	1.9558892967912882e-49	1.5019144343233727e-62	9.940915086342508e-11	5.5951409291119874e-15	0.00006368034129196625	-2.8034490672129844e-20	1.6445257298660027e-16	2.7584701584784356e-14	2.811491169571623e-13	7.192463876095908e-14
86100000	0.004968159729751658	1.9558892967912882e-49	1.5019144343233727e-62	9.940915086342508e-11	5.5951409291119874e-15	0.00006368034129196625	-2.803393482253688e-20	1.6445257298660027e-16	2.7584701584784356e-14	2.811491169571623e-13	7.192463876095908e-14
86200000	0.004968159729751658	1.9558892967912882e-49	1.5019144343233727e-62	9.940915086342508e-11	5.5951409291119874e-15	0.00006368034129196625	-2.8033378972943906e-20	1.6445257298660027e-16	2.7584701584784356e-14	2.811491169571623e-13	7.192463876095908e-14
86300000	0.004968159729751658	1.9558892967912882e-49	1.5019144343233727e-62	9.940915086342508e-11	5.5951409291119874e-15	0.00006368034129196625	-2.8032823123350934e-20	1.6445257298660027e-16	2.7584701584784356e-14	2.811491169571623e-13	7.192463876095908e-14
86400000	0.004968159729751658	1.9558892967912882e-49	1.5019144343233727e-62	9.940915086342508e-11	5.5951409291119874e-15	0.00006368034129196625	-2.803226727375797e-20	1.6445257298660027e-16	2.7584701584784356e-14	2.811491169571623e-13	7.192463876095908e-14
86500000	0.004968159729751658	1.9558892967912882e-49	1.5019144343233727e-62	9.940915086342508e-11	5.5951409291119874e-15	0.00006368034129196625	-2.8031711424164996e-20	1.6445257298660027e-16	2.7584701584784356e-14	2.811491169571623e-13	7.192463876095908e-14
86600000	0.004968159729751658	1.9558892967912882e-49	1.5019144343233727e-62	9.940915086342508e-11	5.5951409291119874e-15	0.00006368034129196625	-2.8031155574572024e-20	1.6445257298660027e-16	2.7584701584784356e-14	2.811491169571623e-13	7.192463876095908e-14
86700000	0.004968159729751658	1.9558892967912882e-49	1.5019144343233727e-62	9.940915086342508e-11	5.5951409291119874e-15	0.00006368034129196625	-2.803059972497905e-20	1.6445257298660027e-16	2.7584701584784356e-14	2.811491169571623e-13	7.192463876095908e-14
86800000	0.004968159729751658	1.9558892967912882e-49	1.5019144343233727e-62	9.940915086342508e-11	5.5951409291119874e-15	0.00006368034129196625	-2.8030043875386087e-20	1.6445257298660027e-16	2.7584701584784356e-14	2.811491169571623e-13	7.192463876095908e-14
86900000	0.004968159729751658	1.9558892967912882e-49	1.5019144343233727e-62	9.940915086342508e-11	5.5951409291119874e-15	0.00006368034129196625	-2.8029488025793115e-20	1.6445257298660027e-16	2.7584701584784356e-14	2.811491169571623e-13	7.192463876095908e-14
87000000	0.004968159729751658	1.9558892967912882e-49	1.5019144343233727e-62	9.940915086342508e-11	5.5951409291119874e-15	0.00006368034129196625	-2.802893217620014e-20	1.6445257298660027e-16	2.7584701584784356e-14	2.811491169571623e-13	7.192463876095908e-14
87100000	0.004968159729751658	1.9558892967912882e-49	1.5019144343233727e-62	9.940915086342508e-11	5.5951409291119874e-15	0.00006368034129196625	-2.8028376326607177e-20	1.6445257298660027e-16	2.7584701584784356e-14	2.811491169571623e-13	7.192463876095908e-14
87200000	0.004968159729751658	1.9558892967912882e-49	1.5019144343233727e-62	9.940915086342508e-11	5.5951409291119874e-15	0.00006368034129196625	-2.8027820477014205e-20	1.6445257298660027e-16	2.7584701584784356e-14	2.811491169571623e-13	7.192463876095908e-14
87300000	0.004968159729751658	1.9558892967912882e-49	1.5019144343233727e-62	9.940915086342508e-11	5.5951409291119874e-15	0.00006368034129196625	-2.802726462742123e-20	1.6445257298660027e-16	2.7584701584784356e-14	2.811491169571623e-13	7.192463876095908e-14
87400000	0.004968159729751658	1.9558892967912882e-49	1.5019144343233727e-62	9.940915086342508e-11	5.5951409291119874e-15	0.00006368034129196625	-2.8026708777828267e-20	1.6445257298660027e-16	2.7584701584784356e-14	2.811491169571623e-13	7.192463876095908e-14
87500000	0.004968159729751658	1.9558892967912882e-49	1.5019144343233727e-62	9.940915086342508e-11	5.5951409291119874e-15	0.00006368034129196625	-2.8026152928235295e-20	1.6445257298660027e-16	2.7584701584784356e-14	2.811491169571623e-13	7.192463876095908e-14
87600000	0.004968159729751658	1.9558892967912882e-49	1.5019144343233727e-62	9.940915086342508e-11	5.5951409291119874e-15	0.00006368034129196625	-2.802559707864232e-20	1.6445257298660027e-16	2.7584701584784356e-14	2.811491169571623e-13	7.192463876095908e-14
87700000	0.004968159729751658	1.9558892967912882e-49	1.5019144343233727e-62	9.940915086342508e-11	5.5951409291119874e-15	0.00006368034129196625	-2.8025041229049357e-20	1.6445257298660027e-16	2.7584701584784356e-14	2.811491169571623e-13	7.192463876095908e-14
87800000	0.004968159729751658	1.9558892967912882e-49	1.5019144343233727e-62	9.940915086342507e-11	5.5951409291119874e-15	0.00006368034129196625	-2.8024485379456385e-20	1.6445257298660027e-16	2.7584701584784356e-14	2.811491169571623e-13	7.192463876095908e-14
87900000	0.004968159729751658	1.9558892967912882e-49	1.5019144343233727e-62	9.940915086342507e-11	5.5951409291119874e-15	0.00006368034129196623	-2.802392952986341e-20	1.6445257298660027e-16	2.7584701584784356e-14	2.811491169571623e-13	7.192463876095908e-14
88000000	0.004968159729751658	1.9558892967912882e-49	1.5019144343233727e-62	9.940915086342507e-11	5.5951409291119874e-15	0.00006368034129196623	-2.802337368027044e-20	1.6445257298660027e-16	2.7584701584784356e-14	2.811491169571623e-13	7.192463876095908e-14
88100000	0.004968159729751658	1.9558892967912882e-49	1.5019144343233727e-62	9.940915086342507e-11	5.5951409291119874e-15	0.00006368034129196623	-2.8022817830677475e-20	1.6445257298660024e-16	2.7584701584784356e-14	2.811491169571623e-13	7.192463876095908e-14
88200000	0.004968159729751658	1.9558892967912882e-49	1.5019144343233727e-62	9.940915086342507e-11	5.595140929111987e-15	0.00006368034129196623	-2.80222619810845e-20	1.6445257298660024e-16	2.7584701584784356e-14	2.811491169571623e-13	7.192463876095908e-14
88300000	0.004968159729751658	1.9558892967912882e-49	1.5019144343233727e-62	9.940915086342507e-11	5.595140929111987e-15	0.00006368034129196623	-2.802170613149153e-20	1.6445257298660024e-16	2.7584701584784356e-14	2.811491169571623e-13	7.192463876095908e-14
88400000	0.004968159729751658	1.9558892967912882e-49	1.5019144343233727e-62	9.940915086342507e-11	5.595140929111987e-15	0.00006368034129196623	-2.8021150281898565e-20	1.6445257298660024e-16	2.7584701584784356e-14	2.811491169571623e-13	7.192463876095908e-14
88500000	0.004968159729751658	1.9558892967912882e-49	1.5019144343233727e-62	9.940915086342507e-11	5.595140929111987e-15	0.00006368034129196623	-2.8020594432305593e-20	1.6445257298660024e-16	2.7584701584784356e-14	2.811491169571623e-13	7.192463876095908e-14
88600000	0.004968159729751658	1.955889296791288e-49	1.5019144343233727e-62	9.940915086342507e-11	5.595140929111987e-15	0.00006368034129196623	-2.802003858271262e-20	1.6445257298660024e-16	2.7584701584784356e-14	2.811491169571623e-13	7.192463876095908e-14
88700000	0.004968159729751658	1.955889296791288e-49	1.5019144343233727e-62	9.940915086342507e-11	5.595140929111987e-15	0.00006368034129196623	-2.8019482733119655e-20	1.6445257298660024e-16	2.7584701584784356e-14	2.811491169571623e-13	7.192463876095908e-14
88800000	0.004968159729751658	1.955889296791288e-49	1.5019144343233727e-62	9.940915086342507e-11	5.595140929111987e-15	0.00006368034129196623	-2.8018926883526683e-20	1.6445257298660024e-16	2.7584701584784356e-14	2.811491169571623e-13	7.192463876095908e-14
88900000	0.004968159729751658	1.955889296791288e-49	1.5019144343233727e-62	9.940915086342507e-11	5.595140929111987e-15	0.00006368034129196623	-2.801837103393371e-20	1.6445257298660024e-16	2.7584701584784356e-14	2.811491169571623e-13	7.192463876095908e-14
89000000	0.004968159729751658	1.955889296791288e-49	1.5019144343233727e-62	9.940915086342507e-11	5.595140929111987e-15	0.00006368034129196623	-2.8017815184340745e-20	1.6445257298660024e-16	2.7584701584784356e-14	2.811491169571623e-13	7.192463876095908e-14
89100000	0.004968159729751658	1.955889296791288e-49	1.5019144343233727e-62	9.940915086342507e-11	5.595140929111987e-15	0.00006368034129196623	-2.8017259334747773e-20	1.6445257298660024e-16	2.7584701584784356e-14	2.811491169571623e-13	7.192463876095908e-14
89200000	0.004968159729751658	1.955889296791288e-49	1.5019144343233727e-62	9.940915086342507e-11	5.595140929111987e-15	0.00006368034129196623	-2.80167034851548e-20	1.6445257298660024e-16	2.7584701584784356e-14	2.811491169571623e-13	7.192463876095908e-14
89300000	0.004968159729751658	1.955889296791288e-49	1.5019144343233727e-62	9.940915086342507e-11	5.595140929111987e-15	0.00006368034129196623	-2.801614763556183e-20	1.6445257298660024e-16	2.7584701584784356e-14	2.811491169571623e-13	7.192463876095908e-14
89400000	0.004968159729751658	1.955889296791288e-49	1.5019144343233727e-62	9.940915086342507e-11	5.595140929111987e-15	0.00006368034129196623	-2.8015591785968863e-20	1.6445257298660024e-16	2.7584701584784356e-14	2.811491169571623e-13	7.192463876095908e-14
89500000	0.004968159729751658	1.955889296791288e-49	1.5019144343233727e-62	9.940915086342507e-11	5.595140929111987e-15	0.00006368034129196623	-2.801503593637589e-20	1.6445257298660024e-16	2.7584701584784356e-14	2.811491169571623e-13	7.192463876095908e-14
89600000	0.004968159729751658	1.955889296791288e-49	1.5019144343233727e-62	9.940915086342507e-11	5.595140929111987e-15	0.00006368034129196623	-2.801448008678292e-20	1.6445257298660024e-16	2.7584701584784356e-14	2.811491169571623e-13	7.192463876095908e-14
89700000	0.004968159729751658	1.955889296791288e-49	1.5019144343233727e-62	9.940915086342507e-11	5.595140929111987e-15	0.00006368034129196623	-2.8013924237189953e-20	1.6445257298660024e-16	2.7584701584784356e-14	2.811491169571623e-13	7.192463876095908e-14
89800000	0.004968159729751658	1.955889296791288e-49	1.5019144343233727e-62	9.940915086342507e-11	5.595140929111987e-15	0.00006368034129196623	-2.801336838759698e-20	1.6445257298660024e-16	2.7584701584784356e-14	2.811491169571623e-13	7.192463876095908e-14
89900000	0.004968159729751658	1.955889296791288e-49	1.5019144343233727e-62	9.940915086342507e-11	5.595140929111987e-15	0.00006368034129196623	-2.801281253800401e-20	1.6445257298660024e-16	2.7584701584784356e-14	2.811491169571623e-13	7.192463876095908e-14
90000000	0.004968159729751658	1.955889296791288e-49	1.5019144343233727e-62	9.940915086342507e-11	5.595140929111987e-15	0.00006368034129196623	-2.8012256688411044e-20	1.6445257298660024e-16	2.7584701584784356e-14	2.811491169571623e-13	7.192463876095908e-14
90100000	0.004968159729751658	1.955889296791288e-49	1.5019144343233727e-62	9.940915086342507e-11	5.595140929111987e-15	0.00006368034129196623	-2.801170083881807e-20	1.6445257298660024e-16	2.7584701584784356e-14	2.811491169571623e-13	7.192463876095908e-14
90200000	0.004968159729751658	1.955889296791288e-49	1.5019144343233727e-62	9.940915086342507e-11	5.595140929111987e-15	0.00006368034129196623	-2.80111449892251e-20	1.6445257298660024e-16	2.7584701584784356e-14	2.811491169571623e-13	7.192463876095908e-14
90300000	0.004968159729751658	1.955889296791288e-49	1.5019144343233727e-62	9.940915086342507e-11	5.595140929111987e-15	0.00006368034129196623	-2.801058913963213e-20	1.6445257298660024e-16	2.7584701584784356e-14	2.811491169571623e-13	7.192463876095908e-14
90400000	0.004968159729751658	1.955889296791288e-49	1.5019144343233727e-62	9.940915086342507e-11	5.595140929111987e-15	0.00006368034129196623	-2.801003329003916e-20	1.6445257298660024e-16	2.7584701584784356e-14	2.811491169571623e-13	7.192463876095908e-14
90500000	0.004968159729751658	1.955889296791288e-49	1.5019144343233727e-62	9.940915086342507e-11	5.595140929111987e-15	0.00006368034129196623	-2.800947744044619e-20	1.6445257298660024e-16	2.7584701584784356e-14	2.811491169571623e-13	7.192463876095908e-14
90600000	0.004968159729751658	1.955889296791288e-49	1.5019144343233727e-62	9.940915086342507e-11	5.595140929111987e-15	0.00006368034129196623	-2.800892159085322e-20	1.6445257298660024e-16	2.7584701584784356e-14	2.811491169571623e-13	7.192463876095908e-14
90700000	0.004968159729751658	1.955889296791288e-49	1.5019144343233727e-62	9.940915086342507e-11	5.595140929111987e-15	0.00006368034129196623	-2.800836574126025e-20	1.6445257298660024e-16	2.7584701584784356e-14	2.811491169571623e-13	7.192463876095908e-14
90800000	0.004968159729751658	1.955889296791288e-49	1.5019144343233727e-62	9.940915086342507e-11	5.595140929111987e-15	0.00006368034129196623	-2.800780989166728e-20	1.6445257298660024e-16	2.7584701584784356e-14	2.811491169571623e-13	7.192463876095908e-14
90900000	0.004968159729751658	1.955889296791288e-49	1.5019144343233727e-62	9.940915086342507e-11	5.595140929111987e-15	0.00006368034129196623	-2.800725404207431e-20	1.6445257298660024e-16	2.7584701584784356e-14	2.811491169571623e-13	7.192463876095908e-14
91000000	0.004968159729751658	1.955889296791288e-49	1.5019144343233727e-62	9.940915086342507e-11	5.595140929111987e-15	0.00006368034129196623	-2.800669819248134e-20	1.6445257298660024e-16	2.7584701584784356e-14	2.811491169571623e-13	7.192463876095908e-14
91100000	0.004968159729751658	1.955889296791288e-49	1.5019144343233727e-62	9.940915086342507e-11	5.595140929111987e-15	0.00006368034129196623	-2.800614234288837e-20	1.6445257298660024e-16	2.7584701584784356e-14	2.811491169571623e-13	7.192463876095908e-14
91200000	0.004968159729751658	1.955889296791288e-49	1.5019144343233727e-62	9.940915086342507e-11	5.595140929111987e-15	0.00006368034129196623	-2.80055864932954e-20	1.6445257298660024e-16	2.7584701584784356e-14	2.811491169571623e-13	7.192463876095908e-14
91300000	0.004968159729751658	1.955889296791288e-49	1.5019144343233727e-62	9.940915086342507e-11	5.595140929111987e-15	0.00006368034129196623	-2.800503064370243e-20	1.6445257298660024e-16	2.7584701584784356e-14	2.811491169571623e-13	7.192463876095908e-14
91400000	0.004968159729751658	1.955889296791288e-49	1.5019144343233727e-62	9.940915086342507e-11	5.595140929111987e-15	0.00006368034129196623	-2.800447479410946e-20	1.6445257298660024e-16	2.7584701584784356e-14	2.811491169571623e-13	7.192463876095908e-14
91500000	0.004968159729751658	1.955889296791288e-49	1.5019144343233727e-62	9.940915086342507e-11	5.595140929111987e-15	0.00006368034129196623	-2.800391894451649e-20	1.6445257298660024e-16	2.7584701584784356e-14	2.811491169571623e-13	7.192463876095908e-14
91600000	0.004968159729751658	1.955889296791288e-49	1.5019144343233727e-62	9.940915086342507e-11	5.595140929111987e-15	0.00006368034129196623	-2.8003363094923516e-20	1.6445257298660024e-16	2.7584701584784356e-14	2.811491169571623e-13	7.192463876095908e-14
91700000	0.004968159729751658	1.955889296791288e-49	1.5019144343233727e-62	9.940915086342507e-11	5.595140929111987e-15	0.00006368034129196623	-2.800280724533055e-20	1.6445257298660024e-16	2.7584701584784356e-14	2.811491169571623e-13	7.192463876095908e-14
91800000	0.004968159729751658	1.955889296791288e-49	1.5019144343233727e-62	9.940915086342507e-11	5.595140929111987e-15	0.00006368034129196623	-2.800225139573758e-20	1.6445257298660024e-16	2.7584701584784356e-14	2.811491169571623e-13	7.192463876095908e-14
91900000	0.004968159729751658	1.955889296791288e-49	1.5019144343233727e-62	9.940915086342507e-11	5.595140929111987e-15	0.00006368034129196623	-2.8001695546144606e-20	1.6445257298660024e-16	2.7584701584784356e-14	2.811491169571623e-13	7.192463876095908e-14
92000000	0.004968159729751658	1.955889296791288e-49	1.5019144343233727e-62	9.940915086342507e-11	5.595140929111987e-15	0.00006368034129196623	-2.800113969655164e-20	1.6445257298660024e-16	2.7584701584784356e-14	2.811491169571623e-13	7.192463876095908e-14
92100000	0.004968159729751658	1.955889296791288e-49	1.5019144343233727e-62	9.940915086342507e-11	5.595140929111987e-15	0.00006368034129196623	-2.800058384695867e-20	1.6445257298660024e-16	2.7584701584784356e-14	2.811491169571623e-13	7.192463876095908e-14
92200000	0.004968159729751658	1.955889296791288e-49	1.5019144343233727e-62	9.940915086342507e-11	5.595140929111987e-15	0.00006368034129196623	-2.8000027997365696e-20	1.6445257298660024e-16	2.7584701584784356e-14	2.811491169571623e-13	7.192463876095908e-14
92300000	0.004968159729751658	1.955889296791288e-49	1.5019144343233727e-62	9.940915086342507e-11	5.595140929111987e-15	0.00006368034129196623	-2.799947214777273e-20	1.6445257298660024e-16	2.7584701584784356e-14	2.811491169571623e-13	7.192463876095908e-14
92400000	0.004968159729751658	1.955889296791288e-49	1.5019144343233727e-62	9.940915086342507e-11	5.595140929111987e-15	0.00006368034129196623	-2.799891629817976e-20	1.6445257298660024e-16	2.7584701584784356e-14	2.811491169571623e-13	7.192463876095908e-14
92500000	0.004968159729751658	1.955889296791288e-49	1.5019144343233727e-62	9.940915086342507e-11	5.595140929111987e-15	0.00006368034129196623	-2.7998360448586786e-20	1.6445257298660024e-16	2.7584701584784356e-14	2.811491169571623e-13	7.192463876095908e-14
92600000	0.004968159729751658	1.955889296791288e-49	1.5019144343233727e-62	9.940915086342507e-11	5.595140929111987e-15	0.00006368034129196623	-2.7997804598993814e-20	1.6445257298660024e-16	2.7584701584784356e-14	2.811491169571623e-13	7.192463876095908e-14
92700000	0.004968159729751658	1.955889296791288e-49	1.5019144343233727e-62	9.940915086342507e-11	5.595140929111987e-15	0.00006368034129196623	-2.799724874940085e-20	1.6445257298660024e-16	2.7584701584784356e-14	2.811491169571623e-13	7.192463876095908e-14
92800000	0.004968159729751658	1.955889296791288e-49	1.5019144343233727e-62	9.940915086342507e-11	5.595140929111987e-15	0.00006368034129196623	-2.7996692899807876e-20	1.6445257298660024e-16	2.7584701584784356e-14	2.811491169571623e-13	7.192463876095908e-14
92900000	0.004968159729751658	1.955889296791288e-49	1.5019144343233727e-62	9.940915086342507e-11	5.595140929111987e-15	0.00006368034129196623	-2.7996137050214904e-20	1.6445257298660024e-16	2.7584701584784356e-14	2.811491169571623e-13	7.192463876095908e-14
93000000	0.004968159729751658	1.955889296791288e-49	1.5019144343233727e-62	9.940915086342507e-11	5.595140929111987e-15	0.00006368034129196623	-2.799558120062194e-20	1.6445257298660024e-16	2.7584701584784356e-14	2.811491169571623e-13	7.192463876095908e-14
93100000	0.004968159729751658	1.955889296791288e-49	1.5019144343233727e-62	9.940915086342507e-11	5.595140929111987e-15	0.00006368034129196623	-2.7995025351028966e-20	1.6445257298660024e-16	2.7584701584784356e-14	2.811491169571623e-13	7.192463876095908e-14
93200000	0.004968159729751658	1.955889296791288e-49	1.5019144343233727e-62	9.940915086342507e-11	5.595140929111987e-15	0.00006368034129196623	-2.7994469501435994e-20	1.6445257298660024e-16	2.7584701584784356e-14	2.811491169571623e-13	7.192463876095908e-14
93300000	0.004968159729751658	1.955889296791288e-49	1.5019144343233727e-62	9.940915086342507e-11	5.595140929111987e-15	0.00006368034129196623	-2.799391365184303e-20	1.6445257298660024e-16	2.7584701584784356e-14	2.811491169571623e-13	7.192463876095908e-14
93400000	0.004968159729751658	1.955889296791288e-49	1.5019144343233727e-62	9.940915086342507e-11	5.595140929111987e-15	0.00006368034129196623	-2.7993357802250057e-20	1.6445257298660024e-16	2.7584701584784356e-14	2.811491169571623e-13	7.192463876095908e-14
93500000	0.004968159729751658	1.955889296791288e-49	1.5019144343233727e-62	9.940915086342507e-11	5.595140929111987e-15	0.00006368034129196623	-2.7992801952657085e-20	1.6445257298660024e-16	2.7584701584784356e-14	2.811491169571623e-13	7.192463876095908e-14
93600000	0.004968159729751658	1.955889296791288e-49	1.5019144343233727e-62	9.940915086342507e-11	5.595140929111987e-15	0.00006368034129196623	-2.799224610306411e-20	1.6445257298660024e-16	2.7584701584784356e-14	2.811491169571623e-13	7.192463876095908e-14
93700000	0.004968159729751658	1.955889296791288e-49	1.5019144343233727e-62	9.940915086342507e-11	5.595140929111987e-15	0.00006368034129196623	-2.7991690253471147e-20	1.6445257298660024e-16	2.7584701584784356e-14	2.811491169571623e-13	7.192463876095908e-14
93800000	0.004968159729751658	1.955889296791288e-49	1.5019144343233727e-62	9.940915086342507e-11	5.595140929111987e-15	0.00006368034129196623	-2.7991134403878175e-20	1.6445257298660024e-16	2.7584701584784356e-14	2.811491169571623e-13	7.192463876095908e-14
93900000	0.004968159729751658	1.9558892967912875e-49	1.5019144343233727e-62	9.940915086342507e-11	5.595140929111987e-15	0.00006368034129196623	-2.79905785542852e-20	1.6445257298660024e-16	2.7584701584784356e-14	2.811491169571623e-13	7.192463876095908e-14
94000000	0.004968159729751658	1.9558892967912875e-49	1.5019144343233727e-62	9.940915086342507e-11	5.595140929111987e-15	0.00006368034129196623	-2.7990022704692237e-20	1.6445257298660024e-16	2.7584701584784356e-14	2.811491169571623e-13	7.192463876095908e-14
94100000	0.004968159729751658	1.9558892967912875e-49	1.5019144343233727e-62	9.940915086342507e-11	5.595140929111987e-15	0.00006368034129196623	-2.7989466855099265e-20	1.6445257298660024e-16	2.7584701584784356e-14	2.811491169571623e-13	7.192463876095908e-14
94200000	0.004968159729751658	1.9558892967912875e-49	1.5019144343233727e-62	9.940915086342507e-11	5.595140929111987e-15	0.00006368034129196623	-2.798891100550629e-20	1.6445257298660024e-16	2.7584701584784356e-14	2.811491169571623e-13	7.192463876095908e-14
94300000	0.004968159729751658	1.9558892967912875e-49	1.5019144343233727e-62	9.940915086342507e-11	5.595140929111987e-15	0.00006368034129196623	-2.7988355155913327e-20	1.6445257298660024e-16	2.7584701584784356e-14	2.811491169571623e-13	7.192463876095908e-14
94400000	0.004968159729751658	1.9558892967912875e-49	1.5019144343233727e-62	9.940915086342507e-11	5.595140929111987e-15	0.00006368034129196623	-2.7987799306320355e-20	1.6445257298660024e-16	2.7584701584784356e-14	2.811491169571623e-13	7.192463876095908e-14
94500000	0.004968159729751658	1.9558892967912875e-49	1.5019144343233727e-62	9.940915086342507e-11	5.595140929111987e-15	0.00006368034129196623	-2.798724345672738e-20	1.6445257298660024e-16	2.7584701584784356e-14	2.811491169571623e-13	7.192463876095908e-14
94600000	0.004968159729751658	1.9558892967912875e-49	1.5019144343233727e-62	9.940915086342507e-11	5.595140929111987e-15	0.00006368034129196623	-2.7986687607134417e-20	1.6445257298660024e-16	2.7584701584784356e-14	2.811491169571623e-13	7.192463876095908e-14
94700000	0.004968159729751658	1.9558892967912875e-49	1.5019144343233727e-62	9.940915086342507e-11	5.595140929111987e-15	0.00006368034129196623	-2.7986131757541445e-20	1.6445257298660024e-16	2.7584701584784356e-14	2.811491169571623e-13	7.192463876095908e-14
94800000	0.004968159729751658	1.9558892967912875e-49	1.5019144343233727e-62	9.940915086342507e-11	5.595140929111987e-15	0.00006368034129196623	-2.798557590794847e-20	1.6445257298660024e-16	2.7584701584784356e-14	2.811491169571623e-13	7.192463876095908e-14
94900000	0.004968159729751658	1.9558892967912875e-49	1.5019144343233727e-62	9.940915086342507e-11	5.595140929111987e-15	0.00006368034129196623	-2.79850200583555e-20	1.6445257298660024e-16	2.7584701584784356e-14	2.811491169571623e-13	7.192463876095908e-14
95000000	0.004968159729751658	1.9558892967912875e-49	1.5019144343233727e-62	9.940915086342507e-11	5.595140929111987e-15	0.00006368034129196623	-2.7984464208762535e-20	1.6445257298660024e-16	2.7584701584784356e-14	2.811491169571623e-13	7.192463876095908e-14
95100000	0.004968159729751658	1.9558892967912875e-49	1.5019144343233727e-62	9.940915086342507e-11	5.595140929111987e-15	0.00006368034129196623	-2.7983908359169563e-20	1.6445257298660024e-16	2.7584701584784356e-14	2.811491169571623e-13	7.192463876095908e-14
95200000	0.004968159729751658	1.9558892967912875e-49	1.5019144343233727e-62	9.940915086342507e-11	5.595140929111987e-15	0.00006368034129196623	-2.798335250957659e-20	1.6445257298660024e-16	2.7584701584784356e-14	2.811491169571623e-13	7.192463876095908e-14
95300000	0.004968159729751658	1.9558892967912875e-49	1.5019144343233727e-62	9.940915086342507e-11	5.595140929111987e-15	0.00006368034129196623	-2.7982796659983625e-20	1.6445257298660024e-16	2.7584701584784356e-14	2.811491169571623e-13	7.192463876095908e-14
95400000	0.004968159729751658	1.9558892967912875e-49	1.5019144343233727e-62	9.940915086342507e-11	5.595140929111987e-15	0.00006368034129196623	-2.7982240810390653e-20	1.6445257298660024e-16	2.7584701584784356e-14	2.811491169571623e-13	7.192463876095908e-14
95500000	0.004968159729751658	1.9558892967912875e-49	1.5019144343233727e-62	9.940915086342507e-11	5.595140929111987e-15	0.00006368034129196623	-2.798168496079768e-20	1.6445257298660024e-16	2.7584701584784356e-14	2.811491169571623e-13	7.192463876095908e-14
95600000	0.004968159729751658	1.9558892967912875e-49	1.5019144343233727e-62	9.940915086342507e-11	5.595140929111987e-15	0.00006368034129196623	-2.7981129111204715e-20	1.6445257298660024e-16	2.7584701584784356e-14	2.811491169571623e-13	7.192463876095908e-14
95700000	0.004968159729751658	1.9558892967912875e-49	1.5019144343233727e-62	9.940915086342507e-11	5.595140929111987e-15	0.00006368034129196623	-2.7980573261611743e-20	1.6445257298660024e-16	2.7584701584784356e-14	2.811491169571623e-13	7.192463876095908e-14
95800000	0.004968159729751658	1.9558892967912875e-49	1.5019144343233727e-62	9.940915086342507e-11	5.595140929111987e-15	0.00006368034129196623	-2.798001741201877e-20	1.6445257298660024e-16	2.7584701584784356e-14	2.811491169571623e-13	7.192463876095908e-14
95900000	0.004968159729751658	1.9558892967912875e-49	1.5019144343233727e-62	9.940915086342507e-11	5.595140929111987e-15	0.00006368034129196623	-2.7979461562425805e-20	1.6445257298660024e-16	2.7584701584784356e-14	2.811491169571623e-13	7.192463876095908e-14
96000000	0.004968159729751658	1.9558892967912875e-49	1.5019144343233727e-62	9.940915086342507e-11	5.595140929111987e-15	0.00006368034129196623	-2.7978905712832833e-20	1.6445257298660024e-16	2.7584701584784356e-14	2.811491169571623e-13	7.192463876095908e-14
96100000	0.004968159729751658	1.9558892967912875e-49	1.5019144343233727e-62	9.940915086342507e-11	5.595140929111987e-15	0.00006368034129196623	-2.797834986323986e-20	1.6445257298660024e-16	2.7584701584784353e-14	2.811491169571623e-13	7.192463876095908e-14
96200000	0.004968159729751658	1.9558892967912875e-49	1.5019144343233727e-62	9.940915086342507e-11	5.595140929111987e-15	0.00006368034129196623	-2.797779401364689e-20	1.6445257298660024e-16	2.7584701584784353e-14	2.811491169571623e-13	7.192463876095908e-14
96300000	0.004968159729751658	1.955889296791287e-49	1.5019144343233727e-62	9.940915086342507e-11	5.595140929111987e-15	0.00006368034129196623	-2.7977238164053923e-20	1.6445257298660024e-16	2.7584701584784353e-14	2.811491169571623e-13	7.192463876095908e-14
96400000	0.004968159729751658	1.955889296791287e-49	1.5019144343233727e-62	9.940915086342507e-11	5.595140929111987e-15	0.00006368034129196623	-2.797668231446095e-20	1.6445257298660024e-16	2.7584701584784353e-14	2.811491169571623e-13	7.192463876095908e-14
96500000	0.004968159729751658	1.955889296791287e-49	1.5019144343233727e-62	9.940915086342507e-11	5.595140929111987e-15	0.00006368034129196623	-2.797612646486798e-20	1.6445257298660024e-16	2.7584701584784353e-14	2.811491169571623e-13	7.192463876095908e-14
96600000	0.004968159729751658	1.955889296791287e-49	1.5019144343233727e-62	9.940915086342508e-11	5.595140929111987e-15	0.00006368034129196623	-2.7975570615275014e-20	1.6445257298660024e-16	2.7584701584784353e-14	2.811491169571623e-13	7.192463876095908e-14
96700000	0.004968159729751658	1.955889296791287e-49	1.5019144343233727e-62	9.940915086342508e-11	5.595140929111987e-15	0.00006368034129196623	-2.797501476568204e-20	1.6445257298660024e-16	2.7584701584784353e-14	2.811491169571623e-13	7.192463876095908e-14
96800000	0.004968159729751658	1.955889296791287e-49	1.5019144343233727e-62	9.940915086342508e-11	5.595140929111987e-15	0.00006368034129196623	-2.797445891608907e-20	1.6445257298660024e-16	2.7584701584784353e-14	2.811491169571623e-13	7.192463876095908e-14
96900000	0.004968159729751658	1.955889296791287e-49	1.5019144343233727e-62	9.940915086342508e-11	5.595140929111987e-15	0.00006368034129196623	-2.7973903066496104e-20	1.6445257298660027e-16	2.7584701584784353e-14	2.811491169571623e-13	7.192463876095908e-14
97000000	0.004968159729751658	1.955889296791287e-49	1.5019144343233727e-62	9.940915086342508e-11	5.595140929111987e-15	0.00006368034129196623	-2.797334721690313e-20	1.6445257298660027e-16	2.7584701584784353e-14	2.811491169571623e-13	7.192463876095908e-14
97100000	0.004968159729751658	1.955889296791287e-49	1.5019144343233727e-62	9.940915086342508e-11	5.595140929111987e-15	0.00006368034129196623	-2.797279136731016e-20	1.6445257298660027e-16	2.7584701584784353e-14	2.811491169571623e-13	7.192463876095908e-14
97200000	0.004968159729751658	1.955889296791287e-49	1.5019144343233727e-62	9.940915086342508e-11	5.595140929111987e-15	0.00006368034129196623	-2.797223551771719e-20	1.6445257298660027e-16	2.7584701584784353e-14	2.811491169571623e-13	7.192463876095908e-14
97300000	0.004968159729751658	1.955889296791287e-49	1.5019144343233727e-62	9.940915086342508e-11	5.595140929111987e-15	0.00006368034129196623	-2.797167966812422e-20	1.6445257298660027e-16	2.7584701584784353e-14	2.811491169571623e-13	7.192463876095908e-14
97400000	0.004968159729751658	1.955889296791287e-49	1.5019144343233727e-62	9.940915086342508e-11	5.595140929111987e-15	0.00006368034129196623	-2.797112381853125e-20	1.6445257298660027e-16	2.7584701584784353e-14	2.811491169571623e-13	7.192463876095908e-14
97500000	0.004968159729751658	1.955889296791287e-49	1.5019144343233727e-62	9.940915086342508e-11	5.595140929111987e-15	0.00006368034129196623	-2.797056796893828e-20	1.6445257298660027e-16	2.7584701584784353e-14	2.811491169571623e-13	7.192463876095908e-14
97600000	0.004968159729751658	1.955889296791287e-49	1.5019144343233727e-62	9.940915086342508e-11	5.595140929111987e-15	0.00006368034129196623	-2.797001211934531e-20	1.6445257298660027e-16	2.7584701584784353e-14	2.811491169571623e-13	7.192463876095908e-14
97700000	0.004968159729751658	1.955889296791287e-49	1.5019144343233727e-62	9.940915086342508e-11	5.595140929111987e-15	0.00006368034129196623	-2.796945626975234e-20	1.6445257298660027e-16	2.7584701584784353e-14	2.811491169571623e-13	7.192463876095908e-14
97800000	0.004968159729751658	1.955889296791287e-49	1.5019144343233727e-62	9.940915086342508e-11	5.595140929111987e-15	0.00006368034129196623	-2.796890042015937e-20	1.6445257298660027e-16	2.7584701584784353e-14	2.811491169571623e-13	7.192463876095908e-14
97900000	0.004968159729751658	1.955889296791287e-49	1.5019144343233727e-62	9.940915086342508e-11	5.595140929111987e-15	0.00006368034129196623	-2.79683445705664e-20	1.6445257298660027e-16	2.7584701584784353e-14	2.811491169571623e-13	7.192463876095908e-14
98000000	0.004968159729751658	1.955889296791287e-49	1.5019144343233727e-62	9.940915086342508e-11	5.595140929111987e-15	0.00006368034129196623	-2.796778872097343e-20	1.6445257298660027e-16	2.7584701584784353e-14	2.811491169571623e-13	7.192463876095908e-14
98100000	0.004968159729751658	1.955889296791287e-49	1.5019144343233727e-62	9.940915086342508e-11	5.595140929111987e-15	0.00006368034129196623	-2.796723287138046e-20	1.6445257298660027e-16	2.7584701584784353e-14	2.811491169571623e-13	7.192463876095908e-14
98200000	0.004968159729751658	1.955889296791287e-49	1.5019144343233727e-62	9.940915086342508e-11	5.595140929111987e-15	0.00006368034129196623	-2.796667702178749e-20	1.6445257298660027e-16	2.7584701584784353e-14	2.811491169571623e-13	7.192463876095908e-14
98300000	0.004968159729751658	1.955889296791287e-49	1.5019144343233727e-62	9.940915086342508e-11	5.595140929111987e-15	0.00006368034129196623	-2.796612117219452e-20	1.6445257298660027e-16	2.7584701584784353e-14	2.811491169571623e-13	7.192463876095908e-14
98400000	0.004968159729751658	1.955889296791287e-49	1.5019144343233727e-62	9.940915086342508e-11	5.595140929111987e-15	0.00006368034129196623	-2.796556532260155e-20	1.6445257298660027e-16	2.7584701584784353e-14	2.811491169571623e-13	7.192463876095908e-14
98500000	0.004968159729751658	1.955889296791287e-49	1.5019144343233727e-62	9.940915086342508e-11	5.595140929111987e-15	0.00006368034129196623	-2.7965009473008576e-20	1.6445257298660027e-16	2.7584701584784353e-14	2.811491169571623e-13	7.192463876095908e-14
98600000	0.004968159729751658	1.9558892967912867e-49	1.5019144343233727e-62	9.940915086342508e-11	5.595140929111987e-15	0.00006368034129196623	-2.796445362341561e-20	1.6445257298660027e-16	2.7584701584784353e-14	2.811491169571623e-13	7.192463876095908e-14
98700000	0.004968159729751658	1.9558892967912867e-49	1.5019144343233727e-62	9.940915086342508e-11	5.595140929111987e-15	0.00006368034129196623	-2.796389777382264e-20	1.6445257298660027e-16	2.7584701584784353e-14	2.811491169571623e-13	7.192463876095908e-14
98800000	0.004968159729751658	1.9558892967912867e-49	1.5019144343233727e-62	9.940915086342508e-11	5.595140929111987e-15	0.00006368034129196623	-2.7963341924229666e-20	1.6445257298660027e-16	2.7584701584784353e-14	2.811491169571623e-13	7.192463876095908e-14
98900000	0.004968159729751658	1.9558892967912867e-49	1.5019144343233727e-62	9.940915086342508e-11	5.595140929111987e-15	0.00006368034129196623	-2.79627860746367e-20	1.6445257298660027e-16	2.7584701584784353e-14	2.811491169571623e-13	7.192463876095908e-14
99000000	0.004968159729751658	1.9558892967912867e-49	1.5019144343233727e-62	9.940915086342508e-11	5.595140929111987e-15	0.00006368034129196623	-2.796223022504373e-20	1.6445257298660027e-16	2.7584701584784353e-14	2.811491169571623e-13	7.192463876095908e-14
99100000	0.004968159729751658	1.9558892967912867e-49	1.5019144343233727e-62	9.940915086342508e-11	5.595140929111987e-15	0.00006368034129196623	-2.7961674375450756e-20	1.6445257298660027e-16	2.7584701584784353e-14	2.811491169571623e-13	7.192463876095908e-14
99200000	0.004968159729751658	1.9558892967912867e-49	1.5019144343233727e-62	9.940915086342508e-11	5.595140929111987e-15	0.00006368034129196623	-2.796111852585779e-20	1.6445257298660027e-16	2.7584701584784353e-14	2.811491169571623e-13	7.192463876095908e-14
99300000	0.004968159729751658	1.9558892967912867e-49	1.5019144343233727e-62	9.940915086342508e-11	5.595140929111987e-15	0.00006368034129196623	-2.796056267626482e-20	1.6445257298660027e-16	2.7584701584784353e-14	2.811491169571623e-13	7.192463876095908e-14
99400000	0.004968159729751658	1.9558892967912867e-49	1.5019144343233727e-62	9.940915086342508e-11	5.595140929111987e-15	0.00006368034129196623	-2.7960006826671846e-20	1.6445257298660027e-16	2.7584701584784353e-14	2.811491169571623e-13	7.192463876095908e-14
99500000	0.004968159729751658	1.9558892967912867e-49	1.5019144343233727e-62	9.940915086342508e-11	5.595140929111987e-15	0.00006368034129196623	-2.7959450977078874e-20	1.6445257298660027e-16	2.7584701584784353e-14	2.811491169571623e-13	7.192463876095908e-14
99600000	0.004968159729751658	1.9558892967912867e-49	1.5019144343233727e-62	9.940915086342508e-11	5.595140929111987e-15	0.00006368034129196623	-2.795889512748591e-20	1.6445257298660027e-16	2.7584701584784353e-14	2.811491169571623e-13	7.192463876095908e-14
99700000	0.004968159729751658	1.9558892967912867e-49	1.5019144343233727e-62	9.940915086342508e-11	5.595140929111987e-15	0.00006368034129196623	-2.7958339277892936e-20	1.6445257298660027e-16	2.7584701584784353e-14	2.811491169571623e-13	7.192463876095908e-14
99800000	0.004968159729751658	1.9558892967912867e-49	1.5019144343233727e-62	9.940915086342508e-11	5.595140929111987e-15	0.00006368034129196623	-2.7957783428299964e-20	1.6445257298660027e-16	2.7584701584784353e-14	2.811491169571623e-13	7.192463876095908e-14
99900000	0.004968159729751658	1.9558892967912867e-49	1.5019144343233727e-62	9.940915086342508e-11	5.595140929111987e-15	0.00006368034129196623	-2.7957227578707e-20	1.6445257298660027e-16	2.7584701584784353e-14	2.811491169571623e-13	7.192463876095908e-14
100000000	0.004968159729751658	1.9558892967912867e-49	1.5019144343233727e-62	9.940915086342508e-11	5.595140929111987e-15	0.00006368034129196623	-2.7956671729114027e-20	1.6445257298660027e-16	2.7584701584784353e-14	2.811491169571623e-13	7.192463876095908e-14
