# Supplementary material for: Thermodynamics Underpinning the Microbial Community‐Level Nitrogen Energy Metabolism
Source: Environ Microbiol. 2025 Feb 16;27(2):e70055. doi: 10.1111/1462-2920.70055 (PMC11830459; doi:10.1111/1462-2920.70055)
Supplement: Supplementary file 1 — Data S1. [file EMI-27-e70055-s001.zip › SI/Nnetwork/Results/kdef_-10/Iin_-5/p_0.2/O2_-9._H_-9.5.csv]

time	N2	N2H4	N2H5	N2O	NH2OH	NH3	NH3OH	NH4	NO	NO2	NO3
0	0.00001	0.00001	0.00001	0.00001	0.00001	0.00001	0.00001	0.00001	0.00001	0.00001	0.00001
100000	0.004518733102880843	-1.06694201293584e-20	-5.015398539709118e-19	4.787581648689481e-12	1.3398050130382712e-14	0.0009625337846313509	-3.1955388747246467e-21	2.4857138169133298e-18	6.9746596694164e-16	1.6927238766164906e-14	7.724626114104635e-16
200000	0.004518733102880844	-1.06694201293584e-20	-5.015398539709118e-19	4.787581648689482e-12	1.3398050130391027e-14	0.000962533784631351	-4.584392171341694e-21	2.4857150734228033e-18	6.974659669416397e-16	1.692723876762009e-14	7.724626114503581e-16
300000	0.004518733102880844	-1.06694201293584e-20	-5.015398539709118e-19	4.787581648689482e-12	1.33980501303902e-14	0.0009625337846313509	-4.584390850478819e-21	2.4857149487600882e-18	6.974659669416398e-16	1.692723876747576e-14	7.724626114481576e-16
400000	0.004518733102880844	-1.06694201293584e-20	-5.015398539709118e-19	4.787581648689482e-12	1.3398050130389974e-14	0.0009625337846313509	-4.584389529615945e-21	2.4857149146517684e-18	6.974659669416399e-16	1.692723876743627e-14	7.724626114475553e-16
500000	0.004518733102880845	-1.06694201293584e-20	-5.015398539709118e-19	4.787581648689481e-12	1.339805013038997e-14	0.000962533784631351	-4.584388208753071e-21	2.4857149139105207e-18	6.974659669416398e-16	1.6927238767435414e-14	7.724626114475425e-16
600000	0.004518733102880845	-1.06694201293584e-20	-5.015398539709118e-19	4.787581648689481e-12	1.339805013038997e-14	0.000962533784631351	-4.584386887890197e-21	2.4857149138096466e-18	6.974659669416398e-16	1.6927238767435297e-14	7.724626114475408e-16
700000	0.004518733102880845	-1.06694201293584e-20	-5.015398539709118e-19	4.78758164868948e-12	1.339805013038997e-14	0.000962533784631351	-4.5843855670273225e-21	2.485714913821936e-18	6.974659669416397e-16	1.6927238767435316e-14	7.724626114475411e-16
800000	0.004518733102880845	-1.06694201293584e-20	-5.015398539709118e-19	4.78758164868948e-12	1.3398050130389971e-14	0.0009625337846313511	-4.584384246164448e-21	2.4857149138312925e-18	6.974659669416397e-16	1.6927238767435325e-14	7.724626114475413e-16
900000	0.004518733102880845	-1.06694201293584e-20	-5.015398539709118e-19	4.78758164868948e-12	1.3398050130389971e-14	0.0009625337846313511	-4.584382925301574e-21	2.485714913837983e-18	6.974659669416396e-16	1.6927238767435335e-14	7.724626114475414e-16
1000000	0.004518733102880845	-1.06694201293584e-20	-5.015398539709118e-19	4.78758164868948e-12	1.3398050130389971e-14	0.0009625337846313511	-4.5843816044387e-21	2.485714913842273e-18	6.974659669416396e-16	1.692723876743534e-14	7.724626114475415e-16
1100000	0.004518733102880845	-1.06694201293584e-20	-5.015398539709118e-19	4.78758164868948e-12	1.3398050130389971e-14	0.0009625337846313511	-4.584380283575826e-21	2.485714913844429e-18	6.974659669416396e-16	1.6927238767435344e-14	7.724626114475416e-16
1200000	0.004518733102880845	-1.06694201293584e-20	-5.015398539709118e-19	4.78758164868948e-12	1.3398050130389971e-14	0.0009625337846313511	-4.5843789627129514e-21	2.4857149138447167e-18	6.974659669416396e-16	1.6927238767435344e-14	7.724626114475416e-16
1300000	0.004518733102880845	-1.06694201293584e-20	-5.015398539709118e-19	4.78758164868948e-12	1.339805013038997e-14	0.0009625337846313511	-4.584377641850077e-21	2.4857149138434024e-18	6.974659669416396e-16	1.692723876743534e-14	7.724626114475415e-16
1400000	0.004518733102880845	-1.06694201293584e-20	-5.015398539709118e-19	4.78758164868948e-12	1.339805013038997e-14	0.000962533784631351	-4.584376320987203e-21	2.4857149138407516e-18	6.974659669416396e-16	1.6927238767435338e-14	7.724626114475415e-16
1500000	0.004518733102880845	-1.06694201293584e-20	-5.015398539709118e-19	4.78758164868948e-12	1.339805013038997e-14	0.000962533784631351	-4.584375000124329e-21	2.485714913837031e-18	6.974659669416396e-16	1.692723876743533e-14	7.724626114475414e-16
1600000	0.004518733102880845	-1.06694201293584e-20	-5.015398539709118e-19	4.787581648689481e-12	1.339805013038997e-14	0.000962533784631351	-4.5843736792614546e-21	2.4857149138325066e-18	6.974659669416396e-16	1.6927238767435328e-14	7.724626114475413e-16
1700000	0.004518733102880845	-1.06694201293584e-20	-5.015398539709118e-19	4.787581648689481e-12	1.339805013038997e-14	0.000962533784631351	-4.58437235839858e-21	2.4857149138274445e-18	6.974659669416397e-16	1.692723876743532e-14	7.724626114475412e-16
1800000	0.004518733102880844	-1.06694201293584e-20	-5.015398539709118e-19	4.787581648689481e-12	1.3398050130389968e-14	0.000962533784631351	-4.584371037535706e-21	2.48571491382211e-18	6.974659669416397e-16	1.6927238767435313e-14	7.72462611447541e-16
1900000	0.004518733102880844	-1.06694201293584e-20	-5.015398539709118e-19	4.787581648689481e-12	1.3398050130389968e-14	0.000962533784631351	-4.584369716672832e-21	2.4857149138167703e-18	6.974659669416397e-16	1.6927238767435306e-14	7.724626114475409e-16
2000000	0.004518733102880844	-1.06694201293584e-20	-5.015398539709118e-19	4.787581648689481e-12	1.3398050130389968e-14	0.000962533784631351	-4.584368395809958e-21	2.4857149138116904e-18	6.974659669416397e-16	1.69272387674353e-14	7.724626114475408e-16
2100000	0.004518733102880844	-1.06694201293584e-20	-5.015398539709118e-19	4.787581648689482e-12	1.3398050130389968e-14	0.0009625337846313509	-4.5843670749470835e-21	2.485714913807137e-18	6.974659669416398e-16	1.6927238767435294e-14	7.724626114475407e-16
2200000	0.004518733102880844	-1.06694201293584e-20	-5.015398539709118e-19	4.787581648689482e-12	1.3398050130389966e-14	0.0009625337846313509	-4.584365754084209e-21	2.485714913803376e-18	6.974659669416398e-16	1.6927238767435287e-14	7.724626114475406e-16
2300000	0.004518733102880844	-1.06694201293584e-20	-5.015398539709118e-19	4.787581648689482e-12	1.3398050130389966e-14	0.0009625337846313509	-4.584364433221336e-21	2.4857149138006737e-18	6.974659669416398e-16	1.6927238767435284e-14	7.724626114475405e-16
2400000	0.004518733102880844	-1.06694201293584e-20	-5.015398539709118e-19	4.787581648689482e-12	1.3398050130389966e-14	0.0009625337846313509	-4.5843631123584616e-21	2.4857149137992955e-18	6.974659669416398e-16	1.692723876743528e-14	7.724626114475405e-16
2500000	0.004518733102880844	-1.06694201293584e-20	-5.015398539709118e-19	4.787581648689482e-12	1.3398050130389966e-14	0.0009625337846313509	-4.5843617914955874e-21	2.4857149137991796e-18	6.974659669416398e-16	1.692723876743528e-14	7.724626114475405e-16
2600000	0.004518733102880844	-1.06694201293584e-20	-5.015398539709118e-19	4.787581648689482e-12	1.3398050130389966e-14	0.0009625337846313509	-4.584360470632713e-21	2.485714913799186e-18	6.974659669416398e-16	1.692723876743528e-14	7.724626114475405e-16
2700000	0.004518733102880844	-1.06694201293584e-20	-5.015398539709118e-19	4.787581648689482e-12	1.3398050130389966e-14	0.0009625337846313509	-4.584359149769839e-21	2.485714913799191e-18	6.974659669416398e-16	1.692723876743528e-14	7.724626114475405e-16
2800000	0.004518733102880844	-1.06694201293584e-20	-5.015398539709118e-19	4.787581648689482e-12	1.3398050130389966e-14	0.0009625337846313509	-4.584357828906965e-21	2.4857149137991946e-18	6.974659669416398e-16	1.692723876743528e-14	7.724626114475405e-16
2900000	0.004518733102880844	-1.06694201293584e-20	-5.015398539709118e-19	4.787581648689482e-12	1.3398050130389966e-14	0.0009625337846313509	-4.5843565080440905e-21	2.485714913799197e-18	6.974659669416398e-16	1.692723876743528e-14	7.724626114475405e-16
3000000	0.004518733102880844	-1.06694201293584e-20	-5.015398539709118e-19	4.787581648689482e-12	1.3398050130389966e-14	0.0009625337846313509	-4.584355187181216e-21	2.485714913799198e-18	6.974659669416398e-16	1.692723876743528e-14	7.724626114475405e-16
3100000	0.004518733102880844	-1.06694201293584e-20	-5.015398539709118e-19	4.787581648689482e-12	1.3398050130389966e-14	0.0009625337846313509	-4.584353866318342e-21	2.4857149137991985e-18	6.974659669416398e-16	1.692723876743528e-14	7.724626114475405e-16
3200000	0.004518733102880844	-1.06694201293584e-20	-5.015398539709118e-19	4.787581648689482e-12	1.3398050130389966e-14	0.0009625337846313509	-4.584352545455468e-21	2.4857149137991977e-18	6.974659669416398e-16	1.692723876743528e-14	7.724626114475405e-16
3300000	0.004518733102880844	-1.06694201293584e-20	-5.015398539709118e-19	4.787581648689482e-12	1.3398050130389966e-14	0.0009625337846313509	-4.584351224592594e-21	2.4857149137991965e-18	6.974659669416398e-16	1.692723876743528e-14	7.724626114475406e-16
3400000	0.004518733102880844	-1.06694201293584e-20	-5.015398539709118e-19	4.787581648689482e-12	1.3398050130389968e-14	0.0009625337846313509	-4.5843499037297194e-21	2.4857149137991946e-18	6.974659669416398e-16	1.692723876743528e-14	7.724626114475406e-16
3500000	0.004518733102880845	-1.06694201293584e-20	-5.015398539709118e-19	4.787581648689482e-12	1.3398050130389968e-14	0.0009625337846313509	-4.584348582866845e-21	2.4857149137991923e-18	6.974659669416399e-16	1.692723876743528e-14	7.724626114475406e-16
3600000	0.004518733102880845	-1.06694201293584e-20	-5.015398539709118e-19	4.787581648689482e-12	1.3398050130389968e-14	0.0009625337846313509	-4.584347262003971e-21	2.4857149137991896e-18	6.974659669416399e-16	1.692723876743528e-14	7.724626114475406e-16
3700000	0.004518733102880845	-1.06694201293584e-20	-5.015398539709118e-19	4.787581648689482e-12	1.3398050130389968e-14	0.000962533784631351	-4.584345941141097e-21	2.485714913799187e-18	6.974659669416399e-16	1.6927238767435284e-14	7.724626114475406e-16
3800000	0.004518733102880845	-1.06694201293584e-20	-5.015398539709118e-19	4.787581648689482e-12	1.3398050130389968e-14	0.000962533784631351	-4.5843446202782226e-21	2.4857149137991842e-18	6.974659669416399e-16	1.6927238767435284e-14	7.724626114475406e-16
3900000	0.004518733102880845	-1.06694201293584e-20	-5.015398539709118e-19	4.787581648689482e-12	1.3398050130389968e-14	0.000962533784631351	-4.584343299415348e-21	2.4857149137991815e-18	6.974659669416399e-16	1.6927238767435284e-14	7.724626114475406e-16
4000000	0.004518733102880845	-1.06694201293584e-20	-5.015398539709118e-19	4.787581648689482e-12	1.339805013038997e-14	0.000962533784631351	-4.584341978552474e-21	2.485714913799179e-18	6.974659669416399e-16	1.6927238767435284e-14	7.724626114475407e-16
4100000	0.004518733102880845	-1.06694201293584e-20	-5.015398539709118e-19	4.787581648689482e-12	1.339805013038997e-14	0.000962533784631351	-4.584340657689601e-21	2.485714913799177e-18	6.974659669416399e-16	1.6927238767435284e-14	7.724626114475407e-16
4200000	0.004518733102880845	-1.06694201293584e-20	-5.015398539709118e-19	4.787581648689482e-12	1.339805013038997e-14	0.000962533784631351	-4.5843393368267265e-21	2.4857149137991753e-18	6.974659669416399e-16	1.6927238767435284e-14	7.724626114475407e-16
4300000	0.004518733102880845	-1.06694201293584e-20	-5.015398539709118e-19	4.787581648689482e-12	1.339805013038997e-14	0.000962533784631351	-4.584338015963852e-21	2.4857149137991746e-18	6.974659669416399e-16	1.6927238767435284e-14	7.724626114475407e-16
4400000	0.004518733102880845	-1.06694201293584e-20	-5.015398539709118e-19	4.787581648689482e-12	1.339805013038997e-14	0.000962533784631351	-4.584336695100978e-21	2.4857149137991746e-18	6.974659669416399e-16	1.6927238767435284e-14	7.724626114475407e-16
4500000	0.004518733102880845	-1.06694201293584e-20	-5.015398539709118e-19	4.787581648689482e-12	1.339805013038997e-14	0.000962533784631351	-4.584335374238104e-21	2.4857149137991746e-18	6.974659669416399e-16	1.6927238767435284e-14	7.724626114475407e-16
4600000	0.004518733102880845	-1.06694201293584e-20	-5.015398539709118e-19	4.787581648689482e-12	1.339805013038997e-14	0.000962533784631351	-4.5843340533752296e-21	2.4857149137991746e-18	6.974659669416399e-16	1.6927238767435284e-14	7.724626114475407e-16
4700000	0.004518733102880845	-1.06694201293584e-20	-5.015398539709118e-19	4.787581648689482e-12	1.339805013038997e-14	0.000962533784631351	-4.5843327325123554e-21	2.4857149137991746e-18	6.974659669416399e-16	1.6927238767435284e-14	7.724626114475407e-16
4800000	0.004518733102880845	-1.06694201293584e-20	-5.015398539709118e-19	4.787581648689482e-12	1.339805013038997e-14	0.000962533784631351	-4.584331411649481e-21	2.4857149137991746e-18	6.974659669416399e-16	1.6927238767435284e-14	7.724626114475407e-16
4900000	0.004518733102880845	-1.06694201293584e-20	-5.015398539709118e-19	4.787581648689482e-12	1.3398050130389971e-14	0.000962533784631351	-4.584330090786607e-21	2.4857149137991746e-18	6.974659669416399e-16	1.6927238767435284e-14	7.724626114475408e-16
5000000	0.004518733102880845	-1.06694201293584e-20	-5.015398539709118e-19	4.787581648689482e-12	1.3398050130389971e-14	0.000962533784631351	-4.584328769923733e-21	2.4857149137991746e-18	6.974659669416399e-16	1.6927238767435284e-14	7.724626114475408e-16
5100000	0.004518733102880845	-1.06694201293584e-20	-5.015398539709118e-19	4.787581648689482e-12	1.3398050130389971e-14	0.000962533784631351	-4.5843274490608585e-21	2.4857149137991746e-18	6.974659669416399e-16	1.6927238767435284e-14	7.724626114475408e-16
5200000	0.004518733102880845	-1.06694201293584e-20	-5.015398539709118e-19	4.787581648689482e-12	1.3398050130389971e-14	0.000962533784631351	-4.584326128197984e-21	2.4857149137991746e-18	6.974659669416399e-16	1.6927238767435284e-14	7.724626114475408e-16
5300000	0.004518733102880845	-1.06694201293584e-20	-5.015398539709118e-19	4.787581648689482e-12	1.3398050130389971e-14	0.000962533784631351	-4.58432480733511e-21	2.4857149137991746e-18	6.974659669416399e-16	1.6927238767435284e-14	7.724626114475408e-16
5400000	0.004518733102880845	-1.06694201293584e-20	-5.015398539709118e-19	4.787581648689482e-12	1.3398050130389971e-14	0.000962533784631351	-4.584323486472236e-21	2.4857149137991746e-18	6.974659669416399e-16	1.6927238767435284e-14	7.724626114475408e-16
5500000	0.004518733102880845	-1.06694201293584e-20	-5.015398539709118e-19	4.787581648689482e-12	1.3398050130389971e-14	0.000962533784631351	-4.584322165609362e-21	2.4857149137991746e-18	6.974659669416399e-16	1.6927238767435284e-14	7.724626114475408e-16
5600000	0.004518733102880845	-1.06694201293584e-20	-5.015398539709118e-19	4.787581648689482e-12	1.3398050130389971e-14	0.000962533784631351	-4.584320844746488e-21	2.4857149137991746e-18	6.974659669416399e-16	1.6927238767435284e-14	7.724626114475408e-16
5700000	0.004518733102880845	-1.06694201293584e-20	-5.015398539709118e-19	4.787581648689482e-12	1.3398050130389971e-14	0.000962533784631351	-4.584319523883614e-21	2.4857149137991746e-18	6.974659669416399e-16	1.6927238767435284e-14	7.724626114475408e-16
5800000	0.004518733102880845	-1.06694201293584e-20	-5.015398539709118e-19	4.787581648689482e-12	1.3398050130389971e-14	0.000962533784631351	-4.58431820302074e-21	2.4857149137991746e-18	6.974659669416399e-16	1.6927238767435284e-14	7.724626114475408e-16
5900000	0.004518733102880845	-1.06694201293584e-20	-5.015398539709118e-19	4.787581648689482e-12	1.3398050130389971e-14	0.000962533784631351	-4.5843168821578656e-21	2.4857149137991746e-18	6.974659669416399e-16	1.6927238767435284e-14	7.724626114475408e-16
6000000	0.004518733102880845	-1.06694201293584e-20	-5.015398539709118e-19	4.787581648689482e-12	1.3398050130389971e-14	0.000962533784631351	-4.584315561294991e-21	2.4857149137991746e-18	6.974659669416399e-16	1.6927238767435284e-14	7.724626114475408e-16
6100000	0.004518733102880845	-1.06694201293584e-20	-5.015398539709118e-19	4.787581648689482e-12	1.3398050130389971e-14	0.0009625337846313511	-4.584314240432117e-21	2.4857149137991746e-18	6.974659669416399e-16	1.6927238767435284e-14	7.724626114475408e-16
6200000	0.004518733102880845	-1.06694201293584e-20	-5.015398539709118e-19	4.787581648689482e-12	1.3398050130389971e-14	0.0009625337846313511	-4.584312919569243e-21	2.4857149137991746e-18	6.974659669416399e-16	1.6927238767435284e-14	7.724626114475408e-16
6300000	0.004518733102880845	-1.06694201293584e-20	-5.015398539709118e-19	4.787581648689482e-12	1.3398050130389971e-14	0.0009625337846313511	-4.584311598706369e-21	2.4857149137991746e-18	6.974659669416399e-16	1.6927238767435284e-14	7.724626114475408e-16
6400000	0.004518733102880845	-1.06694201293584e-20	-5.015398539709118e-19	4.787581648689482e-12	1.3398050130389971e-14	0.0009625337846313511	-4.5843102778434945e-21	2.4857149137991746e-18	6.974659669416399e-16	1.6927238767435284e-14	7.724626114475408e-16
6500000	0.004518733102880845	-1.06694201293584e-20	-5.015398539709118e-19	4.787581648689482e-12	1.3398050130389971e-14	0.0009625337846313511	-4.58430895698062e-21	2.4857149137991746e-18	6.974659669416399e-16	1.6927238767435287e-14	7.724626114475408e-16
6600000	0.004518733102880845	-1.06694201293584e-20	-5.015398539709118e-19	4.787581648689482e-12	1.3398050130389971e-14	0.0009625337846313511	-4.584307636117746e-21	2.4857149137991746e-18	6.974659669416399e-16	1.6927238767435287e-14	7.724626114475408e-16
6700000	0.004518733102880845	-1.06694201293584e-20	-5.015398539709118e-19	4.787581648689482e-12	1.3398050130389971e-14	0.0009625337846313511	-4.584306315254872e-21	2.4857149137991746e-18	6.974659669416399e-16	1.6927238767435287e-14	7.724626114475408e-16
6800000	0.004518733102880845	-1.06694201293584e-20	-5.015398539709118e-19	4.787581648689482e-12	1.3398050130389971e-14	0.0009625337846313511	-4.5843049943919976e-21	2.4857149137991746e-18	6.974659669416399e-16	1.6927238767435287e-14	7.724626114475408e-16
6900000	0.004518733102880845	-1.06694201293584e-20	-5.015398539709118e-19	4.787581648689482e-12	1.3398050130389971e-14	0.0009625337846313511	-4.5843036735291234e-21	2.4857149137991746e-18	6.974659669416399e-16	1.6927238767435287e-14	7.724626114475408e-16
7000000	0.004518733102880845	-1.06694201293584e-20	-5.015398539709118e-19	4.787581648689482e-12	1.3398050130389971e-14	0.0009625337846313511	-4.58430235266625e-21	2.4857149137991746e-18	6.974659669416399e-16	1.6927238767435287e-14	7.724626114475408e-16
7100000	0.004518733102880845	-1.06694201293584e-20	-5.015398539709118e-19	4.787581648689482e-12	1.3398050130389971e-14	0.0009625337846313511	-4.584301031803376e-21	2.4857149137991746e-18	6.974659669416399e-16	1.6927238767435287e-14	7.724626114475408e-16
7200000	0.004518733102880845	-1.06694201293584e-20	-5.015398539709118e-19	4.787581648689482e-12	1.3398050130389973e-14	0.0009625337846313511	-4.5842997109405015e-21	2.4857149137991746e-18	6.974659669416399e-16	1.6927238767435287e-14	7.724626114475408e-16
7300000	0.004518733102880845	-1.06694201293584e-20	-5.015398539709118e-19	4.787581648689482e-12	1.3398050130389973e-14	0.0009625337846313511	-4.584298390077627e-21	2.4857149137991746e-18	6.974659669416399e-16	1.6927238767435287e-14	7.724626114475408e-16
7400000	0.004518733102880845	-1.06694201293584e-20	-5.015398539709118e-19	4.787581648689482e-12	1.3398050130389973e-14	0.0009625337846313511	-4.584297069214753e-21	2.4857149137991746e-18	6.974659669416399e-16	1.6927238767435287e-14	7.724626114475408e-16
7500000	0.004518733102880845	-1.06694201293584e-20	-5.015398539709118e-19	4.787581648689482e-12	1.3398050130389973e-14	0.0009625337846313511	-4.584295748351879e-21	2.4857149137991746e-18	6.974659669416399e-16	1.6927238767435287e-14	7.724626114475408e-16
7600000	0.004518733102880845	-1.06694201293584e-20	-5.015398539709118e-19	4.787581648689482e-12	1.3398050130389973e-14	0.0009625337846313511	-4.584294427489005e-21	2.4857149137991746e-18	6.974659669416399e-16	1.6927238767435287e-14	7.724626114475408e-16
7700000	0.004518733102880845	-1.06694201293584e-20	-5.015398539709118e-19	4.787581648689482e-12	1.3398050130389973e-14	0.0009625337846313511	-4.5842931066261304e-21	2.4857149137991746e-18	6.974659669416399e-16	1.6927238767435287e-14	7.724626114475408e-16
7800000	0.004518733102880845	-1.06694201293584e-20	-5.015398539709118e-19	4.787581648689482e-12	1.3398050130389973e-14	0.0009625337846313511	-4.584291785763256e-21	2.4857149137991746e-18	6.974659669416399e-16	1.6927238767435287e-14	7.724626114475408e-16
7900000	0.004518733102880845	-1.06694201293584e-20	-5.015398539709118e-19	4.787581648689482e-12	1.3398050130389973e-14	0.0009625337846313511	-4.584290464900382e-21	2.4857149137991746e-18	6.974659669416399e-16	1.6927238767435287e-14	7.724626114475408e-16
8000000	0.004518733102880845	-1.06694201293584e-20	-5.015398539709118e-19	4.787581648689482e-12	1.3398050130389973e-14	0.0009625337846313511	-4.584289144037508e-21	2.4857149137991746e-18	6.974659669416399e-16	1.6927238767435287e-14	7.724626114475408e-16
8100000	0.004518733102880845	-1.06694201293584e-20	-5.015398539709118e-19	4.787581648689482e-12	1.3398050130389973e-14	0.0009625337846313511	-4.5842878231746336e-21	2.4857149137991746e-18	6.974659669416399e-16	1.6927238767435287e-14	7.724626114475408e-16
8200000	0.004518733102880845	-1.06694201293584e-20	-5.015398539709118e-19	4.787581648689482e-12	1.3398050130389973e-14	0.0009625337846313511	-4.584286502311759e-21	2.4857149137991746e-18	6.974659669416399e-16	1.6927238767435287e-14	7.724626114475408e-16
8300000	0.004518733102880845	-1.06694201293584e-20	-5.015398539709118e-19	4.787581648689482e-12	1.3398050130389971e-14	0.0009625337846313511	-4.584285181448885e-21	2.4857149137991746e-18	6.974659669416399e-16	1.6927238767435287e-14	7.724626114475408e-16
8400000	0.004518733102880845	-1.06694201293584e-20	-5.015398539709118e-19	4.787581648689482e-12	1.3398050130389971e-14	0.0009625337846313511	-4.584283860586012e-21	2.4857149137991746e-18	6.974659669416399e-16	1.6927238767435287e-14	7.724626114475408e-16
8500000	0.004518733102880845	-1.06694201293584e-20	-5.015398539709118e-19	4.787581648689482e-12	1.3398050130389971e-14	0.0009625337846313511	-4.5842825397231375e-21	2.4857149137991746e-18	6.974659669416399e-16	1.6927238767435287e-14	7.724626114475408e-16
8600000	0.004518733102880845	-1.06694201293584e-20	-5.015398539709118e-19	4.787581648689482e-12	1.3398050130389971e-14	0.0009625337846313511	-4.584281218860263e-21	2.4857149137991746e-18	6.974659669416399e-16	1.6927238767435287e-14	7.724626114475408e-16
8700000	0.004518733102880845	-1.06694201293584e-20	-5.015398539709118e-19	4.787581648689482e-12	1.3398050130389971e-14	0.0009625337846313511	-4.584279897997389e-21	2.4857149137991746e-18	6.974659669416399e-16	1.6927238767435287e-14	7.724626114475408e-16
8800000	0.004518733102880845	-1.06694201293584e-20	-5.015398539709118e-19	4.787581648689482e-12	1.3398050130389971e-14	0.0009625337846313511	-4.584278577134515e-21	2.4857149137991746e-18	6.974659669416399e-16	1.6927238767435287e-14	7.724626114475408e-16
8900000	0.004518733102880845	-1.06694201293584e-20	-5.015398539709118e-19	4.787581648689482e-12	1.3398050130389971e-14	0.0009625337846313511	-4.5842772562716406e-21	2.4857149137991746e-18	6.974659669416399e-16	1.6927238767435287e-14	7.724626114475408e-16
9000000	0.004518733102880845	-1.06694201293584e-20	-5.015398539709118e-19	4.787581648689482e-12	1.3398050130389971e-14	0.0009625337846313511	-4.5842759354087664e-21	2.4857149137991746e-18	6.974659669416399e-16	1.6927238767435287e-14	7.724626114475408e-16
9100000	0.004518733102880845	-1.06694201293584e-20	-5.015398539709118e-19	4.787581648689482e-12	1.3398050130389971e-14	0.0009625337846313511	-4.584274614545892e-21	2.4857149137991746e-18	6.974659669416399e-16	1.6927238767435287e-14	7.724626114475408e-16
9200000	0.004518733102880845	-1.06694201293584e-20	-5.015398539709118e-19	4.787581648689482e-12	1.3398050130389971e-14	0.000962533784631351	-4.584273293683018e-21	2.4857149137991746e-18	6.974659669416399e-16	1.6927238767435287e-14	7.724626114475408e-16
9300000	0.004518733102880845	-1.06694201293584e-20	-5.015398539709118e-19	4.787581648689482e-12	1.3398050130389971e-14	0.000962533784631351	-4.584271972820144e-21	2.4857149137991746e-18	6.974659669416399e-16	1.6927238767435287e-14	7.724626114475408e-16
9400000	0.004518733102880845	-1.06694201293584e-20	-5.015398539709118e-19	4.787581648689482e-12	1.3398050130389971e-14	0.000962533784631351	-4.5842706519572695e-21	2.4857149137991746e-18	6.974659669416399e-16	1.6927238767435287e-14	7.724626114475408e-16
9500000	0.004518733102880845	-1.06694201293584e-20	-5.015398539709118e-19	4.787581648689482e-12	1.3398050130389971e-14	0.000962533784631351	-4.584269331094395e-21	2.4857149137991746e-18	6.974659669416399e-16	1.6927238767435287e-14	7.724626114475408e-16
9600000	0.004518733102880845	-1.06694201293584e-20	-5.015398539709118e-19	4.787581648689482e-12	1.3398050130389971e-14	0.000962533784631351	-4.584268010231521e-21	2.4857149137991746e-18	6.974659669416399e-16	1.6927238767435287e-14	7.724626114475408e-16
9700000	0.004518733102880845	-1.06694201293584e-20	-5.015398539709118e-19	4.787581648689482e-12	1.3398050130389971e-14	0.000962533784631351	-4.584266689368647e-21	2.4857149137991746e-18	6.974659669416399e-16	1.6927238767435284e-14	7.724626114475408e-16
9800000	0.004518733102880845	-1.06694201293584e-20	-5.015398539709118e-19	4.787581648689482e-12	1.3398050130389971e-14	0.000962533784631351	-4.5842653685057734e-21	2.4857149137991746e-18	6.974659669416399e-16	1.6927238767435284e-14	7.724626114475408e-16
9900000	0.004518733102880845	-1.06694201293584e-20	-5.015398539709118e-19	4.787581648689482e-12	1.3398050130389971e-14	0.000962533784631351	-4.584264047642899e-21	2.4857149137991746e-18	6.974659669416399e-16	1.6927238767435284e-14	7.724626114475408e-16
10000000	0.004518733102880845	-1.06694201293584e-20	-5.015398539709118e-19	4.787581648689482e-12	1.3398050130389971e-14	0.000962533784631351	-4.584262726780025e-21	2.4857149137991746e-18	6.974659669416399e-16	1.6927238767435284e-14	7.724626114475408e-16
10100000	0.004518733102880845	-1.06694201293584e-20	-5.015398539709118e-19	4.787581648689482e-12	1.3398050130389971e-14	0.000962533784631351	-4.584261405917151e-21	2.4857149137991746e-18	6.974659669416399e-16	1.6927238767435284e-14	7.724626114475408e-16
10200000	0.004518733102880845	-1.06694201293584e-20	-5.015398539709118e-19	4.787581648689482e-12	1.3398050130389971e-14	0.000962533784631351	-4.5842600850542766e-21	2.4857149137991746e-18	6.974659669416399e-16	1.6927238767435284e-14	7.724626114475408e-16
10300000	0.004518733102880845	-1.06694201293584e-20	-5.015398539709118e-19	4.787581648689482e-12	1.3398050130389971e-14	0.000962533784631351	-4.584258764191402e-21	2.4857149137991746e-18	6.974659669416399e-16	1.6927238767435284e-14	7.724626114475407e-16
10400000	0.004518733102880845	-1.06694201293584e-20	-5.015398539709118e-19	4.787581648689482e-12	1.3398050130389971e-14	0.000962533784631351	-4.584257443328528e-21	2.4857149137991746e-18	6.974659669416399e-16	1.6927238767435284e-14	7.724626114475407e-16
10500000	0.004518733102880845	-1.06694201293584e-20	-5.015398539709118e-19	4.787581648689482e-12	1.3398050130389971e-14	0.000962533784631351	-4.584256122465654e-21	2.4857149137991746e-18	6.974659669416399e-16	1.6927238767435284e-14	7.724626114475407e-16
10600000	0.004518733102880845	-1.06694201293584e-20	-5.015398539709118e-19	4.787581648689482e-12	1.3398050130389971e-14	0.000962533784631351	-4.58425480160278e-21	2.4857149137991746e-18	6.974659669416399e-16	1.6927238767435284e-14	7.724626114475407e-16
10700000	0.004518733102880845	-1.06694201293584e-20	-5.015398539709118e-19	4.787581648689482e-12	1.3398050130389971e-14	0.000962533784631351	-4.5842534807399055e-21	2.4857149137991746e-18	6.974659669416399e-16	1.6927238767435284e-14	7.724626114475407e-16
10800000	0.004518733102880845	-1.06694201293584e-20	-5.015398539709118e-19	4.787581648689482e-12	1.3398050130389971e-14	0.000962533784631351	-4.584252159877031e-21	2.4857149137991746e-18	6.974659669416399e-16	1.6927238767435284e-14	7.724626114475407e-16
10900000	0.004518733102880845	-1.06694201293584e-20	-5.015398539709118e-19	4.787581648689482e-12	1.3398050130389971e-14	0.000962533784631351	-4.584250839014157e-21	2.4857149137991746e-18	6.974659669416399e-16	1.6927238767435284e-14	7.724626114475407e-16
11000000	0.004518733102880845	-1.06694201293584e-20	-5.015398539709118e-19	4.787581648689482e-12	1.3398050130389971e-14	0.000962533784631351	-4.584249518151283e-21	2.4857149137991746e-18	6.974659669416399e-16	1.6927238767435284e-14	7.724626114475407e-16
11100000	0.004518733102880845	-1.06694201293584e-20	-5.015398539709118e-19	4.787581648689482e-12	1.3398050130389971e-14	0.000962533784631351	-4.5842481972884086e-21	2.4857149137991746e-18	6.974659669416399e-16	1.6927238767435284e-14	7.724626114475407e-16
11200000	0.004518733102880845	-1.06694201293584e-20	-5.015398539709118e-19	4.787581648689482e-12	1.3398050130389971e-14	0.000962533784631351	-4.584246876425535e-21	2.4857149137991746e-18	6.974659669416399e-16	1.6927238767435284e-14	7.724626114475407e-16
11300000	0.004518733102880845	-1.06694201293584e-20	-5.015398539709118e-19	4.787581648689482e-12	1.3398050130389971e-14	0.000962533784631351	-4.584245555562661e-21	2.4857149137991746e-18	6.974659669416399e-16	1.6927238767435284e-14	7.724626114475407e-16
11400000	0.004518733102880845	-1.06694201293584e-20	-5.015398539709118e-19	4.787581648689482e-12	1.3398050130389971e-14	0.000962533784631351	-4.584244234699787e-21	2.4857149137991746e-18	6.974659669416399e-16	1.6927238767435284e-14	7.724626114475407e-16
11500000	0.004518733102880845	-1.06694201293584e-20	-5.015398539709118e-19	4.787581648689482e-12	1.3398050130389971e-14	0.000962533784631351	-4.5842429138369125e-21	2.4857149137991746e-18	6.974659669416399e-16	1.6927238767435284e-14	7.724626114475407e-16
11600000	0.004518733102880845	-1.06694201293584e-20	-5.015398539709118e-19	4.787581648689482e-12	1.3398050130389971e-14	0.000962533784631351	-4.584241592974038e-21	2.4857149137991746e-18	6.974659669416399e-16	1.6927238767435284e-14	7.724626114475407e-16
11700000	0.004518733102880845	-1.06694201293584e-20	-5.015398539709118e-19	4.787581648689482e-12	1.3398050130389971e-14	0.000962533784631351	-4.584240272111164e-21	2.4857149137991746e-18	6.974659669416399e-16	1.6927238767435284e-14	7.724626114475407e-16
11800000	0.004518733102880845	-1.06694201293584e-20	-5.015398539709118e-19	4.787581648689482e-12	1.3398050130389971e-14	0.000962533784631351	-4.58423895124829e-21	2.4857149137991746e-18	6.974659669416399e-16	1.6927238767435284e-14	7.724626114475407e-16
11900000	0.004518733102880845	-1.06694201293584e-20	-5.015398539709118e-19	4.787581648689482e-12	1.339805013038997e-14	0.000962533784631351	-4.584237630385416e-21	2.4857149137991746e-18	6.974659669416399e-16	1.6927238767435284e-14	7.724626114475407e-16
12000000	0.004518733102880845	-1.06694201293584e-20	-5.015398539709118e-19	4.787581648689482e-12	1.339805013038997e-14	0.000962533784631351	-4.5842363095225414e-21	2.4857149137991746e-18	6.974659669416399e-16	1.6927238767435284e-14	7.724626114475407e-16
12100000	0.004518733102880845	-1.06694201293584e-20	-5.015398539709118e-19	4.787581648689482e-12	1.339805013038997e-14	0.000962533784631351	-4.584234988659667e-21	2.4857149137991746e-18	6.974659669416399e-16	1.6927238767435284e-14	7.724626114475407e-16
12200000	0.004518733102880845	-1.06694201293584e-20	-5.015398539709118e-19	4.787581648689482e-12	1.339805013038997e-14	0.000962533784631351	-4.584233667796793e-21	2.4857149137991746e-18	6.974659669416399e-16	1.6927238767435284e-14	7.724626114475407e-16
12300000	0.004518733102880845	-1.06694201293584e-20	-5.015398539709118e-19	4.787581648689482e-12	1.339805013038997e-14	0.000962533784631351	-4.584232346933919e-21	2.4857149137991746e-18	6.974659669416399e-16	1.6927238767435284e-14	7.724626114475407e-16
12400000	0.004518733102880845	-1.06694201293584e-20	-5.015398539709118e-19	4.787581648689482e-12	1.339805013038997e-14	0.000962533784631351	-4.5842310260710446e-21	2.4857149137991746e-18	6.974659669416399e-16	1.6927238767435284e-14	7.724626114475407e-16
12500000	0.004518733102880845	-1.06694201293584e-20	-5.015398539709118e-19	4.787581648689482e-12	1.339805013038997e-14	0.000962533784631351	-4.58422970520817e-21	2.4857149137991746e-18	6.974659669416399e-16	1.6927238767435284e-14	7.724626114475406e-16
12600000	0.004518733102880845	-1.06694201293584e-20	-5.015398539709118e-19	4.787581648689482e-12	1.339805013038997e-14	0.000962533784631351	-4.584228384345297e-21	2.4857149137991746e-18	6.974659669416399e-16	1.6927238767435284e-14	7.724626114475406e-16
12700000	0.004518733102880845	-1.06694201293584e-20	-5.015398539709118e-19	4.787581648689482e-12	1.339805013038997e-14	0.000962533784631351	-4.584227063482423e-21	2.4857149137991746e-18	6.974659669416399e-16	1.6927238767435284e-14	7.724626114475406e-16
12800000	0.004518733102880845	-1.06694201293584e-20	-5.015398539709118e-19	4.787581648689482e-12	1.339805013038997e-14	0.000962533784631351	-4.5842257426195485e-21	2.4857149137991746e-18	6.974659669416399e-16	1.6927238767435284e-14	7.724626114475406e-16
12900000	0.004518733102880845	-1.06694201293584e-20	-5.015398539709118e-19	4.787581648689482e-12	1.339805013038997e-14	0.000962533784631351	-4.584224421756674e-21	2.4857149137991746e-18	6.974659669416399e-16	1.6927238767435284e-14	7.724626114475406e-16
13000000	0.004518733102880845	-1.06694201293584e-20	-5.015398539709118e-19	4.787581648689482e-12	1.339805013038997e-14	0.000962533784631351	-4.5842231008938e-21	2.4857149137991746e-18	6.974659669416399e-16	1.6927238767435284e-14	7.724626114475406e-16
13100000	0.004518733102880845	-1.06694201293584e-20	-5.015398539709118e-19	4.787581648689482e-12	1.339805013038997e-14	0.000962533784631351	-4.584221780030926e-21	2.4857149137991746e-18	6.974659669416399e-16	1.6927238767435284e-14	7.724626114475406e-16
13200000	0.004518733102880845	-1.06694201293584e-20	-5.015398539709118e-19	4.787581648689482e-12	1.339805013038997e-14	0.000962533784631351	-4.5842204591680516e-21	2.4857149137991746e-18	6.974659669416399e-16	1.6927238767435284e-14	7.724626114475406e-16
13300000	0.004518733102880845	-1.06694201293584e-20	-5.015398539709118e-19	4.787581648689482e-12	1.339805013038997e-14	0.000962533784631351	-4.5842191383051774e-21	2.4857149137991746e-18	6.974659669416399e-16	1.6927238767435284e-14	7.724626114475406e-16
13400000	0.004518733102880845	-1.06694201293584e-20	-5.015398539709118e-19	4.787581648689482e-12	1.339805013038997e-14	0.000962533784631351	-4.584217817442303e-21	2.4857149137991746e-18	6.974659669416399e-16	1.6927238767435284e-14	7.724626114475406e-16
13500000	0.004518733102880845	-1.06694201293584e-20	-5.015398539709118e-19	4.787581648689482e-12	1.339805013038997e-14	0.000962533784631351	-4.584216496579429e-21	2.4857149137991746e-18	6.974659669416399e-16	1.6927238767435284e-14	7.724626114475406e-16
13600000	0.004518733102880845	-1.06694201293584e-20	-5.015398539709118e-19	4.787581648689482e-12	1.339805013038997e-14	0.000962533784631351	-4.584215175716555e-21	2.4857149137991746e-18	6.974659669416399e-16	1.6927238767435284e-14	7.724626114475406e-16
13700000	0.004518733102880845	-1.06694201293584e-20	-5.015398539709118e-19	4.787581648689482e-12	1.339805013038997e-14	0.000962533784631351	-4.5842138548536805e-21	2.4857149137991746e-18	6.974659669416399e-16	1.6927238767435284e-14	7.724626114475406e-16
13800000	0.004518733102880845	-1.06694201293584e-20	-5.015398539709118e-19	4.787581648689482e-12	1.339805013038997e-14	0.000962533784631351	-4.584212533990806e-21	2.4857149137991746e-18	6.974659669416399e-16	1.6927238767435284e-14	7.724626114475406e-16
13900000	0.004518733102880845	-1.06694201293584e-20	-5.015398539709118e-19	4.787581648689482e-12	1.339805013038997e-14	0.000962533784631351	-4.584211213127932e-21	2.4857149137991746e-18	6.974659669416399e-16	1.6927238767435284e-14	7.724626114475406e-16
14000000	0.004518733102880845	-1.06694201293584e-20	-5.015398539709118e-19	4.787581648689482e-12	1.339805013038997e-14	0.000962533784631351	-4.584209892265058e-21	2.4857149137991746e-18	6.974659669416399e-16	1.6927238767435284e-14	7.724626114475406e-16
14100000	0.004518733102880845	-1.06694201293584e-20	-5.015398539709118e-19	4.787581648689482e-12	1.339805013038997e-14	0.000962533784631351	-4.5842085714021844e-21	2.4857149137991746e-18	6.974659669416399e-16	1.6927238767435284e-14	7.724626114475406e-16
14200000	0.004518733102880845	-1.06694201293584e-20	-5.015398539709118e-19	4.787581648689482e-12	1.339805013038997e-14	0.000962533784631351	-4.58420725053931e-21	2.4857149137991746e-18	6.974659669416399e-16	1.6927238767435284e-14	7.724626114475406e-16
14300000	0.004518733102880845	-1.06694201293584e-20	-5.015398539709118e-19	4.787581648689482e-12	1.339805013038997e-14	0.000962533784631351	-4.584205929676436e-21	2.4857149137991746e-18	6.974659669416399e-16	1.6927238767435284e-14	7.724626114475406e-16
14400000	0.004518733102880845	-1.06694201293584e-20	-5.015398539709118e-19	4.787581648689482e-12	1.339805013038997e-14	0.000962533784631351	-4.584204608813562e-21	2.4857149137991746e-18	6.974659669416399e-16	1.6927238767435284e-14	7.724626114475406e-16
14500000	0.004518733102880845	-1.06694201293584e-20	-5.015398539709118e-19	4.787581648689482e-12	1.339805013038997e-14	0.000962533784631351	-4.5842032879506876e-21	2.4857149137991746e-18	6.974659669416399e-16	1.6927238767435284e-14	7.724626114475406e-16
14600000	0.004518733102880845	-1.06694201293584e-20	-5.015398539709118e-19	4.787581648689482e-12	1.339805013038997e-14	0.000962533784631351	-4.584201967087813e-21	2.4857149137991746e-18	6.974659669416399e-16	1.6927238767435284e-14	7.724626114475406e-16
14700000	0.004518733102880845	-1.06694201293584e-20	-5.015398539709118e-19	4.787581648689482e-12	1.339805013038997e-14	0.000962533784631351	-4.584200646224939e-21	2.4857149137991746e-18	6.974659669416399e-16	1.6927238767435284e-14	7.724626114475406e-16
14800000	0.004518733102880845	-1.06694201293584e-20	-5.015398539709118e-19	4.787581648689482e-12	1.339805013038997e-14	0.000962533784631351	-4.584199325362065e-21	2.4857149137991746e-18	6.974659669416399e-16	1.6927238767435284e-14	7.724626114475406e-16
14900000	0.004518733102880845	-1.06694201293584e-20	-5.015398539709118e-19	4.787581648689482e-12	1.339805013038997e-14	0.000962533784631351	-4.584198004499191e-21	2.4857149137991746e-18	6.974659669416399e-16	1.6927238767435284e-14	7.724626114475406e-16
15000000	0.004518733102880845	-1.06694201293584e-20	-5.015398539709118e-19	4.787581648689482e-12	1.339805013038997e-14	0.000962533784631351	-4.5841966836363165e-21	2.4857149137991746e-18	6.974659669416399e-16	1.6927238767435284e-14	7.724626114475406e-16
15100000	0.004518733102880845	-1.06694201293584e-20	-5.015398539709118e-19	4.787581648689482e-12	1.339805013038997e-14	0.000962533784631351	-4.584195362773442e-21	2.4857149137991746e-18	6.974659669416399e-16	1.6927238767435284e-14	7.724626114475406e-16
15200000	0.004518733102880845	-1.06694201293584e-20	-5.015398539709118e-19	4.787581648689482e-12	1.339805013038997e-14	0.000962533784631351	-4.584194041910568e-21	2.4857149137991746e-18	6.974659669416399e-16	1.6927238767435284e-14	7.724626114475406e-16
15300000	0.004518733102880845	-1.06694201293584e-20	-5.015398539709118e-19	4.787581648689482e-12	1.339805013038997e-14	0.000962533784631351	-4.584192721047694e-21	2.4857149137991746e-18	6.974659669416399e-16	1.6927238767435284e-14	7.724626114475406e-16
15400000	0.004518733102880845	-1.06694201293584e-20	-5.015398539709118e-19	4.787581648689482e-12	1.339805013038997e-14	0.000962533784631351	-4.5841914001848196e-21	2.4857149137991746e-18	6.974659669416399e-16	1.6927238767435284e-14	7.724626114475406e-16
15500000	0.004518733102880845	-1.06694201293584e-20	-5.015398539709118e-19	4.787581648689482e-12	1.339805013038997e-14	0.000962533784631351	-4.5841900793219454e-21	2.4857149137991746e-18	6.974659669416399e-16	1.6927238767435284e-14	7.724626114475406e-16
15600000	0.004518733102880845	-1.06694201293584e-20	-5.015398539709118e-19	4.787581648689482e-12	1.339805013038997e-14	0.000962533784631351	-4.584188758459072e-21	2.4857149137991746e-18	6.974659669416399e-16	1.6927238767435284e-14	7.724626114475406e-16
15700000	0.004518733102880845	-1.06694201293584e-20	-5.015398539709118e-19	4.787581648689482e-12	1.339805013038997e-14	0.000962533784631351	-4.584187437596198e-21	2.4857149137991746e-18	6.974659669416399e-16	1.6927238767435284e-14	7.724626114475406e-16
15800000	0.004518733102880845	-1.06694201293584e-20	-5.015398539709118e-19	4.787581648689482e-12	1.339805013038997e-14	0.000962533784631351	-4.5841861167333235e-21	2.4857149137991746e-18	6.974659669416399e-16	1.6927238767435284e-14	7.724626114475406e-16
15900000	0.004518733102880845	-1.06694201293584e-20	-5.015398539709118e-19	4.787581648689482e-12	1.339805013038997e-14	0.000962533784631351	-4.584184795870449e-21	2.4857149137991746e-18	6.974659669416399e-16	1.6927238767435284e-14	7.724626114475406e-16
16000000	0.004518733102880845	-1.06694201293584e-20	-5.015398539709118e-19	4.787581648689482e-12	1.339805013038997e-14	0.000962533784631351	-4.584183475007575e-21	2.4857149137991746e-18	6.974659669416399e-16	1.6927238767435284e-14	7.724626114475406e-16
16100000	0.004518733102880845	-1.06694201293584e-20	-5.015398539709118e-19	4.787581648689482e-12	1.339805013038997e-14	0.000962533784631351	-4.584182154144701e-21	2.4857149137991746e-18	6.974659669416399e-16	1.6927238767435284e-14	7.724626114475406e-16
16200000	0.004518733102880845	-1.06694201293584e-20	-5.015398539709118e-19	4.787581648689482e-12	1.339805013038997e-14	0.000962533784631351	-4.584180833281827e-21	2.4857149137991746e-18	6.974659669416399e-16	1.6927238767435284e-14	7.724626114475406e-16
16300000	0.004518733102880845	-1.06694201293584e-20	-5.015398539709118e-19	4.787581648689482e-12	1.339805013038997e-14	0.000962533784631351	-4.5841795124189524e-21	2.4857149137991746e-18	6.974659669416399e-16	1.6927238767435284e-14	7.724626114475406e-16
16400000	0.004518733102880845	-1.06694201293584e-20	-5.015398539709118e-19	4.787581648689482e-12	1.339805013038997e-14	0.000962533784631351	-4.584178191556078e-21	2.4857149137991746e-18	6.974659669416399e-16	1.6927238767435284e-14	7.724626114475406e-16
16500000	0.004518733102880845	-1.06694201293584e-20	-5.015398539709118e-19	4.787581648689482e-12	1.339805013038997e-14	0.000962533784631351	-4.584176870693204e-21	2.4857149137991746e-18	6.974659669416399e-16	1.6927238767435284e-14	7.724626114475406e-16
16600000	0.004518733102880845	-1.06694201293584e-20	-5.015398539709118e-19	4.787581648689482e-12	1.339805013038997e-14	0.000962533784631351	-4.58417554983033e-21	2.4857149137991746e-18	6.974659669416399e-16	1.6927238767435284e-14	7.724626114475406e-16
16700000	0.004518733102880845	-1.06694201293584e-20	-5.015398539709118e-19	4.787581648689482e-12	1.339805013038997e-14	0.000962533784631351	-4.5841742289674556e-21	2.4857149137991746e-18	6.974659669416399e-16	1.6927238767435284e-14	7.724626114475406e-16
16800000	0.004518733102880845	-1.06694201293584e-20	-5.015398539709118e-19	4.787581648689482e-12	1.339805013038997e-14	0.000962533784631351	-4.584172908104581e-21	2.4857149137991746e-18	6.974659669416399e-16	1.6927238767435284e-14	7.724626114475406e-16
16900000	0.004518733102880845	-1.06694201293584e-20	-5.015398539709118e-19	4.787581648689482e-12	1.339805013038997e-14	0.000962533784631351	-4.584171587241707e-21	2.4857149137991746e-18	6.974659669416399e-16	1.6927238767435284e-14	7.724626114475406e-16
17000000	0.004518733102880845	-1.06694201293584e-20	-5.015398539709118e-19	4.787581648689482e-12	1.339805013038997e-14	0.000962533784631351	-4.584170266378834e-21	2.4857149137991746e-18	6.974659669416399e-16	1.6927238767435284e-14	7.724626114475406e-16
17100000	0.004518733102880845	-1.06694201293584e-20	-5.015398539709118e-19	4.787581648689482e-12	1.339805013038997e-14	0.000962533784631351	-4.5841689455159595e-21	2.4857149137991746e-18	6.974659669416399e-16	1.6927238767435284e-14	7.724626114475406e-16
17200000	0.004518733102880845	-1.06694201293584e-20	-5.015398539709118e-19	4.787581648689482e-12	1.339805013038997e-14	0.000962533784631351	-4.584167624653085e-21	2.4857149137991746e-18	6.974659669416399e-16	1.6927238767435284e-14	7.724626114475406e-16
17300000	0.004518733102880845	-1.06694201293584e-20	-5.015398539709118e-19	4.787581648689482e-12	1.339805013038997e-14	0.000962533784631351	-4.584166303790211e-21	2.4857149137991746e-18	6.974659669416399e-16	1.6927238767435284e-14	7.724626114475406e-16
17400000	0.004518733102880845	-1.06694201293584e-20	-5.015398539709118e-19	4.787581648689482e-12	1.339805013038997e-14	0.000962533784631351	-4.584164982927337e-21	2.4857149137991746e-18	6.974659669416399e-16	1.6927238767435284e-14	7.724626114475406e-16
17500000	0.004518733102880845	-1.06694201293584e-20	-5.015398539709118e-19	4.787581648689482e-12	1.339805013038997e-14	0.000962533784631351	-4.5841636620644626e-21	2.4857149137991746e-18	6.974659669416399e-16	1.6927238767435284e-14	7.724626114475406e-16
17600000	0.004518733102880845	-1.06694201293584e-20	-5.015398539709118e-19	4.787581648689482e-12	1.339805013038997e-14	0.000962533784631351	-4.5841623412015884e-21	2.4857149137991746e-18	6.974659669416399e-16	1.6927238767435284e-14	7.724626114475406e-16
17700000	0.004518733102880845	-1.06694201293584e-20	-5.015398539709118e-19	4.787581648689482e-12	1.339805013038997e-14	0.000962533784631351	-4.584161020338714e-21	2.4857149137991746e-18	6.974659669416398e-16	1.6927238767435284e-14	7.724626114475406e-16
17800000	0.004518733102880845	-1.06694201293584e-20	-5.015398539709118e-19	4.787581648689482e-12	1.339805013038997e-14	0.000962533784631351	-4.58415969947584e-21	2.4857149137991746e-18	6.974659669416398e-16	1.6927238767435284e-14	7.724626114475406e-16
17900000	0.004518733102880845	-1.06694201293584e-20	-5.015398539709118e-19	4.787581648689482e-12	1.339805013038997e-14	0.000962533784631351	-4.584158378612966e-21	2.4857149137991746e-18	6.974659669416398e-16	1.6927238767435284e-14	7.724626114475406e-16
18000000	0.004518733102880845	-1.06694201293584e-20	-5.015398539709118e-19	4.787581648689482e-12	1.339805013038997e-14	0.000962533784631351	-4.5841570577500915e-21	2.4857149137991746e-18	6.974659669416398e-16	1.6927238767435284e-14	7.724626114475406e-16
18100000	0.004518733102880845	-1.06694201293584e-20	-5.015398539709118e-19	4.787581648689482e-12	1.339805013038997e-14	0.000962533784631351	-4.584155736887217e-21	2.4857149137991746e-18	6.974659669416398e-16	1.6927238767435284e-14	7.724626114475406e-16
18200000	0.004518733102880845	-1.06694201293584e-20	-5.015398539709118e-19	4.787581648689482e-12	1.339805013038997e-14	0.000962533784631351	-4.584154416024343e-21	2.4857149137991746e-18	6.974659669416398e-16	1.6927238767435284e-14	7.724626114475406e-16
18300000	0.004518733102880845	-1.06694201293584e-20	-5.015398539709118e-19	4.787581648689482e-12	1.339805013038997e-14	0.000962533784631351	-4.584153095161469e-21	2.4857149137991746e-18	6.974659669416398e-16	1.6927238767435284e-14	7.724626114475406e-16
18400000	0.004518733102880845	-1.06694201293584e-20	-5.015398539709118e-19	4.787581648689482e-12	1.339805013038997e-14	0.000962533784631351	-4.5841517742985954e-21	2.4857149137991746e-18	6.974659669416398e-16	1.6927238767435284e-14	7.724626114475406e-16
18500000	0.004518733102880845	-1.06694201293584e-20	-5.015398539709118e-19	4.787581648689482e-12	1.339805013038997e-14	0.000962533784631351	-4.584150453435721e-21	2.4857149137991746e-18	6.974659669416398e-16	1.6927238767435284e-14	7.724626114475406e-16
18600000	0.004518733102880845	-1.06694201293584e-20	-5.015398539709118e-19	4.787581648689482e-12	1.339805013038997e-14	0.000962533784631351	-4.584149132572847e-21	2.4857149137991746e-18	6.974659669416398e-16	1.6927238767435284e-14	7.724626114475406e-16
18700000	0.004518733102880845	-1.06694201293584e-20	-5.015398539709118e-19	4.787581648689482e-12	1.339805013038997e-14	0.000962533784631351	-4.584147811709973e-21	2.4857149137991746e-18	6.974659669416398e-16	1.6927238767435284e-14	7.724626114475406e-16
18800000	0.004518733102880845	-1.06694201293584e-20	-5.015398539709118e-19	4.787581648689482e-12	1.339805013038997e-14	0.000962533784631351	-4.5841464908470985e-21	2.4857149137991746e-18	6.974659669416398e-16	1.6927238767435284e-14	7.724626114475406e-16
18900000	0.004518733102880845	-1.06694201293584e-20	-5.015398539709118e-19	4.787581648689482e-12	1.339805013038997e-14	0.000962533784631351	-4.584145169984224e-21	2.4857149137991746e-18	6.974659669416398e-16	1.6927238767435284e-14	7.724626114475406e-16
19000000	0.004518733102880845	-1.06694201293584e-20	-5.015398539709118e-19	4.787581648689482e-12	1.339805013038997e-14	0.000962533784631351	-4.58414384912135e-21	2.4857149137991746e-18	6.974659669416398e-16	1.6927238767435284e-14	7.724626114475406e-16
19100000	0.004518733102880845	-1.06694201293584e-20	-5.015398539709118e-19	4.787581648689482e-12	1.339805013038997e-14	0.000962533784631351	-4.584142528258476e-21	2.4857149137991746e-18	6.974659669416398e-16	1.6927238767435284e-14	7.724626114475406e-16
19200000	0.004518733102880845	-1.06694201293584e-20	-5.015398539709118e-19	4.787581648689482e-12	1.339805013038997e-14	0.000962533784631351	-4.584141207395602e-21	2.4857149137991746e-18	6.974659669416398e-16	1.6927238767435284e-14	7.724626114475406e-16
19300000	0.004518733102880845	-1.06694201293584e-20	-5.015398539709118e-19	4.787581648689482e-12	1.339805013038997e-14	0.000962533784631351	-4.5841398865327275e-21	2.4857149137991746e-18	6.974659669416398e-16	1.6927238767435284e-14	7.724626114475406e-16
19400000	0.004518733102880845	-1.06694201293584e-20	-5.015398539709118e-19	4.787581648689482e-12	1.339805013038997e-14	0.000962533784631351	-4.584138565669853e-21	2.4857149137991746e-18	6.974659669416398e-16	1.6927238767435284e-14	7.724626114475406e-16
19500000	0.004518733102880845	-1.06694201293584e-20	-5.015398539709118e-19	4.787581648689482e-12	1.339805013038997e-14	0.000962533784631351	-4.584137244806979e-21	2.4857149137991746e-18	6.974659669416398e-16	1.6927238767435284e-14	7.724626114475406e-16
19600000	0.004518733102880845	-1.06694201293584e-20	-5.015398539709118e-19	4.787581648689482e-12	1.339805013038997e-14	0.000962533784631351	-4.584135923944105e-21	2.4857149137991746e-18	6.974659669416398e-16	1.6927238767435284e-14	7.724626114475406e-16
19700000	0.004518733102880845	-1.06694201293584e-20	-5.015398539709118e-19	4.787581648689482e-12	1.339805013038997e-14	0.000962533784631351	-4.5841346030812306e-21	2.4857149137991746e-18	6.974659669416398e-16	1.6927238767435284e-14	7.724626114475406e-16
19800000	0.004518733102880845	-1.06694201293584e-20	-5.015398539709118e-19	4.787581648689482e-12	1.339805013038997e-14	0.000962533784631351	-4.584133282218357e-21	2.4857149137991746e-18	6.974659669416398e-16	1.6927238767435284e-14	7.724626114475406e-16
19900000	0.004518733102880845	-1.06694201293584e-20	-5.015398539709118e-19	4.787581648689482e-12	1.339805013038997e-14	0.000962533784631351	-4.584131961355483e-21	2.4857149137991746e-18	6.974659669416398e-16	1.6927238767435284e-14	7.724626114475406e-16
20000000	0.004518733102880845	-1.06694201293584e-20	-5.015398539709118e-19	4.787581648689481e-12	1.339805013038997e-14	0.000962533784631351	-4.584130640492609e-21	2.4857149137991746e-18	6.974659669416398e-16	1.6927238767435284e-14	7.724626114475406e-16
20100000	0.004518733102880845	-1.06694201293584e-20	-5.015398539709118e-19	4.787581648689481e-12	1.339805013038997e-14	0.000962533784631351	-4.5841293196297345e-21	2.4857149137991746e-18	6.974659669416398e-16	1.6927238767435284e-14	7.724626114475406e-16
20200000	0.004518733102880845	-1.06694201293584e-20	-5.015398539709118e-19	4.787581648689481e-12	1.339805013038997e-14	0.000962533784631351	-4.58412799876686e-21	2.4857149137991746e-18	6.974659669416398e-16	1.6927238767435284e-14	7.724626114475406e-16
20300000	0.004518733102880845	-1.06694201293584e-20	-5.015398539709118e-19	4.787581648689481e-12	1.339805013038997e-14	0.000962533784631351	-4.584126677903986e-21	2.4857149137991746e-18	6.974659669416398e-16	1.6927238767435284e-14	7.724626114475406e-16
20400000	0.004518733102880845	-1.06694201293584e-20	-5.015398539709118e-19	4.787581648689481e-12	1.339805013038997e-14	0.000962533784631351	-4.584125357041112e-21	2.4857149137991746e-18	6.974659669416398e-16	1.6927238767435284e-14	7.724626114475406e-16
20500000	0.004518733102880845	-1.06694201293584e-20	-5.015398539709118e-19	4.787581648689481e-12	1.339805013038997e-14	0.000962533784631351	-4.584124036178238e-21	2.4857149137991746e-18	6.974659669416398e-16	1.6927238767435284e-14	7.724626114475406e-16
20600000	0.004518733102880845	-1.06694201293584e-20	-5.015398539709118e-19	4.787581648689481e-12	1.339805013038997e-14	0.000962533784631351	-4.5841227153153634e-21	2.4857149137991746e-18	6.974659669416398e-16	1.6927238767435284e-14	7.724626114475406e-16
20700000	0.004518733102880845	-1.06694201293584e-20	-5.015398539709118e-19	4.787581648689481e-12	1.3398050130389968e-14	0.000962533784631351	-4.584121394452489e-21	2.4857149137991746e-18	6.974659669416398e-16	1.6927238767435284e-14	7.724626114475406e-16
20800000	0.004518733102880845	-1.06694201293584e-20	-5.015398539709118e-19	4.787581648689481e-12	1.3398050130389968e-14	0.000962533784631351	-4.584120073589615e-21	2.4857149137991746e-18	6.974659669416398e-16	1.6927238767435284e-14	7.724626114475406e-16
20900000	0.004518733102880845	-1.06694201293584e-20	-5.015398539709118e-19	4.787581648689481e-12	1.3398050130389968e-14	0.000962533784631351	-4.584118752726741e-21	2.4857149137991746e-18	6.974659669416398e-16	1.6927238767435284e-14	7.724626114475406e-16
21000000	0.004518733102880845	-1.06694201293584e-20	-5.015398539709118e-19	4.787581648689481e-12	1.3398050130389968e-14	0.000962533784631351	-4.5841174318638666e-21	2.4857149137991746e-18	6.974659669416398e-16	1.6927238767435284e-14	7.724626114475406e-16
21100000	0.004518733102880845	-1.06694201293584e-20	-5.015398539709118e-19	4.787581648689481e-12	1.3398050130389968e-14	0.000962533784631351	-4.584116111000992e-21	2.4857149137991746e-18	6.974659669416398e-16	1.6927238767435284e-14	7.724626114475406e-16
21200000	0.004518733102880845	-1.06694201293584e-20	-5.015398539709118e-19	4.787581648689481e-12	1.3398050130389968e-14	0.000962533784631351	-4.584114790138119e-21	2.4857149137991746e-18	6.974659669416398e-16	1.6927238767435284e-14	7.724626114475406e-16
21300000	0.004518733102880845	-1.06694201293584e-20	-5.015398539709118e-19	4.787581648689481e-12	1.3398050130389968e-14	0.000962533784631351	-4.584113469275245e-21	2.4857149137991746e-18	6.974659669416398e-16	1.6927238767435284e-14	7.724626114475406e-16
21400000	0.004518733102880845	-1.06694201293584e-20	-5.015398539709118e-19	4.787581648689481e-12	1.3398050130389968e-14	0.000962533784631351	-4.5841121484123705e-21	2.4857149137991746e-18	6.974659669416398e-16	1.6927238767435284e-14	7.724626114475406e-16
21500000	0.004518733102880845	-1.06694201293584e-20	-5.015398539709118e-19	4.787581648689481e-12	1.3398050130389968e-14	0.000962533784631351	-4.584110827549496e-21	2.4857149137991746e-18	6.974659669416398e-16	1.6927238767435284e-14	7.724626114475406e-16
21600000	0.004518733102880845	-1.06694201293584e-20	-5.015398539709118e-19	4.787581648689481e-12	1.3398050130389968e-14	0.000962533784631351	-4.584109506686622e-21	2.4857149137991746e-18	6.974659669416398e-16	1.6927238767435284e-14	7.724626114475406e-16
21700000	0.004518733102880845	-1.06694201293584e-20	-5.015398539709118e-19	4.787581648689481e-12	1.3398050130389968e-14	0.000962533784631351	-4.584108185823748e-21	2.4857149137991746e-18	6.974659669416397e-16	1.6927238767435284e-14	7.724626114475406e-16
21800000	0.004518733102880845	-1.06694201293584e-20	-5.015398539709118e-19	4.787581648689481e-12	1.3398050130389968e-14	0.000962533784631351	-4.5841068649608736e-21	2.4857149137991746e-18	6.974659669416397e-16	1.6927238767435284e-14	7.724626114475406e-16
21900000	0.004518733102880845	-1.06694201293584e-20	-5.015398539709118e-19	4.787581648689481e-12	1.3398050130389968e-14	0.000962533784631351	-4.5841055440979994e-21	2.4857149137991746e-18	6.974659669416397e-16	1.6927238767435284e-14	7.724626114475406e-16
22000000	0.004518733102880845	-1.06694201293584e-20	-5.015398539709118e-19	4.787581648689481e-12	1.3398050130389968e-14	0.000962533784631351	-4.584104223235125e-21	2.4857149137991746e-18	6.974659669416397e-16	1.6927238767435284e-14	7.724626114475406e-16
22100000	0.004518733102880845	-1.06694201293584e-20	-5.015398539709118e-19	4.787581648689481e-12	1.3398050130389968e-14	0.000962533784631351	-4.584102902372251e-21	2.4857149137991746e-18	6.974659669416397e-16	1.6927238767435284e-14	7.724626114475406e-16
22200000	0.004518733102880845	-1.06694201293584e-20	-5.015398539709118e-19	4.787581648689481e-12	1.3398050130389968e-14	0.000962533784631351	-4.584101581509377e-21	2.4857149137991746e-18	6.974659669416397e-16	1.6927238767435284e-14	7.724626114475406e-16
22300000	0.004518733102880845	-1.06694201293584e-20	-5.015398539709118e-19	4.787581648689481e-12	1.3398050130389968e-14	0.000962533784631351	-4.5841002606465025e-21	2.4857149137991746e-18	6.974659669416397e-16	1.6927238767435284e-14	7.724626114475406e-16
22400000	0.004518733102880845	-1.06694201293584e-20	-5.015398539709118e-19	4.787581648689481e-12	1.3398050130389968e-14	0.000962533784631351	-4.584098939783628e-21	2.4857149137991746e-18	6.974659669416397e-16	1.6927238767435284e-14	7.724626114475406e-16
22500000	0.004518733102880845	-1.06694201293584e-20	-5.015398539709118e-19	4.787581648689481e-12	1.3398050130389968e-14	0.000962533784631351	-4.584097618920754e-21	2.4857149137991746e-18	6.974659669416397e-16	1.6927238767435284e-14	7.724626114475406e-16
22600000	0.004518733102880845	-1.06694201293584e-20	-5.015398539709118e-19	4.787581648689481e-12	1.3398050130389968e-14	0.000962533784631351	-4.5840962980578806e-21	2.4857149137991746e-18	6.974659669416397e-16	1.6927238767435284e-14	7.724626114475406e-16
22700000	0.004518733102880845	-1.06694201293584e-20	-5.015398539709118e-19	4.787581648689481e-12	1.3398050130389968e-14	0.000962533784631351	-4.5840949771950064e-21	2.4857149137991746e-18	6.974659669416397e-16	1.6927238767435284e-14	7.724626114475406e-16
22800000	0.004518733102880845	-1.06694201293584e-20	-5.015398539709118e-19	4.787581648689481e-12	1.3398050130389968e-14	0.000962533784631351	-4.584093656332132e-21	2.4857149137991746e-18	6.974659669416397e-16	1.6927238767435284e-14	7.724626114475406e-16
22900000	0.004518733102880845	-1.06694201293584e-20	-5.015398539709118e-19	4.787581648689481e-12	1.3398050130389968e-14	0.000962533784631351	-4.584092335469258e-21	2.4857149137991746e-18	6.974659669416397e-16	1.6927238767435284e-14	7.724626114475406e-16
23000000	0.004518733102880845	-1.06694201293584e-20	-5.015398539709118e-19	4.787581648689481e-12	1.3398050130389968e-14	0.000962533784631351	-4.584091014606384e-21	2.4857149137991746e-18	6.974659669416397e-16	1.6927238767435284e-14	7.724626114475406e-16
23100000	0.004518733102880845	-1.06694201293584e-20	-5.015398539709118e-19	4.787581648689481e-12	1.3398050130389968e-14	0.000962533784631351	-4.5840896937435095e-21	2.4857149137991746e-18	6.974659669416397e-16	1.6927238767435284e-14	7.724626114475406e-16
23200000	0.004518733102880845	-1.06694201293584e-20	-5.015398539709118e-19	4.787581648689481e-12	1.3398050130389968e-14	0.000962533784631351	-4.584088372880635e-21	2.4857149137991746e-18	6.974659669416397e-16	1.6927238767435284e-14	7.724626114475406e-16
23300000	0.004518733102880845	-1.06694201293584e-20	-5.015398539709118e-19	4.787581648689481e-12	1.3398050130389968e-14	0.000962533784631351	-4.584087052017761e-21	2.4857149137991746e-18	6.974659669416397e-16	1.6927238767435284e-14	7.724626114475406e-16
23400000	0.004518733102880845	-1.06694201293584e-20	-5.015398539709118e-19	4.787581648689481e-12	1.3398050130389968e-14	0.000962533784631351	-4.584085731154887e-21	2.4857149137991746e-18	6.974659669416397e-16	1.6927238767435284e-14	7.724626114475406e-16
23500000	0.004518733102880845	-1.06694201293584e-20	-5.015398539709118e-19	4.787581648689481e-12	1.3398050130389968e-14	0.000962533784631351	-4.584084410292013e-21	2.4857149137991746e-18	6.974659669416397e-16	1.6927238767435284e-14	7.724626114475406e-16
23600000	0.004518733102880845	-1.06694201293584e-20	-5.015398539709118e-19	4.787581648689481e-12	1.3398050130389968e-14	0.000962533784631351	-4.5840830894291385e-21	2.4857149137991746e-18	6.974659669416397e-16	1.6927238767435284e-14	7.724626114475406e-16
23700000	0.004518733102880845	-1.06694201293584e-20	-5.015398539709118e-19	4.787581648689481e-12	1.3398050130389968e-14	0.000962533784631351	-4.584081768566264e-21	2.4857149137991746e-18	6.974659669416397e-16	1.6927238767435284e-14	7.724626114475406e-16
23800000	0.004518733102880845	-1.06694201293584e-20	-5.015398539709118e-19	4.787581648689481e-12	1.3398050130389968e-14	0.000962533784631351	-4.58408044770339e-21	2.4857149137991746e-18	6.974659669416397e-16	1.6927238767435284e-14	7.724626114475406e-16
23900000	0.004518733102880845	-1.06694201293584e-20	-5.015398539709118e-19	4.787581648689481e-12	1.3398050130389968e-14	0.000962533784631351	-4.584079126840516e-21	2.4857149137991746e-18	6.974659669416397e-16	1.6927238767435284e-14	7.724626114475406e-16
24000000	0.004518733102880845	-1.06694201293584e-20	-5.015398539709118e-19	4.787581648689481e-12	1.3398050130389968e-14	0.000962533784631351	-4.5840778059776416e-21	2.4857149137991746e-18	6.974659669416397e-16	1.6927238767435284e-14	7.724626114475406e-16
24100000	0.004518733102880845	-1.06694201293584e-20	-5.015398539709118e-19	4.787581648689481e-12	1.3398050130389968e-14	0.000962533784631351	-4.584076485114768e-21	2.4857149137991746e-18	6.974659669416397e-16	1.6927238767435284e-14	7.724626114475406e-16
24200000	0.004518733102880845	-1.06694201293584e-20	-5.015398539709118e-19	4.787581648689481e-12	1.3398050130389968e-14	0.000962533784631351	-4.584075164251894e-21	2.4857149137991746e-18	6.974659669416397e-16	1.6927238767435284e-14	7.724626114475406e-16
24300000	0.004518733102880845	-1.06694201293584e-20	-5.015398539709118e-19	4.787581648689481e-12	1.3398050130389968e-14	0.000962533784631351	-4.58407384338902e-21	2.4857149137991746e-18	6.974659669416397e-16	1.6927238767435284e-14	7.724626114475406e-16
24400000	0.004518733102880845	-1.06694201293584e-20	-5.015398539709118e-19	4.787581648689481e-12	1.3398050130389968e-14	0.000962533784631351	-4.5840725225261455e-21	2.4857149137991746e-18	6.974659669416397e-16	1.6927238767435284e-14	7.724626114475406e-16
24500000	0.004518733102880845	-1.06694201293584e-20	-5.015398539709118e-19	4.787581648689481e-12	1.3398050130389968e-14	0.000962533784631351	-4.584071201663271e-21	2.4857149137991746e-18	6.974659669416397e-16	1.6927238767435284e-14	7.724626114475406e-16
24600000	0.004518733102880845	-1.06694201293584e-20	-5.015398539709118e-19	4.787581648689481e-12	1.3398050130389968e-14	0.000962533784631351	-4.584069880800397e-21	2.4857149137991746e-18	6.974659669416397e-16	1.6927238767435284e-14	7.724626114475406e-16
24700000	0.004518733102880845	-1.06694201293584e-20	-5.015398539709118e-19	4.787581648689481e-12	1.3398050130389968e-14	0.000962533784631351	-4.584068559937523e-21	2.4857149137991746e-18	6.974659669416397e-16	1.6927238767435284e-14	7.724626114475406e-16
24800000	0.004518733102880845	-1.06694201293584e-20	-5.015398539709118e-19	4.787581648689481e-12	1.3398050130389968e-14	0.000962533784631351	-4.584067239074649e-21	2.4857149137991746e-18	6.974659669416397e-16	1.6927238767435284e-14	7.724626114475406e-16
24900000	0.004518733102880845	-1.06694201293584e-20	-5.015398539709118e-19	4.787581648689481e-12	1.3398050130389968e-14	0.000962533784631351	-4.5840659182117744e-21	2.4857149137991746e-18	6.974659669416397e-16	1.6927238767435284e-14	7.724626114475406e-16
25000000	0.004518733102880845	-1.06694201293584e-20	-5.015398539709118e-19	4.787581648689481e-12	1.3398050130389968e-14	0.000962533784631351	-4.5840645973489e-21	2.4857149137991746e-18	6.974659669416397e-16	1.6927238767435284e-14	7.724626114475406e-16
25100000	0.004518733102880845	-1.06694201293584e-20	-5.015398539709118e-19	4.787581648689481e-12	1.3398050130389968e-14	0.000962533784631351	-4.584063276486026e-21	2.4857149137991746e-18	6.974659669416397e-16	1.6927238767435284e-14	7.724626114475406e-16
25200000	0.004518733102880845	-1.06694201293584e-20	-5.015398539709118e-19	4.787581648689481e-12	1.3398050130389968e-14	0.000962533784631351	-4.584061955623152e-21	2.4857149137991746e-18	6.974659669416397e-16	1.6927238767435284e-14	7.724626114475406e-16
25300000	0.004518733102880845	-1.06694201293584e-20	-5.015398539709118e-19	4.787581648689481e-12	1.3398050130389968e-14	0.000962533784631351	-4.5840606347602776e-21	2.4857149137991746e-18	6.974659669416397e-16	1.6927238767435284e-14	7.724626114475406e-16
25400000	0.004518733102880845	-1.06694201293584e-20	-5.015398539709118e-19	4.787581648689481e-12	1.3398050130389968e-14	0.000962533784631351	-4.584059313897403e-21	2.4857149137991746e-18	6.974659669416397e-16	1.6927238767435284e-14	7.724626114475406e-16
25500000	0.004518733102880845	-1.06694201293584e-20	-5.015398539709118e-19	4.787581648689481e-12	1.3398050130389968e-14	0.000962533784631351	-4.584057993034529e-21	2.4857149137991746e-18	6.974659669416397e-16	1.6927238767435284e-14	7.724626114475406e-16
25600000	0.004518733102880845	-1.06694201293584e-20	-5.015398539709118e-19	4.787581648689481e-12	1.3398050130389968e-14	0.000962533784631351	-4.584056672171656e-21	2.4857149137991746e-18	6.974659669416397e-16	1.6927238767435284e-14	7.724626114475406e-16
25700000	0.004518733102880845	-1.06694201293584e-20	-5.015398539709118e-19	4.787581648689481e-12	1.3398050130389968e-14	0.000962533784631351	-4.5840553513087814e-21	2.4857149137991746e-18	6.974659669416397e-16	1.6927238767435284e-14	7.724626114475406e-16
25800000	0.004518733102880845	-1.06694201293584e-20	-5.015398539709118e-19	4.787581648689481e-12	1.3398050130389968e-14	0.000962533784631351	-4.584054030445907e-21	2.4857149137991746e-18	6.974659669416397e-16	1.6927238767435284e-14	7.724626114475406e-16
25900000	0.004518733102880845	-1.06694201293584e-20	-5.015398539709118e-19	4.787581648689481e-12	1.3398050130389968e-14	0.000962533784631351	-4.584052709583033e-21	2.4857149137991746e-18	6.974659669416397e-16	1.6927238767435284e-14	7.724626114475406e-16
26000000	0.004518733102880845	-1.06694201293584e-20	-5.015398539709118e-19	4.787581648689481e-12	1.3398050130389968e-14	0.000962533784631351	-4.584051388720159e-21	2.4857149137991746e-18	6.974659669416397e-16	1.6927238767435284e-14	7.724626114475406e-16
26100000	0.004518733102880845	-1.06694201293584e-20	-5.015398539709118e-19	4.787581648689481e-12	1.3398050130389968e-14	0.000962533784631351	-4.5840500678572846e-21	2.4857149137991746e-18	6.974659669416397e-16	1.6927238767435284e-14	7.724626114475406e-16
26200000	0.004518733102880845	-1.06694201293584e-20	-5.015398539709118e-19	4.787581648689481e-12	1.3398050130389968e-14	0.000962533784631351	-4.58404874699441e-21	2.4857149137991746e-18	6.974659669416397e-16	1.6927238767435284e-14	7.724626114475406e-16
26300000	0.004518733102880845	-1.06694201293584e-20	-5.015398539709118e-19	4.787581648689481e-12	1.3398050130389968e-14	0.000962533784631351	-4.584047426131536e-21	2.4857149137991746e-18	6.974659669416397e-16	1.6927238767435284e-14	7.724626114475406e-16
26400000	0.004518733102880845	-1.06694201293584e-20	-5.015398539709118e-19	4.787581648689481e-12	1.3398050130389968e-14	0.000962533784631351	-4.584046105268662e-21	2.4857149137991746e-18	6.974659669416397e-16	1.6927238767435284e-14	7.724626114475406e-16
26500000	0.004518733102880845	-1.06694201293584e-20	-5.015398539709118e-19	4.787581648689481e-12	1.3398050130389968e-14	0.000962533784631351	-4.584044784405788e-21	2.4857149137991746e-18	6.974659669416397e-16	1.6927238767435284e-14	7.724626114475406e-16
26600000	0.004518733102880845	-1.06694201293584e-20	-5.015398539709118e-19	4.787581648689481e-12	1.3398050130389968e-14	0.000962533784631351	-4.5840434635429135e-21	2.4857149137991746e-18	6.974659669416397e-16	1.6927238767435284e-14	7.724626114475406e-16
26700000	0.004518733102880845	-1.06694201293584e-20	-5.015398539709118e-19	4.787581648689481e-12	1.3398050130389968e-14	0.000962533784631351	-4.584042142680039e-21	2.4857149137991746e-18	6.974659669416397e-16	1.6927238767435284e-14	7.724626114475406e-16
26800000	0.004518733102880845	-1.06694201293584e-20	-5.015398539709118e-19	4.787581648689481e-12	1.3398050130389968e-14	0.000962533784631351	-4.584040821817165e-21	2.4857149137991746e-18	6.974659669416397e-16	1.6927238767435284e-14	7.724626114475406e-16
26900000	0.004518733102880845	-1.06694201293584e-20	-5.015398539709118e-19	4.787581648689481e-12	1.3398050130389968e-14	0.000962533784631351	-4.584039500954291e-21	2.4857149137991746e-18	6.974659669416397e-16	1.6927238767435284e-14	7.724626114475406e-16
27000000	0.004518733102880845	-1.06694201293584e-20	-5.015398539709118e-19	4.787581648689481e-12	1.3398050130389968e-14	0.000962533784631351	-4.5840381800914174e-21	2.4857149137991746e-18	6.974659669416397e-16	1.6927238767435284e-14	7.724626114475406e-16
27100000	0.004518733102880845	-1.06694201293584e-20	-5.015398539709118e-19	4.787581648689481e-12	1.3398050130389968e-14	0.000962533784631351	-4.584036859228543e-21	2.4857149137991746e-18	6.974659669416397e-16	1.6927238767435284e-14	7.724626114475406e-16
27200000	0.004518733102880845	-1.06694201293584e-20	-5.015398539709118e-19	4.787581648689481e-12	1.3398050130389968e-14	0.000962533784631351	-4.584035538365669e-21	2.4857149137991746e-18	6.974659669416397e-16	1.6927238767435284e-14	7.724626114475406e-16
27300000	0.004518733102880845	-1.06694201293584e-20	-5.015398539709118e-19	4.787581648689481e-12	1.3398050130389968e-14	0.000962533784631351	-4.584034217502795e-21	2.4857149137991746e-18	6.974659669416397e-16	1.6927238767435284e-14	7.724626114475406e-16
27400000	0.004518733102880845	-1.06694201293584e-20	-5.015398539709118e-19	4.787581648689481e-12	1.3398050130389968e-14	0.000962533784631351	-4.5840328966399205e-21	2.4857149137991746e-18	6.974659669416397e-16	1.6927238767435284e-14	7.724626114475406e-16
27500000	0.004518733102880845	-1.06694201293584e-20	-5.015398539709118e-19	4.787581648689481e-12	1.3398050130389968e-14	0.000962533784631351	-4.584031575777046e-21	2.4857149137991746e-18	6.974659669416397e-16	1.6927238767435284e-14	7.724626114475406e-16
27600000	0.004518733102880845	-1.06694201293584e-20	-5.015398539709118e-19	4.787581648689481e-12	1.3398050130389968e-14	0.000962533784631351	-4.584030254914172e-21	2.4857149137991746e-18	6.974659669416397e-16	1.6927238767435284e-14	7.724626114475406e-16
27700000	0.004518733102880845	-1.06694201293584e-20	-5.015398539709118e-19	4.787581648689481e-12	1.3398050130389968e-14	0.000962533784631351	-4.584028934051298e-21	2.4857149137991746e-18	6.974659669416397e-16	1.6927238767435284e-14	7.724626114475406e-16
27800000	0.004518733102880845	-1.06694201293584e-20	-5.015398539709118e-19	4.787581648689481e-12	1.3398050130389968e-14	0.000962533784631351	-4.584027613188424e-21	2.4857149137991746e-18	6.974659669416397e-16	1.6927238767435284e-14	7.724626114475406e-16
27900000	0.004518733102880845	-1.06694201293584e-20	-5.015398539709118e-19	4.787581648689481e-12	1.3398050130389968e-14	0.000962533784631351	-4.5840262923255495e-21	2.4857149137991746e-18	6.974659669416397e-16	1.6927238767435284e-14	7.724626114475406e-16
28000000	0.004518733102880845	-1.06694201293584e-20	-5.015398539709118e-19	4.787581648689481e-12	1.3398050130389968e-14	0.000962533784631351	-4.584024971462675e-21	2.4857149137991746e-18	6.974659669416397e-16	1.6927238767435284e-14	7.724626114475406e-16
28100000	0.004518733102880845	-1.06694201293584e-20	-5.015398539709118e-19	4.787581648689481e-12	1.3398050130389968e-14	0.000962533784631351	-4.584023650599801e-21	2.4857149137991746e-18	6.974659669416397e-16	1.6927238767435284e-14	7.724626114475406e-16
28200000	0.004518733102880845	-1.06694201293584e-20	-5.015398539709118e-19	4.787581648689481e-12	1.3398050130389968e-14	0.000962533784631351	-4.584022329736927e-21	2.4857149137991746e-18	6.974659669416397e-16	1.6927238767435284e-14	7.724626114475406e-16
28300000	0.004518733102880845	-1.06694201293584e-20	-5.015398539709118e-19	4.787581648689481e-12	1.3398050130389968e-14	0.000962533784631351	-4.5840210088740526e-21	2.4857149137991746e-18	6.974659669416397e-16	1.6927238767435284e-14	7.724626114475406e-16
28400000	0.004518733102880845	-1.06694201293584e-20	-5.015398539709118e-19	4.787581648689481e-12	1.3398050130389968e-14	0.000962533784631351	-4.584019688011179e-21	2.4857149137991746e-18	6.974659669416397e-16	1.6927238767435284e-14	7.724626114475406e-16
28500000	0.004518733102880845	-1.06694201293584e-20	-5.015398539709118e-19	4.787581648689481e-12	1.3398050130389968e-14	0.000962533784631351	-4.584018367148305e-21	2.4857149137991746e-18	6.974659669416397e-16	1.6927238767435284e-14	7.724626114475406e-16
28600000	0.004518733102880845	-1.06694201293584e-20	-5.015398539709118e-19	4.787581648689481e-12	1.3398050130389968e-14	0.000962533784631351	-4.584017046285431e-21	2.4857149137991746e-18	6.974659669416397e-16	1.6927238767435284e-14	7.724626114475406e-16
28700000	0.004518733102880845	-1.06694201293584e-20	-5.015398539709118e-19	4.787581648689481e-12	1.3398050130389968e-14	0.000962533784631351	-4.5840157254225565e-21	2.4857149137991746e-18	6.974659669416397e-16	1.6927238767435284e-14	7.724626114475406e-16
28800000	0.004518733102880845	-1.06694201293584e-20	-5.015398539709118e-19	4.787581648689481e-12	1.3398050130389968e-14	0.000962533784631351	-4.584014404559682e-21	2.4857149137991746e-18	6.974659669416397e-16	1.6927238767435284e-14	7.724626114475406e-16
28900000	0.004518733102880845	-1.06694201293584e-20	-5.015398539709118e-19	4.787581648689481e-12	1.3398050130389968e-14	0.000962533784631351	-4.584013083696808e-21	2.4857149137991746e-18	6.974659669416397e-16	1.6927238767435284e-14	7.724626114475406e-16
29000000	0.004518733102880845	-1.06694201293584e-20	-5.015398539709118e-19	4.787581648689481e-12	1.3398050130389968e-14	0.000962533784631351	-4.584011762833934e-21	2.4857149137991746e-18	6.974659669416397e-16	1.6927238767435284e-14	7.724626114475406e-16
29100000	0.004518733102880845	-1.06694201293584e-20	-5.015398539709118e-19	4.787581648689481e-12	1.3398050130389968e-14	0.000962533784631351	-4.58401044197106e-21	2.4857149137991746e-18	6.974659669416397e-16	1.6927238767435287e-14	7.724626114475406e-16
29200000	0.004518733102880845	-1.06694201293584e-20	-5.015398539709118e-19	4.787581648689481e-12	1.3398050130389968e-14	0.000962533784631351	-4.5840091211081854e-21	2.4857149137991746e-18	6.974659669416397e-16	1.6927238767435287e-14	7.724626114475406e-16
29300000	0.004518733102880845	-1.06694201293584e-20	-5.015398539709118e-19	4.787581648689481e-12	1.3398050130389968e-14	0.000962533784631351	-4.584007800245311e-21	2.4857149137991746e-18	6.974659669416397e-16	1.6927238767435287e-14	7.724626114475406e-16
29400000	0.004518733102880845	-1.06694201293584e-20	-5.015398539709118e-19	4.787581648689481e-12	1.3398050130389968e-14	0.000962533784631351	-4.584006479382437e-21	2.4857149137991746e-18	6.974659669416397e-16	1.6927238767435287e-14	7.724626114475406e-16
29500000	0.004518733102880845	-1.06694201293584e-20	-5.015398539709118e-19	4.787581648689481e-12	1.3398050130389968e-14	0.000962533784631351	-4.584005158519563e-21	2.4857149137991746e-18	6.974659669416397e-16	1.6927238767435287e-14	7.724626114475406e-16
29600000	0.004518733102880845	-1.06694201293584e-20	-5.015398539709118e-19	4.787581648689481e-12	1.3398050130389968e-14	0.000962533784631351	-4.5840038376566886e-21	2.4857149137991746e-18	6.974659669416397e-16	1.6927238767435287e-14	7.724626114475406e-16
29700000	0.004518733102880845	-1.06694201293584e-20	-5.015398539709118e-19	4.787581648689481e-12	1.3398050130389968e-14	0.000962533784631351	-4.584002516793814e-21	2.4857149137991746e-18	6.974659669416397e-16	1.6927238767435287e-14	7.724626114475406e-16
29800000	0.004518733102880845	-1.06694201293584e-20	-5.015398539709118e-19	4.787581648689481e-12	1.3398050130389968e-14	0.000962533784631351	-4.584001195930941e-21	2.4857149137991746e-18	6.974659669416397e-16	1.6927238767435287e-14	7.724626114475406e-16
29900000	0.004518733102880845	-1.06694201293584e-20	-5.015398539709118e-19	4.787581648689481e-12	1.3398050130389968e-14	0.000962533784631351	-4.583999875068067e-21	2.4857149137991746e-18	6.974659669416397e-16	1.6927238767435287e-14	7.724626114475406e-16
30000000	0.004518733102880845	-1.06694201293584e-20	-5.015398539709118e-19	4.787581648689481e-12	1.3398050130389968e-14	0.000962533784631351	-4.5839985542051924e-21	2.4857149137991746e-18	6.974659669416397e-16	1.6927238767435287e-14	7.724626114475406e-16
30100000	0.004518733102880845	-1.06694201293584e-20	-5.015398539709118e-19	4.787581648689481e-12	1.3398050130389968e-14	0.000962533784631351	-4.583997233342318e-21	2.4857149137991746e-18	6.974659669416397e-16	1.6927238767435287e-14	7.724626114475406e-16
30200000	0.004518733102880845	-1.06694201293584e-20	-5.015398539709118e-19	4.787581648689481e-12	1.3398050130389968e-14	0.000962533784631351	-4.583995912479444e-21	2.4857149137991746e-18	6.974659669416397e-16	1.6927238767435287e-14	7.724626114475406e-16
30300000	0.004518733102880845	-1.06694201293584e-20	-5.015398539709118e-19	4.787581648689481e-12	1.3398050130389968e-14	0.000962533784631351	-4.58399459161657e-21	2.4857149137991746e-18	6.974659669416397e-16	1.6927238767435287e-14	7.724626114475406e-16
30400000	0.004518733102880845	-1.06694201293584e-20	-5.015398539709118e-19	4.787581648689481e-12	1.3398050130389968e-14	0.000962533784631351	-4.5839932707536956e-21	2.4857149137991746e-18	6.974659669416397e-16	1.6927238767435287e-14	7.724626114475406e-16
30500000	0.004518733102880845	-1.06694201293584e-20	-5.015398539709118e-19	4.787581648689481e-12	1.3398050130389968e-14	0.000962533784631351	-4.583991949890821e-21	2.4857149137991746e-18	6.974659669416397e-16	1.6927238767435287e-14	7.724626114475406e-16
30600000	0.004518733102880845	-1.06694201293584e-20	-5.015398539709118e-19	4.787581648689481e-12	1.3398050130389968e-14	0.000962533784631351	-4.583990629027947e-21	2.4857149137991746e-18	6.974659669416397e-16	1.6927238767435287e-14	7.724626114475406e-16
30700000	0.004518733102880845	-1.06694201293584e-20	-5.015398539709118e-19	4.787581648689481e-12	1.3398050130389968e-14	0.000962533784631351	-4.583989308165073e-21	2.4857149137991746e-18	6.974659669416398e-16	1.6927238767435287e-14	7.724626114475406e-16
30800000	0.004518733102880845	-1.06694201293584e-20	-5.015398539709118e-19	4.787581648689481e-12	1.339805013038997e-14	0.000962533784631351	-4.583987987302199e-21	2.4857149137991746e-18	6.974659669416398e-16	1.6927238767435287e-14	7.724626114475406e-16
30900000	0.004518733102880845	-1.06694201293584e-20	-5.015398539709118e-19	4.787581648689481e-12	1.339805013038997e-14	0.000962533784631351	-4.5839866664393245e-21	2.4857149137991746e-18	6.974659669416398e-16	1.6927238767435287e-14	7.724626114475406e-16
31000000	0.004518733102880845	-1.06694201293584e-20	-5.015398539709118e-19	4.787581648689481e-12	1.339805013038997e-14	0.000962533784631351	-4.58398534557645e-21	2.4857149137991746e-18	6.974659669416398e-16	1.6927238767435287e-14	7.724626114475406e-16
31100000	0.004518733102880845	-1.06694201293584e-20	-5.015398539709118e-19	4.787581648689481e-12	1.339805013038997e-14	0.000962533784631351	-4.583984024713576e-21	2.4857149137991746e-18	6.974659669416398e-16	1.6927238767435287e-14	7.724626114475406e-16
31200000	0.004518733102880845	-1.06694201293584e-20	-5.015398539709118e-19	4.787581648689481e-12	1.339805013038997e-14	0.000962533784631351	-4.5839827038507026e-21	2.4857149137991746e-18	6.974659669416398e-16	1.6927238767435287e-14	7.724626114475406e-16
31300000	0.004518733102880845	-1.06694201293584e-20	-5.015398539709118e-19	4.787581648689481e-12	1.339805013038997e-14	0.000962533784631351	-4.5839813829878284e-21	2.4857149137991746e-18	6.974659669416398e-16	1.6927238767435287e-14	7.724626114475406e-16
31400000	0.004518733102880845	-1.06694201293584e-20	-5.015398539709118e-19	4.787581648689481e-12	1.339805013038997e-14	0.000962533784631351	-4.583980062124954e-21	2.4857149137991746e-18	6.974659669416398e-16	1.6927238767435287e-14	7.724626114475406e-16
31500000	0.004518733102880845	-1.06694201293584e-20	-5.015398539709118e-19	4.787581648689481e-12	1.339805013038997e-14	0.000962533784631351	-4.58397874126208e-21	2.4857149137991746e-18	6.974659669416398e-16	1.6927238767435287e-14	7.724626114475406e-16
31600000	0.004518733102880845	-1.06694201293584e-20	-5.015398539709118e-19	4.787581648689481e-12	1.339805013038997e-14	0.000962533784631351	-4.583977420399206e-21	2.4857149137991746e-18	6.974659669416398e-16	1.6927238767435287e-14	7.724626114475406e-16
31700000	0.004518733102880845	-1.06694201293584e-20	-5.015398539709118e-19	4.787581648689481e-12	1.339805013038997e-14	0.000962533784631351	-4.5839760995363315e-21	2.4857149137991746e-18	6.974659669416398e-16	1.6927238767435287e-14	7.724626114475406e-16
31800000	0.004518733102880845	-1.06694201293584e-20	-5.015398539709118e-19	4.787581648689481e-12	1.339805013038997e-14	0.000962533784631351	-4.583974778673457e-21	2.4857149137991746e-18	6.974659669416398e-16	1.6927238767435287e-14	7.724626114475406e-16
31900000	0.004518733102880845	-1.06694201293584e-20	-5.015398539709118e-19	4.787581648689481e-12	1.339805013038997e-14	0.000962533784631351	-4.583973457810583e-21	2.4857149137991746e-18	6.974659669416398e-16	1.6927238767435287e-14	7.724626114475406e-16
32000000	0.004518733102880845	-1.06694201293584e-20	-5.015398539709118e-19	4.787581648689481e-12	1.339805013038997e-14	0.000962533784631351	-4.583972136947709e-21	2.4857149137991746e-18	6.974659669416398e-16	1.6927238767435287e-14	7.724626114475406e-16
32100000	0.004518733102880845	-1.06694201293584e-20	-5.015398539709118e-19	4.787581648689481e-12	1.339805013038997e-14	0.000962533784631351	-4.583970816084835e-21	2.4857149137991746e-18	6.974659669416398e-16	1.6927238767435287e-14	7.724626114475406e-16
32200000	0.004518733102880845	-1.06694201293584e-20	-5.015398539709118e-19	4.787581648689481e-12	1.339805013038997e-14	0.000962533784631351	-4.5839694952219605e-21	2.4857149137991746e-18	6.974659669416398e-16	1.6927238767435287e-14	7.724626114475406e-16
32300000	0.004518733102880845	-1.06694201293584e-20	-5.015398539709118e-19	4.787581648689481e-12	1.339805013038997e-14	0.000962533784631351	-4.583968174359086e-21	2.4857149137991746e-18	6.974659669416398e-16	1.6927238767435287e-14	7.724626114475406e-16
32400000	0.004518733102880845	-1.06694201293584e-20	-5.015398539709118e-19	4.787581648689481e-12	1.339805013038997e-14	0.000962533784631351	-4.583966853496212e-21	2.4857149137991746e-18	6.974659669416398e-16	1.6927238767435287e-14	7.724626114475406e-16
32500000	0.004518733102880845	-1.06694201293584e-20	-5.015398539709118e-19	4.787581648689481e-12	1.339805013038997e-14	0.000962533784631351	-4.583965532633338e-21	2.4857149137991746e-18	6.974659669416398e-16	1.6927238767435287e-14	7.724626114475406e-16
32600000	0.004518733102880845	-1.06694201293584e-20	-5.015398539709118e-19	4.787581648689481e-12	1.339805013038997e-14	0.000962533784631351	-4.583964211770464e-21	2.4857149137991746e-18	6.974659669416398e-16	1.6927238767435287e-14	7.724626114475406e-16
32700000	0.004518733102880845	-1.06694201293584e-20	-5.015398539709118e-19	4.787581648689481e-12	1.339805013038997e-14	0.000962533784631351	-4.58396289090759e-21	2.4857149137991746e-18	6.974659669416398e-16	1.6927238767435287e-14	7.724626114475406e-16
32800000	0.004518733102880845	-1.06694201293584e-20	-5.015398539709118e-19	4.787581648689481e-12	1.339805013038997e-14	0.000962533784631351	-4.583961570044716e-21	2.4857149137991746e-18	6.974659669416398e-16	1.6927238767435287e-14	7.724626114475406e-16
32900000	0.004518733102880845	-1.06694201293584e-20	-5.015398539709118e-19	4.787581648689481e-12	1.339805013038997e-14	0.000962533784631351	-4.583960249181842e-21	2.4857149137991746e-18	6.974659669416398e-16	1.6927238767435287e-14	7.724626114475406e-16
33000000	0.004518733102880845	-1.06694201293584e-20	-5.015398539709118e-19	4.787581648689481e-12	1.339805013038997e-14	0.000962533784631351	-4.5839589283189675e-21	2.4857149137991746e-18	6.974659669416398e-16	1.6927238767435287e-14	7.724626114475406e-16
33100000	0.004518733102880845	-1.06694201293584e-20	-5.015398539709118e-19	4.787581648689481e-12	1.339805013038997e-14	0.000962533784631351	-4.583957607456093e-21	2.4857149137991746e-18	6.974659669416398e-16	1.6927238767435287e-14	7.724626114475406e-16
33200000	0.004518733102880845	-1.06694201293584e-20	-5.015398539709118e-19	4.787581648689481e-12	1.339805013038997e-14	0.000962533784631351	-4.583956286593219e-21	2.4857149137991746e-18	6.974659669416398e-16	1.6927238767435287e-14	7.724626114475406e-16
33300000	0.004518733102880845	-1.06694201293584e-20	-5.015398539709118e-19	4.787581648689481e-12	1.339805013038997e-14	0.000962533784631351	-4.583954965730345e-21	2.4857149137991746e-18	6.974659669416398e-16	1.6927238767435287e-14	7.724626114475406e-16
33400000	0.004518733102880845	-1.06694201293584e-20	-5.015398539709118e-19	4.787581648689481e-12	1.339805013038997e-14	0.000962533784631351	-4.583953644867471e-21	2.4857149137991746e-18	6.974659669416398e-16	1.6927238767435287e-14	7.724626114475406e-16
33500000	0.004518733102880845	-1.06694201293584e-20	-5.015398539709118e-19	4.787581648689481e-12	1.339805013038997e-14	0.000962533784631351	-4.5839523240045964e-21	2.4857149137991746e-18	6.974659669416398e-16	1.6927238767435287e-14	7.724626114475406e-16
33600000	0.004518733102880845	-1.06694201293584e-20	-5.015398539709118e-19	4.787581648689481e-12	1.339805013038997e-14	0.000962533784631351	-4.583951003141722e-21	2.4857149137991746e-18	6.974659669416398e-16	1.6927238767435287e-14	7.724626114475406e-16
33700000	0.004518733102880845	-1.06694201293584e-20	-5.015398539709118e-19	4.787581648689481e-12	1.339805013038997e-14	0.000962533784631351	-4.583949682278848e-21	2.4857149137991746e-18	6.974659669416398e-16	1.6927238767435287e-14	7.724626114475406e-16
33800000	0.004518733102880845	-1.06694201293584e-20	-5.015398539709118e-19	4.787581648689481e-12	1.339805013038997e-14	0.000962533784631351	-4.583948361415974e-21	2.4857149137991746e-18	6.974659669416398e-16	1.6927238767435287e-14	7.724626114475406e-16
33900000	0.004518733102880845	-1.06694201293584e-20	-5.015398539709118e-19	4.787581648689481e-12	1.339805013038997e-14	0.000962533784631351	-4.5839470405530996e-21	2.4857149137991746e-18	6.974659669416398e-16	1.6927238767435287e-14	7.724626114475406e-16
34000000	0.004518733102880845	-1.06694201293584e-20	-5.015398539709118e-19	4.787581648689481e-12	1.339805013038997e-14	0.000962533784631351	-4.583945719690225e-21	2.4857149137991746e-18	6.974659669416398e-16	1.6927238767435287e-14	7.724626114475406e-16
34100000	0.004518733102880845	-1.06694201293584e-20	-5.015398539709118e-19	4.787581648689481e-12	1.339805013038997e-14	0.000962533784631351	-4.583944398827352e-21	2.4857149137991746e-18	6.974659669416398e-16	1.6927238767435287e-14	7.724626114475406e-16
34200000	0.004518733102880845	-1.06694201293584e-20	-5.015398539709118e-19	4.787581648689481e-12	1.339805013038997e-14	0.000962533784631351	-4.583943077964478e-21	2.4857149137991746e-18	6.974659669416398e-16	1.6927238767435287e-14	7.724626114475406e-16
34300000	0.004518733102880845	-1.06694201293584e-20	-5.015398539709118e-19	4.787581648689481e-12	1.339805013038997e-14	0.000962533784631351	-4.5839417571016034e-21	2.4857149137991746e-18	6.974659669416398e-16	1.6927238767435287e-14	7.724626114475406e-16
34400000	0.004518733102880845	-1.06694201293584e-20	-5.015398539709118e-19	4.787581648689481e-12	1.339805013038997e-14	0.000962533784631351	-4.583940436238729e-21	2.4857149137991746e-18	6.974659669416398e-16	1.6927238767435287e-14	7.724626114475406e-16
34500000	0.004518733102880845	-1.06694201293584e-20	-5.015398539709118e-19	4.787581648689481e-12	1.339805013038997e-14	0.000962533784631351	-4.583939115375855e-21	2.4857149137991746e-18	6.974659669416398e-16	1.6927238767435287e-14	7.724626114475406e-16
34600000	0.004518733102880845	-1.06694201293584e-20	-5.015398539709118e-19	4.787581648689481e-12	1.339805013038997e-14	0.000962533784631351	-4.583937794512981e-21	2.4857149137991746e-18	6.974659669416398e-16	1.6927238767435287e-14	7.724626114475406e-16
34700000	0.004518733102880845	-1.06694201293584e-20	-5.015398539709118e-19	4.787581648689481e-12	1.339805013038997e-14	0.000962533784631351	-4.5839364736501066e-21	2.4857149137991746e-18	6.974659669416398e-16	1.6927238767435287e-14	7.724626114475406e-16
34800000	0.004518733102880845	-1.06694201293584e-20	-5.015398539709118e-19	4.787581648689481e-12	1.339805013038997e-14	0.000962533784631351	-4.583935152787232e-21	2.4857149137991746e-18	6.974659669416398e-16	1.6927238767435287e-14	7.724626114475406e-16
34900000	0.004518733102880845	-1.06694201293584e-20	-5.015398539709118e-19	4.787581648689481e-12	1.339805013038997e-14	0.000962533784631351	-4.583933831924358e-21	2.4857149137991746e-18	6.974659669416398e-16	1.6927238767435287e-14	7.724626114475406e-16
35000000	0.004518733102880845	-1.06694201293584e-20	-5.015398539709118e-19	4.787581648689481e-12	1.339805013038997e-14	0.000962533784631351	-4.583932511061484e-21	2.4857149137991746e-18	6.974659669416398e-16	1.6927238767435287e-14	7.724626114475406e-16
35100000	0.004518733102880845	-1.06694201293584e-20	-5.015398539709118e-19	4.787581648689481e-12	1.339805013038997e-14	0.000962533784631351	-4.58393119019861e-21	2.4857149137991746e-18	6.974659669416398e-16	1.6927238767435287e-14	7.724626114475406e-16
35200000	0.004518733102880845	-1.06694201293584e-20	-5.015398539709118e-19	4.787581648689481e-12	1.339805013038997e-14	0.000962533784631351	-4.5839298693357355e-21	2.4857149137991746e-18	6.974659669416398e-16	1.6927238767435287e-14	7.724626114475406e-16
35300000	0.004518733102880845	-1.06694201293584e-20	-5.015398539709118e-19	4.787581648689481e-12	1.339805013038997e-14	0.000962533784631351	-4.583928548472861e-21	2.4857149137991746e-18	6.974659669416398e-16	1.6927238767435287e-14	7.724626114475406e-16
35400000	0.004518733102880845	-1.06694201293584e-20	-5.015398539709118e-19	4.787581648689481e-12	1.339805013038997e-14	0.000962533784631351	-4.583927227609987e-21	2.4857149137991746e-18	6.974659669416398e-16	1.6927238767435287e-14	7.724626114475406e-16
35500000	0.004518733102880845	-1.06694201293584e-20	-5.015398539709118e-19	4.787581648689481e-12	1.339805013038997e-14	0.000962533784631351	-4.583925906747113e-21	2.4857149137991746e-18	6.974659669416398e-16	1.6927238767435287e-14	7.724626114475406e-16
35600000	0.004518733102880845	-1.06694201293584e-20	-5.015398539709118e-19	4.787581648689481e-12	1.339805013038997e-14	0.000962533784631351	-4.5839245858842394e-21	2.4857149137991746e-18	6.974659669416398e-16	1.6927238767435287e-14	7.724626114475406e-16
35700000	0.004518733102880845	-1.06694201293584e-20	-5.015398539709118e-19	4.787581648689481e-12	1.339805013038997e-14	0.000962533784631351	-4.583923265021365e-21	2.4857149137991746e-18	6.974659669416398e-16	1.6927238767435287e-14	7.724626114475406e-16
35800000	0.004518733102880845	-1.06694201293584e-20	-5.015398539709118e-19	4.787581648689481e-12	1.339805013038997e-14	0.000962533784631351	-4.583921944158491e-21	2.4857149137991746e-18	6.974659669416398e-16	1.6927238767435287e-14	7.724626114475406e-16
35900000	0.004518733102880845	-1.06694201293584e-20	-5.015398539709118e-19	4.787581648689481e-12	1.339805013038997e-14	0.000962533784631351	-4.583920623295617e-21	2.4857149137991746e-18	6.974659669416398e-16	1.6927238767435287e-14	7.724626114475406e-16
36000000	0.004518733102880845	-1.06694201293584e-20	-5.015398539709118e-19	4.787581648689481e-12	1.339805013038997e-14	0.000962533784631351	-4.5839193024327425e-21	2.4857149137991746e-18	6.974659669416398e-16	1.6927238767435287e-14	7.724626114475406e-16
36100000	0.004518733102880845	-1.06694201293584e-20	-5.015398539709118e-19	4.787581648689481e-12	1.339805013038997e-14	0.000962533784631351	-4.583917981569868e-21	2.4857149137991746e-18	6.974659669416398e-16	1.6927238767435287e-14	7.724626114475406e-16
36200000	0.004518733102880845	-1.06694201293584e-20	-5.015398539709118e-19	4.787581648689481e-12	1.339805013038997e-14	0.000962533784631351	-4.583916660706994e-21	2.4857149137991746e-18	6.974659669416398e-16	1.6927238767435287e-14	7.724626114475406e-16
36300000	0.004518733102880845	-1.06694201293584e-20	-5.015398539709118e-19	4.787581648689481e-12	1.339805013038997e-14	0.000962533784631351	-4.58391533984412e-21	2.4857149137991746e-18	6.974659669416398e-16	1.6927238767435287e-14	7.724626114475406e-16
36400000	0.004518733102880845	-1.06694201293584e-20	-5.015398539709118e-19	4.787581648689481e-12	1.339805013038997e-14	0.000962533784631351	-4.583914018981246e-21	2.4857149137991746e-18	6.974659669416398e-16	1.6927238767435287e-14	7.724626114475406e-16
36500000	0.004518733102880845	-1.06694201293584e-20	-5.015398539709118e-19	4.787581648689481e-12	1.339805013038997e-14	0.000962533784631351	-4.5839126981183715e-21	2.4857149137991746e-18	6.974659669416398e-16	1.6927238767435287e-14	7.724626114475406e-16
36600000	0.004518733102880845	-1.06694201293584e-20	-5.015398539709118e-19	4.787581648689481e-12	1.339805013038997e-14	0.000962533784631351	-4.583911377255497e-21	2.4857149137991746e-18	6.974659669416398e-16	1.6927238767435287e-14	7.724626114475406e-16
36700000	0.004518733102880845	-1.06694201293584e-20	-5.015398539709118e-19	4.787581648689481e-12	1.339805013038997e-14	0.000962533784631351	-4.583910056392623e-21	2.4857149137991746e-18	6.974659669416398e-16	1.6927238767435287e-14	7.724626114475406e-16
36800000	0.004518733102880845	-1.06694201293584e-20	-5.015398539709118e-19	4.787581648689481e-12	1.339805013038997e-14	0.000962533784631351	-4.583908735529749e-21	2.4857149137991746e-18	6.974659669416398e-16	1.6927238767435287e-14	7.724626114475406e-16
36900000	0.004518733102880845	-1.06694201293584e-20	-5.015398539709118e-19	4.787581648689481e-12	1.339805013038997e-14	0.000962533784631351	-4.5839074146668746e-21	2.4857149137991746e-18	6.974659669416398e-16	1.6927238767435287e-14	7.724626114475406e-16
37000000	0.004518733102880845	-1.06694201293584e-20	-5.015398539709118e-19	4.787581648689481e-12	1.339805013038997e-14	0.000962533784631351	-4.583906093804001e-21	2.4857149137991746e-18	6.974659669416398e-16	1.6927238767435287e-14	7.724626114475406e-16
37100000	0.004518733102880845	-1.06694201293584e-20	-5.015398539709118e-19	4.787581648689481e-12	1.339805013038997e-14	0.000962533784631351	-4.583904772941127e-21	2.4857149137991746e-18	6.974659669416398e-16	1.6927238767435287e-14	7.724626114475406e-16
37200000	0.004518733102880845	-1.06694201293584e-20	-5.015398539709118e-19	4.787581648689481e-12	1.339805013038997e-14	0.000962533784631351	-4.583903452078253e-21	2.4857149137991746e-18	6.974659669416398e-16	1.6927238767435287e-14	7.724626114475406e-16
37300000	0.004518733102880845	-1.06694201293584e-20	-5.015398539709118e-19	4.787581648689481e-12	1.339805013038997e-14	0.000962533784631351	-4.5839021312153785e-21	2.4857149137991746e-18	6.974659669416398e-16	1.6927238767435287e-14	7.724626114475406e-16
37400000	0.004518733102880845	-1.06694201293584e-20	-5.015398539709118e-19	4.787581648689481e-12	1.339805013038997e-14	0.000962533784631351	-4.583900810352504e-21	2.4857149137991746e-18	6.974659669416398e-16	1.6927238767435287e-14	7.724626114475406e-16
37500000	0.004518733102880845	-1.06694201293584e-20	-5.015398539709118e-19	4.787581648689481e-12	1.339805013038997e-14	0.000962533784631351	-4.58389948948963e-21	2.4857149137991746e-18	6.974659669416398e-16	1.6927238767435287e-14	7.724626114475406e-16
37600000	0.004518733102880845	-1.06694201293584e-20	-5.015398539709118e-19	4.787581648689481e-12	1.339805013038997e-14	0.000962533784631351	-4.583898168626756e-21	2.4857149137991746e-18	6.974659669416398e-16	1.6927238767435287e-14	7.724626114475406e-16
37700000	0.004518733102880845	-1.06694201293584e-20	-5.015398539709118e-19	4.787581648689481e-12	1.339805013038997e-14	0.000962533784631351	-4.583896847763882e-21	2.4857149137991746e-18	6.974659669416398e-16	1.6927238767435287e-14	7.724626114475406e-16
37800000	0.004518733102880845	-1.06694201293584e-20	-5.015398539709118e-19	4.787581648689481e-12	1.339805013038997e-14	0.000962533784631351	-4.5838955269010074e-21	2.4857149137991746e-18	6.974659669416398e-16	1.6927238767435287e-14	7.724626114475406e-16
37900000	0.004518733102880845	-1.06694201293584e-20	-5.015398539709118e-19	4.787581648689481e-12	1.339805013038997e-14	0.000962533784631351	-4.583894206038133e-21	2.4857149137991746e-18	6.974659669416398e-16	1.6927238767435287e-14	7.724626114475406e-16
38000000	0.004518733102880845	-1.06694201293584e-20	-5.015398539709118e-19	4.787581648689481e-12	1.339805013038997e-14	0.000962533784631351	-4.583892885175259e-21	2.4857149137991746e-18	6.974659669416398e-16	1.6927238767435287e-14	7.724626114475406e-16
38100000	0.004518733102880845	-1.06694201293584e-20	-5.015398539709118e-19	4.787581648689481e-12	1.339805013038997e-14	0.000962533784631351	-4.583891564312385e-21	2.4857149137991746e-18	6.974659669416398e-16	1.6927238767435287e-14	7.724626114475406e-16
38200000	0.004518733102880845	-1.06694201293584e-20	-5.015398539709118e-19	4.787581648689481e-12	1.339805013038997e-14	0.000962533784631351	-4.5838902434495105e-21	2.4857149137991746e-18	6.974659669416398e-16	1.6927238767435287e-14	7.724626114475406e-16
38300000	0.004518733102880845	-1.06694201293584e-20	-5.015398539709118e-19	4.787581648689481e-12	1.339805013038997e-14	0.000962533784631351	-4.583888922586636e-21	2.4857149137991746e-18	6.974659669416398e-16	1.6927238767435287e-14	7.724626114475406e-16
38400000	0.004518733102880845	-1.06694201293584e-20	-5.015398539709118e-19	4.787581648689481e-12	1.339805013038997e-14	0.000962533784631351	-4.583887601723763e-21	2.4857149137991746e-18	6.974659669416398e-16	1.6927238767435287e-14	7.724626114475406e-16
38500000	0.004518733102880845	-1.06694201293584e-20	-5.015398539709118e-19	4.787581648689481e-12	1.339805013038997e-14	0.000962533784631351	-4.583886280860889e-21	2.4857149137991746e-18	6.974659669416398e-16	1.6927238767435287e-14	7.724626114475406e-16
38600000	0.004518733102880845	-1.06694201293584e-20	-5.015398539709118e-19	4.787581648689481e-12	1.339805013038997e-14	0.000962533784631351	-4.5838849599980144e-21	2.4857149137991746e-18	6.974659669416398e-16	1.6927238767435287e-14	7.724626114475406e-16
38700000	0.004518733102880845	-1.06694201293584e-20	-5.015398539709118e-19	4.787581648689481e-12	1.339805013038997e-14	0.000962533784631351	-4.58388363913514e-21	2.4857149137991746e-18	6.974659669416398e-16	1.6927238767435287e-14	7.724626114475406e-16
38800000	0.004518733102880845	-1.06694201293584e-20	-5.015398539709118e-19	4.787581648689481e-12	1.339805013038997e-14	0.000962533784631351	-4.583882318272266e-21	2.4857149137991746e-18	6.974659669416398e-16	1.6927238767435287e-14	7.724626114475406e-16
38900000	0.004518733102880845	-1.06694201293584e-20	-5.015398539709118e-19	4.787581648689481e-12	1.339805013038997e-14	0.000962533784631351	-4.583880997409392e-21	2.4857149137991746e-18	6.974659669416398e-16	1.6927238767435287e-14	7.724626114475406e-16
39000000	0.004518733102880845	-1.06694201293584e-20	-5.015398539709118e-19	4.787581648689481e-12	1.339805013038997e-14	0.000962533784631351	-4.5838796765465176e-21	2.4857149137991746e-18	6.974659669416398e-16	1.6927238767435287e-14	7.724626114475406e-16
39100000	0.004518733102880845	-1.06694201293584e-20	-5.015398539709118e-19	4.787581648689481e-12	1.339805013038997e-14	0.000962533784631351	-4.583878355683643e-21	2.4857149137991746e-18	6.974659669416398e-16	1.6927238767435287e-14	7.724626114475406e-16
39200000	0.004518733102880845	-1.06694201293584e-20	-5.015398539709118e-19	4.787581648689481e-12	1.339805013038997e-14	0.000962533784631351	-4.583877034820769e-21	2.4857149137991746e-18	6.974659669416398e-16	1.6927238767435287e-14	7.724626114475406e-16
39300000	0.004518733102880845	-1.06694201293584e-20	-5.015398539709118e-19	4.787581648689481e-12	1.339805013038997e-14	0.000962533784631351	-4.583875713957895e-21	2.4857149137991746e-18	6.974659669416398e-16	1.6927238767435287e-14	7.724626114475406e-16
39400000	0.004518733102880845	-1.06694201293584e-20	-5.015398539709118e-19	4.787581648689481e-12	1.339805013038997e-14	0.000962533784631351	-4.583874393095021e-21	2.4857149137991746e-18	6.974659669416398e-16	1.6927238767435287e-14	7.724626114475406e-16
39500000	0.004518733102880845	-1.06694201293584e-20	-5.015398539709118e-19	4.787581648689481e-12	1.339805013038997e-14	0.000962533784631351	-4.5838730722321465e-21	2.4857149137991746e-18	6.974659669416398e-16	1.6927238767435287e-14	7.724626114475406e-16
39600000	0.004518733102880845	-1.06694201293584e-20	-5.015398539709118e-19	4.787581648689481e-12	1.339805013038997e-14	0.000962533784631351	-4.583871751369272e-21	2.4857149137991746e-18	6.974659669416398e-16	1.6927238767435287e-14	7.724626114475406e-16
39700000	0.004518733102880844	-1.06694201293584e-20	-5.015398539709118e-19	4.787581648689481e-12	1.339805013038997e-14	0.000962533784631351	-4.583870430506398e-21	2.4857149137991746e-18	6.974659669416398e-16	1.6927238767435287e-14	7.724626114475406e-16
39800000	0.004518733102880844	-1.06694201293584e-20	-5.015398539709118e-19	4.787581648689481e-12	1.339805013038997e-14	0.000962533784631351	-4.5838691096435246e-21	2.4857149137991746e-18	6.974659669416398e-16	1.6927238767435287e-14	7.724626114475406e-16
39900000	0.004518733102880844	-1.06694201293584e-20	-5.015398539709118e-19	4.787581648689481e-12	1.339805013038997e-14	0.0009625337846313509	-4.5838677887806504e-21	2.4857149137991746e-18	6.974659669416398e-16	1.6927238767435287e-14	7.724626114475406e-16
40000000	0.004518733102880844	-1.06694201293584e-20	-5.015398539709118e-19	4.787581648689481e-12	1.339805013038997e-14	0.0009625337846313509	-4.583866467917776e-21	2.4857149137991746e-18	6.974659669416398e-16	1.6927238767435287e-14	7.724626114475406e-16
40100000	0.004518733102880844	-1.06694201293584e-20	-5.015398539709118e-19	4.787581648689481e-12	1.339805013038997e-14	0.0009625337846313509	-4.583865147054902e-21	2.4857149137991746e-18	6.974659669416398e-16	1.6927238767435287e-14	7.724626114475406e-16
40200000	0.004518733102880844	-1.06694201293584e-20	-5.015398539709118e-19	4.787581648689481e-12	1.339805013038997e-14	0.0009625337846313509	-4.583863826192028e-21	2.4857149137991746e-18	6.974659669416398e-16	1.6927238767435287e-14	7.724626114475406e-16
40300000	0.004518733102880844	-1.06694201293584e-20	-5.015398539709118e-19	4.787581648689481e-12	1.339805013038997e-14	0.0009625337846313509	-4.5838625053291535e-21	2.4857149137991746e-18	6.974659669416398e-16	1.6927238767435287e-14	7.724626114475406e-16
40400000	0.004518733102880844	-1.06694201293584e-20	-5.015398539709118e-19	4.787581648689481e-12	1.339805013038997e-14	0.0009625337846313509	-4.583861184466279e-21	2.4857149137991746e-18	6.974659669416398e-16	1.6927238767435287e-14	7.724626114475406e-16
40500000	0.004518733102880844	-1.06694201293584e-20	-5.015398539709118e-19	4.787581648689481e-12	1.339805013038997e-14	0.0009625337846313509	-4.583859863603405e-21	2.4857149137991746e-18	6.974659669416398e-16	1.6927238767435287e-14	7.724626114475406e-16
40600000	0.004518733102880844	-1.06694201293584e-20	-5.015398539709118e-19	4.787581648689481e-12	1.339805013038997e-14	0.0009625337846313509	-4.583858542740531e-21	2.4857149137991746e-18	6.974659669416398e-16	1.6927238767435284e-14	7.724626114475406e-16
40700000	0.004518733102880844	-1.06694201293584e-20	-5.015398539709118e-19	4.787581648689481e-12	1.339805013038997e-14	0.0009625337846313509	-4.583857221877657e-21	2.4857149137991746e-18	6.974659669416398e-16	1.6927238767435284e-14	7.724626114475406e-16
40800000	0.004518733102880844	-1.06694201293584e-20	-5.015398539709118e-19	4.787581648689481e-12	1.339805013038997e-14	0.0009625337846313509	-4.5838559010147825e-21	2.4857149137991746e-18	6.974659669416398e-16	1.6927238767435284e-14	7.724626114475406e-16
40900000	0.004518733102880844	-1.06694201293584e-20	-5.015398539709118e-19	4.787581648689481e-12	1.339805013038997e-14	0.0009625337846313509	-4.583854580151908e-21	2.4857149137991746e-18	6.974659669416398e-16	1.6927238767435284e-14	7.724626114475406e-16
41000000	0.004518733102880844	-1.06694201293584e-20	-5.015398539709118e-19	4.787581648689481e-12	1.339805013038997e-14	0.0009625337846313509	-4.583853259289034e-21	2.4857149137991746e-18	6.974659669416398e-16	1.6927238767435284e-14	7.724626114475405e-16
41100000	0.004518733102880844	-1.06694201293584e-20	-5.015398539709118e-19	4.787581648689481e-12	1.339805013038997e-14	0.0009625337846313509	-4.58385193842616e-21	2.4857149137991746e-18	6.974659669416398e-16	1.6927238767435284e-14	7.724626114475405e-16
41200000	0.004518733102880844	-1.06694201293584e-20	-5.015398539709118e-19	4.787581648689481e-12	1.339805013038997e-14	0.0009625337846313509	-4.583850617563286e-21	2.4857149137991746e-18	6.974659669416398e-16	1.6927238767435284e-14	7.724626114475405e-16
41300000	0.004518733102880844	-1.06694201293584e-20	-5.015398539709118e-19	4.787581648689481e-12	1.339805013038997e-14	0.0009625337846313509	-4.583849296700412e-21	2.4857149137991746e-18	6.974659669416398e-16	1.6927238767435284e-14	7.724626114475405e-16
41400000	0.004518733102880844	-1.06694201293584e-20	-5.015398539709118e-19	4.787581648689481e-12	1.339805013038997e-14	0.0009625337846313509	-4.583847975837538e-21	2.4857149137991746e-18	6.974659669416398e-16	1.6927238767435284e-14	7.724626114475405e-16
41500000	0.004518733102880844	-1.06694201293584e-20	-5.015398539709118e-19	4.787581648689481e-12	1.339805013038997e-14	0.0009625337846313509	-4.583846654974664e-21	2.4857149137991746e-18	6.974659669416398e-16	1.6927238767435284e-14	7.724626114475405e-16
41600000	0.004518733102880844	-1.06694201293584e-20	-5.015398539709118e-19	4.787581648689481e-12	1.3398050130389968e-14	0.0009625337846313509	-4.5838453341117895e-21	2.4857149137991746e-18	6.974659669416398e-16	1.6927238767435284e-14	7.724626114475405e-16
41700000	0.004518733102880844	-1.06694201293584e-20	-5.015398539709118e-19	4.787581648689481e-12	1.3398050130389968e-14	0.0009625337846313509	-4.583844013248915e-21	2.4857149137991746e-18	6.974659669416398e-16	1.6927238767435284e-14	7.724626114475405e-16
41800000	0.004518733102880844	-1.06694201293584e-20	-5.015398539709118e-19	4.787581648689481e-12	1.3398050130389968e-14	0.0009625337846313509	-4.583842692386041e-21	2.4857149137991746e-18	6.974659669416398e-16	1.6927238767435284e-14	7.724626114475405e-16
41900000	0.004518733102880844	-1.06694201293584e-20	-5.015398539709118e-19	4.787581648689481e-12	1.3398050130389968e-14	0.0009625337846313509	-4.583841371523167e-21	2.4857149137991746e-18	6.974659669416398e-16	1.6927238767435284e-14	7.724626114475405e-16
42000000	0.004518733102880844	-1.06694201293584e-20	-5.015398539709118e-19	4.787581648689481e-12	1.3398050130389968e-14	0.0009625337846313509	-4.5838400506602926e-21	2.4857149137991746e-18	6.974659669416398e-16	1.6927238767435284e-14	7.724626114475405e-16
42100000	0.004518733102880844	-1.06694201293584e-20	-5.015398539709118e-19	4.787581648689481e-12	1.3398050130389968e-14	0.0009625337846313509	-4.5838387297974184e-21	2.4857149137991746e-18	6.974659669416398e-16	1.6927238767435284e-14	7.724626114475405e-16
42200000	0.004518733102880844	-1.06694201293584e-20	-5.015398539709118e-19	4.787581648689481e-12	1.3398050130389968e-14	0.0009625337846313509	-4.583837408934544e-21	2.4857149137991746e-18	6.974659669416398e-16	1.6927238767435284e-14	7.724626114475405e-16
42300000	0.004518733102880844	-1.06694201293584e-20	-5.015398539709118e-19	4.787581648689481e-12	1.3398050130389968e-14	0.0009625337846313509	-4.58383608807167e-21	2.4857149137991746e-18	6.974659669416398e-16	1.6927238767435284e-14	7.724626114475405e-16
42400000	0.004518733102880844	-1.06694201293584e-20	-5.015398539709118e-19	4.787581648689481e-12	1.3398050130389968e-14	0.0009625337846313509	-4.583834767208796e-21	2.4857149137991746e-18	6.974659669416398e-16	1.6927238767435284e-14	7.724626114475405e-16
42500000	0.004518733102880844	-1.06694201293584e-20	-5.015398539709118e-19	4.787581648689481e-12	1.3398050130389968e-14	0.0009625337846313509	-4.5838334463459215e-21	2.4857149137991746e-18	6.974659669416398e-16	1.6927238767435284e-14	7.724626114475405e-16
42600000	0.004518733102880844	-1.06694201293584e-20	-5.015398539709118e-19	4.787581648689481e-12	1.3398050130389968e-14	0.0009625337846313509	-4.583832125483048e-21	2.4857149137991746e-18	6.974659669416398e-16	1.6927238767435284e-14	7.724626114475405e-16
42700000	0.004518733102880844	-1.06694201293584e-20	-5.015398539709118e-19	4.787581648689481e-12	1.3398050130389968e-14	0.0009625337846313509	-4.583830804620174e-21	2.4857149137991746e-18	6.974659669416398e-16	1.6927238767435284e-14	7.724626114475405e-16
42800000	0.004518733102880844	-1.06694201293584e-20	-5.015398539709118e-19	4.787581648689481e-12	1.3398050130389968e-14	0.0009625337846313509	-4.5838294837573e-21	2.4857149137991746e-18	6.974659669416398e-16	1.6927238767435284e-14	7.724626114475405e-16
42900000	0.004518733102880844	-1.06694201293584e-20	-5.015398539709118e-19	4.787581648689481e-12	1.3398050130389968e-14	0.0009625337846313509	-4.5838281628944254e-21	2.4857149137991746e-18	6.974659669416398e-16	1.6927238767435284e-14	7.724626114475405e-16
43000000	0.004518733102880844	-1.06694201293584e-20	-5.015398539709118e-19	4.787581648689481e-12	1.3398050130389968e-14	0.0009625337846313509	-4.583826842031551e-21	2.4857149137991746e-18	6.974659669416398e-16	1.6927238767435284e-14	7.724626114475405e-16
43100000	0.004518733102880844	-1.06694201293584e-20	-5.015398539709118e-19	4.787581648689481e-12	1.3398050130389968e-14	0.0009625337846313509	-4.583825521168677e-21	2.4857149137991746e-18	6.974659669416398e-16	1.6927238767435284e-14	7.724626114475405e-16
43200000	0.004518733102880844	-1.06694201293584e-20	-5.015398539709118e-19	4.787581648689481e-12	1.3398050130389968e-14	0.0009625337846313509	-4.583824200305803e-21	2.4857149137991746e-18	6.974659669416398e-16	1.6927238767435284e-14	7.724626114475405e-16
43300000	0.004518733102880844	-1.06694201293584e-20	-5.015398539709118e-19	4.787581648689481e-12	1.3398050130389968e-14	0.0009625337846313509	-4.5838228794429286e-21	2.4857149137991746e-18	6.974659669416398e-16	1.6927238767435284e-14	7.724626114475405e-16
43400000	0.004518733102880844	-1.06694201293584e-20	-5.015398539709118e-19	4.787581648689481e-12	1.3398050130389968e-14	0.0009625337846313509	-4.583821558580054e-21	2.4857149137991746e-18	6.974659669416398e-16	1.6927238767435284e-14	7.724626114475405e-16
43500000	0.004518733102880844	-1.06694201293584e-20	-5.015398539709118e-19	4.787581648689481e-12	1.3398050130389968e-14	0.0009625337846313509	-4.58382023771718e-21	2.4857149137991746e-18	6.974659669416398e-16	1.6927238767435284e-14	7.724626114475405e-16
43600000	0.004518733102880844	-1.06694201293584e-20	-5.015398539709118e-19	4.787581648689481e-12	1.3398050130389968e-14	0.0009625337846313509	-4.583818916854306e-21	2.4857149137991746e-18	6.974659669416398e-16	1.6927238767435284e-14	7.724626114475405e-16
43700000	0.004518733102880844	-1.06694201293584e-20	-5.015398539709118e-19	4.787581648689481e-12	1.3398050130389968e-14	0.0009625337846313509	-4.583817595991432e-21	2.4857149137991746e-18	6.974659669416398e-16	1.6927238767435284e-14	7.724626114475405e-16
43800000	0.004518733102880844	-1.06694201293584e-20	-5.015398539709118e-19	4.787581648689481e-12	1.3398050130389968e-14	0.0009625337846313509	-4.5838162751285575e-21	2.4857149137991746e-18	6.974659669416398e-16	1.6927238767435284e-14	7.724626114475405e-16
43900000	0.004518733102880844	-1.06694201293584e-20	-5.015398539709118e-19	4.787581648689481e-12	1.3398050130389968e-14	0.0009625337846313509	-4.583814954265683e-21	2.4857149137991746e-18	6.974659669416398e-16	1.6927238767435284e-14	7.724626114475405e-16
44000000	0.004518733102880844	-1.06694201293584e-20	-5.015398539709118e-19	4.787581648689481e-12	1.3398050130389968e-14	0.0009625337846313509	-4.583813633402809e-21	2.4857149137991746e-18	6.974659669416398e-16	1.6927238767435284e-14	7.724626114475405e-16
44100000	0.004518733102880844	-1.06694201293584e-20	-5.015398539709118e-19	4.787581648689481e-12	1.3398050130389968e-14	0.0009625337846313509	-4.5838123125399356e-21	2.4857149137991746e-18	6.974659669416398e-16	1.6927238767435284e-14	7.724626114475405e-16
44200000	0.004518733102880844	-1.06694201293584e-20	-5.015398539709118e-19	4.787581648689481e-12	1.3398050130389968e-14	0.0009625337846313509	-4.5838109916770614e-21	2.4857149137991746e-18	6.974659669416398e-16	1.6927238767435284e-14	7.724626114475405e-16
44300000	0.004518733102880844	-1.06694201293584e-20	-5.015398539709118e-19	4.787581648689481e-12	1.3398050130389968e-14	0.0009625337846313509	-4.583809670814187e-21	2.4857149137991746e-18	6.974659669416398e-16	1.6927238767435284e-14	7.724626114475405e-16
44400000	0.004518733102880844	-1.06694201293584e-20	-5.015398539709118e-19	4.787581648689481e-12	1.3398050130389968e-14	0.0009625337846313509	-4.583808349951313e-21	2.4857149137991746e-18	6.974659669416398e-16	1.6927238767435284e-14	7.724626114475405e-16
44500000	0.004518733102880844	-1.06694201293584e-20	-5.015398539709118e-19	4.787581648689481e-12	1.3398050130389968e-14	0.0009625337846313509	-4.583807029088439e-21	2.4857149137991746e-18	6.974659669416398e-16	1.6927238767435284e-14	7.724626114475405e-16
44600000	0.004518733102880844	-1.06694201293584e-20	-5.015398539709118e-19	4.787581648689481e-12	1.3398050130389968e-14	0.0009625337846313509	-4.5838057082255645e-21	2.4857149137991746e-18	6.974659669416398e-16	1.6927238767435284e-14	7.724626114475405e-16
44700000	0.004518733102880844	-1.06694201293584e-20	-5.015398539709118e-19	4.787581648689481e-12	1.3398050130389968e-14	0.0009625337846313509	-4.58380438736269e-21	2.4857149137991746e-18	6.974659669416398e-16	1.6927238767435284e-14	7.724626114475405e-16
44800000	0.004518733102880844	-1.06694201293584e-20	-5.015398539709118e-19	4.787581648689481e-12	1.3398050130389968e-14	0.0009625337846313509	-4.583803066499816e-21	2.4857149137991746e-18	6.974659669416398e-16	1.6927238767435284e-14	7.724626114475405e-16
44900000	0.004518733102880844	-1.06694201293584e-20	-5.015398539709118e-19	4.787581648689481e-12	1.3398050130389968e-14	0.0009625337846313509	-4.583801745636942e-21	2.4857149137991746e-18	6.974659669416398e-16	1.6927238767435284e-14	7.724626114475405e-16
45000000	0.004518733102880844	-1.06694201293584e-20	-5.015398539709118e-19	4.787581648689481e-12	1.3398050130389968e-14	0.0009625337846313509	-4.583800424774068e-21	2.4857149137991746e-18	6.974659669416398e-16	1.6927238767435284e-14	7.724626114475405e-16
45100000	0.004518733102880844	-1.06694201293584e-20	-5.015398539709118e-19	4.787581648689481e-12	1.3398050130389968e-14	0.0009625337846313509	-4.5837991039111934e-21	2.4857149137991746e-18	6.974659669416398e-16	1.6927238767435284e-14	7.724626114475405e-16
45200000	0.004518733102880844	-1.06694201293584e-20	-5.015398539709118e-19	4.787581648689481e-12	1.3398050130389968e-14	0.0009625337846313509	-4.583797783048319e-21	2.4857149137991746e-18	6.974659669416398e-16	1.6927238767435284e-14	7.724626114475405e-16
45300000	0.004518733102880844	-1.06694201293584e-20	-5.015398539709118e-19	4.787581648689481e-12	1.3398050130389968e-14	0.0009625337846313509	-4.583796462185445e-21	2.4857149137991746e-18	6.974659669416398e-16	1.6927238767435284e-14	7.724626114475405e-16
45400000	0.004518733102880844	-1.06694201293584e-20	-5.015398539709118e-19	4.787581648689481e-12	1.3398050130389968e-14	0.0009625337846313509	-4.583795141322571e-21	2.4857149137991746e-18	6.974659669416398e-16	1.6927238767435284e-14	7.724626114475405e-16
45500000	0.004518733102880844	-1.06694201293584e-20	-5.015398539709118e-19	4.787581648689481e-12	1.3398050130389968e-14	0.0009625337846313509	-4.5837938204596966e-21	2.4857149137991746e-18	6.974659669416398e-16	1.6927238767435284e-14	7.724626114475405e-16
45600000	0.004518733102880844	-1.06694201293584e-20	-5.015398539709118e-19	4.787581648689481e-12	1.3398050130389968e-14	0.0009625337846313509	-4.583792499596823e-21	2.4857149137991746e-18	6.974659669416398e-16	1.6927238767435284e-14	7.724626114475405e-16
45700000	0.004518733102880844	-1.06694201293584e-20	-5.015398539709118e-19	4.787581648689481e-12	1.3398050130389968e-14	0.0009625337846313509	-4.583791178733949e-21	2.4857149137991746e-18	6.974659669416398e-16	1.6927238767435284e-14	7.724626114475405e-16
45800000	0.004518733102880844	-1.06694201293584e-20	-5.015398539709118e-19	4.787581648689481e-12	1.3398050130389968e-14	0.0009625337846313509	-4.583789857871075e-21	2.4857149137991746e-18	6.974659669416398e-16	1.6927238767435284e-14	7.724626114475405e-16
45900000	0.004518733102880844	-1.06694201293584e-20	-5.015398539709118e-19	4.787581648689481e-12	1.3398050130389968e-14	0.0009625337846313509	-4.5837885370082005e-21	2.4857149137991746e-18	6.974659669416398e-16	1.6927238767435284e-14	7.724626114475405e-16
46000000	0.004518733102880844	-1.06694201293584e-20	-5.015398539709118e-19	4.787581648689481e-12	1.3398050130389968e-14	0.0009625337846313509	-4.583787216145326e-21	2.4857149137991746e-18	6.974659669416398e-16	1.6927238767435284e-14	7.724626114475405e-16
46100000	0.004518733102880844	-1.06694201293584e-20	-5.015398539709118e-19	4.787581648689481e-12	1.3398050130389968e-14	0.0009625337846313509	-4.583785895282452e-21	2.4857149137991746e-18	6.974659669416398e-16	1.6927238767435284e-14	7.724626114475405e-16
46200000	0.004518733102880844	-1.06694201293584e-20	-5.015398539709118e-19	4.787581648689481e-12	1.3398050130389968e-14	0.0009625337846313509	-4.583784574419578e-21	2.4857149137991746e-18	6.974659669416398e-16	1.6927238767435284e-14	7.724626114475405e-16
46300000	0.004518733102880844	-1.06694201293584e-20	-5.015398539709118e-19	4.787581648689481e-12	1.3398050130389968e-14	0.0009625337846313509	-4.5837832535567036e-21	2.4857149137991746e-18	6.974659669416398e-16	1.6927238767435284e-14	7.724626114475405e-16
46400000	0.004518733102880844	-1.06694201293584e-20	-5.015398539709118e-19	4.787581648689481e-12	1.3398050130389968e-14	0.0009625337846313509	-4.5837819326938294e-21	2.4857149137991746e-18	6.974659669416398e-16	1.6927238767435284e-14	7.724626114475405e-16
46500000	0.004518733102880844	-1.06694201293584e-20	-5.015398539709118e-19	4.787581648689481e-12	1.3398050130389968e-14	0.0009625337846313509	-4.583780611830955e-21	2.4857149137991746e-18	6.974659669416398e-16	1.6927238767435284e-14	7.724626114475405e-16
46600000	0.004518733102880844	-1.06694201293584e-20	-5.015398539709118e-19	4.787581648689481e-12	1.3398050130389968e-14	0.0009625337846313509	-4.583779290968081e-21	2.4857149137991746e-18	6.974659669416398e-16	1.6927238767435284e-14	7.724626114475405e-16
46700000	0.004518733102880844	-1.06694201293584e-20	-5.015398539709118e-19	4.787581648689481e-12	1.3398050130389968e-14	0.0009625337846313509	-4.583777970105207e-21	2.4857149137991746e-18	6.974659669416398e-16	1.6927238767435284e-14	7.724626114475405e-16
46800000	0.004518733102880844	-1.06694201293584e-20	-5.015398539709118e-19	4.787581648689481e-12	1.3398050130389968e-14	0.0009625337846313509	-4.5837766492423325e-21	2.4857149137991746e-18	6.974659669416398e-16	1.6927238767435284e-14	7.724626114475405e-16
46900000	0.004518733102880844	-1.06694201293584e-20	-5.015398539709118e-19	4.787581648689481e-12	1.3398050130389968e-14	0.0009625337846313509	-4.583775328379458e-21	2.4857149137991746e-18	6.974659669416398e-16	1.6927238767435284e-14	7.724626114475405e-16
47000000	0.004518733102880844	-1.06694201293584e-20	-5.015398539709118e-19	4.787581648689481e-12	1.3398050130389968e-14	0.0009625337846313509	-4.583774007516585e-21	2.4857149137991746e-18	6.974659669416398e-16	1.6927238767435284e-14	7.724626114475405e-16
47100000	0.004518733102880844	-1.06694201293584e-20	-5.015398539709118e-19	4.787581648689481e-12	1.3398050130389968e-14	0.0009625337846313509	-4.583772686653711e-21	2.4857149137991746e-18	6.974659669416398e-16	1.6927238767435284e-14	7.724626114475405e-16
47200000	0.004518733102880844	-1.06694201293584e-20	-5.015398539709118e-19	4.787581648689481e-12	1.3398050130389968e-14	0.0009625337846313509	-4.5837713657908364e-21	2.4857149137991746e-18	6.974659669416398e-16	1.6927238767435284e-14	7.724626114475405e-16
47300000	0.004518733102880844	-1.06694201293584e-20	-5.015398539709118e-19	4.787581648689481e-12	1.3398050130389968e-14	0.0009625337846313509	-4.583770044927962e-21	2.4857149137991746e-18	6.974659669416398e-16	1.6927238767435284e-14	7.724626114475405e-16
47400000	0.004518733102880844	-1.06694201293584e-20	-5.015398539709118e-19	4.787581648689481e-12	1.3398050130389968e-14	0.0009625337846313509	-4.583768724065088e-21	2.4857149137991746e-18	6.974659669416398e-16	1.6927238767435284e-14	7.724626114475405e-16
47500000	0.004518733102880844	-1.06694201293584e-20	-5.015398539709118e-19	4.787581648689481e-12	1.3398050130389968e-14	0.0009625337846313509	-4.583767403202214e-21	2.4857149137991746e-18	6.974659669416398e-16	1.6927238767435284e-14	7.724626114475405e-16
47600000	0.004518733102880844	-1.06694201293584e-20	-5.015398539709118e-19	4.787581648689481e-12	1.3398050130389968e-14	0.0009625337846313509	-4.5837660823393396e-21	2.4857149137991746e-18	6.974659669416398e-16	1.6927238767435284e-14	7.724626114475405e-16
47700000	0.004518733102880844	-1.06694201293584e-20	-5.015398539709118e-19	4.787581648689481e-12	1.3398050130389968e-14	0.0009625337846313509	-4.583764761476465e-21	2.4857149137991746e-18	6.974659669416398e-16	1.6927238767435284e-14	7.724626114475405e-16
47800000	0.004518733102880844	-1.06694201293584e-20	-5.015398539709118e-19	4.787581648689481e-12	1.3398050130389968e-14	0.0009625337846313509	-4.583763440613591e-21	2.4857149137991746e-18	6.974659669416398e-16	1.6927238767435284e-14	7.724626114475405e-16
47900000	0.004518733102880844	-1.06694201293584e-20	-5.015398539709118e-19	4.787581648689481e-12	1.3398050130389968e-14	0.0009625337846313509	-4.583762119750717e-21	2.4857149137991746e-18	6.974659669416398e-16	1.6927238767435284e-14	7.724626114475405e-16
48000000	0.004518733102880844	-1.06694201293584e-20	-5.015398539709118e-19	4.787581648689481e-12	1.3398050130389968e-14	0.0009625337846313509	-4.583760798887843e-21	2.4857149137991746e-18	6.974659669416398e-16	1.6927238767435284e-14	7.724626114475405e-16
48100000	0.004518733102880844	-1.06694201293584e-20	-5.015398539709118e-19	4.787581648689481e-12	1.3398050130389968e-14	0.0009625337846313509	-4.5837594780249685e-21	2.4857149137991746e-18	6.974659669416398e-16	1.6927238767435284e-14	7.724626114475405e-16
48200000	0.004518733102880844	-1.06694201293584e-20	-5.015398539709118e-19	4.787581648689481e-12	1.3398050130389968e-14	0.0009625337846313509	-4.583758157162094e-21	2.4857149137991746e-18	6.974659669416398e-16	1.6927238767435284e-14	7.724626114475405e-16
48300000	0.004518733102880844	-1.06694201293584e-20	-5.015398539709118e-19	4.787581648689481e-12	1.3398050130389968e-14	0.0009625337846313509	-4.58375683629922e-21	2.4857149137991746e-18	6.974659669416398e-16	1.6927238767435284e-14	7.724626114475405e-16
48400000	0.004518733102880844	-1.06694201293584e-20	-5.015398539709118e-19	4.787581648689481e-12	1.3398050130389968e-14	0.0009625337846313509	-4.5837555154363466e-21	2.4857149137991746e-18	6.974659669416398e-16	1.6927238767435284e-14	7.724626114475405e-16
48500000	0.004518733102880844	-1.06694201293584e-20	-5.015398539709118e-19	4.787581648689481e-12	1.3398050130389968e-14	0.0009625337846313509	-4.5837541945734724e-21	2.4857149137991746e-18	6.974659669416398e-16	1.6927238767435284e-14	7.724626114475405e-16
48600000	0.004518733102880844	-1.06694201293584e-20	-5.015398539709118e-19	4.787581648689481e-12	1.3398050130389968e-14	0.0009625337846313509	-4.583752873710598e-21	2.4857149137991746e-18	6.974659669416398e-16	1.6927238767435284e-14	7.724626114475405e-16
48700000	0.004518733102880844	-1.06694201293584e-20	-5.015398539709118e-19	4.787581648689481e-12	1.3398050130389968e-14	0.0009625337846313509	-4.583751552847724e-21	2.4857149137991746e-18	6.974659669416398e-16	1.6927238767435284e-14	7.724626114475405e-16
48800000	0.004518733102880844	-1.06694201293584e-20	-5.015398539709118e-19	4.787581648689481e-12	1.3398050130389968e-14	0.0009625337846313509	-4.58375023198485e-21	2.4857149137991746e-18	6.974659669416398e-16	1.6927238767435284e-14	7.724626114475405e-16
48900000	0.004518733102880844	-1.06694201293584e-20	-5.015398539709118e-19	4.787581648689481e-12	1.3398050130389968e-14	0.0009625337846313509	-4.5837489111219755e-21	2.4857149137991746e-18	6.974659669416398e-16	1.6927238767435284e-14	7.724626114475405e-16
49000000	0.004518733102880844	-1.06694201293584e-20	-5.015398539709118e-19	4.787581648689481e-12	1.3398050130389968e-14	0.0009625337846313509	-4.583747590259101e-21	2.4857149137991746e-18	6.974659669416398e-16	1.6927238767435284e-14	7.724626114475405e-16
49100000	0.004518733102880844	-1.06694201293584e-20	-5.015398539709118e-19	4.787581648689481e-12	1.3398050130389968e-14	0.0009625337846313509	-4.583746269396227e-21	2.4857149137991746e-18	6.974659669416398e-16	1.6927238767435284e-14	7.724626114475405e-16
49200000	0.004518733102880844	-1.06694201293584e-20	-5.015398539709118e-19	4.787581648689481e-12	1.3398050130389968e-14	0.0009625337846313509	-4.583744948533353e-21	2.4857149137991746e-18	6.974659669416398e-16	1.6927238767435284e-14	7.724626114475405e-16
49300000	0.004518733102880844	-1.06694201293584e-20	-5.015398539709118e-19	4.787581648689481e-12	1.3398050130389968e-14	0.0009625337846313509	-4.583743627670479e-21	2.4857149137991746e-18	6.974659669416398e-16	1.6927238767435284e-14	7.724626114475406e-16
49400000	0.004518733102880844	-1.06694201293584e-20	-5.015398539709118e-19	4.787581648689481e-12	1.3398050130389968e-14	0.0009625337846313509	-4.5837423068076044e-21	2.4857149137991746e-18	6.974659669416398e-16	1.6927238767435284e-14	7.724626114475406e-16
49500000	0.004518733102880844	-1.06694201293584e-20	-5.015398539709118e-19	4.787581648689481e-12	1.3398050130389968e-14	0.0009625337846313509	-4.58374098594473e-21	2.4857149137991746e-18	6.974659669416398e-16	1.6927238767435284e-14	7.724626114475406e-16
49600000	0.004518733102880844	-1.06694201293584e-20	-5.015398539709118e-19	4.787581648689481e-12	1.3398050130389968e-14	0.0009625337846313509	-4.583739665081856e-21	2.4857149137991746e-18	6.974659669416398e-16	1.6927238767435284e-14	7.724626114475406e-16
49700000	0.004518733102880844	-1.06694201293584e-20	-5.015398539709118e-19	4.787581648689481e-12	1.3398050130389968e-14	0.0009625337846313509	-4.583738344218982e-21	2.4857149137991746e-18	6.974659669416398e-16	1.6927238767435284e-14	7.724626114475406e-16
49800000	0.004518733102880844	-1.06694201293584e-20	-5.015398539709118e-19	4.787581648689481e-12	1.3398050130389968e-14	0.0009625337846313509	-4.583737023356108e-21	2.4857149137991746e-18	6.974659669416399e-16	1.6927238767435284e-14	7.724626114475406e-16
49900000	0.004518733102880844	-1.06694201293584e-20	-5.015398539709118e-19	4.787581648689481e-12	1.3398050130389968e-14	0.0009625337846313509	-4.583735702493234e-21	2.4857149137991746e-18	6.974659669416399e-16	1.6927238767435284e-14	7.724626114475406e-16
50000000	0.004518733102880844	-1.06694201293584e-20	-5.015398539709118e-19	4.787581648689481e-12	1.3398050130389968e-14	0.0009625337846313509	-4.58373438163036e-21	2.4857149137991746e-18	6.974659669416399e-16	1.6927238767435284e-14	7.724626114475406e-16
50100000	0.004518733102880844	-1.06694201293584e-20	-5.015398539709118e-19	4.787581648689481e-12	1.3398050130389968e-14	0.0009625337846313509	-4.583733060767486e-21	2.4857149137991746e-18	6.974659669416399e-16	1.6927238767435284e-14	7.724626114475406e-16
50200000	0.004518733102880844	-1.06694201293584e-20	-5.015398539709118e-19	4.787581648689481e-12	1.3398050130389968e-14	0.000962533784631351	-4.5837317399046115e-21	2.4857149137991746e-18	6.974659669416399e-16	1.6927238767435284e-14	7.724626114475406e-16
50300000	0.004518733102880844	-1.06694201293584e-20	-5.015398539709118e-19	4.787581648689481e-12	1.3398050130389968e-14	0.000962533784631351	-4.583730419041737e-21	2.4857149137991746e-18	6.974659669416399e-16	1.6927238767435284e-14	7.724626114475406e-16
50400000	0.004518733102880844	-1.06694201293584e-20	-5.015398539709118e-19	4.787581648689481e-12	1.3398050130389968e-14	0.000962533784631351	-4.583729098178863e-21	2.4857149137991746e-18	6.974659669416399e-16	1.6927238767435284e-14	7.724626114475406e-16
50500000	0.004518733102880844	-1.06694201293584e-20	-5.015398539709118e-19	4.787581648689481e-12	1.3398050130389968e-14	0.000962533784631351	-4.583727777315989e-21	2.4857149137991746e-18	6.974659669416399e-16	1.6927238767435284e-14	7.724626114475406e-16
50600000	0.004518733102880845	-1.06694201293584e-20	-5.015398539709118e-19	4.787581648689481e-12	1.3398050130389968e-14	0.000962533784631351	-4.5837264564531146e-21	2.4857149137991746e-18	6.974659669416399e-16	1.6927238767435287e-14	7.724626114475406e-16
50700000	0.004518733102880845	-1.06694201293584e-20	-5.015398539709118e-19	4.787581648689481e-12	1.3398050130389968e-14	0.000962533784631351	-4.5837251355902404e-21	2.4857149137991746e-18	6.974659669416399e-16	1.6927238767435287e-14	7.724626114475406e-16
50800000	0.004518733102880845	-1.06694201293584e-20	-5.015398539709118e-19	4.787581648689481e-12	1.3398050130389968e-14	0.000962533784631351	-4.583723814727366e-21	2.4857149137991746e-18	6.974659669416399e-16	1.6927238767435287e-14	7.724626114475406e-16
50900000	0.004518733102880845	-1.06694201293584e-20	-5.015398539709118e-19	4.787581648689481e-12	1.3398050130389968e-14	0.000962533784631351	-4.583722493864492e-21	2.4857149137991746e-18	6.974659669416399e-16	1.6927238767435287e-14	7.724626114475406e-16
51000000	0.004518733102880845	-1.06694201293584e-20	-5.015398539709118e-19	4.787581648689481e-12	1.3398050130389968e-14	0.000962533784631351	-4.583721173001618e-21	2.4857149137991746e-18	6.974659669416399e-16	1.6927238767435287e-14	7.724626114475406e-16
51100000	0.004518733102880845	-1.06694201293584e-20	-5.015398539709118e-19	4.787581648689481e-12	1.3398050130389968e-14	0.000962533784631351	-4.5837198521387435e-21	2.4857149137991746e-18	6.974659669416399e-16	1.6927238767435287e-14	7.724626114475406e-16
51200000	0.004518733102880845	-1.06694201293584e-20	-5.015398539709118e-19	4.787581648689481e-12	1.3398050130389968e-14	0.000962533784631351	-4.58371853127587e-21	2.4857149137991746e-18	6.974659669416399e-16	1.6927238767435287e-14	7.724626114475406e-16
51300000	0.004518733102880845	-1.06694201293584e-20	-5.015398539709118e-19	4.787581648689481e-12	1.339805013038997e-14	0.000962533784631351	-4.583717210412996e-21	2.4857149137991746e-18	6.974659669416399e-16	1.6927238767435287e-14	7.724626114475406e-16
51400000	0.004518733102880845	-1.06694201293584e-20	-5.015398539709118e-19	4.787581648689481e-12	1.339805013038997e-14	0.000962533784631351	-4.583715889550122e-21	2.4857149137991746e-18	6.974659669416399e-16	1.6927238767435287e-14	7.724626114475406e-16
51500000	0.004518733102880845	-1.06694201293584e-20	-5.015398539709118e-19	4.787581648689481e-12	1.339805013038997e-14	0.000962533784631351	-4.5837145686872474e-21	2.4857149137991746e-18	6.974659669416399e-16	1.6927238767435287e-14	7.724626114475406e-16
51600000	0.004518733102880845	-1.06694201293584e-20	-5.015398539709118e-19	4.787581648689481e-12	1.339805013038997e-14	0.000962533784631351	-4.583713247824373e-21	2.4857149137991746e-18	6.974659669416399e-16	1.6927238767435287e-14	7.724626114475406e-16
51700000	0.004518733102880845	-1.06694201293584e-20	-5.015398539709118e-19	4.787581648689481e-12	1.339805013038997e-14	0.000962533784631351	-4.583711926961499e-21	2.4857149137991746e-18	6.974659669416399e-16	1.6927238767435287e-14	7.724626114475406e-16
51800000	0.004518733102880845	-1.06694201293584e-20	-5.015398539709118e-19	4.787581648689481e-12	1.339805013038997e-14	0.000962533784631351	-4.583710606098625e-21	2.4857149137991746e-18	6.974659669416399e-16	1.6927238767435287e-14	7.724626114475406e-16
51900000	0.004518733102880845	-1.06694201293584e-20	-5.015398539709118e-19	4.787581648689481e-12	1.339805013038997e-14	0.000962533784631351	-4.5837092852357506e-21	2.4857149137991746e-18	6.974659669416399e-16	1.6927238767435287e-14	7.724626114475406e-16
52000000	0.004518733102880845	-1.06694201293584e-20	-5.015398539709118e-19	4.787581648689481e-12	1.339805013038997e-14	0.000962533784631351	-4.583707964372876e-21	2.4857149137991746e-18	6.974659669416399e-16	1.6927238767435287e-14	7.724626114475406e-16
52100000	0.004518733102880845	-1.06694201293584e-20	-5.015398539709118e-19	4.787581648689481e-12	1.339805013038997e-14	0.000962533784631351	-4.583706643510002e-21	2.4857149137991746e-18	6.974659669416399e-16	1.6927238767435287e-14	7.724626114475406e-16
52200000	0.004518733102880845	-1.06694201293584e-20	-5.015398539709118e-19	4.787581648689481e-12	1.339805013038997e-14	0.000962533784631351	-4.583705322647128e-21	2.4857149137991746e-18	6.974659669416399e-16	1.6927238767435287e-14	7.724626114475406e-16
52300000	0.004518733102880845	-1.06694201293584e-20	-5.015398539709118e-19	4.787581648689481e-12	1.339805013038997e-14	0.000962533784631351	-4.583704001784254e-21	2.4857149137991746e-18	6.974659669416399e-16	1.6927238767435287e-14	7.724626114475406e-16
52400000	0.004518733102880845	-1.06694201293584e-20	-5.015398539709118e-19	4.787581648689481e-12	1.339805013038997e-14	0.000962533784631351	-4.5837026809213795e-21	2.4857149137991746e-18	6.974659669416399e-16	1.6927238767435287e-14	7.724626114475406e-16
52500000	0.004518733102880845	-1.06694201293584e-20	-5.015398539709118e-19	4.787581648689481e-12	1.339805013038997e-14	0.000962533784631351	-4.583701360058505e-21	2.4857149137991746e-18	6.974659669416399e-16	1.6927238767435287e-14	7.724626114475407e-16
52600000	0.004518733102880845	-1.06694201293584e-20	-5.015398539709118e-19	4.787581648689481e-12	1.339805013038997e-14	0.000962533784631351	-4.583700039195632e-21	2.4857149137991746e-18	6.974659669416399e-16	1.6927238767435287e-14	7.724626114475407e-16
52700000	0.004518733102880845	-1.06694201293584e-20	-5.015398539709118e-19	4.787581648689481e-12	1.339805013038997e-14	0.000962533784631351	-4.5836987183327576e-21	2.4857149137991746e-18	6.974659669416399e-16	1.6927238767435287e-14	7.724626114475407e-16
52800000	0.004518733102880845	-1.06694201293584e-20	-5.015398539709118e-19	4.787581648689481e-12	1.339805013038997e-14	0.000962533784631351	-4.5836973974698834e-21	2.4857149137991746e-18	6.974659669416399e-16	1.6927238767435287e-14	7.724626114475407e-16
52900000	0.004518733102880845	-1.06694201293584e-20	-5.015398539709118e-19	4.787581648689481e-12	1.339805013038997e-14	0.000962533784631351	-4.583696076607009e-21	2.4857149137991746e-18	6.974659669416399e-16	1.6927238767435287e-14	7.724626114475407e-16
53000000	0.004518733102880845	-1.06694201293584e-20	-5.015398539709118e-19	4.787581648689481e-12	1.339805013038997e-14	0.000962533784631351	-4.583694755744135e-21	2.4857149137991746e-18	6.974659669416399e-16	1.6927238767435287e-14	7.724626114475407e-16
53100000	0.004518733102880845	-1.06694201293584e-20	-5.015398539709118e-19	4.787581648689481e-12	1.339805013038997e-14	0.000962533784631351	-4.583693434881261e-21	2.4857149137991746e-18	6.974659669416399e-16	1.6927238767435287e-14	7.724626114475407e-16
53200000	0.004518733102880845	-1.06694201293584e-20	-5.015398539709118e-19	4.787581648689481e-12	1.339805013038997e-14	0.000962533784631351	-4.5836921140183865e-21	2.4857149137991746e-18	6.974659669416399e-16	1.6927238767435287e-14	7.724626114475407e-16
53300000	0.004518733102880845	-1.06694201293584e-20	-5.015398539709118e-19	4.787581648689481e-12	1.339805013038997e-14	0.000962533784631351	-4.583690793155512e-21	2.4857149137991746e-18	6.974659669416399e-16	1.6927238767435287e-14	7.724626114475407e-16
53400000	0.004518733102880845	-1.06694201293584e-20	-5.015398539709118e-19	4.787581648689481e-12	1.339805013038997e-14	0.000962533784631351	-4.583689472292638e-21	2.4857149137991746e-18	6.974659669416399e-16	1.6927238767435287e-14	7.724626114475407e-16
53500000	0.004518733102880845	-1.06694201293584e-20	-5.015398539709118e-19	4.787581648689481e-12	1.339805013038997e-14	0.000962533784631351	-4.583688151429764e-21	2.4857149137991746e-18	6.974659669416399e-16	1.6927238767435287e-14	7.724626114475407e-16
53600000	0.004518733102880845	-1.06694201293584e-20	-5.015398539709118e-19	4.787581648689481e-12	1.339805013038997e-14	0.000962533784631351	-4.58368683056689e-21	2.4857149137991746e-18	6.974659669416399e-16	1.6927238767435287e-14	7.724626114475407e-16
53700000	0.004518733102880845	-1.06694201293584e-20	-5.015398539709118e-19	4.787581648689481e-12	1.339805013038997e-14	0.000962533784631351	-4.5836855097040154e-21	2.4857149137991746e-18	6.974659669416399e-16	1.6927238767435287e-14	7.724626114475407e-16
53800000	0.004518733102880845	-1.06694201293584e-20	-5.015398539709118e-19	4.787581648689481e-12	1.339805013038997e-14	0.000962533784631351	-4.583684188841141e-21	2.4857149137991746e-18	6.974659669416399e-16	1.6927238767435287e-14	7.724626114475407e-16
53900000	0.004518733102880845	-1.06694201293584e-20	-5.015398539709118e-19	4.787581648689481e-12	1.339805013038997e-14	0.000962533784631351	-4.583682867978267e-21	2.4857149137991746e-18	6.974659669416399e-16	1.6927238767435287e-14	7.724626114475407e-16
54000000	0.004518733102880845	-1.06694201293584e-20	-5.015398539709118e-19	4.787581648689481e-12	1.339805013038997e-14	0.000962533784631351	-4.583681547115393e-21	2.4857149137991746e-18	6.974659669416399e-16	1.6927238767435287e-14	7.724626114475407e-16
54100000	0.004518733102880845	-1.06694201293584e-20	-5.015398539709118e-19	4.787581648689481e-12	1.339805013038997e-14	0.000962533784631351	-4.583680226252519e-21	2.4857149137991746e-18	6.974659669416399e-16	1.6927238767435287e-14	7.724626114475407e-16
54200000	0.004518733102880845	-1.06694201293584e-20	-5.015398539709118e-19	4.787581648689481e-12	1.339805013038997e-14	0.000962533784631351	-4.583678905389645e-21	2.4857149137991746e-18	6.974659669416399e-16	1.6927238767435287e-14	7.724626114475407e-16
54300000	0.004518733102880845	-1.06694201293584e-20	-5.015398539709118e-19	4.787581648689481e-12	1.339805013038997e-14	0.000962533784631351	-4.583677584526771e-21	2.4857149137991746e-18	6.974659669416399e-16	1.6927238767435287e-14	7.724626114475407e-16
54400000	0.004518733102880845	-1.06694201293584e-20	-5.015398539709118e-19	4.787581648689481e-12	1.339805013038997e-14	0.000962533784631351	-4.583676263663897e-21	2.4857149137991746e-18	6.974659669416399e-16	1.6927238767435287e-14	7.724626114475407e-16
54500000	0.004518733102880845	-1.06694201293584e-20	-5.015398539709118e-19	4.787581648689481e-12	1.339805013038997e-14	0.000962533784631351	-4.5836749428010225e-21	2.4857149137991746e-18	6.974659669416399e-16	1.6927238767435287e-14	7.724626114475407e-16
54600000	0.004518733102880845	-1.06694201293584e-20	-5.015398539709118e-19	4.787581648689481e-12	1.339805013038997e-14	0.000962533784631351	-4.583673621938148e-21	2.4857149137991746e-18	6.974659669416399e-16	1.6927238767435287e-14	7.724626114475407e-16
54700000	0.004518733102880845	-1.06694201293584e-20	-5.015398539709118e-19	4.787581648689481e-12	1.339805013038997e-14	0.000962533784631351	-4.583672301075274e-21	2.4857149137991746e-18	6.974659669416399e-16	1.6927238767435287e-14	7.724626114475407e-16
54800000	0.004518733102880845	-1.06694201293584e-20	-5.015398539709118e-19	4.787581648689481e-12	1.339805013038997e-14	0.000962533784631351	-4.5836709802124e-21	2.4857149137991746e-18	6.974659669416399e-16	1.6927238767435287e-14	7.724626114475407e-16
54900000	0.004518733102880845	-1.06694201293584e-20	-5.015398539709118e-19	4.787581648689481e-12	1.339805013038997e-14	0.000962533784631351	-4.5836696593495256e-21	2.4857149137991746e-18	6.974659669416399e-16	1.6927238767435287e-14	7.724626114475407e-16
55000000	0.004518733102880845	-1.06694201293584e-20	-5.015398539709118e-19	4.787581648689481e-12	1.339805013038997e-14	0.000962533784631351	-4.5836683384866514e-21	2.4857149137991746e-18	6.974659669416399e-16	1.6927238767435287e-14	7.724626114475407e-16
55100000	0.004518733102880845	-1.06694201293584e-20	-5.015398539709118e-19	4.787581648689481e-12	1.339805013038997e-14	0.000962533784631351	-4.583667017623777e-21	2.4857149137991746e-18	6.974659669416399e-16	1.6927238767435287e-14	7.724626114475407e-16
55200000	0.004518733102880845	-1.06694201293584e-20	-5.015398539709118e-19	4.787581648689481e-12	1.339805013038997e-14	0.000962533784631351	-4.583665696760903e-21	2.4857149137991746e-18	6.974659669416399e-16	1.6927238767435287e-14	7.724626114475407e-16
55300000	0.004518733102880845	-1.06694201293584e-20	-5.015398539709118e-19	4.787581648689481e-12	1.339805013038997e-14	0.000962533784631351	-4.583664375898029e-21	2.4857149137991746e-18	6.974659669416399e-16	1.6927238767435287e-14	7.724626114475407e-16
55400000	0.004518733102880845	-1.06694201293584e-20	-5.015398539709118e-19	4.787581648689481e-12	1.339805013038997e-14	0.000962533784631351	-4.5836630550351545e-21	2.4857149137991746e-18	6.974659669416399e-16	1.6927238767435287e-14	7.724626114475407e-16
55500000	0.004518733102880845	-1.06694201293584e-20	-5.015398539709118e-19	4.787581648689481e-12	1.339805013038997e-14	0.000962533784631351	-4.58366173417228e-21	2.4857149137991746e-18	6.974659669416399e-16	1.6927238767435287e-14	7.724626114475407e-16
55600000	0.004518733102880845	-1.06694201293584e-20	-5.015398539709118e-19	4.787581648689481e-12	1.339805013038997e-14	0.000962533784631351	-4.583660413309407e-21	2.4857149137991746e-18	6.974659669416399e-16	1.6927238767435287e-14	7.724626114475407e-16
55700000	0.004518733102880845	-1.06694201293584e-20	-5.015398539709118e-19	4.787581648689481e-12	1.339805013038997e-14	0.000962533784631351	-4.583659092446533e-21	2.4857149137991746e-18	6.974659669416399e-16	1.6927238767435287e-14	7.724626114475407e-16
55800000	0.004518733102880845	-1.06694201293584e-20	-5.015398539709118e-19	4.787581648689481e-12	1.339805013038997e-14	0.000962533784631351	-4.5836577715836584e-21	2.4857149137991746e-18	6.974659669416399e-16	1.6927238767435287e-14	7.724626114475407e-16
55900000	0.004518733102880845	-1.06694201293584e-20	-5.015398539709118e-19	4.787581648689481e-12	1.339805013038997e-14	0.000962533784631351	-4.583656450720784e-21	2.4857149137991746e-18	6.974659669416399e-16	1.6927238767435287e-14	7.724626114475407e-16
56000000	0.004518733102880845	-1.06694201293584e-20	-5.015398539709118e-19	4.787581648689481e-12	1.339805013038997e-14	0.000962533784631351	-4.58365512985791e-21	2.4857149137991746e-18	6.974659669416399e-16	1.6927238767435287e-14	7.724626114475407e-16
56100000	0.004518733102880845	-1.06694201293584e-20	-5.015398539709118e-19	4.787581648689481e-12	1.339805013038997e-14	0.000962533784631351	-4.583653808995036e-21	2.4857149137991746e-18	6.974659669416399e-16	1.6927238767435287e-14	7.724626114475407e-16
56200000	0.004518733102880845	-1.06694201293584e-20	-5.015398539709118e-19	4.787581648689481e-12	1.339805013038997e-14	0.000962533784631351	-4.5836524881321616e-21	2.4857149137991746e-18	6.974659669416399e-16	1.6927238767435287e-14	7.724626114475407e-16
56300000	0.004518733102880845	-1.06694201293584e-20	-5.015398539709118e-19	4.787581648689481e-12	1.339805013038997e-14	0.000962533784631351	-4.583651167269287e-21	2.4857149137991746e-18	6.974659669416399e-16	1.6927238767435287e-14	7.724626114475407e-16
56400000	0.004518733102880845	-1.06694201293584e-20	-5.015398539709118e-19	4.787581648689481e-12	1.339805013038997e-14	0.000962533784631351	-4.583649846406413e-21	2.4857149137991746e-18	6.974659669416399e-16	1.6927238767435287e-14	7.724626114475407e-16
56500000	0.004518733102880845	-1.06694201293584e-20	-5.015398539709118e-19	4.787581648689481e-12	1.339805013038997e-14	0.000962533784631351	-4.583648525543539e-21	2.4857149137991746e-18	6.974659669416399e-16	1.6927238767435287e-14	7.724626114475407e-16
56600000	0.004518733102880845	-1.06694201293584e-20	-5.015398539709118e-19	4.787581648689481e-12	1.339805013038997e-14	0.000962533784631351	-4.583647204680665e-21	2.4857149137991746e-18	6.974659669416399e-16	1.6927238767435287e-14	7.724626114475407e-16
56700000	0.004518733102880845	-1.06694201293584e-20	-5.015398539709118e-19	4.787581648689481e-12	1.339805013038997e-14	0.000962533784631351	-4.5836458838177905e-21	2.4857149137991746e-18	6.974659669416399e-16	1.6927238767435287e-14	7.724626114475407e-16
56800000	0.004518733102880845	-1.06694201293584e-20	-5.015398539709118e-19	4.787581648689481e-12	1.339805013038997e-14	0.000962533784631351	-4.583644562954916e-21	2.4857149137991746e-18	6.974659669416399e-16	1.6927238767435287e-14	7.724626114475407e-16
56900000	0.004518733102880845	-1.06694201293584e-20	-5.015398539709118e-19	4.787581648689481e-12	1.339805013038997e-14	0.000962533784631351	-4.583643242092042e-21	2.4857149137991746e-18	6.974659669416399e-16	1.6927238767435287e-14	7.724626114475407e-16
57000000	0.004518733102880845	-1.06694201293584e-20	-5.015398539709118e-19	4.787581648689481e-12	1.339805013038997e-14	0.000962533784631351	-4.5836419212291686e-21	2.4857149137991746e-18	6.974659669416399e-16	1.6927238767435287e-14	7.724626114475407e-16
57100000	0.004518733102880845	-1.06694201293584e-20	-5.015398539709118e-19	4.787581648689481e-12	1.339805013038997e-14	0.000962533784631351	-4.583640600366294e-21	2.4857149137991746e-18	6.974659669416399e-16	1.6927238767435287e-14	7.724626114475407e-16
57200000	0.004518733102880845	-1.06694201293584e-20	-5.015398539709118e-19	4.787581648689481e-12	1.339805013038997e-14	0.000962533784631351	-4.58363927950342e-21	2.4857149137991746e-18	6.974659669416399e-16	1.6927238767435287e-14	7.724626114475407e-16
57300000	0.004518733102880845	-1.06694201293584e-20	-5.015398539709118e-19	4.787581648689481e-12	1.339805013038997e-14	0.000962533784631351	-4.583637958640546e-21	2.4857149137991746e-18	6.974659669416399e-16	1.6927238767435287e-14	7.724626114475407e-16
57400000	0.004518733102880845	-1.06694201293584e-20	-5.015398539709118e-19	4.787581648689481e-12	1.339805013038997e-14	0.000962533784631351	-4.583636637777672e-21	2.4857149137991746e-18	6.974659669416399e-16	1.6927238767435287e-14	7.724626114475407e-16
57500000	0.004518733102880845	-1.06694201293584e-20	-5.015398539709118e-19	4.787581648689481e-12	1.339805013038997e-14	0.000962533784631351	-4.5836353169147975e-21	2.4857149137991746e-18	6.974659669416399e-16	1.6927238767435287e-14	7.724626114475407e-16
57600000	0.004518733102880845	-1.06694201293584e-20	-5.015398539709118e-19	4.787581648689481e-12	1.339805013038997e-14	0.000962533784631351	-4.583633996051923e-21	2.4857149137991746e-18	6.974659669416399e-16	1.6927238767435287e-14	7.724626114475407e-16
57700000	0.004518733102880845	-1.06694201293584e-20	-5.015398539709118e-19	4.787581648689481e-12	1.339805013038997e-14	0.000962533784631351	-4.583632675189049e-21	2.4857149137991746e-18	6.974659669416399e-16	1.6927238767435287e-14	7.724626114475407e-16
57800000	0.004518733102880845	-1.06694201293584e-20	-5.015398539709118e-19	4.787581648689481e-12	1.339805013038997e-14	0.000962533784631351	-4.583631354326175e-21	2.4857149137991746e-18	6.974659669416399e-16	1.6927238767435287e-14	7.724626114475407e-16
57900000	0.004518733102880845	-1.06694201293584e-20	-5.015398539709118e-19	4.787581648689481e-12	1.339805013038997e-14	0.000962533784631351	-4.583630033463301e-21	2.4857149137991746e-18	6.974659669416399e-16	1.6927238767435287e-14	7.724626114475407e-16
58000000	0.004518733102880845	-1.06694201293584e-20	-5.015398539709118e-19	4.787581648689481e-12	1.339805013038997e-14	0.000962533784631351	-4.5836287126004264e-21	2.4857149137991746e-18	6.974659669416399e-16	1.6927238767435287e-14	7.724626114475407e-16
58100000	0.004518733102880845	-1.06694201293584e-20	-5.015398539709118e-19	4.787581648689481e-12	1.339805013038997e-14	0.000962533784631351	-4.583627391737552e-21	2.4857149137991746e-18	6.974659669416399e-16	1.6927238767435287e-14	7.724626114475407e-16
58200000	0.004518733102880845	-1.06694201293584e-20	-5.015398539709118e-19	4.787581648689481e-12	1.339805013038997e-14	0.000962533784631351	-4.583626070874678e-21	2.4857149137991746e-18	6.974659669416399e-16	1.6927238767435287e-14	7.724626114475407e-16
58300000	0.004518733102880845	-1.06694201293584e-20	-5.015398539709118e-19	4.787581648689481e-12	1.339805013038997e-14	0.000962533784631351	-4.583624750011804e-21	2.4857149137991746e-18	6.974659669416399e-16	1.6927238767435287e-14	7.724626114475407e-16
58400000	0.004518733102880845	-1.06694201293584e-20	-5.015398539709118e-19	4.787581648689481e-12	1.339805013038997e-14	0.000962533784631351	-4.58362342914893e-21	2.4857149137991746e-18	6.974659669416399e-16	1.6927238767435287e-14	7.724626114475407e-16
58500000	0.004518733102880845	-1.06694201293584e-20	-5.015398539709118e-19	4.787581648689481e-12	1.339805013038997e-14	0.000962533784631351	-4.583622108286056e-21	2.4857149137991746e-18	6.974659669416399e-16	1.6927238767435287e-14	7.724626114475407e-16
58600000	0.004518733102880845	-1.06694201293584e-20	-5.015398539709118e-19	4.787581648689481e-12	1.339805013038997e-14	0.000962533784631351	-4.583620787423182e-21	2.4857149137991746e-18	6.974659669416399e-16	1.6927238767435287e-14	7.724626114475407e-16
58700000	0.004518733102880845	-1.06694201293584e-20	-5.015398539709118e-19	4.787581648689481e-12	1.339805013038997e-14	0.000962533784631351	-4.583619466560308e-21	2.4857149137991746e-18	6.974659669416399e-16	1.6927238767435287e-14	7.724626114475407e-16
58800000	0.004518733102880845	-1.06694201293584e-20	-5.015398539709118e-19	4.787581648689481e-12	1.339805013038997e-14	0.000962533784631351	-4.5836181456974335e-21	2.4857149137991746e-18	6.974659669416399e-16	1.6927238767435284e-14	7.724626114475407e-16
58900000	0.004518733102880845	-1.06694201293584e-20	-5.015398539709118e-19	4.787581648689481e-12	1.339805013038997e-14	0.000962533784631351	-4.583616824834559e-21	2.4857149137991746e-18	6.974659669416399e-16	1.6927238767435284e-14	7.724626114475407e-16
59000000	0.004518733102880845	-1.06694201293584e-20	-5.015398539709118e-19	4.787581648689481e-12	1.339805013038997e-14	0.000962533784631351	-4.583615503971685e-21	2.4857149137991746e-18	6.974659669416399e-16	1.6927238767435284e-14	7.724626114475407e-16
59100000	0.004518733102880845	-1.06694201293584e-20	-5.015398539709118e-19	4.787581648689481e-12	1.339805013038997e-14	0.000962533784631351	-4.583614183108811e-21	2.4857149137991746e-18	6.974659669416399e-16	1.6927238767435284e-14	7.724626114475407e-16
59200000	0.004518733102880845	-1.06694201293584e-20	-5.015398539709118e-19	4.787581648689481e-12	1.339805013038997e-14	0.000962533784631351	-4.5836128622459366e-21	2.4857149137991746e-18	6.974659669416399e-16	1.6927238767435284e-14	7.724626114475407e-16
59300000	0.004518733102880845	-1.06694201293584e-20	-5.015398539709118e-19	4.787581648689481e-12	1.339805013038997e-14	0.000962533784631351	-4.5836115413830624e-21	2.4857149137991746e-18	6.974659669416399e-16	1.6927238767435284e-14	7.724626114475407e-16
59400000	0.004518733102880845	-1.06694201293584e-20	-5.015398539709118e-19	4.787581648689481e-12	1.339805013038997e-14	0.000962533784631351	-4.583610220520188e-21	2.4857149137991746e-18	6.974659669416399e-16	1.6927238767435284e-14	7.724626114475407e-16
59500000	0.004518733102880845	-1.06694201293584e-20	-5.015398539709118e-19	4.787581648689481e-12	1.339805013038997e-14	0.000962533784631351	-4.583608899657314e-21	2.4857149137991746e-18	6.974659669416399e-16	1.6927238767435284e-14	7.724626114475406e-16
59600000	0.004518733102880845	-1.06694201293584e-20	-5.015398539709118e-19	4.787581648689481e-12	1.339805013038997e-14	0.000962533784631351	-4.58360757879444e-21	2.4857149137991746e-18	6.974659669416399e-16	1.6927238767435284e-14	7.724626114475406e-16
59700000	0.004518733102880845	-1.06694201293584e-20	-5.015398539709118e-19	4.787581648689481e-12	1.339805013038997e-14	0.000962533784631351	-4.5836062579315655e-21	2.4857149137991746e-18	6.974659669416399e-16	1.6927238767435284e-14	7.724626114475406e-16
59800000	0.004518733102880845	-1.06694201293584e-20	-5.015398539709118e-19	4.787581648689481e-12	1.339805013038997e-14	0.000962533784631351	-4.583604937068692e-21	2.4857149137991746e-18	6.974659669416399e-16	1.6927238767435284e-14	7.724626114475406e-16
59900000	0.004518733102880845	-1.06694201293584e-20	-5.015398539709118e-19	4.787581648689481e-12	1.339805013038997e-14	0.000962533784631351	-4.583603616205818e-21	2.4857149137991746e-18	6.974659669416399e-16	1.6927238767435284e-14	7.724626114475406e-16
60000000	0.004518733102880845	-1.06694201293584e-20	-5.015398539709118e-19	4.787581648689481e-12	1.339805013038997e-14	0.000962533784631351	-4.583602295342944e-21	2.4857149137991746e-18	6.974659669416398e-16	1.6927238767435284e-14	7.724626114475406e-16
60100000	0.004518733102880845	-1.06694201293584e-20	-5.015398539709118e-19	4.787581648689481e-12	1.339805013038997e-14	0.000962533784631351	-4.5836009744800694e-21	2.4857149137991746e-18	6.974659669416398e-16	1.6927238767435284e-14	7.724626114475406e-16
60200000	0.004518733102880845	-1.06694201293584e-20	-5.015398539709118e-19	4.787581648689481e-12	1.339805013038997e-14	0.000962533784631351	-4.583599653617195e-21	2.4857149137991746e-18	6.974659669416398e-16	1.6927238767435284e-14	7.724626114475406e-16
60300000	0.004518733102880845	-1.06694201293584e-20	-5.015398539709118e-19	4.787581648689481e-12	1.339805013038997e-14	0.000962533784631351	-4.583598332754321e-21	2.4857149137991746e-18	6.974659669416398e-16	1.6927238767435284e-14	7.724626114475406e-16
60400000	0.004518733102880845	-1.06694201293584e-20	-5.015398539709118e-19	4.787581648689481e-12	1.339805013038997e-14	0.000962533784631351	-4.583597011891447e-21	2.4857149137991746e-18	6.974659669416398e-16	1.6927238767435284e-14	7.724626114475406e-16
60500000	0.004518733102880845	-1.06694201293584e-20	-5.015398539709118e-19	4.787581648689481e-12	1.339805013038997e-14	0.000962533784631351	-4.5835956910285726e-21	2.4857149137991746e-18	6.974659669416398e-16	1.6927238767435284e-14	7.724626114475406e-16
60600000	0.004518733102880845	-1.06694201293584e-20	-5.015398539709118e-19	4.787581648689481e-12	1.339805013038997e-14	0.000962533784631351	-4.583594370165698e-21	2.4857149137991746e-18	6.974659669416398e-16	1.6927238767435284e-14	7.724626114475406e-16
60700000	0.004518733102880845	-1.06694201293584e-20	-5.015398539709118e-19	4.787581648689481e-12	1.339805013038997e-14	0.000962533784631351	-4.583593049302824e-21	2.4857149137991746e-18	6.974659669416398e-16	1.6927238767435284e-14	7.724626114475406e-16
60800000	0.004518733102880845	-1.06694201293584e-20	-5.015398539709118e-19	4.787581648689481e-12	1.339805013038997e-14	0.000962533784631351	-4.58359172843995e-21	2.4857149137991746e-18	6.974659669416398e-16	1.6927238767435284e-14	7.724626114475406e-16
60900000	0.004518733102880845	-1.06694201293584e-20	-5.015398539709118e-19	4.787581648689481e-12	1.339805013038997e-14	0.000962533784631351	-4.583590407577076e-21	2.4857149137991746e-18	6.974659669416398e-16	1.6927238767435284e-14	7.724626114475406e-16
61000000	0.004518733102880845	-1.06694201293584e-20	-5.015398539709118e-19	4.787581648689481e-12	1.339805013038997e-14	0.000962533784631351	-4.5835890867142015e-21	2.4857149137991746e-18	6.974659669416398e-16	1.6927238767435284e-14	7.724626114475406e-16
61100000	0.004518733102880845	-1.06694201293584e-20	-5.015398539709118e-19	4.787581648689481e-12	1.339805013038997e-14	0.000962533784631351	-4.583587765851327e-21	2.4857149137991746e-18	6.974659669416398e-16	1.6927238767435284e-14	7.724626114475406e-16
61200000	0.004518733102880845	-1.06694201293584e-20	-5.015398539709118e-19	4.787581648689481e-12	1.3398050130389968e-14	0.000962533784631351	-4.583586444988454e-21	2.4857149137991746e-18	6.974659669416398e-16	1.6927238767435284e-14	7.724626114475406e-16
61300000	0.004518733102880845	-1.06694201293584e-20	-5.015398539709118e-19	4.787581648689481e-12	1.3398050130389968e-14	0.000962533784631351	-4.5835851241255796e-21	2.4857149137991746e-18	6.974659669416398e-16	1.6927238767435284e-14	7.724626114475406e-16
61400000	0.004518733102880845	-1.06694201293584e-20	-5.015398539709118e-19	4.787581648689481e-12	1.3398050130389968e-14	0.000962533784631351	-4.583583803262705e-21	2.4857149137991746e-18	6.974659669416398e-16	1.6927238767435284e-14	7.724626114475406e-16
61500000	0.004518733102880845	-1.06694201293584e-20	-5.015398539709118e-19	4.787581648689481e-12	1.3398050130389968e-14	0.000962533784631351	-4.583582482399831e-21	2.4857149137991746e-18	6.974659669416398e-16	1.6927238767435284e-14	7.724626114475406e-16
61600000	0.004518733102880845	-1.06694201293584e-20	-5.015398539709118e-19	4.787581648689481e-12	1.3398050130389968e-14	0.000962533784631351	-4.583581161536957e-21	2.4857149137991746e-18	6.974659669416398e-16	1.6927238767435284e-14	7.724626114475406e-16
61700000	0.004518733102880845	-1.06694201293584e-20	-5.015398539709118e-19	4.787581648689481e-12	1.3398050130389968e-14	0.000962533784631351	-4.583579840674083e-21	2.4857149137991746e-18	6.974659669416398e-16	1.6927238767435284e-14	7.724626114475406e-16
61800000	0.004518733102880845	-1.06694201293584e-20	-5.015398539709118e-19	4.787581648689481e-12	1.3398050130389968e-14	0.000962533784631351	-4.5835785198112085e-21	2.4857149137991746e-18	6.974659669416398e-16	1.6927238767435284e-14	7.724626114475406e-16
61900000	0.004518733102880845	-1.06694201293584e-20	-5.015398539709118e-19	4.787581648689481e-12	1.3398050130389968e-14	0.000962533784631351	-4.583577198948334e-21	2.4857149137991746e-18	6.974659669416398e-16	1.6927238767435284e-14	7.724626114475406e-16
62000000	0.004518733102880845	-1.06694201293584e-20	-5.015398539709118e-19	4.787581648689481e-12	1.3398050130389968e-14	0.000962533784631351	-4.58357587808546e-21	2.4857149137991746e-18	6.974659669416398e-16	1.6927238767435284e-14	7.724626114475406e-16
62100000	0.004518733102880845	-1.06694201293584e-20	-5.015398539709118e-19	4.787581648689481e-12	1.3398050130389968e-14	0.000962533784631351	-4.583574557222586e-21	2.4857149137991746e-18	6.974659669416398e-16	1.6927238767435284e-14	7.724626114475406e-16
62200000	0.004518733102880845	-1.06694201293584e-20	-5.015398539709118e-19	4.787581648689481e-12	1.3398050130389968e-14	0.000962533784631351	-4.583573236359712e-21	2.4857149137991746e-18	6.974659669416398e-16	1.6927238767435284e-14	7.724626114475406e-16
62300000	0.004518733102880845	-1.06694201293584e-20	-5.015398539709118e-19	4.787581648689481e-12	1.3398050130389968e-14	0.000962533784631351	-4.5835719154968374e-21	2.4857149137991746e-18	6.974659669416398e-16	1.6927238767435284e-14	7.724626114475406e-16
62400000	0.004518733102880845	-1.06694201293584e-20	-5.015398539709118e-19	4.787581648689481e-12	1.3398050130389968e-14	0.000962533784631351	-4.583570594633963e-21	2.4857149137991746e-18	6.974659669416398e-16	1.692723876743528e-14	7.724626114475406e-16
62500000	0.004518733102880845	-1.06694201293584e-20	-5.015398539709118e-19	4.787581648689481e-12	1.3398050130389968e-14	0.000962533784631351	-4.583569273771089e-21	2.4857149137991746e-18	6.974659669416398e-16	1.692723876743528e-14	7.724626114475405e-16
62600000	0.004518733102880845	-1.06694201293584e-20	-5.015398539709118e-19	4.787581648689481e-12	1.3398050130389968e-14	0.000962533784631351	-4.5835679529082155e-21	2.4857149137991746e-18	6.974659669416398e-16	1.692723876743528e-14	7.724626114475405e-16
62700000	0.004518733102880845	-1.06694201293584e-20	-5.015398539709118e-19	4.787581648689481e-12	1.3398050130389968e-14	0.000962533784631351	-4.583566632045341e-21	2.4857149137991746e-18	6.974659669416398e-16	1.692723876743528e-14	7.724626114475405e-16
62800000	0.004518733102880845	-1.06694201293584e-20	-5.015398539709118e-19	4.787581648689481e-12	1.3398050130389968e-14	0.000962533784631351	-4.583565311182467e-21	2.4857149137991746e-18	6.974659669416398e-16	1.692723876743528e-14	7.724626114475405e-16
62900000	0.004518733102880845	-1.06694201293584e-20	-5.015398539709118e-19	4.787581648689481e-12	1.3398050130389968e-14	0.000962533784631351	-4.583563990319593e-21	2.4857149137991746e-18	6.974659669416398e-16	1.692723876743528e-14	7.724626114475405e-16
63000000	0.004518733102880845	-1.06694201293584e-20	-5.015398539709118e-19	4.787581648689481e-12	1.3398050130389968e-14	0.000962533784631351	-4.583562669456719e-21	2.4857149137991746e-18	6.974659669416398e-16	1.692723876743528e-14	7.724626114475405e-16
63100000	0.004518733102880845	-1.06694201293584e-20	-5.015398539709118e-19	4.787581648689481e-12	1.3398050130389968e-14	0.000962533784631351	-4.5835613485938445e-21	2.4857149137991746e-18	6.974659669416398e-16	1.692723876743528e-14	7.724626114475405e-16
63200000	0.004518733102880845	-1.06694201293584e-20	-5.015398539709118e-19	4.787581648689481e-12	1.3398050130389968e-14	0.000962533784631351	-4.58356002773097e-21	2.4857149137991746e-18	6.974659669416398e-16	1.692723876743528e-14	7.724626114475405e-16
63300000	0.004518733102880845	-1.06694201293584e-20	-5.015398539709118e-19	4.787581648689481e-12	1.3398050130389968e-14	0.000962533784631351	-4.583558706868096e-21	2.4857149137991746e-18	6.974659669416398e-16	1.692723876743528e-14	7.724626114475405e-16
63400000	0.004518733102880845	-1.06694201293584e-20	-5.015398539709118e-19	4.787581648689481e-12	1.3398050130389968e-14	0.000962533784631351	-4.583557386005222e-21	2.4857149137991746e-18	6.974659669416398e-16	1.692723876743528e-14	7.724626114475405e-16
63500000	0.004518733102880845	-1.06694201293584e-20	-5.015398539709118e-19	4.787581648689481e-12	1.3398050130389968e-14	0.000962533784631351	-4.5835560651423476e-21	2.4857149137991746e-18	6.974659669416398e-16	1.692723876743528e-14	7.724626114475405e-16
63600000	0.004518733102880845	-1.06694201293584e-20	-5.015398539709118e-19	4.787581648689481e-12	1.3398050130389968e-14	0.000962533784631351	-4.5835547442794734e-21	2.4857149137991746e-18	6.974659669416398e-16	1.692723876743528e-14	7.724626114475405e-16
63700000	0.004518733102880845	-1.06694201293584e-20	-5.015398539709118e-19	4.787581648689481e-12	1.3398050130389968e-14	0.000962533784631351	-4.583553423416599e-21	2.4857149137991746e-18	6.974659669416398e-16	1.692723876743528e-14	7.724626114475405e-16
63800000	0.004518733102880845	-1.06694201293584e-20	-5.015398539709118e-19	4.787581648689481e-12	1.3398050130389968e-14	0.000962533784631351	-4.583552102553725e-21	2.4857149137991746e-18	6.974659669416398e-16	1.692723876743528e-14	7.724626114475405e-16
63900000	0.004518733102880845	-1.06694201293584e-20	-5.015398539709118e-19	4.787581648689481e-12	1.3398050130389968e-14	0.000962533784631351	-4.583550781690851e-21	2.4857149137991746e-18	6.974659669416398e-16	1.692723876743528e-14	7.724626114475405e-16
64000000	0.004518733102880845	-1.06694201293584e-20	-5.015398539709118e-19	4.787581648689481e-12	1.3398050130389968e-14	0.000962533784631351	-4.5835494608279765e-21	2.4857149137991746e-18	6.974659669416398e-16	1.692723876743528e-14	7.724626114475405e-16
64100000	0.004518733102880845	-1.06694201293584e-20	-5.015398539709118e-19	4.787581648689481e-12	1.3398050130389968e-14	0.000962533784631351	-4.583548139965103e-21	2.4857149137991746e-18	6.974659669416398e-16	1.692723876743528e-14	7.724626114475405e-16
64200000	0.004518733102880845	-1.06694201293584e-20	-5.015398539709118e-19	4.787581648689481e-12	1.3398050130389968e-14	0.000962533784631351	-4.583546819102229e-21	2.4857149137991746e-18	6.974659669416398e-16	1.692723876743528e-14	7.724626114475405e-16
64300000	0.004518733102880845	-1.06694201293584e-20	-5.015398539709118e-19	4.787581648689481e-12	1.3398050130389968e-14	0.000962533784631351	-4.583545498239355e-21	2.4857149137991746e-18	6.974659669416398e-16	1.692723876743528e-14	7.724626114475405e-16
64400000	0.004518733102880845	-1.06694201293584e-20	-5.015398539709118e-19	4.787581648689481e-12	1.3398050130389968e-14	0.000962533784631351	-4.5835441773764804e-21	2.4857149137991746e-18	6.974659669416398e-16	1.692723876743528e-14	7.724626114475405e-16
64500000	0.004518733102880845	-1.06694201293584e-20	-5.015398539709118e-19	4.787581648689481e-12	1.3398050130389968e-14	0.000962533784631351	-4.583542856513606e-21	2.4857149137991746e-18	6.974659669416398e-16	1.692723876743528e-14	7.724626114475405e-16
64600000	0.004518733102880845	-1.06694201293584e-20	-5.015398539709118e-19	4.787581648689481e-12	1.3398050130389968e-14	0.000962533784631351	-4.583541535650732e-21	2.4857149137991746e-18	6.974659669416398e-16	1.692723876743528e-14	7.724626114475405e-16
64700000	0.004518733102880845	-1.06694201293584e-20	-5.015398539709118e-19	4.787581648689481e-12	1.3398050130389968e-14	0.000962533784631351	-4.583540214787858e-21	2.4857149137991746e-18	6.974659669416398e-16	1.692723876743528e-14	7.724626114475405e-16
64800000	0.004518733102880845	-1.06694201293584e-20	-5.015398539709118e-19	4.787581648689481e-12	1.3398050130389968e-14	0.000962533784631351	-4.5835388939249836e-21	2.4857149137991746e-18	6.974659669416398e-16	1.692723876743528e-14	7.724626114475405e-16
64900000	0.004518733102880845	-1.06694201293584e-20	-5.015398539709118e-19	4.787581648689481e-12	1.3398050130389968e-14	0.000962533784631351	-4.583537573062109e-21	2.4857149137991746e-18	6.974659669416398e-16	1.692723876743528e-14	7.724626114475405e-16
65000000	0.004518733102880845	-1.06694201293584e-20	-5.015398539709118e-19	4.787581648689481e-12	1.3398050130389968e-14	0.000962533784631351	-4.583536252199235e-21	2.4857149137991746e-18	6.974659669416398e-16	1.692723876743528e-14	7.724626114475405e-16
65100000	0.004518733102880845	-1.06694201293584e-20	-5.015398539709118e-19	4.787581648689481e-12	1.3398050130389968e-14	0.000962533784631351	-4.583534931336361e-21	2.4857149137991746e-18	6.974659669416398e-16	1.692723876743528e-14	7.724626114475405e-16
65200000	0.004518733102880845	-1.06694201293584e-20	-5.015398539709118e-19	4.787581648689481e-12	1.3398050130389968e-14	0.000962533784631351	-4.583533610473487e-21	2.4857149137991746e-18	6.974659669416398e-16	1.692723876743528e-14	7.724626114475405e-16
65300000	0.004518733102880845	-1.06694201293584e-20	-5.015398539709118e-19	4.787581648689481e-12	1.3398050130389968e-14	0.000962533784631351	-4.5835322896106125e-21	2.4857149137991746e-18	6.974659669416398e-16	1.692723876743528e-14	7.724626114475405e-16
65400000	0.004518733102880845	-1.06694201293584e-20	-5.015398539709118e-19	4.787581648689481e-12	1.3398050130389968e-14	0.000962533784631351	-4.583530968747738e-21	2.4857149137991746e-18	6.974659669416398e-16	1.692723876743528e-14	7.724626114475405e-16
65500000	0.004518733102880845	-1.06694201293584e-20	-5.015398539709118e-19	4.787581648689481e-12	1.3398050130389968e-14	0.000962533784631351	-4.583529647884864e-21	2.4857149137991746e-18	6.974659669416398e-16	1.692723876743528e-14	7.724626114475405e-16
65600000	0.004518733102880845	-1.06694201293584e-20	-5.015398539709118e-19	4.787581648689481e-12	1.3398050130389968e-14	0.000962533784631351	-4.5835283270219906e-21	2.4857149137991746e-18	6.974659669416398e-16	1.692723876743528e-14	7.724626114475405e-16
65700000	0.004518733102880845	-1.06694201293584e-20	-5.015398539709118e-19	4.787581648689481e-12	1.3398050130389968e-14	0.000962533784631351	-4.583527006159116e-21	2.4857149137991746e-18	6.974659669416398e-16	1.692723876743528e-14	7.724626114475405e-16
65800000	0.004518733102880845	-1.06694201293584e-20	-5.015398539709118e-19	4.787581648689481e-12	1.3398050130389968e-14	0.000962533784631351	-4.583525685296242e-21	2.4857149137991746e-18	6.974659669416398e-16	1.692723876743528e-14	7.724626114475405e-16
65900000	0.004518733102880845	-1.06694201293584e-20	-5.015398539709118e-19	4.787581648689481e-12	1.3398050130389968e-14	0.000962533784631351	-4.583524364433368e-21	2.4857149137991746e-18	6.974659669416398e-16	1.692723876743528e-14	7.724626114475405e-16
66000000	0.004518733102880845	-1.06694201293584e-20	-5.015398539709118e-19	4.787581648689481e-12	1.3398050130389968e-14	0.000962533784631351	-4.583523043570494e-21	2.4857149137991746e-18	6.974659669416398e-16	1.692723876743528e-14	7.724626114475405e-16
66100000	0.004518733102880845	-1.06694201293584e-20	-5.015398539709118e-19	4.787581648689481e-12	1.3398050130389968e-14	0.000962533784631351	-4.5835217227076195e-21	2.4857149137991746e-18	6.974659669416398e-16	1.692723876743528e-14	7.724626114475405e-16
66200000	0.004518733102880845	-1.06694201293584e-20	-5.015398539709118e-19	4.787581648689481e-12	1.3398050130389968e-14	0.000962533784631351	-4.583520401844745e-21	2.4857149137991746e-18	6.974659669416398e-16	1.692723876743528e-14	7.724626114475405e-16
66300000	0.004518733102880845	-1.06694201293584e-20	-5.015398539709118e-19	4.787581648689481e-12	1.3398050130389968e-14	0.000962533784631351	-4.583519080981871e-21	2.4857149137991746e-18	6.974659669416398e-16	1.692723876743528e-14	7.724626114475405e-16
66400000	0.004518733102880845	-1.06694201293584e-20	-5.015398539709118e-19	4.787581648689481e-12	1.3398050130389968e-14	0.000962533784631351	-4.583517760118997e-21	2.4857149137991746e-18	6.974659669416398e-16	1.692723876743528e-14	7.724626114475405e-16
66500000	0.004518733102880845	-1.06694201293584e-20	-5.015398539709118e-19	4.787581648689481e-12	1.3398050130389968e-14	0.000962533784631351	-4.583516439256123e-21	2.4857149137991746e-18	6.974659669416398e-16	1.692723876743528e-14	7.724626114475405e-16
66600000	0.004518733102880845	-1.06694201293584e-20	-5.015398539709118e-19	4.787581648689481e-12	1.3398050130389968e-14	0.000962533784631351	-4.5835151183932484e-21	2.4857149137991746e-18	6.974659669416398e-16	1.692723876743528e-14	7.724626114475405e-16
66700000	0.004518733102880845	-1.06694201293584e-20	-5.015398539709118e-19	4.787581648689481e-12	1.3398050130389968e-14	0.000962533784631351	-4.583513797530374e-21	2.4857149137991746e-18	6.974659669416398e-16	1.692723876743528e-14	7.724626114475405e-16
66800000	0.004518733102880845	-1.06694201293584e-20	-5.015398539709118e-19	4.787581648689481e-12	1.3398050130389968e-14	0.000962533784631351	-4.5835124766675e-21	2.4857149137991746e-18	6.974659669416398e-16	1.692723876743528e-14	7.724626114475405e-16
66900000	0.004518733102880845	-1.06694201293584e-20	-5.015398539709118e-19	4.787581648689481e-12	1.3398050130389968e-14	0.000962533784631351	-4.583511155804626e-21	2.4857149137991746e-18	6.974659669416398e-16	1.692723876743528e-14	7.724626114475405e-16
67000000	0.004518733102880845	-1.06694201293584e-20	-5.015398539709118e-19	4.787581648689481e-12	1.3398050130389968e-14	0.000962533784631351	-4.583509834941752e-21	2.4857149137991746e-18	6.974659669416398e-16	1.692723876743528e-14	7.724626114475405e-16
67100000	0.004518733102880845	-1.06694201293584e-20	-5.015398539709118e-19	4.787581648689481e-12	1.3398050130389968e-14	0.000962533784631351	-4.583508514078878e-21	2.4857149137991746e-18	6.974659669416398e-16	1.692723876743528e-14	7.724626114475405e-16
67200000	0.004518733102880845	-1.06694201293584e-20	-5.015398539709118e-19	4.787581648689481e-12	1.3398050130389968e-14	0.000962533784631351	-4.583507193216004e-21	2.4857149137991746e-18	6.974659669416398e-16	1.692723876743528e-14	7.724626114475405e-16
67300000	0.004518733102880845	-1.06694201293584e-20	-5.015398539709118e-19	4.787581648689481e-12	1.3398050130389968e-14	0.000962533784631351	-4.58350587235313e-21	2.4857149137991746e-18	6.974659669416398e-16	1.692723876743528e-14	7.724626114475405e-16
67400000	0.004518733102880845	-1.06694201293584e-20	-5.015398539709118e-19	4.787581648689481e-12	1.3398050130389968e-14	0.000962533784631351	-4.5835045514902555e-21	2.4857149137991746e-18	6.974659669416398e-16	1.692723876743528e-14	7.724626114475405e-16
67500000	0.004518733102880845	-1.06694201293584e-20	-5.015398539709118e-19	4.787581648689481e-12	1.3398050130389968e-14	0.000962533784631351	-4.583503230627381e-21	2.4857149137991746e-18	6.974659669416398e-16	1.692723876743528e-14	7.724626114475405e-16
67600000	0.004518733102880845	-1.06694201293584e-20	-5.015398539709118e-19	4.787581648689481e-12	1.3398050130389968e-14	0.000962533784631351	-4.583501909764507e-21	2.4857149137991746e-18	6.974659669416398e-16	1.692723876743528e-14	7.724626114475405e-16
67700000	0.004518733102880845	-1.06694201293584e-20	-5.015398539709118e-19	4.787581648689481e-12	1.3398050130389968e-14	0.000962533784631351	-4.583500588901633e-21	2.4857149137991746e-18	6.974659669416398e-16	1.692723876743528e-14	7.724626114475405e-16
67800000	0.004518733102880845	-1.06694201293584e-20	-5.015398539709118e-19	4.787581648689481e-12	1.3398050130389968e-14	0.000962533784631351	-4.5834992680387586e-21	2.4857149137991746e-18	6.974659669416398e-16	1.692723876743528e-14	7.724626114475405e-16
67900000	0.004518733102880845	-1.06694201293584e-20	-5.015398539709118e-19	4.787581648689481e-12	1.3398050130389968e-14	0.000962533784631351	-4.5834979471758844e-21	2.4857149137991746e-18	6.974659669416398e-16	1.692723876743528e-14	7.724626114475405e-16
68000000	0.004518733102880845	-1.06694201293584e-20	-5.015398539709118e-19	4.787581648689481e-12	1.3398050130389968e-14	0.000962533784631351	-4.58349662631301e-21	2.4857149137991746e-18	6.974659669416398e-16	1.692723876743528e-14	7.724626114475405e-16
68100000	0.004518733102880845	-1.06694201293584e-20	-5.015398539709118e-19	4.787581648689481e-12	1.3398050130389968e-14	0.000962533784631351	-4.583495305450136e-21	2.4857149137991746e-18	6.974659669416398e-16	1.692723876743528e-14	7.724626114475405e-16
68200000	0.004518733102880845	-1.06694201293584e-20	-5.015398539709118e-19	4.787581648689481e-12	1.3398050130389968e-14	0.000962533784631351	-4.583493984587262e-21	2.4857149137991746e-18	6.974659669416398e-16	1.692723876743528e-14	7.724626114475405e-16
68300000	0.004518733102880845	-1.06694201293584e-20	-5.015398539709118e-19	4.787581648689481e-12	1.3398050130389968e-14	0.000962533784631351	-4.5834926637243875e-21	2.4857149137991746e-18	6.974659669416398e-16	1.692723876743528e-14	7.724626114475405e-16
68400000	0.004518733102880845	-1.06694201293584e-20	-5.015398539709118e-19	4.787581648689481e-12	1.3398050130389968e-14	0.000962533784631351	-4.583491342861514e-21	2.4857149137991746e-18	6.974659669416398e-16	1.692723876743528e-14	7.724626114475405e-16
68500000	0.004518733102880845	-1.06694201293584e-20	-5.015398539709118e-19	4.787581648689481e-12	1.3398050130389968e-14	0.000962533784631351	-4.58349002199864e-21	2.4857149137991746e-18	6.974659669416398e-16	1.692723876743528e-14	7.724626114475405e-16
68600000	0.004518733102880845	-1.06694201293584e-20	-5.015398539709118e-19	4.787581648689481e-12	1.3398050130389968e-14	0.000962533784631351	-4.583488701135766e-21	2.4857149137991746e-18	6.974659669416398e-16	1.692723876743528e-14	7.724626114475405e-16
68700000	0.004518733102880845	-1.06694201293584e-20	-5.015398539709118e-19	4.787581648689481e-12	1.3398050130389968e-14	0.000962533784631351	-4.5834873802728914e-21	2.4857149137991746e-18	6.974659669416398e-16	1.692723876743528e-14	7.724626114475405e-16
68800000	0.004518733102880845	-1.06694201293584e-20	-5.015398539709118e-19	4.787581648689481e-12	1.3398050130389968e-14	0.000962533784631351	-4.583486059410017e-21	2.4857149137991746e-18	6.974659669416398e-16	1.692723876743528e-14	7.724626114475405e-16
68900000	0.004518733102880845	-1.06694201293584e-20	-5.015398539709118e-19	4.787581648689481e-12	1.3398050130389968e-14	0.000962533784631351	-4.583484738547143e-21	2.4857149137991746e-18	6.974659669416398e-16	1.692723876743528e-14	7.724626114475405e-16
69000000	0.004518733102880845	-1.06694201293584e-20	-5.015398539709118e-19	4.787581648689481e-12	1.3398050130389968e-14	0.000962533784631351	-4.583483417684269e-21	2.4857149137991746e-18	6.974659669416398e-16	1.692723876743528e-14	7.724626114475405e-16
69100000	0.004518733102880845	-1.06694201293584e-20	-5.015398539709118e-19	4.787581648689481e-12	1.3398050130389968e-14	0.000962533784631351	-4.5834820968213945e-21	2.4857149137991746e-18	6.974659669416398e-16	1.692723876743528e-14	7.724626114475405e-16
69200000	0.004518733102880845	-1.06694201293584e-20	-5.015398539709118e-19	4.787581648689481e-12	1.3398050130389968e-14	0.000962533784631351	-4.58348077595852e-21	2.4857149137991746e-18	6.974659669416398e-16	1.6927238767435284e-14	7.724626114475405e-16
69300000	0.004518733102880845	-1.06694201293584e-20	-5.015398539709118e-19	4.787581648689481e-12	1.3398050130389968e-14	0.000962533784631351	-4.583479455095646e-21	2.4857149137991746e-18	6.974659669416398e-16	1.6927238767435284e-14	7.724626114475406e-16
69400000	0.004518733102880845	-1.06694201293584e-20	-5.015398539709118e-19	4.787581648689481e-12	1.3398050130389968e-14	0.000962533784631351	-4.583478134232772e-21	2.4857149137991746e-18	6.974659669416398e-16	1.6927238767435284e-14	7.724626114475406e-16
69500000	0.004518733102880845	-1.06694201293584e-20	-5.015398539709118e-19	4.787581648689481e-12	1.3398050130389968e-14	0.000962533784631351	-4.583476813369898e-21	2.4857149137991746e-18	6.974659669416398e-16	1.6927238767435284e-14	7.724626114475406e-16
69600000	0.004518733102880845	-1.06694201293584e-20	-5.015398539709118e-19	4.787581648689481e-12	1.3398050130389968e-14	0.000962533784631351	-4.5834754925070235e-21	2.4857149137991746e-18	6.974659669416398e-16	1.6927238767435284e-14	7.724626114475406e-16
69700000	0.004518733102880845	-1.06694201293584e-20	-5.015398539709118e-19	4.787581648689481e-12	1.3398050130389968e-14	0.000962533784631351	-4.583474171644149e-21	2.4857149137991746e-18	6.974659669416398e-16	1.6927238767435284e-14	7.724626114475406e-16
69800000	0.004518733102880845	-1.06694201293584e-20	-5.015398539709118e-19	4.787581648689481e-12	1.3398050130389968e-14	0.000962533784631351	-4.583472850781276e-21	2.4857149137991746e-18	6.974659669416399e-16	1.6927238767435284e-14	7.724626114475406e-16
69900000	0.004518733102880845	-1.06694201293584e-20	-5.015398539709118e-19	4.787581648689481e-12	1.3398050130389968e-14	0.000962533784631351	-4.5834715299184016e-21	2.4857149137991746e-18	6.974659669416399e-16	1.6927238767435284e-14	7.724626114475406e-16
70000000	0.004518733102880845	-1.06694201293584e-20	-5.015398539709118e-19	4.787581648689481e-12	1.3398050130389968e-14	0.000962533784631351	-4.583470209055527e-21	2.4857149137991746e-18	6.974659669416399e-16	1.6927238767435284e-14	7.724626114475406e-16
70100000	0.004518733102880845	-1.06694201293584e-20	-5.015398539709118e-19	4.787581648689481e-12	1.3398050130389968e-14	0.000962533784631351	-4.583468888192653e-21	2.4857149137991746e-18	6.974659669416399e-16	1.6927238767435284e-14	7.724626114475406e-16
70200000	0.004518733102880845	-1.06694201293584e-20	-5.015398539709118e-19	4.787581648689481e-12	1.3398050130389968e-14	0.000962533784631351	-4.583467567329779e-21	2.4857149137991746e-18	6.974659669416399e-16	1.6927238767435284e-14	7.724626114475406e-16
70300000	0.004518733102880845	-1.06694201293584e-20	-5.015398539709118e-19	4.787581648689481e-12	1.3398050130389968e-14	0.000962533784631351	-4.583466246466905e-21	2.4857149137991746e-18	6.974659669416399e-16	1.6927238767435284e-14	7.724626114475406e-16
70400000	0.004518733102880845	-1.06694201293584e-20	-5.015398539709118e-19	4.787581648689481e-12	1.3398050130389968e-14	0.000962533784631351	-4.5834649256040305e-21	2.4857149137991746e-18	6.974659669416399e-16	1.6927238767435284e-14	7.724626114475406e-16
70500000	0.004518733102880845	-1.06694201293584e-20	-5.015398539709118e-19	4.787581648689481e-12	1.3398050130389968e-14	0.000962533784631351	-4.583463604741156e-21	2.4857149137991746e-18	6.974659669416399e-16	1.6927238767435284e-14	7.724626114475406e-16
70600000	0.004518733102880845	-1.06694201293584e-20	-5.015398539709118e-19	4.787581648689481e-12	1.3398050130389968e-14	0.000962533784631351	-4.583462283878282e-21	2.4857149137991746e-18	6.974659669416399e-16	1.6927238767435284e-14	7.724626114475406e-16
70700000	0.004518733102880845	-1.06694201293584e-20	-5.015398539709118e-19	4.787581648689481e-12	1.3398050130389968e-14	0.000962533784631351	-4.583460963015408e-21	2.4857149137991746e-18	6.974659669416399e-16	1.6927238767435284e-14	7.724626114475406e-16
70800000	0.004518733102880845	-1.06694201293584e-20	-5.015398539709118e-19	4.787581648689481e-12	1.339805013038997e-14	0.000962533784631351	-4.583459642152534e-21	2.4857149137991746e-18	6.974659669416399e-16	1.6927238767435284e-14	7.724626114475406e-16
70900000	0.004518733102880845	-1.06694201293584e-20	-5.015398539709118e-19	4.787581648689481e-12	1.339805013038997e-14	0.000962533784631351	-4.5834583212896594e-21	2.4857149137991746e-18	6.974659669416399e-16	1.6927238767435284e-14	7.724626114475406e-16
71000000	0.004518733102880845	-1.06694201293584e-20	-5.015398539709118e-19	4.787581648689481e-12	1.339805013038997e-14	0.000962533784631351	-4.583457000426785e-21	2.4857149137991746e-18	6.974659669416399e-16	1.6927238767435284e-14	7.724626114475406e-16
71100000	0.004518733102880845	-1.06694201293584e-20	-5.015398539709118e-19	4.787581648689481e-12	1.339805013038997e-14	0.000962533784631351	-4.583455679563911e-21	2.4857149137991746e-18	6.974659669416399e-16	1.6927238767435284e-14	7.724626114475406e-16
71200000	0.004518733102880845	-1.06694201293584e-20	-5.015398539709118e-19	4.787581648689481e-12	1.339805013038997e-14	0.000962533784631351	-4.5834543587010375e-21	2.4857149137991746e-18	6.974659669416399e-16	1.6927238767435284e-14	7.724626114475406e-16
71300000	0.004518733102880845	-1.06694201293584e-20	-5.015398539709118e-19	4.787581648689481e-12	1.339805013038997e-14	0.000962533784631351	-4.583453037838163e-21	2.4857149137991746e-18	6.974659669416399e-16	1.6927238767435284e-14	7.724626114475406e-16
71400000	0.004518733102880845	-1.06694201293584e-20	-5.015398539709118e-19	4.787581648689481e-12	1.339805013038997e-14	0.000962533784631351	-4.583451716975289e-21	2.4857149137991746e-18	6.974659669416399e-16	1.6927238767435284e-14	7.724626114475406e-16
71500000	0.004518733102880845	-1.06694201293584e-20	-5.015398539709118e-19	4.787581648689481e-12	1.339805013038997e-14	0.000962533784631351	-4.583450396112415e-21	2.4857149137991746e-18	6.974659669416399e-16	1.6927238767435284e-14	7.724626114475406e-16
71600000	0.004518733102880845	-1.06694201293584e-20	-5.015398539709118e-19	4.787581648689481e-12	1.339805013038997e-14	0.000962533784631351	-4.583449075249541e-21	2.4857149137991746e-18	6.974659669416399e-16	1.6927238767435284e-14	7.724626114475406e-16
71700000	0.004518733102880845	-1.06694201293584e-20	-5.015398539709118e-19	4.787581648689481e-12	1.339805013038997e-14	0.000962533784631351	-4.5834477543866665e-21	2.4857149137991746e-18	6.974659669416399e-16	1.6927238767435284e-14	7.724626114475406e-16
71800000	0.004518733102880845	-1.06694201293584e-20	-5.015398539709118e-19	4.787581648689481e-12	1.339805013038997e-14	0.000962533784631351	-4.583446433523792e-21	2.4857149137991746e-18	6.974659669416399e-16	1.6927238767435284e-14	7.724626114475406e-16
71900000	0.004518733102880845	-1.06694201293584e-20	-5.015398539709118e-19	4.787581648689481e-12	1.339805013038997e-14	0.000962533784631351	-4.583445112660918e-21	2.4857149137991746e-18	6.974659669416399e-16	1.6927238767435284e-14	7.724626114475406e-16
72000000	0.004518733102880845	-1.06694201293584e-20	-5.015398539709118e-19	4.787581648689481e-12	1.339805013038997e-14	0.000962533784631351	-4.583443791798044e-21	2.4857149137991746e-18	6.974659669416399e-16	1.6927238767435284e-14	7.724626114475406e-16
72100000	0.004518733102880845	-1.06694201293584e-20	-5.015398539709118e-19	4.787581648689481e-12	1.339805013038997e-14	0.000962533784631351	-4.5834424709351696e-21	2.4857149137991746e-18	6.974659669416399e-16	1.6927238767435284e-14	7.724626114475406e-16
72200000	0.004518733102880845	-1.06694201293584e-20	-5.015398539709118e-19	4.787581648689481e-12	1.339805013038997e-14	0.000962533784631351	-4.5834411500722954e-21	2.4857149137991746e-18	6.974659669416399e-16	1.6927238767435287e-14	7.724626114475406e-16
72300000	0.004518733102880845	-1.06694201293584e-20	-5.015398539709118e-19	4.787581648689481e-12	1.339805013038997e-14	0.000962533784631351	-4.583439829209421e-21	2.4857149137991746e-18	6.974659669416399e-16	1.6927238767435287e-14	7.724626114475406e-16
72400000	0.004518733102880845	-1.06694201293584e-20	-5.015398539709118e-19	4.787581648689481e-12	1.339805013038997e-14	0.000962533784631351	-4.583438508346547e-21	2.4857149137991746e-18	6.974659669416399e-16	1.6927238767435287e-14	7.724626114475407e-16
72500000	0.004518733102880845	-1.06694201293584e-20	-5.015398539709118e-19	4.787581648689481e-12	1.339805013038997e-14	0.000962533784631351	-4.583437187483673e-21	2.4857149137991746e-18	6.974659669416399e-16	1.6927238767435287e-14	7.724626114475407e-16
72600000	0.004518733102880845	-1.06694201293584e-20	-5.015398539709118e-19	4.787581648689481e-12	1.339805013038997e-14	0.000962533784631351	-4.583435866620799e-21	2.4857149137991746e-18	6.974659669416399e-16	1.6927238767435287e-14	7.724626114475407e-16
72700000	0.004518733102880845	-1.06694201293584e-20	-5.015398539709118e-19	4.787581648689481e-12	1.339805013038997e-14	0.000962533784631351	-4.583434545757925e-21	2.4857149137991746e-18	6.974659669416399e-16	1.6927238767435287e-14	7.724626114475407e-16
72800000	0.004518733102880845	-1.06694201293584e-20	-5.015398539709118e-19	4.787581648689481e-12	1.339805013038997e-14	0.000962533784631351	-4.583433224895051e-21	2.4857149137991746e-18	6.974659669416399e-16	1.6927238767435287e-14	7.724626114475407e-16
72900000	0.004518733102880845	-1.06694201293584e-20	-5.015398539709118e-19	4.787581648689481e-12	1.339805013038997e-14	0.000962533784631351	-4.5834319040321766e-21	2.4857149137991746e-18	6.974659669416399e-16	1.6927238767435287e-14	7.724626114475407e-16
73000000	0.004518733102880845	-1.06694201293584e-20	-5.015398539709118e-19	4.787581648689481e-12	1.339805013038997e-14	0.000962533784631351	-4.5834305831693024e-21	2.4857149137991746e-18	6.974659669416399e-16	1.6927238767435287e-14	7.724626114475407e-16
73100000	0.004518733102880845	-1.06694201293584e-20	-5.015398539709118e-19	4.787581648689481e-12	1.339805013038997e-14	0.000962533784631351	-4.583429262306428e-21	2.4857149137991746e-18	6.974659669416399e-16	1.6927238767435287e-14	7.724626114475407e-16
73200000	0.004518733102880845	-1.06694201293584e-20	-5.015398539709118e-19	4.787581648689481e-12	1.339805013038997e-14	0.000962533784631351	-4.583427941443554e-21	2.4857149137991746e-18	6.974659669416399e-16	1.6927238767435287e-14	7.724626114475407e-16
73300000	0.004518733102880845	-1.06694201293584e-20	-5.015398539709118e-19	4.787581648689481e-12	1.339805013038997e-14	0.000962533784631351	-4.58342662058068e-21	2.4857149137991746e-18	6.974659669416399e-16	1.6927238767435287e-14	7.724626114475407e-16
73400000	0.004518733102880845	-1.06694201293584e-20	-5.015398539709118e-19	4.787581648689481e-12	1.339805013038997e-14	0.000962533784631351	-4.5834252997178055e-21	2.4857149137991746e-18	6.974659669416399e-16	1.6927238767435287e-14	7.724626114475407e-16
73500000	0.004518733102880845	-1.06694201293584e-20	-5.015398539709118e-19	4.787581648689481e-12	1.339805013038997e-14	0.000962533784631351	-4.583423978854931e-21	2.4857149137991746e-18	6.974659669416399e-16	1.6927238767435287e-14	7.724626114475407e-16
73600000	0.004518733102880845	-1.06694201293584e-20	-5.015398539709118e-19	4.787581648689481e-12	1.339805013038997e-14	0.000962533784631351	-4.583422657992057e-21	2.4857149137991746e-18	6.974659669416399e-16	1.6927238767435287e-14	7.724626114475407e-16
73700000	0.004518733102880845	-1.06694201293584e-20	-5.015398539709118e-19	4.787581648689481e-12	1.339805013038997e-14	0.000962533784631351	-4.583421337129183e-21	2.4857149137991746e-18	6.974659669416399e-16	1.6927238767435287e-14	7.724626114475407e-16
73800000	0.004518733102880845	-1.06694201293584e-20	-5.015398539709118e-19	4.787581648689481e-12	1.339805013038997e-14	0.000962533784631351	-4.583420016266309e-21	2.4857149137991746e-18	6.974659669416399e-16	1.6927238767435287e-14	7.724626114475407e-16
73900000	0.004518733102880845	-1.06694201293584e-20	-5.015398539709118e-19	4.787581648689481e-12	1.339805013038997e-14	0.000962533784631351	-4.5834186954034345e-21	2.4857149137991746e-18	6.974659669416399e-16	1.6927238767435287e-14	7.724626114475407e-16
74000000	0.004518733102880845	-1.06694201293584e-20	-5.015398539709118e-19	4.787581648689481e-12	1.339805013038997e-14	0.000962533784631351	-4.58341737454056e-21	2.4857149137991746e-18	6.974659669416399e-16	1.6927238767435287e-14	7.724626114475407e-16
74100000	0.004518733102880845	-1.06694201293584e-20	-5.015398539709118e-19	4.787581648689481e-12	1.339805013038997e-14	0.000962533784631351	-4.583416053677687e-21	2.4857149137991746e-18	6.974659669416399e-16	1.6927238767435287e-14	7.724626114475407e-16
74200000	0.004518733102880845	-1.06694201293584e-20	-5.015398539709118e-19	4.787581648689481e-12	1.339805013038997e-14	0.000962533784631351	-4.5834147328148126e-21	2.4857149137991746e-18	6.974659669416399e-16	1.6927238767435287e-14	7.724626114475407e-16
74300000	0.004518733102880845	-1.06694201293584e-20	-5.015398539709118e-19	4.787581648689481e-12	1.339805013038997e-14	0.000962533784631351	-4.583413411951938e-21	2.4857149137991746e-18	6.974659669416399e-16	1.6927238767435287e-14	7.724626114475407e-16
74400000	0.004518733102880845	-1.06694201293584e-20	-5.015398539709118e-19	4.787581648689481e-12	1.339805013038997e-14	0.000962533784631351	-4.583412091089064e-21	2.4857149137991746e-18	6.974659669416399e-16	1.6927238767435287e-14	7.724626114475407e-16
74500000	0.004518733102880845	-1.06694201293584e-20	-5.015398539709118e-19	4.787581648689481e-12	1.339805013038997e-14	0.000962533784631351	-4.58341077022619e-21	2.4857149137991746e-18	6.974659669416399e-16	1.6927238767435287e-14	7.724626114475407e-16
74600000	0.004518733102880845	-1.06694201293584e-20	-5.015398539709118e-19	4.787581648689481e-12	1.339805013038997e-14	0.000962533784631351	-4.583409449363316e-21	2.4857149137991746e-18	6.974659669416399e-16	1.6927238767435287e-14	7.724626114475407e-16
74700000	0.004518733102880845	-1.06694201293584e-20	-5.015398539709118e-19	4.787581648689481e-12	1.339805013038997e-14	0.000962533784631351	-4.5834081285004415e-21	2.4857149137991746e-18	6.974659669416399e-16	1.6927238767435287e-14	7.724626114475407e-16
74800000	0.004518733102880845	-1.06694201293584e-20	-5.015398539709118e-19	4.787581648689481e-12	1.339805013038997e-14	0.000962533784631351	-4.583406807637567e-21	2.4857149137991746e-18	6.974659669416399e-16	1.6927238767435287e-14	7.724626114475407e-16
74900000	0.004518733102880845	-1.06694201293584e-20	-5.015398539709118e-19	4.787581648689481e-12	1.339805013038997e-14	0.000962533784631351	-4.583405486774693e-21	2.4857149137991746e-18	6.974659669416399e-16	1.6927238767435287e-14	7.724626114475407e-16
75000000	0.004518733102880845	-1.06694201293584e-20	-5.015398539709118e-19	4.787581648689481e-12	1.339805013038997e-14	0.000962533784631351	-4.583404165911819e-21	2.4857149137991746e-18	6.974659669416399e-16	1.6927238767435287e-14	7.724626114475407e-16
75100000	0.004518733102880845	-1.06694201293584e-20	-5.015398539709118e-19	4.787581648689481e-12	1.339805013038997e-14	0.000962533784631351	-4.583402845048945e-21	2.4857149137991746e-18	6.974659669416399e-16	1.6927238767435287e-14	7.724626114475407e-16
75200000	0.004518733102880845	-1.06694201293584e-20	-5.015398539709118e-19	4.787581648689481e-12	1.339805013038997e-14	0.000962533784631351	-4.5834015241860704e-21	2.4857149137991746e-18	6.974659669416399e-16	1.6927238767435287e-14	7.724626114475407e-16
75300000	0.004518733102880845	-1.06694201293584e-20	-5.015398539709118e-19	4.787581648689481e-12	1.339805013038997e-14	0.000962533784631351	-4.583400203323196e-21	2.4857149137991746e-18	6.974659669416399e-16	1.6927238767435287e-14	7.724626114475407e-16
75400000	0.004518733102880845	-1.06694201293584e-20	-5.015398539709118e-19	4.787581648689481e-12	1.339805013038997e-14	0.000962533784631351	-4.583398882460322e-21	2.4857149137991746e-18	6.974659669416399e-16	1.6927238767435287e-14	7.724626114475407e-16
75500000	0.004518733102880845	-1.06694201293584e-20	-5.015398539709118e-19	4.787581648689481e-12	1.339805013038997e-14	0.000962533784631351	-4.583397561597448e-21	2.4857149137991746e-18	6.974659669416399e-16	1.6927238767435287e-14	7.724626114475407e-16
75600000	0.004518733102880845	-1.06694201293584e-20	-5.015398539709118e-19	4.787581648689481e-12	1.339805013038997e-14	0.000962533784631351	-4.583396240734574e-21	2.4857149137991746e-18	6.974659669416399e-16	1.6927238767435287e-14	7.724626114475407e-16
75700000	0.004518733102880845	-1.06694201293584e-20	-5.015398539709118e-19	4.787581648689481e-12	1.339805013038997e-14	0.000962533784631351	-4.5833949198717e-21	2.4857149137991746e-18	6.974659669416399e-16	1.6927238767435287e-14	7.724626114475407e-16
75800000	0.004518733102880845	-1.06694201293584e-20	-5.015398539709118e-19	4.787581648689481e-12	1.339805013038997e-14	0.000962533784631351	-4.583393599008826e-21	2.4857149137991746e-18	6.974659669416399e-16	1.6927238767435287e-14	7.724626114475407e-16
75900000	0.004518733102880845	-1.06694201293584e-20	-5.015398539709118e-19	4.787581648689481e-12	1.339805013038997e-14	0.000962533784631351	-4.583392278145952e-21	2.4857149137991746e-18	6.974659669416399e-16	1.6927238767435287e-14	7.724626114475407e-16
76000000	0.004518733102880845	-1.06694201293584e-20	-5.015398539709118e-19	4.787581648689481e-12	1.339805013038997e-14	0.000962533784631351	-4.5833909572830774e-21	2.4857149137991746e-18	6.974659669416399e-16	1.6927238767435287e-14	7.724626114475407e-16
76100000	0.004518733102880845	-1.06694201293584e-20	-5.015398539709118e-19	4.787581648689481e-12	1.339805013038997e-14	0.000962533784631351	-4.583389636420203e-21	2.4857149137991746e-18	6.974659669416399e-16	1.6927238767435287e-14	7.724626114475407e-16
76200000	0.004518733102880845	-1.06694201293584e-20	-5.015398539709118e-19	4.787581648689481e-12	1.339805013038997e-14	0.000962533784631351	-4.583388315557329e-21	2.4857149137991746e-18	6.974659669416399e-16	1.6927238767435287e-14	7.724626114475407e-16
76300000	0.004518733102880845	-1.06694201293584e-20	-5.015398539709118e-19	4.787581648689481e-12	1.339805013038997e-14	0.000962533784631351	-4.583386994694455e-21	2.4857149137991746e-18	6.974659669416399e-16	1.6927238767435287e-14	7.724626114475407e-16
76400000	0.004518733102880845	-1.06694201293584e-20	-5.015398539709118e-19	4.787581648689481e-12	1.339805013038997e-14	0.000962533784631351	-4.5833856738315806e-21	2.4857149137991746e-18	6.974659669416399e-16	1.6927238767435287e-14	7.724626114475407e-16
76500000	0.004518733102880845	-1.06694201293584e-20	-5.015398539709118e-19	4.787581648689481e-12	1.339805013038997e-14	0.000962533784631351	-4.583384352968706e-21	2.4857149137991746e-18	6.974659669416399e-16	1.6927238767435287e-14	7.724626114475407e-16
76600000	0.004518733102880845	-1.06694201293584e-20	-5.015398539709118e-19	4.787581648689481e-12	1.339805013038997e-14	0.000962533784631351	-4.583383032105832e-21	2.4857149137991746e-18	6.974659669416399e-16	1.6927238767435287e-14	7.724626114475407e-16
76700000	0.004518733102880845	-1.06694201293584e-20	-5.015398539709118e-19	4.787581648689481e-12	1.339805013038997e-14	0.000962533784631351	-4.583381711242958e-21	2.4857149137991746e-18	6.974659669416399e-16	1.6927238767435287e-14	7.724626114475407e-16
76800000	0.004518733102880845	-1.06694201293584e-20	-5.015398539709118e-19	4.787581648689481e-12	1.339805013038997e-14	0.000962533784631351	-4.583380390380084e-21	2.4857149137991746e-18	6.974659669416399e-16	1.6927238767435287e-14	7.724626114475407e-16
76900000	0.004518733102880845	-1.06694201293584e-20	-5.015398539709118e-19	4.787581648689481e-12	1.339805013038997e-14	0.000962533784631351	-4.5833790695172095e-21	2.4857149137991746e-18	6.974659669416399e-16	1.6927238767435287e-14	7.724626114475407e-16
77000000	0.004518733102880845	-1.06694201293584e-20	-5.015398539709118e-19	4.787581648689481e-12	1.339805013038997e-14	0.000962533784631351	-4.583377748654336e-21	2.4857149137991746e-18	6.974659669416399e-16	1.6927238767435287e-14	7.724626114475407e-16
77100000	0.004518733102880845	-1.06694201293584e-20	-5.015398539709118e-19	4.787581648689481e-12	1.339805013038997e-14	0.000962533784631351	-4.583376427791462e-21	2.4857149137991746e-18	6.974659669416399e-16	1.6927238767435287e-14	7.724626114475407e-16
77200000	0.004518733102880845	-1.06694201293584e-20	-5.015398539709118e-19	4.787581648689481e-12	1.339805013038997e-14	0.000962533784631351	-4.5833751069285876e-21	2.4857149137991746e-18	6.974659669416399e-16	1.6927238767435287e-14	7.724626114475407e-16
77300000	0.004518733102880845	-1.06694201293584e-20	-5.015398539709118e-19	4.787581648689481e-12	1.339805013038997e-14	0.000962533784631351	-4.5833737860657134e-21	2.4857149137991746e-18	6.974659669416399e-16	1.6927238767435287e-14	7.724626114475407e-16
77400000	0.004518733102880845	-1.06694201293584e-20	-5.015398539709118e-19	4.787581648689481e-12	1.339805013038997e-14	0.000962533784631351	-4.583372465202839e-21	2.4857149137991746e-18	6.974659669416399e-16	1.6927238767435287e-14	7.724626114475407e-16
77500000	0.004518733102880845	-1.06694201293584e-20	-5.015398539709118e-19	4.787581648689481e-12	1.339805013038997e-14	0.000962533784631351	-4.583371144339965e-21	2.4857149137991746e-18	6.974659669416399e-16	1.6927238767435287e-14	7.724626114475407e-16
77600000	0.004518733102880845	-1.06694201293584e-20	-5.015398539709118e-19	4.787581648689481e-12	1.339805013038997e-14	0.000962533784631351	-4.583369823477091e-21	2.4857149137991746e-18	6.974659669416399e-16	1.6927238767435287e-14	7.724626114475407e-16
77700000	0.004518733102880845	-1.06694201293584e-20	-5.015398539709118e-19	4.787581648689481e-12	1.339805013038997e-14	0.000962533784631351	-4.5833685026142165e-21	2.4857149137991746e-18	6.974659669416399e-16	1.6927238767435287e-14	7.724626114475407e-16
77800000	0.004518733102880845	-1.06694201293584e-20	-5.015398539709118e-19	4.787581648689481e-12	1.339805013038997e-14	0.000962533784631351	-4.583367181751342e-21	2.4857149137991746e-18	6.974659669416399e-16	1.6927238767435287e-14	7.724626114475407e-16
77900000	0.004518733102880845	-1.06694201293584e-20	-5.015398539709118e-19	4.787581648689481e-12	1.339805013038997e-14	0.000962533784631351	-4.583365860888468e-21	2.4857149137991746e-18	6.974659669416399e-16	1.6927238767435287e-14	7.724626114475407e-16
78000000	0.004518733102880845	-1.06694201293584e-20	-5.015398539709118e-19	4.787581648689481e-12	1.339805013038997e-14	0.000962533784631351	-4.583364540025594e-21	2.4857149137991746e-18	6.974659669416399e-16	1.6927238767435287e-14	7.724626114475407e-16
78100000	0.004518733102880845	-1.06694201293584e-20	-5.015398539709118e-19	4.787581648689481e-12	1.339805013038997e-14	0.000962533784631351	-4.58336321916272e-21	2.4857149137991746e-18	6.974659669416399e-16	1.6927238767435287e-14	7.724626114475407e-16
78200000	0.004518733102880845	-1.06694201293584e-20	-5.015398539709118e-19	4.787581648689481e-12	1.339805013038997e-14	0.000962533784631351	-4.5833618982998455e-21	2.4857149137991746e-18	6.974659669416399e-16	1.6927238767435287e-14	7.724626114475407e-16
78300000	0.004518733102880845	-1.06694201293584e-20	-5.015398539709118e-19	4.787581648689481e-12	1.339805013038997e-14	0.000962533784631351	-4.583360577436971e-21	2.4857149137991746e-18	6.974659669416399e-16	1.6927238767435287e-14	7.724626114475407e-16
78400000	0.004518733102880845	-1.06694201293584e-20	-5.015398539709118e-19	4.787581648689481e-12	1.339805013038997e-14	0.000962533784631351	-4.583359256574098e-21	2.4857149137991746e-18	6.974659669416399e-16	1.6927238767435287e-14	7.724626114475407e-16
78500000	0.004518733102880845	-1.06694201293584e-20	-5.015398539709118e-19	4.787581648689481e-12	1.339805013038997e-14	0.000962533784631351	-4.5833579357112236e-21	2.4857149137991746e-18	6.974659669416399e-16	1.6927238767435287e-14	7.724626114475407e-16
78600000	0.004518733102880845	-1.06694201293584e-20	-5.015398539709118e-19	4.787581648689481e-12	1.339805013038997e-14	0.000962533784631351	-4.583356614848349e-21	2.4857149137991746e-18	6.974659669416399e-16	1.6927238767435287e-14	7.724626114475407e-16
78700000	0.004518733102880845	-1.06694201293584e-20	-5.015398539709118e-19	4.787581648689481e-12	1.339805013038997e-14	0.000962533784631351	-4.583355293985475e-21	2.4857149137991746e-18	6.974659669416399e-16	1.6927238767435287e-14	7.724626114475407e-16
78800000	0.004518733102880845	-1.06694201293584e-20	-5.015398539709118e-19	4.787581648689481e-12	1.339805013038997e-14	0.000962533784631351	-4.583353973122601e-21	2.4857149137991746e-18	6.974659669416399e-16	1.6927238767435287e-14	7.724626114475407e-16
78900000	0.004518733102880845	-1.06694201293584e-20	-5.015398539709118e-19	4.787581648689481e-12	1.339805013038997e-14	0.000962533784631351	-4.583352652259727e-21	2.4857149137991746e-18	6.974659669416399e-16	1.6927238767435287e-14	7.724626114475407e-16
79000000	0.004518733102880845	-1.06694201293584e-20	-5.015398539709118e-19	4.787581648689481e-12	1.339805013038997e-14	0.000962533784631351	-4.5833513313968525e-21	2.4857149137991746e-18	6.974659669416399e-16	1.6927238767435287e-14	7.724626114475407e-16
79100000	0.004518733102880845	-1.06694201293584e-20	-5.015398539709118e-19	4.787581648689481e-12	1.339805013038997e-14	0.000962533784631351	-4.583350010533978e-21	2.4857149137991746e-18	6.974659669416399e-16	1.6927238767435284e-14	7.724626114475407e-16
79200000	0.004518733102880845	-1.06694201293584e-20	-5.015398539709118e-19	4.787581648689481e-12	1.339805013038997e-14	0.000962533784631351	-4.583348689671104e-21	2.4857149137991746e-18	6.974659669416399e-16	1.6927238767435284e-14	7.724626114475407e-16
79300000	0.004518733102880845	-1.06694201293584e-20	-5.015398539709118e-19	4.787581648689481e-12	1.339805013038997e-14	0.000962533784631351	-4.58334736880823e-21	2.4857149137991746e-18	6.974659669416399e-16	1.6927238767435284e-14	7.724626114475407e-16
79400000	0.004518733102880845	-1.06694201293584e-20	-5.015398539709118e-19	4.787581648689481e-12	1.339805013038997e-14	0.000962533784631351	-4.583346047945356e-21	2.4857149137991746e-18	6.974659669416399e-16	1.6927238767435284e-14	7.724626114475407e-16
79500000	0.004518733102880845	-1.06694201293584e-20	-5.015398539709118e-19	4.787581648689481e-12	1.339805013038997e-14	0.000962533784631351	-4.5833447270824814e-21	2.4857149137991746e-18	6.974659669416399e-16	1.6927238767435284e-14	7.724626114475407e-16
79600000	0.004518733102880845	-1.06694201293584e-20	-5.015398539709118e-19	4.787581648689481e-12	1.339805013038997e-14	0.000962533784631351	-4.583343406219607e-21	2.4857149137991746e-18	6.974659669416399e-16	1.6927238767435284e-14	7.724626114475406e-16
79700000	0.004518733102880844	-1.06694201293584e-20	-5.015398539709118e-19	4.787581648689481e-12	1.339805013038997e-14	0.000962533784631351	-4.583342085356733e-21	2.4857149137991746e-18	6.974659669416399e-16	1.6927238767435284e-14	7.724626114475406e-16
79800000	0.004518733102880844	-1.06694201293584e-20	-5.015398539709118e-19	4.787581648689481e-12	1.339805013038997e-14	0.000962533784631351	-4.5833407644938595e-21	2.4857149137991746e-18	6.974659669416399e-16	1.6927238767435284e-14	7.724626114475406e-16
79900000	0.004518733102880844	-1.06694201293584e-20	-5.015398539709118e-19	4.787581648689481e-12	1.339805013038997e-14	0.000962533784631351	-4.583339443630985e-21	2.4857149137991746e-18	6.974659669416399e-16	1.6927238767435284e-14	7.724626114475406e-16
80000000	0.004518733102880844	-1.06694201293584e-20	-5.015398539709118e-19	4.787581648689481e-12	1.339805013038997e-14	0.0009625337846313509	-4.583338122768111e-21	2.4857149137991746e-18	6.974659669416398e-16	1.6927238767435284e-14	7.724626114475406e-16
80100000	0.004518733102880844	-1.06694201293584e-20	-5.015398539709118e-19	4.787581648689481e-12	1.339805013038997e-14	0.0009625337846313509	-4.583336801905237e-21	2.4857149137991746e-18	6.974659669416398e-16	1.6927238767435284e-14	7.724626114475406e-16
80200000	0.004518733102880844	-1.06694201293584e-20	-5.015398539709118e-19	4.787581648689481e-12	1.339805013038997e-14	0.0009625337846313509	-4.583335481042363e-21	2.4857149137991746e-18	6.974659669416398e-16	1.6927238767435284e-14	7.724626114475406e-16
80300000	0.004518733102880844	-1.06694201293584e-20	-5.015398539709118e-19	4.787581648689481e-12	1.339805013038997e-14	0.0009625337846313509	-4.5833341601794884e-21	2.4857149137991746e-18	6.974659669416398e-16	1.6927238767435284e-14	7.724626114475406e-16
80400000	0.004518733102880844	-1.06694201293584e-20	-5.015398539709118e-19	4.787581648689481e-12	1.339805013038997e-14	0.0009625337846313509	-4.583332839316614e-21	2.4857149137991746e-18	6.974659669416398e-16	1.6927238767435284e-14	7.724626114475406e-16
80500000	0.004518733102880844	-1.06694201293584e-20	-5.015398539709118e-19	4.787581648689481e-12	1.339805013038997e-14	0.0009625337846313509	-4.58333151845374e-21	2.4857149137991746e-18	6.974659669416398e-16	1.6927238767435284e-14	7.724626114475406e-16
80600000	0.004518733102880844	-1.06694201293584e-20	-5.015398539709118e-19	4.787581648689481e-12	1.339805013038997e-14	0.0009625337846313509	-4.583330197590866e-21	2.4857149137991746e-18	6.974659669416398e-16	1.6927238767435284e-14	7.724626114475406e-16
80700000	0.004518733102880844	-1.06694201293584e-20	-5.015398539709118e-19	4.787581648689481e-12	1.339805013038997e-14	0.0009625337846313509	-4.5833288767279916e-21	2.4857149137991746e-18	6.974659669416398e-16	1.6927238767435284e-14	7.724626114475406e-16
80800000	0.004518733102880844	-1.06694201293584e-20	-5.015398539709118e-19	4.787581648689481e-12	1.339805013038997e-14	0.0009625337846313509	-4.583327555865117e-21	2.4857149137991746e-18	6.974659669416398e-16	1.6927238767435284e-14	7.724626114475406e-16
80900000	0.004518733102880844	-1.06694201293584e-20	-5.015398539709118e-19	4.787581648689481e-12	1.339805013038997e-14	0.0009625337846313509	-4.583326235002243e-21	2.4857149137991746e-18	6.974659669416398e-16	1.6927238767435284e-14	7.724626114475406e-16
81000000	0.004518733102880844	-1.06694201293584e-20	-5.015398539709118e-19	4.787581648689481e-12	1.339805013038997e-14	0.0009625337846313509	-4.583324914139369e-21	2.4857149137991746e-18	6.974659669416398e-16	1.6927238767435284e-14	7.724626114475406e-16
81100000	0.004518733102880844	-1.06694201293584e-20	-5.015398539709118e-19	4.787581648689481e-12	1.339805013038997e-14	0.0009625337846313509	-4.583323593276495e-21	2.4857149137991746e-18	6.974659669416398e-16	1.6927238767435284e-14	7.724626114475406e-16
81200000	0.004518733102880844	-1.06694201293584e-20	-5.015398539709118e-19	4.787581648689481e-12	1.339805013038997e-14	0.0009625337846313509	-4.583322272413621e-21	2.4857149137991746e-18	6.974659669416398e-16	1.6927238767435284e-14	7.724626114475406e-16
81300000	0.004518733102880844	-1.06694201293584e-20	-5.015398539709118e-19	4.787581648689481e-12	1.339805013038997e-14	0.0009625337846313509	-4.583320951550747e-21	2.4857149137991746e-18	6.974659669416398e-16	1.6927238767435284e-14	7.724626114475406e-16
81400000	0.004518733102880844	-1.06694201293584e-20	-5.015398539709118e-19	4.787581648689481e-12	1.339805013038997e-14	0.0009625337846313509	-4.583319630687873e-21	2.4857149137991746e-18	6.974659669416398e-16	1.6927238767435284e-14	7.724626114475406e-16
81500000	0.004518733102880844	-1.06694201293584e-20	-5.015398539709118e-19	4.787581648689481e-12	1.3398050130389968e-14	0.0009625337846313509	-4.5833183098249986e-21	2.4857149137991746e-18	6.974659669416398e-16	1.6927238767435284e-14	7.724626114475406e-16
81600000	0.004518733102880844	-1.06694201293584e-20	-5.015398539709118e-19	4.787581648689481e-12	1.3398050130389968e-14	0.0009625337846313509	-4.5833169889621244e-21	2.4857149137991746e-18	6.974659669416398e-16	1.6927238767435284e-14	7.724626114475406e-16
81700000	0.004518733102880844	-1.06694201293584e-20	-5.015398539709118e-19	4.787581648689481e-12	1.3398050130389968e-14	0.0009625337846313509	-4.58331566809925e-21	2.4857149137991746e-18	6.974659669416398e-16	1.6927238767435284e-14	7.724626114475406e-16
81800000	0.004518733102880844	-1.06694201293584e-20	-5.015398539709118e-19	4.787581648689481e-12	1.3398050130389968e-14	0.0009625337846313509	-4.583314347236376e-21	2.4857149137991746e-18	6.974659669416398e-16	1.6927238767435284e-14	7.724626114475406e-16
81900000	0.004518733102880844	-1.06694201293584e-20	-5.015398539709118e-19	4.787581648689481e-12	1.3398050130389968e-14	0.0009625337846313509	-4.583313026373502e-21	2.4857149137991746e-18	6.974659669416398e-16	1.6927238767435284e-14	7.724626114475406e-16
82000000	0.004518733102880844	-1.06694201293584e-20	-5.015398539709118e-19	4.787581648689481e-12	1.3398050130389968e-14	0.0009625337846313509	-4.5833117055106275e-21	2.4857149137991746e-18	6.974659669416398e-16	1.6927238767435284e-14	7.724626114475406e-16
82100000	0.004518733102880844	-1.06694201293584e-20	-5.015398539709118e-19	4.787581648689481e-12	1.3398050130389968e-14	0.0009625337846313509	-4.583310384647753e-21	2.4857149137991746e-18	6.974659669416398e-16	1.6927238767435284e-14	7.724626114475406e-16
82200000	0.004518733102880844	-1.06694201293584e-20	-5.015398539709118e-19	4.787581648689481e-12	1.3398050130389968e-14	0.0009625337846313509	-4.583309063784879e-21	2.4857149137991746e-18	6.974659669416398e-16	1.6927238767435284e-14	7.724626114475406e-16
82300000	0.004518733102880844	-1.06694201293584e-20	-5.015398539709118e-19	4.787581648689481e-12	1.3398050130389968e-14	0.0009625337846313509	-4.583307742922005e-21	2.4857149137991746e-18	6.974659669416398e-16	1.6927238767435284e-14	7.724626114475406e-16
82400000	0.004518733102880844	-1.06694201293584e-20	-5.015398539709118e-19	4.787581648689481e-12	1.3398050130389968e-14	0.0009625337846313509	-4.583306422059131e-21	2.4857149137991746e-18	6.974659669416398e-16	1.692723876743528e-14	7.724626114475406e-16
82500000	0.004518733102880844	-1.06694201293584e-20	-5.015398539709118e-19	4.787581648689481e-12	1.3398050130389968e-14	0.0009625337846313509	-4.5833051011962565e-21	2.4857149137991746e-18	6.974659669416398e-16	1.692723876743528e-14	7.724626114475406e-16
82600000	0.004518733102880844	-1.06694201293584e-20	-5.015398539709118e-19	4.787581648689481e-12	1.3398050130389968e-14	0.0009625337846313509	-4.583303780333383e-21	2.4857149137991746e-18	6.974659669416398e-16	1.692723876743528e-14	7.724626114475406e-16
82700000	0.004518733102880844	-1.06694201293584e-20	-5.015398539709118e-19	4.787581648689481e-12	1.3398050130389968e-14	0.0009625337846313509	-4.583302459470509e-21	2.4857149137991746e-18	6.974659669416398e-16	1.692723876743528e-14	7.724626114475405e-16
82800000	0.004518733102880844	-1.06694201293584e-20	-5.015398539709118e-19	4.787581648689481e-12	1.3398050130389968e-14	0.0009625337846313509	-4.5833011386076346e-21	2.4857149137991746e-18	6.974659669416398e-16	1.692723876743528e-14	7.724626114475405e-16
82900000	0.004518733102880844	-1.06694201293584e-20	-5.015398539709118e-19	4.787581648689481e-12	1.3398050130389968e-14	0.0009625337846313509	-4.58329981774476e-21	2.4857149137991746e-18	6.974659669416398e-16	1.692723876743528e-14	7.724626114475405e-16
83000000	0.004518733102880844	-1.06694201293584e-20	-5.015398539709118e-19	4.787581648689481e-12	1.3398050130389968e-14	0.0009625337846313509	-4.583298496881886e-21	2.4857149137991746e-18	6.974659669416398e-16	1.692723876743528e-14	7.724626114475405e-16
83100000	0.004518733102880844	-1.06694201293584e-20	-5.015398539709118e-19	4.787581648689481e-12	1.3398050130389968e-14	0.0009625337846313509	-4.583297176019012e-21	2.4857149137991746e-18	6.974659669416398e-16	1.692723876743528e-14	7.724626114475405e-16
83200000	0.004518733102880844	-1.06694201293584e-20	-5.015398539709118e-19	4.787581648689481e-12	1.3398050130389968e-14	0.0009625337846313509	-4.583295855156138e-21	2.4857149137991746e-18	6.974659669416398e-16	1.692723876743528e-14	7.724626114475405e-16
83300000	0.004518733102880844	-1.06694201293584e-20	-5.015398539709118e-19	4.787581648689481e-12	1.3398050130389968e-14	0.0009625337846313509	-4.5832945342932635e-21	2.4857149137991746e-18	6.974659669416398e-16	1.692723876743528e-14	7.724626114475405e-16
83400000	0.004518733102880844	-1.06694201293584e-20	-5.015398539709118e-19	4.787581648689481e-12	1.3398050130389968e-14	0.0009625337846313509	-4.583293213430389e-21	2.4857149137991746e-18	6.974659669416398e-16	1.692723876743528e-14	7.724626114475405e-16
83500000	0.004518733102880844	-1.06694201293584e-20	-5.015398539709118e-19	4.787581648689481e-12	1.3398050130389968e-14	0.0009625337846313509	-4.583291892567515e-21	2.4857149137991746e-18	6.974659669416398e-16	1.692723876743528e-14	7.724626114475405e-16
83600000	0.004518733102880844	-1.06694201293584e-20	-5.015398539709118e-19	4.787581648689481e-12	1.3398050130389968e-14	0.0009625337846313509	-4.583290571704641e-21	2.4857149137991746e-18	6.974659669416398e-16	1.692723876743528e-14	7.724626114475405e-16
83700000	0.004518733102880844	-1.06694201293584e-20	-5.015398539709118e-19	4.787581648689481e-12	1.3398050130389968e-14	0.0009625337846313509	-4.583289250841767e-21	2.4857149137991746e-18	6.974659669416398e-16	1.692723876743528e-14	7.724626114475405e-16
83800000	0.004518733102880844	-1.06694201293584e-20	-5.015398539709118e-19	4.787581648689481e-12	1.3398050130389968e-14	0.0009625337846313509	-4.5832879299788924e-21	2.4857149137991746e-18	6.974659669416398e-16	1.692723876743528e-14	7.724626114475405e-16
83900000	0.004518733102880844	-1.06694201293584e-20	-5.015398539709118e-19	4.787581648689481e-12	1.3398050130389968e-14	0.0009625337846313509	-4.583286609116018e-21	2.4857149137991746e-18	6.974659669416398e-16	1.692723876743528e-14	7.724626114475405e-16
84000000	0.004518733102880844	-1.06694201293584e-20	-5.015398539709118e-19	4.787581648689481e-12	1.3398050130389968e-14	0.0009625337846313509	-4.583285288253144e-21	2.4857149137991746e-18	6.974659669416398e-16	1.692723876743528e-14	7.724626114475405e-16
84100000	0.004518733102880844	-1.06694201293584e-20	-5.015398539709118e-19	4.787581648689481e-12	1.3398050130389968e-14	0.0009625337846313509	-4.5832839673902705e-21	2.4857149137991746e-18	6.974659669416398e-16	1.692723876743528e-14	7.724626114475405e-16
84200000	0.004518733102880844	-1.06694201293584e-20	-5.015398539709118e-19	4.787581648689481e-12	1.3398050130389968e-14	0.0009625337846313509	-4.583282646527396e-21	2.4857149137991746e-18	6.974659669416398e-16	1.692723876743528e-14	7.724626114475405e-16
84300000	0.004518733102880844	-1.06694201293584e-20	-5.015398539709118e-19	4.787581648689481e-12	1.3398050130389968e-14	0.0009625337846313509	-4.583281325664522e-21	2.4857149137991746e-18	6.974659669416398e-16	1.692723876743528e-14	7.724626114475405e-16
84400000	0.004518733102880844	-1.06694201293584e-20	-5.015398539709118e-19	4.787581648689481e-12	1.3398050130389968e-14	0.0009625337846313509	-4.583280004801648e-21	2.4857149137991746e-18	6.974659669416398e-16	1.692723876743528e-14	7.724626114475405e-16
84500000	0.004518733102880844	-1.06694201293584e-20	-5.015398539709118e-19	4.787581648689481e-12	1.3398050130389968e-14	0.0009625337846313509	-4.583278683938774e-21	2.4857149137991746e-18	6.974659669416398e-16	1.692723876743528e-14	7.724626114475405e-16
84600000	0.004518733102880844	-1.06694201293584e-20	-5.015398539709118e-19	4.787581648689481e-12	1.3398050130389968e-14	0.0009625337846313509	-4.5832773630758994e-21	2.4857149137991746e-18	6.974659669416398e-16	1.692723876743528e-14	7.724626114475405e-16
84700000	0.004518733102880844	-1.06694201293584e-20	-5.015398539709118e-19	4.787581648689481e-12	1.3398050130389968e-14	0.0009625337846313509	-4.583276042213025e-21	2.4857149137991746e-18	6.974659669416398e-16	1.692723876743528e-14	7.724626114475405e-16
84800000	0.004518733102880844	-1.06694201293584e-20	-5.015398539709118e-19	4.787581648689481e-12	1.3398050130389968e-14	0.0009625337846313509	-4.583274721350151e-21	2.4857149137991746e-18	6.974659669416398e-16	1.692723876743528e-14	7.724626114475405e-16
84900000	0.004518733102880844	-1.06694201293584e-20	-5.015398539709118e-19	4.787581648689481e-12	1.3398050130389968e-14	0.0009625337846313509	-4.583273400487277e-21	2.4857149137991746e-18	6.974659669416398e-16	1.692723876743528e-14	7.724626114475405e-16
85000000	0.004518733102880844	-1.06694201293584e-20	-5.015398539709118e-19	4.787581648689481e-12	1.3398050130389968e-14	0.0009625337846313509	-4.5832720796244026e-21	2.4857149137991746e-18	6.974659669416398e-16	1.692723876743528e-14	7.724626114475405e-16
85100000	0.004518733102880844	-1.06694201293584e-20	-5.015398539709118e-19	4.787581648689481e-12	1.3398050130389968e-14	0.0009625337846313509	-4.583270758761528e-21	2.4857149137991746e-18	6.974659669416398e-16	1.692723876743528e-14	7.724626114475405e-16
85200000	0.004518733102880844	-1.06694201293584e-20	-5.015398539709118e-19	4.787581648689481e-12	1.3398050130389968e-14	0.0009625337846313509	-4.583269437898654e-21	2.4857149137991746e-18	6.974659669416398e-16	1.692723876743528e-14	7.724626114475405e-16
85300000	0.004518733102880844	-1.06694201293584e-20	-5.015398539709118e-19	4.787581648689481e-12	1.3398050130389968e-14	0.0009625337846313509	-4.58326811703578e-21	2.4857149137991746e-18	6.974659669416398e-16	1.692723876743528e-14	7.724626114475405e-16
85400000	0.004518733102880844	-1.06694201293584e-20	-5.015398539709118e-19	4.787581648689481e-12	1.3398050130389968e-14	0.0009625337846313509	-4.583266796172906e-21	2.4857149137991746e-18	6.974659669416398e-16	1.692723876743528e-14	7.724626114475405e-16
85500000	0.004518733102880844	-1.06694201293584e-20	-5.015398539709118e-19	4.787581648689481e-12	1.3398050130389968e-14	0.0009625337846313509	-4.583265475310032e-21	2.4857149137991746e-18	6.974659669416398e-16	1.692723876743528e-14	7.724626114475405e-16
85600000	0.004518733102880844	-1.06694201293584e-20	-5.015398539709118e-19	4.787581648689481e-12	1.3398050130389968e-14	0.0009625337846313509	-4.583264154447158e-21	2.4857149137991746e-18	6.974659669416398e-16	1.692723876743528e-14	7.724626114475405e-16
85700000	0.004518733102880844	-1.06694201293584e-20	-5.015398539709118e-19	4.787581648689481e-12	1.3398050130389968e-14	0.0009625337846313509	-4.583262833584284e-21	2.4857149137991746e-18	6.974659669416398e-16	1.692723876743528e-14	7.724626114475405e-16
85800000	0.004518733102880844	-1.06694201293584e-20	-5.015398539709118e-19	4.787581648689481e-12	1.3398050130389968e-14	0.0009625337846313509	-4.5832615127214096e-21	2.4857149137991746e-18	6.974659669416398e-16	1.692723876743528e-14	7.724626114475405e-16
85900000	0.004518733102880844	-1.06694201293584e-20	-5.015398539709118e-19	4.787581648689481e-12	1.3398050130389968e-14	0.0009625337846313509	-4.5832601918585354e-21	2.4857149137991746e-18	6.974659669416398e-16	1.692723876743528e-14	7.724626114475405e-16
86000000	0.004518733102880844	-1.06694201293584e-20	-5.015398539709118e-19	4.787581648689481e-12	1.3398050130389968e-14	0.0009625337846313509	-4.583258870995661e-21	2.4857149137991746e-18	6.974659669416398e-16	1.692723876743528e-14	7.724626114475405e-16
86100000	0.004518733102880844	-1.06694201293584e-20	-5.015398539709118e-19	4.787581648689481e-12	1.3398050130389968e-14	0.0009625337846313509	-4.583257550132787e-21	2.4857149137991746e-18	6.974659669416398e-16	1.692723876743528e-14	7.724626114475405e-16
86200000	0.004518733102880844	-1.06694201293584e-20	-5.015398539709118e-19	4.787581648689481e-12	1.3398050130389968e-14	0.0009625337846313509	-4.583256229269913e-21	2.4857149137991746e-18	6.974659669416398e-16	1.692723876743528e-14	7.724626114475405e-16
86300000	0.004518733102880844	-1.06694201293584e-20	-5.015398539709118e-19	4.787581648689481e-12	1.3398050130389968e-14	0.0009625337846313509	-4.5832549084070385e-21	2.4857149137991746e-18	6.974659669416398e-16	1.692723876743528e-14	7.724626114475405e-16
86400000	0.004518733102880844	-1.06694201293584e-20	-5.015398539709118e-19	4.787581648689481e-12	1.3398050130389968e-14	0.0009625337846313509	-4.583253587544164e-21	2.4857149137991746e-18	6.974659669416398e-16	1.692723876743528e-14	7.724626114475405e-16
86500000	0.004518733102880844	-1.06694201293584e-20	-5.015398539709118e-19	4.787581648689481e-12	1.3398050130389968e-14	0.0009625337846313509	-4.58325226668129e-21	2.4857149137991746e-18	6.974659669416398e-16	1.692723876743528e-14	7.724626114475405e-16
86600000	0.004518733102880844	-1.06694201293584e-20	-5.015398539709118e-19	4.787581648689481e-12	1.3398050130389968e-14	0.0009625337846313509	-4.583250945818416e-21	2.4857149137991746e-18	6.974659669416398e-16	1.692723876743528e-14	7.724626114475405e-16
86700000	0.004518733102880844	-1.06694201293584e-20	-5.015398539709118e-19	4.787581648689481e-12	1.3398050130389968e-14	0.0009625337846313509	-4.583249624955542e-21	2.4857149137991746e-18	6.974659669416398e-16	1.692723876743528e-14	7.724626114475405e-16
86800000	0.004518733102880844	-1.06694201293584e-20	-5.015398539709118e-19	4.787581648689481e-12	1.3398050130389968e-14	0.0009625337846313509	-4.5832483040926675e-21	2.4857149137991746e-18	6.974659669416398e-16	1.692723876743528e-14	7.724626114475405e-16
86900000	0.004518733102880844	-1.06694201293584e-20	-5.015398539709118e-19	4.787581648689481e-12	1.3398050130389968e-14	0.0009625337846313509	-4.583246983229794e-21	2.4857149137991746e-18	6.974659669416398e-16	1.692723876743528e-14	7.724626114475405e-16
87000000	0.004518733102880844	-1.06694201293584e-20	-5.015398539709118e-19	4.787581648689481e-12	1.3398050130389968e-14	0.0009625337846313509	-4.58324566236692e-21	2.4857149137991746e-18	6.974659669416398e-16	1.692723876743528e-14	7.724626114475405e-16
87100000	0.004518733102880844	-1.06694201293584e-20	-5.015398539709118e-19	4.787581648689481e-12	1.3398050130389968e-14	0.0009625337846313509	-4.5832443415040456e-21	2.4857149137991746e-18	6.974659669416398e-16	1.692723876743528e-14	7.724626114475405e-16
87200000	0.004518733102880844	-1.06694201293584e-20	-5.015398539709118e-19	4.787581648689481e-12	1.3398050130389968e-14	0.0009625337846313509	-4.583243020641171e-21	2.4857149137991746e-18	6.974659669416398e-16	1.692723876743528e-14	7.724626114475405e-16
87300000	0.004518733102880844	-1.06694201293584e-20	-5.015398539709118e-19	4.787581648689481e-12	1.3398050130389968e-14	0.0009625337846313509	-4.583241699778297e-21	2.4857149137991746e-18	6.974659669416398e-16	1.692723876743528e-14	7.724626114475405e-16
87400000	0.004518733102880844	-1.06694201293584e-20	-5.015398539709118e-19	4.787581648689481e-12	1.3398050130389968e-14	0.0009625337846313509	-4.583240378915423e-21	2.4857149137991746e-18	6.974659669416398e-16	1.692723876743528e-14	7.724626114475405e-16
87500000	0.004518733102880844	-1.06694201293584e-20	-5.015398539709118e-19	4.787581648689481e-12	1.3398050130389968e-14	0.0009625337846313509	-4.583239058052549e-21	2.4857149137991746e-18	6.974659669416398e-16	1.692723876743528e-14	7.724626114475405e-16
87600000	0.004518733102880844	-1.06694201293584e-20	-5.015398539709118e-19	4.787581648689481e-12	1.3398050130389968e-14	0.0009625337846313509	-4.5832377371896745e-21	2.4857149137991746e-18	6.974659669416398e-16	1.692723876743528e-14	7.724626114475405e-16
87700000	0.004518733102880844	-1.06694201293584e-20	-5.015398539709118e-19	4.787581648689481e-12	1.3398050130389968e-14	0.0009625337846313509	-4.5832364163268e-21	2.4857149137991746e-18	6.974659669416398e-16	1.692723876743528e-14	7.724626114475405e-16
87800000	0.004518733102880844	-1.06694201293584e-20	-5.015398539709118e-19	4.787581648689481e-12	1.3398050130389968e-14	0.0009625337846313509	-4.583235095463926e-21	2.4857149137991746e-18	6.974659669416398e-16	1.692723876743528e-14	7.724626114475405e-16
87900000	0.004518733102880844	-1.06694201293584e-20	-5.015398539709118e-19	4.787581648689481e-12	1.3398050130389968e-14	0.0009625337846313509	-4.583233774601052e-21	2.4857149137991746e-18	6.974659669416398e-16	1.692723876743528e-14	7.724626114475405e-16
88000000	0.004518733102880844	-1.06694201293584e-20	-5.015398539709118e-19	4.787581648689481e-12	1.3398050130389968e-14	0.0009625337846313509	-4.5832324537381776e-21	2.4857149137991746e-18	6.974659669416398e-16	1.692723876743528e-14	7.724626114475405e-16
88100000	0.004518733102880844	-1.06694201293584e-20	-5.015398539709118e-19	4.787581648689481e-12	1.3398050130389968e-14	0.0009625337846313509	-4.5832311328753034e-21	2.4857149137991746e-18	6.974659669416398e-16	1.692723876743528e-14	7.724626114475405e-16
88200000	0.004518733102880844	-1.06694201293584e-20	-5.015398539709118e-19	4.787581648689481e-12	1.3398050130389968e-14	0.0009625337846313509	-4.583229812012429e-21	2.4857149137991746e-18	6.974659669416398e-16	1.692723876743528e-14	7.724626114475405e-16
88300000	0.004518733102880844	-1.06694201293584e-20	-5.015398539709118e-19	4.787581648689481e-12	1.3398050130389968e-14	0.0009625337846313509	-4.583228491149556e-21	2.4857149137991746e-18	6.974659669416398e-16	1.692723876743528e-14	7.724626114475405e-16
88400000	0.004518733102880844	-1.06694201293584e-20	-5.015398539709118e-19	4.787581648689481e-12	1.3398050130389968e-14	0.0009625337846313509	-4.5832271702866815e-21	2.4857149137991746e-18	6.974659669416398e-16	1.692723876743528e-14	7.724626114475405e-16
88500000	0.004518733102880844	-1.06694201293584e-20	-5.015398539709118e-19	4.787581648689481e-12	1.3398050130389968e-14	0.0009625337846313509	-4.583225849423807e-21	2.4857149137991746e-18	6.974659669416398e-16	1.692723876743528e-14	7.724626114475405e-16
88600000	0.004518733102880844	-1.06694201293584e-20	-5.015398539709118e-19	4.787581648689481e-12	1.3398050130389968e-14	0.0009625337846313509	-4.583224528560933e-21	2.4857149137991746e-18	6.974659669416398e-16	1.692723876743528e-14	7.724626114475405e-16
88700000	0.004518733102880844	-1.06694201293584e-20	-5.015398539709118e-19	4.787581648689481e-12	1.3398050130389968e-14	0.0009625337846313509	-4.583223207698059e-21	2.4857149137991746e-18	6.974659669416398e-16	1.692723876743528e-14	7.724626114475405e-16
88800000	0.004518733102880844	-1.06694201293584e-20	-5.015398539709118e-19	4.787581648689481e-12	1.3398050130389968e-14	0.000962533784631351	-4.583221886835185e-21	2.4857149137991746e-18	6.974659669416398e-16	1.692723876743528e-14	7.724626114475405e-16
88900000	0.004518733102880844	-1.06694201293584e-20	-5.015398539709118e-19	4.787581648689481e-12	1.3398050130389968e-14	0.000962533784631351	-4.5832205659723104e-21	2.4857149137991746e-18	6.974659669416398e-16	1.692723876743528e-14	7.724626114475405e-16
89000000	0.004518733102880844	-1.06694201293584e-20	-5.015398539709118e-19	4.787581648689481e-12	1.3398050130389968e-14	0.000962533784631351	-4.583219245109436e-21	2.4857149137991746e-18	6.974659669416398e-16	1.692723876743528e-14	7.724626114475405e-16
89100000	0.004518733102880844	-1.06694201293584e-20	-5.015398539709118e-19	4.787581648689481e-12	1.339805013038997e-14	0.000962533784631351	-4.583217924246562e-21	2.4857149137991746e-18	6.974659669416398e-16	1.692723876743528e-14	7.724626114475405e-16
89200000	0.004518733102880844	-1.06694201293584e-20	-5.015398539709118e-19	4.787581648689481e-12	1.339805013038997e-14	0.000962533784631351	-4.583216603383688e-21	2.4857149137991746e-18	6.974659669416398e-16	1.692723876743528e-14	7.724626114475405e-16
89300000	0.004518733102880844	-1.06694201293584e-20	-5.015398539709118e-19	4.787581648689481e-12	1.339805013038997e-14	0.000962533784631351	-4.5832152825208136e-21	2.4857149137991746e-18	6.974659669416398e-16	1.692723876743528e-14	7.724626114475405e-16
89400000	0.004518733102880844	-1.06694201293584e-20	-5.015398539709118e-19	4.787581648689481e-12	1.339805013038997e-14	0.000962533784631351	-4.583213961657939e-21	2.4857149137991746e-18	6.974659669416398e-16	1.692723876743528e-14	7.724626114475405e-16
89500000	0.004518733102880844	-1.06694201293584e-20	-5.015398539709118e-19	4.787581648689481e-12	1.339805013038997e-14	0.000962533784631351	-4.583212640795065e-21	2.4857149137991746e-18	6.974659669416398e-16	1.692723876743528e-14	7.724626114475405e-16
89600000	0.004518733102880844	-1.06694201293584e-20	-5.015398539709118e-19	4.787581648689481e-12	1.339805013038997e-14	0.000962533784631351	-4.583211319932192e-21	2.4857149137991746e-18	6.974659669416398e-16	1.692723876743528e-14	7.724626114475405e-16
89700000	0.004518733102880844	-1.06694201293584e-20	-5.015398539709118e-19	4.787581648689481e-12	1.339805013038997e-14	0.000962533784631351	-4.5832099990693175e-21	2.4857149137991746e-18	6.974659669416398e-16	1.692723876743528e-14	7.724626114475405e-16
89800000	0.004518733102880844	-1.06694201293584e-20	-5.015398539709118e-19	4.787581648689481e-12	1.339805013038997e-14	0.000962533784631351	-4.583208678206443e-21	2.4857149137991746e-18	6.974659669416398e-16	1.692723876743528e-14	7.724626114475406e-16
89900000	0.004518733102880844	-1.06694201293584e-20	-5.015398539709118e-19	4.787581648689481e-12	1.339805013038997e-14	0.000962533784631351	-4.583207357343569e-21	2.4857149137991746e-18	6.974659669416398e-16	1.6927238767435284e-14	7.724626114475406e-16
90000000	0.004518733102880844	-1.06694201293584e-20	-5.015398539709118e-19	4.787581648689481e-12	1.339805013038997e-14	0.000962533784631351	-4.583206036480695e-21	2.4857149137991746e-18	6.974659669416398e-16	1.6927238767435284e-14	7.724626114475406e-16
90100000	0.004518733102880844	-1.06694201293584e-20	-5.015398539709118e-19	4.787581648689481e-12	1.339805013038997e-14	0.000962533784631351	-4.5832047156178206e-21	2.4857149137991746e-18	6.974659669416398e-16	1.6927238767435284e-14	7.724626114475406e-16
90200000	0.004518733102880844	-1.06694201293584e-20	-5.015398539709118e-19	4.787581648689481e-12	1.339805013038997e-14	0.000962533784631351	-4.5832033947549464e-21	2.4857149137991746e-18	6.974659669416398e-16	1.6927238767435284e-14	7.724626114475406e-16
90300000	0.004518733102880844	-1.06694201293584e-20	-5.015398539709118e-19	4.787581648689481e-12	1.339805013038997e-14	0.000962533784631351	-4.583202073892072e-21	2.4857149137991746e-18	6.974659669416398e-16	1.6927238767435284e-14	7.724626114475406e-16
90400000	0.004518733102880844	-1.06694201293584e-20	-5.015398539709118e-19	4.787581648689481e-12	1.339805013038997e-14	0.000962533784631351	-4.583200753029198e-21	2.4857149137991746e-18	6.974659669416398e-16	1.6927238767435284e-14	7.724626114475406e-16
90500000	0.004518733102880844	-1.06694201293584e-20	-5.015398539709118e-19	4.787581648689481e-12	1.339805013038997e-14	0.000962533784631351	-4.583199432166324e-21	2.4857149137991746e-18	6.974659669416398e-16	1.6927238767435284e-14	7.724626114475406e-16
90600000	0.004518733102880844	-1.06694201293584e-20	-5.015398539709118e-19	4.787581648689481e-12	1.339805013038997e-14	0.000962533784631351	-4.5831981113034495e-21	2.4857149137991746e-18	6.974659669416398e-16	1.6927238767435284e-14	7.724626114475406e-16
90700000	0.004518733102880844	-1.06694201293584e-20	-5.015398539709118e-19	4.787581648689481e-12	1.339805013038997e-14	0.000962533784631351	-4.583196790440575e-21	2.4857149137991746e-18	6.974659669416398e-16	1.6927238767435284e-14	7.724626114475406e-16
90800000	0.004518733102880844	-1.06694201293584e-20	-5.015398539709118e-19	4.787581648689481e-12	1.339805013038997e-14	0.000962533784631351	-4.583195469577701e-21	2.4857149137991746e-18	6.974659669416398e-16	1.6927238767435284e-14	7.724626114475406e-16
90900000	0.004518733102880844	-1.06694201293584e-20	-5.015398539709118e-19	4.787581648689481e-12	1.339805013038997e-14	0.000962533784631351	-4.583194148714827e-21	2.4857149137991746e-18	6.974659669416398e-16	1.6927238767435284e-14	7.724626114475406e-16
91000000	0.004518733102880844	-1.06694201293584e-20	-5.015398539709118e-19	4.787581648689481e-12	1.339805013038997e-14	0.000962533784631351	-4.5831928278519534e-21	2.4857149137991746e-18	6.974659669416398e-16	1.6927238767435284e-14	7.724626114475406e-16
91100000	0.004518733102880844	-1.06694201293584e-20	-5.015398539709118e-19	4.787581648689481e-12	1.339805013038997e-14	0.000962533784631351	-4.583191506989079e-21	2.4857149137991746e-18	6.974659669416398e-16	1.6927238767435284e-14	7.724626114475406e-16
91200000	0.004518733102880844	-1.06694201293584e-20	-5.015398539709118e-19	4.787581648689481e-12	1.339805013038997e-14	0.000962533784631351	-4.583190186126205e-21	2.4857149137991746e-18	6.974659669416398e-16	1.6927238767435284e-14	7.724626114475406e-16
91300000	0.004518733102880844	-1.06694201293584e-20	-5.015398539709118e-19	4.787581648689481e-12	1.339805013038997e-14	0.000962533784631351	-4.583188865263331e-21	2.4857149137991746e-18	6.974659669416398e-16	1.6927238767435284e-14	7.724626114475406e-16
91400000	0.004518733102880844	-1.06694201293584e-20	-5.015398539709118e-19	4.787581648689481e-12	1.339805013038997e-14	0.000962533784631351	-4.5831875444004566e-21	2.4857149137991746e-18	6.974659669416398e-16	1.6927238767435284e-14	7.724626114475406e-16
91500000	0.004518733102880844	-1.06694201293584e-20	-5.015398539709118e-19	4.787581648689481e-12	1.339805013038997e-14	0.000962533784631351	-4.583186223537582e-21	2.4857149137991746e-18	6.974659669416398e-16	1.6927238767435284e-14	7.724626114475406e-16
91600000	0.004518733102880844	-1.06694201293584e-20	-5.015398539709118e-19	4.787581648689481e-12	1.339805013038997e-14	0.000962533784631351	-4.583184902674708e-21	2.4857149137991746e-18	6.974659669416398e-16	1.6927238767435284e-14	7.724626114475406e-16
91700000	0.004518733102880844	-1.06694201293584e-20	-5.015398539709118e-19	4.787581648689481e-12	1.339805013038997e-14	0.000962533784631351	-4.583183581811834e-21	2.4857149137991746e-18	6.974659669416398e-16	1.6927238767435284e-14	7.724626114475406e-16
91800000	0.004518733102880844	-1.06694201293584e-20	-5.015398539709118e-19	4.787581648689481e-12	1.339805013038997e-14	0.000962533784631351	-4.58318226094896e-21	2.4857149137991746e-18	6.974659669416398e-16	1.6927238767435284e-14	7.724626114475406e-16
91900000	0.004518733102880844	-1.06694201293584e-20	-5.015398539709118e-19	4.787581648689481e-12	1.339805013038997e-14	0.000962533784631351	-4.5831809400860855e-21	2.4857149137991746e-18	6.974659669416398e-16	1.6927238767435284e-14	7.724626114475406e-16
92000000	0.004518733102880844	-1.06694201293584e-20	-5.015398539709118e-19	4.787581648689481e-12	1.339805013038997e-14	0.000962533784631351	-4.583179619223211e-21	2.4857149137991746e-18	6.974659669416398e-16	1.6927238767435284e-14	7.724626114475406e-16
92100000	0.004518733102880844	-1.06694201293584e-20	-5.015398539709118e-19	4.787581648689481e-12	1.339805013038997e-14	0.000962533784631351	-4.583178298360337e-21	2.4857149137991746e-18	6.974659669416398e-16	1.6927238767435284e-14	7.724626114475406e-16
92200000	0.004518733102880844	-1.06694201293584e-20	-5.015398539709118e-19	4.787581648689481e-12	1.339805013038997e-14	0.000962533784631351	-4.583176977497463e-21	2.4857149137991746e-18	6.974659669416398e-16	1.6927238767435284e-14	7.724626114475406e-16
92300000	0.004518733102880844	-1.06694201293584e-20	-5.015398539709118e-19	4.787581648689481e-12	1.339805013038997e-14	0.000962533784631351	-4.5831756566345886e-21	2.4857149137991746e-18	6.974659669416398e-16	1.6927238767435284e-14	7.724626114475406e-16
92400000	0.004518733102880844	-1.06694201293584e-20	-5.015398539709118e-19	4.787581648689481e-12	1.339805013038997e-14	0.000962533784631351	-4.583174335771715e-21	2.4857149137991746e-18	6.974659669416398e-16	1.6927238767435284e-14	7.724626114475406e-16
92500000	0.004518733102880844	-1.06694201293584e-20	-5.015398539709118e-19	4.787581648689481e-12	1.339805013038997e-14	0.000962533784631351	-4.583173014908841e-21	2.4857149137991746e-18	6.974659669416398e-16	1.6927238767435284e-14	7.724626114475406e-16
92600000	0.004518733102880844	-1.06694201293584e-20	-5.015398539709118e-19	4.787581648689481e-12	1.339805013038997e-14	0.000962533784631351	-4.583171694045967e-21	2.4857149137991746e-18	6.974659669416398e-16	1.6927238767435284e-14	7.724626114475406e-16
92700000	0.004518733102880844	-1.06694201293584e-20	-5.015398539709118e-19	4.787581648689481e-12	1.339805013038997e-14	0.000962533784631351	-4.5831703731830925e-21	2.4857149137991746e-18	6.974659669416398e-16	1.6927238767435284e-14	7.724626114475406e-16
92800000	0.004518733102880844	-1.06694201293584e-20	-5.015398539709118e-19	4.787581648689481e-12	1.339805013038997e-14	0.000962533784631351	-4.583169052320218e-21	2.4857149137991746e-18	6.974659669416398e-16	1.6927238767435284e-14	7.724626114475406e-16
92900000	0.004518733102880844	-1.06694201293584e-20	-5.015398539709118e-19	4.787581648689481e-12	1.339805013038997e-14	0.000962533784631351	-4.583167731457344e-21	2.4857149137991746e-18	6.974659669416398e-16	1.6927238767435284e-14	7.724626114475406e-16
93000000	0.004518733102880844	-1.06694201293584e-20	-5.015398539709118e-19	4.787581648689481e-12	1.339805013038997e-14	0.000962533784631351	-4.58316641059447e-21	2.4857149137991746e-18	6.974659669416398e-16	1.6927238767435284e-14	7.724626114475406e-16
93100000	0.004518733102880844	-1.06694201293584e-20	-5.015398539709118e-19	4.787581648689481e-12	1.339805013038997e-14	0.000962533784631351	-4.583165089731596e-21	2.4857149137991746e-18	6.974659669416398e-16	1.6927238767435284e-14	7.724626114475406e-16
93200000	0.004518733102880844	-1.06694201293584e-20	-5.015398539709118e-19	4.787581648689481e-12	1.339805013038997e-14	0.000962533784631351	-4.5831637688687214e-21	2.4857149137991746e-18	6.974659669416398e-16	1.6927238767435284e-14	7.724626114475406e-16
93300000	0.004518733102880844	-1.06694201293584e-20	-5.015398539709118e-19	4.787581648689481e-12	1.339805013038997e-14	0.000962533784631351	-4.583162448005847e-21	2.4857149137991746e-18	6.974659669416398e-16	1.6927238767435284e-14	7.724626114475406e-16
93400000	0.004518733102880844	-1.06694201293584e-20	-5.015398539709118e-19	4.787581648689481e-12	1.339805013038997e-14	0.000962533784631351	-4.583161127142973e-21	2.4857149137991746e-18	6.974659669416398e-16	1.6927238767435284e-14	7.724626114475406e-16
93500000	0.004518733102880844	-1.06694201293584e-20	-5.015398539709118e-19	4.787581648689481e-12	1.339805013038997e-14	0.000962533784631351	-4.583159806280099e-21	2.4857149137991746e-18	6.974659669416398e-16	1.6927238767435284e-14	7.724626114475406e-16
93600000	0.004518733102880844	-1.06694201293584e-20	-5.015398539709118e-19	4.787581648689481e-12	1.339805013038997e-14	0.000962533784631351	-4.5831584854172246e-21	2.4857149137991746e-18	6.974659669416398e-16	1.6927238767435284e-14	7.724626114475406e-16
93700000	0.004518733102880844	-1.06694201293584e-20	-5.015398539709118e-19	4.787581648689481e-12	1.339805013038997e-14	0.000962533784631351	-4.58315716455435e-21	2.4857149137991746e-18	6.974659669416398e-16	1.6927238767435284e-14	7.724626114475406e-16
93800000	0.004518733102880844	-1.06694201293584e-20	-5.015398539709118e-19	4.787581648689481e-12	1.339805013038997e-14	0.000962533784631351	-4.583155843691476e-21	2.4857149137991746e-18	6.974659669416398e-16	1.6927238767435284e-14	7.724626114475406e-16
93900000	0.004518733102880844	-1.06694201293584e-20	-5.015398539709118e-19	4.787581648689481e-12	1.339805013038997e-14	0.000962533784631351	-4.583154522828603e-21	2.4857149137991746e-18	6.974659669416398e-16	1.6927238767435284e-14	7.724626114475406e-16
94000000	0.004518733102880844	-1.06694201293584e-20	-5.015398539709118e-19	4.787581648689481e-12	1.339805013038997e-14	0.000962533784631351	-4.5831532019657285e-21	2.4857149137991746e-18	6.974659669416398e-16	1.6927238767435284e-14	7.724626114475406e-16
94100000	0.004518733102880844	-1.06694201293584e-20	-5.015398539709118e-19	4.787581648689481e-12	1.339805013038997e-14	0.000962533784631351	-4.583151881102854e-21	2.4857149137991746e-18	6.974659669416398e-16	1.6927238767435284e-14	7.724626114475406e-16
94200000	0.004518733102880844	-1.06694201293584e-20	-5.015398539709118e-19	4.787581648689481e-12	1.339805013038997e-14	0.000962533784631351	-4.58315056023998e-21	2.4857149137991746e-18	6.974659669416398e-16	1.6927238767435284e-14	7.724626114475406e-16
94300000	0.004518733102880844	-1.06694201293584e-20	-5.015398539709118e-19	4.787581648689481e-12	1.339805013038997e-14	0.000962533784631351	-4.583149239377106e-21	2.4857149137991746e-18	6.974659669416398e-16	1.6927238767435284e-14	7.724626114475406e-16
94400000	0.004518733102880844	-1.06694201293584e-20	-5.015398539709118e-19	4.787581648689481e-12	1.339805013038997e-14	0.000962533784631351	-4.5831479185142316e-21	2.4857149137991746e-18	6.974659669416398e-16	1.6927238767435284e-14	7.724626114475406e-16
94500000	0.004518733102880844	-1.06694201293584e-20	-5.015398539709118e-19	4.787581648689481e-12	1.339805013038997e-14	0.000962533784631351	-4.5831465976513574e-21	2.4857149137991746e-18	6.974659669416398e-16	1.6927238767435284e-14	7.724626114475406e-16
94600000	0.004518733102880844	-1.06694201293584e-20	-5.015398539709118e-19	4.787581648689481e-12	1.339805013038997e-14	0.000962533784631351	-4.583145276788483e-21	2.4857149137991746e-18	6.974659669416398e-16	1.6927238767435284e-14	7.724626114475406e-16
94700000	0.004518733102880844	-1.06694201293584e-20	-5.015398539709118e-19	4.787581648689481e-12	1.339805013038997e-14	0.000962533784631351	-4.583143955925609e-21	2.4857149137991746e-18	6.974659669416398e-16	1.6927238767435284e-14	7.724626114475406e-16
94800000	0.004518733102880844	-1.06694201293584e-20	-5.015398539709118e-19	4.787581648689481e-12	1.339805013038997e-14	0.000962533784631351	-4.583142635062735e-21	2.4857149137991746e-18	6.974659669416398e-16	1.6927238767435284e-14	7.724626114475406e-16
94900000	0.004518733102880844	-1.06694201293584e-20	-5.015398539709118e-19	4.787581648689481e-12	1.339805013038997e-14	0.000962533784631351	-4.5831413141998605e-21	2.4857149137991746e-18	6.974659669416398e-16	1.6927238767435284e-14	7.724626114475406e-16
95000000	0.004518733102880844	-1.06694201293584e-20	-5.015398539709118e-19	4.787581648689481e-12	1.339805013038997e-14	0.000962533784631351	-4.583139993336986e-21	2.4857149137991746e-18	6.974659669416398e-16	1.6927238767435284e-14	7.724626114475406e-16
95100000	0.004518733102880844	-1.06694201293584e-20	-5.015398539709118e-19	4.787581648689481e-12	1.339805013038997e-14	0.000962533784631351	-4.583138672474112e-21	2.4857149137991746e-18	6.974659669416398e-16	1.6927238767435284e-14	7.724626114475406e-16
95200000	0.004518733102880844	-1.06694201293584e-20	-5.015398539709118e-19	4.787581648689481e-12	1.339805013038997e-14	0.000962533784631351	-4.583137351611239e-21	2.4857149137991746e-18	6.974659669416398e-16	1.6927238767435284e-14	7.724626114475406e-16
95300000	0.004518733102880844	-1.06694201293584e-20	-5.015398539709118e-19	4.787581648689481e-12	1.339805013038997e-14	0.000962533784631351	-4.5831360307483644e-21	2.4857149137991746e-18	6.974659669416398e-16	1.6927238767435284e-14	7.724626114475406e-16
95400000	0.004518733102880844	-1.06694201293584e-20	-5.015398539709118e-19	4.787581648689481e-12	1.339805013038997e-14	0.000962533784631351	-4.58313470988549e-21	2.4857149137991746e-18	6.974659669416398e-16	1.6927238767435284e-14	7.724626114475406e-16
95500000	0.004518733102880844	-1.06694201293584e-20	-5.015398539709118e-19	4.787581648689481e-12	1.339805013038997e-14	0.000962533784631351	-4.583133389022616e-21	2.4857149137991746e-18	6.974659669416398e-16	1.6927238767435284e-14	7.724626114475406e-16
95600000	0.004518733102880844	-1.06694201293584e-20	-5.015398539709118e-19	4.787581648689481e-12	1.339805013038997e-14	0.000962533784631351	-4.583132068159742e-21	2.4857149137991746e-18	6.974659669416398e-16	1.6927238767435284e-14	7.724626114475406e-16
95700000	0.004518733102880844	-1.06694201293584e-20	-5.015398539709118e-19	4.787581648689481e-12	1.339805013038997e-14	0.000962533784631351	-4.5831307472968676e-21	2.4857149137991746e-18	6.974659669416398e-16	1.6927238767435284e-14	7.724626114475406e-16
95800000	0.004518733102880844	-1.06694201293584e-20	-5.015398539709118e-19	4.787581648689481e-12	1.339805013038997e-14	0.000962533784631351	-4.583129426433993e-21	2.4857149137991746e-18	6.974659669416398e-16	1.6927238767435284e-14	7.724626114475406e-16
95900000	0.004518733102880844	-1.06694201293584e-20	-5.015398539709118e-19	4.787581648689481e-12	1.339805013038997e-14	0.000962533784631351	-4.583128105571119e-21	2.4857149137991746e-18	6.974659669416398e-16	1.6927238767435284e-14	7.724626114475406e-16
96000000	0.004518733102880844	-1.06694201293584e-20	-5.015398539709118e-19	4.787581648689481e-12	1.339805013038997e-14	0.000962533784631351	-4.583126784708245e-21	2.4857149137991746e-18	6.974659669416398e-16	1.6927238767435284e-14	7.724626114475406e-16
96100000	0.004518733102880844	-1.06694201293584e-20	-5.015398539709118e-19	4.787581648689481e-12	1.339805013038997e-14	0.000962533784631351	-4.583125463845371e-21	2.4857149137991746e-18	6.974659669416398e-16	1.6927238767435284e-14	7.724626114475406e-16
96200000	0.004518733102880844	-1.06694201293584e-20	-5.015398539709118e-19	4.787581648689481e-12	1.339805013038997e-14	0.000962533784631351	-4.5831241429824965e-21	2.4857149137991746e-18	6.974659669416398e-16	1.6927238767435284e-14	7.724626114475406e-16
96300000	0.004518733102880844	-1.06694201293584e-20	-5.015398539709118e-19	4.787581648689481e-12	1.339805013038997e-14	0.000962533784631351	-4.583122822119622e-21	2.4857149137991746e-18	6.974659669416398e-16	1.6927238767435284e-14	7.724626114475406e-16
96400000	0.004518733102880844	-1.06694201293584e-20	-5.015398539709118e-19	4.787581648689481e-12	1.339805013038997e-14	0.000962533784631351	-4.583121501256748e-21	2.4857149137991746e-18	6.974659669416398e-16	1.6927238767435284e-14	7.724626114475406e-16
96500000	0.004518733102880844	-1.06694201293584e-20	-5.015398539709118e-19	4.787581648689481e-12	1.339805013038997e-14	0.000962533784631351	-4.583120180393874e-21	2.4857149137991746e-18	6.974659669416398e-16	1.6927238767435284e-14	7.724626114475406e-16
96600000	0.004518733102880844	-1.06694201293584e-20	-5.015398539709118e-19	4.787581648689481e-12	1.339805013038997e-14	0.000962533784631351	-4.583118859531e-21	2.4857149137991746e-18	6.974659669416398e-16	1.6927238767435284e-14	7.724626114475406e-16
96700000	0.004518733102880844	-1.06694201293584e-20	-5.015398539709118e-19	4.787581648689481e-12	1.339805013038997e-14	0.000962533784631351	-4.583117538668126e-21	2.4857149137991746e-18	6.974659669416398e-16	1.6927238767435284e-14	7.724626114475406e-16
96800000	0.004518733102880844	-1.06694201293584e-20	-5.015398539709118e-19	4.787581648689481e-12	1.339805013038997e-14	0.000962533784631351	-4.583116217805252e-21	2.4857149137991746e-18	6.974659669416398e-16	1.6927238767435284e-14	7.724626114475406e-16
96900000	0.004518733102880844	-1.06694201293584e-20	-5.015398539709118e-19	4.787581648689481e-12	1.339805013038997e-14	0.000962533784631351	-4.583114896942378e-21	2.4857149137991746e-18	6.974659669416398e-16	1.6927238767435284e-14	7.724626114475406e-16
97000000	0.004518733102880844	-1.06694201293584e-20	-5.015398539709118e-19	4.787581648689481e-12	1.3398050130389968e-14	0.000962533784631351	-4.5831135760795035e-21	2.4857149137991746e-18	6.974659669416398e-16	1.6927238767435284e-14	7.724626114475406e-16
97100000	0.004518733102880844	-1.06694201293584e-20	-5.015398539709118e-19	4.787581648689481e-12	1.3398050130389968e-14	0.000962533784631351	-4.583112255216629e-21	2.4857149137991746e-18	6.974659669416398e-16	1.6927238767435284e-14	7.724626114475406e-16
97200000	0.004518733102880844	-1.06694201293584e-20	-5.015398539709118e-19	4.787581648689481e-12	1.3398050130389968e-14	0.000962533784631351	-4.583110934353755e-21	2.4857149137991746e-18	6.974659669416398e-16	1.6927238767435284e-14	7.724626114475406e-16
97300000	0.004518733102880844	-1.06694201293584e-20	-5.015398539709118e-19	4.787581648689481e-12	1.3398050130389968e-14	0.000962533784631351	-4.583109613490881e-21	2.4857149137991746e-18	6.974659669416398e-16	1.6927238767435284e-14	7.724626114475405e-16
97400000	0.004518733102880844	-1.06694201293584e-20	-5.015398539709118e-19	4.787581648689481e-12	1.3398050130389968e-14	0.000962533784631351	-4.583108292628007e-21	2.4857149137991746e-18	6.974659669416398e-16	1.6927238767435284e-14	7.724626114475405e-16
97500000	0.004518733102880844	-1.06694201293584e-20	-5.015398539709118e-19	4.787581648689481e-12	1.3398050130389968e-14	0.000962533784631351	-4.5831069717651324e-21	2.4857149137991746e-18	6.974659669416398e-16	1.6927238767435284e-14	7.724626114475405e-16
97600000	0.004518733102880844	-1.06694201293584e-20	-5.015398539709118e-19	4.787581648689481e-12	1.3398050130389968e-14	0.000962533784631351	-4.583105650902258e-21	2.4857149137991746e-18	6.974659669416398e-16	1.6927238767435284e-14	7.724626114475405e-16
97700000	0.004518733102880844	-1.06694201293584e-20	-5.015398539709118e-19	4.787581648689481e-12	1.3398050130389968e-14	0.000962533784631351	-4.583104330039384e-21	2.4857149137991746e-18	6.974659669416398e-16	1.6927238767435284e-14	7.724626114475405e-16
97800000	0.004518733102880844	-1.06694201293584e-20	-5.015398539709118e-19	4.787581648689481e-12	1.3398050130389968e-14	0.000962533784631351	-4.58310300917651e-21	2.4857149137991746e-18	6.974659669416398e-16	1.6927238767435284e-14	7.724626114475405e-16
97900000	0.004518733102880844	-1.06694201293584e-20	-5.015398539709118e-19	4.787581648689481e-12	1.3398050130389968e-14	0.000962533784631351	-4.583101688313636e-21	2.4857149137991746e-18	6.974659669416398e-16	1.6927238767435284e-14	7.724626114475405e-16
98000000	0.004518733102880844	-1.06694201293584e-20	-5.015398539709118e-19	4.787581648689481e-12	1.3398050130389968e-14	0.000962533784631351	-4.583100367450762e-21	2.4857149137991746e-18	6.974659669416398e-16	1.6927238767435284e-14	7.724626114475405e-16
98100000	0.004518733102880844	-1.06694201293584e-20	-5.015398539709118e-19	4.787581648689481e-12	1.3398050130389968e-14	0.000962533784631351	-4.583099046587888e-21	2.4857149137991746e-18	6.974659669416398e-16	1.6927238767435284e-14	7.724626114475405e-16
98200000	0.004518733102880844	-1.06694201293584e-20	-5.015398539709118e-19	4.787581648689481e-12	1.3398050130389968e-14	0.000962533784631351	-4.583097725725014e-21	2.4857149137991746e-18	6.974659669416398e-16	1.6927238767435284e-14	7.724626114475405e-16
98300000	0.004518733102880844	-1.06694201293584e-20	-5.015398539709118e-19	4.787581648689481e-12	1.3398050130389968e-14	0.000962533784631351	-4.5830964048621395e-21	2.4857149137991746e-18	6.974659669416398e-16	1.6927238767435284e-14	7.724626114475405e-16
98400000	0.004518733102880844	-1.06694201293584e-20	-5.015398539709118e-19	4.787581648689481e-12	1.3398050130389968e-14	0.000962533784631351	-4.583095083999265e-21	2.4857149137991746e-18	6.974659669416398e-16	1.6927238767435284e-14	7.724626114475405e-16
98500000	0.004518733102880844	-1.06694201293584e-20	-5.015398539709118e-19	4.787581648689481e-12	1.3398050130389968e-14	0.000962533784631351	-4.583093763136391e-21	2.4857149137991746e-18	6.974659669416398e-16	1.6927238767435284e-14	7.724626114475405e-16
98600000	0.004518733102880844	-1.06694201293584e-20	-5.015398539709118e-19	4.787581648689481e-12	1.3398050130389968e-14	0.000962533784631351	-4.583092442273517e-21	2.4857149137991746e-18	6.974659669416398e-16	1.6927238767435284e-14	7.724626114475405e-16
98700000	0.004518733102880844	-1.06694201293584e-20	-5.015398539709118e-19	4.787581648689481e-12	1.3398050130389968e-14	0.000962533784631351	-4.5830911214106426e-21	2.4857149137991746e-18	6.974659669416398e-16	1.6927238767435284e-14	7.724626114475405e-16
98800000	0.004518733102880844	-1.06694201293584e-20	-5.015398539709118e-19	4.787581648689481e-12	1.3398050130389968e-14	0.000962533784631351	-4.5830898005477684e-21	2.4857149137991746e-18	6.974659669416398e-16	1.6927238767435284e-14	7.724626114475405e-16
98900000	0.004518733102880844	-1.06694201293584e-20	-5.015398539709118e-19	4.787581648689481e-12	1.3398050130389968e-14	0.000962533784631351	-4.583088479684894e-21	2.4857149137991746e-18	6.974659669416398e-16	1.6927238767435284e-14	7.724626114475405e-16
99000000	0.004518733102880844	-1.06694201293584e-20	-5.015398539709118e-19	4.787581648689481e-12	1.3398050130389968e-14	0.000962533784631351	-4.58308715882202e-21	2.4857149137991746e-18	6.974659669416398e-16	1.6927238767435284e-14	7.724626114475405e-16
99100000	0.004518733102880844	-1.06694201293584e-20	-5.015398539709118e-19	4.787581648689481e-12	1.3398050130389968e-14	0.000962533784631351	-4.583085837959146e-21	2.4857149137991746e-18	6.974659669416398e-16	1.6927238767435284e-14	7.724626114475405e-16
99200000	0.004518733102880844	-1.06694201293584e-20	-5.015398539709118e-19	4.787581648689481e-12	1.3398050130389968e-14	0.000962533784631351	-4.5830845170962715e-21	2.4857149137991746e-18	6.974659669416398e-16	1.6927238767435284e-14	7.724626114475405e-16
99300000	0.004518733102880844	-1.06694201293584e-20	-5.015398539709118e-19	4.787581648689481e-12	1.3398050130389968e-14	0.000962533784631351	-4.583083196233398e-21	2.4857149137991746e-18	6.974659669416398e-16	1.6927238767435284e-14	7.724626114475405e-16
99400000	0.004518733102880844	-1.06694201293584e-20	-5.015398539709118e-19	4.787581648689481e-12	1.3398050130389968e-14	0.000962533784631351	-4.583081875370524e-21	2.4857149137991746e-18	6.974659669416398e-16	1.6927238767435284e-14	7.724626114475405e-16
99500000	0.004518733102880844	-1.06694201293584e-20	-5.015398539709118e-19	4.787581648689481e-12	1.3398050130389968e-14	0.000962533784631351	-4.58308055450765e-21	2.4857149137991746e-18	6.974659669416398e-16	1.6927238767435284e-14	7.724626114475405e-16
99600000	0.004518733102880844	-1.06694201293584e-20	-5.015398539709118e-19	4.787581648689481e-12	1.3398050130389968e-14	0.000962533784631351	-4.5830792336447754e-21	2.4857149137991746e-18	6.974659669416398e-16	1.6927238767435284e-14	7.724626114475405e-16
99700000	0.004518733102880844	-1.06694201293584e-20	-5.015398539709118e-19	4.787581648689481e-12	1.3398050130389968e-14	0.000962533784631351	-4.583077912781901e-21	2.4857149137991746e-18	6.974659669416398e-16	1.6927238767435284e-14	7.724626114475405e-16
99800000	0.004518733102880844	-1.06694201293584e-20	-5.015398539709118e-19	4.787581648689481e-12	1.3398050130389968e-14	0.000962533784631351	-4.583076591919027e-21	2.4857149137991746e-18	6.974659669416398e-16	1.6927238767435284e-14	7.724626114475405e-16
99900000	0.004518733102880844	-1.06694201293584e-20	-5.015398539709118e-19	4.787581648689481e-12	1.3398050130389968e-14	0.000962533784631351	-4.583075271056153e-21	2.4857149137991746e-18	6.974659669416398e-16	1.6927238767435284e-14	7.724626114475405e-16
100000000	0.004518733102880844	-1.06694201293584e-20	-5.015398539709118e-19	4.787581648689481e-12	1.3398050130389968e-14	0.000962533784631351	-4.5830739501932786e-21	2.4857149137991746e-18	6.974659669416398e-16	1.6927238767435284e-14	7.724626114475405e-16
