# Supplementary material for: Thermodynamics Underpinning the Microbial Community‐Level Nitrogen Energy Metabolism
Source: Environ Microbiol. 2025 Feb 16;27(2):e70055. doi: 10.1111/1462-2920.70055 (PMC11830459; doi:10.1111/1462-2920.70055)
Supplement: Supplementary file 1 — Data S1. [file EMI-27-e70055-s001.zip › SI/Nnetwork/Results/kdef_-10/Iin_-5/p_0.2/O2_-6.2_H_-10..csv]

time	N2	N2H4	N2H5	N2O	NH2OH	NH3	NH3OH	NH4	NO	NO2	NO3
0	0.00001	0.00001	0.00001	0.00001	0.00001	0.00001	0.00001	0.00001	0.00001	0.00001	0.00001
100000	0.004995979485992584	1.8084993377360146e-49	7.372777492882818e-67	8.649312939286607e-10	2.8126018943578523e-15	8.03929287926503e-6	-1.6756546546200047e-21	6.5652806658794175e-21	4.2751301661832395e-13	2.240741244774753e-12	2.6019073544435168e-12
200000	0.004995979485992586	1.808499337736014e-49	7.372777492556644e-67	8.649312939286609e-10	2.8126018943577075e-15	8.03929287926503e-6	-1.6756545668961805e-21	6.565261387975462e-21	4.2751301661832384e-13	2.2407412447747246e-12	2.6019073544435156e-12
300000	0.004995979485992587	1.808499337736014e-49	7.372777492544681e-67	8.649312939286607e-10	2.8126018943577036e-15	8.039292879265029e-6	-1.6756544791723576e-21	6.565260992092514e-21	4.27513016618324e-13	2.240741244774724e-12	2.6019073544435156e-12
400000	0.004995979485992587	1.808499337736014e-49	7.372777492543594e-67	8.649312939286606e-10	2.8126018943577036e-15	8.039292879265029e-6	-1.6756543914485346e-21	6.5652610390434445e-21	4.2751301661832405e-13	2.2407412447747234e-12	2.6019073544435156e-12
500000	0.004995979485992587	1.8084993377360142e-49	7.372777492543661e-67	8.649312939286606e-10	2.8126018943577036e-15	8.039292879265029e-6	-1.6756543037247117e-21	6.565261036244804e-21	4.2751301661832405e-13	2.240741244774724e-12	2.6019073544435156e-12
600000	0.004995979485992586	1.8084993377360142e-49	7.372777492544431e-67	8.649312939286607e-10	2.8126018943577036e-15	8.039292879265029e-6	-1.6756542160008887e-21	6.565261003068442e-21	4.27513016618324e-13	2.240741244774724e-12	2.6019073544435156e-12
700000	0.004995979485992586	1.8084993377360146e-49	7.372777492545457e-67	8.649312939286607e-10	2.8126018943577036e-15	8.03929287926503e-6	-1.6756541282770658e-21	6.5652609588862086e-21	4.27513016618324e-13	2.240741244774724e-12	2.601907354443516e-12
800000	0.004995979485992585	1.808499337736015e-49	7.372777492546289e-67	8.649312939286608e-10	2.8126018943577036e-15	8.03929287926503e-6	-1.6756540405532427e-21	6.565260923069952e-21	4.2751301661832395e-13	2.2407412447747242e-12	2.601907354443516e-12
900000	0.004995979485992585	1.808499337736015e-49	7.372777492546514e-67	8.649312939286608e-10	2.8126018943577036e-15	8.03929287926503e-6	-1.6756539528294199e-21	6.565260913390116e-21	4.2751301661832395e-13	2.2407412447747242e-12	2.601907354443516e-12
1000000	0.004995979485992585	1.808499337736015e-49	7.372777492546512e-67	8.649312939286608e-10	2.8126018943577036e-15	8.03929287926503e-6	-1.6756538651055968e-21	6.565260913510191e-21	4.2751301661832395e-13	2.2407412447747242e-12	2.601907354443516e-12
1100000	0.004995979485992585	1.808499337736015e-49	7.37277749254651e-67	8.649312939286608e-10	2.8126018943577036e-15	8.03929287926503e-6	-1.675653777381774e-21	6.565260913539221e-21	4.2751301661832395e-13	2.2407412447747242e-12	2.601907354443516e-12
1200000	0.004995979485992585	1.808499337736015e-49	7.372777492546509e-67	8.649312939286608e-10	2.8126018943577036e-15	8.03929287926503e-6	-1.675653689657951e-21	6.565260913507038e-21	4.2751301661832395e-13	2.2407412447747242e-12	2.601907354443516e-12
1300000	0.004995979485992586	1.808499337736015e-49	7.372777492546508e-67	8.649312939286609e-10	2.8126018943577036e-15	8.03929287926503e-6	-1.675653601934128e-21	6.565260913443474e-21	4.2751301661832395e-13	2.2407412447747242e-12	2.601907354443516e-12
1400000	0.004995979485992586	1.808499337736015e-49	7.372777492546506e-67	8.649312939286609e-10	2.8126018943577036e-15	8.03929287926503e-6	-1.675653514210305e-21	6.565260913378361e-21	4.2751301661832395e-13	2.2407412447747242e-12	2.601907354443516e-12
1500000	0.004995979485992586	1.808499337736015e-49	7.372777492546505e-67	8.649312939286609e-10	2.8126018943577036e-15	8.03929287926503e-6	-1.6756534264864821e-21	6.56526091334153e-21	4.2751301661832395e-13	2.2407412447747242e-12	2.601907354443516e-12
1600000	0.004995979485992586	1.808499337736015e-49	7.372777492546504e-67	8.649312939286609e-10	2.8126018943577036e-15	8.03929287926503e-6	-1.675653338762659e-21	6.5652609133404285e-21	4.2751301661832395e-13	2.2407412447747242e-12	2.601907354443516e-12
1700000	0.004995979485992586	1.808499337736015e-49	7.372777492546502e-67	8.649312939286609e-10	2.8126018943577036e-15	8.03929287926503e-6	-1.6756532510388362e-21	6.565260913340726e-21	4.2751301661832395e-13	2.2407412447747242e-12	2.601907354443516e-12
1800000	0.004995979485992586	1.808499337736015e-49	7.372777492546501e-67	8.64931293928661e-10	2.8126018943577036e-15	8.03929287926503e-6	-1.6756531633150132e-21	6.565260913341003e-21	4.2751301661832395e-13	2.2407412447747242e-12	2.601907354443516e-12
1900000	0.004995979485992586	1.808499337736015e-49	7.3727774925465e-67	8.64931293928661e-10	2.8126018943577036e-15	8.03929287926503e-6	-1.6756530755911903e-21	6.565260913341263e-21	4.2751301661832395e-13	2.2407412447747242e-12	2.601907354443516e-12
2000000	0.004995979485992587	1.808499337736015e-49	7.372777492546499e-67	8.64931293928661e-10	2.8126018943577036e-15	8.03929287926503e-6	-1.6756529878673672e-21	6.565260913341504e-21	4.2751301661832395e-13	2.2407412447747242e-12	2.601907354443516e-12
2100000	0.004995979485992587	1.808499337736015e-49	7.372777492546497e-67	8.64931293928661e-10	2.8126018943577036e-15	8.03929287926503e-6	-1.6756529001435444e-21	6.565260913341728e-21	4.2751301661832395e-13	2.2407412447747242e-12	2.601907354443516e-12
2200000	0.004995979485992587	1.808499337736015e-49	7.372777492546497e-67	8.64931293928661e-10	2.8126018943577036e-15	8.03929287926503e-6	-1.6756528124197213e-21	6.565260913341934e-21	4.2751301661832395e-13	2.240741244774724e-12	2.601907354443516e-12
2300000	0.004995979485992587	1.808499337736015e-49	7.372777492546496e-67	8.64931293928661e-10	2.8126018943577036e-15	8.03929287926503e-6	-1.6756527246958984e-21	6.5652609133421234e-21	4.27513016618324e-13	2.240741244774724e-12	2.601907354443516e-12
2400000	0.004995979485992587	1.808499337736015e-49	7.372777492546495e-67	8.64931293928661e-10	2.812601894357703e-15	8.03929287926503e-6	-1.6756526369720754e-21	6.565260913342297e-21	4.27513016618324e-13	2.240741244774724e-12	2.601907354443516e-12
2500000	0.004995979485992587	1.808499337736015e-49	7.372777492546495e-67	8.64931293928661e-10	2.812601894357703e-15	8.03929287926503e-6	-1.6756525492482523e-21	6.5652609133424545e-21	4.27513016618324e-13	2.240741244774724e-12	2.601907354443516e-12
2600000	0.004995979485992587	1.808499337736015e-49	7.372777492546493e-67	8.649312939286611e-10	2.812601894357703e-15	8.03929287926503e-6	-1.6756524615244295e-21	6.565260913342597e-21	4.27513016618324e-13	2.240741244774724e-12	2.601907354443516e-12
2700000	0.004995979485992587	1.808499337736015e-49	7.372777492546493e-67	8.649312939286611e-10	2.812601894357703e-15	8.03929287926503e-6	-1.6756523738006064e-21	6.565260913342724e-21	4.27513016618324e-13	2.240741244774724e-12	2.601907354443516e-12
2800000	0.004995979485992587	1.808499337736015e-49	7.372777492546492e-67	8.649312939286611e-10	2.812601894357703e-15	8.03929287926503e-6	-1.6756522860767836e-21	6.565260913342837e-21	4.27513016618324e-13	2.240741244774724e-12	2.601907354443516e-12
2900000	0.004995979485992587	1.808499337736015e-49	7.372777492546492e-67	8.649312939286611e-10	2.812601894357703e-15	8.03929287926503e-6	-1.6756521983529605e-21	6.565260913342935e-21	4.27513016618324e-13	2.240741244774724e-12	2.601907354443516e-12
3000000	0.004995979485992587	1.808499337736015e-49	7.372777492546492e-67	8.649312939286611e-10	2.812601894357703e-15	8.03929287926503e-6	-1.6756521106291376e-21	6.56526091334302e-21	4.27513016618324e-13	2.240741244774724e-12	2.601907354443516e-12
3100000	0.004995979485992587	1.808499337736015e-49	7.37277749254649e-67	8.649312939286611e-10	2.812601894357703e-15	8.03929287926503e-6	-1.6756520229053146e-21	6.5652609133430924e-21	4.27513016618324e-13	2.240741244774724e-12	2.601907354443516e-12
3200000	0.004995979485992587	1.808499337736015e-49	7.37277749254649e-67	8.649312939286611e-10	2.812601894357703e-15	8.03929287926503e-6	-1.6756519351814917e-21	6.565260913343152e-21	4.27513016618324e-13	2.240741244774724e-12	2.601907354443516e-12
3300000	0.004995979485992587	1.808499337736015e-49	7.37277749254649e-67	8.649312939286611e-10	2.812601894357703e-15	8.03929287926503e-6	-1.6756518474576687e-21	6.565260913343199e-21	4.27513016618324e-13	2.240741244774724e-12	2.601907354443516e-12
3400000	0.004995979485992587	1.808499337736015e-49	7.37277749254649e-67	8.649312939286611e-10	2.812601894357703e-15	8.03929287926503e-6	-1.6756517597338458e-21	6.565260913343235e-21	4.27513016618324e-13	2.240741244774724e-12	2.601907354443516e-12
3500000	0.004995979485992587	1.808499337736015e-49	7.37277749254649e-67	8.649312939286611e-10	2.812601894357703e-15	8.03929287926503e-6	-1.6756516720100227e-21	6.5652609133432594e-21	4.27513016618324e-13	2.240741244774724e-12	2.601907354443516e-12
3600000	0.004995979485992587	1.808499337736015e-49	7.37277749254649e-67	8.649312939286611e-10	2.812601894357703e-15	8.03929287926503e-6	-1.6756515842861997e-21	6.565260913343273e-21	4.27513016618324e-13	2.240741244774724e-12	2.601907354443516e-12
3700000	0.004995979485992587	1.808499337736015e-49	7.37277749254649e-67	8.649312939286611e-10	2.812601894357703e-15	8.03929287926503e-6	-1.6756514965623768e-21	6.565260913343277e-21	4.27513016618324e-13	2.240741244774724e-12	2.601907354443516e-12
3800000	0.004995979485992587	1.808499337736015e-49	7.37277749254649e-67	8.649312939286611e-10	2.812601894357703e-15	8.03929287926503e-6	-1.6756514088385538e-21	6.56526091334327e-21	4.27513016618324e-13	2.240741244774724e-12	2.601907354443516e-12
3900000	0.004995979485992587	1.808499337736015e-49	7.37277749254649e-67	8.649312939286611e-10	2.812601894357703e-15	8.03929287926503e-6	-1.675651321114731e-21	6.565260913343254e-21	4.27513016618324e-13	2.240741244774724e-12	2.601907354443516e-12
4000000	0.004995979485992587	1.808499337736015e-49	7.37277749254649e-67	8.649312939286611e-10	2.812601894357703e-15	8.03929287926503e-6	-1.6756512333909079e-21	6.565260913343229e-21	4.27513016618324e-13	2.240741244774724e-12	2.601907354443516e-12
4100000	0.004995979485992587	1.808499337736015e-49	7.37277749254649e-67	8.649312939286611e-10	2.812601894357703e-15	8.03929287926503e-6	-1.675651145667085e-21	6.5652609133431955e-21	4.27513016618324e-13	2.240741244774724e-12	2.601907354443516e-12
4200000	0.004995979485992587	1.808499337736015e-49	7.37277749254649e-67	8.649312939286611e-10	2.812601894357703e-15	8.03929287926503e-6	-1.675651057943262e-21	6.565260913343154e-21	4.27513016618324e-13	2.240741244774724e-12	2.601907354443516e-12
4300000	0.004995979485992587	1.808499337736015e-49	7.37277749254649e-67	8.649312939286611e-10	2.812601894357703e-15	8.03929287926503e-6	-1.675650970219439e-21	6.565260913343105e-21	4.27513016618324e-13	2.240741244774724e-12	2.601907354443516e-12
4400000	0.004995979485992587	1.808499337736015e-49	7.37277749254649e-67	8.649312939286611e-10	2.812601894357703e-15	8.03929287926503e-6	-1.675650882495616e-21	6.5652609133430495e-21	4.27513016618324e-13	2.240741244774724e-12	2.601907354443516e-12
4500000	0.004995979485992587	1.808499337736015e-49	7.372777492546492e-67	8.649312939286611e-10	2.812601894357703e-15	8.03929287926503e-6	-1.6756507947717932e-21	6.565260913342987e-21	4.27513016618324e-13	2.240741244774724e-12	2.601907354443516e-12
4600000	0.004995979485992587	1.808499337736015e-49	7.372777492546492e-67	8.649312939286611e-10	2.812601894357703e-15	8.03929287926503e-6	-1.6756507070479701e-21	6.565260913342918e-21	4.27513016618324e-13	2.240741244774724e-12	2.601907354443516e-12
4700000	0.004995979485992587	1.808499337736015e-49	7.372777492546492e-67	8.649312939286611e-10	2.812601894357703e-15	8.03929287926503e-6	-1.6756506193241472e-21	6.5652609133428434e-21	4.27513016618324e-13	2.240741244774724e-12	2.601907354443516e-12
4800000	0.004995979485992587	1.808499337736015e-49	7.372777492546492e-67	8.649312939286611e-10	2.812601894357703e-15	8.03929287926503e-6	-1.6756505316003242e-21	6.565260913342764e-21	4.27513016618324e-13	2.240741244774724e-12	2.601907354443516e-12
4900000	0.004995979485992587	1.808499337736015e-49	7.372777492546493e-67	8.649312939286611e-10	2.812601894357703e-15	8.03929287926503e-6	-1.6756504438765011e-21	6.565260913342679e-21	4.27513016618324e-13	2.240741244774724e-12	2.601907354443516e-12
5000000	0.004995979485992587	1.808499337736015e-49	7.372777492546493e-67	8.649312939286611e-10	2.812601894357703e-15	8.03929287926503e-6	-1.6756503561526783e-21	6.56526091334259e-21	4.27513016618324e-13	2.240741244774724e-12	2.601907354443516e-12
5100000	0.004995979485992587	1.808499337736015e-49	7.372777492546493e-67	8.64931293928661e-10	2.812601894357703e-15	8.03929287926503e-6	-1.6756502684288552e-21	6.565260913342497e-21	4.27513016618324e-13	2.240741244774724e-12	2.601907354443516e-12
5200000	0.004995979485992587	1.808499337736015e-49	7.372777492546495e-67	8.64931293928661e-10	2.812601894357703e-15	8.03929287926503e-6	-1.6756501807050323e-21	6.565260913342401e-21	4.27513016618324e-13	2.240741244774724e-12	2.601907354443516e-12
5300000	0.004995979485992587	1.808499337736015e-49	7.372777492546495e-67	8.64931293928661e-10	2.812601894357703e-15	8.03929287926503e-6	-1.6756500929812093e-21	6.565260913342302e-21	4.27513016618324e-13	2.240741244774724e-12	2.601907354443516e-12
5400000	0.004995979485992586	1.808499337736015e-49	7.372777492546495e-67	8.64931293928661e-10	2.812601894357703e-15	8.03929287926503e-6	-1.6756500052573864e-21	6.5652609133422e-21	4.27513016618324e-13	2.240741244774724e-12	2.601907354443516e-12
5500000	0.004995979485992586	1.808499337736015e-49	7.372777492546496e-67	8.64931293928661e-10	2.812601894357703e-15	8.03929287926503e-6	-1.6756499175335634e-21	6.565260913342096e-21	4.27513016618324e-13	2.240741244774724e-12	2.601907354443516e-12
5600000	0.004995979485992586	1.808499337736015e-49	7.372777492546496e-67	8.64931293928661e-10	2.8126018943577036e-15	8.03929287926503e-6	-1.6756498298097405e-21	6.565260913341991e-21	4.27513016618324e-13	2.240741244774724e-12	2.601907354443516e-12
5700000	0.004995979485992586	1.808499337736015e-49	7.372777492546496e-67	8.64931293928661e-10	2.8126018943577036e-15	8.03929287926503e-6	-1.6756497420859175e-21	6.565260913341884e-21	4.27513016618324e-13	2.240741244774724e-12	2.601907354443516e-12
5800000	0.004995979485992586	1.808499337736015e-49	7.372777492546497e-67	8.64931293928661e-10	2.8126018943577036e-15	8.03929287926503e-6	-1.6756496543620946e-21	6.5652609133417774e-21	4.27513016618324e-13	2.240741244774724e-12	2.601907354443516e-12
5900000	0.004995979485992586	1.808499337736015e-49	7.372777492546497e-67	8.64931293928661e-10	2.8126018943577036e-15	8.03929287926503e-6	-1.6756495666382715e-21	6.56526091334167e-21	4.27513016618324e-13	2.240741244774724e-12	2.601907354443516e-12
6000000	0.004995979485992586	1.808499337736015e-49	7.372777492546497e-67	8.64931293928661e-10	2.8126018943577036e-15	8.03929287926503e-6	-1.6756494789144485e-21	6.565260913341563e-21	4.2751301661832395e-13	2.2407412447747242e-12	2.601907354443516e-12
6100000	0.004995979485992586	1.808499337736015e-49	7.372777492546499e-67	8.64931293928661e-10	2.8126018943577036e-15	8.03929287926503e-6	-1.6756493911906256e-21	6.565260913341457e-21	4.2751301661832395e-13	2.2407412447747242e-12	2.601907354443516e-12
6200000	0.004995979485992586	1.808499337736015e-49	7.372777492546499e-67	8.64931293928661e-10	2.8126018943577036e-15	8.03929287926503e-6	-1.6756493034668026e-21	6.5652609133413516e-21	4.2751301661832395e-13	2.2407412447747242e-12	2.601907354443516e-12
6300000	0.004995979485992586	1.8084993377360146e-49	7.372777492546499e-67	8.64931293928661e-10	2.8126018943577036e-15	8.03929287926503e-6	-1.6756492157429797e-21	6.565260913341248e-21	4.2751301661832395e-13	2.2407412447747242e-12	2.601907354443516e-12
6400000	0.004995979485992586	1.8084993377360146e-49	7.3727774925465e-67	8.64931293928661e-10	2.8126018943577036e-15	8.03929287926503e-6	-1.6756491280191566e-21	6.565260913341146e-21	4.2751301661832395e-13	2.2407412447747242e-12	2.601907354443516e-12
6500000	0.004995979485992586	1.8084993377360146e-49	7.3727774925465e-67	8.64931293928661e-10	2.8126018943577036e-15	8.03929287926503e-6	-1.6756490402953338e-21	6.565260913341048e-21	4.2751301661832395e-13	2.2407412447747242e-12	2.601907354443516e-12
6600000	0.004995979485992586	1.8084993377360146e-49	7.3727774925465e-67	8.649312939286609e-10	2.8126018943577036e-15	8.03929287926503e-6	-1.6756489525715107e-21	6.565260913340952e-21	4.2751301661832395e-13	2.2407412447747242e-12	2.601907354443516e-12
6700000	0.004995979485992586	1.8084993377360146e-49	7.372777492546501e-67	8.649312939286609e-10	2.8126018943577036e-15	8.03929287926503e-6	-1.6756488648476879e-21	6.5652609133408596e-21	4.2751301661832395e-13	2.2407412447747242e-12	2.601907354443516e-12
6800000	0.004995979485992585	1.8084993377360146e-49	7.372777492546501e-67	8.649312939286609e-10	2.8126018943577036e-15	8.03929287926503e-6	-1.6756487771238648e-21	6.565260913340771e-21	4.2751301661832395e-13	2.2407412447747242e-12	2.601907354443516e-12
6900000	0.004995979485992585	1.8084993377360146e-49	7.372777492546501e-67	8.649312939286609e-10	2.8126018943577036e-15	8.03929287926503e-6	-1.675648689400042e-21	6.5652609133406865e-21	4.2751301661832395e-13	2.2407412447747242e-12	2.601907354443516e-12
7000000	0.004995979485992585	1.8084993377360146e-49	7.372777492546502e-67	8.649312939286609e-10	2.8126018943577036e-15	8.03929287926503e-6	-1.6756486016762189e-21	6.5652609133406075e-21	4.2751301661832395e-13	2.2407412447747242e-12	2.601907354443516e-12
7100000	0.004995979485992585	1.8084993377360146e-49	7.372777492546502e-67	8.649312939286609e-10	2.8126018943577036e-15	8.03929287926503e-6	-1.6756485139523958e-21	6.565260913340534e-21	4.2751301661832395e-13	2.2407412447747242e-12	2.601907354443516e-12
7200000	0.004995979485992585	1.8084993377360146e-49	7.372777492546502e-67	8.649312939286609e-10	2.8126018943577036e-15	8.03929287926503e-6	-1.675648426228573e-21	6.565260913340466e-21	4.2751301661832395e-13	2.2407412447747242e-12	2.601907354443516e-12
7300000	0.004995979485992585	1.8084993377360146e-49	7.372777492546502e-67	8.649312939286609e-10	2.8126018943577036e-15	8.03929287926503e-6	-1.67564833850475e-21	6.565260913340404e-21	4.2751301661832395e-13	2.2407412447747242e-12	2.601907354443516e-12
7400000	0.004995979485992585	1.8084993377360146e-49	7.372777492546502e-67	8.649312939286609e-10	2.8126018943577036e-15	8.03929287926503e-6	-1.675648250780927e-21	6.565260913340349e-21	4.2751301661832395e-13	2.2407412447747242e-12	2.601907354443516e-12
7500000	0.004995979485992585	1.8084993377360146e-49	7.372777492546504e-67	8.649312939286609e-10	2.8126018943577036e-15	8.03929287926503e-6	-1.675648163057104e-21	6.5652609133403006e-21	4.2751301661832395e-13	2.2407412447747242e-12	2.601907354443516e-12
7600000	0.004995979485992585	1.8084993377360146e-49	7.372777492546504e-67	8.649312939286609e-10	2.8126018943577036e-15	8.03929287926503e-6	-1.6756480753332811e-21	6.56526091334026e-21	4.2751301661832395e-13	2.2407412447747242e-12	2.601907354443516e-12
7700000	0.004995979485992585	1.8084993377360146e-49	7.372777492546504e-67	8.649312939286609e-10	2.8126018943577036e-15	8.03929287926503e-6	-1.675647987609458e-21	6.5652609133402276e-21	4.2751301661832395e-13	2.2407412447747242e-12	2.601907354443516e-12
7800000	0.004995979485992585	1.8084993377360146e-49	7.372777492546504e-67	8.649312939286609e-10	2.8126018943577036e-15	8.03929287926503e-6	-1.6756478998856352e-21	6.565260913340204e-21	4.2751301661832395e-13	2.2407412447747242e-12	2.601907354443516e-12
7900000	0.004995979485992585	1.8084993377360146e-49	7.372777492546504e-67	8.649312939286609e-10	2.8126018943577036e-15	8.03929287926503e-6	-1.6756478121618122e-21	6.565260913340189e-21	4.2751301661832395e-13	2.2407412447747242e-12	2.601907354443516e-12
8000000	0.004995979485992585	1.8084993377360146e-49	7.372777492546504e-67	8.649312939286609e-10	2.8126018943577036e-15	8.03929287926503e-6	-1.6756477244379893e-21	6.565260913340184e-21	4.2751301661832395e-13	2.2407412447747242e-12	2.601907354443516e-12
8100000	0.004995979485992585	1.8084993377360146e-49	7.372777492546504e-67	8.649312939286609e-10	2.8126018943577036e-15	8.03929287926503e-6	-1.6756476367141662e-21	6.565260913340184e-21	4.2751301661832395e-13	2.2407412447747242e-12	2.601907354443516e-12
8200000	0.004995979485992585	1.8084993377360146e-49	7.372777492546504e-67	8.649312939286609e-10	2.8126018943577036e-15	8.03929287926503e-6	-1.6756475489903432e-21	6.565260913340184e-21	4.2751301661832395e-13	2.2407412447747242e-12	2.601907354443516e-12
8300000	0.004995979485992585	1.8084993377360146e-49	7.372777492546504e-67	8.649312939286609e-10	2.8126018943577036e-15	8.03929287926503e-6	-1.6756474612665203e-21	6.565260913340184e-21	4.2751301661832395e-13	2.2407412447747242e-12	2.601907354443516e-12
8400000	0.004995979485992585	1.8084993377360146e-49	7.372777492546504e-67	8.649312939286609e-10	2.8126018943577036e-15	8.03929287926503e-6	-1.6756473735426973e-21	6.565260913340184e-21	4.2751301661832395e-13	2.2407412447747242e-12	2.601907354443516e-12
8500000	0.004995979485992585	1.8084993377360146e-49	7.372777492546504e-67	8.649312939286609e-10	2.8126018943577036e-15	8.03929287926503e-6	-1.6756472858188744e-21	6.565260913340184e-21	4.2751301661832395e-13	2.2407412447747242e-12	2.601907354443516e-12
8600000	0.004995979485992585	1.8084993377360146e-49	7.372777492546504e-67	8.649312939286609e-10	2.8126018943577036e-15	8.03929287926503e-6	-1.6756471980950513e-21	6.565260913340184e-21	4.2751301661832395e-13	2.2407412447747242e-12	2.601907354443516e-12
8700000	0.004995979485992585	1.8084993377360146e-49	7.372777492546504e-67	8.649312939286609e-10	2.8126018943577036e-15	8.03929287926503e-6	-1.6756471103712285e-21	6.565260913340184e-21	4.2751301661832395e-13	2.2407412447747242e-12	2.601907354443516e-12
8800000	0.004995979485992585	1.8084993377360146e-49	7.372777492546504e-67	8.649312939286609e-10	2.8126018943577036e-15	8.03929287926503e-6	-1.6756470226474054e-21	6.565260913340184e-21	4.2751301661832395e-13	2.2407412447747242e-12	2.601907354443516e-12
8900000	0.004995979485992585	1.8084993377360146e-49	7.372777492546504e-67	8.649312939286609e-10	2.8126018943577036e-15	8.03929287926503e-6	-1.6756469349235826e-21	6.565260913340184e-21	4.2751301661832395e-13	2.2407412447747242e-12	2.601907354443516e-12
9000000	0.004995979485992585	1.8084993377360146e-49	7.372777492546504e-67	8.649312939286609e-10	2.8126018943577036e-15	8.03929287926503e-6	-1.6756468471997595e-21	6.565260913340184e-21	4.2751301661832395e-13	2.2407412447747242e-12	2.601907354443516e-12
9100000	0.004995979485992585	1.8084993377360146e-49	7.372777492546504e-67	8.649312939286609e-10	2.8126018943577036e-15	8.03929287926503e-6	-1.6756467594759366e-21	6.565260913340184e-21	4.2751301661832395e-13	2.2407412447747242e-12	2.601907354443516e-12
9200000	0.004995979485992585	1.8084993377360146e-49	7.372777492546504e-67	8.649312939286609e-10	2.8126018943577036e-15	8.03929287926503e-6	-1.6756466717521136e-21	6.565260913340184e-21	4.2751301661832395e-13	2.2407412447747242e-12	2.601907354443516e-12
9300000	0.004995979485992585	1.8084993377360146e-49	7.372777492546504e-67	8.649312939286609e-10	2.8126018943577036e-15	8.03929287926503e-6	-1.6756465840282905e-21	6.565260913340184e-21	4.2751301661832395e-13	2.2407412447747242e-12	2.601907354443516e-12
9400000	0.004995979485992585	1.8084993377360146e-49	7.372777492546504e-67	8.649312939286609e-10	2.8126018943577036e-15	8.03929287926503e-6	-1.6756464963044677e-21	6.565260913340185e-21	4.2751301661832395e-13	2.2407412447747242e-12	2.601907354443516e-12
9500000	0.004995979485992585	1.8084993377360146e-49	7.372777492546504e-67	8.649312939286609e-10	2.8126018943577036e-15	8.03929287926503e-6	-1.6756464085806446e-21	6.565260913340185e-21	4.2751301661832395e-13	2.2407412447747242e-12	2.601907354443516e-12
9600000	0.004995979485992585	1.8084993377360146e-49	7.372777492546504e-67	8.649312939286609e-10	2.8126018943577036e-15	8.03929287926503e-6	-1.6756463208568217e-21	6.565260913340185e-21	4.2751301661832395e-13	2.2407412447747242e-12	2.601907354443516e-12
9700000	0.004995979485992585	1.8084993377360146e-49	7.372777492546504e-67	8.649312939286609e-10	2.8126018943577036e-15	8.03929287926503e-6	-1.6756462331329987e-21	6.565260913340185e-21	4.2751301661832395e-13	2.2407412447747242e-12	2.601907354443516e-12
9800000	0.004995979485992585	1.8084993377360146e-49	7.372777492546504e-67	8.649312939286609e-10	2.8126018943577036e-15	8.03929287926503e-6	-1.6756461454091758e-21	6.565260913340185e-21	4.2751301661832395e-13	2.2407412447747242e-12	2.601907354443516e-12
9900000	0.004995979485992585	1.8084993377360146e-49	7.372777492546504e-67	8.649312939286609e-10	2.8126018943577036e-15	8.03929287926503e-6	-1.6756460576853528e-21	6.565260913340185e-21	4.2751301661832395e-13	2.2407412447747242e-12	2.601907354443516e-12
10000000	0.004995979485992585	1.8084993377360146e-49	7.372777492546504e-67	8.649312939286609e-10	2.8126018943577036e-15	8.03929287926503e-6	-1.67564596996153e-21	6.565260913340185e-21	4.2751301661832395e-13	2.2407412447747242e-12	2.601907354443516e-12
10100000	0.004995979485992585	1.8084993377360146e-49	7.372777492546504e-67	8.649312939286609e-10	2.8126018943577036e-15	8.03929287926503e-6	-1.6756458822377069e-21	6.565260913340185e-21	4.2751301661832395e-13	2.2407412447747242e-12	2.601907354443516e-12
10200000	0.004995979485992585	1.8084993377360146e-49	7.372777492546504e-67	8.649312939286609e-10	2.8126018943577036e-15	8.03929287926503e-6	-1.675645794513884e-21	6.565260913340185e-21	4.2751301661832395e-13	2.2407412447747242e-12	2.601907354443516e-12
10300000	0.004995979485992585	1.8084993377360146e-49	7.372777492546504e-67	8.649312939286609e-10	2.8126018943577036e-15	8.03929287926503e-6	-1.675645706790061e-21	6.565260913340185e-21	4.2751301661832395e-13	2.2407412447747242e-12	2.601907354443516e-12
10400000	0.004995979485992585	1.8084993377360146e-49	7.372777492546504e-67	8.649312939286609e-10	2.8126018943577036e-15	8.03929287926503e-6	-1.675645619066238e-21	6.565260913340185e-21	4.2751301661832395e-13	2.2407412447747242e-12	2.601907354443516e-12
10500000	0.004995979485992585	1.8084993377360146e-49	7.372777492546504e-67	8.649312939286609e-10	2.8126018943577036e-15	8.03929287926503e-6	-1.675645531342415e-21	6.565260913340185e-21	4.2751301661832395e-13	2.2407412447747242e-12	2.601907354443516e-12
10600000	0.004995979485992585	1.8084993377360146e-49	7.372777492546504e-67	8.649312939286608e-10	2.8126018943577036e-15	8.03929287926503e-6	-1.675645443618592e-21	6.565260913340185e-21	4.2751301661832395e-13	2.2407412447747242e-12	2.601907354443516e-12
10700000	0.004995979485992585	1.8084993377360146e-49	7.372777492546504e-67	8.649312939286608e-10	2.8126018943577036e-15	8.03929287926503e-6	-1.6756453558947691e-21	6.565260913340185e-21	4.2751301661832395e-13	2.2407412447747242e-12	2.601907354443516e-12
10800000	0.004995979485992585	1.8084993377360146e-49	7.372777492546504e-67	8.649312939286608e-10	2.8126018943577036e-15	8.03929287926503e-6	-1.675645268170946e-21	6.565260913340185e-21	4.2751301661832395e-13	2.2407412447747242e-12	2.601907354443516e-12
10900000	0.004995979485992585	1.8084993377360146e-49	7.372777492546504e-67	8.649312939286608e-10	2.8126018943577036e-15	8.03929287926503e-6	-1.6756451804471232e-21	6.565260913340185e-21	4.2751301661832395e-13	2.2407412447747242e-12	2.601907354443516e-12
11000000	0.004995979485992585	1.8084993377360146e-49	7.372777492546504e-67	8.649312939286608e-10	2.8126018943577036e-15	8.03929287926503e-6	-1.6756450927233001e-21	6.565260913340185e-21	4.2751301661832395e-13	2.2407412447747242e-12	2.601907354443516e-12
11100000	0.004995979485992585	1.8084993377360146e-49	7.372777492546504e-67	8.649312939286608e-10	2.8126018943577036e-15	8.03929287926503e-6	-1.6756450049994773e-21	6.565260913340185e-21	4.2751301661832395e-13	2.2407412447747242e-12	2.601907354443516e-12
11200000	0.004995979485992585	1.8084993377360146e-49	7.372777492546504e-67	8.649312939286608e-10	2.8126018943577036e-15	8.03929287926503e-6	-1.6756449172756542e-21	6.565260913340185e-21	4.2751301661832395e-13	2.2407412447747242e-12	2.601907354443516e-12
11300000	0.004995979485992585	1.8084993377360146e-49	7.372777492546504e-67	8.649312939286608e-10	2.8126018943577036e-15	8.03929287926503e-6	-1.6756448295518313e-21	6.565260913340185e-21	4.2751301661832395e-13	2.2407412447747242e-12	2.601907354443516e-12
11400000	0.004995979485992585	1.8084993377360146e-49	7.372777492546504e-67	8.649312939286608e-10	2.8126018943577036e-15	8.03929287926503e-6	-1.6756447418280083e-21	6.565260913340185e-21	4.2751301661832395e-13	2.2407412447747242e-12	2.601907354443516e-12
11500000	0.004995979485992585	1.8084993377360142e-49	7.372777492546504e-67	8.649312939286608e-10	2.8126018943577036e-15	8.03929287926503e-6	-1.6756446541041854e-21	6.565260913340185e-21	4.2751301661832395e-13	2.2407412447747242e-12	2.601907354443516e-12
11600000	0.004995979485992585	1.8084993377360142e-49	7.372777492546504e-67	8.649312939286608e-10	2.8126018943577036e-15	8.03929287926503e-6	-1.6756445663803624e-21	6.565260913340184e-21	4.2751301661832395e-13	2.2407412447747242e-12	2.6019073544435156e-12
11700000	0.004995979485992585	1.8084993377360142e-49	7.372777492546504e-67	8.649312939286608e-10	2.8126018943577036e-15	8.03929287926503e-6	-1.6756444786565393e-21	6.565260913340184e-21	4.2751301661832395e-13	2.2407412447747242e-12	2.6019073544435156e-12
11800000	0.004995979485992585	1.8084993377360142e-49	7.372777492546504e-67	8.649312939286608e-10	2.8126018943577036e-15	8.03929287926503e-6	-1.6756443909327165e-21	6.565260913340184e-21	4.2751301661832395e-13	2.240741244774724e-12	2.6019073544435156e-12
11900000	0.004995979485992585	1.8084993377360142e-49	7.372777492546504e-67	8.649312939286608e-10	2.8126018943577036e-15	8.03929287926503e-6	-1.6756443032088934e-21	6.565260913340184e-21	4.2751301661832395e-13	2.240741244774724e-12	2.6019073544435156e-12
12000000	0.004995979485992585	1.8084993377360142e-49	7.372777492546504e-67	8.649312939286608e-10	2.8126018943577036e-15	8.03929287926503e-6	-1.6756442154850705e-21	6.565260913340184e-21	4.2751301661832395e-13	2.240741244774724e-12	2.6019073544435156e-12
12100000	0.004995979485992585	1.8084993377360142e-49	7.372777492546504e-67	8.649312939286608e-10	2.8126018943577036e-15	8.03929287926503e-6	-1.6756441277612475e-21	6.565260913340184e-21	4.2751301661832395e-13	2.240741244774724e-12	2.6019073544435156e-12
12200000	0.004995979485992586	1.8084993377360142e-49	7.372777492546504e-67	8.649312939286608e-10	2.8126018943577036e-15	8.03929287926503e-6	-1.6756440400374246e-21	6.565260913340184e-21	4.2751301661832395e-13	2.240741244774724e-12	2.6019073544435156e-12
12300000	0.004995979485992586	1.8084993377360142e-49	7.372777492546504e-67	8.649312939286608e-10	2.8126018943577036e-15	8.03929287926503e-6	-1.6756439523136016e-21	6.565260913340184e-21	4.2751301661832395e-13	2.240741244774724e-12	2.6019073544435156e-12
12400000	0.004995979485992586	1.8084993377360142e-49	7.372777492546505e-67	8.649312939286608e-10	2.8126018943577036e-15	8.03929287926503e-6	-1.6756438645897787e-21	6.565260913340184e-21	4.2751301661832395e-13	2.240741244774724e-12	2.6019073544435156e-12
12500000	0.004995979485992586	1.8084993377360142e-49	7.372777492546505e-67	8.649312939286608e-10	2.8126018943577036e-15	8.03929287926503e-6	-1.6756437768659556e-21	6.565260913340184e-21	4.2751301661832395e-13	2.240741244774724e-12	2.6019073544435156e-12
12600000	0.004995979485992586	1.8084993377360142e-49	7.372777492546505e-67	8.649312939286608e-10	2.8126018943577036e-15	8.03929287926503e-6	-1.6756436891421328e-21	6.565260913340184e-21	4.2751301661832395e-13	2.240741244774724e-12	2.6019073544435156e-12
12700000	0.004995979485992586	1.8084993377360142e-49	7.372777492546505e-67	8.649312939286608e-10	2.8126018943577036e-15	8.03929287926503e-6	-1.6756436014183097e-21	6.565260913340184e-21	4.2751301661832395e-13	2.240741244774724e-12	2.6019073544435156e-12
12800000	0.004995979485992586	1.8084993377360142e-49	7.372777492546505e-67	8.649312939286608e-10	2.8126018943577036e-15	8.03929287926503e-6	-1.6756435136944867e-21	6.565260913340184e-21	4.2751301661832395e-13	2.240741244774724e-12	2.6019073544435156e-12
12900000	0.004995979485992586	1.8084993377360142e-49	7.372777492546505e-67	8.649312939286608e-10	2.8126018943577036e-15	8.03929287926503e-6	-1.6756434259706638e-21	6.565260913340184e-21	4.2751301661832395e-13	2.240741244774724e-12	2.6019073544435156e-12
13000000	0.004995979485992586	1.8084993377360142e-49	7.372777492546505e-67	8.649312939286608e-10	2.8126018943577036e-15	8.03929287926503e-6	-1.6756433382468408e-21	6.565260913340184e-21	4.2751301661832395e-13	2.240741244774724e-12	2.6019073544435156e-12
13100000	0.004995979485992586	1.8084993377360142e-49	7.372777492546505e-67	8.649312939286607e-10	2.8126018943577036e-15	8.03929287926503e-6	-1.6756432505230179e-21	6.565260913340184e-21	4.2751301661832395e-13	2.240741244774724e-12	2.6019073544435156e-12
13200000	0.004995979485992586	1.8084993377360142e-49	7.372777492546505e-67	8.649312939286607e-10	2.8126018943577036e-15	8.03929287926503e-6	-1.6756431627991948e-21	6.565260913340184e-21	4.2751301661832395e-13	2.240741244774724e-12	2.6019073544435156e-12
13300000	0.004995979485992586	1.8084993377360142e-49	7.372777492546505e-67	8.649312939286607e-10	2.8126018943577036e-15	8.03929287926503e-6	-1.675643075075372e-21	6.565260913340184e-21	4.2751301661832395e-13	2.240741244774724e-12	2.6019073544435156e-12
13400000	0.004995979485992586	1.8084993377360142e-49	7.372777492546505e-67	8.649312939286607e-10	2.8126018943577036e-15	8.03929287926503e-6	-1.675642987351549e-21	6.565260913340184e-21	4.2751301661832395e-13	2.240741244774724e-12	2.6019073544435156e-12
13500000	0.004995979485992586	1.8084993377360142e-49	7.372777492546505e-67	8.649312939286607e-10	2.8126018943577036e-15	8.03929287926503e-6	-1.675642899627726e-21	6.565260913340184e-21	4.2751301661832395e-13	2.240741244774724e-12	2.6019073544435156e-12
13600000	0.004995979485992586	1.8084993377360142e-49	7.372777492546505e-67	8.649312939286607e-10	2.8126018943577036e-15	8.03929287926503e-6	-1.675642811903903e-21	6.565260913340184e-21	4.2751301661832395e-13	2.240741244774724e-12	2.6019073544435156e-12
13700000	0.004995979485992586	1.8084993377360142e-49	7.372777492546505e-67	8.649312939286607e-10	2.8126018943577036e-15	8.03929287926503e-6	-1.6756427241800801e-21	6.565260913340184e-21	4.2751301661832395e-13	2.240741244774724e-12	2.6019073544435156e-12
13800000	0.004995979485992586	1.8084993377360142e-49	7.372777492546505e-67	8.649312939286607e-10	2.8126018943577036e-15	8.03929287926503e-6	-1.675642636456257e-21	6.565260913340184e-21	4.2751301661832395e-13	2.240741244774724e-12	2.6019073544435156e-12
13900000	0.004995979485992586	1.8084993377360142e-49	7.372777492546505e-67	8.649312939286607e-10	2.8126018943577036e-15	8.03929287926503e-6	-1.6756425487324342e-21	6.565260913340184e-21	4.2751301661832395e-13	2.240741244774724e-12	2.6019073544435156e-12
14000000	0.004995979485992586	1.8084993377360142e-49	7.372777492546505e-67	8.649312939286607e-10	2.8126018943577036e-15	8.03929287926503e-6	-1.6756424610086112e-21	6.565260913340184e-21	4.2751301661832395e-13	2.240741244774724e-12	2.6019073544435156e-12
14100000	0.004995979485992586	1.8084993377360142e-49	7.372777492546505e-67	8.649312939286607e-10	2.8126018943577036e-15	8.03929287926503e-6	-1.6756423732847881e-21	6.565260913340184e-21	4.2751301661832395e-13	2.240741244774724e-12	2.6019073544435156e-12
14200000	0.004995979485992586	1.8084993377360142e-49	7.372777492546505e-67	8.649312939286607e-10	2.8126018943577036e-15	8.03929287926503e-6	-1.6756422855609652e-21	6.565260913340184e-21	4.2751301661832395e-13	2.240741244774724e-12	2.6019073544435156e-12
14300000	0.004995979485992586	1.8084993377360142e-49	7.372777492546505e-67	8.649312939286607e-10	2.8126018943577036e-15	8.03929287926503e-6	-1.6756421978371422e-21	6.565260913340184e-21	4.2751301661832395e-13	2.240741244774724e-12	2.6019073544435156e-12
14400000	0.004995979485992586	1.8084993377360142e-49	7.372777492546505e-67	8.649312939286607e-10	2.8126018943577036e-15	8.03929287926503e-6	-1.6756421101133193e-21	6.565260913340184e-21	4.2751301661832395e-13	2.240741244774724e-12	2.6019073544435156e-12
14500000	0.004995979485992586	1.8084993377360142e-49	7.372777492546505e-67	8.649312939286607e-10	2.8126018943577036e-15	8.03929287926503e-6	-1.6756420223894963e-21	6.565260913340184e-21	4.2751301661832395e-13	2.240741244774724e-12	2.6019073544435156e-12
14600000	0.004995979485992586	1.8084993377360142e-49	7.372777492546505e-67	8.649312939286607e-10	2.8126018943577036e-15	8.03929287926503e-6	-1.6756419346656734e-21	6.565260913340184e-21	4.2751301661832395e-13	2.240741244774724e-12	2.6019073544435156e-12
14700000	0.004995979485992586	1.8084993377360142e-49	7.372777492546505e-67	8.649312939286607e-10	2.8126018943577036e-15	8.03929287926503e-6	-1.6756418469418503e-21	6.565260913340184e-21	4.2751301661832395e-13	2.240741244774724e-12	2.6019073544435156e-12
14800000	0.004995979485992586	1.8084993377360142e-49	7.372777492546505e-67	8.649312939286607e-10	2.8126018943577036e-15	8.03929287926503e-6	-1.6756417592180275e-21	6.565260913340184e-21	4.2751301661832395e-13	2.240741244774724e-12	2.6019073544435156e-12
14900000	0.004995979485992586	1.8084993377360142e-49	7.372777492546505e-67	8.649312939286607e-10	2.8126018943577036e-15	8.03929287926503e-6	-1.6756416714942044e-21	6.565260913340184e-21	4.2751301661832395e-13	2.240741244774724e-12	2.6019073544435156e-12
15000000	0.004995979485992586	1.8084993377360142e-49	7.372777492546505e-67	8.649312939286607e-10	2.8126018943577036e-15	8.03929287926503e-6	-1.6756415837703814e-21	6.565260913340184e-21	4.2751301661832395e-13	2.240741244774724e-12	2.6019073544435156e-12
15100000	0.004995979485992586	1.8084993377360142e-49	7.372777492546505e-67	8.649312939286607e-10	2.8126018943577036e-15	8.03929287926503e-6	-1.6756414960465585e-21	6.565260913340184e-21	4.2751301661832395e-13	2.240741244774724e-12	2.6019073544435156e-12
15200000	0.004995979485992586	1.8084993377360142e-49	7.372777492546505e-67	8.649312939286607e-10	2.8126018943577036e-15	8.03929287926503e-6	-1.6756414083227355e-21	6.565260913340184e-21	4.2751301661832395e-13	2.240741244774724e-12	2.6019073544435156e-12
15300000	0.004995979485992586	1.8084993377360142e-49	7.372777492546505e-67	8.649312939286607e-10	2.8126018943577036e-15	8.03929287926503e-6	-1.6756413205989126e-21	6.565260913340184e-21	4.2751301661832395e-13	2.240741244774724e-12	2.6019073544435156e-12
15400000	0.004995979485992586	1.8084993377360142e-49	7.372777492546505e-67	8.649312939286607e-10	2.8126018943577036e-15	8.03929287926503e-6	-1.6756412328750895e-21	6.565260913340184e-21	4.2751301661832395e-13	2.240741244774724e-12	2.6019073544435156e-12
15500000	0.004995979485992586	1.8084993377360142e-49	7.372777492546505e-67	8.649312939286607e-10	2.8126018943577036e-15	8.03929287926503e-6	-1.6756411451512667e-21	6.565260913340184e-21	4.2751301661832395e-13	2.240741244774724e-12	2.6019073544435156e-12
15600000	0.004995979485992586	1.8084993377360142e-49	7.372777492546505e-67	8.649312939286607e-10	2.8126018943577036e-15	8.03929287926503e-6	-1.6756410574274436e-21	6.565260913340184e-21	4.2751301661832395e-13	2.240741244774724e-12	2.6019073544435156e-12
15700000	0.004995979485992586	1.8084993377360142e-49	7.372777492546505e-67	8.649312939286607e-10	2.8126018943577036e-15	8.03929287926503e-6	-1.6756409697036208e-21	6.565260913340184e-21	4.2751301661832395e-13	2.240741244774724e-12	2.6019073544435156e-12
15800000	0.004995979485992586	1.8084993377360142e-49	7.372777492546505e-67	8.649312939286607e-10	2.8126018943577036e-15	8.03929287926503e-6	-1.6756408819797977e-21	6.565260913340184e-21	4.2751301661832395e-13	2.240741244774724e-12	2.6019073544435156e-12
15900000	0.004995979485992586	1.8084993377360142e-49	7.372777492546505e-67	8.649312939286607e-10	2.8126018943577036e-15	8.03929287926503e-6	-1.6756407942559748e-21	6.565260913340184e-21	4.2751301661832395e-13	2.240741244774724e-12	2.6019073544435156e-12
16000000	0.004995979485992586	1.8084993377360142e-49	7.372777492546505e-67	8.649312939286607e-10	2.8126018943577036e-15	8.03929287926503e-6	-1.6756407065321518e-21	6.565260913340184e-21	4.2751301661832395e-13	2.240741244774724e-12	2.6019073544435156e-12
16100000	0.004995979485992586	1.8084993377360142e-49	7.372777492546505e-67	8.649312939286607e-10	2.8126018943577036e-15	8.03929287926503e-6	-1.6756406188083287e-21	6.565260913340184e-21	4.2751301661832395e-13	2.240741244774724e-12	2.6019073544435156e-12
16200000	0.004995979485992586	1.8084993377360142e-49	7.372777492546505e-67	8.649312939286607e-10	2.8126018943577036e-15	8.03929287926503e-6	-1.6756405310845059e-21	6.565260913340184e-21	4.2751301661832395e-13	2.240741244774724e-12	2.6019073544435156e-12
16300000	0.004995979485992586	1.8084993377360142e-49	7.372777492546505e-67	8.649312939286607e-10	2.8126018943577036e-15	8.03929287926503e-6	-1.6756404433606828e-21	6.565260913340184e-21	4.2751301661832395e-13	2.240741244774724e-12	2.6019073544435156e-12
16400000	0.004995979485992586	1.8084993377360142e-49	7.372777492546505e-67	8.649312939286607e-10	2.8126018943577036e-15	8.03929287926503e-6	-1.67564035563686e-21	6.565260913340184e-21	4.2751301661832395e-13	2.240741244774724e-12	2.6019073544435156e-12
16500000	0.004995979485992586	1.8084993377360142e-49	7.372777492546505e-67	8.649312939286607e-10	2.8126018943577036e-15	8.03929287926503e-6	-1.6756402679130369e-21	6.565260913340184e-21	4.2751301661832395e-13	2.240741244774724e-12	2.6019073544435156e-12
16600000	0.004995979485992586	1.8084993377360142e-49	7.372777492546505e-67	8.649312939286607e-10	2.8126018943577036e-15	8.03929287926503e-6	-1.675640180189214e-21	6.565260913340184e-21	4.2751301661832395e-13	2.240741244774724e-12	2.6019073544435156e-12
16700000	0.004995979485992586	1.8084993377360142e-49	7.372777492546505e-67	8.649312939286607e-10	2.8126018943577036e-15	8.03929287926503e-6	-1.675640092465391e-21	6.565260913340184e-21	4.2751301661832395e-13	2.240741244774724e-12	2.6019073544435156e-12
16800000	0.004995979485992586	1.8084993377360142e-49	7.372777492546505e-67	8.649312939286607e-10	2.8126018943577036e-15	8.03929287926503e-6	-1.6756400047415681e-21	6.565260913340184e-21	4.2751301661832395e-13	2.240741244774724e-12	2.6019073544435156e-12
16900000	0.004995979485992586	1.8084993377360142e-49	7.372777492546505e-67	8.649312939286607e-10	2.8126018943577036e-15	8.03929287926503e-6	-1.675639917017745e-21	6.565260913340184e-21	4.2751301661832395e-13	2.240741244774724e-12	2.6019073544435156e-12
17000000	0.004995979485992586	1.8084993377360142e-49	7.372777492546505e-67	8.649312939286607e-10	2.8126018943577036e-15	8.03929287926503e-6	-1.6756398292939222e-21	6.565260913340184e-21	4.2751301661832395e-13	2.240741244774724e-12	2.6019073544435156e-12
17100000	0.004995979485992586	1.8084993377360142e-49	7.372777492546505e-67	8.649312939286607e-10	2.8126018943577036e-15	8.03929287926503e-6	-1.6756397415700991e-21	6.565260913340184e-21	4.2751301661832395e-13	2.240741244774724e-12	2.6019073544435156e-12
17200000	0.004995979485992586	1.8084993377360142e-49	7.372777492546505e-67	8.649312939286607e-10	2.8126018943577036e-15	8.03929287926503e-6	-1.675639653846276e-21	6.565260913340184e-21	4.2751301661832395e-13	2.240741244774724e-12	2.6019073544435156e-12
17300000	0.004995979485992586	1.8084993377360142e-49	7.372777492546505e-67	8.649312939286607e-10	2.8126018943577036e-15	8.03929287926503e-6	-1.6756395661224532e-21	6.565260913340184e-21	4.2751301661832395e-13	2.240741244774724e-12	2.6019073544435156e-12
17400000	0.004995979485992586	1.8084993377360142e-49	7.372777492546505e-67	8.649312939286607e-10	2.8126018943577036e-15	8.03929287926503e-6	-1.6756394783986302e-21	6.565260913340184e-21	4.2751301661832395e-13	2.240741244774724e-12	2.6019073544435156e-12
17500000	0.004995979485992586	1.8084993377360142e-49	7.372777492546505e-67	8.649312939286607e-10	2.8126018943577036e-15	8.03929287926503e-6	-1.6756393906748073e-21	6.565260913340184e-21	4.2751301661832395e-13	2.240741244774724e-12	2.6019073544435156e-12
17600000	0.004995979485992586	1.8084993377360142e-49	7.372777492546505e-67	8.649312939286607e-10	2.8126018943577036e-15	8.03929287926503e-6	-1.6756393029509842e-21	6.565260913340184e-21	4.2751301661832395e-13	2.240741244774724e-12	2.6019073544435156e-12
17700000	0.004995979485992586	1.8084993377360142e-49	7.372777492546506e-67	8.649312939286607e-10	2.8126018943577036e-15	8.03929287926503e-6	-1.6756392152271614e-21	6.565260913340184e-21	4.2751301661832395e-13	2.240741244774724e-12	2.6019073544435156e-12
17800000	0.004995979485992586	1.8084993377360142e-49	7.372777492546506e-67	8.649312939286607e-10	2.8126018943577036e-15	8.03929287926503e-6	-1.6756391275033383e-21	6.565260913340184e-21	4.2751301661832395e-13	2.240741244774724e-12	2.6019073544435156e-12
17900000	0.004995979485992586	1.8084993377360142e-49	7.372777492546506e-67	8.649312939286607e-10	2.8126018943577036e-15	8.03929287926503e-6	-1.6756390397795155e-21	6.565260913340184e-21	4.2751301661832395e-13	2.240741244774724e-12	2.6019073544435156e-12
18000000	0.004995979485992586	1.8084993377360142e-49	7.372777492546506e-67	8.649312939286607e-10	2.8126018943577036e-15	8.03929287926503e-6	-1.6756389520556924e-21	6.565260913340184e-21	4.2751301661832395e-13	2.240741244774724e-12	2.6019073544435156e-12
18100000	0.004995979485992586	1.8084993377360142e-49	7.372777492546506e-67	8.649312939286607e-10	2.8126018943577036e-15	8.03929287926503e-6	-1.6756388643318693e-21	6.565260913340184e-21	4.2751301661832395e-13	2.240741244774724e-12	2.6019073544435156e-12
18200000	0.004995979485992586	1.8084993377360142e-49	7.372777492546506e-67	8.649312939286607e-10	2.8126018943577036e-15	8.03929287926503e-6	-1.6756387766080465e-21	6.565260913340184e-21	4.2751301661832395e-13	2.240741244774724e-12	2.6019073544435156e-12
18300000	0.004995979485992586	1.8084993377360142e-49	7.372777492546506e-67	8.649312939286607e-10	2.8126018943577036e-15	8.03929287926503e-6	-1.6756386888842234e-21	6.565260913340184e-21	4.2751301661832395e-13	2.240741244774724e-12	2.6019073544435156e-12
18400000	0.004995979485992586	1.8084993377360142e-49	7.372777492546506e-67	8.649312939286607e-10	2.8126018943577036e-15	8.03929287926503e-6	-1.6756386011604006e-21	6.565260913340184e-21	4.2751301661832395e-13	2.240741244774724e-12	2.6019073544435156e-12
18500000	0.004995979485992586	1.8084993377360142e-49	7.372777492546506e-67	8.649312939286607e-10	2.8126018943577036e-15	8.03929287926503e-6	-1.6756385134365775e-21	6.565260913340184e-21	4.2751301661832395e-13	2.240741244774724e-12	2.6019073544435156e-12
18600000	0.004995979485992586	1.8084993377360142e-49	7.372777492546506e-67	8.649312939286607e-10	2.8126018943577036e-15	8.03929287926503e-6	-1.6756384257127546e-21	6.565260913340184e-21	4.2751301661832395e-13	2.240741244774724e-12	2.6019073544435156e-12
18700000	0.004995979485992586	1.8084993377360142e-49	7.372777492546506e-67	8.649312939286607e-10	2.8126018943577036e-15	8.03929287926503e-6	-1.6756383379889316e-21	6.565260913340184e-21	4.2751301661832395e-13	2.240741244774724e-12	2.6019073544435156e-12
18800000	0.004995979485992586	1.8084993377360142e-49	7.372777492546506e-67	8.649312939286607e-10	2.8126018943577036e-15	8.03929287926503e-6	-1.6756382502651087e-21	6.565260913340184e-21	4.2751301661832395e-13	2.240741244774724e-12	2.6019073544435156e-12
18900000	0.004995979485992586	1.8084993377360142e-49	7.372777492546506e-67	8.649312939286607e-10	2.8126018943577036e-15	8.03929287926503e-6	-1.6756381625412857e-21	6.565260913340184e-21	4.2751301661832395e-13	2.240741244774724e-12	2.6019073544435156e-12
19000000	0.004995979485992586	1.8084993377360142e-49	7.372777492546506e-67	8.649312939286607e-10	2.8126018943577036e-15	8.03929287926503e-6	-1.6756380748174626e-21	6.565260913340184e-21	4.2751301661832395e-13	2.240741244774724e-12	2.6019073544435156e-12
19100000	0.004995979485992586	1.8084993377360142e-49	7.372777492546506e-67	8.649312939286607e-10	2.8126018943577036e-15	8.03929287926503e-6	-1.6756379870936398e-21	6.565260913340184e-21	4.2751301661832395e-13	2.240741244774724e-12	2.6019073544435156e-12
19200000	0.004995979485992586	1.8084993377360142e-49	7.372777492546506e-67	8.649312939286607e-10	2.8126018943577036e-15	8.03929287926503e-6	-1.6756378993698167e-21	6.565260913340184e-21	4.2751301661832395e-13	2.240741244774724e-12	2.6019073544435156e-12
19300000	0.004995979485992586	1.8084993377360142e-49	7.372777492546506e-67	8.649312939286607e-10	2.8126018943577036e-15	8.03929287926503e-6	-1.6756378116459938e-21	6.565260913340184e-21	4.2751301661832395e-13	2.240741244774724e-12	2.6019073544435156e-12
19400000	0.004995979485992586	1.8084993377360142e-49	7.372777492546506e-67	8.649312939286607e-10	2.8126018943577036e-15	8.03929287926503e-6	-1.6756377239221708e-21	6.565260913340184e-21	4.2751301661832395e-13	2.240741244774724e-12	2.6019073544435156e-12
19500000	0.004995979485992586	1.8084993377360142e-49	7.372777492546506e-67	8.649312939286607e-10	2.8126018943577036e-15	8.03929287926503e-6	-1.675637636198348e-21	6.565260913340184e-21	4.2751301661832395e-13	2.240741244774724e-12	2.6019073544435156e-12
19600000	0.004995979485992586	1.8084993377360142e-49	7.372777492546506e-67	8.649312939286607e-10	2.8126018943577036e-15	8.03929287926503e-6	-1.6756375484745249e-21	6.565260913340184e-21	4.2751301661832395e-13	2.240741244774724e-12	2.6019073544435156e-12
19700000	0.004995979485992586	1.8084993377360142e-49	7.372777492546506e-67	8.649312939286607e-10	2.8126018943577036e-15	8.03929287926503e-6	-1.675637460750702e-21	6.565260913340184e-21	4.2751301661832395e-13	2.240741244774724e-12	2.6019073544435156e-12
19800000	0.004995979485992586	1.8084993377360142e-49	7.372777492546506e-67	8.649312939286608e-10	2.8126018943577036e-15	8.03929287926503e-6	-1.675637373026879e-21	6.565260913340184e-21	4.2751301661832395e-13	2.240741244774724e-12	2.6019073544435156e-12
19900000	0.004995979485992586	1.8084993377360142e-49	7.372777492546506e-67	8.649312939286608e-10	2.8126018943577036e-15	8.03929287926503e-6	-1.675637285303056e-21	6.565260913340184e-21	4.2751301661832395e-13	2.240741244774724e-12	2.6019073544435156e-12
20000000	0.004995979485992586	1.8084993377360142e-49	7.372777492546506e-67	8.649312939286608e-10	2.8126018943577036e-15	8.03929287926503e-6	-1.675637197579233e-21	6.565260913340184e-21	4.2751301661832395e-13	2.240741244774724e-12	2.6019073544435156e-12
20100000	0.004995979485992586	1.8084993377360142e-49	7.372777492546506e-67	8.649312939286608e-10	2.8126018943577036e-15	8.03929287926503e-6	-1.67563710985541e-21	6.565260913340184e-21	4.2751301661832395e-13	2.240741244774724e-12	2.6019073544435156e-12
20200000	0.004995979485992586	1.8084993377360142e-49	7.372777492546506e-67	8.649312939286608e-10	2.8126018943577036e-15	8.03929287926503e-6	-1.6756370221315871e-21	6.565260913340184e-21	4.275130166183239e-13	2.240741244774724e-12	2.6019073544435156e-12
20300000	0.004995979485992586	1.8084993377360142e-49	7.372777492546506e-67	8.649312939286608e-10	2.8126018943577036e-15	8.03929287926503e-6	-1.675636934407764e-21	6.565260913340184e-21	4.275130166183239e-13	2.240741244774724e-12	2.6019073544435156e-12
20400000	0.004995979485992586	1.8084993377360142e-49	7.372777492546506e-67	8.649312939286608e-10	2.8126018943577036e-15	8.03929287926503e-6	-1.6756368466839412e-21	6.565260913340184e-21	4.275130166183239e-13	2.240741244774724e-12	2.6019073544435156e-12
20500000	0.004995979485992586	1.8084993377360142e-49	7.372777492546506e-67	8.649312939286608e-10	2.8126018943577036e-15	8.03929287926503e-6	-1.6756367589601181e-21	6.565260913340184e-21	4.275130166183239e-13	2.240741244774724e-12	2.6019073544435156e-12
20600000	0.004995979485992586	1.8084993377360142e-49	7.372777492546506e-67	8.649312939286608e-10	2.8126018943577036e-15	8.03929287926503e-6	-1.6756366712362953e-21	6.565260913340184e-21	4.275130166183239e-13	2.240741244774724e-12	2.6019073544435156e-12
20700000	0.004995979485992586	1.8084993377360142e-49	7.372777492546506e-67	8.649312939286608e-10	2.8126018943577036e-15	8.03929287926503e-6	-1.6756365835124722e-21	6.565260913340184e-21	4.275130166183239e-13	2.240741244774724e-12	2.6019073544435156e-12
20800000	0.004995979485992586	1.8084993377360142e-49	7.372777492546506e-67	8.649312939286608e-10	2.8126018943577036e-15	8.03929287926503e-6	-1.6756364957886493e-21	6.565260913340184e-21	4.275130166183239e-13	2.240741244774724e-12	2.6019073544435156e-12
20900000	0.004995979485992586	1.8084993377360142e-49	7.372777492546506e-67	8.649312939286608e-10	2.8126018943577036e-15	8.03929287926503e-6	-1.6756364080648263e-21	6.565260913340184e-21	4.275130166183239e-13	2.240741244774724e-12	2.6019073544435156e-12
21000000	0.004995979485992586	1.8084993377360142e-49	7.372777492546506e-67	8.649312939286608e-10	2.8126018943577036e-15	8.03929287926503e-6	-1.6756363203410032e-21	6.565260913340185e-21	4.275130166183239e-13	2.240741244774724e-12	2.6019073544435156e-12
21100000	0.004995979485992586	1.8084993377360142e-49	7.372777492546506e-67	8.649312939286608e-10	2.8126018943577036e-15	8.03929287926503e-6	-1.6756362326171804e-21	6.565260913340185e-21	4.275130166183239e-13	2.240741244774724e-12	2.601907354443516e-12
21200000	0.004995979485992586	1.8084993377360142e-49	7.372777492546506e-67	8.649312939286608e-10	2.8126018943577036e-15	8.03929287926503e-6	-1.6756361448933573e-21	6.565260913340185e-21	4.275130166183239e-13	2.240741244774724e-12	2.601907354443516e-12
21300000	0.004995979485992586	1.8084993377360142e-49	7.372777492546506e-67	8.649312939286608e-10	2.8126018943577036e-15	8.03929287926503e-6	-1.6756360571695345e-21	6.565260913340185e-21	4.275130166183239e-13	2.240741244774724e-12	2.601907354443516e-12
21400000	0.004995979485992586	1.8084993377360142e-49	7.372777492546506e-67	8.649312939286608e-10	2.8126018943577036e-15	8.03929287926503e-6	-1.6756359694457114e-21	6.565260913340185e-21	4.275130166183239e-13	2.240741244774724e-12	2.601907354443516e-12
21500000	0.004995979485992586	1.8084993377360142e-49	7.372777492546506e-67	8.649312939286608e-10	2.8126018943577036e-15	8.03929287926503e-6	-1.6756358817218885e-21	6.565260913340185e-21	4.275130166183239e-13	2.240741244774724e-12	2.601907354443516e-12
21600000	0.004995979485992586	1.8084993377360142e-49	7.372777492546506e-67	8.649312939286608e-10	2.8126018943577036e-15	8.03929287926503e-6	-1.6756357939980655e-21	6.565260913340185e-21	4.275130166183239e-13	2.240741244774724e-12	2.601907354443516e-12
21700000	0.004995979485992586	1.8084993377360142e-49	7.372777492546506e-67	8.649312939286608e-10	2.8126018943577036e-15	8.03929287926503e-6	-1.6756357062742426e-21	6.565260913340185e-21	4.275130166183239e-13	2.240741244774724e-12	2.601907354443516e-12
21800000	0.004995979485992586	1.8084993377360142e-49	7.372777492546506e-67	8.649312939286608e-10	2.8126018943577036e-15	8.03929287926503e-6	-1.6756356185504196e-21	6.565260913340185e-21	4.275130166183239e-13	2.240741244774724e-12	2.601907354443516e-12
21900000	0.004995979485992586	1.8084993377360142e-49	7.372777492546506e-67	8.649312939286608e-10	2.8126018943577036e-15	8.03929287926503e-6	-1.6756355308265965e-21	6.565260913340185e-21	4.275130166183239e-13	2.240741244774724e-12	2.601907354443516e-12
22000000	0.004995979485992586	1.8084993377360142e-49	7.372777492546506e-67	8.649312939286608e-10	2.8126018943577036e-15	8.03929287926503e-6	-1.6756354431027736e-21	6.565260913340185e-21	4.275130166183239e-13	2.240741244774724e-12	2.601907354443516e-12
22100000	0.004995979485992586	1.8084993377360142e-49	7.372777492546506e-67	8.649312939286608e-10	2.8126018943577036e-15	8.03929287926503e-6	-1.6756353553789506e-21	6.565260913340185e-21	4.275130166183239e-13	2.240741244774724e-12	2.601907354443516e-12
22200000	0.004995979485992586	1.8084993377360142e-49	7.372777492546506e-67	8.649312939286608e-10	2.8126018943577036e-15	8.03929287926503e-6	-1.6756352676551277e-21	6.565260913340185e-21	4.275130166183239e-13	2.240741244774724e-12	2.601907354443516e-12
22300000	0.004995979485992586	1.8084993377360142e-49	7.372777492546506e-67	8.649312939286608e-10	2.8126018943577036e-15	8.03929287926503e-6	-1.6756351799313047e-21	6.565260913340185e-21	4.275130166183239e-13	2.240741244774724e-12	2.601907354443516e-12
22400000	0.004995979485992586	1.8084993377360142e-49	7.372777492546506e-67	8.649312939286608e-10	2.8126018943577036e-15	8.03929287926503e-6	-1.6756350922074818e-21	6.565260913340185e-21	4.275130166183239e-13	2.240741244774724e-12	2.601907354443516e-12
22500000	0.004995979485992586	1.8084993377360142e-49	7.372777492546506e-67	8.649312939286608e-10	2.8126018943577036e-15	8.03929287926503e-6	-1.6756350044836588e-21	6.565260913340185e-21	4.275130166183239e-13	2.240741244774724e-12	2.601907354443516e-12
22600000	0.004995979485992586	1.8084993377360142e-49	7.372777492546506e-67	8.649312939286608e-10	2.8126018943577036e-15	8.03929287926503e-6	-1.6756349167598359e-21	6.565260913340185e-21	4.275130166183239e-13	2.240741244774724e-12	2.601907354443516e-12
22700000	0.004995979485992586	1.8084993377360142e-49	7.372777492546506e-67	8.649312939286609e-10	2.8126018943577036e-15	8.03929287926503e-6	-1.6756348290360128e-21	6.565260913340185e-21	4.275130166183239e-13	2.240741244774724e-12	2.601907354443516e-12
22800000	0.004995979485992586	1.8084993377360142e-49	7.372777492546506e-67	8.649312939286609e-10	2.8126018943577036e-15	8.03929287926503e-6	-1.67563474131219e-21	6.565260913340185e-21	4.275130166183239e-13	2.240741244774724e-12	2.601907354443516e-12
22900000	0.004995979485992586	1.8084993377360142e-49	7.372777492546506e-67	8.649312939286609e-10	2.8126018943577036e-15	8.03929287926503e-6	-1.675634653588367e-21	6.565260913340185e-21	4.275130166183239e-13	2.240741244774724e-12	2.601907354443516e-12
23000000	0.004995979485992586	1.8084993377360142e-49	7.372777492546506e-67	8.649312939286609e-10	2.8126018943577036e-15	8.03929287926503e-6	-1.6756345658645439e-21	6.565260913340185e-21	4.275130166183239e-13	2.240741244774724e-12	2.601907354443516e-12
23100000	0.004995979485992586	1.8084993377360142e-49	7.372777492546506e-67	8.649312939286609e-10	2.8126018943577036e-15	8.03929287926503e-6	-1.675634478140721e-21	6.565260913340185e-21	4.275130166183239e-13	2.240741244774724e-12	2.601907354443516e-12
23200000	0.004995979485992586	1.8084993377360142e-49	7.372777492546506e-67	8.649312939286609e-10	2.8126018943577036e-15	8.03929287926503e-6	-1.675634390416898e-21	6.565260913340185e-21	4.275130166183239e-13	2.240741244774724e-12	2.601907354443516e-12
23300000	0.004995979485992586	1.8084993377360142e-49	7.372777492546506e-67	8.649312939286609e-10	2.8126018943577036e-15	8.03929287926503e-6	-1.675634302693075e-21	6.565260913340185e-21	4.275130166183239e-13	2.240741244774724e-12	2.601907354443516e-12
23400000	0.004995979485992586	1.8084993377360142e-49	7.372777492546506e-67	8.649312939286609e-10	2.8126018943577036e-15	8.03929287926503e-6	-1.675634214969252e-21	6.565260913340185e-21	4.275130166183239e-13	2.240741244774724e-12	2.601907354443516e-12
23500000	0.004995979485992586	1.8084993377360142e-49	7.372777492546506e-67	8.649312939286609e-10	2.8126018943577036e-15	8.03929287926503e-6	-1.6756341272454292e-21	6.565260913340185e-21	4.275130166183239e-13	2.240741244774724e-12	2.601907354443516e-12
23600000	0.004995979485992586	1.8084993377360142e-49	7.372777492546506e-67	8.649312939286609e-10	2.8126018943577036e-15	8.03929287926503e-6	-1.6756340395216061e-21	6.565260913340185e-21	4.275130166183239e-13	2.240741244774724e-12	2.601907354443516e-12
23700000	0.004995979485992586	1.8084993377360142e-49	7.372777492546506e-67	8.649312939286609e-10	2.8126018943577036e-15	8.03929287926503e-6	-1.6756339517977832e-21	6.565260913340185e-21	4.275130166183239e-13	2.240741244774724e-12	2.601907354443516e-12
23800000	0.004995979485992586	1.8084993377360142e-49	7.372777492546506e-67	8.649312939286609e-10	2.8126018943577036e-15	8.03929287926503e-6	-1.6756338640739602e-21	6.565260913340185e-21	4.275130166183239e-13	2.240741244774724e-12	2.601907354443516e-12
23900000	0.004995979485992586	1.8084993377360142e-49	7.372777492546506e-67	8.649312939286609e-10	2.8126018943577036e-15	8.03929287926503e-6	-1.6756337763501373e-21	6.565260913340185e-21	4.275130166183239e-13	2.240741244774724e-12	2.601907354443516e-12
24000000	0.004995979485992586	1.8084993377360142e-49	7.372777492546506e-67	8.649312939286609e-10	2.8126018943577036e-15	8.03929287926503e-6	-1.6756336886263143e-21	6.565260913340185e-21	4.275130166183239e-13	2.240741244774724e-12	2.601907354443516e-12
24100000	0.004995979485992586	1.8084993377360142e-49	7.372777492546506e-67	8.649312939286609e-10	2.8126018943577036e-15	8.03929287926503e-6	-1.6756336009024912e-21	6.565260913340185e-21	4.275130166183239e-13	2.240741244774724e-12	2.601907354443516e-12
24200000	0.004995979485992586	1.8084993377360142e-49	7.372777492546506e-67	8.649312939286609e-10	2.8126018943577036e-15	8.03929287926503e-6	-1.6756335131786684e-21	6.565260913340185e-21	4.275130166183239e-13	2.240741244774724e-12	2.601907354443516e-12
24300000	0.004995979485992586	1.8084993377360142e-49	7.372777492546506e-67	8.649312939286609e-10	2.8126018943577036e-15	8.03929287926503e-6	-1.6756334254548453e-21	6.565260913340185e-21	4.275130166183239e-13	2.240741244774724e-12	2.601907354443516e-12
24400000	0.004995979485992586	1.8084993377360142e-49	7.372777492546506e-67	8.649312939286609e-10	2.8126018943577036e-15	8.03929287926503e-6	-1.6756333377310224e-21	6.565260913340185e-21	4.275130166183239e-13	2.240741244774724e-12	2.601907354443516e-12
24500000	0.004995979485992586	1.8084993377360142e-49	7.372777492546506e-67	8.649312939286609e-10	2.8126018943577036e-15	8.03929287926503e-6	-1.6756332500071994e-21	6.565260913340185e-21	4.275130166183239e-13	2.240741244774724e-12	2.601907354443516e-12
24600000	0.004995979485992586	1.8084993377360142e-49	7.372777492546506e-67	8.649312939286609e-10	2.8126018943577036e-15	8.03929287926503e-6	-1.6756331622833765e-21	6.565260913340185e-21	4.275130166183239e-13	2.240741244774724e-12	2.601907354443516e-12
24700000	0.004995979485992586	1.8084993377360142e-49	7.372777492546506e-67	8.649312939286609e-10	2.8126018943577036e-15	8.03929287926503e-6	-1.6756330745595535e-21	6.565260913340185e-21	4.275130166183239e-13	2.240741244774724e-12	2.601907354443516e-12
24800000	0.004995979485992586	1.8084993377360142e-49	7.372777492546506e-67	8.649312939286609e-10	2.8126018943577036e-15	8.03929287926503e-6	-1.6756329868357306e-21	6.565260913340185e-21	4.275130166183239e-13	2.240741244774724e-12	2.601907354443516e-12
24900000	0.004995979485992586	1.8084993377360142e-49	7.372777492546506e-67	8.649312939286609e-10	2.8126018943577036e-15	8.03929287926503e-6	-1.6756328991119075e-21	6.565260913340185e-21	4.275130166183239e-13	2.240741244774724e-12	2.601907354443516e-12
25000000	0.004995979485992586	1.8084993377360142e-49	7.372777492546506e-67	8.649312939286609e-10	2.8126018943577036e-15	8.03929287926503e-6	-1.6756328113880845e-21	6.565260913340185e-21	4.275130166183239e-13	2.240741244774724e-12	2.601907354443516e-12
25100000	0.004995979485992586	1.8084993377360142e-49	7.372777492546506e-67	8.649312939286609e-10	2.8126018943577036e-15	8.03929287926503e-6	-1.6756327236642616e-21	6.565260913340185e-21	4.275130166183239e-13	2.240741244774724e-12	2.601907354443516e-12
25200000	0.004995979485992586	1.8084993377360142e-49	7.372777492546506e-67	8.649312939286609e-10	2.8126018943577036e-15	8.03929287926503e-6	-1.6756326359404386e-21	6.565260913340185e-21	4.275130166183239e-13	2.240741244774724e-12	2.601907354443516e-12
25300000	0.004995979485992586	1.8084993377360142e-49	7.372777492546506e-67	8.649312939286609e-10	2.8126018943577036e-15	8.03929287926503e-6	-1.6756325482166157e-21	6.565260913340185e-21	4.275130166183239e-13	2.240741244774724e-12	2.601907354443516e-12
25400000	0.004995979485992586	1.8084993377360142e-49	7.372777492546506e-67	8.649312939286609e-10	2.8126018943577036e-15	8.03929287926503e-6	-1.6756324604927926e-21	6.565260913340185e-21	4.275130166183239e-13	2.240741244774724e-12	2.601907354443516e-12
25500000	0.004995979485992586	1.8084993377360142e-49	7.372777492546506e-67	8.649312939286609e-10	2.8126018943577036e-15	8.03929287926503e-6	-1.6756323727689698e-21	6.565260913340185e-21	4.275130166183239e-13	2.240741244774724e-12	2.601907354443516e-12
25600000	0.004995979485992586	1.8084993377360142e-49	7.372777492546506e-67	8.649312939286609e-10	2.8126018943577036e-15	8.03929287926503e-6	-1.6756322850451467e-21	6.565260913340185e-21	4.275130166183239e-13	2.240741244774724e-12	2.601907354443516e-12
25700000	0.004995979485992586	1.8084993377360142e-49	7.372777492546506e-67	8.649312939286609e-10	2.8126018943577036e-15	8.03929287926503e-6	-1.6756321973213239e-21	6.565260913340185e-21	4.275130166183239e-13	2.240741244774724e-12	2.601907354443516e-12
25800000	0.004995979485992586	1.8084993377360142e-49	7.372777492546506e-67	8.649312939286609e-10	2.8126018943577036e-15	8.03929287926503e-6	-1.6756321095975008e-21	6.565260913340185e-21	4.275130166183239e-13	2.240741244774724e-12	2.601907354443516e-12
25900000	0.004995979485992586	1.8084993377360142e-49	7.372777492546506e-67	8.649312939286609e-10	2.8126018943577036e-15	8.03929287926503e-6	-1.675632021873678e-21	6.565260913340185e-21	4.275130166183239e-13	2.240741244774724e-12	2.601907354443516e-12
26000000	0.004995979485992586	1.8084993377360142e-49	7.372777492546506e-67	8.649312939286609e-10	2.8126018943577036e-15	8.03929287926503e-6	-1.6756319341498549e-21	6.565260913340185e-21	4.275130166183239e-13	2.240741244774724e-12	2.601907354443516e-12
26100000	0.004995979485992586	1.8084993377360142e-49	7.372777492546506e-67	8.649312939286609e-10	2.8126018943577036e-15	8.03929287926503e-6	-1.6756318464260318e-21	6.565260913340185e-21	4.275130166183239e-13	2.240741244774724e-12	2.601907354443516e-12
26200000	0.004995979485992586	1.8084993377360142e-49	7.372777492546506e-67	8.649312939286609e-10	2.8126018943577036e-15	8.03929287926503e-6	-1.675631758702209e-21	6.565260913340185e-21	4.275130166183239e-13	2.240741244774724e-12	2.601907354443516e-12
26300000	0.004995979485992586	1.8084993377360142e-49	7.372777492546506e-67	8.649312939286609e-10	2.8126018943577036e-15	8.03929287926503e-6	-1.675631670978386e-21	6.565260913340185e-21	4.275130166183239e-13	2.240741244774724e-12	2.601907354443516e-12
26400000	0.004995979485992586	1.8084993377360142e-49	7.372777492546506e-67	8.649312939286609e-10	2.8126018943577036e-15	8.03929287926503e-6	-1.675631583254563e-21	6.565260913340185e-21	4.275130166183239e-13	2.240741244774724e-12	2.601907354443516e-12
26500000	0.004995979485992586	1.8084993377360142e-49	7.372777492546506e-67	8.649312939286609e-10	2.8126018943577036e-15	8.03929287926503e-6	-1.67563149553074e-21	6.565260913340185e-21	4.275130166183239e-13	2.240741244774724e-12	2.601907354443516e-12
26600000	0.004995979485992586	1.8084993377360142e-49	7.372777492546506e-67	8.649312939286609e-10	2.8126018943577036e-15	8.03929287926503e-6	-1.6756314078069171e-21	6.565260913340185e-21	4.275130166183239e-13	2.240741244774724e-12	2.601907354443516e-12
26700000	0.004995979485992586	1.8084993377360142e-49	7.372777492546506e-67	8.649312939286609e-10	2.8126018943577036e-15	8.03929287926503e-6	-1.675631320083094e-21	6.565260913340185e-21	4.275130166183239e-13	2.240741244774724e-12	2.601907354443516e-12
26800000	0.004995979485992586	1.8084993377360142e-49	7.372777492546506e-67	8.649312939286609e-10	2.8126018943577036e-15	8.03929287926503e-6	-1.6756312323592712e-21	6.565260913340185e-21	4.275130166183239e-13	2.240741244774724e-12	2.601907354443516e-12
26900000	0.004995979485992586	1.8084993377360142e-49	7.372777492546506e-67	8.649312939286609e-10	2.8126018943577036e-15	8.03929287926503e-6	-1.6756311446354482e-21	6.565260913340185e-21	4.275130166183239e-13	2.240741244774724e-12	2.601907354443516e-12
27000000	0.004995979485992586	1.8084993377360142e-49	7.372777492546506e-67	8.649312939286609e-10	2.8126018943577036e-15	8.03929287926503e-6	-1.6756310569116253e-21	6.565260913340185e-21	4.275130166183239e-13	2.240741244774724e-12	2.601907354443516e-12
27100000	0.004995979485992586	1.8084993377360142e-49	7.372777492546506e-67	8.649312939286609e-10	2.8126018943577036e-15	8.03929287926503e-6	-1.6756309691878022e-21	6.565260913340185e-21	4.275130166183239e-13	2.240741244774724e-12	2.601907354443516e-12
27200000	0.004995979485992586	1.8084993377360142e-49	7.372777492546506e-67	8.649312939286609e-10	2.8126018943577036e-15	8.03929287926503e-6	-1.6756308814639792e-21	6.565260913340185e-21	4.275130166183239e-13	2.240741244774724e-12	2.601907354443516e-12
27300000	0.004995979485992586	1.8084993377360142e-49	7.372777492546506e-67	8.649312939286609e-10	2.8126018943577036e-15	8.03929287926503e-6	-1.6756307937401563e-21	6.565260913340185e-21	4.275130166183239e-13	2.240741244774724e-12	2.601907354443516e-12
27400000	0.004995979485992586	1.8084993377360142e-49	7.372777492546506e-67	8.649312939286609e-10	2.8126018943577036e-15	8.03929287926503e-6	-1.6756307060163333e-21	6.565260913340185e-21	4.275130166183239e-13	2.240741244774724e-12	2.601907354443516e-12
27500000	0.004995979485992586	1.8084993377360142e-49	7.372777492546506e-67	8.649312939286609e-10	2.8126018943577036e-15	8.03929287926503e-6	-1.6756306182925104e-21	6.565260913340185e-21	4.275130166183239e-13	2.240741244774724e-12	2.601907354443516e-12
27600000	0.004995979485992586	1.8084993377360142e-49	7.372777492546506e-67	8.649312939286609e-10	2.8126018943577036e-15	8.03929287926503e-6	-1.6756305305686874e-21	6.565260913340185e-21	4.275130166183239e-13	2.240741244774724e-12	2.601907354443516e-12
27700000	0.004995979485992586	1.8084993377360142e-49	7.372777492546506e-67	8.649312939286609e-10	2.8126018943577036e-15	8.03929287926503e-6	-1.6756304428448645e-21	6.565260913340185e-21	4.275130166183239e-13	2.240741244774724e-12	2.601907354443516e-12
27800000	0.004995979485992586	1.8084993377360142e-49	7.372777492546506e-67	8.649312939286609e-10	2.8126018943577036e-15	8.03929287926503e-6	-1.6756303551210414e-21	6.565260913340185e-21	4.275130166183239e-13	2.240741244774724e-12	2.601907354443516e-12
27900000	0.004995979485992586	1.8084993377360142e-49	7.372777492546506e-67	8.649312939286609e-10	2.8126018943577036e-15	8.03929287926503e-6	-1.6756302673972186e-21	6.565260913340185e-21	4.275130166183239e-13	2.240741244774724e-12	2.601907354443516e-12
28000000	0.004995979485992586	1.8084993377360142e-49	7.372777492546506e-67	8.649312939286609e-10	2.8126018943577036e-15	8.03929287926503e-6	-1.6756301796733955e-21	6.565260913340185e-21	4.275130166183239e-13	2.240741244774724e-12	2.601907354443516e-12
28100000	0.004995979485992586	1.8084993377360142e-49	7.372777492546506e-67	8.649312939286609e-10	2.8126018943577036e-15	8.03929287926503e-6	-1.6756300919495725e-21	6.565260913340185e-21	4.275130166183239e-13	2.240741244774724e-12	2.601907354443516e-12
28200000	0.004995979485992586	1.8084993377360142e-49	7.372777492546506e-67	8.649312939286609e-10	2.8126018943577036e-15	8.03929287926503e-6	-1.6756300042257496e-21	6.565260913340185e-21	4.275130166183239e-13	2.240741244774724e-12	2.601907354443516e-12
28300000	0.004995979485992586	1.8084993377360142e-49	7.372777492546506e-67	8.649312939286609e-10	2.8126018943577036e-15	8.03929287926503e-6	-1.6756299165019265e-21	6.565260913340185e-21	4.275130166183239e-13	2.240741244774724e-12	2.601907354443516e-12
28400000	0.004995979485992586	1.8084993377360142e-49	7.372777492546506e-67	8.649312939286609e-10	2.8126018943577036e-15	8.03929287926503e-6	-1.6756298287781037e-21	6.565260913340185e-21	4.275130166183239e-13	2.240741244774724e-12	2.601907354443516e-12
28500000	0.004995979485992586	1.8084993377360142e-49	7.372777492546506e-67	8.649312939286609e-10	2.8126018943577036e-15	8.03929287926503e-6	-1.6756297410542806e-21	6.565260913340185e-21	4.275130166183239e-13	2.240741244774724e-12	2.601907354443516e-12
28600000	0.004995979485992586	1.8084993377360142e-49	7.372777492546506e-67	8.649312939286609e-10	2.8126018943577036e-15	8.03929287926503e-6	-1.6756296533304578e-21	6.565260913340185e-21	4.275130166183239e-13	2.240741244774724e-12	2.601907354443516e-12
28700000	0.004995979485992586	1.8084993377360142e-49	7.372777492546506e-67	8.649312939286609e-10	2.8126018943577036e-15	8.03929287926503e-6	-1.6756295656066347e-21	6.565260913340185e-21	4.275130166183239e-13	2.240741244774724e-12	2.601907354443516e-12
28800000	0.004995979485992586	1.8084993377360142e-49	7.372777492546506e-67	8.649312939286609e-10	2.8126018943577036e-15	8.03929287926503e-6	-1.6756294778828118e-21	6.565260913340185e-21	4.275130166183239e-13	2.240741244774724e-12	2.601907354443516e-12
28900000	0.004995979485992586	1.8084993377360142e-49	7.372777492546506e-67	8.649312939286609e-10	2.8126018943577036e-15	8.03929287926503e-6	-1.6756293901589888e-21	6.565260913340185e-21	4.275130166183239e-13	2.240741244774724e-12	2.601907354443516e-12
29000000	0.004995979485992586	1.8084993377360142e-49	7.372777492546506e-67	8.649312939286609e-10	2.8126018943577036e-15	8.03929287926503e-6	-1.6756293024351657e-21	6.565260913340185e-21	4.275130166183239e-13	2.240741244774724e-12	2.601907354443516e-12
29100000	0.004995979485992586	1.8084993377360146e-49	7.372777492546506e-67	8.649312939286609e-10	2.8126018943577036e-15	8.03929287926503e-6	-1.6756292147113429e-21	6.565260913340185e-21	4.275130166183239e-13	2.240741244774724e-12	2.601907354443516e-12
29200000	0.004995979485992586	1.8084993377360146e-49	7.372777492546506e-67	8.649312939286609e-10	2.8126018943577036e-15	8.03929287926503e-6	-1.6756291269875198e-21	6.565260913340185e-21	4.275130166183239e-13	2.240741244774724e-12	2.601907354443516e-12
29300000	0.004995979485992586	1.8084993377360146e-49	7.372777492546506e-67	8.649312939286609e-10	2.8126018943577036e-15	8.03929287926503e-6	-1.675629039263697e-21	6.565260913340185e-21	4.275130166183239e-13	2.240741244774724e-12	2.601907354443516e-12
29400000	0.004995979485992586	1.8084993377360146e-49	7.372777492546506e-67	8.649312939286609e-10	2.8126018943577036e-15	8.03929287926503e-6	-1.6756289515398739e-21	6.565260913340185e-21	4.275130166183239e-13	2.240741244774724e-12	2.601907354443516e-12
29500000	0.004995979485992586	1.8084993377360146e-49	7.372777492546506e-67	8.649312939286609e-10	2.8126018943577036e-15	8.03929287926503e-6	-1.675628863816051e-21	6.565260913340185e-21	4.275130166183239e-13	2.240741244774724e-12	2.601907354443516e-12
29600000	0.004995979485992586	1.8084993377360146e-49	7.372777492546506e-67	8.649312939286609e-10	2.8126018943577036e-15	8.03929287926503e-6	-1.675628776092228e-21	6.565260913340185e-21	4.275130166183239e-13	2.240741244774724e-12	2.601907354443516e-12
29700000	0.004995979485992586	1.8084993377360146e-49	7.372777492546506e-67	8.649312939286609e-10	2.8126018943577036e-15	8.03929287926503e-6	-1.6756286883684051e-21	6.565260913340185e-21	4.275130166183239e-13	2.240741244774724e-12	2.601907354443516e-12
29800000	0.004995979485992586	1.8084993377360146e-49	7.372777492546506e-67	8.649312939286609e-10	2.8126018943577036e-15	8.03929287926503e-6	-1.675628600644582e-21	6.565260913340185e-21	4.275130166183239e-13	2.240741244774724e-12	2.601907354443516e-12
29900000	0.004995979485992586	1.8084993377360146e-49	7.372777492546506e-67	8.649312939286609e-10	2.8126018943577036e-15	8.03929287926503e-6	-1.6756285129207592e-21	6.565260913340185e-21	4.275130166183239e-13	2.240741244774724e-12	2.601907354443516e-12
30000000	0.004995979485992586	1.8084993377360146e-49	7.372777492546506e-67	8.649312939286609e-10	2.8126018943577036e-15	8.03929287926503e-6	-1.6756284251969361e-21	6.565260913340185e-21	4.275130166183239e-13	2.240741244774724e-12	2.601907354443516e-12
30100000	0.004995979485992586	1.8084993377360146e-49	7.372777492546506e-67	8.649312939286609e-10	2.8126018943577036e-15	8.03929287926503e-6	-1.675628337473113e-21	6.565260913340185e-21	4.275130166183239e-13	2.240741244774724e-12	2.601907354443516e-12
30200000	0.004995979485992586	1.8084993377360146e-49	7.372777492546506e-67	8.649312939286609e-10	2.8126018943577036e-15	8.03929287926503e-6	-1.6756282497492902e-21	6.565260913340185e-21	4.275130166183239e-13	2.240741244774724e-12	2.601907354443516e-12
30300000	0.004995979485992586	1.8084993377360146e-49	7.372777492546506e-67	8.649312939286609e-10	2.8126018943577036e-15	8.03929287926503e-6	-1.6756281620254672e-21	6.565260913340185e-21	4.2751301661832395e-13	2.240741244774724e-12	2.601907354443516e-12
30400000	0.004995979485992586	1.8084993377360146e-49	7.372777492546506e-67	8.649312939286609e-10	2.8126018943577036e-15	8.03929287926503e-6	-1.6756280743016443e-21	6.565260913340185e-21	4.2751301661832395e-13	2.240741244774724e-12	2.601907354443516e-12
30500000	0.004995979485992586	1.8084993377360146e-49	7.372777492546506e-67	8.649312939286609e-10	2.8126018943577036e-15	8.03929287926503e-6	-1.6756279865778212e-21	6.565260913340185e-21	4.2751301661832395e-13	2.240741244774724e-12	2.601907354443516e-12
30600000	0.004995979485992586	1.8084993377360146e-49	7.372777492546506e-67	8.649312939286609e-10	2.8126018943577036e-15	8.03929287926503e-6	-1.6756278988539984e-21	6.565260913340185e-21	4.2751301661832395e-13	2.240741244774724e-12	2.601907354443516e-12
30700000	0.004995979485992586	1.8084993377360146e-49	7.372777492546506e-67	8.649312939286609e-10	2.8126018943577036e-15	8.03929287926503e-6	-1.6756278111301753e-21	6.565260913340185e-21	4.2751301661832395e-13	2.240741244774724e-12	2.601907354443516e-12
30800000	0.004995979485992586	1.8084993377360146e-49	7.372777492546506e-67	8.649312939286609e-10	2.8126018943577036e-15	8.03929287926503e-6	-1.6756277234063525e-21	6.565260913340185e-21	4.2751301661832395e-13	2.240741244774724e-12	2.601907354443516e-12
30900000	0.004995979485992586	1.8084993377360146e-49	7.372777492546506e-67	8.649312939286609e-10	2.8126018943577036e-15	8.03929287926503e-6	-1.6756276356825294e-21	6.565260913340185e-21	4.2751301661832395e-13	2.240741244774724e-12	2.601907354443516e-12
31000000	0.004995979485992586	1.8084993377360146e-49	7.372777492546506e-67	8.649312939286609e-10	2.8126018943577036e-15	8.03929287926503e-6	-1.6756275479587064e-21	6.565260913340185e-21	4.2751301661832395e-13	2.240741244774724e-12	2.601907354443516e-12
31100000	0.004995979485992586	1.8084993377360146e-49	7.372777492546506e-67	8.649312939286609e-10	2.8126018943577036e-15	8.03929287926503e-6	-1.6756274602348835e-21	6.565260913340185e-21	4.2751301661832395e-13	2.240741244774724e-12	2.601907354443516e-12
31200000	0.004995979485992586	1.8084993377360146e-49	7.372777492546506e-67	8.649312939286609e-10	2.8126018943577036e-15	8.03929287926503e-6	-1.6756273725110604e-21	6.565260913340185e-21	4.2751301661832395e-13	2.240741244774724e-12	2.601907354443516e-12
31300000	0.004995979485992586	1.8084993377360146e-49	7.372777492546506e-67	8.649312939286609e-10	2.8126018943577036e-15	8.03929287926503e-6	-1.6756272847872376e-21	6.565260913340185e-21	4.2751301661832395e-13	2.240741244774724e-12	2.601907354443516e-12
31400000	0.004995979485992586	1.8084993377360146e-49	7.372777492546506e-67	8.649312939286609e-10	2.8126018943577036e-15	8.03929287926503e-6	-1.6756271970634145e-21	6.565260913340185e-21	4.2751301661832395e-13	2.240741244774724e-12	2.601907354443516e-12
31500000	0.004995979485992586	1.8084993377360146e-49	7.372777492546506e-67	8.649312939286609e-10	2.8126018943577036e-15	8.03929287926503e-6	-1.6756271093395917e-21	6.565260913340185e-21	4.2751301661832395e-13	2.240741244774724e-12	2.601907354443516e-12
31600000	0.004995979485992586	1.8084993377360146e-49	7.372777492546506e-67	8.649312939286609e-10	2.8126018943577036e-15	8.03929287926503e-6	-1.6756270216157686e-21	6.565260913340185e-21	4.2751301661832395e-13	2.240741244774724e-12	2.601907354443516e-12
31700000	0.004995979485992586	1.8084993377360146e-49	7.372777492546506e-67	8.649312939286609e-10	2.8126018943577036e-15	8.03929287926503e-6	-1.6756269338919457e-21	6.565260913340185e-21	4.2751301661832395e-13	2.240741244774724e-12	2.601907354443516e-12
31800000	0.004995979485992586	1.8084993377360146e-49	7.372777492546506e-67	8.649312939286609e-10	2.8126018943577036e-15	8.03929287926503e-6	-1.6756268461681227e-21	6.565260913340185e-21	4.2751301661832395e-13	2.240741244774724e-12	2.601907354443516e-12
31900000	0.004995979485992586	1.8084993377360146e-49	7.372777492546506e-67	8.649312939286609e-10	2.8126018943577036e-15	8.03929287926503e-6	-1.6756267584442996e-21	6.565260913340185e-21	4.2751301661832395e-13	2.240741244774724e-12	2.601907354443516e-12
32000000	0.004995979485992586	1.8084993377360146e-49	7.372777492546506e-67	8.649312939286609e-10	2.8126018943577036e-15	8.03929287926503e-6	-1.6756266707204768e-21	6.565260913340185e-21	4.2751301661832395e-13	2.240741244774724e-12	2.601907354443516e-12
32100000	0.004995979485992586	1.8084993377360146e-49	7.372777492546506e-67	8.649312939286609e-10	2.8126018943577036e-15	8.03929287926503e-6	-1.6756265829966537e-21	6.565260913340185e-21	4.2751301661832395e-13	2.240741244774724e-12	2.601907354443516e-12
32200000	0.004995979485992586	1.8084993377360146e-49	7.372777492546506e-67	8.649312939286609e-10	2.8126018943577036e-15	8.03929287926503e-6	-1.6756264952728308e-21	6.565260913340185e-21	4.2751301661832395e-13	2.240741244774724e-12	2.601907354443516e-12
32300000	0.004995979485992586	1.8084993377360146e-49	7.372777492546506e-67	8.649312939286609e-10	2.8126018943577036e-15	8.03929287926503e-6	-1.6756264075490078e-21	6.565260913340185e-21	4.2751301661832395e-13	2.240741244774724e-12	2.601907354443516e-12
32400000	0.004995979485992586	1.8084993377360146e-49	7.372777492546506e-67	8.649312939286609e-10	2.8126018943577036e-15	8.03929287926503e-6	-1.675626319825185e-21	6.565260913340185e-21	4.2751301661832395e-13	2.240741244774724e-12	2.601907354443516e-12
32500000	0.004995979485992586	1.8084993377360146e-49	7.372777492546506e-67	8.649312939286609e-10	2.8126018943577036e-15	8.03929287926503e-6	-1.6756262321013619e-21	6.565260913340185e-21	4.2751301661832395e-13	2.240741244774724e-12	2.601907354443516e-12
32600000	0.004995979485992586	1.8084993377360146e-49	7.372777492546506e-67	8.649312939286609e-10	2.8126018943577036e-15	8.03929287926503e-6	-1.675626144377539e-21	6.565260913340185e-21	4.2751301661832395e-13	2.240741244774724e-12	2.601907354443516e-12
32700000	0.004995979485992586	1.808499337736015e-49	7.372777492546506e-67	8.649312939286609e-10	2.8126018943577036e-15	8.03929287926503e-6	-1.675626056653716e-21	6.565260913340185e-21	4.2751301661832395e-13	2.240741244774724e-12	2.601907354443516e-12
32800000	0.004995979485992586	1.808499337736015e-49	7.372777492546506e-67	8.649312939286609e-10	2.8126018943577036e-15	8.03929287926503e-6	-1.675625968929893e-21	6.565260913340185e-21	4.2751301661832395e-13	2.240741244774724e-12	2.601907354443516e-12
32900000	0.004995979485992586	1.808499337736015e-49	7.372777492546506e-67	8.649312939286609e-10	2.8126018943577036e-15	8.03929287926503e-6	-1.67562588120607e-21	6.565260913340185e-21	4.2751301661832395e-13	2.240741244774724e-12	2.601907354443516e-12
33000000	0.004995979485992586	1.808499337736015e-49	7.372777492546506e-67	8.649312939286609e-10	2.8126018943577036e-15	8.03929287926503e-6	-1.675625793482247e-21	6.565260913340185e-21	4.2751301661832395e-13	2.240741244774724e-12	2.601907354443516e-12
33100000	0.004995979485992586	1.808499337736015e-49	7.372777492546506e-67	8.649312939286609e-10	2.8126018943577036e-15	8.03929287926503e-6	-1.6756257057584241e-21	6.565260913340185e-21	4.2751301661832395e-13	2.240741244774724e-12	2.601907354443516e-12
33200000	0.004995979485992586	1.808499337736015e-49	7.372777492546506e-67	8.649312939286609e-10	2.8126018943577036e-15	8.03929287926503e-6	-1.675625618034601e-21	6.565260913340185e-21	4.2751301661832395e-13	2.240741244774724e-12	2.601907354443516e-12
33300000	0.004995979485992586	1.808499337736015e-49	7.372777492546506e-67	8.649312939286609e-10	2.8126018943577036e-15	8.03929287926503e-6	-1.6756255303107782e-21	6.565260913340185e-21	4.2751301661832395e-13	2.240741244774724e-12	2.601907354443516e-12
33400000	0.004995979485992586	1.808499337736015e-49	7.372777492546506e-67	8.649312939286609e-10	2.8126018943577036e-15	8.03929287926503e-6	-1.6756254425869551e-21	6.565260913340185e-21	4.2751301661832395e-13	2.240741244774724e-12	2.601907354443516e-12
33500000	0.004995979485992586	1.808499337736015e-49	7.372777492546506e-67	8.649312939286609e-10	2.8126018943577036e-15	8.03929287926503e-6	-1.6756253548631323e-21	6.565260913340185e-21	4.2751301661832395e-13	2.240741244774724e-12	2.601907354443516e-12
33600000	0.004995979485992586	1.808499337736015e-49	7.372777492546506e-67	8.649312939286609e-10	2.8126018943577036e-15	8.03929287926503e-6	-1.6756252671393092e-21	6.565260913340185e-21	4.2751301661832395e-13	2.240741244774724e-12	2.601907354443516e-12
33700000	0.004995979485992586	1.808499337736015e-49	7.372777492546506e-67	8.649312939286609e-10	2.8126018943577036e-15	8.03929287926503e-6	-1.6756251794154864e-21	6.565260913340185e-21	4.2751301661832395e-13	2.240741244774724e-12	2.601907354443516e-12
33800000	0.004995979485992586	1.808499337736015e-49	7.372777492546506e-67	8.649312939286609e-10	2.8126018943577036e-15	8.03929287926503e-6	-1.6756250916916633e-21	6.565260913340185e-21	4.2751301661832395e-13	2.240741244774724e-12	2.601907354443516e-12
33900000	0.004995979485992586	1.808499337736015e-49	7.372777492546506e-67	8.649312939286609e-10	2.8126018943577036e-15	8.03929287926503e-6	-1.6756250039678404e-21	6.565260913340185e-21	4.2751301661832395e-13	2.240741244774724e-12	2.601907354443516e-12
34000000	0.004995979485992586	1.808499337736015e-49	7.372777492546506e-67	8.649312939286609e-10	2.8126018943577036e-15	8.03929287926503e-6	-1.6756249162440174e-21	6.565260913340185e-21	4.2751301661832395e-13	2.240741244774724e-12	2.601907354443516e-12
34100000	0.004995979485992586	1.808499337736015e-49	7.372777492546506e-67	8.649312939286609e-10	2.8126018943577036e-15	8.03929287926503e-6	-1.6756248285201943e-21	6.565260913340185e-21	4.2751301661832395e-13	2.240741244774724e-12	2.601907354443516e-12
34200000	0.004995979485992586	1.808499337736015e-49	7.372777492546506e-67	8.649312939286609e-10	2.8126018943577036e-15	8.03929287926503e-6	-1.6756247407963715e-21	6.565260913340185e-21	4.2751301661832395e-13	2.240741244774724e-12	2.601907354443516e-12
34300000	0.004995979485992586	1.808499337736015e-49	7.372777492546506e-67	8.649312939286609e-10	2.8126018943577036e-15	8.03929287926503e-6	-1.6756246530725484e-21	6.565260913340185e-21	4.2751301661832395e-13	2.240741244774724e-12	2.601907354443516e-12
34400000	0.004995979485992586	1.808499337736015e-49	7.372777492546506e-67	8.649312939286609e-10	2.8126018943577036e-15	8.03929287926503e-6	-1.6756245653487255e-21	6.565260913340185e-21	4.2751301661832395e-13	2.240741244774724e-12	2.601907354443516e-12
34500000	0.004995979485992586	1.808499337736015e-49	7.372777492546506e-67	8.649312939286609e-10	2.8126018943577036e-15	8.03929287926503e-6	-1.6756244776249025e-21	6.565260913340185e-21	4.2751301661832395e-13	2.240741244774724e-12	2.601907354443516e-12
34600000	0.004995979485992586	1.808499337736015e-49	7.372777492546506e-67	8.649312939286609e-10	2.8126018943577036e-15	8.03929287926503e-6	-1.6756243899010796e-21	6.565260913340185e-21	4.2751301661832395e-13	2.240741244774724e-12	2.601907354443516e-12
34700000	0.004995979485992586	1.808499337736015e-49	7.372777492546506e-67	8.649312939286609e-10	2.8126018943577036e-15	8.03929287926503e-6	-1.6756243021772566e-21	6.565260913340185e-21	4.2751301661832395e-13	2.240741244774724e-12	2.601907354443516e-12
34800000	0.004995979485992586	1.808499337736015e-49	7.372777492546506e-67	8.649312939286609e-10	2.8126018943577036e-15	8.03929287926503e-6	-1.6756242144534337e-21	6.565260913340185e-21	4.2751301661832395e-13	2.240741244774724e-12	2.601907354443516e-12
34900000	0.004995979485992586	1.808499337736015e-49	7.372777492546506e-67	8.649312939286609e-10	2.8126018943577036e-15	8.03929287926503e-6	-1.6756241267296107e-21	6.565260913340185e-21	4.2751301661832395e-13	2.240741244774724e-12	2.601907354443516e-12
35000000	0.004995979485992586	1.808499337736015e-49	7.372777492546506e-67	8.649312939286609e-10	2.8126018943577036e-15	8.03929287926503e-6	-1.6756240390057876e-21	6.565260913340185e-21	4.2751301661832395e-13	2.240741244774724e-12	2.601907354443516e-12
35100000	0.004995979485992586	1.808499337736015e-49	7.372777492546506e-67	8.649312939286609e-10	2.8126018943577036e-15	8.03929287926503e-6	-1.6756239512819647e-21	6.565260913340185e-21	4.2751301661832395e-13	2.240741244774724e-12	2.601907354443516e-12
35200000	0.004995979485992586	1.808499337736015e-49	7.372777492546506e-67	8.649312939286609e-10	2.8126018943577036e-15	8.03929287926503e-6	-1.6756238635581417e-21	6.565260913340185e-21	4.2751301661832395e-13	2.240741244774724e-12	2.601907354443516e-12
35300000	0.004995979485992586	1.808499337736015e-49	7.372777492546506e-67	8.649312939286609e-10	2.8126018943577036e-15	8.03929287926503e-6	-1.6756237758343188e-21	6.565260913340185e-21	4.2751301661832395e-13	2.240741244774724e-12	2.601907354443516e-12
35400000	0.004995979485992586	1.808499337736015e-49	7.372777492546506e-67	8.649312939286609e-10	2.8126018943577036e-15	8.03929287926503e-6	-1.6756236881104958e-21	6.565260913340185e-21	4.2751301661832395e-13	2.240741244774724e-12	2.601907354443516e-12
35500000	0.004995979485992586	1.808499337736015e-49	7.372777492546506e-67	8.649312939286609e-10	2.8126018943577036e-15	8.03929287926503e-6	-1.6756236003866729e-21	6.565260913340185e-21	4.2751301661832395e-13	2.240741244774724e-12	2.601907354443516e-12
35600000	0.004995979485992586	1.808499337736015e-49	7.372777492546506e-67	8.649312939286609e-10	2.8126018943577036e-15	8.03929287926503e-6	-1.6756235126628498e-21	6.565260913340185e-21	4.2751301661832395e-13	2.240741244774724e-12	2.601907354443516e-12
35700000	0.004995979485992586	1.808499337736015e-49	7.372777492546506e-67	8.649312939286609e-10	2.8126018943577036e-15	8.03929287926503e-6	-1.675623424939027e-21	6.565260913340185e-21	4.2751301661832395e-13	2.240741244774724e-12	2.601907354443516e-12
35800000	0.004995979485992586	1.808499337736015e-49	7.372777492546506e-67	8.649312939286609e-10	2.8126018943577036e-15	8.03929287926503e-6	-1.675623337215204e-21	6.565260913340185e-21	4.2751301661832395e-13	2.240741244774724e-12	2.601907354443516e-12
35900000	0.004995979485992586	1.808499337736015e-49	7.372777492546506e-67	8.649312939286609e-10	2.8126018943577036e-15	8.03929287926503e-6	-1.675623249491381e-21	6.565260913340185e-21	4.2751301661832395e-13	2.240741244774724e-12	2.601907354443516e-12
36000000	0.004995979485992586	1.808499337736015e-49	7.372777492546506e-67	8.649312939286609e-10	2.8126018943577036e-15	8.03929287926503e-6	-1.675623161767558e-21	6.565260913340185e-21	4.2751301661832395e-13	2.240741244774724e-12	2.601907354443516e-12
36100000	0.004995979485992586	1.808499337736015e-49	7.372777492546506e-67	8.649312939286609e-10	2.8126018943577036e-15	8.03929287926503e-6	-1.675623074043735e-21	6.565260913340185e-21	4.2751301661832395e-13	2.240741244774724e-12	2.601907354443516e-12
36200000	0.004995979485992586	1.808499337736015e-49	7.372777492546506e-67	8.649312939286609e-10	2.8126018943577036e-15	8.03929287926503e-6	-1.675622986319912e-21	6.565260913340185e-21	4.2751301661832395e-13	2.240741244774724e-12	2.601907354443516e-12
36300000	0.004995979485992586	1.808499337736015e-49	7.372777492546506e-67	8.649312939286609e-10	2.8126018943577036e-15	8.03929287926503e-6	-1.675622898596089e-21	6.565260913340185e-21	4.2751301661832395e-13	2.240741244774724e-12	2.601907354443516e-12
36400000	0.004995979485992586	1.808499337736015e-49	7.372777492546506e-67	8.649312939286609e-10	2.8126018943577036e-15	8.03929287926503e-6	-1.6756228108722662e-21	6.565260913340185e-21	4.2751301661832395e-13	2.240741244774724e-12	2.601907354443516e-12
36500000	0.004995979485992586	1.808499337736015e-49	7.372777492546506e-67	8.649312939286609e-10	2.8126018943577036e-15	8.03929287926503e-6	-1.6756227231484431e-21	6.565260913340185e-21	4.2751301661832395e-13	2.240741244774724e-12	2.601907354443516e-12
36600000	0.004995979485992586	1.808499337736015e-49	7.372777492546506e-67	8.649312939286609e-10	2.8126018943577036e-15	8.03929287926503e-6	-1.6756226354246202e-21	6.565260913340185e-21	4.2751301661832395e-13	2.240741244774724e-12	2.601907354443516e-12
36700000	0.004995979485992586	1.808499337736015e-49	7.372777492546506e-67	8.649312939286609e-10	2.8126018943577036e-15	8.03929287926503e-6	-1.6756225477007972e-21	6.565260913340185e-21	4.2751301661832395e-13	2.240741244774724e-12	2.601907354443516e-12
36800000	0.004995979485992586	1.808499337736015e-49	7.372777492546506e-67	8.649312939286609e-10	2.8126018943577036e-15	8.03929287926503e-6	-1.6756224599769743e-21	6.565260913340185e-21	4.2751301661832395e-13	2.240741244774724e-12	2.601907354443516e-12
36900000	0.004995979485992586	1.808499337736015e-49	7.372777492546506e-67	8.649312939286609e-10	2.8126018943577036e-15	8.03929287926503e-6	-1.6756223722531513e-21	6.565260913340185e-21	4.2751301661832395e-13	2.240741244774724e-12	2.601907354443516e-12
37000000	0.004995979485992586	1.808499337736015e-49	7.372777492546506e-67	8.649312939286609e-10	2.8126018943577036e-15	8.03929287926503e-6	-1.6756222845293284e-21	6.565260913340185e-21	4.2751301661832395e-13	2.240741244774724e-12	2.601907354443516e-12
37100000	0.004995979485992586	1.808499337736015e-49	7.372777492546506e-67	8.649312939286609e-10	2.8126018943577036e-15	8.03929287926503e-6	-1.6756221968055054e-21	6.565260913340185e-21	4.2751301661832395e-13	2.240741244774724e-12	2.601907354443516e-12
37200000	0.004995979485992586	1.808499337736015e-49	7.372777492546506e-67	8.649312939286609e-10	2.8126018943577036e-15	8.03929287926503e-6	-1.6756221090816823e-21	6.565260913340185e-21	4.2751301661832395e-13	2.240741244774724e-12	2.601907354443516e-12
37300000	0.004995979485992586	1.808499337736015e-49	7.372777492546506e-67	8.649312939286609e-10	2.8126018943577036e-15	8.03929287926503e-6	-1.6756220213578594e-21	6.565260913340185e-21	4.2751301661832395e-13	2.240741244774724e-12	2.601907354443516e-12
37400000	0.004995979485992586	1.808499337736015e-49	7.372777492546506e-67	8.649312939286609e-10	2.8126018943577036e-15	8.03929287926503e-6	-1.6756219336340364e-21	6.565260913340185e-21	4.2751301661832395e-13	2.240741244774724e-12	2.601907354443516e-12
37500000	0.004995979485992586	1.808499337736015e-49	7.372777492546506e-67	8.649312939286609e-10	2.8126018943577036e-15	8.03929287926503e-6	-1.6756218459102135e-21	6.565260913340185e-21	4.2751301661832395e-13	2.240741244774724e-12	2.601907354443516e-12
37600000	0.004995979485992586	1.808499337736015e-49	7.372777492546506e-67	8.649312939286609e-10	2.8126018943577036e-15	8.03929287926503e-6	-1.6756217581863905e-21	6.565260913340185e-21	4.2751301661832395e-13	2.240741244774724e-12	2.601907354443516e-12
37700000	0.004995979485992586	1.808499337736015e-49	7.372777492546506e-67	8.649312939286609e-10	2.8126018943577036e-15	8.03929287926503e-6	-1.6756216704625676e-21	6.565260913340185e-21	4.2751301661832395e-13	2.240741244774724e-12	2.601907354443516e-12
37800000	0.004995979485992586	1.808499337736015e-49	7.372777492546506e-67	8.649312939286609e-10	2.8126018943577036e-15	8.03929287926503e-6	-1.6756215827387445e-21	6.565260913340185e-21	4.2751301661832395e-13	2.240741244774724e-12	2.601907354443516e-12
37900000	0.004995979485992586	1.808499337736015e-49	7.372777492546506e-67	8.649312939286609e-10	2.8126018943577036e-15	8.03929287926503e-6	-1.6756214950149217e-21	6.565260913340185e-21	4.2751301661832395e-13	2.240741244774724e-12	2.601907354443516e-12
38000000	0.004995979485992586	1.808499337736015e-49	7.372777492546506e-67	8.649312939286609e-10	2.8126018943577036e-15	8.03929287926503e-6	-1.6756214072910986e-21	6.565260913340185e-21	4.2751301661832395e-13	2.240741244774724e-12	2.601907354443516e-12
38100000	0.004995979485992586	1.808499337736015e-49	7.372777492546506e-67	8.649312939286609e-10	2.8126018943577036e-15	8.03929287926503e-6	-1.6756213195672756e-21	6.565260913340185e-21	4.2751301661832395e-13	2.240741244774724e-12	2.601907354443516e-12
38200000	0.004995979485992586	1.808499337736015e-49	7.372777492546506e-67	8.649312939286609e-10	2.8126018943577036e-15	8.03929287926503e-6	-1.6756212318434527e-21	6.565260913340185e-21	4.2751301661832395e-13	2.240741244774724e-12	2.601907354443516e-12
38300000	0.004995979485992586	1.808499337736015e-49	7.372777492546506e-67	8.649312939286608e-10	2.8126018943577036e-15	8.03929287926503e-6	-1.6756211441196297e-21	6.565260913340185e-21	4.2751301661832395e-13	2.240741244774724e-12	2.601907354443516e-12
38400000	0.004995979485992586	1.808499337736015e-49	7.372777492546506e-67	8.649312939286608e-10	2.8126018943577036e-15	8.03929287926503e-6	-1.6756210563958068e-21	6.565260913340185e-21	4.2751301661832395e-13	2.240741244774724e-12	2.601907354443516e-12
38500000	0.004995979485992586	1.808499337736015e-49	7.372777492546506e-67	8.649312939286608e-10	2.8126018943577036e-15	8.03929287926503e-6	-1.6756209686719837e-21	6.565260913340185e-21	4.2751301661832395e-13	2.240741244774724e-12	2.601907354443516e-12
38600000	0.004995979485992586	1.808499337736015e-49	7.372777492546506e-67	8.649312939286608e-10	2.8126018943577036e-15	8.03929287926503e-6	-1.6756208809481609e-21	6.565260913340185e-21	4.2751301661832395e-13	2.240741244774724e-12	2.601907354443516e-12
38700000	0.004995979485992586	1.8084993377360146e-49	7.372777492546506e-67	8.649312939286608e-10	2.8126018943577036e-15	8.03929287926503e-6	-1.6756207932243378e-21	6.565260913340185e-21	4.2751301661832395e-13	2.240741244774724e-12	2.601907354443516e-12
38800000	0.004995979485992586	1.8084993377360146e-49	7.372777492546506e-67	8.649312939286608e-10	2.8126018943577036e-15	8.03929287926503e-6	-1.675620705500515e-21	6.565260913340185e-21	4.2751301661832395e-13	2.240741244774724e-12	2.601907354443516e-12
38900000	0.004995979485992586	1.8084993377360146e-49	7.372777492546506e-67	8.649312939286608e-10	2.8126018943577036e-15	8.03929287926503e-6	-1.6756206177766919e-21	6.565260913340185e-21	4.2751301661832395e-13	2.240741244774724e-12	2.601907354443516e-12
39000000	0.004995979485992586	1.8084993377360146e-49	7.372777492546506e-67	8.649312939286608e-10	2.8126018943577036e-15	8.03929287926503e-6	-1.6756205300528688e-21	6.565260913340185e-21	4.2751301661832395e-13	2.240741244774724e-12	2.601907354443516e-12
39100000	0.004995979485992586	1.8084993377360146e-49	7.372777492546506e-67	8.649312939286608e-10	2.8126018943577036e-15	8.03929287926503e-6	-1.675620442329046e-21	6.565260913340185e-21	4.2751301661832395e-13	2.240741244774724e-12	2.601907354443516e-12
39200000	0.004995979485992586	1.8084993377360146e-49	7.372777492546506e-67	8.649312939286608e-10	2.8126018943577036e-15	8.03929287926503e-6	-1.675620354605223e-21	6.565260913340185e-21	4.2751301661832395e-13	2.240741244774724e-12	2.601907354443516e-12
39300000	0.004995979485992586	1.8084993377360146e-49	7.372777492546505e-67	8.649312939286608e-10	2.8126018943577036e-15	8.03929287926503e-6	-1.6756202668814e-21	6.565260913340185e-21	4.2751301661832395e-13	2.240741244774724e-12	2.601907354443516e-12
39400000	0.004995979485992586	1.8084993377360146e-49	7.372777492546505e-67	8.649312939286608e-10	2.8126018943577036e-15	8.03929287926503e-6	-1.675620179157577e-21	6.565260913340185e-21	4.2751301661832395e-13	2.240741244774724e-12	2.601907354443516e-12
39500000	0.004995979485992586	1.8084993377360146e-49	7.372777492546505e-67	8.649312939286608e-10	2.8126018943577036e-15	8.03929287926503e-6	-1.6756200914337541e-21	6.565260913340185e-21	4.2751301661832395e-13	2.240741244774724e-12	2.601907354443516e-12
39600000	0.004995979485992586	1.8084993377360146e-49	7.372777492546505e-67	8.649312939286608e-10	2.8126018943577036e-15	8.03929287926503e-6	-1.675620003709931e-21	6.565260913340185e-21	4.2751301661832395e-13	2.240741244774724e-12	2.601907354443516e-12
39700000	0.004995979485992586	1.8084993377360146e-49	7.372777492546505e-67	8.649312939286608e-10	2.8126018943577036e-15	8.03929287926503e-6	-1.6756199159861082e-21	6.565260913340185e-21	4.2751301661832395e-13	2.240741244774724e-12	2.601907354443516e-12
39800000	0.004995979485992586	1.8084993377360146e-49	7.372777492546505e-67	8.649312939286608e-10	2.8126018943577036e-15	8.03929287926503e-6	-1.6756198282622852e-21	6.565260913340185e-21	4.2751301661832395e-13	2.240741244774724e-12	2.601907354443516e-12
39900000	0.004995979485992586	1.8084993377360146e-49	7.372777492546505e-67	8.649312939286608e-10	2.8126018943577036e-15	8.03929287926503e-6	-1.6756197405384623e-21	6.565260913340185e-21	4.2751301661832395e-13	2.240741244774724e-12	2.601907354443516e-12
40000000	0.004995979485992586	1.8084993377360146e-49	7.372777492546505e-67	8.649312939286608e-10	2.8126018943577036e-15	8.03929287926503e-6	-1.6756196528146393e-21	6.565260913340185e-21	4.2751301661832395e-13	2.240741244774724e-12	2.6019073544435156e-12
40100000	0.004995979485992586	1.8084993377360146e-49	7.372777492546505e-67	8.649312939286608e-10	2.8126018943577036e-15	8.03929287926503e-6	-1.6756195650908162e-21	6.565260913340185e-21	4.2751301661832395e-13	2.240741244774724e-12	2.6019073544435156e-12
40200000	0.004995979485992586	1.8084993377360146e-49	7.372777492546505e-67	8.649312939286608e-10	2.8126018943577036e-15	8.03929287926503e-6	-1.6756194773669933e-21	6.565260913340185e-21	4.2751301661832395e-13	2.240741244774724e-12	2.6019073544435156e-12
40300000	0.004995979485992586	1.8084993377360146e-49	7.372777492546505e-67	8.649312939286608e-10	2.8126018943577036e-15	8.03929287926503e-6	-1.6756193896431703e-21	6.565260913340185e-21	4.275130166183239e-13	2.240741244774724e-12	2.6019073544435156e-12
40400000	0.004995979485992586	1.8084993377360146e-49	7.372777492546505e-67	8.649312939286608e-10	2.8126018943577036e-15	8.03929287926503e-6	-1.6756193019193474e-21	6.565260913340185e-21	4.275130166183239e-13	2.240741244774724e-12	2.6019073544435156e-12
40500000	0.004995979485992586	1.8084993377360146e-49	7.372777492546505e-67	8.649312939286608e-10	2.8126018943577036e-15	8.03929287926503e-6	-1.6756192141955244e-21	6.565260913340185e-21	4.275130166183239e-13	2.240741244774724e-12	2.6019073544435156e-12
40600000	0.004995979485992586	1.8084993377360146e-49	7.372777492546505e-67	8.649312939286608e-10	2.8126018943577036e-15	8.03929287926503e-6	-1.6756191264717015e-21	6.565260913340185e-21	4.275130166183239e-13	2.240741244774724e-12	2.6019073544435156e-12
40700000	0.004995979485992586	1.8084993377360146e-49	7.372777492546505e-67	8.649312939286608e-10	2.8126018943577036e-15	8.03929287926503e-6	-1.6756190387478784e-21	6.565260913340185e-21	4.275130166183239e-13	2.240741244774724e-12	2.6019073544435156e-12
40800000	0.004995979485992586	1.8084993377360146e-49	7.372777492546505e-67	8.649312939286608e-10	2.8126018943577036e-15	8.03929287926503e-6	-1.6756189510240556e-21	6.565260913340185e-21	4.275130166183239e-13	2.240741244774724e-12	2.6019073544435156e-12
40900000	0.004995979485992586	1.8084993377360142e-49	7.372777492546505e-67	8.649312939286608e-10	2.8126018943577036e-15	8.03929287926503e-6	-1.6756188633002325e-21	6.565260913340185e-21	4.275130166183239e-13	2.240741244774724e-12	2.6019073544435156e-12
41000000	0.004995979485992586	1.8084993377360142e-49	7.372777492546505e-67	8.649312939286608e-10	2.8126018943577036e-15	8.03929287926503e-6	-1.6756187755764095e-21	6.565260913340185e-21	4.275130166183239e-13	2.240741244774724e-12	2.6019073544435156e-12
41100000	0.004995979485992586	1.8084993377360142e-49	7.372777492546505e-67	8.649312939286608e-10	2.8126018943577036e-15	8.03929287926503e-6	-1.6756186878525866e-21	6.565260913340185e-21	4.275130166183239e-13	2.240741244774724e-12	2.6019073544435156e-12
41200000	0.004995979485992586	1.8084993377360142e-49	7.372777492546505e-67	8.649312939286608e-10	2.8126018943577036e-15	8.03929287926503e-6	-1.6756186001287635e-21	6.565260913340185e-21	4.275130166183239e-13	2.240741244774724e-12	2.6019073544435156e-12
41300000	0.004995979485992586	1.8084993377360142e-49	7.372777492546505e-67	8.649312939286608e-10	2.8126018943577036e-15	8.03929287926503e-6	-1.6756185124049407e-21	6.565260913340185e-21	4.275130166183239e-13	2.240741244774724e-12	2.6019073544435156e-12
41400000	0.004995979485992586	1.8084993377360142e-49	7.372777492546505e-67	8.649312939286608e-10	2.8126018943577036e-15	8.03929287926503e-6	-1.6756184246811176e-21	6.565260913340185e-21	4.275130166183239e-13	2.240741244774724e-12	2.6019073544435156e-12
41500000	0.004995979485992586	1.8084993377360142e-49	7.372777492546505e-67	8.649312939286608e-10	2.8126018943577036e-15	8.03929287926503e-6	-1.6756183369572948e-21	6.565260913340185e-21	4.275130166183239e-13	2.240741244774724e-12	2.6019073544435156e-12
41600000	0.004995979485992586	1.8084993377360142e-49	7.372777492546505e-67	8.649312939286608e-10	2.8126018943577036e-15	8.03929287926503e-6	-1.6756182492334717e-21	6.565260913340185e-21	4.275130166183239e-13	2.240741244774724e-12	2.6019073544435156e-12
41700000	0.004995979485992586	1.8084993377360142e-49	7.372777492546505e-67	8.649312939286608e-10	2.8126018943577036e-15	8.03929287926503e-6	-1.6756181615096488e-21	6.565260913340185e-21	4.275130166183239e-13	2.240741244774724e-12	2.6019073544435156e-12
41800000	0.004995979485992586	1.8084993377360142e-49	7.372777492546505e-67	8.649312939286608e-10	2.8126018943577036e-15	8.03929287926503e-6	-1.6756180737858258e-21	6.565260913340185e-21	4.275130166183239e-13	2.240741244774724e-12	2.6019073544435156e-12
41900000	0.004995979485992586	1.8084993377360142e-49	7.372777492546505e-67	8.649312939286608e-10	2.8126018943577036e-15	8.03929287926503e-6	-1.6756179860620027e-21	6.565260913340185e-21	4.275130166183239e-13	2.240741244774724e-12	2.6019073544435156e-12
42000000	0.004995979485992586	1.8084993377360142e-49	7.372777492546505e-67	8.649312939286608e-10	2.8126018943577036e-15	8.03929287926503e-6	-1.6756178983381799e-21	6.565260913340185e-21	4.275130166183239e-13	2.240741244774724e-12	2.6019073544435156e-12
42100000	0.004995979485992586	1.8084993377360142e-49	7.372777492546505e-67	8.649312939286608e-10	2.8126018943577036e-15	8.03929287926503e-6	-1.6756178106143568e-21	6.565260913340185e-21	4.275130166183239e-13	2.240741244774724e-12	2.6019073544435156e-12
42200000	0.004995979485992586	1.8084993377360142e-49	7.372777492546505e-67	8.649312939286608e-10	2.8126018943577036e-15	8.03929287926503e-6	-1.675617722890534e-21	6.565260913340185e-21	4.275130166183239e-13	2.240741244774724e-12	2.6019073544435156e-12
42300000	0.004995979485992586	1.8084993377360142e-49	7.372777492546505e-67	8.649312939286608e-10	2.8126018943577036e-15	8.03929287926503e-6	-1.6756176351667109e-21	6.565260913340185e-21	4.275130166183239e-13	2.240741244774724e-12	2.6019073544435156e-12
42400000	0.004995979485992586	1.8084993377360142e-49	7.372777492546505e-67	8.649312939286608e-10	2.8126018943577036e-15	8.03929287926503e-6	-1.675617547442888e-21	6.565260913340185e-21	4.275130166183239e-13	2.240741244774724e-12	2.6019073544435156e-12
42500000	0.004995979485992586	1.8084993377360142e-49	7.372777492546505e-67	8.649312939286607e-10	2.8126018943577036e-15	8.03929287926503e-6	-1.675617459719065e-21	6.565260913340185e-21	4.275130166183239e-13	2.240741244774724e-12	2.6019073544435156e-12
42600000	0.004995979485992586	1.8084993377360142e-49	7.372777492546505e-67	8.649312939286607e-10	2.8126018943577036e-15	8.03929287926503e-6	-1.6756173719952421e-21	6.565260913340185e-21	4.275130166183239e-13	2.240741244774724e-12	2.6019073544435156e-12
42700000	0.004995979485992586	1.8084993377360142e-49	7.372777492546505e-67	8.649312939286607e-10	2.8126018943577036e-15	8.03929287926503e-6	-1.675617284271419e-21	6.565260913340185e-21	4.275130166183239e-13	2.240741244774724e-12	2.6019073544435156e-12
42800000	0.004995979485992586	1.8084993377360142e-49	7.372777492546505e-67	8.649312939286607e-10	2.8126018943577036e-15	8.03929287926503e-6	-1.6756171965475962e-21	6.565260913340185e-21	4.275130166183239e-13	2.240741244774724e-12	2.6019073544435156e-12
42900000	0.004995979485992586	1.8084993377360142e-49	7.372777492546505e-67	8.649312939286607e-10	2.8126018943577036e-15	8.03929287926503e-6	-1.6756171088237731e-21	6.565260913340185e-21	4.275130166183239e-13	2.240741244774724e-12	2.6019073544435156e-12
43000000	0.004995979485992586	1.8084993377360142e-49	7.372777492546505e-67	8.649312939286607e-10	2.8126018943577036e-15	8.03929287926503e-6	-1.67561702109995e-21	6.565260913340185e-21	4.275130166183239e-13	2.240741244774724e-12	2.6019073544435156e-12
43100000	0.004995979485992586	1.808499337736014e-49	7.372777492546505e-67	8.649312939286607e-10	2.8126018943577036e-15	8.03929287926503e-6	-1.6756169333761272e-21	6.565260913340185e-21	4.275130166183239e-13	2.240741244774724e-12	2.6019073544435156e-12
43200000	0.004995979485992586	1.808499337736014e-49	7.372777492546505e-67	8.649312939286607e-10	2.8126018943577036e-15	8.03929287926503e-6	-1.6756168456523042e-21	6.565260913340185e-21	4.275130166183239e-13	2.240741244774724e-12	2.6019073544435156e-12
43300000	0.004995979485992586	1.808499337736014e-49	7.372777492546505e-67	8.649312939286607e-10	2.8126018943577036e-15	8.03929287926503e-6	-1.6756167579284813e-21	6.565260913340185e-21	4.275130166183239e-13	2.240741244774724e-12	2.6019073544435156e-12
43400000	0.004995979485992586	1.808499337736014e-49	7.372777492546505e-67	8.649312939286607e-10	2.8126018943577036e-15	8.03929287926503e-6	-1.6756166702046583e-21	6.565260913340185e-21	4.275130166183239e-13	2.240741244774724e-12	2.6019073544435156e-12
43500000	0.004995979485992586	1.808499337736014e-49	7.372777492546505e-67	8.649312939286607e-10	2.8126018943577036e-15	8.03929287926503e-6	-1.6756165824808354e-21	6.565260913340185e-21	4.275130166183239e-13	2.240741244774724e-12	2.6019073544435156e-12
43600000	0.004995979485992586	1.808499337736014e-49	7.372777492546505e-67	8.649312939286607e-10	2.8126018943577036e-15	8.03929287926503e-6	-1.6756164947570123e-21	6.565260913340185e-21	4.275130166183239e-13	2.240741244774724e-12	2.6019073544435156e-12
43700000	0.004995979485992586	1.808499337736014e-49	7.372777492546505e-67	8.649312939286607e-10	2.8126018943577036e-15	8.03929287926503e-6	-1.6756164070331895e-21	6.565260913340185e-21	4.275130166183239e-13	2.240741244774724e-12	2.6019073544435156e-12
43800000	0.004995979485992586	1.808499337736014e-49	7.372777492546505e-67	8.649312939286607e-10	2.8126018943577036e-15	8.03929287926503e-6	-1.6756163193093664e-21	6.565260913340185e-21	4.275130166183239e-13	2.240741244774724e-12	2.6019073544435156e-12
43900000	0.004995979485992586	1.808499337736014e-49	7.372777492546505e-67	8.649312939286607e-10	2.8126018943577036e-15	8.03929287926503e-6	-1.6756162315855435e-21	6.565260913340185e-21	4.275130166183239e-13	2.240741244774724e-12	2.6019073544435156e-12
44000000	0.004995979485992586	1.808499337736014e-49	7.372777492546505e-67	8.649312939286607e-10	2.8126018943577036e-15	8.03929287926503e-6	-1.6756161438617205e-21	6.565260913340185e-21	4.275130166183239e-13	2.240741244774724e-12	2.6019073544435156e-12
44100000	0.004995979485992586	1.808499337736014e-49	7.372777492546505e-67	8.649312939286607e-10	2.8126018943577036e-15	8.03929287926503e-6	-1.6756160561378974e-21	6.565260913340185e-21	4.275130166183239e-13	2.240741244774724e-12	2.6019073544435156e-12
44200000	0.004995979485992586	1.808499337736014e-49	7.372777492546505e-67	8.649312939286607e-10	2.8126018943577036e-15	8.03929287926503e-6	-1.6756159684140746e-21	6.565260913340185e-21	4.275130166183239e-13	2.240741244774724e-12	2.6019073544435156e-12
44300000	0.004995979485992586	1.808499337736014e-49	7.372777492546505e-67	8.649312939286607e-10	2.8126018943577036e-15	8.03929287926503e-6	-1.6756158806902515e-21	6.565260913340185e-21	4.275130166183239e-13	2.240741244774724e-12	2.6019073544435156e-12
44400000	0.004995979485992586	1.808499337736014e-49	7.372777492546505e-67	8.649312939286607e-10	2.8126018943577036e-15	8.03929287926503e-6	-1.6756157929664287e-21	6.565260913340185e-21	4.275130166183239e-13	2.240741244774724e-12	2.6019073544435156e-12
44500000	0.004995979485992586	1.808499337736014e-49	7.372777492546505e-67	8.649312939286607e-10	2.8126018943577036e-15	8.03929287926503e-6	-1.6756157052426056e-21	6.565260913340185e-21	4.275130166183239e-13	2.240741244774724e-12	2.6019073544435156e-12
44600000	0.004995979485992586	1.808499337736014e-49	7.372777492546505e-67	8.649312939286607e-10	2.8126018943577036e-15	8.03929287926503e-6	-1.6756156175187827e-21	6.565260913340185e-21	4.275130166183239e-13	2.240741244774724e-12	2.6019073544435156e-12
44700000	0.004995979485992586	1.808499337736014e-49	7.372777492546505e-67	8.649312939286607e-10	2.8126018943577036e-15	8.03929287926503e-6	-1.6756155297949597e-21	6.565260913340185e-21	4.275130166183239e-13	2.240741244774724e-12	2.6019073544435156e-12
44800000	0.004995979485992586	1.808499337736014e-49	7.372777492546505e-67	8.649312939286607e-10	2.8126018943577036e-15	8.03929287926503e-6	-1.6756154420711368e-21	6.565260913340185e-21	4.275130166183239e-13	2.240741244774724e-12	2.6019073544435156e-12
44900000	0.004995979485992586	1.808499337736014e-49	7.372777492546505e-67	8.649312939286607e-10	2.8126018943577036e-15	8.03929287926503e-6	-1.6756153543473138e-21	6.565260913340185e-21	4.275130166183239e-13	2.240741244774724e-12	2.6019073544435156e-12
45000000	0.004995979485992586	1.808499337736014e-49	7.372777492546505e-67	8.649312939286607e-10	2.8126018943577036e-15	8.03929287926503e-6	-1.6756152666234907e-21	6.565260913340185e-21	4.275130166183239e-13	2.240741244774724e-12	2.6019073544435156e-12
45100000	0.004995979485992586	1.808499337736014e-49	7.372777492546505e-67	8.649312939286607e-10	2.8126018943577036e-15	8.03929287926503e-6	-1.6756151788996678e-21	6.565260913340185e-21	4.275130166183239e-13	2.240741244774724e-12	2.6019073544435156e-12
45200000	0.004995979485992586	1.808499337736014e-49	7.372777492546505e-67	8.649312939286607e-10	2.8126018943577036e-15	8.03929287926503e-6	-1.6756150911758448e-21	6.565260913340185e-21	4.275130166183239e-13	2.240741244774724e-12	2.6019073544435156e-12
45300000	0.004995979485992586	1.808499337736014e-49	7.372777492546505e-67	8.649312939286607e-10	2.8126018943577036e-15	8.03929287926503e-6	-1.675615003452022e-21	6.565260913340185e-21	4.275130166183239e-13	2.240741244774724e-12	2.6019073544435156e-12
45400000	0.004995979485992586	1.808499337736014e-49	7.372777492546505e-67	8.649312939286607e-10	2.8126018943577036e-15	8.03929287926503e-6	-1.6756149157281989e-21	6.565260913340185e-21	4.275130166183239e-13	2.240741244774724e-12	2.6019073544435156e-12
45500000	0.004995979485992586	1.808499337736014e-49	7.372777492546505e-67	8.649312939286607e-10	2.8126018943577036e-15	8.03929287926503e-6	-1.675614828004376e-21	6.565260913340185e-21	4.275130166183239e-13	2.240741244774724e-12	2.6019073544435156e-12
45600000	0.004995979485992586	1.808499337736014e-49	7.372777492546505e-67	8.649312939286607e-10	2.8126018943577036e-15	8.03929287926503e-6	-1.675614740280553e-21	6.565260913340185e-21	4.275130166183239e-13	2.240741244774724e-12	2.6019073544435156e-12
45700000	0.004995979485992586	1.808499337736014e-49	7.372777492546505e-67	8.649312939286607e-10	2.8126018943577036e-15	8.03929287926503e-6	-1.67561465255673e-21	6.565260913340185e-21	4.275130166183239e-13	2.240741244774724e-12	2.6019073544435156e-12
45800000	0.004995979485992586	1.808499337736014e-49	7.372777492546505e-67	8.649312939286607e-10	2.8126018943577036e-15	8.03929287926503e-6	-1.675614564832907e-21	6.565260913340185e-21	4.275130166183239e-13	2.240741244774724e-12	2.6019073544435156e-12
45900000	0.004995979485992586	1.808499337736014e-49	7.372777492546505e-67	8.649312939286607e-10	2.8126018943577036e-15	8.03929287926503e-6	-1.6756144771090842e-21	6.565260913340185e-21	4.275130166183239e-13	2.240741244774724e-12	2.6019073544435156e-12
46000000	0.004995979485992586	1.808499337736014e-49	7.372777492546505e-67	8.649312939286607e-10	2.8126018943577036e-15	8.03929287926503e-6	-1.6756143893852611e-21	6.565260913340185e-21	4.275130166183239e-13	2.240741244774724e-12	2.6019073544435156e-12
46100000	0.004995979485992586	1.808499337736014e-49	7.372777492546505e-67	8.649312939286607e-10	2.8126018943577036e-15	8.03929287926503e-6	-1.675614301661438e-21	6.565260913340185e-21	4.275130166183239e-13	2.240741244774724e-12	2.6019073544435156e-12
46200000	0.004995979485992586	1.808499337736014e-49	7.372777492546505e-67	8.649312939286607e-10	2.8126018943577036e-15	8.03929287926503e-6	-1.6756142139376152e-21	6.565260913340185e-21	4.275130166183239e-13	2.240741244774724e-12	2.6019073544435156e-12
46300000	0.004995979485992586	1.808499337736014e-49	7.372777492546505e-67	8.649312939286607e-10	2.8126018943577036e-15	8.03929287926503e-6	-1.6756141262137921e-21	6.565260913340185e-21	4.275130166183239e-13	2.240741244774724e-12	2.6019073544435156e-12
46400000	0.004995979485992586	1.808499337736014e-49	7.372777492546505e-67	8.649312939286607e-10	2.8126018943577036e-15	8.03929287926503e-6	-1.6756140384899693e-21	6.565260913340185e-21	4.275130166183239e-13	2.240741244774724e-12	2.6019073544435156e-12
46500000	0.004995979485992586	1.808499337736014e-49	7.372777492546505e-67	8.649312939286607e-10	2.8126018943577036e-15	8.03929287926503e-6	-1.6756139507661462e-21	6.565260913340185e-21	4.275130166183239e-13	2.240741244774724e-12	2.6019073544435156e-12
46600000	0.004995979485992586	1.808499337736014e-49	7.372777492546505e-67	8.649312939286607e-10	2.8126018943577036e-15	8.03929287926503e-6	-1.6756138630423234e-21	6.565260913340185e-21	4.275130166183239e-13	2.240741244774724e-12	2.6019073544435156e-12
46700000	0.004995979485992586	1.808499337736014e-49	7.372777492546505e-67	8.649312939286607e-10	2.8126018943577036e-15	8.03929287926503e-6	-1.6756137753185003e-21	6.565260913340185e-21	4.275130166183239e-13	2.240741244774724e-12	2.6019073544435156e-12
46800000	0.004995979485992586	1.808499337736014e-49	7.372777492546505e-67	8.649312939286607e-10	2.8126018943577036e-15	8.03929287926503e-6	-1.6756136875946774e-21	6.565260913340185e-21	4.275130166183239e-13	2.240741244774724e-12	2.6019073544435156e-12
46900000	0.004995979485992586	1.808499337736014e-49	7.372777492546505e-67	8.649312939286607e-10	2.8126018943577036e-15	8.03929287926503e-6	-1.6756135998708544e-21	6.565260913340185e-21	4.275130166183239e-13	2.240741244774724e-12	2.6019073544435156e-12
47000000	0.004995979485992586	1.808499337736014e-49	7.372777492546505e-67	8.649312939286607e-10	2.8126018943577036e-15	8.03929287926503e-6	-1.6756135121470315e-21	6.565260913340185e-21	4.275130166183239e-13	2.240741244774724e-12	2.6019073544435156e-12
47100000	0.004995979485992586	1.808499337736014e-49	7.372777492546505e-67	8.649312939286607e-10	2.8126018943577036e-15	8.03929287926503e-6	-1.6756134244232085e-21	6.565260913340185e-21	4.275130166183239e-13	2.240741244774724e-12	2.6019073544435156e-12
47200000	0.004995979485992586	1.808499337736014e-49	7.372777492546505e-67	8.649312939286607e-10	2.8126018943577036e-15	8.03929287926503e-6	-1.6756133366993854e-21	6.565260913340185e-21	4.275130166183239e-13	2.240741244774724e-12	2.6019073544435156e-12
47300000	0.004995979485992586	1.808499337736014e-49	7.372777492546505e-67	8.649312939286607e-10	2.8126018943577036e-15	8.03929287926503e-6	-1.6756132489755626e-21	6.565260913340185e-21	4.275130166183239e-13	2.240741244774724e-12	2.6019073544435156e-12
47400000	0.004995979485992586	1.808499337736014e-49	7.372777492546505e-67	8.649312939286607e-10	2.8126018943577036e-15	8.03929287926503e-6	-1.6756131612517395e-21	6.565260913340185e-21	4.275130166183239e-13	2.240741244774724e-12	2.6019073544435156e-12
47500000	0.004995979485992586	1.808499337736014e-49	7.372777492546505e-67	8.649312939286607e-10	2.8126018943577036e-15	8.03929287926503e-6	-1.6756130735279166e-21	6.565260913340185e-21	4.275130166183239e-13	2.240741244774724e-12	2.6019073544435156e-12
47600000	0.004995979485992586	1.808499337736014e-49	7.372777492546505e-67	8.649312939286607e-10	2.8126018943577036e-15	8.03929287926503e-6	-1.6756129858040936e-21	6.565260913340185e-21	4.275130166183239e-13	2.240741244774724e-12	2.6019073544435156e-12
47700000	0.004995979485992586	1.808499337736014e-49	7.372777492546505e-67	8.649312939286607e-10	2.8126018943577036e-15	8.03929287926503e-6	-1.6756128980802707e-21	6.565260913340185e-21	4.275130166183239e-13	2.240741244774724e-12	2.6019073544435156e-12
47800000	0.004995979485992586	1.808499337736014e-49	7.372777492546505e-67	8.649312939286607e-10	2.8126018943577036e-15	8.03929287926503e-6	-1.6756128103564477e-21	6.565260913340185e-21	4.275130166183239e-13	2.240741244774724e-12	2.6019073544435156e-12
47900000	0.004995979485992586	1.808499337736014e-49	7.372777492546505e-67	8.649312939286607e-10	2.8126018943577036e-15	8.03929287926503e-6	-1.6756127226326248e-21	6.565260913340185e-21	4.275130166183239e-13	2.240741244774724e-12	2.6019073544435156e-12
48000000	0.004995979485992586	1.808499337736014e-49	7.372777492546505e-67	8.649312939286607e-10	2.8126018943577036e-15	8.03929287926503e-6	-1.6756126349088017e-21	6.565260913340185e-21	4.275130166183239e-13	2.240741244774724e-12	2.6019073544435156e-12
48100000	0.004995979485992586	1.808499337736014e-49	7.372777492546505e-67	8.649312939286607e-10	2.8126018943577036e-15	8.03929287926503e-6	-1.6756125471849787e-21	6.565260913340185e-21	4.275130166183239e-13	2.240741244774724e-12	2.6019073544435156e-12
48200000	0.004995979485992586	1.808499337736014e-49	7.372777492546505e-67	8.649312939286607e-10	2.8126018943577036e-15	8.03929287926503e-6	-1.6756124594611558e-21	6.565260913340185e-21	4.275130166183239e-13	2.240741244774724e-12	2.6019073544435156e-12
48300000	0.004995979485992586	1.808499337736014e-49	7.372777492546505e-67	8.649312939286607e-10	2.8126018943577036e-15	8.03929287926503e-6	-1.6756123717373328e-21	6.565260913340185e-21	4.275130166183239e-13	2.240741244774724e-12	2.6019073544435156e-12
48400000	0.004995979485992586	1.808499337736014e-49	7.372777492546505e-67	8.649312939286607e-10	2.8126018943577036e-15	8.03929287926503e-6	-1.6756122840135099e-21	6.565260913340185e-21	4.275130166183239e-13	2.240741244774724e-12	2.6019073544435156e-12
48500000	0.004995979485992586	1.808499337736014e-49	7.372777492546505e-67	8.649312939286607e-10	2.8126018943577036e-15	8.03929287926503e-6	-1.6756121962896868e-21	6.565260913340185e-21	4.275130166183239e-13	2.240741244774724e-12	2.6019073544435156e-12
48600000	0.004995979485992586	1.808499337736014e-49	7.372777492546505e-67	8.649312939286607e-10	2.8126018943577036e-15	8.03929287926503e-6	-1.675612108565864e-21	6.565260913340185e-21	4.275130166183239e-13	2.240741244774724e-12	2.6019073544435156e-12
48700000	0.004995979485992586	1.808499337736014e-49	7.372777492546505e-67	8.649312939286607e-10	2.8126018943577036e-15	8.03929287926503e-6	-1.675612020842041e-21	6.565260913340185e-21	4.275130166183239e-13	2.240741244774724e-12	2.6019073544435156e-12
48800000	0.004995979485992586	1.808499337736014e-49	7.372777492546505e-67	8.649312939286607e-10	2.8126018943577036e-15	8.03929287926503e-6	-1.675611933118218e-21	6.565260913340185e-21	4.275130166183239e-13	2.240741244774724e-12	2.6019073544435156e-12
48900000	0.004995979485992586	1.808499337736014e-49	7.372777492546505e-67	8.649312939286607e-10	2.8126018943577036e-15	8.03929287926503e-6	-1.675611845394395e-21	6.565260913340185e-21	4.275130166183239e-13	2.240741244774724e-12	2.6019073544435156e-12
49000000	0.004995979485992586	1.808499337736014e-49	7.372777492546505e-67	8.649312939286607e-10	2.8126018943577036e-15	8.03929287926503e-6	-1.675611757670572e-21	6.565260913340185e-21	4.275130166183239e-13	2.240741244774724e-12	2.6019073544435156e-12
49100000	0.004995979485992586	1.808499337736014e-49	7.372777492546505e-67	8.649312939286607e-10	2.8126018943577036e-15	8.03929287926503e-6	-1.675611669946749e-21	6.565260913340185e-21	4.275130166183239e-13	2.240741244774724e-12	2.6019073544435156e-12
49200000	0.004995979485992586	1.808499337736014e-49	7.372777492546505e-67	8.649312939286607e-10	2.8126018943577036e-15	8.03929287926503e-6	-1.675611582222926e-21	6.565260913340185e-21	4.275130166183239e-13	2.240741244774724e-12	2.6019073544435156e-12
49300000	0.004995979485992586	1.808499337736014e-49	7.372777492546505e-67	8.649312939286607e-10	2.8126018943577036e-15	8.03929287926503e-6	-1.6756114944991032e-21	6.565260913340185e-21	4.275130166183239e-13	2.240741244774724e-12	2.6019073544435156e-12
49400000	0.004995979485992586	1.808499337736014e-49	7.372777492546505e-67	8.649312939286607e-10	2.8126018943577036e-15	8.03929287926503e-6	-1.6756114067752801e-21	6.565260913340185e-21	4.275130166183239e-13	2.240741244774724e-12	2.6019073544435156e-12
49500000	0.004995979485992586	1.808499337736014e-49	7.372777492546505e-67	8.649312939286607e-10	2.8126018943577036e-15	8.03929287926503e-6	-1.6756113190514573e-21	6.565260913340185e-21	4.275130166183239e-13	2.240741244774724e-12	2.6019073544435156e-12
49600000	0.004995979485992586	1.808499337736014e-49	7.372777492546505e-67	8.649312939286607e-10	2.8126018943577036e-15	8.03929287926503e-6	-1.6756112313276342e-21	6.565260913340185e-21	4.275130166183239e-13	2.240741244774724e-12	2.6019073544435156e-12
49700000	0.004995979485992586	1.808499337736014e-49	7.372777492546505e-67	8.649312939286607e-10	2.8126018943577036e-15	8.03929287926503e-6	-1.6756111436038113e-21	6.565260913340185e-21	4.275130166183239e-13	2.240741244774724e-12	2.6019073544435156e-12
49800000	0.004995979485992586	1.808499337736014e-49	7.372777492546505e-67	8.649312939286607e-10	2.8126018943577036e-15	8.03929287926503e-6	-1.6756110558799883e-21	6.565260913340185e-21	4.275130166183239e-13	2.240741244774724e-12	2.6019073544435156e-12
49900000	0.004995979485992586	1.808499337736014e-49	7.372777492546505e-67	8.649312939286607e-10	2.8126018943577036e-15	8.03929287926503e-6	-1.6756109681561654e-21	6.565260913340185e-21	4.275130166183239e-13	2.240741244774724e-12	2.6019073544435156e-12
50000000	0.004995979485992586	1.808499337736014e-49	7.372777492546505e-67	8.649312939286607e-10	2.8126018943577036e-15	8.03929287926503e-6	-1.6756108804323424e-21	6.565260913340185e-21	4.275130166183239e-13	2.240741244774724e-12	2.6019073544435156e-12
50100000	0.004995979485992586	1.808499337736014e-49	7.372777492546505e-67	8.649312939286607e-10	2.8126018943577036e-15	8.03929287926503e-6	-1.6756107927085193e-21	6.565260913340185e-21	4.275130166183239e-13	2.240741244774724e-12	2.6019073544435156e-12
50200000	0.004995979485992586	1.808499337736014e-49	7.372777492546505e-67	8.649312939286607e-10	2.8126018943577036e-15	8.03929287926503e-6	-1.6756107049846964e-21	6.565260913340185e-21	4.275130166183239e-13	2.240741244774724e-12	2.6019073544435156e-12
50300000	0.004995979485992586	1.808499337736014e-49	7.372777492546505e-67	8.649312939286607e-10	2.8126018943577036e-15	8.03929287926503e-6	-1.6756106172608734e-21	6.565260913340185e-21	4.2751301661832395e-13	2.240741244774724e-12	2.6019073544435156e-12
50400000	0.004995979485992586	1.808499337736014e-49	7.372777492546505e-67	8.649312939286607e-10	2.8126018943577036e-15	8.03929287926503e-6	-1.6756105295370505e-21	6.565260913340185e-21	4.2751301661832395e-13	2.240741244774724e-12	2.6019073544435156e-12
50500000	0.004995979485992586	1.808499337736014e-49	7.372777492546505e-67	8.649312939286607e-10	2.8126018943577036e-15	8.03929287926503e-6	-1.6756104418132275e-21	6.565260913340185e-21	4.2751301661832395e-13	2.240741244774724e-12	2.6019073544435156e-12
50600000	0.004995979485992586	1.808499337736014e-49	7.372777492546505e-67	8.649312939286607e-10	2.8126018943577036e-15	8.03929287926503e-6	-1.6756103540894046e-21	6.565260913340185e-21	4.2751301661832395e-13	2.240741244774724e-12	2.6019073544435156e-12
50700000	0.004995979485992586	1.808499337736014e-49	7.372777492546505e-67	8.649312939286607e-10	2.8126018943577036e-15	8.03929287926503e-6	-1.6756102663655816e-21	6.565260913340185e-21	4.2751301661832395e-13	2.240741244774724e-12	2.6019073544435156e-12
50800000	0.004995979485992586	1.808499337736014e-49	7.372777492546505e-67	8.649312939286607e-10	2.8126018943577036e-15	8.03929287926503e-6	-1.6756101786417587e-21	6.565260913340185e-21	4.2751301661832395e-13	2.240741244774724e-12	2.6019073544435156e-12
50900000	0.004995979485992586	1.808499337736014e-49	7.372777492546505e-67	8.649312939286607e-10	2.8126018943577036e-15	8.03929287926503e-6	-1.6756100909179356e-21	6.565260913340185e-21	4.2751301661832395e-13	2.240741244774724e-12	2.6019073544435156e-12
51000000	0.004995979485992586	1.808499337736014e-49	7.372777492546505e-67	8.649312939286607e-10	2.8126018943577036e-15	8.03929287926503e-6	-1.6756100031941126e-21	6.565260913340185e-21	4.2751301661832395e-13	2.240741244774724e-12	2.6019073544435156e-12
51100000	0.004995979485992586	1.808499337736014e-49	7.372777492546506e-67	8.649312939286607e-10	2.8126018943577036e-15	8.03929287926503e-6	-1.6756099154702897e-21	6.565260913340185e-21	4.2751301661832395e-13	2.240741244774724e-12	2.6019073544435156e-12
51200000	0.004995979485992586	1.808499337736014e-49	7.372777492546506e-67	8.649312939286607e-10	2.8126018943577036e-15	8.03929287926503e-6	-1.6756098277464667e-21	6.565260913340185e-21	4.2751301661832395e-13	2.240741244774724e-12	2.6019073544435156e-12
51300000	0.004995979485992586	1.808499337736014e-49	7.372777492546506e-67	8.649312939286607e-10	2.8126018943577036e-15	8.03929287926503e-6	-1.6756097400226438e-21	6.565260913340185e-21	4.2751301661832395e-13	2.240741244774724e-12	2.6019073544435156e-12
51400000	0.004995979485992586	1.808499337736014e-49	7.372777492546506e-67	8.649312939286607e-10	2.8126018943577036e-15	8.03929287926503e-6	-1.6756096522988207e-21	6.565260913340185e-21	4.2751301661832395e-13	2.240741244774724e-12	2.6019073544435156e-12
51500000	0.004995979485992586	1.808499337736014e-49	7.372777492546506e-67	8.649312939286607e-10	2.8126018943577036e-15	8.03929287926503e-6	-1.6756095645749979e-21	6.565260913340185e-21	4.2751301661832395e-13	2.240741244774724e-12	2.6019073544435156e-12
51600000	0.004995979485992586	1.808499337736014e-49	7.372777492546506e-67	8.649312939286607e-10	2.8126018943577036e-15	8.03929287926503e-6	-1.6756094768511748e-21	6.565260913340185e-21	4.2751301661832395e-13	2.240741244774724e-12	2.6019073544435156e-12
51700000	0.004995979485992586	1.808499337736014e-49	7.372777492546506e-67	8.649312939286608e-10	2.8126018943577036e-15	8.03929287926503e-6	-1.675609389127352e-21	6.565260913340185e-21	4.2751301661832395e-13	2.240741244774724e-12	2.6019073544435156e-12
51800000	0.004995979485992586	1.808499337736014e-49	7.372777492546506e-67	8.649312939286608e-10	2.8126018943577036e-15	8.03929287926503e-6	-1.6756093014035289e-21	6.565260913340185e-21	4.2751301661832395e-13	2.240741244774724e-12	2.6019073544435156e-12
51900000	0.004995979485992586	1.808499337736014e-49	7.372777492546506e-67	8.649312939286608e-10	2.8126018943577036e-15	8.03929287926503e-6	-1.6756092136797059e-21	6.565260913340185e-21	4.2751301661832395e-13	2.240741244774724e-12	2.6019073544435156e-12
52000000	0.004995979485992586	1.8084993377360142e-49	7.372777492546506e-67	8.649312939286608e-10	2.8126018943577036e-15	8.03929287926503e-6	-1.675609125955883e-21	6.565260913340185e-21	4.2751301661832395e-13	2.240741244774724e-12	2.6019073544435156e-12
52100000	0.004995979485992586	1.8084993377360142e-49	7.372777492546506e-67	8.649312939286608e-10	2.8126018943577036e-15	8.03929287926503e-6	-1.67560903823206e-21	6.565260913340185e-21	4.2751301661832395e-13	2.240741244774724e-12	2.6019073544435156e-12
52200000	0.004995979485992586	1.8084993377360142e-49	7.372777492546506e-67	8.649312939286608e-10	2.8126018943577036e-15	8.03929287926503e-6	-1.675608950508237e-21	6.565260913340185e-21	4.2751301661832395e-13	2.240741244774724e-12	2.6019073544435156e-12
52300000	0.004995979485992586	1.8084993377360142e-49	7.372777492546506e-67	8.649312939286608e-10	2.8126018943577036e-15	8.03929287926503e-6	-1.675608862784414e-21	6.565260913340185e-21	4.2751301661832395e-13	2.240741244774724e-12	2.6019073544435156e-12
52400000	0.004995979485992586	1.8084993377360142e-49	7.372777492546506e-67	8.649312939286608e-10	2.8126018943577036e-15	8.03929287926503e-6	-1.6756087750605911e-21	6.565260913340185e-21	4.2751301661832395e-13	2.240741244774724e-12	2.6019073544435156e-12
52500000	0.004995979485992586	1.8084993377360142e-49	7.372777492546506e-67	8.649312939286608e-10	2.8126018943577036e-15	8.03929287926503e-6	-1.6756086873367681e-21	6.565260913340185e-21	4.2751301661832395e-13	2.240741244774724e-12	2.6019073544435156e-12
52600000	0.004995979485992586	1.8084993377360142e-49	7.372777492546506e-67	8.649312939286608e-10	2.8126018943577036e-15	8.03929287926503e-6	-1.6756085996129452e-21	6.565260913340185e-21	4.2751301661832395e-13	2.240741244774724e-12	2.6019073544435156e-12
52700000	0.004995979485992586	1.8084993377360142e-49	7.372777492546506e-67	8.649312939286608e-10	2.8126018943577036e-15	8.03929287926503e-6	-1.6756085118891222e-21	6.565260913340185e-21	4.2751301661832395e-13	2.240741244774724e-12	2.6019073544435156e-12
52800000	0.004995979485992586	1.8084993377360142e-49	7.372777492546506e-67	8.649312939286608e-10	2.8126018943577036e-15	8.03929287926503e-6	-1.6756084241652993e-21	6.565260913340185e-21	4.2751301661832395e-13	2.240741244774724e-12	2.6019073544435156e-12
52900000	0.004995979485992586	1.8084993377360142e-49	7.372777492546506e-67	8.649312939286608e-10	2.8126018943577036e-15	8.03929287926503e-6	-1.6756083364414763e-21	6.565260913340185e-21	4.2751301661832395e-13	2.240741244774724e-12	2.6019073544435156e-12
53000000	0.004995979485992586	1.8084993377360142e-49	7.372777492546506e-67	8.649312939286608e-10	2.8126018943577036e-15	8.03929287926503e-6	-1.6756082487176532e-21	6.565260913340185e-21	4.2751301661832395e-13	2.240741244774724e-12	2.6019073544435156e-12
53100000	0.004995979485992586	1.8084993377360142e-49	7.372777492546506e-67	8.649312939286608e-10	2.8126018943577036e-15	8.03929287926503e-6	-1.6756081609938303e-21	6.565260913340185e-21	4.2751301661832395e-13	2.240741244774724e-12	2.6019073544435156e-12
53200000	0.004995979485992586	1.8084993377360142e-49	7.372777492546506e-67	8.649312939286608e-10	2.8126018943577036e-15	8.03929287926503e-6	-1.6756080732700073e-21	6.565260913340185e-21	4.2751301661832395e-13	2.240741244774724e-12	2.6019073544435156e-12
53300000	0.004995979485992586	1.8084993377360142e-49	7.372777492546506e-67	8.649312939286608e-10	2.8126018943577036e-15	8.03929287926503e-6	-1.6756079855461844e-21	6.565260913340185e-21	4.2751301661832395e-13	2.240741244774724e-12	2.6019073544435156e-12
53400000	0.004995979485992586	1.8084993377360142e-49	7.372777492546506e-67	8.649312939286608e-10	2.8126018943577036e-15	8.03929287926503e-6	-1.6756078978223614e-21	6.565260913340185e-21	4.2751301661832395e-13	2.240741244774724e-12	2.6019073544435156e-12
53500000	0.004995979485992586	1.8084993377360142e-49	7.372777492546506e-67	8.649312939286608e-10	2.8126018943577036e-15	8.03929287926503e-6	-1.6756078100985385e-21	6.565260913340185e-21	4.2751301661832395e-13	2.240741244774724e-12	2.6019073544435156e-12
53600000	0.004995979485992586	1.8084993377360142e-49	7.372777492546506e-67	8.649312939286608e-10	2.8126018943577036e-15	8.03929287926503e-6	-1.6756077223747154e-21	6.565260913340185e-21	4.2751301661832395e-13	2.240741244774724e-12	2.6019073544435156e-12
53700000	0.004995979485992586	1.8084993377360142e-49	7.372777492546506e-67	8.649312939286608e-10	2.8126018943577036e-15	8.03929287926503e-6	-1.6756076346508926e-21	6.565260913340185e-21	4.2751301661832395e-13	2.240741244774724e-12	2.6019073544435156e-12
53800000	0.004995979485992586	1.8084993377360142e-49	7.372777492546506e-67	8.649312939286608e-10	2.8126018943577036e-15	8.03929287926503e-6	-1.6756075469270695e-21	6.565260913340185e-21	4.2751301661832395e-13	2.240741244774724e-12	2.6019073544435156e-12
53900000	0.004995979485992586	1.8084993377360142e-49	7.372777492546506e-67	8.649312939286608e-10	2.8126018943577036e-15	8.03929287926503e-6	-1.6756074592032467e-21	6.565260913340185e-21	4.2751301661832395e-13	2.240741244774724e-12	2.6019073544435156e-12
54000000	0.004995979485992586	1.8084993377360142e-49	7.372777492546506e-67	8.649312939286608e-10	2.8126018943577036e-15	8.03929287926503e-6	-1.6756073714794236e-21	6.565260913340185e-21	4.2751301661832395e-13	2.240741244774724e-12	2.6019073544435156e-12
54100000	0.004995979485992586	1.8084993377360142e-49	7.372777492546506e-67	8.649312939286608e-10	2.8126018943577036e-15	8.03929287926503e-6	-1.6756072837556006e-21	6.565260913340185e-21	4.2751301661832395e-13	2.240741244774724e-12	2.6019073544435156e-12
54200000	0.004995979485992586	1.8084993377360142e-49	7.372777492546506e-67	8.649312939286608e-10	2.8126018943577036e-15	8.03929287926503e-6	-1.6756071960317777e-21	6.565260913340185e-21	4.2751301661832395e-13	2.240741244774724e-12	2.6019073544435156e-12
54300000	0.004995979485992586	1.8084993377360142e-49	7.372777492546506e-67	8.649312939286608e-10	2.8126018943577036e-15	8.03929287926503e-6	-1.6756071083079546e-21	6.565260913340185e-21	4.2751301661832395e-13	2.240741244774724e-12	2.6019073544435156e-12
54400000	0.004995979485992586	1.8084993377360142e-49	7.372777492546506e-67	8.649312939286608e-10	2.8126018943577036e-15	8.03929287926503e-6	-1.6756070205841318e-21	6.565260913340185e-21	4.2751301661832395e-13	2.240741244774724e-12	2.6019073544435156e-12
54500000	0.004995979485992586	1.8084993377360142e-49	7.372777492546506e-67	8.649312939286608e-10	2.8126018943577036e-15	8.03929287926503e-6	-1.6756069328603087e-21	6.565260913340185e-21	4.2751301661832395e-13	2.240741244774724e-12	2.6019073544435156e-12
54600000	0.004995979485992586	1.8084993377360142e-49	7.372777492546506e-67	8.649312939286608e-10	2.8126018943577036e-15	8.03929287926503e-6	-1.6756068451364859e-21	6.565260913340185e-21	4.2751301661832395e-13	2.240741244774724e-12	2.6019073544435156e-12
54700000	0.004995979485992586	1.8084993377360142e-49	7.372777492546506e-67	8.649312939286608e-10	2.8126018943577036e-15	8.03929287926503e-6	-1.6756067574126628e-21	6.565260913340185e-21	4.2751301661832395e-13	2.240741244774724e-12	2.6019073544435156e-12
54800000	0.004995979485992586	1.8084993377360142e-49	7.372777492546506e-67	8.649312939286608e-10	2.8126018943577036e-15	8.03929287926503e-6	-1.67560666968884e-21	6.565260913340185e-21	4.2751301661832395e-13	2.240741244774724e-12	2.6019073544435156e-12
54900000	0.004995979485992586	1.8084993377360142e-49	7.372777492546506e-67	8.649312939286608e-10	2.8126018943577036e-15	8.03929287926503e-6	-1.6756065819650169e-21	6.565260913340185e-21	4.2751301661832395e-13	2.240741244774724e-12	2.6019073544435156e-12
55000000	0.004995979485992586	1.8084993377360142e-49	7.372777492546506e-67	8.649312939286608e-10	2.8126018943577036e-15	8.03929287926503e-6	-1.6756064942411938e-21	6.565260913340185e-21	4.2751301661832395e-13	2.240741244774724e-12	2.6019073544435156e-12
55100000	0.004995979485992586	1.8084993377360142e-49	7.372777492546506e-67	8.649312939286608e-10	2.8126018943577036e-15	8.03929287926503e-6	-1.675606406517371e-21	6.565260913340185e-21	4.2751301661832395e-13	2.240741244774724e-12	2.6019073544435156e-12
55200000	0.004995979485992586	1.8084993377360142e-49	7.372777492546506e-67	8.649312939286608e-10	2.8126018943577036e-15	8.03929287926503e-6	-1.675606318793548e-21	6.565260913340185e-21	4.2751301661832395e-13	2.240741244774724e-12	2.6019073544435156e-12
55300000	0.004995979485992586	1.8084993377360142e-49	7.372777492546506e-67	8.649312939286608e-10	2.8126018943577036e-15	8.03929287926503e-6	-1.675606231069725e-21	6.565260913340185e-21	4.2751301661832395e-13	2.240741244774724e-12	2.6019073544435156e-12
55400000	0.004995979485992586	1.8084993377360142e-49	7.372777492546506e-67	8.649312939286608e-10	2.8126018943577036e-15	8.03929287926503e-6	-1.675606143345902e-21	6.565260913340185e-21	4.2751301661832395e-13	2.240741244774724e-12	2.6019073544435156e-12
55500000	0.004995979485992586	1.8084993377360142e-49	7.372777492546506e-67	8.649312939286608e-10	2.8126018943577036e-15	8.03929287926503e-6	-1.6756060556220791e-21	6.565260913340185e-21	4.2751301661832395e-13	2.240741244774724e-12	2.6019073544435156e-12
55600000	0.004995979485992586	1.8084993377360142e-49	7.372777492546506e-67	8.649312939286608e-10	2.8126018943577036e-15	8.03929287926503e-6	-1.675605967898256e-21	6.565260913340185e-21	4.2751301661832395e-13	2.240741244774724e-12	2.6019073544435156e-12
55700000	0.004995979485992586	1.8084993377360142e-49	7.372777492546506e-67	8.649312939286608e-10	2.8126018943577036e-15	8.03929287926503e-6	-1.6756058801744332e-21	6.565260913340185e-21	4.2751301661832395e-13	2.240741244774724e-12	2.6019073544435156e-12
55800000	0.004995979485992586	1.8084993377360142e-49	7.372777492546506e-67	8.649312939286608e-10	2.8126018943577036e-15	8.03929287926503e-6	-1.6756057924506102e-21	6.565260913340185e-21	4.2751301661832395e-13	2.240741244774724e-12	2.6019073544435156e-12
55900000	0.004995979485992586	1.8084993377360142e-49	7.372777492546506e-67	8.649312939286608e-10	2.8126018943577036e-15	8.03929287926503e-6	-1.6756057047267873e-21	6.565260913340185e-21	4.2751301661832395e-13	2.240741244774724e-12	2.6019073544435156e-12
56000000	0.004995979485992586	1.8084993377360142e-49	7.372777492546506e-67	8.649312939286608e-10	2.8126018943577036e-15	8.03929287926503e-6	-1.6756056170029642e-21	6.565260913340185e-21	4.2751301661832395e-13	2.240741244774724e-12	2.6019073544435156e-12
56100000	0.004995979485992586	1.8084993377360142e-49	7.372777492546506e-67	8.649312939286608e-10	2.8126018943577036e-15	8.03929287926503e-6	-1.6756055292791412e-21	6.565260913340185e-21	4.2751301661832395e-13	2.240741244774724e-12	2.6019073544435156e-12
56200000	0.004995979485992586	1.8084993377360142e-49	7.372777492546506e-67	8.649312939286608e-10	2.8126018943577036e-15	8.03929287926503e-6	-1.6756054415553183e-21	6.565260913340185e-21	4.2751301661832395e-13	2.240741244774724e-12	2.6019073544435156e-12
56300000	0.004995979485992586	1.8084993377360142e-49	7.372777492546506e-67	8.649312939286608e-10	2.8126018943577036e-15	8.03929287926503e-6	-1.6756053538314953e-21	6.565260913340185e-21	4.2751301661832395e-13	2.240741244774724e-12	2.6019073544435156e-12
56400000	0.004995979485992586	1.8084993377360142e-49	7.372777492546506e-67	8.649312939286608e-10	2.8126018943577036e-15	8.03929287926503e-6	-1.6756052661076724e-21	6.565260913340185e-21	4.2751301661832395e-13	2.240741244774724e-12	2.6019073544435156e-12
56500000	0.004995979485992586	1.8084993377360142e-49	7.372777492546506e-67	8.649312939286608e-10	2.8126018943577036e-15	8.03929287926503e-6	-1.6756051783838493e-21	6.565260913340185e-21	4.2751301661832395e-13	2.240741244774724e-12	2.6019073544435156e-12
56600000	0.004995979485992586	1.8084993377360142e-49	7.372777492546506e-67	8.649312939286608e-10	2.8126018943577036e-15	8.03929287926503e-6	-1.6756050906600265e-21	6.565260913340185e-21	4.2751301661832395e-13	2.240741244774724e-12	2.6019073544435156e-12
56700000	0.004995979485992586	1.8084993377360142e-49	7.372777492546506e-67	8.649312939286608e-10	2.8126018943577036e-15	8.03929287926503e-6	-1.6756050029362034e-21	6.565260913340185e-21	4.2751301661832395e-13	2.240741244774724e-12	2.6019073544435156e-12
56800000	0.004995979485992586	1.8084993377360142e-49	7.372777492546506e-67	8.649312939286608e-10	2.8126018943577036e-15	8.03929287926503e-6	-1.6756049152123806e-21	6.565260913340185e-21	4.2751301661832395e-13	2.240741244774724e-12	2.6019073544435156e-12
56900000	0.004995979485992586	1.8084993377360142e-49	7.372777492546506e-67	8.649312939286608e-10	2.8126018943577036e-15	8.03929287926503e-6	-1.6756048274885575e-21	6.565260913340185e-21	4.2751301661832395e-13	2.240741244774724e-12	2.6019073544435156e-12
57000000	0.004995979485992586	1.8084993377360142e-49	7.372777492546506e-67	8.649312939286608e-10	2.8126018943577036e-15	8.03929287926503e-6	-1.6756047397647346e-21	6.565260913340185e-21	4.2751301661832395e-13	2.240741244774724e-12	2.6019073544435156e-12
57100000	0.004995979485992586	1.8084993377360142e-49	7.372777492546506e-67	8.649312939286608e-10	2.8126018943577036e-15	8.03929287926503e-6	-1.6756046520409116e-21	6.565260913340185e-21	4.2751301661832395e-13	2.240741244774724e-12	2.6019073544435156e-12
57200000	0.004995979485992586	1.8084993377360142e-49	7.372777492546506e-67	8.649312939286608e-10	2.8126018943577036e-15	8.03929287926503e-6	-1.6756045643170885e-21	6.565260913340185e-21	4.2751301661832395e-13	2.240741244774724e-12	2.6019073544435156e-12
57300000	0.004995979485992586	1.8084993377360142e-49	7.372777492546506e-67	8.649312939286608e-10	2.8126018943577036e-15	8.03929287926503e-6	-1.6756044765932657e-21	6.565260913340185e-21	4.2751301661832395e-13	2.240741244774724e-12	2.6019073544435156e-12
57400000	0.004995979485992586	1.8084993377360142e-49	7.372777492546506e-67	8.649312939286608e-10	2.8126018943577036e-15	8.03929287926503e-6	-1.6756043888694426e-21	6.565260913340185e-21	4.2751301661832395e-13	2.240741244774724e-12	2.6019073544435156e-12
57500000	0.004995979485992586	1.8084993377360142e-49	7.372777492546506e-67	8.649312939286608e-10	2.8126018943577036e-15	8.03929287926503e-6	-1.6756043011456197e-21	6.565260913340185e-21	4.2751301661832395e-13	2.240741244774724e-12	2.6019073544435156e-12
57600000	0.004995979485992586	1.8084993377360142e-49	7.372777492546506e-67	8.649312939286608e-10	2.8126018943577036e-15	8.03929287926503e-6	-1.6756042134217967e-21	6.565260913340185e-21	4.2751301661832395e-13	2.240741244774724e-12	2.6019073544435156e-12
57700000	0.004995979485992586	1.8084993377360142e-49	7.372777492546506e-67	8.649312939286608e-10	2.8126018943577036e-15	8.03929287926503e-6	-1.6756041256979738e-21	6.565260913340185e-21	4.2751301661832395e-13	2.240741244774724e-12	2.6019073544435156e-12
57800000	0.004995979485992586	1.8084993377360142e-49	7.372777492546506e-67	8.649312939286608e-10	2.8126018943577036e-15	8.03929287926503e-6	-1.6756040379741508e-21	6.565260913340185e-21	4.2751301661832395e-13	2.240741244774724e-12	2.6019073544435156e-12
57900000	0.004995979485992586	1.8084993377360142e-49	7.372777492546506e-67	8.649312939286608e-10	2.8126018943577036e-15	8.03929287926503e-6	-1.675603950250328e-21	6.565260913340185e-21	4.2751301661832395e-13	2.240741244774724e-12	2.6019073544435156e-12
58000000	0.004995979485992586	1.8084993377360142e-49	7.372777492546506e-67	8.649312939286608e-10	2.8126018943577036e-15	8.03929287926503e-6	-1.6756038625265049e-21	6.565260913340185e-21	4.2751301661832395e-13	2.240741244774724e-12	2.6019073544435156e-12
58100000	0.004995979485992586	1.8084993377360142e-49	7.372777492546506e-67	8.649312939286608e-10	2.8126018943577036e-15	8.03929287926503e-6	-1.6756037748026818e-21	6.565260913340185e-21	4.2751301661832395e-13	2.240741244774724e-12	2.6019073544435156e-12
58200000	0.004995979485992586	1.8084993377360142e-49	7.372777492546506e-67	8.649312939286608e-10	2.8126018943577036e-15	8.03929287926503e-6	-1.675603687078859e-21	6.565260913340185e-21	4.2751301661832395e-13	2.240741244774724e-12	2.6019073544435156e-12
58300000	0.004995979485992586	1.8084993377360142e-49	7.372777492546506e-67	8.649312939286608e-10	2.8126018943577036e-15	8.03929287926503e-6	-1.6756035993550359e-21	6.565260913340185e-21	4.2751301661832395e-13	2.240741244774724e-12	2.6019073544435156e-12
58400000	0.004995979485992586	1.8084993377360142e-49	7.372777492546506e-67	8.649312939286608e-10	2.8126018943577036e-15	8.03929287926503e-6	-1.675603511631213e-21	6.565260913340185e-21	4.2751301661832395e-13	2.240741244774724e-12	2.6019073544435156e-12
58500000	0.004995979485992586	1.8084993377360142e-49	7.372777492546506e-67	8.649312939286608e-10	2.8126018943577036e-15	8.03929287926503e-6	-1.67560342390739e-21	6.565260913340185e-21	4.2751301661832395e-13	2.240741244774724e-12	2.6019073544435156e-12
58600000	0.004995979485992586	1.8084993377360142e-49	7.372777492546506e-67	8.649312939286608e-10	2.8126018943577036e-15	8.03929287926503e-6	-1.6756033361835671e-21	6.565260913340185e-21	4.2751301661832395e-13	2.240741244774724e-12	2.6019073544435156e-12
58700000	0.004995979485992586	1.8084993377360142e-49	7.372777492546506e-67	8.649312939286608e-10	2.8126018943577036e-15	8.03929287926503e-6	-1.675603248459744e-21	6.565260913340185e-21	4.2751301661832395e-13	2.240741244774724e-12	2.6019073544435156e-12
58800000	0.004995979485992586	1.8084993377360142e-49	7.372777492546506e-67	8.649312939286608e-10	2.8126018943577036e-15	8.03929287926503e-6	-1.6756031607359212e-21	6.565260913340185e-21	4.2751301661832395e-13	2.240741244774724e-12	2.6019073544435156e-12
58900000	0.004995979485992586	1.8084993377360142e-49	7.372777492546506e-67	8.649312939286608e-10	2.8126018943577036e-15	8.03929287926503e-6	-1.6756030730120981e-21	6.565260913340185e-21	4.2751301661832395e-13	2.240741244774724e-12	2.6019073544435156e-12
59000000	0.004995979485992586	1.8084993377360142e-49	7.372777492546506e-67	8.649312939286608e-10	2.8126018943577036e-15	8.03929287926503e-6	-1.675602985288275e-21	6.565260913340185e-21	4.2751301661832395e-13	2.240741244774724e-12	2.6019073544435156e-12
59100000	0.004995979485992586	1.8084993377360142e-49	7.372777492546506e-67	8.649312939286608e-10	2.8126018943577036e-15	8.03929287926503e-6	-1.6756028975644522e-21	6.565260913340185e-21	4.2751301661832395e-13	2.240741244774724e-12	2.6019073544435156e-12
59200000	0.004995979485992586	1.8084993377360142e-49	7.372777492546506e-67	8.649312939286608e-10	2.8126018943577036e-15	8.03929287926503e-6	-1.6756028098406292e-21	6.565260913340185e-21	4.2751301661832395e-13	2.240741244774724e-12	2.6019073544435156e-12
59300000	0.004995979485992586	1.8084993377360142e-49	7.372777492546506e-67	8.649312939286608e-10	2.8126018943577036e-15	8.03929287926503e-6	-1.6756027221168063e-21	6.565260913340185e-21	4.2751301661832395e-13	2.240741244774724e-12	2.6019073544435156e-12
59400000	0.004995979485992586	1.8084993377360142e-49	7.372777492546506e-67	8.649312939286608e-10	2.8126018943577036e-15	8.03929287926503e-6	-1.6756026343929832e-21	6.565260913340185e-21	4.2751301661832395e-13	2.240741244774724e-12	2.6019073544435156e-12
59500000	0.004995979485992586	1.8084993377360142e-49	7.372777492546506e-67	8.649312939286608e-10	2.8126018943577036e-15	8.03929287926503e-6	-1.6756025466691604e-21	6.565260913340185e-21	4.2751301661832395e-13	2.240741244774724e-12	2.6019073544435156e-12
59600000	0.004995979485992586	1.8084993377360142e-49	7.372777492546506e-67	8.649312939286608e-10	2.8126018943577036e-15	8.03929287926503e-6	-1.6756024589453373e-21	6.565260913340185e-21	4.2751301661832395e-13	2.240741244774724e-12	2.6019073544435156e-12
59700000	0.004995979485992586	1.8084993377360142e-49	7.372777492546506e-67	8.649312939286608e-10	2.8126018943577036e-15	8.03929287926503e-6	-1.6756023712215144e-21	6.565260913340185e-21	4.2751301661832395e-13	2.240741244774724e-12	2.601907354443516e-12
59800000	0.004995979485992586	1.8084993377360142e-49	7.372777492546506e-67	8.649312939286608e-10	2.8126018943577036e-15	8.03929287926503e-6	-1.6756022834976914e-21	6.565260913340185e-21	4.2751301661832395e-13	2.240741244774724e-12	2.601907354443516e-12
59900000	0.004995979485992586	1.8084993377360142e-49	7.372777492546506e-67	8.649312939286608e-10	2.8126018943577036e-15	8.03929287926503e-6	-1.6756021957738685e-21	6.565260913340185e-21	4.2751301661832395e-13	2.240741244774724e-12	2.601907354443516e-12
60000000	0.004995979485992586	1.8084993377360142e-49	7.372777492546506e-67	8.649312939286608e-10	2.8126018943577036e-15	8.03929287926503e-6	-1.6756021080500455e-21	6.565260913340185e-21	4.2751301661832395e-13	2.240741244774724e-12	2.601907354443516e-12
60100000	0.004995979485992586	1.8084993377360142e-49	7.372777492546506e-67	8.649312939286608e-10	2.8126018943577036e-15	8.03929287926503e-6	-1.6756020203262224e-21	6.565260913340185e-21	4.2751301661832395e-13	2.240741244774724e-12	2.601907354443516e-12
60200000	0.004995979485992586	1.8084993377360142e-49	7.372777492546506e-67	8.649312939286608e-10	2.8126018943577036e-15	8.03929287926503e-6	-1.6756019326023996e-21	6.565260913340185e-21	4.275130166183239e-13	2.240741244774724e-12	2.601907354443516e-12
60300000	0.004995979485992586	1.8084993377360142e-49	7.372777492546506e-67	8.649312939286608e-10	2.8126018943577036e-15	8.03929287926503e-6	-1.6756018448785765e-21	6.565260913340185e-21	4.275130166183239e-13	2.240741244774724e-12	2.601907354443516e-12
60400000	0.004995979485992586	1.8084993377360142e-49	7.372777492546506e-67	8.649312939286608e-10	2.8126018943577036e-15	8.03929287926503e-6	-1.6756017571547536e-21	6.565260913340185e-21	4.275130166183239e-13	2.240741244774724e-12	2.601907354443516e-12
60500000	0.004995979485992586	1.8084993377360142e-49	7.372777492546506e-67	8.649312939286608e-10	2.8126018943577036e-15	8.03929287926503e-6	-1.6756016694309306e-21	6.565260913340185e-21	4.275130166183239e-13	2.240741244774724e-12	2.601907354443516e-12
60600000	0.004995979485992586	1.8084993377360142e-49	7.372777492546506e-67	8.649312939286607e-10	2.8126018943577036e-15	8.03929287926503e-6	-1.6756015817071077e-21	6.565260913340185e-21	4.275130166183239e-13	2.240741244774724e-12	2.601907354443516e-12
60700000	0.004995979485992586	1.8084993377360142e-49	7.372777492546506e-67	8.649312939286607e-10	2.8126018943577036e-15	8.03929287926503e-6	-1.6756014939832847e-21	6.565260913340185e-21	4.275130166183239e-13	2.240741244774724e-12	2.601907354443516e-12
60800000	0.004995979485992586	1.808499337736014e-49	7.372777492546506e-67	8.649312939286607e-10	2.8126018943577036e-15	8.03929287926503e-6	-1.6756014062594618e-21	6.565260913340185e-21	4.275130166183239e-13	2.240741244774724e-12	2.601907354443516e-12
60900000	0.004995979485992586	1.808499337736014e-49	7.372777492546506e-67	8.649312939286607e-10	2.8126018943577036e-15	8.03929287926503e-6	-1.6756013185356387e-21	6.565260913340185e-21	4.275130166183239e-13	2.240741244774724e-12	2.601907354443516e-12
61000000	0.004995979485992586	1.808499337736014e-49	7.372777492546506e-67	8.649312939286607e-10	2.8126018943577036e-15	8.03929287926503e-6	-1.6756012308118157e-21	6.565260913340185e-21	4.275130166183239e-13	2.240741244774724e-12	2.601907354443516e-12
61100000	0.004995979485992586	1.808499337736014e-49	7.372777492546506e-67	8.649312939286607e-10	2.8126018943577036e-15	8.03929287926503e-6	-1.6756011430879928e-21	6.565260913340185e-21	4.275130166183239e-13	2.240741244774724e-12	2.601907354443516e-12
61200000	0.004995979485992586	1.808499337736014e-49	7.372777492546506e-67	8.649312939286607e-10	2.8126018943577036e-15	8.03929287926503e-6	-1.6756010553641698e-21	6.565260913340185e-21	4.275130166183239e-13	2.240741244774724e-12	2.601907354443516e-12
61300000	0.004995979485992586	1.808499337736014e-49	7.372777492546506e-67	8.649312939286607e-10	2.8126018943577036e-15	8.03929287926503e-6	-1.675600967640347e-21	6.565260913340185e-21	4.275130166183239e-13	2.240741244774724e-12	2.601907354443516e-12
61400000	0.004995979485992586	1.808499337736014e-49	7.372777492546506e-67	8.649312939286607e-10	2.8126018943577036e-15	8.03929287926503e-6	-1.6756008799165239e-21	6.565260913340185e-21	4.275130166183239e-13	2.240741244774724e-12	2.601907354443516e-12
61500000	0.004995979485992586	1.808499337736014e-49	7.372777492546506e-67	8.649312939286607e-10	2.8126018943577036e-15	8.03929287926503e-6	-1.675600792192701e-21	6.565260913340185e-21	4.275130166183239e-13	2.240741244774724e-12	2.601907354443516e-12
61600000	0.004995979485992586	1.808499337736014e-49	7.372777492546506e-67	8.649312939286607e-10	2.8126018943577036e-15	8.03929287926503e-6	-1.675600704468878e-21	6.565260913340185e-21	4.275130166183239e-13	2.240741244774724e-12	2.601907354443516e-12
61700000	0.004995979485992586	1.808499337736014e-49	7.372777492546506e-67	8.649312939286607e-10	2.8126018943577036e-15	8.03929287926503e-6	-1.675600616745055e-21	6.565260913340185e-21	4.275130166183239e-13	2.240741244774724e-12	2.601907354443516e-12
61800000	0.004995979485992586	1.808499337736014e-49	7.372777492546506e-67	8.649312939286607e-10	2.8126018943577036e-15	8.03929287926503e-6	-1.675600529021232e-21	6.565260913340185e-21	4.275130166183239e-13	2.240741244774724e-12	2.601907354443516e-12
61900000	0.004995979485992586	1.808499337736014e-49	7.372777492546506e-67	8.649312939286607e-10	2.8126018943577036e-15	8.03929287926503e-6	-1.675600441297409e-21	6.565260913340185e-21	4.275130166183239e-13	2.240741244774724e-12	2.601907354443516e-12
62000000	0.004995979485992586	1.808499337736014e-49	7.372777492546506e-67	8.649312939286607e-10	2.8126018943577036e-15	8.03929287926503e-6	-1.6756003535735861e-21	6.565260913340185e-21	4.275130166183239e-13	2.240741244774724e-12	2.601907354443516e-12
62100000	0.004995979485992586	1.808499337736014e-49	7.372777492546506e-67	8.649312939286607e-10	2.8126018943577036e-15	8.03929287926503e-6	-1.675600265849763e-21	6.565260913340185e-21	4.275130166183239e-13	2.240741244774724e-12	2.601907354443516e-12
62200000	0.004995979485992586	1.808499337736014e-49	7.372777492546506e-67	8.649312939286607e-10	2.8126018943577036e-15	8.03929287926503e-6	-1.6756001781259402e-21	6.565260913340185e-21	4.275130166183239e-13	2.240741244774724e-12	2.601907354443516e-12
62300000	0.004995979485992586	1.808499337736014e-49	7.372777492546506e-67	8.649312939286607e-10	2.8126018943577036e-15	8.03929287926503e-6	-1.6756000904021171e-21	6.565260913340185e-21	4.275130166183239e-13	2.240741244774724e-12	2.601907354443516e-12
62400000	0.004995979485992586	1.808499337736014e-49	7.372777492546506e-67	8.649312939286607e-10	2.8126018943577036e-15	8.03929287926503e-6	-1.6756000026782943e-21	6.565260913340185e-21	4.275130166183239e-13	2.240741244774724e-12	2.601907354443516e-12
62500000	0.004995979485992586	1.808499337736014e-49	7.372777492546506e-67	8.649312939286607e-10	2.8126018943577036e-15	8.03929287926503e-6	-1.6755999149544712e-21	6.565260913340185e-21	4.275130166183239e-13	2.240741244774724e-12	2.601907354443516e-12
62600000	0.004995979485992586	1.808499337736014e-49	7.372777492546506e-67	8.649312939286607e-10	2.8126018943577036e-15	8.03929287926503e-6	-1.6755998272306483e-21	6.565260913340185e-21	4.275130166183239e-13	2.240741244774724e-12	2.601907354443516e-12
62700000	0.004995979485992586	1.808499337736014e-49	7.372777492546506e-67	8.649312939286607e-10	2.8126018943577036e-15	8.03929287926503e-6	-1.6755997395068253e-21	6.565260913340185e-21	4.275130166183239e-13	2.240741244774724e-12	2.601907354443516e-12
62800000	0.004995979485992586	1.808499337736014e-49	7.372777492546506e-67	8.649312939286607e-10	2.8126018943577036e-15	8.03929287926503e-6	-1.6755996517830024e-21	6.565260913340185e-21	4.275130166183239e-13	2.240741244774724e-12	2.601907354443516e-12
62900000	0.004995979485992586	1.808499337736014e-49	7.372777492546506e-67	8.649312939286607e-10	2.8126018943577036e-15	8.03929287926503e-6	-1.6755995640591794e-21	6.565260913340185e-21	4.275130166183239e-13	2.240741244774724e-12	2.601907354443516e-12
63000000	0.004995979485992586	1.808499337736014e-49	7.372777492546506e-67	8.649312939286607e-10	2.8126018943577036e-15	8.03929287926503e-6	-1.6755994763353563e-21	6.565260913340185e-21	4.275130166183239e-13	2.240741244774724e-12	2.601907354443516e-12
63100000	0.004995979485992586	1.808499337736014e-49	7.372777492546506e-67	8.649312939286607e-10	2.8126018943577036e-15	8.03929287926503e-6	-1.6755993886115335e-21	6.565260913340185e-21	4.275130166183239e-13	2.240741244774724e-12	2.601907354443516e-12
63200000	0.004995979485992586	1.808499337736014e-49	7.372777492546506e-67	8.649312939286607e-10	2.8126018943577036e-15	8.03929287926503e-6	-1.6755993008877104e-21	6.565260913340185e-21	4.275130166183239e-13	2.240741244774724e-12	2.601907354443516e-12
63300000	0.004995979485992586	1.808499337736014e-49	7.372777492546506e-67	8.649312939286607e-10	2.8126018943577036e-15	8.03929287926503e-6	-1.6755992131638875e-21	6.565260913340185e-21	4.275130166183239e-13	2.240741244774724e-12	2.601907354443516e-12
63400000	0.004995979485992586	1.808499337736014e-49	7.372777492546506e-67	8.649312939286607e-10	2.8126018943577036e-15	8.03929287926503e-6	-1.6755991254400645e-21	6.565260913340185e-21	4.275130166183239e-13	2.240741244774724e-12	2.601907354443516e-12
63500000	0.004995979485992586	1.808499337736014e-49	7.372777492546506e-67	8.649312939286607e-10	2.8126018943577036e-15	8.03929287926503e-6	-1.6755990377162416e-21	6.565260913340185e-21	4.275130166183239e-13	2.240741244774724e-12	2.601907354443516e-12
63600000	0.004995979485992586	1.808499337736014e-49	7.372777492546506e-67	8.649312939286607e-10	2.8126018943577036e-15	8.03929287926503e-6	-1.6755989499924186e-21	6.565260913340185e-21	4.275130166183239e-13	2.240741244774724e-12	2.601907354443516e-12
63700000	0.004995979485992586	1.808499337736014e-49	7.372777492546506e-67	8.649312939286607e-10	2.8126018943577036e-15	8.03929287926503e-6	-1.6755988622685957e-21	6.565260913340185e-21	4.275130166183239e-13	2.240741244774724e-12	2.601907354443516e-12
63800000	0.004995979485992586	1.808499337736014e-49	7.372777492546506e-67	8.649312939286607e-10	2.8126018943577036e-15	8.03929287926503e-6	-1.6755987745447726e-21	6.565260913340185e-21	4.275130166183239e-13	2.240741244774724e-12	2.601907354443516e-12
63900000	0.004995979485992586	1.808499337736014e-49	7.372777492546506e-67	8.649312939286607e-10	2.8126018943577036e-15	8.03929287926503e-6	-1.6755986868209498e-21	6.565260913340185e-21	4.275130166183239e-13	2.240741244774724e-12	2.601907354443516e-12
64000000	0.004995979485992586	1.808499337736014e-49	7.372777492546506e-67	8.649312939286607e-10	2.8126018943577036e-15	8.03929287926503e-6	-1.6755985990971267e-21	6.565260913340185e-21	4.275130166183239e-13	2.240741244774724e-12	2.601907354443516e-12
64100000	0.004995979485992586	1.808499337736014e-49	7.372777492546506e-67	8.649312939286607e-10	2.8126018943577036e-15	8.03929287926503e-6	-1.6755985113733037e-21	6.565260913340185e-21	4.275130166183239e-13	2.240741244774724e-12	2.601907354443516e-12
64200000	0.004995979485992586	1.808499337736014e-49	7.372777492546506e-67	8.649312939286607e-10	2.8126018943577036e-15	8.03929287926503e-6	-1.6755984236494808e-21	6.565260913340185e-21	4.275130166183239e-13	2.240741244774724e-12	2.601907354443516e-12
64300000	0.004995979485992586	1.808499337736014e-49	7.372777492546506e-67	8.649312939286607e-10	2.8126018943577036e-15	8.03929287926503e-6	-1.6755983359256577e-21	6.565260913340185e-21	4.275130166183239e-13	2.240741244774724e-12	2.601907354443516e-12
64400000	0.004995979485992586	1.808499337736014e-49	7.372777492546506e-67	8.649312939286607e-10	2.8126018943577036e-15	8.03929287926503e-6	-1.6755982482018349e-21	6.565260913340185e-21	4.275130166183239e-13	2.240741244774724e-12	2.601907354443516e-12
64500000	0.004995979485992586	1.808499337736014e-49	7.372777492546506e-67	8.649312939286607e-10	2.8126018943577036e-15	8.03929287926503e-6	-1.6755981604780118e-21	6.565260913340185e-21	4.275130166183239e-13	2.240741244774724e-12	2.601907354443516e-12
64600000	0.004995979485992586	1.808499337736014e-49	7.372777492546506e-67	8.649312939286607e-10	2.8126018943577036e-15	8.03929287926503e-6	-1.675598072754189e-21	6.565260913340185e-21	4.275130166183239e-13	2.240741244774724e-12	2.601907354443516e-12
64700000	0.004995979485992586	1.808499337736014e-49	7.372777492546506e-67	8.649312939286607e-10	2.8126018943577036e-15	8.03929287926503e-6	-1.675597985030366e-21	6.565260913340185e-21	4.275130166183239e-13	2.240741244774724e-12	2.601907354443516e-12
64800000	0.004995979485992586	1.808499337736014e-49	7.372777492546506e-67	8.649312939286607e-10	2.8126018943577036e-15	8.03929287926503e-6	-1.675597897306543e-21	6.565260913340185e-21	4.275130166183239e-13	2.240741244774724e-12	2.601907354443516e-12
64900000	0.004995979485992586	1.808499337736014e-49	7.372777492546506e-67	8.649312939286607e-10	2.8126018943577036e-15	8.03929287926503e-6	-1.67559780958272e-21	6.565260913340185e-21	4.275130166183239e-13	2.240741244774724e-12	2.601907354443516e-12
65000000	0.004995979485992586	1.808499337736014e-49	7.372777492546506e-67	8.649312939286607e-10	2.8126018943577036e-15	8.03929287926503e-6	-1.675597721858897e-21	6.565260913340185e-21	4.275130166183239e-13	2.240741244774724e-12	2.601907354443516e-12
65100000	0.004995979485992586	1.808499337736014e-49	7.372777492546506e-67	8.649312939286607e-10	2.8126018943577036e-15	8.03929287926503e-6	-1.675597634135074e-21	6.565260913340185e-21	4.275130166183239e-13	2.240741244774724e-12	2.601907354443516e-12
65200000	0.004995979485992586	1.808499337736014e-49	7.372777492546506e-67	8.649312939286607e-10	2.8126018943577036e-15	8.03929287926503e-6	-1.675597546411251e-21	6.565260913340185e-21	4.275130166183239e-13	2.240741244774724e-12	2.601907354443516e-12
65300000	0.004995979485992586	1.808499337736014e-49	7.372777492546506e-67	8.649312939286607e-10	2.8126018943577036e-15	8.03929287926503e-6	-1.6755974586874282e-21	6.565260913340185e-21	4.275130166183239e-13	2.240741244774724e-12	2.601907354443516e-12
65400000	0.004995979485992586	1.808499337736014e-49	7.372777492546506e-67	8.649312939286607e-10	2.8126018943577036e-15	8.03929287926503e-6	-1.6755973709636051e-21	6.565260913340185e-21	4.275130166183239e-13	2.240741244774724e-12	2.601907354443516e-12
65500000	0.004995979485992586	1.808499337736014e-49	7.372777492546506e-67	8.649312939286607e-10	2.8126018943577036e-15	8.03929287926503e-6	-1.6755972832397822e-21	6.565260913340185e-21	4.275130166183239e-13	2.240741244774724e-12	2.601907354443516e-12
65600000	0.004995979485992586	1.808499337736014e-49	7.372777492546506e-67	8.649312939286607e-10	2.8126018943577036e-15	8.03929287926503e-6	-1.6755971955159592e-21	6.565260913340185e-21	4.275130166183239e-13	2.240741244774724e-12	2.601907354443516e-12
65700000	0.004995979485992586	1.808499337736014e-49	7.372777492546506e-67	8.649312939286607e-10	2.8126018943577036e-15	8.03929287926503e-6	-1.6755971077921363e-21	6.565260913340185e-21	4.275130166183239e-13	2.240741244774724e-12	2.601907354443516e-12
65800000	0.004995979485992586	1.808499337736014e-49	7.372777492546506e-67	8.649312939286607e-10	2.8126018943577036e-15	8.03929287926503e-6	-1.6755970200683133e-21	6.565260913340185e-21	4.275130166183239e-13	2.240741244774724e-12	2.601907354443516e-12
65900000	0.004995979485992586	1.808499337736014e-49	7.372777492546506e-67	8.649312939286607e-10	2.8126018943577036e-15	8.03929287926503e-6	-1.6755969323444904e-21	6.565260913340185e-21	4.275130166183239e-13	2.240741244774724e-12	2.601907354443516e-12
66000000	0.004995979485992586	1.808499337736014e-49	7.372777492546506e-67	8.649312939286607e-10	2.8126018943577036e-15	8.03929287926503e-6	-1.6755968446206673e-21	6.565260913340185e-21	4.275130166183239e-13	2.240741244774724e-12	2.601907354443516e-12
66100000	0.004995979485992586	1.808499337736014e-49	7.372777492546506e-67	8.649312939286607e-10	2.8126018943577036e-15	8.03929287926503e-6	-1.6755967568968443e-21	6.565260913340185e-21	4.275130166183239e-13	2.240741244774724e-12	2.601907354443516e-12
66200000	0.004995979485992586	1.808499337736014e-49	7.372777492546506e-67	8.649312939286607e-10	2.8126018943577036e-15	8.03929287926503e-6	-1.6755966691730214e-21	6.565260913340185e-21	4.275130166183239e-13	2.240741244774724e-12	2.601907354443516e-12
66300000	0.004995979485992586	1.808499337736014e-49	7.372777492546506e-67	8.649312939286607e-10	2.8126018943577036e-15	8.03929287926503e-6	-1.6755965814491984e-21	6.565260913340185e-21	4.275130166183239e-13	2.240741244774724e-12	2.601907354443516e-12
66400000	0.004995979485992586	1.808499337736014e-49	7.372777492546506e-67	8.649312939286607e-10	2.8126018943577036e-15	8.03929287926503e-6	-1.6755964937253755e-21	6.565260913340185e-21	4.275130166183239e-13	2.240741244774724e-12	2.601907354443516e-12
66500000	0.004995979485992586	1.808499337736014e-49	7.372777492546506e-67	8.649312939286607e-10	2.8126018943577036e-15	8.03929287926503e-6	-1.6755964060015525e-21	6.565260913340185e-21	4.275130166183239e-13	2.240741244774724e-12	2.601907354443516e-12
66600000	0.004995979485992586	1.808499337736014e-49	7.372777492546506e-67	8.649312939286607e-10	2.8126018943577036e-15	8.03929287926503e-6	-1.6755963182777296e-21	6.565260913340185e-21	4.275130166183239e-13	2.240741244774724e-12	2.601907354443516e-12
66700000	0.004995979485992586	1.808499337736014e-49	7.372777492546506e-67	8.649312939286607e-10	2.8126018943577036e-15	8.03929287926503e-6	-1.6755962305539065e-21	6.565260913340185e-21	4.275130166183239e-13	2.240741244774724e-12	2.601907354443516e-12
66800000	0.004995979485992586	1.808499337736014e-49	7.372777492546506e-67	8.649312939286607e-10	2.8126018943577036e-15	8.03929287926503e-6	-1.6755961428300837e-21	6.565260913340185e-21	4.275130166183239e-13	2.240741244774724e-12	2.601907354443516e-12
66900000	0.004995979485992586	1.808499337736014e-49	7.372777492546506e-67	8.649312939286607e-10	2.8126018943577036e-15	8.03929287926503e-6	-1.6755960551062606e-21	6.565260913340185e-21	4.275130166183239e-13	2.240741244774724e-12	2.601907354443516e-12
67000000	0.004995979485992586	1.808499337736014e-49	7.372777492546506e-67	8.649312939286607e-10	2.8126018943577036e-15	8.03929287926503e-6	-1.6755959673824377e-21	6.565260913340185e-21	4.275130166183239e-13	2.240741244774724e-12	2.601907354443516e-12
67100000	0.004995979485992586	1.808499337736014e-49	7.372777492546506e-67	8.649312939286607e-10	2.8126018943577036e-15	8.03929287926503e-6	-1.6755958796586147e-21	6.565260913340185e-21	4.275130166183239e-13	2.240741244774724e-12	2.601907354443516e-12
67200000	0.004995979485992586	1.808499337736014e-49	7.372777492546506e-67	8.649312939286607e-10	2.8126018943577036e-15	8.03929287926503e-6	-1.6755957919347916e-21	6.565260913340185e-21	4.275130166183239e-13	2.240741244774724e-12	2.601907354443516e-12
67300000	0.004995979485992586	1.808499337736014e-49	7.372777492546506e-67	8.649312939286607e-10	2.8126018943577036e-15	8.03929287926503e-6	-1.6755957042109688e-21	6.565260913340185e-21	4.275130166183239e-13	2.240741244774724e-12	2.601907354443516e-12
67400000	0.004995979485992586	1.808499337736014e-49	7.372777492546506e-67	8.649312939286607e-10	2.8126018943577036e-15	8.03929287926503e-6	-1.6755956164871457e-21	6.565260913340185e-21	4.275130166183239e-13	2.240741244774724e-12	2.601907354443516e-12
67500000	0.004995979485992586	1.808499337736014e-49	7.372777492546506e-67	8.649312939286607e-10	2.8126018943577036e-15	8.03929287926503e-6	-1.6755955287633229e-21	6.565260913340185e-21	4.275130166183239e-13	2.240741244774724e-12	2.601907354443516e-12
67600000	0.004995979485992586	1.808499337736014e-49	7.372777492546506e-67	8.649312939286607e-10	2.8126018943577036e-15	8.03929287926503e-6	-1.6755954410394998e-21	6.565260913340185e-21	4.275130166183239e-13	2.240741244774724e-12	2.601907354443516e-12
67700000	0.004995979485992586	1.808499337736014e-49	7.372777492546506e-67	8.649312939286607e-10	2.8126018943577036e-15	8.03929287926503e-6	-1.675595353315677e-21	6.565260913340185e-21	4.275130166183239e-13	2.240741244774724e-12	2.601907354443516e-12
67800000	0.004995979485992586	1.808499337736014e-49	7.372777492546506e-67	8.649312939286607e-10	2.8126018943577036e-15	8.03929287926503e-6	-1.6755952655918539e-21	6.565260913340185e-21	4.275130166183239e-13	2.240741244774724e-12	2.601907354443516e-12
67900000	0.004995979485992586	1.808499337736014e-49	7.372777492546506e-67	8.649312939286607e-10	2.8126018943577036e-15	8.03929287926503e-6	-1.675595177868031e-21	6.565260913340185e-21	4.275130166183239e-13	2.240741244774724e-12	2.601907354443516e-12
68000000	0.004995979485992586	1.808499337736014e-49	7.372777492546506e-67	8.649312939286607e-10	2.8126018943577036e-15	8.03929287926503e-6	-1.675595090144208e-21	6.565260913340185e-21	4.275130166183239e-13	2.240741244774724e-12	2.601907354443516e-12
68100000	0.004995979485992586	1.808499337736014e-49	7.372777492546506e-67	8.649312939286607e-10	2.8126018943577036e-15	8.03929287926503e-6	-1.675595002420385e-21	6.565260913340185e-21	4.275130166183239e-13	2.240741244774724e-12	2.601907354443516e-12
68200000	0.004995979485992586	1.808499337736014e-49	7.372777492546506e-67	8.649312939286607e-10	2.8126018943577036e-15	8.03929287926503e-6	-1.675594914696562e-21	6.565260913340185e-21	4.275130166183239e-13	2.240741244774724e-12	2.601907354443516e-12
68300000	0.004995979485992586	1.808499337736014e-49	7.372777492546506e-67	8.649312939286607e-10	2.8126018943577036e-15	8.03929287926503e-6	-1.675594826972739e-21	6.565260913340185e-21	4.275130166183239e-13	2.240741244774724e-12	2.601907354443516e-12
68400000	0.004995979485992586	1.8084993377360142e-49	7.372777492546506e-67	8.649312939286608e-10	2.8126018943577036e-15	8.03929287926503e-6	-1.6755947392489161e-21	6.565260913340185e-21	4.275130166183239e-13	2.240741244774724e-12	2.601907354443516e-12
68500000	0.004995979485992586	1.8084993377360142e-49	7.372777492546506e-67	8.649312939286608e-10	2.8126018943577036e-15	8.03929287926503e-6	-1.675594651525093e-21	6.565260913340185e-21	4.275130166183239e-13	2.240741244774724e-12	2.601907354443516e-12
68600000	0.004995979485992586	1.8084993377360142e-49	7.372777492546506e-67	8.649312939286608e-10	2.8126018943577036e-15	8.03929287926503e-6	-1.6755945638012702e-21	6.565260913340185e-21	4.275130166183239e-13	2.240741244774724e-12	2.601907354443516e-12
68700000	0.004995979485992586	1.8084993377360142e-49	7.372777492546506e-67	8.649312939286608e-10	2.8126018943577036e-15	8.03929287926503e-6	-1.6755944760774472e-21	6.565260913340185e-21	4.275130166183239e-13	2.240741244774724e-12	2.601907354443516e-12
68800000	0.004995979485992586	1.8084993377360142e-49	7.372777492546506e-67	8.649312939286608e-10	2.8126018943577036e-15	8.03929287926503e-6	-1.6755943883536243e-21	6.565260913340185e-21	4.275130166183239e-13	2.240741244774724e-12	2.601907354443516e-12
68900000	0.004995979485992586	1.8084993377360142e-49	7.372777492546506e-67	8.649312939286608e-10	2.8126018943577036e-15	8.03929287926503e-6	-1.6755943006298012e-21	6.565260913340185e-21	4.275130166183239e-13	2.240741244774724e-12	2.601907354443516e-12
69000000	0.004995979485992586	1.8084993377360142e-49	7.372777492546506e-67	8.649312939286608e-10	2.8126018943577036e-15	8.03929287926503e-6	-1.6755942129059782e-21	6.565260913340185e-21	4.275130166183239e-13	2.240741244774724e-12	2.601907354443516e-12
69100000	0.004995979485992586	1.8084993377360142e-49	7.372777492546506e-67	8.649312939286608e-10	2.8126018943577036e-15	8.03929287926503e-6	-1.6755941251821553e-21	6.565260913340185e-21	4.275130166183239e-13	2.240741244774724e-12	2.601907354443516e-12
69200000	0.004995979485992586	1.8084993377360142e-49	7.372777492546506e-67	8.649312939286608e-10	2.8126018943577036e-15	8.03929287926503e-6	-1.6755940374583323e-21	6.565260913340185e-21	4.275130166183239e-13	2.240741244774724e-12	2.601907354443516e-12
69300000	0.004995979485992586	1.8084993377360142e-49	7.372777492546506e-67	8.649312939286608e-10	2.8126018943577036e-15	8.03929287926503e-6	-1.6755939497345094e-21	6.565260913340185e-21	4.275130166183239e-13	2.240741244774724e-12	2.601907354443516e-12
69400000	0.004995979485992586	1.8084993377360142e-49	7.372777492546506e-67	8.649312939286608e-10	2.8126018943577036e-15	8.03929287926503e-6	-1.6755938620106863e-21	6.565260913340185e-21	4.275130166183239e-13	2.240741244774724e-12	2.601907354443516e-12
69500000	0.004995979485992586	1.8084993377360142e-49	7.372777492546506e-67	8.649312939286608e-10	2.8126018943577036e-15	8.03929287926503e-6	-1.6755937742868635e-21	6.565260913340185e-21	4.275130166183239e-13	2.240741244774724e-12	2.601907354443516e-12
69600000	0.004995979485992586	1.8084993377360142e-49	7.372777492546506e-67	8.649312939286608e-10	2.8126018943577036e-15	8.03929287926503e-6	-1.6755936865630404e-21	6.565260913340185e-21	4.275130166183239e-13	2.240741244774724e-12	2.601907354443516e-12
69700000	0.004995979485992586	1.8084993377360142e-49	7.372777492546506e-67	8.649312939286608e-10	2.8126018943577036e-15	8.03929287926503e-6	-1.6755935988392176e-21	6.565260913340185e-21	4.275130166183239e-13	2.240741244774724e-12	2.601907354443516e-12
69800000	0.004995979485992586	1.8084993377360142e-49	7.372777492546506e-67	8.649312939286608e-10	2.8126018943577036e-15	8.03929287926503e-6	-1.6755935111153945e-21	6.565260913340185e-21	4.275130166183239e-13	2.240741244774724e-12	2.601907354443516e-12
69900000	0.004995979485992586	1.8084993377360142e-49	7.372777492546506e-67	8.649312939286608e-10	2.8126018943577036e-15	8.03929287926503e-6	-1.6755934233915716e-21	6.565260913340185e-21	4.275130166183239e-13	2.240741244774724e-12	2.601907354443516e-12
70000000	0.004995979485992586	1.8084993377360142e-49	7.372777492546506e-67	8.649312939286608e-10	2.8126018943577036e-15	8.03929287926503e-6	-1.6755933356677486e-21	6.565260913340185e-21	4.275130166183239e-13	2.240741244774724e-12	2.601907354443516e-12
70100000	0.004995979485992586	1.8084993377360142e-49	7.372777492546506e-67	8.649312939286608e-10	2.8126018943577036e-15	8.03929287926503e-6	-1.6755932479439255e-21	6.565260913340185e-21	4.275130166183239e-13	2.240741244774724e-12	2.601907354443516e-12
70200000	0.004995979485992586	1.8084993377360142e-49	7.372777492546506e-67	8.649312939286608e-10	2.8126018943577036e-15	8.03929287926503e-6	-1.6755931602201027e-21	6.565260913340185e-21	4.275130166183239e-13	2.240741244774724e-12	2.601907354443516e-12
70300000	0.004995979485992586	1.8084993377360142e-49	7.372777492546506e-67	8.649312939286608e-10	2.8126018943577036e-15	8.03929287926503e-6	-1.6755930724962796e-21	6.565260913340185e-21	4.2751301661832395e-13	2.240741244774724e-12	2.601907354443516e-12
70400000	0.004995979485992586	1.8084993377360142e-49	7.372777492546506e-67	8.649312939286608e-10	2.8126018943577036e-15	8.03929287926503e-6	-1.6755929847724568e-21	6.565260913340185e-21	4.2751301661832395e-13	2.240741244774724e-12	2.601907354443516e-12
70500000	0.004995979485992586	1.8084993377360142e-49	7.372777492546506e-67	8.649312939286608e-10	2.8126018943577036e-15	8.03929287926503e-6	-1.6755928970486337e-21	6.565260913340185e-21	4.2751301661832395e-13	2.240741244774724e-12	2.601907354443516e-12
70600000	0.004995979485992586	1.8084993377360142e-49	7.372777492546506e-67	8.649312939286608e-10	2.8126018943577036e-15	8.03929287926503e-6	-1.6755928093248108e-21	6.565260913340185e-21	4.2751301661832395e-13	2.240741244774724e-12	2.601907354443516e-12
70700000	0.004995979485992586	1.8084993377360142e-49	7.372777492546506e-67	8.649312939286608e-10	2.8126018943577036e-15	8.03929287926503e-6	-1.6755927216009878e-21	6.565260913340185e-21	4.2751301661832395e-13	2.240741244774724e-12	2.6019073544435156e-12
70800000	0.004995979485992586	1.8084993377360142e-49	7.372777492546506e-67	8.649312939286608e-10	2.8126018943577036e-15	8.03929287926503e-6	-1.675592633877165e-21	6.565260913340185e-21	4.2751301661832395e-13	2.240741244774724e-12	2.6019073544435156e-12
70900000	0.004995979485992586	1.8084993377360142e-49	7.372777492546506e-67	8.649312939286608e-10	2.8126018943577036e-15	8.03929287926503e-6	-1.6755925461533419e-21	6.565260913340185e-21	4.2751301661832395e-13	2.240741244774724e-12	2.6019073544435156e-12
71000000	0.004995979485992586	1.8084993377360142e-49	7.372777492546506e-67	8.649312939286608e-10	2.8126018943577036e-15	8.03929287926503e-6	-1.6755924584295188e-21	6.565260913340185e-21	4.2751301661832395e-13	2.240741244774724e-12	2.6019073544435156e-12
71100000	0.004995979485992586	1.8084993377360142e-49	7.372777492546506e-67	8.649312939286608e-10	2.8126018943577036e-15	8.03929287926503e-6	-1.675592370705696e-21	6.565260913340185e-21	4.2751301661832395e-13	2.240741244774724e-12	2.6019073544435156e-12
71200000	0.004995979485992586	1.8084993377360142e-49	7.372777492546506e-67	8.649312939286608e-10	2.8126018943577036e-15	8.03929287926503e-6	-1.6755922829818729e-21	6.565260913340185e-21	4.2751301661832395e-13	2.240741244774724e-12	2.6019073544435156e-12
71300000	0.004995979485992586	1.8084993377360142e-49	7.372777492546506e-67	8.649312939286608e-10	2.8126018943577036e-15	8.03929287926503e-6	-1.67559219525805e-21	6.565260913340185e-21	4.2751301661832395e-13	2.240741244774724e-12	2.6019073544435156e-12
71400000	0.004995979485992586	1.8084993377360142e-49	7.372777492546506e-67	8.649312939286608e-10	2.8126018943577036e-15	8.03929287926503e-6	-1.675592107534227e-21	6.565260913340185e-21	4.2751301661832395e-13	2.240741244774724e-12	2.6019073544435156e-12
71500000	0.004995979485992586	1.8084993377360142e-49	7.372777492546506e-67	8.649312939286608e-10	2.8126018943577036e-15	8.03929287926503e-6	-1.6755920198104041e-21	6.565260913340185e-21	4.2751301661832395e-13	2.240741244774724e-12	2.6019073544435156e-12
71600000	0.004995979485992586	1.8084993377360142e-49	7.372777492546506e-67	8.649312939286608e-10	2.8126018943577036e-15	8.03929287926503e-6	-1.675591932086581e-21	6.565260913340185e-21	4.2751301661832395e-13	2.240741244774724e-12	2.6019073544435156e-12
71700000	0.004995979485992586	1.8084993377360142e-49	7.372777492546506e-67	8.649312939286608e-10	2.8126018943577036e-15	8.03929287926503e-6	-1.6755918443627582e-21	6.565260913340185e-21	4.2751301661832395e-13	2.240741244774724e-12	2.6019073544435156e-12
71800000	0.004995979485992586	1.8084993377360142e-49	7.372777492546506e-67	8.649312939286608e-10	2.8126018943577036e-15	8.03929287926503e-6	-1.6755917566389351e-21	6.565260913340185e-21	4.2751301661832395e-13	2.240741244774724e-12	2.6019073544435156e-12
71900000	0.004995979485992586	1.8084993377360142e-49	7.372777492546506e-67	8.649312939286608e-10	2.8126018943577036e-15	8.03929287926503e-6	-1.675591668915112e-21	6.565260913340185e-21	4.2751301661832395e-13	2.240741244774724e-12	2.6019073544435156e-12
72000000	0.004995979485992586	1.8084993377360146e-49	7.372777492546506e-67	8.649312939286608e-10	2.8126018943577036e-15	8.03929287926503e-6	-1.6755915811912892e-21	6.565260913340185e-21	4.2751301661832395e-13	2.240741244774724e-12	2.6019073544435156e-12
72100000	0.004995979485992586	1.8084993377360146e-49	7.372777492546506e-67	8.649312939286609e-10	2.8126018943577036e-15	8.03929287926503e-6	-1.6755914934674662e-21	6.565260913340185e-21	4.2751301661832395e-13	2.240741244774724e-12	2.6019073544435156e-12
72200000	0.004995979485992586	1.8084993377360146e-49	7.372777492546506e-67	8.649312939286609e-10	2.8126018943577036e-15	8.03929287926503e-6	-1.6755914057436433e-21	6.565260913340185e-21	4.2751301661832395e-13	2.240741244774724e-12	2.6019073544435156e-12
72300000	0.004995979485992586	1.8084993377360146e-49	7.372777492546506e-67	8.649312939286609e-10	2.8126018943577036e-15	8.03929287926503e-6	-1.6755913180198202e-21	6.565260913340185e-21	4.2751301661832395e-13	2.240741244774724e-12	2.6019073544435156e-12
72400000	0.004995979485992586	1.8084993377360146e-49	7.372777492546506e-67	8.649312939286609e-10	2.8126018943577036e-15	8.03929287926503e-6	-1.6755912302959974e-21	6.565260913340185e-21	4.2751301661832395e-13	2.240741244774724e-12	2.6019073544435156e-12
72500000	0.004995979485992586	1.8084993377360146e-49	7.372777492546506e-67	8.649312939286609e-10	2.8126018943577036e-15	8.03929287926503e-6	-1.6755911425721743e-21	6.565260913340185e-21	4.2751301661832395e-13	2.240741244774724e-12	2.6019073544435156e-12
72600000	0.004995979485992586	1.8084993377360146e-49	7.372777492546506e-67	8.649312939286609e-10	2.8126018943577036e-15	8.03929287926503e-6	-1.6755910548483515e-21	6.565260913340185e-21	4.2751301661832395e-13	2.240741244774724e-12	2.6019073544435156e-12
72700000	0.004995979485992586	1.8084993377360146e-49	7.372777492546506e-67	8.649312939286609e-10	2.8126018943577036e-15	8.03929287926503e-6	-1.6755909671245284e-21	6.565260913340185e-21	4.2751301661832395e-13	2.240741244774724e-12	2.6019073544435156e-12
72800000	0.004995979485992586	1.8084993377360146e-49	7.372777492546506e-67	8.649312939286609e-10	2.8126018943577036e-15	8.03929287926503e-6	-1.6755908794007055e-21	6.565260913340185e-21	4.2751301661832395e-13	2.240741244774724e-12	2.6019073544435156e-12
72900000	0.004995979485992586	1.8084993377360146e-49	7.372777492546506e-67	8.649312939286609e-10	2.8126018943577036e-15	8.03929287926503e-6	-1.6755907916768825e-21	6.565260913340185e-21	4.2751301661832395e-13	2.240741244774724e-12	2.6019073544435156e-12
73000000	0.004995979485992586	1.8084993377360146e-49	7.372777492546506e-67	8.649312939286609e-10	2.8126018943577036e-15	8.03929287926503e-6	-1.6755907039530594e-21	6.565260913340185e-21	4.2751301661832395e-13	2.240741244774724e-12	2.6019073544435156e-12
73100000	0.004995979485992586	1.8084993377360146e-49	7.372777492546506e-67	8.649312939286609e-10	2.8126018943577036e-15	8.03929287926503e-6	-1.6755906162292366e-21	6.565260913340185e-21	4.2751301661832395e-13	2.240741244774724e-12	2.6019073544435156e-12
73200000	0.004995979485992586	1.8084993377360146e-49	7.372777492546506e-67	8.649312939286609e-10	2.8126018943577036e-15	8.03929287926503e-6	-1.6755905285054135e-21	6.565260913340185e-21	4.2751301661832395e-13	2.240741244774724e-12	2.6019073544435156e-12
73300000	0.004995979485992586	1.8084993377360146e-49	7.372777492546506e-67	8.649312939286609e-10	2.8126018943577036e-15	8.03929287926503e-6	-1.6755904407815906e-21	6.565260913340185e-21	4.2751301661832395e-13	2.240741244774724e-12	2.6019073544435156e-12
73400000	0.004995979485992586	1.8084993377360146e-49	7.372777492546506e-67	8.649312939286609e-10	2.8126018943577036e-15	8.03929287926503e-6	-1.6755903530577676e-21	6.565260913340185e-21	4.2751301661832395e-13	2.240741244774724e-12	2.6019073544435156e-12
73500000	0.004995979485992586	1.8084993377360146e-49	7.372777492546506e-67	8.649312939286609e-10	2.8126018943577036e-15	8.03929287926503e-6	-1.6755902653339447e-21	6.565260913340185e-21	4.2751301661832395e-13	2.240741244774724e-12	2.6019073544435156e-12
73600000	0.004995979485992586	1.8084993377360146e-49	7.372777492546506e-67	8.649312939286609e-10	2.8126018943577036e-15	8.03929287926503e-6	-1.6755901776101217e-21	6.565260913340185e-21	4.2751301661832395e-13	2.240741244774724e-12	2.6019073544435156e-12
73700000	0.004995979485992586	1.8084993377360146e-49	7.372777492546506e-67	8.649312939286609e-10	2.8126018943577036e-15	8.03929287926503e-6	-1.6755900898862988e-21	6.565260913340185e-21	4.2751301661832395e-13	2.240741244774724e-12	2.6019073544435156e-12
73800000	0.004995979485992586	1.8084993377360146e-49	7.372777492546506e-67	8.649312939286609e-10	2.8126018943577036e-15	8.03929287926503e-6	-1.6755900021624758e-21	6.565260913340185e-21	4.2751301661832395e-13	2.240741244774724e-12	2.6019073544435156e-12
73900000	0.004995979485992586	1.8084993377360146e-49	7.372777492546506e-67	8.649312939286609e-10	2.8126018943577036e-15	8.03929287926503e-6	-1.6755899144386529e-21	6.565260913340185e-21	4.2751301661832395e-13	2.240741244774724e-12	2.6019073544435156e-12
74000000	0.004995979485992586	1.8084993377360146e-49	7.372777492546506e-67	8.649312939286609e-10	2.8126018943577036e-15	8.03929287926503e-6	-1.6755898267148298e-21	6.565260913340185e-21	4.2751301661832395e-13	2.240741244774724e-12	2.6019073544435156e-12
74100000	0.004995979485992586	1.8084993377360146e-49	7.372777492546506e-67	8.649312939286609e-10	2.8126018943577036e-15	8.03929287926503e-6	-1.6755897389910068e-21	6.565260913340185e-21	4.2751301661832395e-13	2.240741244774724e-12	2.6019073544435156e-12
74200000	0.004995979485992586	1.8084993377360146e-49	7.372777492546506e-67	8.649312939286609e-10	2.8126018943577036e-15	8.03929287926503e-6	-1.675589651267184e-21	6.565260913340185e-21	4.2751301661832395e-13	2.240741244774724e-12	2.6019073544435156e-12
74300000	0.004995979485992586	1.8084993377360146e-49	7.372777492546506e-67	8.649312939286609e-10	2.8126018943577036e-15	8.03929287926503e-6	-1.6755895635433609e-21	6.565260913340185e-21	4.2751301661832395e-13	2.240741244774724e-12	2.6019073544435156e-12
74400000	0.004995979485992586	1.8084993377360146e-49	7.372777492546506e-67	8.649312939286609e-10	2.8126018943577036e-15	8.03929287926503e-6	-1.675589475819538e-21	6.565260913340185e-21	4.2751301661832395e-13	2.240741244774724e-12	2.6019073544435156e-12
74500000	0.004995979485992586	1.8084993377360146e-49	7.372777492546506e-67	8.649312939286609e-10	2.8126018943577036e-15	8.03929287926503e-6	-1.675589388095715e-21	6.565260913340185e-21	4.2751301661832395e-13	2.240741244774724e-12	2.6019073544435156e-12
74600000	0.004995979485992586	1.8084993377360146e-49	7.372777492546506e-67	8.649312939286609e-10	2.8126018943577036e-15	8.03929287926503e-6	-1.675589300371892e-21	6.565260913340185e-21	4.2751301661832395e-13	2.240741244774724e-12	2.6019073544435156e-12
74700000	0.004995979485992586	1.8084993377360146e-49	7.372777492546506e-67	8.649312939286609e-10	2.8126018943577036e-15	8.03929287926503e-6	-1.675589212648069e-21	6.565260913340185e-21	4.2751301661832395e-13	2.240741244774724e-12	2.6019073544435156e-12
74800000	0.004995979485992586	1.8084993377360146e-49	7.372777492546506e-67	8.649312939286609e-10	2.8126018943577036e-15	8.03929287926503e-6	-1.6755891249242462e-21	6.565260913340185e-21	4.2751301661832395e-13	2.240741244774724e-12	2.6019073544435156e-12
74900000	0.004995979485992586	1.8084993377360146e-49	7.372777492546506e-67	8.649312939286609e-10	2.8126018943577036e-15	8.03929287926503e-6	-1.6755890372004231e-21	6.565260913340185e-21	4.2751301661832395e-13	2.240741244774724e-12	2.6019073544435156e-12
75000000	0.004995979485992586	1.8084993377360146e-49	7.372777492546506e-67	8.649312939286609e-10	2.8126018943577036e-15	8.03929287926503e-6	-1.6755889494766e-21	6.565260913340185e-21	4.2751301661832395e-13	2.240741244774724e-12	2.6019073544435156e-12
75100000	0.004995979485992586	1.8084993377360146e-49	7.372777492546506e-67	8.649312939286609e-10	2.8126018943577036e-15	8.03929287926503e-6	-1.6755888617527772e-21	6.565260913340185e-21	4.2751301661832395e-13	2.240741244774724e-12	2.6019073544435156e-12
75200000	0.004995979485992586	1.8084993377360146e-49	7.372777492546506e-67	8.649312939286609e-10	2.8126018943577036e-15	8.03929287926503e-6	-1.6755887740289541e-21	6.565260913340185e-21	4.2751301661832395e-13	2.240741244774724e-12	2.6019073544435156e-12
75300000	0.004995979485992586	1.8084993377360146e-49	7.372777492546506e-67	8.649312939286609e-10	2.8126018943577036e-15	8.03929287926503e-6	-1.6755886863051313e-21	6.565260913340185e-21	4.2751301661832395e-13	2.240741244774724e-12	2.6019073544435156e-12
75400000	0.004995979485992586	1.8084993377360146e-49	7.372777492546506e-67	8.649312939286609e-10	2.8126018943577036e-15	8.03929287926503e-6	-1.6755885985813082e-21	6.565260913340185e-21	4.2751301661832395e-13	2.240741244774724e-12	2.6019073544435156e-12
75500000	0.004995979485992586	1.8084993377360146e-49	7.372777492546506e-67	8.649312939286609e-10	2.8126018943577036e-15	8.03929287926503e-6	-1.6755885108574853e-21	6.565260913340185e-21	4.2751301661832395e-13	2.240741244774724e-12	2.6019073544435156e-12
75600000	0.004995979485992586	1.8084993377360146e-49	7.372777492546506e-67	8.649312939286609e-10	2.8126018943577036e-15	8.03929287926503e-6	-1.6755884231336623e-21	6.565260913340185e-21	4.2751301661832395e-13	2.240741244774724e-12	2.6019073544435156e-12
75700000	0.004995979485992586	1.8084993377360146e-49	7.372777492546506e-67	8.649312939286609e-10	2.8126018943577036e-15	8.03929287926503e-6	-1.6755883354098394e-21	6.565260913340185e-21	4.2751301661832395e-13	2.240741244774724e-12	2.6019073544435156e-12
75800000	0.004995979485992586	1.8084993377360146e-49	7.372777492546506e-67	8.649312939286609e-10	2.8126018943577036e-15	8.03929287926503e-6	-1.6755882476860164e-21	6.565260913340185e-21	4.2751301661832395e-13	2.240741244774724e-12	2.6019073544435156e-12
75900000	0.004995979485992586	1.8084993377360146e-49	7.372777492546506e-67	8.649312939286609e-10	2.8126018943577036e-15	8.03929287926503e-6	-1.6755881599621935e-21	6.565260913340185e-21	4.2751301661832395e-13	2.240741244774724e-12	2.6019073544435156e-12
76000000	0.004995979485992586	1.8084993377360146e-49	7.372777492546506e-67	8.649312939286609e-10	2.8126018943577036e-15	8.03929287926503e-6	-1.6755880722383705e-21	6.565260913340185e-21	4.2751301661832395e-13	2.240741244774724e-12	2.6019073544435156e-12
76100000	0.004995979485992586	1.8084993377360146e-49	7.372777492546506e-67	8.649312939286609e-10	2.8126018943577036e-15	8.03929287926503e-6	-1.6755879845145474e-21	6.565260913340185e-21	4.2751301661832395e-13	2.240741244774724e-12	2.6019073544435156e-12
76200000	0.004995979485992586	1.8084993377360146e-49	7.372777492546506e-67	8.649312939286609e-10	2.8126018943577036e-15	8.03929287926503e-6	-1.6755878967907245e-21	6.565260913340185e-21	4.2751301661832395e-13	2.240741244774724e-12	2.6019073544435156e-12
76300000	0.004995979485992586	1.8084993377360146e-49	7.372777492546506e-67	8.649312939286609e-10	2.8126018943577036e-15	8.03929287926503e-6	-1.6755878090669015e-21	6.565260913340185e-21	4.2751301661832395e-13	2.240741244774724e-12	2.6019073544435156e-12
76400000	0.004995979485992586	1.8084993377360146e-49	7.372777492546506e-67	8.649312939286609e-10	2.8126018943577036e-15	8.03929287926503e-6	-1.6755877213430786e-21	6.565260913340185e-21	4.2751301661832395e-13	2.240741244774724e-12	2.6019073544435156e-12
76500000	0.004995979485992586	1.8084993377360146e-49	7.372777492546506e-67	8.649312939286609e-10	2.8126018943577036e-15	8.03929287926503e-6	-1.6755876336192556e-21	6.565260913340185e-21	4.2751301661832395e-13	2.240741244774724e-12	2.6019073544435156e-12
76600000	0.004995979485992586	1.8084993377360146e-49	7.372777492546506e-67	8.649312939286609e-10	2.8126018943577036e-15	8.03929287926503e-6	-1.6755875458954327e-21	6.565260913340185e-21	4.2751301661832395e-13	2.240741244774724e-12	2.6019073544435156e-12
76700000	0.004995979485992586	1.8084993377360146e-49	7.372777492546506e-67	8.649312939286609e-10	2.8126018943577036e-15	8.03929287926503e-6	-1.6755874581716096e-21	6.565260913340185e-21	4.2751301661832395e-13	2.240741244774724e-12	2.6019073544435156e-12
76800000	0.004995979485992586	1.8084993377360146e-49	7.372777492546506e-67	8.649312939286609e-10	2.8126018943577036e-15	8.03929287926503e-6	-1.6755873704477868e-21	6.565260913340185e-21	4.2751301661832395e-13	2.240741244774724e-12	2.6019073544435156e-12
76900000	0.004995979485992586	1.8084993377360146e-49	7.372777492546506e-67	8.649312939286609e-10	2.8126018943577036e-15	8.03929287926503e-6	-1.6755872827239637e-21	6.565260913340185e-21	4.2751301661832395e-13	2.240741244774724e-12	2.6019073544435156e-12
77000000	0.004995979485992586	1.8084993377360146e-49	7.372777492546506e-67	8.649312939286609e-10	2.8126018943577036e-15	8.03929287926503e-6	-1.6755871950001409e-21	6.565260913340185e-21	4.2751301661832395e-13	2.240741244774724e-12	2.6019073544435156e-12
77100000	0.004995979485992586	1.8084993377360146e-49	7.372777492546506e-67	8.649312939286609e-10	2.8126018943577036e-15	8.03929287926503e-6	-1.6755871072763178e-21	6.565260913340185e-21	4.2751301661832395e-13	2.240741244774724e-12	2.6019073544435156e-12
77200000	0.004995979485992586	1.8084993377360146e-49	7.372777492546506e-67	8.649312939286609e-10	2.8126018943577036e-15	8.03929287926503e-6	-1.6755870195524948e-21	6.565260913340185e-21	4.2751301661832395e-13	2.240741244774724e-12	2.6019073544435156e-12
77300000	0.004995979485992586	1.8084993377360146e-49	7.372777492546506e-67	8.649312939286609e-10	2.8126018943577036e-15	8.03929287926503e-6	-1.6755869318286719e-21	6.565260913340185e-21	4.2751301661832395e-13	2.240741244774724e-12	2.6019073544435156e-12
77400000	0.004995979485992586	1.8084993377360146e-49	7.372777492546506e-67	8.649312939286609e-10	2.8126018943577036e-15	8.03929287926503e-6	-1.6755868441048488e-21	6.565260913340185e-21	4.2751301661832395e-13	2.240741244774724e-12	2.6019073544435156e-12
77500000	0.004995979485992586	1.8084993377360146e-49	7.372777492546506e-67	8.649312939286609e-10	2.8126018943577036e-15	8.03929287926503e-6	-1.675586756381026e-21	6.565260913340185e-21	4.2751301661832395e-13	2.240741244774724e-12	2.6019073544435156e-12
77600000	0.004995979485992586	1.8084993377360146e-49	7.372777492546506e-67	8.649312939286609e-10	2.8126018943577036e-15	8.03929287926503e-6	-1.675586668657203e-21	6.565260913340185e-21	4.2751301661832395e-13	2.240741244774724e-12	2.6019073544435156e-12
77700000	0.004995979485992586	1.8084993377360146e-49	7.372777492546506e-67	8.649312939286609e-10	2.8126018943577036e-15	8.03929287926503e-6	-1.67558658093338e-21	6.565260913340185e-21	4.2751301661832395e-13	2.240741244774724e-12	2.6019073544435156e-12
77800000	0.004995979485992586	1.8084993377360146e-49	7.372777492546506e-67	8.649312939286609e-10	2.8126018943577036e-15	8.03929287926503e-6	-1.675586493209557e-21	6.565260913340185e-21	4.2751301661832395e-13	2.240741244774724e-12	2.6019073544435156e-12
77900000	0.004995979485992586	1.8084993377360146e-49	7.372777492546506e-67	8.649312939286609e-10	2.8126018943577036e-15	8.03929287926503e-6	-1.6755864054857341e-21	6.565260913340185e-21	4.2751301661832395e-13	2.240741244774724e-12	2.6019073544435156e-12
78000000	0.004995979485992586	1.8084993377360146e-49	7.372777492546506e-67	8.649312939286609e-10	2.8126018943577036e-15	8.03929287926503e-6	-1.675586317761911e-21	6.565260913340185e-21	4.2751301661832395e-13	2.240741244774724e-12	2.6019073544435156e-12
78100000	0.004995979485992586	1.8084993377360146e-49	7.372777492546506e-67	8.649312939286609e-10	2.8126018943577036e-15	8.03929287926503e-6	-1.675586230038088e-21	6.565260913340185e-21	4.2751301661832395e-13	2.240741244774724e-12	2.6019073544435156e-12
78200000	0.004995979485992586	1.8084993377360146e-49	7.372777492546506e-67	8.649312939286609e-10	2.8126018943577036e-15	8.03929287926503e-6	-1.6755861423142652e-21	6.565260913340185e-21	4.2751301661832395e-13	2.240741244774724e-12	2.6019073544435156e-12
78300000	0.004995979485992586	1.8084993377360146e-49	7.372777492546506e-67	8.649312939286609e-10	2.8126018943577036e-15	8.03929287926503e-6	-1.6755860545904421e-21	6.565260913340185e-21	4.2751301661832395e-13	2.240741244774724e-12	2.6019073544435156e-12
78400000	0.004995979485992586	1.8084993377360146e-49	7.372777492546506e-67	8.649312939286609e-10	2.8126018943577036e-15	8.03929287926503e-6	-1.6755859668666192e-21	6.565260913340185e-21	4.2751301661832395e-13	2.240741244774724e-12	2.6019073544435156e-12
78500000	0.004995979485992586	1.8084993377360146e-49	7.372777492546506e-67	8.649312939286609e-10	2.8126018943577036e-15	8.03929287926503e-6	-1.6755858791427962e-21	6.565260913340185e-21	4.2751301661832395e-13	2.240741244774724e-12	2.6019073544435156e-12
78600000	0.004995979485992586	1.8084993377360146e-49	7.372777492546506e-67	8.649312939286609e-10	2.8126018943577036e-15	8.03929287926503e-6	-1.6755857914189733e-21	6.565260913340185e-21	4.2751301661832395e-13	2.240741244774724e-12	2.6019073544435156e-12
78700000	0.004995979485992586	1.8084993377360146e-49	7.372777492546506e-67	8.649312939286609e-10	2.8126018943577036e-15	8.03929287926503e-6	-1.6755857036951503e-21	6.565260913340185e-21	4.2751301661832395e-13	2.240741244774724e-12	2.6019073544435156e-12
78800000	0.004995979485992586	1.8084993377360146e-49	7.372777492546506e-67	8.649312939286609e-10	2.8126018943577036e-15	8.03929287926503e-6	-1.6755856159713274e-21	6.565260913340185e-21	4.2751301661832395e-13	2.240741244774724e-12	2.6019073544435156e-12
78900000	0.004995979485992586	1.8084993377360146e-49	7.372777492546506e-67	8.649312939286609e-10	2.8126018943577036e-15	8.03929287926503e-6	-1.6755855282475044e-21	6.565260913340185e-21	4.2751301661832395e-13	2.240741244774724e-12	2.6019073544435156e-12
79000000	0.004995979485992586	1.8084993377360146e-49	7.372777492546506e-67	8.649312939286609e-10	2.8126018943577036e-15	8.03929287926503e-6	-1.6755854405236813e-21	6.565260913340185e-21	4.2751301661832395e-13	2.240741244774724e-12	2.6019073544435156e-12
79100000	0.004995979485992586	1.8084993377360146e-49	7.372777492546506e-67	8.649312939286609e-10	2.8126018943577036e-15	8.03929287926503e-6	-1.6755853527998584e-21	6.565260913340185e-21	4.2751301661832395e-13	2.240741244774724e-12	2.6019073544435156e-12
79200000	0.004995979485992586	1.8084993377360142e-49	7.372777492546506e-67	8.649312939286609e-10	2.8126018943577036e-15	8.03929287926503e-6	-1.6755852650760354e-21	6.565260913340185e-21	4.2751301661832395e-13	2.240741244774724e-12	2.6019073544435156e-12
79300000	0.004995979485992586	1.8084993377360142e-49	7.372777492546506e-67	8.649312939286609e-10	2.8126018943577036e-15	8.03929287926503e-6	-1.6755851773522125e-21	6.565260913340185e-21	4.2751301661832395e-13	2.240741244774724e-12	2.6019073544435156e-12
79400000	0.004995979485992586	1.8084993377360142e-49	7.372777492546506e-67	8.649312939286609e-10	2.8126018943577036e-15	8.03929287926503e-6	-1.6755850896283895e-21	6.565260913340185e-21	4.2751301661832395e-13	2.240741244774724e-12	2.6019073544435156e-12
79500000	0.004995979485992586	1.8084993377360142e-49	7.372777492546506e-67	8.649312939286609e-10	2.8126018943577036e-15	8.03929287926503e-6	-1.6755850019045666e-21	6.565260913340185e-21	4.2751301661832395e-13	2.240741244774724e-12	2.6019073544435156e-12
79600000	0.004995979485992586	1.8084993377360142e-49	7.372777492546506e-67	8.649312939286609e-10	2.8126018943577036e-15	8.03929287926503e-6	-1.6755849141807435e-21	6.565260913340185e-21	4.2751301661832395e-13	2.240741244774724e-12	2.6019073544435156e-12
79700000	0.004995979485992586	1.8084993377360142e-49	7.372777492546506e-67	8.649312939286609e-10	2.8126018943577036e-15	8.03929287926503e-6	-1.6755848264569207e-21	6.565260913340185e-21	4.2751301661832395e-13	2.240741244774724e-12	2.6019073544435156e-12
79800000	0.004995979485992586	1.8084993377360142e-49	7.372777492546506e-67	8.649312939286609e-10	2.8126018943577036e-15	8.03929287926503e-6	-1.6755847387330976e-21	6.565260913340185e-21	4.2751301661832395e-13	2.240741244774724e-12	2.6019073544435156e-12
79900000	0.004995979485992586	1.8084993377360142e-49	7.372777492546506e-67	8.649312939286609e-10	2.8126018943577036e-15	8.03929287926503e-6	-1.6755846510092748e-21	6.565260913340185e-21	4.2751301661832395e-13	2.240741244774724e-12	2.6019073544435156e-12
80000000	0.004995979485992586	1.8084993377360142e-49	7.372777492546506e-67	8.649312939286609e-10	2.8126018943577036e-15	8.03929287926503e-6	-1.6755845632854517e-21	6.565260913340185e-21	4.2751301661832395e-13	2.240741244774724e-12	2.6019073544435156e-12
80100000	0.004995979485992586	1.8084993377360142e-49	7.372777492546506e-67	8.649312939286609e-10	2.8126018943577036e-15	8.03929287926503e-6	-1.6755844755616286e-21	6.565260913340185e-21	4.2751301661832395e-13	2.240741244774724e-12	2.6019073544435156e-12
80200000	0.004995979485992586	1.8084993377360142e-49	7.372777492546505e-67	8.649312939286609e-10	2.8126018943577036e-15	8.03929287926503e-6	-1.6755843878378058e-21	6.565260913340185e-21	4.2751301661832395e-13	2.240741244774724e-12	2.6019073544435156e-12
80300000	0.004995979485992586	1.8084993377360142e-49	7.372777492546505e-67	8.649312939286609e-10	2.8126018943577036e-15	8.03929287926503e-6	-1.6755843001139827e-21	6.565260913340185e-21	4.275130166183239e-13	2.240741244774724e-12	2.6019073544435156e-12
80400000	0.004995979485992586	1.8084993377360142e-49	7.372777492546505e-67	8.649312939286609e-10	2.8126018943577036e-15	8.03929287926503e-6	-1.6755842123901599e-21	6.565260913340185e-21	4.275130166183239e-13	2.240741244774724e-12	2.6019073544435156e-12
80500000	0.004995979485992586	1.8084993377360142e-49	7.372777492546505e-67	8.649312939286609e-10	2.8126018943577036e-15	8.03929287926503e-6	-1.6755841246663368e-21	6.565260913340185e-21	4.275130166183239e-13	2.240741244774724e-12	2.6019073544435156e-12
80600000	0.004995979485992586	1.8084993377360142e-49	7.372777492546505e-67	8.649312939286609e-10	2.8126018943577036e-15	8.03929287926503e-6	-1.675584036942514e-21	6.565260913340185e-21	4.275130166183239e-13	2.240741244774724e-12	2.6019073544435156e-12
80700000	0.004995979485992586	1.8084993377360142e-49	7.372777492546505e-67	8.649312939286609e-10	2.8126018943577036e-15	8.03929287926503e-6	-1.6755839492186909e-21	6.565260913340185e-21	4.275130166183239e-13	2.240741244774724e-12	2.6019073544435156e-12
80800000	0.004995979485992586	1.8084993377360142e-49	7.372777492546505e-67	8.649312939286608e-10	2.8126018943577036e-15	8.03929287926503e-6	-1.675583861494868e-21	6.565260913340185e-21	4.275130166183239e-13	2.240741244774724e-12	2.6019073544435156e-12
80900000	0.004995979485992586	1.8084993377360142e-49	7.372777492546505e-67	8.649312939286608e-10	2.8126018943577036e-15	8.03929287926503e-6	-1.675583773771045e-21	6.565260913340185e-21	4.275130166183239e-13	2.240741244774724e-12	2.6019073544435156e-12
81000000	0.004995979485992586	1.8084993377360142e-49	7.372777492546505e-67	8.649312939286608e-10	2.8126018943577036e-15	8.03929287926503e-6	-1.675583686047222e-21	6.565260913340185e-21	4.275130166183239e-13	2.240741244774724e-12	2.6019073544435156e-12
81100000	0.004995979485992586	1.8084993377360142e-49	7.372777492546505e-67	8.649312939286608e-10	2.8126018943577036e-15	8.03929287926503e-6	-1.675583598323399e-21	6.565260913340185e-21	4.275130166183239e-13	2.240741244774724e-12	2.6019073544435156e-12
81200000	0.004995979485992586	1.8084993377360142e-49	7.372777492546505e-67	8.649312939286608e-10	2.8126018943577036e-15	8.03929287926503e-6	-1.675583510599576e-21	6.565260913340185e-21	4.275130166183239e-13	2.240741244774724e-12	2.6019073544435156e-12
81300000	0.004995979485992586	1.8084993377360142e-49	7.372777492546505e-67	8.649312939286608e-10	2.8126018943577036e-15	8.03929287926503e-6	-1.6755834228757531e-21	6.565260913340185e-21	4.275130166183239e-13	2.240741244774724e-12	2.6019073544435156e-12
81400000	0.004995979485992586	1.8084993377360142e-49	7.372777492546505e-67	8.649312939286608e-10	2.8126018943577036e-15	8.03929287926503e-6	-1.67558333515193e-21	6.565260913340185e-21	4.275130166183239e-13	2.240741244774724e-12	2.6019073544435156e-12
81500000	0.004995979485992586	1.8084993377360142e-49	7.372777492546505e-67	8.649312939286608e-10	2.8126018943577036e-15	8.03929287926503e-6	-1.6755832474281072e-21	6.565260913340185e-21	4.275130166183239e-13	2.240741244774724e-12	2.6019073544435156e-12
81600000	0.004995979485992586	1.8084993377360142e-49	7.372777492546505e-67	8.649312939286608e-10	2.8126018943577036e-15	8.03929287926503e-6	-1.6755831597042842e-21	6.565260913340185e-21	4.275130166183239e-13	2.240741244774724e-12	2.6019073544435156e-12
81700000	0.004995979485992586	1.8084993377360142e-49	7.372777492546505e-67	8.649312939286608e-10	2.8126018943577036e-15	8.03929287926503e-6	-1.6755830719804613e-21	6.565260913340185e-21	4.275130166183239e-13	2.240741244774724e-12	2.6019073544435156e-12
81800000	0.004995979485992586	1.8084993377360142e-49	7.372777492546505e-67	8.649312939286608e-10	2.8126018943577036e-15	8.03929287926503e-6	-1.6755829842566382e-21	6.565260913340185e-21	4.275130166183239e-13	2.240741244774724e-12	2.6019073544435156e-12
81900000	0.004995979485992586	1.8084993377360142e-49	7.372777492546505e-67	8.649312939286608e-10	2.8126018943577036e-15	8.03929287926503e-6	-1.6755828965328152e-21	6.565260913340185e-21	4.275130166183239e-13	2.240741244774724e-12	2.6019073544435156e-12
82000000	0.004995979485992586	1.8084993377360142e-49	7.372777492546505e-67	8.649312939286608e-10	2.8126018943577036e-15	8.03929287926503e-6	-1.6755828088089923e-21	6.565260913340185e-21	4.275130166183239e-13	2.240741244774724e-12	2.6019073544435156e-12
82100000	0.004995979485992586	1.8084993377360142e-49	7.372777492546505e-67	8.649312939286608e-10	2.8126018943577036e-15	8.03929287926503e-6	-1.6755827210851693e-21	6.565260913340185e-21	4.275130166183239e-13	2.240741244774724e-12	2.6019073544435156e-12
82200000	0.004995979485992586	1.8084993377360142e-49	7.372777492546505e-67	8.649312939286608e-10	2.8126018943577036e-15	8.03929287926503e-6	-1.6755826333613464e-21	6.565260913340185e-21	4.275130166183239e-13	2.240741244774724e-12	2.6019073544435156e-12
82300000	0.004995979485992586	1.8084993377360142e-49	7.372777492546505e-67	8.649312939286608e-10	2.8126018943577036e-15	8.03929287926503e-6	-1.6755825456375234e-21	6.565260913340185e-21	4.275130166183239e-13	2.240741244774724e-12	2.6019073544435156e-12
82400000	0.004995979485992586	1.8084993377360142e-49	7.372777492546505e-67	8.649312939286608e-10	2.8126018943577036e-15	8.03929287926503e-6	-1.6755824579137005e-21	6.565260913340185e-21	4.275130166183239e-13	2.240741244774724e-12	2.6019073544435156e-12
82500000	0.004995979485992586	1.8084993377360142e-49	7.372777492546505e-67	8.649312939286608e-10	2.8126018943577036e-15	8.03929287926503e-6	-1.6755823701898774e-21	6.565260913340185e-21	4.275130166183239e-13	2.240741244774724e-12	2.6019073544435156e-12
82600000	0.004995979485992586	1.808499337736014e-49	7.372777492546505e-67	8.649312939286608e-10	2.8126018943577036e-15	8.03929287926503e-6	-1.6755822824660546e-21	6.565260913340185e-21	4.275130166183239e-13	2.240741244774724e-12	2.6019073544435156e-12
82700000	0.004995979485992586	1.808499337736014e-49	7.372777492546505e-67	8.649312939286608e-10	2.8126018943577036e-15	8.03929287926503e-6	-1.6755821947422315e-21	6.565260913340185e-21	4.275130166183239e-13	2.240741244774724e-12	2.6019073544435156e-12
82800000	0.004995979485992586	1.808499337736014e-49	7.372777492546505e-67	8.649312939286608e-10	2.8126018943577036e-15	8.03929287926503e-6	-1.6755821070184086e-21	6.565260913340185e-21	4.275130166183239e-13	2.240741244774724e-12	2.6019073544435156e-12
82900000	0.004995979485992586	1.808499337736014e-49	7.372777492546505e-67	8.649312939286608e-10	2.8126018943577036e-15	8.03929287926503e-6	-1.6755820192945856e-21	6.565260913340185e-21	4.275130166183239e-13	2.240741244774724e-12	2.6019073544435156e-12
83000000	0.004995979485992586	1.808499337736014e-49	7.372777492546505e-67	8.649312939286608e-10	2.8126018943577036e-15	8.03929287926503e-6	-1.6755819315707625e-21	6.565260913340185e-21	4.275130166183239e-13	2.240741244774724e-12	2.6019073544435156e-12
83100000	0.004995979485992586	1.808499337736014e-49	7.372777492546505e-67	8.649312939286608e-10	2.8126018943577036e-15	8.03929287926503e-6	-1.6755818438469397e-21	6.565260913340185e-21	4.275130166183239e-13	2.240741244774724e-12	2.6019073544435156e-12
83200000	0.004995979485992586	1.808499337736014e-49	7.372777492546505e-67	8.649312939286608e-10	2.8126018943577036e-15	8.03929287926503e-6	-1.6755817561231166e-21	6.565260913340185e-21	4.275130166183239e-13	2.240741244774724e-12	2.6019073544435156e-12
83300000	0.004995979485992586	1.808499337736014e-49	7.372777492546505e-67	8.649312939286608e-10	2.8126018943577036e-15	8.03929287926503e-6	-1.6755816683992938e-21	6.565260913340185e-21	4.275130166183239e-13	2.240741244774724e-12	2.6019073544435156e-12
83400000	0.004995979485992586	1.808499337736014e-49	7.372777492546505e-67	8.649312939286608e-10	2.8126018943577036e-15	8.03929287926503e-6	-1.6755815806754707e-21	6.565260913340185e-21	4.275130166183239e-13	2.240741244774724e-12	2.6019073544435156e-12
83500000	0.004995979485992586	1.808499337736014e-49	7.372777492546505e-67	8.649312939286608e-10	2.8126018943577036e-15	8.03929287926503e-6	-1.6755814929516478e-21	6.565260913340185e-21	4.275130166183239e-13	2.240741244774724e-12	2.6019073544435156e-12
83600000	0.004995979485992586	1.808499337736014e-49	7.372777492546505e-67	8.649312939286608e-10	2.8126018943577036e-15	8.03929287926503e-6	-1.6755814052278248e-21	6.565260913340185e-21	4.275130166183239e-13	2.240741244774724e-12	2.6019073544435156e-12
83700000	0.004995979485992586	1.808499337736014e-49	7.372777492546505e-67	8.649312939286608e-10	2.8126018943577036e-15	8.03929287926503e-6	-1.675581317504002e-21	6.565260913340185e-21	4.275130166183239e-13	2.240741244774724e-12	2.6019073544435156e-12
83800000	0.004995979485992586	1.808499337736014e-49	7.372777492546505e-67	8.649312939286608e-10	2.8126018943577036e-15	8.03929287926503e-6	-1.6755812297801789e-21	6.565260913340185e-21	4.275130166183239e-13	2.240741244774724e-12	2.6019073544435156e-12
83900000	0.004995979485992586	1.808499337736014e-49	7.372777492546505e-67	8.649312939286608e-10	2.8126018943577036e-15	8.03929287926503e-6	-1.675581142056356e-21	6.565260913340185e-21	4.275130166183239e-13	2.240741244774724e-12	2.6019073544435156e-12
84000000	0.004995979485992586	1.808499337736014e-49	7.372777492546505e-67	8.649312939286608e-10	2.8126018943577036e-15	8.03929287926503e-6	-1.675581054332533e-21	6.565260913340185e-21	4.275130166183239e-13	2.240741244774724e-12	2.6019073544435156e-12
84100000	0.004995979485992586	1.808499337736014e-49	7.372777492546505e-67	8.649312939286608e-10	2.8126018943577036e-15	8.03929287926503e-6	-1.6755809666087099e-21	6.565260913340185e-21	4.275130166183239e-13	2.240741244774724e-12	2.6019073544435156e-12
84200000	0.004995979485992586	1.808499337736014e-49	7.372777492546505e-67	8.649312939286608e-10	2.8126018943577036e-15	8.03929287926503e-6	-1.675580878884887e-21	6.565260913340185e-21	4.275130166183239e-13	2.240741244774724e-12	2.6019073544435156e-12
84300000	0.004995979485992586	1.808499337736014e-49	7.372777492546505e-67	8.649312939286608e-10	2.8126018943577036e-15	8.03929287926503e-6	-1.675580791161064e-21	6.565260913340185e-21	4.275130166183239e-13	2.240741244774724e-12	2.6019073544435156e-12
84400000	0.004995979485992586	1.808499337736014e-49	7.372777492546505e-67	8.649312939286608e-10	2.8126018943577036e-15	8.03929287926503e-6	-1.6755807034372411e-21	6.565260913340185e-21	4.275130166183239e-13	2.240741244774724e-12	2.6019073544435156e-12
84500000	0.004995979485992586	1.808499337736014e-49	7.372777492546505e-67	8.649312939286608e-10	2.8126018943577036e-15	8.03929287926503e-6	-1.675580615713418e-21	6.565260913340185e-21	4.275130166183239e-13	2.240741244774724e-12	2.6019073544435156e-12
84600000	0.004995979485992586	1.808499337736014e-49	7.372777492546505e-67	8.649312939286608e-10	2.8126018943577036e-15	8.03929287926503e-6	-1.6755805279895952e-21	6.565260913340185e-21	4.275130166183239e-13	2.240741244774724e-12	2.6019073544435156e-12
84700000	0.004995979485992586	1.808499337736014e-49	7.372777492546505e-67	8.649312939286608e-10	2.8126018943577036e-15	8.03929287926503e-6	-1.6755804402657721e-21	6.565260913340185e-21	4.275130166183239e-13	2.240741244774724e-12	2.6019073544435156e-12
84800000	0.004995979485992586	1.808499337736014e-49	7.372777492546505e-67	8.649312939286608e-10	2.8126018943577036e-15	8.03929287926503e-6	-1.6755803525419493e-21	6.565260913340185e-21	4.275130166183239e-13	2.240741244774724e-12	2.6019073544435156e-12
84900000	0.004995979485992586	1.808499337736014e-49	7.372777492546505e-67	8.649312939286608e-10	2.8126018943577036e-15	8.03929287926503e-6	-1.6755802648181262e-21	6.565260913340185e-21	4.275130166183239e-13	2.240741244774724e-12	2.6019073544435156e-12
85000000	0.004995979485992586	1.808499337736014e-49	7.372777492546505e-67	8.649312939286608e-10	2.8126018943577036e-15	8.03929287926503e-6	-1.6755801770943032e-21	6.565260913340185e-21	4.275130166183239e-13	2.240741244774724e-12	2.6019073544435156e-12
85100000	0.004995979485992586	1.808499337736014e-49	7.372777492546505e-67	8.649312939286608e-10	2.8126018943577036e-15	8.03929287926503e-6	-1.6755800893704803e-21	6.565260913340185e-21	4.275130166183239e-13	2.240741244774724e-12	2.6019073544435156e-12
85200000	0.004995979485992586	1.808499337736014e-49	7.372777492546505e-67	8.649312939286608e-10	2.8126018943577036e-15	8.03929287926503e-6	-1.6755800016466572e-21	6.565260913340185e-21	4.275130166183239e-13	2.240741244774724e-12	2.6019073544435156e-12
85300000	0.004995979485992586	1.808499337736014e-49	7.372777492546505e-67	8.649312939286608e-10	2.8126018943577036e-15	8.03929287926503e-6	-1.6755799139228344e-21	6.565260913340185e-21	4.275130166183239e-13	2.240741244774724e-12	2.6019073544435156e-12
85400000	0.004995979485992586	1.808499337736014e-49	7.372777492546505e-67	8.649312939286608e-10	2.8126018943577036e-15	8.03929287926503e-6	-1.6755798261990113e-21	6.565260913340185e-21	4.275130166183239e-13	2.240741244774724e-12	2.6019073544435156e-12
85500000	0.004995979485992586	1.808499337736014e-49	7.372777492546505e-67	8.649312939286608e-10	2.8126018943577036e-15	8.03929287926503e-6	-1.6755797384751885e-21	6.565260913340185e-21	4.275130166183239e-13	2.240741244774724e-12	2.6019073544435156e-12
85600000	0.004995979485992586	1.808499337736014e-49	7.372777492546505e-67	8.649312939286608e-10	2.8126018943577036e-15	8.03929287926503e-6	-1.6755796507513654e-21	6.565260913340185e-21	4.275130166183239e-13	2.240741244774724e-12	2.6019073544435156e-12
85700000	0.004995979485992586	1.808499337736014e-49	7.372777492546505e-67	8.649312939286608e-10	2.8126018943577036e-15	8.03929287926503e-6	-1.6755795630275425e-21	6.565260913340185e-21	4.275130166183239e-13	2.240741244774724e-12	2.6019073544435156e-12
85800000	0.004995979485992586	1.808499337736014e-49	7.372777492546505e-67	8.649312939286608e-10	2.8126018943577036e-15	8.03929287926503e-6	-1.6755794753037195e-21	6.565260913340185e-21	4.275130166183239e-13	2.240741244774724e-12	2.6019073544435156e-12
85900000	0.004995979485992586	1.808499337736014e-49	7.372777492546505e-67	8.649312939286608e-10	2.8126018943577036e-15	8.03929287926503e-6	-1.6755793875798966e-21	6.565260913340185e-21	4.275130166183239e-13	2.240741244774724e-12	2.6019073544435156e-12
86000000	0.004995979485992586	1.808499337736014e-49	7.372777492546505e-67	8.649312939286608e-10	2.8126018943577036e-15	8.03929287926503e-6	-1.6755792998560736e-21	6.565260913340185e-21	4.275130166183239e-13	2.240741244774724e-12	2.6019073544435156e-12
86100000	0.004995979485992586	1.808499337736014e-49	7.372777492546505e-67	8.649312939286608e-10	2.8126018943577036e-15	8.03929287926503e-6	-1.6755792121322507e-21	6.565260913340185e-21	4.275130166183239e-13	2.240741244774724e-12	2.6019073544435156e-12
86200000	0.004995979485992586	1.808499337736014e-49	7.372777492546505e-67	8.649312939286608e-10	2.8126018943577036e-15	8.03929287926503e-6	-1.6755791244084277e-21	6.565260913340185e-21	4.275130166183239e-13	2.240741244774724e-12	2.6019073544435156e-12
86300000	0.004995979485992586	1.808499337736014e-49	7.372777492546505e-67	8.649312939286608e-10	2.8126018943577036e-15	8.03929287926503e-6	-1.6755790366846046e-21	6.565260913340185e-21	4.275130166183239e-13	2.240741244774724e-12	2.6019073544435156e-12
86400000	0.004995979485992586	1.808499337736014e-49	7.372777492546505e-67	8.649312939286608e-10	2.8126018943577036e-15	8.03929287926503e-6	-1.6755789489607817e-21	6.565260913340185e-21	4.275130166183239e-13	2.240741244774724e-12	2.6019073544435156e-12
86500000	0.004995979485992586	1.808499337736014e-49	7.372777492546505e-67	8.649312939286608e-10	2.8126018943577036e-15	8.03929287926503e-6	-1.6755788612369587e-21	6.565260913340185e-21	4.275130166183239e-13	2.240741244774724e-12	2.6019073544435156e-12
86600000	0.004995979485992586	1.808499337736014e-49	7.372777492546505e-67	8.649312939286608e-10	2.8126018943577036e-15	8.03929287926503e-6	-1.6755787735131358e-21	6.565260913340185e-21	4.275130166183239e-13	2.240741244774724e-12	2.6019073544435156e-12
86700000	0.004995979485992586	1.808499337736014e-49	7.372777492546505e-67	8.649312939286608e-10	2.8126018943577036e-15	8.03929287926503e-6	-1.6755786857893128e-21	6.565260913340185e-21	4.275130166183239e-13	2.240741244774724e-12	2.6019073544435156e-12
86800000	0.004995979485992586	1.808499337736014e-49	7.372777492546505e-67	8.649312939286608e-10	2.8126018943577036e-15	8.03929287926503e-6	-1.6755785980654899e-21	6.565260913340185e-21	4.275130166183239e-13	2.240741244774724e-12	2.6019073544435156e-12
86900000	0.004995979485992586	1.808499337736014e-49	7.372777492546505e-67	8.649312939286608e-10	2.8126018943577036e-15	8.03929287926503e-6	-1.6755785103416668e-21	6.565260913340185e-21	4.275130166183239e-13	2.240741244774724e-12	2.6019073544435156e-12
87000000	0.004995979485992586	1.808499337736014e-49	7.372777492546505e-67	8.649312939286608e-10	2.8126018943577036e-15	8.03929287926503e-6	-1.675578422617844e-21	6.565260913340185e-21	4.275130166183239e-13	2.240741244774724e-12	2.6019073544435156e-12
87100000	0.004995979485992586	1.808499337736014e-49	7.372777492546505e-67	8.649312939286608e-10	2.8126018943577036e-15	8.03929287926503e-6	-1.675578334894021e-21	6.565260913340185e-21	4.275130166183239e-13	2.240741244774724e-12	2.6019073544435156e-12
87200000	0.004995979485992586	1.808499337736014e-49	7.372777492546505e-67	8.649312939286608e-10	2.8126018943577036e-15	8.03929287926503e-6	-1.675578247170198e-21	6.565260913340185e-21	4.275130166183239e-13	2.240741244774724e-12	2.6019073544435156e-12
87300000	0.004995979485992586	1.808499337736014e-49	7.372777492546505e-67	8.649312939286608e-10	2.8126018943577036e-15	8.03929287926503e-6	-1.675578159446375e-21	6.565260913340185e-21	4.275130166183239e-13	2.240741244774724e-12	2.6019073544435156e-12
87400000	0.004995979485992586	1.808499337736014e-49	7.372777492546505e-67	8.649312939286608e-10	2.8126018943577036e-15	8.03929287926503e-6	-1.675578071722552e-21	6.565260913340185e-21	4.275130166183239e-13	2.240741244774724e-12	2.6019073544435156e-12
87500000	0.004995979485992586	1.808499337736014e-49	7.372777492546505e-67	8.649312939286608e-10	2.8126018943577036e-15	8.03929287926503e-6	-1.675577983998729e-21	6.565260913340185e-21	4.275130166183239e-13	2.240741244774724e-12	2.6019073544435156e-12
87600000	0.004995979485992586	1.808499337736014e-49	7.372777492546505e-67	8.649312939286608e-10	2.8126018943577036e-15	8.03929287926503e-6	-1.675577896274906e-21	6.565260913340185e-21	4.275130166183239e-13	2.240741244774724e-12	2.6019073544435156e-12
87700000	0.004995979485992586	1.808499337736014e-49	7.372777492546505e-67	8.649312939286608e-10	2.8126018943577036e-15	8.03929287926503e-6	-1.6755778085510832e-21	6.565260913340185e-21	4.275130166183239e-13	2.240741244774724e-12	2.6019073544435156e-12
87800000	0.004995979485992586	1.808499337736014e-49	7.372777492546505e-67	8.649312939286608e-10	2.8126018943577036e-15	8.03929287926503e-6	-1.6755777208272601e-21	6.565260913340185e-21	4.275130166183239e-13	2.240741244774724e-12	2.6019073544435156e-12
87900000	0.004995979485992586	1.808499337736014e-49	7.372777492546505e-67	8.649312939286608e-10	2.8126018943577036e-15	8.03929287926503e-6	-1.6755776331034372e-21	6.565260913340185e-21	4.275130166183239e-13	2.240741244774724e-12	2.6019073544435156e-12
88000000	0.004995979485992586	1.808499337736014e-49	7.372777492546505e-67	8.649312939286608e-10	2.8126018943577036e-15	8.03929287926503e-6	-1.6755775453796142e-21	6.565260913340185e-21	4.275130166183239e-13	2.240741244774724e-12	2.6019073544435156e-12
88100000	0.004995979485992586	1.808499337736014e-49	7.372777492546505e-67	8.649312939286608e-10	2.8126018943577036e-15	8.03929287926503e-6	-1.6755774576557913e-21	6.565260913340185e-21	4.275130166183239e-13	2.240741244774724e-12	2.6019073544435156e-12
88200000	0.004995979485992586	1.808499337736014e-49	7.372777492546505e-67	8.649312939286608e-10	2.8126018943577036e-15	8.03929287926503e-6	-1.6755773699319683e-21	6.565260913340185e-21	4.275130166183239e-13	2.240741244774724e-12	2.6019073544435156e-12
88300000	0.004995979485992586	1.8084993377360142e-49	7.372777492546505e-67	8.649312939286608e-10	2.8126018943577036e-15	8.03929287926503e-6	-1.6755772822081454e-21	6.565260913340185e-21	4.275130166183239e-13	2.240741244774724e-12	2.6019073544435156e-12
88400000	0.004995979485992586	1.8084993377360142e-49	7.372777492546505e-67	8.649312939286608e-10	2.8126018943577036e-15	8.03929287926503e-6	-1.6755771944843224e-21	6.565260913340185e-21	4.275130166183239e-13	2.240741244774724e-12	2.6019073544435156e-12
88500000	0.004995979485992586	1.8084993377360142e-49	7.372777492546505e-67	8.649312939286608e-10	2.8126018943577036e-15	8.03929287926503e-6	-1.6755771067604993e-21	6.565260913340185e-21	4.275130166183239e-13	2.240741244774724e-12	2.601907354443516e-12
88600000	0.004995979485992586	1.8084993377360142e-49	7.372777492546505e-67	8.649312939286608e-10	2.8126018943577036e-15	8.03929287926503e-6	-1.6755770190366764e-21	6.565260913340185e-21	4.275130166183239e-13	2.240741244774724e-12	2.601907354443516e-12
88700000	0.004995979485992586	1.8084993377360142e-49	7.372777492546505e-67	8.649312939286608e-10	2.8126018943577036e-15	8.03929287926503e-6	-1.6755769313128534e-21	6.565260913340185e-21	4.275130166183239e-13	2.240741244774724e-12	2.601907354443516e-12
88800000	0.004995979485992586	1.8084993377360142e-49	7.372777492546505e-67	8.649312939286608e-10	2.8126018943577036e-15	8.03929287926503e-6	-1.6755768435890305e-21	6.565260913340185e-21	4.275130166183239e-13	2.240741244774724e-12	2.601907354443516e-12
88900000	0.004995979485992586	1.8084993377360142e-49	7.372777492546505e-67	8.649312939286608e-10	2.8126018943577036e-15	8.03929287926503e-6	-1.6755767558652075e-21	6.565260913340185e-21	4.2751301661832395e-13	2.240741244774724e-12	2.601907354443516e-12
89000000	0.004995979485992586	1.8084993377360142e-49	7.372777492546505e-67	8.649312939286609e-10	2.8126018943577036e-15	8.03929287926503e-6	-1.6755766681413846e-21	6.565260913340185e-21	4.2751301661832395e-13	2.240741244774724e-12	2.601907354443516e-12
89100000	0.004995979485992586	1.8084993377360142e-49	7.372777492546505e-67	8.649312939286609e-10	2.8126018943577036e-15	8.03929287926503e-6	-1.6755765804175615e-21	6.565260913340185e-21	4.2751301661832395e-13	2.240741244774724e-12	2.601907354443516e-12
89200000	0.004995979485992586	1.8084993377360142e-49	7.372777492546505e-67	8.649312939286609e-10	2.8126018943577036e-15	8.03929287926503e-6	-1.6755764926937387e-21	6.565260913340185e-21	4.2751301661832395e-13	2.240741244774724e-12	2.601907354443516e-12
89300000	0.004995979485992586	1.8084993377360142e-49	7.372777492546505e-67	8.649312939286609e-10	2.8126018943577036e-15	8.03929287926503e-6	-1.6755764049699156e-21	6.565260913340185e-21	4.2751301661832395e-13	2.240741244774724e-12	2.601907354443516e-12
89400000	0.004995979485992586	1.8084993377360142e-49	7.372777492546505e-67	8.649312939286609e-10	2.8126018943577036e-15	8.03929287926503e-6	-1.6755763172460928e-21	6.565260913340185e-21	4.2751301661832395e-13	2.240741244774724e-12	2.601907354443516e-12
89500000	0.004995979485992586	1.8084993377360142e-49	7.372777492546505e-67	8.649312939286609e-10	2.8126018943577036e-15	8.03929287926503e-6	-1.6755762295222697e-21	6.565260913340185e-21	4.2751301661832395e-13	2.240741244774724e-12	2.601907354443516e-12
89600000	0.004995979485992586	1.8084993377360142e-49	7.372777492546505e-67	8.649312939286609e-10	2.8126018943577036e-15	8.03929287926503e-6	-1.6755761417984468e-21	6.565260913340185e-21	4.2751301661832395e-13	2.240741244774724e-12	2.601907354443516e-12
89700000	0.004995979485992586	1.8084993377360142e-49	7.372777492546505e-67	8.649312939286609e-10	2.8126018943577036e-15	8.03929287926503e-6	-1.6755760540746238e-21	6.565260913340185e-21	4.2751301661832395e-13	2.240741244774724e-12	2.601907354443516e-12
89800000	0.004995979485992586	1.8084993377360142e-49	7.372777492546505e-67	8.649312939286609e-10	2.8126018943577036e-15	8.03929287926503e-6	-1.6755759663508007e-21	6.565260913340185e-21	4.2751301661832395e-13	2.240741244774724e-12	2.601907354443516e-12
89900000	0.004995979485992586	1.8084993377360142e-49	7.372777492546505e-67	8.649312939286609e-10	2.8126018943577036e-15	8.03929287926503e-6	-1.6755758786269779e-21	6.565260913340185e-21	4.2751301661832395e-13	2.240741244774724e-12	2.601907354443516e-12
90000000	0.004995979485992586	1.8084993377360142e-49	7.372777492546505e-67	8.649312939286609e-10	2.8126018943577036e-15	8.03929287926503e-6	-1.6755757909031548e-21	6.565260913340185e-21	4.2751301661832395e-13	2.240741244774724e-12	2.601907354443516e-12
90100000	0.004995979485992586	1.8084993377360142e-49	7.372777492546505e-67	8.649312939286609e-10	2.8126018943577036e-15	8.03929287926503e-6	-1.675575703179332e-21	6.565260913340185e-21	4.2751301661832395e-13	2.240741244774724e-12	2.601907354443516e-12
90200000	0.004995979485992586	1.8084993377360142e-49	7.372777492546505e-67	8.649312939286609e-10	2.8126018943577036e-15	8.03929287926503e-6	-1.6755756154555089e-21	6.565260913340185e-21	4.2751301661832395e-13	2.240741244774724e-12	2.601907354443516e-12
90300000	0.004995979485992586	1.8084993377360142e-49	7.372777492546505e-67	8.649312939286609e-10	2.8126018943577036e-15	8.03929287926503e-6	-1.675575527731686e-21	6.565260913340185e-21	4.2751301661832395e-13	2.240741244774724e-12	2.601907354443516e-12
90400000	0.004995979485992586	1.8084993377360142e-49	7.372777492546505e-67	8.649312939286609e-10	2.8126018943577036e-15	8.03929287926503e-6	-1.675575440007863e-21	6.565260913340185e-21	4.2751301661832395e-13	2.240741244774724e-12	2.601907354443516e-12
90500000	0.004995979485992586	1.8084993377360142e-49	7.372777492546505e-67	8.649312939286609e-10	2.8126018943577036e-15	8.03929287926503e-6	-1.6755753522840401e-21	6.565260913340185e-21	4.2751301661832395e-13	2.240741244774724e-12	2.601907354443516e-12
90600000	0.004995979485992586	1.8084993377360142e-49	7.372777492546505e-67	8.649312939286609e-10	2.8126018943577036e-15	8.03929287926503e-6	-1.675575264560217e-21	6.565260913340185e-21	4.2751301661832395e-13	2.240741244774724e-12	2.601907354443516e-12
90700000	0.004995979485992586	1.8084993377360142e-49	7.372777492546505e-67	8.649312939286609e-10	2.8126018943577036e-15	8.03929287926503e-6	-1.6755751768363942e-21	6.565260913340185e-21	4.2751301661832395e-13	2.240741244774724e-12	2.601907354443516e-12
90800000	0.004995979485992586	1.8084993377360146e-49	7.372777492546505e-67	8.649312939286609e-10	2.8126018943577036e-15	8.03929287926503e-6	-1.6755750891125711e-21	6.565260913340185e-21	4.2751301661832395e-13	2.240741244774724e-12	2.601907354443516e-12
90900000	0.004995979485992586	1.8084993377360146e-49	7.372777492546505e-67	8.649312939286609e-10	2.8126018943577036e-15	8.03929287926503e-6	-1.675575001388748e-21	6.565260913340185e-21	4.2751301661832395e-13	2.240741244774724e-12	2.601907354443516e-12
91000000	0.004995979485992586	1.8084993377360146e-49	7.372777492546505e-67	8.649312939286609e-10	2.8126018943577036e-15	8.03929287926503e-6	-1.6755749136649252e-21	6.565260913340185e-21	4.2751301661832395e-13	2.240741244774724e-12	2.601907354443516e-12
91100000	0.004995979485992586	1.8084993377360146e-49	7.372777492546505e-67	8.649312939286609e-10	2.8126018943577036e-15	8.03929287926503e-6	-1.6755748259411022e-21	6.565260913340185e-21	4.2751301661832395e-13	2.240741244774724e-12	2.601907354443516e-12
91200000	0.004995979485992586	1.8084993377360146e-49	7.372777492546505e-67	8.649312939286609e-10	2.8126018943577036e-15	8.03929287926503e-6	-1.6755747382172793e-21	6.565260913340185e-21	4.2751301661832395e-13	2.240741244774724e-12	2.601907354443516e-12
91300000	0.004995979485992586	1.8084993377360146e-49	7.372777492546505e-67	8.649312939286609e-10	2.8126018943577036e-15	8.03929287926503e-6	-1.6755746504934562e-21	6.565260913340185e-21	4.2751301661832395e-13	2.240741244774724e-12	2.601907354443516e-12
91400000	0.004995979485992586	1.8084993377360146e-49	7.372777492546505e-67	8.649312939286609e-10	2.8126018943577036e-15	8.03929287926503e-6	-1.6755745627696334e-21	6.565260913340185e-21	4.2751301661832395e-13	2.240741244774724e-12	2.601907354443516e-12
91500000	0.004995979485992586	1.8084993377360146e-49	7.372777492546505e-67	8.649312939286609e-10	2.8126018943577036e-15	8.03929287926503e-6	-1.6755744750458103e-21	6.565260913340185e-21	4.2751301661832395e-13	2.240741244774724e-12	2.601907354443516e-12
91600000	0.004995979485992586	1.8084993377360146e-49	7.372777492546505e-67	8.649312939286609e-10	2.8126018943577036e-15	8.03929287926503e-6	-1.6755743873219875e-21	6.565260913340185e-21	4.2751301661832395e-13	2.240741244774724e-12	2.601907354443516e-12
91700000	0.004995979485992586	1.8084993377360146e-49	7.372777492546505e-67	8.649312939286609e-10	2.8126018943577036e-15	8.03929287926503e-6	-1.6755742995981644e-21	6.565260913340185e-21	4.2751301661832395e-13	2.240741244774724e-12	2.601907354443516e-12
91800000	0.004995979485992586	1.8084993377360146e-49	7.372777492546505e-67	8.649312939286609e-10	2.8126018943577036e-15	8.03929287926503e-6	-1.6755742118743415e-21	6.565260913340185e-21	4.2751301661832395e-13	2.240741244774724e-12	2.601907354443516e-12
91900000	0.004995979485992586	1.8084993377360146e-49	7.372777492546505e-67	8.649312939286609e-10	2.8126018943577036e-15	8.03929287926503e-6	-1.6755741241505185e-21	6.565260913340185e-21	4.2751301661832395e-13	2.240741244774724e-12	2.601907354443516e-12
92000000	0.004995979485992586	1.8084993377360146e-49	7.372777492546505e-67	8.649312939286609e-10	2.8126018943577036e-15	8.03929287926503e-6	-1.6755740364266954e-21	6.565260913340185e-21	4.2751301661832395e-13	2.240741244774724e-12	2.601907354443516e-12
92100000	0.004995979485992586	1.8084993377360146e-49	7.372777492546505e-67	8.649312939286609e-10	2.8126018943577036e-15	8.03929287926503e-6	-1.6755739487028726e-21	6.565260913340185e-21	4.2751301661832395e-13	2.240741244774724e-12	2.601907354443516e-12
92200000	0.004995979485992586	1.8084993377360146e-49	7.372777492546505e-67	8.649312939286609e-10	2.8126018943577036e-15	8.03929287926503e-6	-1.6755738609790495e-21	6.565260913340185e-21	4.2751301661832395e-13	2.240741244774724e-12	2.601907354443516e-12
92300000	0.004995979485992586	1.8084993377360146e-49	7.372777492546505e-67	8.649312939286609e-10	2.8126018943577036e-15	8.03929287926503e-6	-1.6755737732552267e-21	6.565260913340185e-21	4.2751301661832395e-13	2.240741244774724e-12	2.601907354443516e-12
92400000	0.004995979485992586	1.8084993377360146e-49	7.372777492546505e-67	8.649312939286609e-10	2.8126018943577036e-15	8.03929287926503e-6	-1.6755736855314036e-21	6.565260913340185e-21	4.2751301661832395e-13	2.240741244774724e-12	2.601907354443516e-12
92500000	0.004995979485992586	1.8084993377360146e-49	7.372777492546505e-67	8.649312939286609e-10	2.8126018943577036e-15	8.03929287926503e-6	-1.6755735978075807e-21	6.565260913340185e-21	4.2751301661832395e-13	2.240741244774724e-12	2.601907354443516e-12
92600000	0.004995979485992586	1.8084993377360146e-49	7.372777492546505e-67	8.649312939286609e-10	2.8126018943577036e-15	8.03929287926503e-6	-1.6755735100837577e-21	6.565260913340185e-21	4.2751301661832395e-13	2.240741244774724e-12	2.601907354443516e-12
92700000	0.004995979485992586	1.8084993377360146e-49	7.372777492546505e-67	8.649312939286609e-10	2.8126018943577036e-15	8.03929287926503e-6	-1.6755734223599348e-21	6.565260913340185e-21	4.2751301661832395e-13	2.240741244774724e-12	2.601907354443516e-12
92800000	0.004995979485992586	1.8084993377360146e-49	7.372777492546505e-67	8.649312939286609e-10	2.8126018943577036e-15	8.03929287926503e-6	-1.6755733346361118e-21	6.565260913340185e-21	4.2751301661832395e-13	2.240741244774724e-12	2.601907354443516e-12
92900000	0.004995979485992586	1.8084993377360146e-49	7.372777492546505e-67	8.649312939286609e-10	2.8126018943577036e-15	8.03929287926503e-6	-1.6755732469122889e-21	6.565260913340185e-21	4.2751301661832395e-13	2.240741244774724e-12	2.601907354443516e-12
93000000	0.004995979485992586	1.8084993377360146e-49	7.372777492546505e-67	8.649312939286609e-10	2.8126018943577036e-15	8.03929287926503e-6	-1.6755731591884658e-21	6.565260913340185e-21	4.2751301661832395e-13	2.240741244774724e-12	2.601907354443516e-12
93100000	0.004995979485992586	1.8084993377360146e-49	7.372777492546505e-67	8.649312939286609e-10	2.8126018943577036e-15	8.03929287926503e-6	-1.6755730714646428e-21	6.565260913340185e-21	4.2751301661832395e-13	2.240741244774724e-12	2.601907354443516e-12
93200000	0.004995979485992586	1.8084993377360146e-49	7.372777492546505e-67	8.649312939286609e-10	2.8126018943577036e-15	8.03929287926503e-6	-1.67557298374082e-21	6.565260913340185e-21	4.2751301661832395e-13	2.240741244774724e-12	2.601907354443516e-12
93300000	0.004995979485992586	1.8084993377360146e-49	7.372777492546505e-67	8.649312939286609e-10	2.8126018943577036e-15	8.03929287926503e-6	-1.6755728960169969e-21	6.565260913340185e-21	4.2751301661832395e-13	2.240741244774724e-12	2.601907354443516e-12
93400000	0.004995979485992586	1.8084993377360146e-49	7.372777492546505e-67	8.649312939286609e-10	2.8126018943577036e-15	8.03929287926503e-6	-1.675572808293174e-21	6.565260913340185e-21	4.2751301661832395e-13	2.240741244774724e-12	2.601907354443516e-12
93500000	0.004995979485992586	1.8084993377360146e-49	7.372777492546505e-67	8.649312939286609e-10	2.8126018943577036e-15	8.03929287926503e-6	-1.675572720569351e-21	6.565260913340185e-21	4.2751301661832395e-13	2.240741244774724e-12	2.601907354443516e-12
93600000	0.004995979485992586	1.8084993377360146e-49	7.372777492546505e-67	8.649312939286609e-10	2.8126018943577036e-15	8.03929287926503e-6	-1.675572632845528e-21	6.565260913340185e-21	4.2751301661832395e-13	2.240741244774724e-12	2.601907354443516e-12
93700000	0.004995979485992586	1.8084993377360146e-49	7.372777492546505e-67	8.649312939286609e-10	2.8126018943577036e-15	8.03929287926503e-6	-1.675572545121705e-21	6.565260913340185e-21	4.2751301661832395e-13	2.240741244774724e-12	2.601907354443516e-12
93800000	0.004995979485992586	1.8084993377360146e-49	7.372777492546505e-67	8.649312939286609e-10	2.8126018943577036e-15	8.03929287926503e-6	-1.6755724573978822e-21	6.565260913340185e-21	4.2751301661832395e-13	2.240741244774724e-12	2.601907354443516e-12
93900000	0.004995979485992586	1.8084993377360146e-49	7.372777492546505e-67	8.649312939286609e-10	2.8126018943577036e-15	8.03929287926503e-6	-1.6755723696740591e-21	6.565260913340185e-21	4.2751301661832395e-13	2.240741244774724e-12	2.601907354443516e-12
94000000	0.004995979485992586	1.8084993377360146e-49	7.372777492546505e-67	8.649312939286609e-10	2.8126018943577036e-15	8.03929287926503e-6	-1.6755722819502362e-21	6.565260913340185e-21	4.2751301661832395e-13	2.240741244774724e-12	2.601907354443516e-12
94100000	0.004995979485992586	1.8084993377360146e-49	7.372777492546505e-67	8.649312939286609e-10	2.8126018943577036e-15	8.03929287926503e-6	-1.6755721942264132e-21	6.565260913340185e-21	4.2751301661832395e-13	2.240741244774724e-12	2.601907354443516e-12
94200000	0.004995979485992586	1.8084993377360146e-49	7.372777492546505e-67	8.649312939286609e-10	2.8126018943577036e-15	8.03929287926503e-6	-1.6755721065025901e-21	6.565260913340185e-21	4.2751301661832395e-13	2.240741244774724e-12	2.601907354443516e-12
94300000	0.004995979485992586	1.8084993377360146e-49	7.372777492546505e-67	8.649312939286609e-10	2.8126018943577036e-15	8.03929287926503e-6	-1.6755720187787673e-21	6.565260913340185e-21	4.2751301661832395e-13	2.240741244774724e-12	2.601907354443516e-12
94400000	0.004995979485992586	1.8084993377360146e-49	7.372777492546505e-67	8.649312939286609e-10	2.8126018943577036e-15	8.03929287926503e-6	-1.6755719310549442e-21	6.565260913340185e-21	4.2751301661832395e-13	2.240741244774724e-12	2.601907354443516e-12
94500000	0.004995979485992586	1.8084993377360146e-49	7.372777492546505e-67	8.649312939286609e-10	2.8126018943577036e-15	8.03929287926503e-6	-1.6755718433311214e-21	6.565260913340185e-21	4.2751301661832395e-13	2.240741244774724e-12	2.601907354443516e-12
94600000	0.004995979485992586	1.8084993377360146e-49	7.372777492546505e-67	8.649312939286609e-10	2.8126018943577036e-15	8.03929287926503e-6	-1.6755717556072983e-21	6.565260913340185e-21	4.2751301661832395e-13	2.240741244774724e-12	2.601907354443516e-12
94700000	0.004995979485992586	1.8084993377360146e-49	7.372777492546505e-67	8.649312939286609e-10	2.8126018943577036e-15	8.03929287926503e-6	-1.6755716678834754e-21	6.565260913340185e-21	4.2751301661832395e-13	2.240741244774724e-12	2.601907354443516e-12
94800000	0.004995979485992586	1.8084993377360146e-49	7.372777492546505e-67	8.649312939286609e-10	2.8126018943577036e-15	8.03929287926503e-6	-1.6755715801596524e-21	6.565260913340185e-21	4.2751301661832395e-13	2.240741244774724e-12	2.601907354443516e-12
94900000	0.004995979485992586	1.8084993377360146e-49	7.372777492546505e-67	8.649312939286609e-10	2.8126018943577036e-15	8.03929287926503e-6	-1.6755714924358295e-21	6.565260913340185e-21	4.2751301661832395e-13	2.240741244774724e-12	2.601907354443516e-12
95000000	0.004995979485992586	1.8084993377360146e-49	7.372777492546505e-67	8.649312939286609e-10	2.8126018943577036e-15	8.03929287926503e-6	-1.6755714047120065e-21	6.565260913340185e-21	4.2751301661832395e-13	2.240741244774724e-12	2.601907354443516e-12
95100000	0.004995979485992586	1.8084993377360146e-49	7.372777492546505e-67	8.649312939286609e-10	2.8126018943577036e-15	8.03929287926503e-6	-1.6755713169881836e-21	6.565260913340185e-21	4.2751301661832395e-13	2.240741244774724e-12	2.601907354443516e-12
95200000	0.004995979485992586	1.8084993377360146e-49	7.372777492546505e-67	8.649312939286609e-10	2.8126018943577036e-15	8.03929287926503e-6	-1.6755712292643605e-21	6.565260913340185e-21	4.2751301661832395e-13	2.240741244774724e-12	2.601907354443516e-12
95300000	0.004995979485992586	1.8084993377360146e-49	7.372777492546505e-67	8.649312939286609e-10	2.8126018943577036e-15	8.03929287926503e-6	-1.6755711415405377e-21	6.565260913340185e-21	4.2751301661832395e-13	2.240741244774724e-12	2.601907354443516e-12
95400000	0.004995979485992586	1.8084993377360146e-49	7.372777492546505e-67	8.649312939286609e-10	2.8126018943577036e-15	8.03929287926503e-6	-1.6755710538167146e-21	6.565260913340185e-21	4.2751301661832395e-13	2.240741244774724e-12	2.601907354443516e-12
95500000	0.004995979485992586	1.8084993377360146e-49	7.372777492546505e-67	8.649312939286609e-10	2.8126018943577036e-15	8.03929287926503e-6	-1.6755709660928916e-21	6.565260913340185e-21	4.2751301661832395e-13	2.240741244774724e-12	2.601907354443516e-12
95600000	0.004995979485992586	1.8084993377360146e-49	7.372777492546505e-67	8.649312939286609e-10	2.8126018943577036e-15	8.03929287926503e-6	-1.6755708783690687e-21	6.565260913340185e-21	4.2751301661832395e-13	2.240741244774724e-12	2.601907354443516e-12
95700000	0.004995979485992586	1.8084993377360146e-49	7.372777492546505e-67	8.649312939286609e-10	2.8126018943577036e-15	8.03929287926503e-6	-1.6755707906452457e-21	6.565260913340185e-21	4.2751301661832395e-13	2.240741244774724e-12	2.601907354443516e-12
95800000	0.004995979485992586	1.8084993377360146e-49	7.372777492546505e-67	8.649312939286609e-10	2.8126018943577036e-15	8.03929287926503e-6	-1.6755707029214228e-21	6.565260913340185e-21	4.2751301661832395e-13	2.240741244774724e-12	2.601907354443516e-12
95900000	0.004995979485992586	1.8084993377360146e-49	7.372777492546505e-67	8.649312939286609e-10	2.8126018943577036e-15	8.03929287926503e-6	-1.6755706151975997e-21	6.565260913340185e-21	4.2751301661832395e-13	2.240741244774724e-12	2.601907354443516e-12
96000000	0.004995979485992586	1.8084993377360146e-49	7.372777492546505e-67	8.649312939286609e-10	2.8126018943577036e-15	8.03929287926503e-6	-1.6755705274737769e-21	6.565260913340185e-21	4.2751301661832395e-13	2.240741244774724e-12	2.601907354443516e-12
96100000	0.004995979485992586	1.8084993377360146e-49	7.372777492546505e-67	8.649312939286609e-10	2.8126018943577036e-15	8.03929287926503e-6	-1.6755704397499538e-21	6.565260913340185e-21	4.2751301661832395e-13	2.240741244774724e-12	2.601907354443516e-12
96200000	0.004995979485992586	1.8084993377360146e-49	7.372777492546505e-67	8.649312939286609e-10	2.8126018943577036e-15	8.03929287926503e-6	-1.675570352026131e-21	6.565260913340185e-21	4.2751301661832395e-13	2.240741244774724e-12	2.601907354443516e-12
96300000	0.004995979485992586	1.8084993377360146e-49	7.372777492546505e-67	8.649312939286609e-10	2.8126018943577036e-15	8.03929287926503e-6	-1.6755702643023079e-21	6.565260913340185e-21	4.2751301661832395e-13	2.240741244774724e-12	2.601907354443516e-12
96400000	0.004995979485992586	1.8084993377360146e-49	7.372777492546505e-67	8.649312939286609e-10	2.8126018943577036e-15	8.03929287926503e-6	-1.675570176578485e-21	6.565260913340185e-21	4.2751301661832395e-13	2.240741244774724e-12	2.601907354443516e-12
96500000	0.004995979485992586	1.8084993377360146e-49	7.372777492546505e-67	8.649312939286609e-10	2.8126018943577036e-15	8.03929287926503e-6	-1.675570088854662e-21	6.565260913340185e-21	4.2751301661832395e-13	2.240741244774724e-12	2.601907354443516e-12
96600000	0.004995979485992586	1.8084993377360146e-49	7.372777492546505e-67	8.649312939286609e-10	2.8126018943577036e-15	8.03929287926503e-6	-1.675570001130839e-21	6.565260913340185e-21	4.275130166183239e-13	2.240741244774724e-12	2.601907354443516e-12
96700000	0.004995979485992586	1.8084993377360146e-49	7.372777492546505e-67	8.649312939286609e-10	2.8126018943577036e-15	8.03929287926503e-6	-1.675569913407016e-21	6.565260913340185e-21	4.275130166183239e-13	2.240741244774724e-12	2.601907354443516e-12
96800000	0.004995979485992586	1.8084993377360146e-49	7.372777492546505e-67	8.649312939286609e-10	2.8126018943577036e-15	8.03929287926503e-6	-1.675569825683193e-21	6.565260913340185e-21	4.275130166183239e-13	2.240741244774724e-12	2.601907354443516e-12
96900000	0.004995979485992586	1.8084993377360146e-49	7.372777492546505e-67	8.649312939286609e-10	2.8126018943577036e-15	8.03929287926503e-6	-1.6755697379593701e-21	6.565260913340185e-21	4.275130166183239e-13	2.240741244774724e-12	2.601907354443516e-12
97000000	0.004995979485992586	1.8084993377360146e-49	7.372777492546505e-67	8.649312939286609e-10	2.8126018943577036e-15	8.03929287926503e-6	-1.675569650235547e-21	6.565260913340185e-21	4.275130166183239e-13	2.240741244774724e-12	2.601907354443516e-12
97100000	0.004995979485992586	1.8084993377360146e-49	7.372777492546505e-67	8.649312939286609e-10	2.8126018943577036e-15	8.03929287926503e-6	-1.6755695625117242e-21	6.565260913340185e-21	4.275130166183239e-13	2.240741244774724e-12	2.601907354443516e-12
97200000	0.004995979485992586	1.8084993377360146e-49	7.372777492546505e-67	8.649312939286609e-10	2.8126018943577036e-15	8.03929287926503e-6	-1.6755694747879012e-21	6.565260913340185e-21	4.275130166183239e-13	2.240741244774724e-12	2.601907354443516e-12
97300000	0.004995979485992586	1.8084993377360146e-49	7.372777492546505e-67	8.649312939286609e-10	2.8126018943577036e-15	8.03929287926503e-6	-1.6755693870640783e-21	6.565260913340185e-21	4.275130166183239e-13	2.240741244774724e-12	2.601907354443516e-12
97400000	0.004995979485992586	1.8084993377360146e-49	7.372777492546505e-67	8.649312939286609e-10	2.8126018943577036e-15	8.03929287926503e-6	-1.6755692993402553e-21	6.565260913340185e-21	4.275130166183239e-13	2.240741244774724e-12	2.601907354443516e-12
97500000	0.004995979485992586	1.8084993377360146e-49	7.372777492546505e-67	8.649312939286609e-10	2.8126018943577036e-15	8.03929287926503e-6	-1.6755692116164324e-21	6.565260913340185e-21	4.275130166183239e-13	2.240741244774724e-12	2.601907354443516e-12
97600000	0.004995979485992586	1.8084993377360146e-49	7.372777492546505e-67	8.649312939286609e-10	2.8126018943577036e-15	8.03929287926503e-6	-1.6755691238926093e-21	6.565260913340185e-21	4.275130166183239e-13	2.240741244774724e-12	2.601907354443516e-12
97700000	0.004995979485992586	1.8084993377360146e-49	7.372777492546505e-67	8.649312939286609e-10	2.8126018943577036e-15	8.03929287926503e-6	-1.6755690361687865e-21	6.565260913340185e-21	4.275130166183239e-13	2.240741244774724e-12	2.601907354443516e-12
97800000	0.004995979485992586	1.8084993377360142e-49	7.372777492546505e-67	8.649312939286609e-10	2.8126018943577036e-15	8.03929287926503e-6	-1.6755689484449634e-21	6.565260913340185e-21	4.275130166183239e-13	2.240741244774724e-12	2.601907354443516e-12
97900000	0.004995979485992586	1.8084993377360142e-49	7.372777492546505e-67	8.649312939286609e-10	2.8126018943577036e-15	8.03929287926503e-6	-1.6755688607211404e-21	6.565260913340185e-21	4.275130166183239e-13	2.240741244774724e-12	2.601907354443516e-12
98000000	0.004995979485992586	1.8084993377360142e-49	7.372777492546505e-67	8.649312939286609e-10	2.8126018943577036e-15	8.03929287926503e-6	-1.6755687729973175e-21	6.565260913340185e-21	4.275130166183239e-13	2.240741244774724e-12	2.601907354443516e-12
98100000	0.004995979485992586	1.8084993377360142e-49	7.372777492546505e-67	8.649312939286609e-10	2.8126018943577036e-15	8.03929287926503e-6	-1.6755686852734944e-21	6.565260913340185e-21	4.275130166183239e-13	2.240741244774724e-12	2.601907354443516e-12
98200000	0.004995979485992586	1.8084993377360142e-49	7.372777492546505e-67	8.649312939286609e-10	2.8126018943577036e-15	8.03929287926503e-6	-1.6755685975496716e-21	6.565260913340185e-21	4.275130166183239e-13	2.240741244774724e-12	2.601907354443516e-12
98300000	0.004995979485992586	1.8084993377360142e-49	7.372777492546505e-67	8.649312939286609e-10	2.8126018943577036e-15	8.03929287926503e-6	-1.6755685098258485e-21	6.565260913340185e-21	4.275130166183239e-13	2.240741244774724e-12	2.601907354443516e-12
98400000	0.004995979485992586	1.8084993377360142e-49	7.372777492546505e-67	8.649312939286609e-10	2.8126018943577036e-15	8.03929287926503e-6	-1.6755684221020257e-21	6.565260913340185e-21	4.275130166183239e-13	2.240741244774724e-12	2.601907354443516e-12
98500000	0.004995979485992586	1.8084993377360142e-49	7.372777492546505e-67	8.649312939286609e-10	2.8126018943577036e-15	8.03929287926503e-6	-1.6755683343782026e-21	6.565260913340185e-21	4.275130166183239e-13	2.240741244774724e-12	2.601907354443516e-12
98600000	0.004995979485992586	1.8084993377360142e-49	7.372777492546505e-67	8.649312939286609e-10	2.8126018943577036e-15	8.03929287926503e-6	-1.6755682466543797e-21	6.565260913340185e-21	4.275130166183239e-13	2.240741244774724e-12	2.601907354443516e-12
98700000	0.004995979485992586	1.8084993377360142e-49	7.372777492546505e-67	8.649312939286609e-10	2.8126018943577036e-15	8.03929287926503e-6	-1.6755681589305567e-21	6.565260913340185e-21	4.275130166183239e-13	2.240741244774724e-12	2.601907354443516e-12
98800000	0.004995979485992586	1.8084993377360142e-49	7.372777492546505e-67	8.649312939286609e-10	2.8126018943577036e-15	8.03929287926503e-6	-1.6755680712067338e-21	6.565260913340185e-21	4.275130166183239e-13	2.240741244774724e-12	2.601907354443516e-12
98900000	0.004995979485992586	1.8084993377360142e-49	7.372777492546505e-67	8.649312939286609e-10	2.8126018943577036e-15	8.03929287926503e-6	-1.6755679834829108e-21	6.565260913340185e-21	4.275130166183239e-13	2.240741244774724e-12	2.601907354443516e-12
99000000	0.004995979485992586	1.8084993377360142e-49	7.372777492546505e-67	8.649312939286609e-10	2.8126018943577036e-15	8.03929287926503e-6	-1.6755678957590877e-21	6.565260913340185e-21	4.275130166183239e-13	2.240741244774724e-12	2.601907354443516e-12
99100000	0.004995979485992586	1.8084993377360142e-49	7.372777492546505e-67	8.649312939286609e-10	2.8126018943577036e-15	8.03929287926503e-6	-1.6755678080352648e-21	6.565260913340185e-21	4.275130166183239e-13	2.240741244774724e-12	2.601907354443516e-12
99200000	0.004995979485992586	1.8084993377360142e-49	7.372777492546505e-67	8.649312939286609e-10	2.8126018943577036e-15	8.03929287926503e-6	-1.6755677203114418e-21	6.565260913340185e-21	4.275130166183239e-13	2.240741244774724e-12	2.601907354443516e-12
99300000	0.004995979485992586	1.8084993377360142e-49	7.372777492546505e-67	8.649312939286609e-10	2.8126018943577036e-15	8.03929287926503e-6	-1.675567632587619e-21	6.565260913340185e-21	4.275130166183239e-13	2.240741244774724e-12	2.601907354443516e-12
99400000	0.004995979485992586	1.8084993377360142e-49	7.372777492546505e-67	8.649312939286609e-10	2.8126018943577036e-15	8.03929287926503e-6	-1.6755675448637959e-21	6.565260913340185e-21	4.275130166183239e-13	2.240741244774724e-12	2.601907354443516e-12
99500000	0.004995979485992586	1.8084993377360142e-49	7.372777492546505e-67	8.649312939286609e-10	2.8126018943577036e-15	8.03929287926503e-6	-1.675567457139973e-21	6.565260913340185e-21	4.275130166183239e-13	2.240741244774724e-12	2.601907354443516e-12
99600000	0.004995979485992586	1.8084993377360142e-49	7.372777492546505e-67	8.649312939286609e-10	2.8126018943577036e-15	8.03929287926503e-6	-1.67556736941615e-21	6.565260913340185e-21	4.275130166183239e-13	2.240741244774724e-12	2.601907354443516e-12
99700000	0.004995979485992586	1.8084993377360142e-49	7.372777492546505e-67	8.649312939286609e-10	2.8126018943577036e-15	8.03929287926503e-6	-1.675567281692327e-21	6.565260913340185e-21	4.275130166183239e-13	2.240741244774724e-12	2.601907354443516e-12
99800000	0.004995979485992586	1.8084993377360142e-49	7.372777492546505e-67	8.649312939286609e-10	2.8126018943577036e-15	8.03929287926503e-6	-1.675567193968504e-21	6.565260913340185e-21	4.275130166183239e-13	2.240741244774724e-12	2.601907354443516e-12
99900000	0.004995979485992586	1.8084993377360142e-49	7.372777492546505e-67	8.649312939286609e-10	2.8126018943577036e-15	8.03929287926503e-6	-1.6755671062446812e-21	6.565260913340185e-21	4.275130166183239e-13	2.240741244774724e-12	2.601907354443516e-12
100000000	0.004995979485992586	1.8084993377360142e-49	7.372777492546505e-67	8.649312939286609e-10	2.8126018943577036e-15	8.03929287926503e-6	-1.6755670185208581e-21	6.565260913340185e-21	4.275130166183239e-13	2.240741244774724e-12	2.601907354443516e-12
