# Supplementary material for: Thermodynamics Underpinning the Microbial Community‐Level Nitrogen Energy Metabolism
Source: Environ Microbiol. 2025 Feb 16;27(2):e70055. doi: 10.1111/1462-2920.70055 (PMC11830459; doi:10.1111/1462-2920.70055)
Supplement: Supplementary file 1 — Data S1. [file EMI-27-e70055-s001.zip › SI/Nnetwork/Results/kdef_-10/Iin_-5/p_0.2/O2_-8.4_H_-3..csv]

time	N2	N2H4	N2H5	N2O	NH2OH	NH3	NH3OH	NH4	NO	NO2	NO3
0	0.00001	0.00001	0.00001	0.00001	0.00001	0.00001	0.00001	0.00001	0.00001	0.00001	0.00001
100000	0.0048235741750637835	1.883341693487747e-49	-2.874535929847757e-41	1.5222643417340463e-11	9.800959947285527e-15	0.000352851616528441	-2.8675169919914664e-21	2.8815619880649535e-12	2.7731781931203655e-15	4.569788052633992e-15	5.885032798172888e-19
200000	0.0048235741750637835	1.8833416934877504e-49	-4.28009104765098e-40	1.522264341734046e-11	9.800959947273022e-15	0.000352851616528441	3.0282057202687345e-22	2.881561988052971e-12	2.773178193120367e-15	4.569788052633995e-15	5.88503279817289e-19
300000	0.004823574175063782	1.883341693487755e-49	-1.1268237221767186e-39	1.522264341734046e-11	9.800959947273631e-15	0.00035285161652844104	1.5160728112121528e-21	2.881561988053553e-12	2.7731781931203687e-15	4.569788052633996e-15	5.885032798172896e-19
400000	0.004823574175063783	1.8833416934877462e-49	-1.8278916778909555e-39	1.5222643417340456e-11	9.800959947273104e-15	0.000352851616528441	5.825311097163995e-21	2.881561988053049e-12	2.773178193120366e-15	4.5697880526339916e-15	5.885032798172889e-19
500000	0.004823574175063783	1.8833416934877713e-49	-2.5289595883861098e-39	1.522264341734046e-11	9.800959947273104e-15	0.000352851616528441	3.1745934007765728e-21	2.8815619880530502e-12	2.773178193120375e-15	4.5697880526340066e-15	5.88503279817291e-19
600000	0.004823574175063783	1.883341693487789e-49	-3.230027461786096e-39	1.522264341734046e-11	9.800959947273103e-15	0.000352851616528441	1.7862230627148657e-22	2.8815619880530486e-12	2.7731781931203817e-15	4.569788052634018e-15	5.885032798172924e-19
700000	0.004823574175063783	1.8833416934877466e-49	-3.9310951903010435e-39	1.5222643417340456e-11	9.800959947273104e-15	0.000352851616528441	2.468212490582753e-21	2.8815619880530486e-12	2.773178193120366e-15	4.5697880526339916e-15	5.885032798172889e-19
800000	0.004823574175063783	1.8833416934877462e-49	-4.632162705852631e-39	1.5222643417340456e-11	9.800959947273104e-15	0.000352851616528441	1.5063482330125236e-21	2.8815619880530486e-12	2.7731781931203655e-15	4.569788052633991e-15	5.885032798172888e-19
900000	0.0048235741750637835	1.8833416934877546e-49	-5.3332297877043634e-39	1.522264341734046e-11	9.800959947273104e-15	0.000352851616528441	1.2247489252983689e-21	2.8815619880530486e-12	2.7731781931203687e-15	4.569788052633997e-15	5.885032798172896e-19
1000000	0.0048235741750637835	1.8833416934877614e-49	-6.034296721009429e-39	1.522264341734046e-11	9.800959947273104e-15	0.000352851616528441	1.3014678010236464e-21	2.8815619880530486e-12	2.773178193120371e-15	4.569788052634001e-15	5.885032798172902e-19
1100000	0.004823574175063783	1.8833416934877455e-49	-6.735363474633966e-39	1.5222643417340456e-11	9.800959947273104e-15	0.000352851616528441	2.194611442080896e-21	2.8815619880530486e-12	2.7731781931203655e-15	4.569788052633991e-15	5.885032798172889e-19
1200000	0.004823574175063783	1.8833416934877664e-49	-7.436429982461405e-39	1.5222643417340456e-11	9.800959947273104e-15	0.000352851616528441	1.0931228139695407e-22	2.8815619880530486e-12	2.773178193120373e-15	4.5697880526340034e-15	5.885032798172906e-19
1300000	0.0048235741750637835	1.883341693487745e-49	-8.13749641059531e-39	1.522264341734046e-11	9.800959947273104e-15	0.000352851616528441	4.290838576009808e-21	2.8815619880530486e-12	2.773178193120365e-15	4.569788052633993e-15	5.885032798172888e-19
1400000	0.0048235741750637835	1.8833416934877747e-49	-8.83856276408657e-39	1.522264341734046e-11	9.800959947273104e-15	0.000352851616528441	9.431511649855093e-22	2.8815619880530486e-12	2.7731781931203758e-15	4.56978805263401e-15	5.885032798172911e-19
1500000	0.004823574175063783	1.8833416934877477e-49	-9.539629003608155e-39	1.5222643417340456e-11	9.800959947273104e-15	0.000352851616528441	2.439454138171692e-21	2.8815619880530486e-12	2.773178193120366e-15	4.5697880526339916e-15	5.885032798172889e-19
1600000	0.004823574175063783	1.883341693487773e-49	-1.0240695061754132e-38	1.522264341734046e-11	9.800959947273104e-15	0.000352851616528441	-2.605266209781818e-22	2.8815619880530486e-12	2.773178193120375e-15	4.5697880526340066e-15	5.885032798172909e-19
1700000	0.0048235741750637835	1.8833416934877542e-49	-1.0941761041288062e-38	1.522264341734046e-11	9.800959947273104e-15	0.000352851616528441	3.3567934866382332e-21	2.8815619880530486e-12	2.7731781931203683e-15	4.569788052633996e-15	5.885032798172895e-19
1800000	0.0048235741750637835	1.883341693487754e-49	-1.1642826992257207e-38	1.522264341734046e-11	9.800959947273104e-15	0.000352851616528441	4.313126539949922e-21	2.8815619880530486e-12	2.7731781931203683e-15	4.569788052633998e-15	5.885032798172895e-19
1900000	0.0048235741750637835	1.88334169348779e-49	-1.2343892886207108e-38	1.522264341734046e-11	9.800959947273104e-15	0.000352851616528441	-7.864755002964656e-23	2.8815619880530486e-12	2.7731781931203817e-15	4.569788052634019e-15	5.885032798172923e-19
2000000	0.004823574175063783	1.883341693487744e-49	-1.3044958643103681e-38	1.5222643417340456e-11	9.800959947273104e-15	0.000352851616528441	2.7935983880945874e-21	2.8815619880530486e-12	2.7731781931203647e-15	4.569788052633989e-15	5.885032798172887e-19
2100000	0.004823574175063783	1.8833416934877732e-49	-1.3746024258657723e-38	1.522264341734046e-11	9.800959947273104e-15	0.000352851616528441	-2.3003580317098516e-22	2.8815619880530486e-12	2.7731781931203758e-15	4.569788052634007e-15	5.885032798172913e-19
2200000	0.0048235741750637835	1.883341693487753e-49	-1.44470898202469e-38	1.522264341734046e-11	9.800959947273104e-15	0.000352851616528441	3.805339036445836e-21	2.8815619880530486e-12	2.773178193120368e-15	4.569788052633996e-15	5.885032798172896e-19
2300000	0.0048235741750637835	1.8833416934877523e-49	-1.5148155362729017e-38	1.522264341734046e-11	9.800959947273104e-15	0.000352851616528441	4.94695540372053e-21	2.8815619880530486e-12	2.773178193120368e-15	4.569788052633997e-15	5.885032798172894e-19
2400000	0.0048235741750637835	1.8833416934877907e-49	-1.584922085026497e-38	1.522264341734046e-11	9.800959947273104e-15	0.000352851616528441	3.5808067712818934e-22	2.8815619880530486e-12	2.773178193120382e-15	4.56978805263402e-15	5.885032798172924e-19
2500000	0.004823574175063783	1.8833416934877462e-49	-1.655028623586818e-38	1.5222643417340456e-11	9.800959947273104e-15	0.000352851616528441	2.8544158513949954e-21	2.8815619880530486e-12	2.7731781931203655e-15	4.569788052633991e-15	5.885032798172888e-19
2600000	0.004823574175063783	1.8833416934877743e-49	-1.7251351477766025e-38	1.522264341734046e-11	9.800959947273104e-15	0.000352851616528441	-2.0529295558403305e-22	2.8815619880530486e-12	2.7731781931203758e-15	4.569788052634007e-15	5.885032798172911e-19
2700000	0.0048235741750637835	1.883341693487762e-49	-1.7952416661197925e-38	1.522264341734046e-11	9.800959947273104e-15	0.000352851616528441	2.5018438475982934e-21	2.8815619880530486e-12	2.7731781931203714e-15	4.569788052634001e-15	5.885032798172901e-19
2800000	0.0048235741750637835	1.883341693487745e-49	-1.865348182368777e-38	1.522264341734046e-11	9.800959947273104e-15	0.000352851616528441	5.911842165468259e-21	2.8815619880530486e-12	2.7731781931203655e-15	4.569788052633992e-15	5.885032798172888e-19
2900000	0.0048235741750637835	1.8833416934877778e-49	-1.9354546930343986e-38	1.522264341734046e-11	9.800959947273104e-15	0.000352851616528441	2.088684853544554e-21	2.8815619880530486e-12	2.773178193120377e-15	4.569788052634012e-15	5.885032798172914e-19
3000000	0.004823574175063783	1.883341693487775e-49	-2.0055611984677623e-38	1.5222643417340456e-11	9.800959947273104e-15	0.000352851616528441	1.0763564367572474e-21	2.8815619880530486e-12	2.773178193120376e-15	4.569788052634009e-15	5.885032798172913e-19
3100000	0.004823574175063783	1.883341693487758e-49	-2.0756676891978886e-38	1.522264341734046e-11	9.800959947273104e-15	0.000352851616528441	1.448782315050084e-21	2.8815619880530486e-12	2.77317819312037e-15	4.569788052633998e-15	5.885032798172898e-19
3200000	0.004823574175063783	1.8833416934877477e-49	-2.1457741525514754e-38	1.5222643417340456e-11	9.800959947273104e-15	0.000352851616528441	1.1216523717443462e-21	2.8815619880530486e-12	2.7731781931203663e-15	4.569788052633993e-15	5.88503279817289e-19
3300000	0.004823574175063783	1.8833416934877496e-49	-2.2158805768124677e-38	1.5222643417340456e-11	9.800959947273104e-15	0.000352851616528441	2.2966652949444798e-21	2.8815619880530486e-12	2.7731781931203667e-15	4.569788052633993e-15	5.885032798172891e-19
3400000	0.004823574175063783	1.8833416934877705e-49	-2.2859869883395284e-38	1.522264341734046e-11	9.800959947273104e-15	0.000352851616528441	2.9458418611383436e-22	2.8815619880530486e-12	2.7731781931203746e-15	4.569788052634006e-15	5.885032798172908e-19
3500000	0.0048235741750637835	1.8833416934877477e-49	-2.3560933782775387e-38	1.522264341734046e-11	9.800959947273104e-15	0.000352851616528441	1.7952309191999603e-21	2.8815619880530486e-12	2.7731781931203663e-15	4.569788052633993e-15	5.885032798172889e-19
3600000	0.004823574175063783	1.8833416934877645e-49	-2.4261997469630273e-38	1.5222643417340456e-11	9.800959947273104e-15	0.000352851616528441	9.022075467527025e-22	2.8815619880530486e-12	2.7731781931203722e-15	4.569788052634002e-15	5.885032798172903e-19
3700000	0.004823574175063784	1.8833416934877474e-49	-2.496306109724079e-38	1.5222643417340456e-11	9.800959947273104e-15	0.000352851616528441	4.252098974945106e-21	2.8815619880530486e-12	2.773178193120366e-15	4.569788052633993e-15	5.88503279817289e-19
3800000	0.004823574175063783	1.8833416934877835e-49	-2.566412464660583e-38	1.5222643417340456e-11	9.800959947273104e-15	0.000352851616528441	8.141183290081271e-23	2.8815619880530486e-12	2.7731781931203793e-15	4.569788052634013e-15	5.885032798172917e-19
3900000	0.004823574175063783	1.8833416934877443e-49	-2.636518805012143e-38	1.5222643417340456e-11	9.800959947273104e-15	0.000352851616528441	2.519552950316738e-21	2.8815619880530486e-12	2.7731781931203647e-15	4.569788052633989e-15	5.8850327981728875e-19
4000000	0.0048235741750637835	1.8833416934877705e-49	-2.706625128699334e-38	1.5222643417340456e-11	9.800959947273104e-15	0.000352851616528441	-2.610207688216728e-23	2.8815619880530486e-12	2.7731781931203746e-15	4.569788052634007e-15	5.885032798172909e-19
4100000	0.004823574175063783	1.8833416934877485e-49	-2.776731446509879e-38	1.5222643417340456e-11	9.800959947273104e-15	0.000352851616528441	4.348149915499783e-21	2.8815619880530486e-12	2.7731781931203663e-15	4.569788052633993e-15	5.885032798172891e-19
4200000	0.004823574175063783	1.883341693487763e-49	-2.846837760800173e-38	1.5222643417340456e-11	9.800959947273104e-15	0.000352851616528441	3.353444100567856e-21	2.8815619880530486e-12	2.773178193120372e-15	4.569788052634001e-15	5.885032798172903e-19
4300000	0.004823574175063783	1.883341693487787e-49	-2.9169440693354967e-38	1.522264341734046e-11	9.800959947273104e-15	0.000352851616528441	1.4729476419941186e-22	2.8815619880530486e-12	2.7731781931203805e-15	4.569788052634015e-15	5.88503279817292e-19
4400000	0.004823574175063783	1.8833416934877496e-49	-2.987050361708382e-38	1.5222643417340456e-11	9.800959947273104e-15	0.000352851616528441	2.061230316448541e-21	2.8815619880530486e-12	2.7731781931203667e-15	4.569788052633994e-15	5.885032798172891e-19
4500000	0.0048235741750637835	1.8833416934877705e-49	-3.0571566429166376e-38	1.522264341734046e-11	9.800959947273104e-15	0.000352851616528441	2.34163448694712e-22	2.8815619880530486e-12	2.7731781931203746e-15	4.569788052634008e-15	5.88503279817291e-19
4600000	0.004823574175063783	1.8833416934877496e-49	-3.1272629192752163e-38	1.5222643417340456e-11	9.800959947273104e-15	0.000352851616528441	4.7848553362443236e-21	2.8815619880530486e-12	2.7731781931203667e-15	4.569788052633993e-15	5.885032798172891e-19
4700000	0.004823574175063783	1.883341693487762e-49	-3.197369192911843e-38	1.5222643417340456e-11	9.800959947273104e-15	0.000352851616528441	4.05978190963204e-21	2.8815619880530486e-12	2.7731781931203714e-15	4.569788052634e-15	5.885032798172901e-19
4800000	0.004823574175063783	1.8833416934877952e-49	-3.2674754621885246e-38	1.5222643417340456e-11	9.800959947273104e-15	0.000352851616528441	-1.230876680621909e-22	2.8815619880530486e-12	2.773178193120384e-15	4.569788052634021e-15	5.885032798172928e-19
4900000	0.004823574175063783	1.8833416934877424e-49	-3.3375817178052083e-38	1.5222643417340456e-11	9.800959947273104e-15	0.000352851616528441	2.8842105076285264e-21	2.8815619880530486e-12	2.7731781931203643e-15	4.569788052633989e-15	5.885032798172887e-19
5000000	0.0048235741750637835	1.883341693487775e-49	-3.4076879606385685e-38	1.522264341734046e-11	9.800959947273104e-15	0.000352851616528441	-2.7109975136977423e-22	2.8815619880530486e-12	2.773178193120376e-15	4.56978805263401e-15	5.885032798172913e-19
5100000	0.004823574175063783	1.8833416934877565e-49	-3.47779419850263e-38	1.5222643417340456e-11	9.800959947273104e-15	0.000352851616528441	3.614242879198915e-21	2.8815619880530486e-12	2.7731781931203694e-15	4.569788052633997e-15	5.885032798172897e-19
5200000	0.004823574175063783	1.8833416934877508e-49	-3.5479004348771227e-38	1.5222643417340456e-11	9.800959947273104e-15	0.000352851616528441	5.534001188793119e-21	2.8815619880530486e-12	2.7731781931203675e-15	4.569788052633993e-15	5.885032798172892e-19
5300000	0.004823574175063783	1.883341693487787e-49	-3.618006665603039e-38	1.522264341734046e-11	9.800959947273104e-15	0.000352851616528441	1.0421167902170468e-21	2.8815619880530486e-12	2.7731781931203805e-15	4.569788052634016e-15	5.885032798172922e-19
5400000	0.004823574175063783	1.8833416934877576e-49	-3.6881128885374694e-38	1.5222643417340456e-11	9.800959947273104e-15	0.000352851616528441	2.174026888806594e-21	2.8815619880530486e-12	2.7731781931203702e-15	4.569788052633998e-15	5.885032798172899e-19
5500000	0.0048235741750637835	1.8833416934877686e-49	-3.7582190973548945e-38	1.522264341734046e-11	9.800959947273104e-15	0.000352851616528441	3.997147704047989e-22	2.8815619880530486e-12	2.7731781931203738e-15	4.569788052634006e-15	5.885032798172907e-19
5600000	0.004823574175063783	1.8833416934877588e-49	-3.8283252696723065e-38	1.522264341734046e-11	9.800959947273104e-15	0.000352851616528441	9.842781783744488e-23	2.8815619880530486e-12	2.7731781931203702e-15	4.5697880526339995e-15	5.8850327981729e-19
5700000	0.0048235741750637835	1.883341693487746e-49	-3.8984314129872397e-38	1.522264341734046e-11	9.800959947273104e-15	0.000352851616528441	3.0286637994169647e-21	2.8815619880530486e-12	2.773178193120365e-15	4.569788052633992e-15	5.8850327981728875e-19
5800000	0.0048235741750637835	1.883341693487772e-49	-3.9685375417227957e-38	1.522264341734046e-11	9.800959947273104e-15	0.000352851616528441	-2.3051483841132555e-23	2.8815619880530486e-12	2.773178193120375e-15	4.569788052634008e-15	5.88503279817291e-19
5900000	0.004823574175063783	1.8833416934877584e-49	-4.0386436446910875e-38	1.522264341734046e-11	9.800959947273104e-15	0.000352851616528441	7.382427440142695e-22	2.8815619880530486e-12	2.77317819312037e-15	4.569788052633999e-15	5.885032798172899e-19
6000000	0.0048235741750637835	1.883341693487757e-49	-4.108749732750475e-38	1.522264341734046e-11	9.800959947273104e-15	0.00035285161652844104	1.962449644800377e-21	2.8815619880530486e-12	2.7731781931203694e-15	4.569788052633999e-15	5.885032798172897e-19
6100000	0.0048235741750637835	1.8833416934877523e-49	-4.178855814973573e-38	1.522264341734046e-11	9.800959947273104e-15	0.00035285161652844104	3.6347928067382996e-21	2.8815619880530486e-12	2.773178193120368e-15	4.5697880526339955e-15	5.885032798172892e-19
6200000	0.0048235741750637835	1.8833416934877804e-49	-4.2489618891184266e-38	1.5222643417340456e-11	9.800959947273104e-15	0.000352851616528441	1.9879342494575123e-23	2.8815619880530486e-12	2.773178193120378e-15	4.569788052634014e-15	5.885032798172915e-19
6300000	0.004823574175063783	1.8833416934877527e-49	-4.319067944853344e-38	1.5222643417340456e-11	9.800959947273104e-15	0.000352851616528441	1.702408571123852e-21	2.8815619880530486e-12	2.773178193120368e-15	4.569788052633995e-15	5.885032798172893e-19
6400000	0.004823574175063783	1.883341693487769e-49	-4.3891739880204294e-38	1.522264341734046e-11	9.800959947273104e-15	0.000352851616528441	6.547953647478969e-22	2.8815619880530486e-12	2.773178193120374e-15	4.569788052634004e-15	5.885032798172907e-19
6500000	0.0048235741750637835	1.8833416934877447e-49	-4.459280026467584e-38	1.522264341734046e-11	9.800959947273104e-15	0.000352851616528441	5.057176621533452e-21	2.8815619880530486e-12	2.7731781931203647e-15	4.569788052633992e-15	5.885032798172888e-19
6600000	0.004823574175063783	1.8833416934877713e-49	-4.5293860595168003e-38	1.5222643417340456e-11	9.800959947273104e-15	0.000352851616528441	2.252005594152186e-21	2.8815619880530486e-12	2.773178193120375e-15	4.569788052634007e-15	5.88503279817291e-19
6700000	0.004823574175063783	1.883341693487772e-49	-4.599492085812719e-38	1.5222643417340456e-11	9.800959947273104e-15	0.000352851616528441	1.0670574614868309e-21	2.8815619880530486e-12	2.773178193120375e-15	4.569788052634006e-15	5.88503279817291e-19
6800000	0.0048235741750637835	1.88334169348776e-49	-4.669598095599166e-38	1.522264341734046e-11	9.800959947273104e-15	0.000352851616528441	9.717707058286092e-22	2.8815619880530486e-12	2.7731781931203706e-15	4.569788052634e-15	5.885032798172901e-19
6900000	0.0048235741750637835	1.883341693487767e-49	-4.739704096855119e-38	1.522264341734046e-11	9.800959947273104e-15	0.000352851616528441	1.0462426683767592e-21	2.8815619880530486e-12	2.7731781931203734e-15	4.569788052634006e-15	5.885032798172907e-19
7000000	0.004823574175063783	1.8833416934877462e-49	-4.809810094016999e-38	1.5222643417340456e-11	9.800959947273104e-15	0.000352851616528441	5.500609813133778e-21	2.8815619880530486e-12	2.7731781931203655e-15	4.569788052633991e-15	5.885032798172888e-19
7100000	0.004823574175063783	1.8833416934877705e-49	-4.879916086612785e-38	1.522264341734046e-11	9.800959947273104e-15	0.000352851616528441	2.9935483481111725e-21	2.8815619880530486e-12	2.7731781931203746e-15	4.569788052634005e-15	5.885032798172908e-19
7200000	0.004823574175063783	1.883341693487787e-49	-4.950022074700558e-38	1.522264341734046e-11	9.800959947273104e-15	0.000352851616528441	3.3412194438649397e-22	2.8815619880530486e-12	2.7731781931203805e-15	4.569788052634015e-15	5.88503279817292e-19
7300000	0.004823574175063783	1.88334169348775e-49	-5.020128047571846e-38	1.5222643417340456e-11	9.800959947273104e-15	0.000352851616528441	2.113145567343994e-21	2.8815619880530486e-12	2.773178193120367e-15	4.569788052633994e-15	5.885032798172892e-19
7400000	0.0048235741750637835	1.883341693487774e-49	-5.09023401023967e-38	1.522264341734046e-11	9.800959947273104e-15	0.000352851616528441	1.3507753823534126e-22	2.8815619880530486e-12	2.7731781931203758e-15	4.56978805263401e-15	5.885032798172912e-19
7500000	0.004823574175063783	1.8833416934877515e-49	-5.160339968200185e-38	1.5222643417340456e-11	9.800959947273104e-15	0.000352851616528441	4.652670923978851e-21	2.8815619880530486e-12	2.7731781931203675e-15	4.569788052633995e-15	5.885032798172893e-19
7600000	0.004823574175063783	1.8833416934877576e-49	-5.230445924235364e-38	1.5222643417340456e-11	9.800959947273104e-15	0.000352851616528441	4.795611410812985e-21	2.8815619880530486e-12	2.77317819312037e-15	4.569788052633998e-15	5.885032798172897e-19
7700000	0.0048235741750637835	1.883341693487795e-49	-5.300551875598445e-38	1.522264341734046e-11	9.800959947273104e-15	0.000352851616528441	1.8190927423337001e-22	2.8815619880530486e-12	2.7731781931203833e-15	4.5697880526340216e-15	5.885032798172927e-19
7800000	0.004823574175063783	1.8833416934877443e-49	-5.370657816319101e-38	1.5222643417340456e-11	9.800959947273104e-15	0.000352851616528441	2.986359613280227e-21	2.8815619880530486e-12	2.773178193120365e-15	4.56978805263399e-15	5.8850327981728875e-19
7900000	0.004823574175063783	1.88334169348777e-49	-5.440763741894637e-38	1.5222643417340456e-11	9.800959947273104e-15	0.000352851616528441	4.0449546494077007e-23	2.8815619880530486e-12	2.7731781931203746e-15	4.5697880526340066e-15	5.885032798172909e-19
8000000	0.0048235741750637835	1.88334169348776e-49	-5.510869624398024e-38	1.522264341734046e-11	9.800959947273104e-15	0.000352851616528441	-6.464384927040076e-23	2.8815619880530486e-12	2.7731781931203706e-15	4.569788052634002e-15	5.885032798172901e-19
8100000	0.004823574175063783	1.8833416934877496e-49	-5.580975484939326e-38	1.5222643417340456e-11	9.800959947273104e-15	0.000352851616528441	2.8216845078432877e-21	2.8815619880530486e-12	2.7731781931203667e-15	4.569788052633992e-15	5.885032798172891e-19
8200000	0.004823574175063783	1.8833416934877626e-49	-5.651081329235722e-38	1.522264341734046e-11	9.800959947273104e-15	0.000352851616528441	7.69264087661702e-22	2.8815619880530486e-12	2.7731781931203714e-15	4.569788052634002e-15	5.885032798172901e-19
8300000	0.004823574175063783	1.8833416934877664e-49	-5.721187148851535e-38	1.5222643417340456e-11	9.800959947273104e-15	0.000352851616528441	-8.582091913142621e-23	2.8815619880530486e-12	2.773178193120373e-15	4.5697880526340034e-15	5.885032798172905e-19
8400000	0.0048235741750637835	1.8833416934877523e-49	-5.791292955687834e-38	1.5222643417340456e-11	9.800959947273104e-15	0.000352851616528441	3.060407850743098e-21	2.8815619880530486e-12	2.773178193120368e-15	4.569788052633995e-15	5.885032798172893e-19
8500000	0.0048235741750637835	1.883341693487761e-49	-5.861398756907773e-38	1.5222643417340456e-11	9.800959947273104e-15	0.000352851616528441	2.6591631228635458e-21	2.8815619880530486e-12	2.773178193120371e-15	4.569788052634001e-15	5.8850327981729e-19
8600000	0.0048235741750637835	1.8833416934877683e-49	-5.931504548623436e-38	1.5222643417340456e-11	9.800959947273104e-15	0.000352851616528441	8.485526082974096e-22	2.8815619880530486e-12	2.7731781931203738e-15	4.569788052634006e-15	5.885032798172907e-19
8700000	0.004823574175063783	1.883341693487763e-49	-6.001610321230105e-38	1.5222643417340456e-11	9.800959947273104e-15	0.000352851616528441	6.099867753819317e-22	2.8815619880530486e-12	2.773178193120372e-15	4.569788052634001e-15	5.885032798172902e-19
8800000	0.004823574175063783	1.8833416934877633e-49	-6.071716084192349e-38	1.5222643417340456e-11	9.800959947273104e-15	0.00035285161652844104	1.6256789163999193e-21	2.881561988053049e-12	2.773178193120372e-15	4.569788052634002e-15	5.885032798172902e-19
8900000	0.0048235741750637835	1.8833416934877462e-49	-6.141821843088796e-38	1.522264341734046e-11	9.800959947273104e-15	0.00035285161652844104	5.168360843324644e-21	2.881561988053049e-12	2.7731781931203655e-15	4.569788052633992e-15	5.8850327981728875e-19
9000000	0.0048235741750637835	1.8833416934877797e-49	-6.211927595456937e-38	1.522264341734046e-11	9.800959947273104e-15	0.000352851616528441	1.1683513126738083e-21	2.8815619880530486e-12	2.7731781931203777e-15	4.569788052634013e-15	5.885032798172914e-19
9100000	0.004823574175063783	1.8833416934877553e-49	-6.282033339115178e-38	1.5222643417340456e-11	9.800959947273104e-15	0.000352851616528441	2.156791161295344e-21	2.8815619880530486e-12	2.773178193120369e-15	4.569788052633997e-15	5.885032798172896e-19
9200000	0.004823574175063783	1.8833416934877694e-49	-6.352139067065183e-38	1.522264341734046e-11	9.800959947273104e-15	0.000352851616528441	5.1063357844597277e-23	2.8815619880530486e-12	2.773178193120374e-15	4.569788052634005e-15	5.885032798172909e-19
9300000	0.004823574175063783	1.883341693487762e-49	-6.422244787755858e-38	1.522264341734046e-11	9.800959947273104e-15	0.000352851616528441	2.074408366384359e-21	2.8815619880530486e-12	2.7731781931203714e-15	4.569788052634002e-15	5.885032798172903e-19
9400000	0.0048235741750637835	1.883341693487745e-49	-6.492350505519975e-38	1.522264341734046e-11	9.800959947273104e-15	0.000352851616528441	5.668027401726889e-21	2.8815619880530486e-12	2.773178193120365e-15	4.569788052633992e-15	5.885032798172889e-19
9500000	0.004823574175063783	1.883341693487779e-49	-6.562456217463866e-38	1.5222643417340456e-11	9.800959947273104e-15	0.000352851616528441	1.8806023138702987e-21	2.8815619880530486e-12	2.7731781931203773e-15	4.569788052634011e-15	5.885032798172914e-19
9600000	0.004823574175063783	1.88334169348777e-49	-6.632561923258946e-38	1.5222643417340456e-11	9.800959947273104e-15	0.000352851616528441	1.3367973778226082e-21	2.8815619880530486e-12	2.7731781931203746e-15	4.569788052634006e-15	5.885032798172908e-19
9700000	0.0048235741750637835	1.883341693487761e-49	-6.702667613858858e-38	1.522264341734046e-11	9.800959947273104e-15	0.000352851616528441	1.020309791832059e-21	2.8815619880530486e-12	2.773178193120371e-15	4.569788052634001e-15	5.885032798172901e-19
9800000	0.0048235741750637835	1.8833416934877705e-49	-6.772773296669621e-38	1.522264341734046e-11	9.800959947273104e-15	0.000352851616528441	8.93704701015696e-22	2.8815619880530486e-12	2.7731781931203746e-15	4.569788052634007e-15	5.885032798172909e-19
9900000	0.004823574175063783	1.8833416934877474e-49	-6.842878975307082e-38	1.5222643417340456e-11	9.800959947273104e-15	0.000352851616528441	5.495757926957248e-21	2.8815619880530486e-12	2.773178193120366e-15	4.569788052633991e-15	5.885032798172889e-19
10000000	0.004823574175063783	1.883341693487765e-49	-6.912984650541353e-38	1.5222643417340456e-11	9.800959947273104e-15	0.000352851616528441	3.816623105259991e-21	2.8815619880530486e-12	2.7731781931203726e-15	4.569788052634002e-15	5.885032798172904e-19
10100000	0.004823574175063783	1.8833416934877945e-49	-6.983090322170899e-38	1.522264341734046e-11	9.800959947273104e-15	0.000352851616528441	-9.88123626995323e-23	2.8815619880530486e-12	2.7731781931203836e-15	4.569788052634021e-15	5.885032798172929e-19
10200000	0.004823574175063783	1.883341693487743e-49	-7.053195980110203e-38	1.5222643417340456e-11	9.800959947273104e-15	0.000352851616528441	2.891130837235599e-21	2.8815619880530486e-12	2.7731781931203647e-15	4.569788052633989e-15	5.885032798172887e-19
10300000	0.004823574175063783	1.8833416934877553e-49	-7.123301618547027e-38	1.5222643417340456e-11	9.800959947273104e-15	0.000352851616528441	9.880962720507328e-22	2.8815619880530486e-12	2.7731781931203687e-15	4.569788052633996e-15	5.885032798172896e-19
10400000	0.004823574175063783	1.883341693487758e-49	-7.193407214581664e-38	1.522264341734046e-11	9.800959947273104e-15	0.00035285161652844104	6.199460815019766e-22	2.881561988053049e-12	2.77317819312037e-15	4.5697880526339995e-15	5.885032798172899e-19
10500000	0.0048235741750637835	1.8833416934877557e-49	-7.263512792694033e-38	1.522264341734046e-11	9.800959947273104e-15	0.00035285161652844104	1.9383640526115565e-21	2.881561988053049e-12	2.773178193120369e-15	4.569788052633999e-15	5.885032798172895e-19
10600000	0.004823574175063783	1.88334169348775e-49	-7.333618353162544e-38	1.5222643417340456e-11	9.800959947273104e-15	0.000352851616528441	1.8343340103515252e-21	2.8815619880530486e-12	2.773178193120367e-15	4.569788052633993e-15	5.885032798172892e-19
10700000	0.004823574175063783	1.883341693487767e-49	-7.403723889905831e-38	1.522264341734046e-11	9.800959947273104e-15	0.000352851616528441	-1.4675799623321755e-22	2.8815619880530486e-12	2.7731781931203734e-15	4.569788052634005e-15	5.885032798172906e-19
10800000	0.0048235741750637835	1.883341693487746e-49	-7.473829416100806e-38	1.522264341734046e-11	9.800959947273104e-15	0.000352851616528441	3.971304650866914e-21	2.8815619880530486e-12	2.773178193120366e-15	4.569788052633992e-15	5.885032798172888e-19
10900000	0.004823574175063783	1.8833416934877698e-49	-7.543934935853147e-38	1.5222643417340456e-11	9.800959947273104e-15	0.000352851616528441	1.5497595804494774e-21	2.8815619880530486e-12	2.773178193120374e-15	4.569788052634006e-15	5.885032798172908e-19
11000000	0.004823574175063783	1.8833416934877546e-49	-7.614040444696828e-38	1.522264341734046e-11	9.800959947273104e-15	0.000352851616528441	1.94009666449513e-21	2.8815619880530486e-12	2.7731781931203687e-15	4.5697880526339955e-15	5.885032798172895e-19
11100000	0.0048235741750637835	1.8833416934877698e-49	-7.684145935472145e-38	1.522264341734046e-11	9.800959947273104e-15	0.000352851616528441	-1.3617795047437123e-22	2.8815619880530486e-12	2.773178193120374e-15	4.5697880526340066e-15	5.885032798172908e-19
11200000	0.004823574175063783	1.883341693487757e-49	-7.754251417409096e-38	1.5222643417340456e-11	9.800959947273104e-15	0.000352851616528441	2.7294911698756932e-21	2.8815619880530486e-12	2.7731781931203694e-15	4.569788052633999e-15	5.885032798172898e-19
11300000	0.004823574175063783	1.8833416934877504e-49	-7.824356896260104e-38	1.5222643417340456e-11	9.800959947273104e-15	0.000352851616528441	4.738004265074161e-21	2.8815619880530486e-12	2.7731781931203675e-15	4.569788052633994e-15	5.885032798172893e-19
11400000	0.004823574175063783	1.883341693487789e-49	-7.894462368815258e-38	1.522264341734046e-11	9.800959947273104e-15	0.000352851616528441	2.5957670002773274e-22	2.8815619880530486e-12	2.7731781931203813e-15	4.569788052634017e-15	5.885032798172923e-19
11500000	0.004823574175063783	1.8833416934877443e-49	-7.964567830098616e-38	1.5222643417340456e-11	9.800959947273104e-15	0.000352851616528441	2.853196876366501e-21	2.8815619880530486e-12	2.7731781931203647e-15	4.56978805263399e-15	5.8850327981728875e-19
11600000	0.0048235741750637835	1.8833416934877717e-49	-8.034673275923397e-38	1.522264341734046e-11	9.800959947273104e-15	0.000352851616528441	-2.9022945339360257e-22	2.8815619880530486e-12	2.773178193120375e-15	4.569788052634009e-15	5.885032798172911e-19
11700000	0.004823574175063783	1.883341693487757e-49	-8.104778715769757e-38	1.522264341734046e-11	9.800959947273104e-15	0.000352851616528441	3.18733525090946e-21	2.8815619880530486e-12	2.7731781931203694e-15	4.569788052633999e-15	5.885032798172898e-19
11800000	0.004823574175063783	1.883341693487751e-49	-8.174884153660321e-38	1.5222643417340456e-11	9.800959947273104e-15	0.000352851616528441	5.320978057087998e-21	2.8815619880530486e-12	2.773178193120367e-15	4.569788052633994e-15	5.885032798172892e-19
11900000	0.0048235741750637835	1.8833416934877876e-49	-8.24498958561613e-38	1.522264341734046e-11	9.800959947273104e-15	0.000352851616528441	8.522680435775777e-22	2.8815619880530486e-12	2.773178193120381e-15	4.569788052634017e-15	5.88503279817292e-19
12000000	0.004823574175063783	1.883341693487754e-49	-8.315095008886655e-38	1.5222643417340456e-11	9.800959947273104e-15	0.000352851616528441	2.404762191665986e-21	2.8815619880530486e-12	2.7731781931203683e-15	4.5697880526339955e-15	5.885032798172894e-19
12100000	0.004823574175063783	1.8833416934877705e-49	-8.38520041768936e-38	1.5222643417340456e-11	9.800959947273104e-15	0.000352851616528441	8.589640708181827e-23	2.8815619880530486e-12	2.7731781931203746e-15	4.569788052634006e-15	5.885032798172909e-19
12200000	0.004823574175063783	1.883341693487765e-49	-8.455305820061492e-38	1.5222643417340456e-11	9.800959947273104e-15	0.000352851616528441	1.8847312739051336e-21	2.8815619880530486e-12	2.7731781931203726e-15	4.5697880526340034e-15	5.885032798172905e-19
12300000	0.0048235741750637835	1.8833416934877443e-49	-8.525411219538282e-38	1.522264341734046e-11	9.800959947273104e-15	0.000352851616528441	5.9205992346031974e-21	2.8815619880530486e-12	2.773178193120365e-15	4.5697880526339916e-15	5.885032798172888e-19
12400000	0.0048235741750637835	1.883341693487773e-49	-8.595516613928238e-38	1.522264341734046e-11	9.800959947273104e-15	0.000352851616528441	2.717091497411149e-21	2.8815619880530486e-12	2.7731781931203754e-15	4.569788052634009e-15	5.885032798172911e-19
12500000	0.0048235741750637835	1.8833416934877842e-49	-8.665622004127362e-38	1.522264341734046e-11	9.800959947273104e-15	0.000352851616528441	5.084861243100983e-22	2.8815619880530486e-12	2.7731781931203793e-15	4.569788052634015e-15	5.885032798172919e-19
12600000	0.004823574175063783	1.883341693487751e-49	-8.735727379595313e-38	1.5222643417340456e-11	9.800959947273104e-15	0.000352851616528441	2.0645845778280296e-21	2.8815619880530486e-12	2.7731781931203675e-15	4.569788052633994e-15	5.885032798172893e-19
12700000	0.004823574175063783	1.8833416934877447e-49	-8.805832731929407e-38	1.5222643417340456e-11	9.800959947273104e-15	0.000352851616528441	1.5301689597694501e-21	2.8815619880530486e-12	2.773178193120365e-15	4.56978805263399e-15	5.8850327981728875e-19
12800000	0.004823574175063783	1.8833416934877523e-49	-8.875938041169703e-38	1.5222643417340456e-11	9.800959947273104e-15	0.000352851616528441	1.6930872976404209e-21	2.8815619880530486e-12	2.773178193120368e-15	4.5697880526339955e-15	5.885032798172894e-19
12900000	0.004823574175063783	1.883341693487766e-49	-8.946043337208066e-38	1.522264341734046e-11	9.800959947273104e-15	0.000352851616528441	8.378755106742391e-22	2.8815619880530486e-12	2.7731781931203726e-15	4.569788052634003e-15	5.885032798172905e-19
13000000	0.0048235741750637835	1.8833416934877443e-49	-9.01614861421385e-38	1.522264341734046e-11	9.800959947273104e-15	0.000352851616528441	2.157493784944783e-21	2.8815619880530486e-12	2.7731781931203647e-15	4.569788052633992e-15	5.8850327981728875e-19
13100000	0.004823574175063783	1.883341693487766e-49	-9.086253867281805e-38	1.5222643417340456e-11	9.800959947273104e-15	0.000352851616528441	4.0529092605083202e-22	2.8815619880530486e-12	2.773178193120373e-15	4.569788052634003e-15	5.885032798172905e-19
13200000	0.004823574175063784	1.883341693487745e-49	-9.156359113639336e-38	1.5222643417340456e-11	9.800959947273104e-15	0.000352851616528441	4.3576885313401995e-21	2.8815619880530486e-12	2.773178193120365e-15	4.569788052633992e-15	5.885032798172888e-19
13300000	0.004823574175063783	1.883341693487778e-49	-9.226464352140162e-38	1.5222643417340456e-11	9.800959947273104e-15	0.000352851616528441	5.310999319392845e-22	2.8815619880530486e-12	2.7731781931203773e-15	4.5697880526340105e-15	5.885032798172914e-19
13400000	0.004823574175063783	1.8833416934877447e-49	-9.296569578456941e-38	1.5222643417340456e-11	9.800959947273104e-15	0.000352851616528441	2.6225155563418222e-21	2.8815619880530486e-12	2.773178193120365e-15	4.569788052633989e-15	5.8850327981728875e-19
13500000	0.004823574175063783	1.883341693487773e-49	-9.366674786575482e-38	1.5222643417340456e-11	9.800959947273104e-15	0.000352851616528441	-2.2310926372555146e-22	2.8815619880530486e-12	2.7731781931203758e-15	4.5697880526340066e-15	5.885032798172909e-19
13600000	0.0048235741750637835	1.8833416934877523e-49	-9.43677998786607e-38	1.522264341734046e-11	9.800959947273104e-15	0.00035285161652844104	3.809239653423334e-21	2.8815619880530486e-12	2.773178193120368e-15	4.5697880526339955e-15	5.885032798172892e-19
13700000	0.0048235741750637835	1.883341693487758e-49	-9.506885186177062e-38	1.522264341734046e-11	9.800959947273104e-15	0.00035285161652844104	3.9230909423365625e-21	2.8815619880530486e-12	2.77317819312037e-15	4.5697880526339995e-15	5.885032798172896e-19
13800000	0.0048235741750637835	1.8833416934877895e-49	-9.576990378930743e-38	1.522264341734046e-11	9.800959947273104e-15	0.000352851616528441	-9.859562424608333e-23	2.8815619880530486e-12	2.7731781931203813e-15	4.569788052634019e-15	5.885032798172922e-19
13900000	0.004823574175063783	1.883341693487745e-49	-9.6470955565899e-38	1.5222643417340456e-11	9.800959947273104e-15	0.000352851616528441	2.5520088962494995e-21	2.8815619880530486e-12	2.7731781931203655e-15	4.56978805263399e-15	5.885032798172888e-19
14000000	0.004823574175063783	1.883341693487773e-49	-9.717200721382136e-38	1.522264341734046e-11	9.800959947273104e-15	0.000352851616528441	-7.895593152163955e-23	2.8815619880530486e-12	2.7731781931203754e-15	4.569788052634007e-15	5.885032798172912e-19
14100000	0.0048235741750637835	1.883341693487751e-49	-9.787305881048243e-38	1.522264341734046e-11	9.800959947273104e-15	0.000352851616528441	4.253748774217611e-21	2.8815619880530486e-12	2.7731781931203675e-15	4.5697880526339955e-15	5.885032798172893e-19
14200000	0.0048235741750637835	1.8833416934877565e-49	-9.857411038589713e-38	1.522264341734046e-11	9.800959947273104e-15	0.000352851616528441	4.5907316197690246e-21	2.8815619880530486e-12	2.7731781931203694e-15	4.569788052633999e-15	5.885032798172896e-19
14300000	0.004823574175063783	1.8833416934877937e-49	-9.927516191219848e-38	1.5222643417340456e-11	9.800959947273104e-15	0.000352851616528441	4.0321120990171676e-23	2.8815619880530486e-12	2.7731781931203833e-15	4.56978805263402e-15	5.885032798172927e-19
14400000	0.004823574175063783	1.883341693487743e-49	-9.99762133209048e-38	1.522264341734046e-11	9.800959947273104e-15	0.000352851616528441	2.9962436272370278e-21	2.8815619880530486e-12	2.7731781931203643e-15	4.569788052633989e-15	5.885032798172887e-19
14500000	0.0048235741750637835	1.8833416934877747e-49	-1.0067726458986124e-37	1.522264341734046e-11	9.800959947273104e-15	0.000352851616528441	-2.9954610883881776e-22	2.8815619880530486e-12	2.773178193120376e-15	4.56978805263401e-15	5.885032798172912e-19
14600000	0.004823574175063783	1.88334169348776e-49	-1.0137831580549541e-37	1.5222643417340456e-11	9.800959947273104e-15	0.000352851616528441	2.9881191717907588e-21	2.8815619880530486e-12	2.7731781931203706e-15	4.5697880526339995e-15	5.8850327981729e-19
14700000	0.004823574175063783	1.883341693487748e-49	-1.0207936700409873e-37	1.5222643417340456e-11	9.800959947273104e-15	0.000352851616528441	5.798936852214384e-21	2.8815619880530486e-12	2.7731781931203663e-15	4.5697880526339916e-15	5.88503279817289e-19
14800000	0.0048235741750637835	1.8833416934877816e-49	-1.0278041814530528e-37	1.522264341734046e-11	9.800959947273104e-15	0.000352851616528441	1.617053896149094e-21	2.8815619880530486e-12	2.7731781931203785e-15	4.569788052634014e-15	5.885032798172917e-19
14900000	0.004823574175063783	1.8833416934877675e-49	-1.0348146922381237e-37	1.5222643417340456e-11	9.800959947273104e-15	0.000352851616528441	1.559315436466469e-21	2.8815619880530486e-12	2.7731781931203734e-15	4.569788052634005e-15	5.885032798172906e-19
15000000	0.004823574175063783	1.883341693487763e-49	-1.041825201573329e-37	1.522264341734046e-11	9.800959947273104e-15	0.000352851616528441	9.658905774914496e-22	2.8815619880530486e-12	2.773178193120372e-15	4.569788052634002e-15	5.885032798172902e-19
15100000	0.0048235741750637835	1.8833416934877527e-49	-1.0488357077708405e-37	1.522264341734046e-11	9.800959947273104e-15	0.000352851616528441	6.472111735975917e-22	2.8815619880530486e-12	2.773178193120368e-15	4.569788052633996e-15	5.885032798172894e-19
15200000	0.004823574175063783	1.8833416934877477e-49	-1.0558462105121353e-37	1.5222643417340456e-11	9.800959947273104e-15	0.000352851616528441	2.695608201907979e-21	2.8815619880530486e-12	2.7731781931203663e-15	4.5697880526339916e-15	5.88503279817289e-19
15300000	0.004823574175063783	1.8833416934877732e-49	-1.0628567119386548e-37	1.522264341734046e-11	9.800959947273104e-15	0.000352851616528441	-1.132492678854833e-23	2.8815619880530486e-12	2.7731781931203754e-15	4.569788052634007e-15	5.885032798172911e-19
15400000	0.0048235741750637835	1.883341693487752e-49	-1.0698672109457613e-37	1.5222643417340456e-11	9.800959947273104e-15	0.000352851616528441	1.3624906099721226e-21	2.8815619880530486e-12	2.773178193120368e-15	4.569788052633996e-15	5.885032798172893e-19
15500000	0.004823574175063783	1.8833416934877614e-49	-1.076877708131355e-37	1.5222643417340456e-11	9.800959947273104e-15	0.000352851616528441	1.3458219751197724e-21	2.8815619880530486e-12	2.7731781931203714e-15	4.569788052634e-15	5.885032798172901e-19
15600000	0.004823574175063783	1.8833416934877496e-49	-1.0838882047395421e-37	1.522264341734046e-11	9.800959947273104e-15	0.000352851616528441	4.041137635987193e-21	2.8815619880530486e-12	2.773178193120367e-15	4.569788052633993e-15	5.885032798172891e-19
15700000	0.0048235741750637835	1.883341693487782e-49	-1.0908987005762075e-37	1.522264341734046e-11	9.800959947273104e-15	0.000352851616528441	-9.490677887613792e-23	2.8815619880530486e-12	2.773178193120379e-15	4.569788052634015e-15	5.885032798172917e-19
15800000	0.004823574175063783	1.883341693487747e-49	-1.0979091947415107e-37	1.5222643417340456e-11	9.800959947273104e-15	0.000352851616528441	2.2370223041983943e-21	2.8815619880530486e-12	2.7731781931203655e-15	4.5697880526339916e-15	5.885032798172889e-19
15900000	0.004823574175063783	1.883341693487771e-49	-1.104919687424982e-37	1.522264341734046e-11	9.800959947273104e-15	0.000352851616528441	2.2533621538369498e-22	2.8815619880530486e-12	2.773178193120375e-15	4.569788052634006e-15	5.885032798172908e-19
16000000	0.0048235741750637835	1.8833416934877477e-49	-1.11193017957621e-37	1.522264341734046e-11	9.800959947273104e-15	0.00035285161652844104	4.707936792095097e-21	2.881561988053049e-12	2.7731781931203663e-15	4.569788052633993e-15	5.885032798172888e-19
16100000	0.0048235741750637835	1.8833416934877667e-49	-1.1189406713038305e-37	1.522264341734046e-11	9.800959947273104e-15	0.000352851616528441	2.8806103878531487e-21	2.881561988053049e-12	2.773178193120373e-15	4.569788052634005e-15	5.885032798172903e-19
16200000	0.0048235741750637835	1.88334169348778e-49	-1.1259511624206272e-37	1.522264341734046e-11	9.800959947273104e-15	0.000352851616528441	4.941648320421642e-22	2.8815619880530486e-12	2.773178193120378e-15	4.569788052634013e-15	5.885032798172914e-19
16300000	0.004823574175063783	1.8833416934877542e-49	-1.1329616518856712e-37	1.5222643417340456e-11	9.800959947273104e-15	0.000352851616528441	1.598641348433847e-21	2.8815619880530486e-12	2.7731781931203687e-15	4.5697880526339955e-15	5.885032798172896e-19
16400000	0.004823574175063783	1.883341693487771e-49	-1.1399721403594788e-37	1.522264341734046e-11	9.800959947273104e-15	0.000352851616528441	5.536090770811884e-22	2.8815619880530486e-12	2.7731781931203746e-15	4.569788052634006e-15	5.88503279817291e-19
16500000	0.0048235741750637835	1.883341693487747e-49	-1.146982628374444e-37	1.522264341734046e-11	9.800959947273104e-15	0.000352851616528441	5.142366815344539e-21	2.8815619880530486e-12	2.773178193120366e-15	4.569788052633993e-15	5.88503279817289e-19
16600000	0.0048235741750637835	1.8833416934877645e-49	-1.1539931160461017e-37	1.522264341734046e-11	9.800959947273104e-15	0.000352851616528441	3.608569992636859e-21	2.8815619880530486e-12	2.7731781931203722e-15	4.569788052634003e-15	5.885032798172904e-19
16700000	0.004823574175063783	1.883341693487792e-49	-1.1610036032909364e-37	1.5222643417340456e-11	9.800959947273104e-15	0.000352851616528441	-2.138373762995269e-23	2.8815619880530486e-12	2.7731781931203825e-15	4.569788052634019e-15	5.885032798172926e-19
16800000	0.004823574175063783	1.8833416934877455e-49	-1.168014089076838e-37	1.5222643417340456e-11	9.800959947273104e-15	0.000352851616528441	2.6180099391646825e-21	2.8815619880530486e-12	2.773178193120365e-15	4.569788052633991e-15	5.885032798172888e-19
16900000	0.0048235741750637835	1.883341693487775e-49	-1.1750245736933623e-37	1.522264341734046e-11	9.800959947273104e-15	0.000352851616528441	-1.4485257400108468e-22	2.8815619880530486e-12	2.773178193120376e-15	4.56978805263401e-15	5.885032798172912e-19
17000000	0.004823574175063783	1.8833416934877542e-49	-1.1820350578267512e-37	1.5222643417340456e-11	9.800959947273104e-15	0.000352851616528441	4.083810923875668e-21	2.8815619880530486e-12	2.7731781931203687e-15	4.569788052633996e-15	5.885032798172895e-19
17100000	0.004823574175063783	1.883341693487753e-49	-1.189045541804982e-37	1.5222643417340456e-11	9.800959947273104e-15	0.000352851616528441	5.24899378679126e-21	2.8815619880530486e-12	2.7731781931203683e-15	4.5697880526339955e-15	5.885032798172894e-19
17200000	0.0048235741750637835	1.8833416934877895e-49	-1.19605602524817e-37	1.522264341734046e-11	9.800959947273104e-15	0.000352851616528441	6.365713444301684e-22	2.8815619880530486e-12	2.7731781931203817e-15	4.5697880526340184e-15	5.885032798172924e-19
17300000	0.004823574175063783	1.8833416934877515e-49	-1.2030665077890039e-37	1.5222643417340456e-11	9.800959947273104e-15	0.000352851616528441	2.5944786391453816e-21	2.8815619880530486e-12	2.7731781931203675e-15	4.569788052633994e-15	5.885032798172893e-19
17400000	0.004823574175063783	1.8833416934877724e-49	-1.210076988948085e-37	1.5222643417340456e-11	9.800959947273104e-15	0.000352851616528441	5.435528062165733e-23	2.8815619880530486e-12	2.7731781931203754e-15	4.5697880526340066e-15	5.88503279817291e-19
17500000	0.0048235741750637835	1.8833416934877603e-49	-1.2170874660685999e-37	1.522264341734046e-11	9.800959947273104e-15	0.000352851616528441	-1.0639966143654627e-22	2.8815619880530486e-12	2.7731781931203706e-15	4.569788052634002e-15	5.8850327981729e-19
17600000	0.004823574175063783	1.8833416934877462e-49	-1.2240979406251605e-37	1.5222643417340456e-11	9.800959947273104e-15	0.000352851616528441	3.0509271779661343e-21	2.8815619880530486e-12	2.773178193120366e-15	4.5697880526339916e-15	5.885032798172889e-19
17700000	0.004823574175063783	1.8833416934877686e-49	-1.2311084136579284e-37	1.522264341734046e-11	9.800959947273104e-15	0.000352851616528441	2.3167645531451207e-22	2.8815619880530486e-12	2.773178193120374e-15	4.569788052634005e-15	5.885032798172907e-19
17800000	0.004823574175063783	1.8833416934877633e-49	-1.238118884114472e-37	1.5222643417340456e-11	9.800959947273104e-15	0.000352851616528441	2.9808305729645053e-22	2.8815619880530486e-12	2.773178193120372e-15	4.569788052634001e-15	5.885032798172902e-19
17900000	0.004823574175063783	1.883341693487756e-49	-1.2451293532331933e-37	1.5222643417340456e-11	9.800959947273104e-15	0.000352851616528441	2.450303357539431e-21	2.8815619880530486e-12	2.773178193120369e-15	4.569788052633996e-15	5.885032798172896e-19
18000000	0.004823574175063783	1.8833416934877565e-49	-1.2521398217673717e-37	1.5222643417340456e-11	9.800959947273104e-15	0.000352851616528441	3.2397886875009516e-21	2.8815619880530486e-12	2.7731781931203694e-15	4.569788052633998e-15	5.885032798172897e-19
18100000	0.0048235741750637835	1.8833416934877755e-49	-1.2591502894388906e-37	1.5222643417340456e-11	9.800959947273104e-15	0.000352851616528441	3.090043335081805e-22	2.8815619880530486e-12	2.7731781931203765e-15	4.5697880526340105e-15	5.885032798172913e-19
18200000	0.004823574175063783	1.883341693487757e-49	-1.2661607552074394e-37	1.5222643417340456e-11	9.800959947273104e-15	0.000352851616528441	1.2224524405688188e-21	2.8815619880530486e-12	2.7731781931203694e-15	4.569788052633997e-15	5.885032798172897e-19
18300000	0.004823574175063783	1.8833416934877664e-49	-1.27317121986913e-37	1.5222643417340456e-11	9.800959947273104e-15	0.00035285161652844104	1.052160082814242e-21	2.881561988053049e-12	2.773178193120373e-15	4.5697880526340034e-15	5.885032798172904e-19
18400000	0.0048235741750637835	1.8833416934877455e-49	-1.2801816840895146e-37	1.522264341734046e-11	9.800959947273104e-15	0.00035285161652844104	5.18236843547034e-21	2.881561988053049e-12	2.773178193120365e-15	4.5697880526339916e-15	5.885032798172887e-19
18500000	0.0048235741750637835	1.883341693487775e-49	-1.2871921477040178e-37	1.522264341734046e-11	9.800959947273104e-15	0.000352851616528441	1.7675626255583276e-21	2.8815619880530486e-12	2.773178193120376e-15	4.56978805263401e-15	5.885032798172911e-19
18600000	0.004823574175063783	1.8833416934877645e-49	-1.2942026105676208e-37	1.5222643417340456e-11	9.800959947273104e-15	0.000352851616528441	1.5527353191380581e-21	2.8815619880530486e-12	2.7731781931203722e-15	4.569788052634003e-15	5.885032798172903e-19
18700000	0.004823574175063783	1.8833416934877652e-49	-1.301213071806877e-37	1.522264341734046e-11	9.800959947273104e-15	0.000352851616528441	5.182105823388194e-22	2.8815619880530486e-12	2.7731781931203726e-15	4.569788052634003e-15	5.885032798172905e-19
18800000	0.004823574175063783	1.883341693487766e-49	-1.308223532271324e-37	1.522264341734046e-11	9.800959947273104e-15	0.000352851616528441	1.476182954694766e-21	2.8815619880530486e-12	2.7731781931203726e-15	4.5697880526340034e-15	5.885032798172906e-19
18900000	0.0048235741750637835	1.8833416934877462e-49	-1.3152339923696566e-37	1.522264341734046e-11	9.800959947273104e-15	0.000352851616528441	5.645369514394275e-21	2.8815619880530486e-12	2.773178193120365e-15	4.5697880526339916e-15	5.885032798172888e-19
19000000	0.004823574175063783	1.883341693487774e-49	-1.3222444519426341e-37	1.5222643417340456e-11	9.800959947273104e-15	0.000352851616528441	2.505772582152095e-21	2.8815619880530486e-12	2.7731781931203758e-15	4.569788052634008e-15	5.885032798172911e-19
19100000	0.004823574175063783	1.8833416934877797e-49	-1.3292549110097938e-37	1.5222643417340456e-11	9.800959947273104e-15	0.000352851616528441	7.329681534589096e-22	2.8815619880530486e-12	2.773178193120378e-15	4.569788052634011e-15	5.885032798172915e-19
19200000	0.004823574175063783	1.8833416934877546e-49	-1.336265368541966e-37	1.5222643417340456e-11	9.800959947273104e-15	0.000352851616528441	1.647432908660049e-21	2.8815619880530486e-12	2.7731781931203687e-15	4.569788052633997e-15	5.885032798172896e-19
19300000	0.0048235741750637835	1.883341693487773e-49	-1.3432758251664687e-37	1.522264341734046e-11	9.800959947273104e-15	0.000352851616528441	4.299316523252317e-22	2.8815619880530486e-12	2.7731781931203754e-15	4.569788052634009e-15	5.88503279817291e-19
19400000	0.004823574175063783	1.8833416934877493e-49	-1.350286281334964e-37	1.5222643417340456e-11	9.800959947273104e-15	0.000352851616528441	5.051763706097492e-21	2.8815619880530486e-12	2.7731781931203667e-15	4.569788052633992e-15	5.885032798172891e-19
19500000	0.004823574175063783	1.8833416934877603e-49	-1.3572967372592416e-37	1.5222643417340456e-11	9.800959947273104e-15	0.000352851616528441	4.390816211221986e-21	2.8815619880530486e-12	2.773178193120371e-15	4.569788052633999e-15	5.885032798172901e-19
19600000	0.004823574175063783	1.883341693487796e-49	-1.3643071927813828e-37	1.522264341734046e-11	9.800959947273104e-15	0.000352851616528441	-7.27971161471587e-23	2.8815619880530486e-12	2.773178193120384e-15	4.5697880526340216e-15	5.88503279817293e-19
19700000	0.004823574175063783	1.8833416934877424e-49	-1.3713176470802701e-37	1.5222643417340456e-11	9.800959947273104e-15	0.000352851616528441	3.0641640903690446e-21	2.8815619880530486e-12	2.7731781931203643e-15	4.569788052633989e-15	5.885032798172886e-19
19800000	0.0048235741750637835	1.8833416934877633e-49	-1.378328099683729e-37	1.522264341734046e-11	9.800959947273104e-15	0.000352851616528441	3.764165043857171e-22	2.8815619880530486e-12	2.773178193120372e-15	4.569788052634003e-15	5.885032798172904e-19
19900000	0.004823574175063783	1.8833416934877603e-49	-1.3853385479855398e-37	1.522264341734046e-11	9.800959947273104e-15	0.000352851616528441	1.569535193760132e-22	2.8815619880530486e-12	2.773178193120371e-15	4.569788052634e-15	5.885032798172901e-19
20000000	0.0048235741750637835	1.8833416934877508e-49	-1.392348994279332e-37	1.522264341734046e-11	9.800959947273104e-15	0.00035285161652844104	2.4922667648728338e-21	2.881561988053049e-12	2.7731781931203675e-15	4.5697880526339955e-15	5.885032798172891e-19
20100000	0.004823574175063783	1.883341693487757e-49	-1.3993594388747077e-37	1.5222643417340456e-11	9.800959947273104e-15	0.000352851616528441	1.2534928121801517e-21	2.8815619880530486e-12	2.7731781931203694e-15	4.569788052633997e-15	5.885032798172898e-19
20200000	0.004823574175063783	1.8833416934877667e-49	-1.4063698810795644e-37	1.522264341734046e-11	9.800959947273104e-15	0.000352851616528441	-2.0219613639899756e-22	2.8815619880530486e-12	2.7731781931203734e-15	4.569788052634004e-15	5.885032798172906e-19
20300000	0.0048235741750637835	1.8833416934877485e-49	-1.4133803220670136e-37	1.522264341734046e-11	9.800959947273104e-15	0.000352851616528441	3.494229129249099e-21	2.8815619880530486e-12	2.7731781931203663e-15	4.569788052633994e-15	5.885032798172891e-19
20400000	0.004823574175063783	1.883341693487765e-49	-1.4203907624807415e-37	1.5222643417340456e-11	9.800959947273104e-15	0.000352851616528441	2.178154471787922e-21	2.8815619880530486e-12	2.7731781931203726e-15	4.569788052634003e-15	5.885032798172903e-19
20500000	0.004823574175063783	1.883341693487763e-49	-1.4274012018754302e-37	1.522264341734046e-11	9.800959947273104e-15	0.000352851616528441	1.3296468748362047e-21	2.8815619880530486e-12	2.773178193120372e-15	4.569788052634e-15	5.885032798172902e-19
20600000	0.0048235741750637835	1.8833416934877664e-49	-1.434411639396409e-37	1.522264341734046e-11	9.800959947273104e-15	0.000352851616528441	2.0676596547908948e-22	2.8815619880530486e-12	2.773178193120373e-15	4.569788052634004e-15	5.885032798172905e-19
20700000	0.0048235741750637835	1.8833416934877603e-49	-1.4414220760097947e-37	1.5222643417340456e-11	9.800959947273104e-15	0.000352851616528441	2.1003747156710073e-21	2.8815619880530486e-12	2.7731781931203706e-15	4.569788052634001e-15	5.8850327981729e-19
20800000	0.004823574175063783	1.8833416934877477e-49	-1.4484325122536365e-37	1.5222643417340456e-11	9.800959947273104e-15	0.000352851616528441	5.03787200808749e-21	2.8815619880530486e-12	2.7731781931203663e-15	4.569788052633992e-15	5.88503279817289e-19
20900000	0.004823574175063783	1.883341693487785e-49	-1.4554429478380477e-37	1.522264341734046e-11	9.800959947273104e-15	0.000352851616528441	7.409314739389604e-22	2.8815619880530486e-12	2.7731781931203797e-15	4.5697880526340145e-15	5.885032798172919e-19
21000000	0.004823574175063783	1.8833416934877496e-49	-1.4624533824511443e-37	1.5222643417340456e-11	9.800959947273104e-15	0.000352851616528441	2.5520130296710396e-21	2.8815619880530486e-12	2.7731781931203667e-15	4.569788052633993e-15	5.885032798172891e-19
21100000	0.0048235741750637835	1.88334169348777e-49	-1.4694638155148453e-37	1.5222643417340456e-11	9.800959947273104e-15	0.000352851616528441	-1.7427646467452308e-22	2.8815619880530486e-12	2.7731781931203746e-15	4.569788052634008e-15	5.88503279817291e-19
21200000	0.0048235741750637835	1.88334169348776e-49	-1.4764742478890176e-37	1.5222643417340456e-11	9.800959947273104e-15	0.000352851616528441	2.557492260817907e-21	2.8815619880530486e-12	2.7731781931203706e-15	4.569788052634001e-15	5.885032798172901e-19
21300000	0.004823574175063783	1.883341693487749e-49	-1.4834846800269236e-37	1.5222643417340456e-11	9.800959947273104e-15	0.000352851616528441	5.5720853335619596e-21	2.8815619880530486e-12	2.7731781931203663e-15	4.569788052633992e-15	5.88503279817289e-19
21400000	0.0048235741750637835	1.883341693487783e-49	-1.4904951115638052e-37	1.522264341734046e-11	9.800959947273104e-15	0.000352851616528441	1.4136118452226252e-21	2.8815619880530486e-12	2.773178193120379e-15	4.569788052634014e-15	5.885032798172916e-19
21500000	0.004823574175063783	1.883341693487763e-49	-1.4975055423809661e-37	1.5222643417340456e-11	9.800959947273104e-15	0.000352851616528441	1.8231969023012202e-21	2.8815619880530486e-12	2.773178193120372e-15	4.569788052634001e-15	5.885032798172902e-19
21600000	0.004823574175063783	1.883341693487766e-49	-1.5045159717068217e-37	1.522264341734046e-11	9.800959947273104e-15	0.000352851616528441	5.646909474918787e-22	2.8815619880530486e-12	2.773178193120373e-15	4.569788052634003e-15	5.885032798172905e-19
21700000	0.004823574175063783	1.883341693487768e-49	-1.5115264003313e-37	1.522264341734046e-11	9.800959947273104e-15	0.000352851616528441	1.304762349404246e-21	2.8815619880530486e-12	2.7731781931203738e-15	4.569788052634005e-15	5.885032798172907e-19
21800000	0.0048235741750637835	1.8833416934877447e-49	-1.5185368285871977e-37	1.522264341734046e-11	9.800959947273104e-15	0.000352851616528441	5.755296296258112e-21	2.8815619880530486e-12	2.773178193120365e-15	4.5697880526339916e-15	5.885032798172888e-19
21900000	0.0048235741750637835	1.883341693487768e-49	-1.5255472564171173e-37	1.5222643417340456e-11	9.800959947273104e-15	0.000352851616528441	3.3444480440585534e-21	2.8815619880530486e-12	2.7731781931203734e-15	4.569788052634006e-15	5.885032798172907e-19
22000000	0.0048235741750637835	1.883341693487791e-49	-1.5325576838843782e-37	1.5222643417340456e-11	9.800959947273104e-15	0.000352851616528441	8.228828910484963e-23	2.8815619880530486e-12	2.773178193120382e-15	4.56978805263402e-15	5.885032798172925e-19
22100000	0.004823574175063783	1.8833416934877462e-49	-1.539568109916231e-37	1.5222643417340456e-11	9.800959947273104e-15	0.000352851616528441	2.5932542432466265e-21	2.8815619880530486e-12	2.7731781931203655e-15	4.56978805263399e-15	5.885032798172888e-19
22200000	0.004823574175063783	1.883341693487748e-49	-1.546578533849066e-37	1.5222643417340456e-11	9.800959947273104e-15	0.000352851616528441	1.4077787949096421e-21	2.8815619880530486e-12	2.7731781931203663e-15	4.569788052633992e-15	5.88503279817289e-19
22300000	0.0048235741750637835	1.8833416934877553e-49	-1.553588953491988e-37	1.522264341734046e-11	9.800959947273104e-15	0.000352851616528441	1.067612367362926e-21	2.8815619880530486e-12	2.773178193120369e-15	4.569788052633998e-15	5.885032798172897e-19
22400000	0.004823574175063783	1.883341693487761e-49	-1.5605993715584656e-37	1.5222643417340456e-11	9.800959947273104e-15	0.000352851616528441	1.4576837525492435e-21	2.8815619880530486e-12	2.773178193120371e-15	4.5697880526339995e-15	5.8850327981729e-19
22500000	0.0048235741750637835	1.883341693487745e-49	-1.5676097878425712e-37	1.522264341734046e-11	9.800959947273104e-15	0.000352851616528441	2.148738586967395e-21	2.8815619880530486e-12	2.773178193120365e-15	4.569788052633992e-15	5.8850327981728875e-19
22600000	0.004823574175063783	1.8833416934877675e-49	-1.5746202016774895e-37	1.522264341734046e-11	9.800959947273104e-15	0.000352851616528441	3.203808456482501e-23	2.8815619880530486e-12	2.7731781931203738e-15	4.569788052634004e-15	5.885032798172907e-19
22700000	0.004823574175063784	1.883341693487745e-49	-1.581630614658507e-37	1.5222643417340456e-11	9.800959947273104e-15	0.000352851616528441	4.237982033332358e-21	2.8815619880530486e-12	2.773178193120365e-15	4.569788052633992e-15	5.885032798172888e-19
22800000	0.004823574175063783	1.8833416934877736e-49	-1.5886410269125493e-37	1.522264341734046e-11	9.800959947273104e-15	0.000352851616528441	1.0807471778432983e-21	2.8815619880530486e-12	2.7731781931203758e-15	4.569788052634008e-15	5.885032798172911e-19
22900000	0.004823574175063783	1.8833416934877493e-49	-1.5956514380383286e-37	1.5222643417340456e-11	9.800959947273104e-15	0.000352851616528441	2.3390627873229457e-21	2.8815619880530486e-12	2.7731781931203667e-15	4.5697880526339916e-15	5.885032798172891e-19
23000000	0.004823574175063783	1.8833416934877724e-49	-1.6026618473613242e-37	1.5222643417340456e-11	9.800959947273104e-15	0.000352851616528441	-2.500264462999429e-22	2.8815619880530486e-12	2.7731781931203754e-15	4.5697880526340066e-15	5.885032798172909e-19
23100000	0.0048235741750637835	1.8833416934877557e-49	-1.6096722558663627e-37	1.5222643417340456e-11	9.800959947273104e-15	0.00035285161652844104	3.2129921982744355e-21	2.8815619880530486e-12	2.773178193120369e-15	4.569788052633997e-15	5.885032798172894e-19
23200000	0.0048235741750637835	1.883341693487754e-49	-1.6166826640842148e-37	1.5222643417340456e-11	9.800959947273104e-15	0.00035285161652844104	4.42035308152291e-21	2.8815619880530486e-12	2.7731781931203683e-15	4.569788052633997e-15	5.885032798172893e-19
23300000	0.0048235741750637835	1.88334169348779e-49	-1.6236930717208653e-37	1.522264341734046e-11	9.800959947273104e-15	0.000352851616528441	-2.974778070074953e-23	2.8815619880530486e-12	2.7731781931203817e-15	4.569788052634019e-15	5.885032798172923e-19
23400000	0.004823574175063783	1.8833416934877432e-49	-1.630703478039633e-37	1.5222643417340456e-11	9.800959947273104e-15	0.000352851616528441	2.835595805683103e-21	2.8815619880530486e-12	2.7731781931203647e-15	4.569788052633989e-15	5.885032798172887e-19
23500000	0.004823574175063783	1.8833416934877732e-49	-1.6377138829087463e-37	1.5222643417340456e-11	9.800959947273104e-15	0.000352851616528441	-2.5823696777324247e-22	2.8815619880530486e-12	2.7731781931203758e-15	4.569788052634007e-15	5.885032798172913e-19
23600000	0.0048235741750637835	1.8833416934877542e-49	-1.6447242872276176e-37	1.522264341734046e-11	9.800959947273104e-15	0.000352851616528441	3.6662642091545996e-21	2.8815619880530486e-12	2.7731781931203687e-15	4.569788052633997e-15	5.885032798172895e-19
23700000	0.0048235741750637835	1.8833416934877523e-49	-1.6517346913575585e-37	1.522264341734046e-11	9.800959947273104e-15	0.000352851616528441	5.041629457173147e-21	2.8815619880530486e-12	2.773178193120368e-15	4.569788052633996e-15	5.885032798172893e-19
23800000	0.0048235741750637835	1.883341693487789e-49	-1.6587450949247617e-37	1.522264341734046e-11	9.800959947273104e-15	0.000352851616528441	4.633617687851312e-22	2.8815619880530486e-12	2.7731781931203817e-15	4.569788052634019e-15	5.885032798172923e-19
23900000	0.004823574175063783	1.8833416934877477e-49	-1.665755497506831e-37	1.5222643417340456e-11	9.800959947273104e-15	0.000352851616528441	2.769125131135929e-21	2.8815619880530486e-12	2.7731781931203663e-15	4.569788052633992e-15	5.88503279817289e-19
24000000	0.004823574175063783	1.8833416934877732e-49	-1.67276589865615e-37	1.522264341734046e-11	9.800959947273104e-15	0.000352851616528441	-1.5646524211251355e-22	2.8815619880530486e-12	2.7731781931203758e-15	4.569788052634007e-15	5.885032798172911e-19
24100000	0.0048235741750637835	1.8833416934877633e-49	-1.6797762992012998e-37	1.522264341734046e-11	9.800959947273104e-15	0.000352851616528441	2.3595994418631944e-21	2.8815619880530486e-12	2.7731781931203722e-15	4.569788052634002e-15	5.885032798172902e-19
24200000	0.0048235741750637835	1.8833416934877462e-49	-1.6867866995216997e-37	1.522264341734046e-11	9.800959947273104e-15	0.000352851616528441	5.927861320718804e-21	2.8815619880530486e-12	2.7731781931203655e-15	4.569788052633992e-15	5.885032798172888e-19
24300000	0.0048235741750637835	1.883341693487777e-49	-1.6937970992921147e-37	1.522264341734046e-11	9.800959947273104e-15	0.000352851616528441	2.2299290493930688e-21	2.8815619880530486e-12	2.773178193120377e-15	4.569788052634011e-15	5.8850327981729135e-19
24400000	0.0048235741750637835	1.883341693487777e-49	-1.7008074985662698e-37	1.522264341734046e-11	9.800959947273104e-15	0.000352851616528441	9.396556180027407e-22	2.8815619880530486e-12	2.773178193120377e-15	4.5697880526340105e-15	5.8850327981729135e-19
24500000	0.004823574175063783	1.8833416934877565e-49	-1.7078178963666529e-37	1.522264341734046e-11	9.800959947273104e-15	0.000352851616528441	1.5914450894452375e-21	2.8815619880530486e-12	2.7731781931203694e-15	4.569788052633996e-15	5.885032798172897e-19
24600000	0.004823574175063783	1.8833416934877466e-49	-1.7148282915379367e-37	1.5222643417340456e-11	9.800959947273104e-15	0.000352851616528441	1.243926862855605e-21	2.8815619880530486e-12	2.773178193120366e-15	4.569788052633992e-15	5.885032798172889e-19
24700000	0.004823574175063783	1.8833416934877496e-49	-1.721838682684003e-37	1.5222643417340456e-11	9.800959947273104e-15	0.000352851616528441	2.1664034249940215e-21	2.8815619880530486e-12	2.773178193120367e-15	4.569788052633994e-15	5.885032798172892e-19
24800000	0.004823574175063783	1.883341693487769e-49	-1.7288490725587654e-37	1.522264341734046e-11	9.800959947273104e-15	0.000352851616528441	4.063524827687975e-22	2.8815619880530486e-12	2.7731781931203738e-15	4.569788052634005e-15	5.885032798172908e-19
24900000	0.0048235741750637835	1.8833416934877466e-49	-1.7358594603426044e-37	1.522264341734046e-11	9.800959947273104e-15	0.000352851616528441	1.9011793867864332e-21	2.8815619880530486e-12	2.773178193120366e-15	4.569788052633993e-15	5.885032798172889e-19
25000000	0.004823574175063783	1.8833416934877645e-49	-1.7428698459255548e-37	1.5222643417340456e-11	9.800959947273104e-15	0.000352851616528441	7.812673213128098e-22	2.8815619880530486e-12	2.7731781931203726e-15	4.569788052634002e-15	5.885032798172903e-19
25100000	0.0048235741750637835	1.8833416934877477e-49	-1.749880230905316e-37	1.5222643417340456e-11	9.800959947273104e-15	0.000352851616528441	4.293531274669895e-21	2.8815619880530486e-12	2.773178193120366e-15	4.5697880526339916e-15	5.885032798172889e-19
25200000	0.0048235741750637835	1.8833416934877804e-49	-1.7568906150965077e-37	1.5222643417340456e-11	9.800959947273104e-15	0.000352851616528441	1.7207731088723144e-22	2.8815619880530486e-12	2.773178193120378e-15	4.569788052634014e-15	5.885032798172916e-19
25300000	0.004823574175063783	1.883341693487744e-49	-1.763900997896094e-37	1.5222643417340456e-11	9.800959947273104e-15	0.000352851616528441	2.5718694589503435e-21	2.8815619880530486e-12	2.7731781931203647e-15	4.56978805263399e-15	5.8850327981728875e-19
25400000	0.004823574175063783	1.883341693487772e-49	-1.7709113789806263e-37	1.5222643417340456e-11	9.800959947273104e-15	0.000352851616528441	-8.396563588057445e-23	2.8815619880530486e-12	2.773178193120375e-15	4.5697880526340066e-15	5.885032798172909e-19
25500000	0.0048235741750637835	1.8833416934877493e-49	-1.77792175945905e-37	1.5222643417340456e-11	9.800959947273104e-15	0.00035285161652844104	4.2330225259452645e-21	2.8815619880530486e-12	2.7731781931203667e-15	4.569788052633994e-15	5.88503279817289e-19
25600000	0.0048235741750637835	1.883341693487761e-49	-1.7849321396014379e-37	1.522264341734046e-11	9.800959947273104e-15	0.00035285161652844104	3.486803280335334e-21	2.8815619880530486e-12	2.773178193120371e-15	4.569788052634002e-15	5.885032798172899e-19
25700000	0.0048235741750637835	1.8833416934877865e-49	-1.7919425191758441e-37	1.522264341734046e-11	9.800959947273104e-15	0.000352851616528441	6.9192017035523e-23	2.8815619880530486e-12	2.77317819312038e-15	4.569788052634017e-15	5.88503279817292e-19
25800000	0.004823574175063783	1.883341693487749e-49	-1.7989528971515702e-37	1.5222643417340456e-11	9.800959947273104e-15	0.000352851616528441	2.1851608827158173e-21	2.8815619880530486e-12	2.7731781931203667e-15	4.569788052633992e-15	5.885032798172891e-19
25900000	0.004823574175063783	1.883341693487772e-49	-1.8059632739727853e-37	1.5222643417340456e-11	9.800959947273104e-15	0.000352851616528441	1.5306925529804728e-22	2.8815619880530486e-12	2.773178193120375e-15	4.5697880526340066e-15	5.885032798172911e-19
26000000	0.0048235741750637835	1.8833416934877485e-49	-1.8129736503027348e-37	1.522264341734046e-11	9.800959947273104e-15	0.000352851616528441	4.671215311921235e-21	2.8815619880530486e-12	2.7731781931203663e-15	4.569788052633994e-15	5.885032798172892e-19
26100000	0.0048235741750637835	1.8833416934877595e-49	-1.8199840263771306e-37	1.522264341734046e-11	9.800959947273104e-15	0.000352851616528441	4.185282600246995e-21	2.8815619880530486e-12	2.7731781931203702e-15	4.569788052634e-15	5.8850327981729e-19
26200000	0.004823574175063783	1.8833416934877956e-49	-1.8269944020078247e-37	1.5222643417340456e-11	9.800959947273104e-15	0.000352851616528441	-1.177510263212782e-22	2.8815619880530486e-12	2.7731781931203836e-15	4.569788052634021e-15	5.885032798172928e-19
26300000	0.004823574175063783	1.883341693487742e-49	-1.8340047763080027e-37	1.522264341734046e-11	9.800959947273104e-15	0.000352851616528441	2.934776120685557e-21	2.8815619880530486e-12	2.7731781931203643e-15	4.569788052633989e-15	5.885032798172887e-19
26400000	0.0048235741750637835	1.883341693487775e-49	-1.8410151493004427e-37	1.522264341734046e-11	9.800959947273104e-15	0.000352851616528441	-2.913831983780666e-22	2.8815619880530486e-12	2.773178193120376e-15	4.5697880526340105e-15	5.885032798172913e-19
26500000	0.004823574175063783	1.8833416934877572e-49	-1.8480255217900528e-37	1.5222643417340456e-11	9.800959947273104e-15	0.000352851616528441	3.474387940791634e-21	2.8815619880530486e-12	2.77317819312037e-15	4.569788052633998e-15	5.885032798172898e-19
26600000	0.004823574175063783	1.88334169348775e-49	-1.855035894128786e-37	1.5222643417340456e-11	9.800959947273104e-15	0.000352851616528441	5.604497137959806e-21	2.8815619880530486e-12	2.773178193120367e-15	4.569788052633993e-15	5.885032798172892e-19
26700000	0.0048235741750637835	1.883341693487785e-49	-1.862046265897737e-37	1.522264341734046e-11	9.800959947273104e-15	0.000352851616528441	1.1673164503142627e-21	2.8815619880530486e-12	2.77317819312038e-15	4.569788052634016e-15	5.88503279817292e-19
26800000	0.004823574175063783	1.88334169348776e-49	-1.8690566369229372e-37	1.5222643417340456e-11	9.800959947273104e-15	0.000352851616528441	2.0401144030613e-21	2.8815619880530486e-12	2.7731781931203706e-15	4.569788052634e-15	5.8850327981729e-19
26900000	0.004823574175063783	1.883341693487768e-49	-1.8760670065273735e-37	1.522264341734046e-11	9.800959947273104e-15	0.000352851616528441	5.179294674323361e-22	2.8815619880530486e-12	2.7731781931203738e-15	4.569788052634005e-15	5.885032798172906e-19
27000000	0.0048235741750637835	1.8833416934877576e-49	-1.8830773725913922e-37	1.522264341734046e-11	9.800959947273104e-15	0.000352851616528441	2.0098778760263436e-22	2.8815619880530486e-12	2.77317819312037e-15	4.5697880526339995e-15	5.885032798172898e-19
27100000	0.004823574175063783	1.883341693487746e-49	-1.890087735649889e-37	1.5222643417340456e-11	9.800959947273104e-15	0.000352851616528441	2.9832298661125427e-21	2.8815619880530486e-12	2.773178193120366e-15	4.569788052633991e-15	5.885032798172889e-19
27200000	0.004823574175063783	1.883341693487773e-49	-1.8970980972761053e-37	1.522264341734046e-11	9.800959947273104e-15	0.000352851616528441	-5.860052396927851e-23	2.8815619880530486e-12	2.7731781931203754e-15	4.569788052634007e-15	5.88503279817291e-19
27300000	0.004823574175063783	1.8833416934877572e-49	-1.9041084563431833e-37	1.5222643417340456e-11	9.800959947273104e-15	0.000352851616528441	8.781422960261864e-22	2.8815619880530486e-12	2.7731781931203694e-15	4.569788052633999e-15	5.885032798172897e-19
27400000	0.004823574175063783	1.8833416934877595e-49	-1.911118813856771e-37	1.522264341734046e-11	9.800959947273104e-15	0.000352851616528441	1.8209674024358013e-21	2.8815619880530486e-12	2.7731781931203702e-15	4.569788052633999e-15	5.885032798172899e-19
27500000	0.004823574175063783	1.8833416934877527e-49	-1.9181291707888283e-37	1.522264341734046e-11	9.800959947273104e-15	0.000352851616528441	3.737762905165011e-21	2.8815619880530486e-12	2.773178193120368e-15	4.5697880526339955e-15	5.885032798172894e-19
27600000	0.0048235741750637835	1.8833416934877804e-49	-1.925139526925287e-37	1.522264341734046e-11	9.800959947273104e-15	0.000352851616528441	-3.470264145072482e-23	2.8815619880530486e-12	2.773178193120378e-15	4.5697880526340145e-15	5.885032798172917e-19
27700000	0.004823574175063783	1.8833416934877508e-49	-1.93214988124953e-37	1.5222643417340456e-11	9.800959947273104e-15	0.000352851616528441	1.8345656860440133e-21	2.8815619880530486e-12	2.773178193120367e-15	4.569788052633993e-15	5.885032798172892e-19
27800000	0.004823574175063783	1.883341693487769e-49	-1.939160234268713e-37	1.522264341734046e-11	9.800959947273104e-15	0.00035285161652844104	5.489416428070882e-22	2.8815619880530486e-12	2.773178193120374e-15	4.569788052634005e-15	5.885032798172907e-19
27900000	0.0048235741750637835	1.883341693487746e-49	-1.9461705868045755e-37	1.522264341734046e-11	9.800959947273104e-15	0.00035285161652844104	4.996316439064522e-21	2.881561988053049e-12	2.7731781931203655e-15	4.569788052633992e-15	5.8850327981728875e-19
28000000	0.0048235741750637835	1.8833416934877698e-49	-1.9531809388247803e-37	1.522264341734046e-11	9.800959947273104e-15	0.000352851616528441	2.3942177766973693e-21	2.8815619880530486e-12	2.773178193120374e-15	4.5697880526340066e-15	5.885032798172907e-19
28100000	0.0048235741750637835	1.8833416934877732e-49	-1.9601912901874716e-37	1.522264341734046e-11	9.800959947273104e-15	0.000352851616528441	9.298488361770709e-22	2.8815619880530486e-12	2.7731781931203754e-15	4.569788052634008e-15	5.88503279817291e-19
28200000	0.004823574175063783	1.8833416934877595e-49	-1.967201639895237e-37	1.522264341734046e-11	9.800959947273104e-15	0.000352851616528441	1.1117559719926784e-21	2.8815619880530486e-12	2.7731781931203706e-15	4.569788052633999e-15	5.8850327981729e-19
28300000	0.004823574175063783	1.8833416934877686e-49	-1.974211988721962e-37	1.522264341734046e-11	9.800959947273104e-15	0.000352851616528441	9.283615742594823e-22	2.8815619880530486e-12	2.7731781931203738e-15	4.569788052634005e-15	5.885032798172908e-19
28400000	0.0048235741750637835	1.8833416934877466e-49	-1.9812223371275566e-37	1.522264341734046e-11	9.800959947273104e-15	0.000352851616528441	5.435850876871517e-21	2.8815619880530486e-12	2.7731781931203655e-15	4.569788052633992e-15	5.885032798172889e-19
28500000	0.0048235741750637835	1.883341693487769e-49	-1.9882326851006497e-37	1.5222643417340456e-11	9.800959947273104e-15	0.000352851616528441	3.1343231050796233e-21	2.8815619880530486e-12	2.7731781931203738e-15	4.569788052634005e-15	5.885032798172907e-19
28600000	0.004823574175063783	1.8833416934877876e-49	-1.9952430326329514e-37	1.5222643417340456e-11	9.800959947273104e-15	0.000352851616528441	2.357943024938008e-22	2.8815619880530486e-12	2.773178193120381e-15	4.569788052634016e-15	5.885032798172922e-19
28700000	0.004823574175063783	1.8833416934877485e-49	-2.0022533786528053e-37	1.5222643417340456e-11	9.800959947273104e-15	0.000352851616528441	2.2389405807971777e-21	2.8815619880530486e-12	2.7731781931203667e-15	4.569788052633993e-15	5.885032798172891e-19
28800000	0.0048235741750637835	1.8833416934877747e-49	-2.009263723618645e-37	1.522264341734046e-11	9.800959947273104e-15	0.000352851616528441	6.143643831051615e-23	2.8815619880530486e-12	2.7731781931203758e-15	4.56978805263401e-15	5.885032798172912e-19
28900000	0.004823574175063783	1.883341693487752e-49	-2.0162740681107734e-37	1.5222643417340456e-11	9.800959947273104e-15	0.000352851616528441	4.529084810241911e-21	2.8815619880530486e-12	2.773178193120368e-15	4.569788052633995e-15	5.885032798172893e-19
29000000	0.004823574175063783	1.883341693487756e-49	-2.0232844124216916e-37	1.5222643417340456e-11	9.800959947273104e-15	0.000352851616528441	4.905251939992894e-21	2.8815619880530486e-12	2.7731781931203694e-15	4.569788052633997e-15	5.885032798172897e-19
29100000	0.004823574175063783	1.883341693487793e-49	-2.0302947562472353e-37	1.522264341734046e-11	9.800959947273104e-15	0.000352851616528441	2.7665057988458195e-22	2.8815619880530486e-12	2.773178193120383e-15	4.56978805263402e-15	5.885032798172927e-19
29200000	0.004823574175063783	1.8833416934877455e-49	-2.0373050990489764e-37	1.5222643417340456e-11	9.800959947273104e-15	0.000352851616528441	2.92280080294243e-21	2.8815619880530486e-12	2.7731781931203655e-15	4.569788052633991e-15	5.885032798172888e-19
29300000	0.0048235741750637835	1.8833416934877717e-49	-2.0443154403844894e-37	1.522264341734046e-11	9.800959947273104e-15	0.000352851616528441	-1.0026746407461007e-23	2.8815619880530486e-12	2.773178193120375e-15	4.569788052634008e-15	5.88503279817291e-19
29400000	0.004823574175063783	1.883341693487761e-49	-2.051325777435839e-37	1.522264341734046e-11	9.800959947273104e-15	0.000352851616528441	-1.0048896170294707e-22	2.8815619880530486e-12	2.7731781931203714e-15	4.569788052634001e-15	5.885032798172902e-19
29500000	0.0048235741750637835	1.8833416934877477e-49	-2.0583361122239146e-37	1.522264341734046e-11	9.800959947273104e-15	0.00035285161652844104	2.895042719541026e-21	2.881561988053049e-12	2.773178193120366e-15	4.569788052633994e-15	5.885032798172888e-19
29600000	0.0048235741750637835	1.883341693487764e-49	-2.0653464454105605e-37	1.522264341734046e-11	9.800959947273104e-15	0.000352851616528441	6.347852695583055e-22	2.8815619880530486e-12	2.7731781931203722e-15	4.569788052634003e-15	5.885032798172903e-19
29700000	0.004823574175063783	1.8833416934877652e-49	-2.0723567761014063e-37	1.522264341734046e-11	9.800959947273104e-15	0.000352851616528441	-2.2805187654199117e-23	2.8815619880530486e-12	2.7731781931203726e-15	4.569788052634003e-15	5.885032798172905e-19
29800000	0.0048235741750637835	1.8833416934877515e-49	-2.0793671055043942e-37	1.522264341734046e-11	9.800959947273104e-15	0.000352851616528441	2.926627663413536e-21	2.8815619880530486e-12	2.7731781931203675e-15	4.569788052633996e-15	5.885032798172893e-19
29900000	0.0048235741750637835	1.883341693487759e-49	-2.0863774343423104e-37	1.5222643417340456e-11	9.800959947273104e-15	0.000352851616528441	2.795193000483794e-21	2.8815619880530486e-12	2.7731781931203706e-15	4.569788052634001e-15	5.885032798172899e-19
30000000	0.004823574175063783	1.8833416934877713e-49	-2.093387762250293e-37	1.5222643417340456e-11	9.800959947273104e-15	0.000352851616528441	7.156291109026254e-22	2.8815619880530486e-12	2.773178193120375e-15	4.569788052634006e-15	5.885032798172909e-19
30100000	0.0048235741750637835	1.8833416934877618e-49	-2.1003980882430396e-37	1.522264341734046e-11	9.800959947273104e-15	0.000352851616528441	7.422808060570295e-22	2.8815619880530486e-12	2.7731781931203714e-15	4.569788052634001e-15	5.885032798172901e-19
30200000	0.0048235741750637835	1.8833416934877645e-49	-2.107408413245362e-37	1.522264341734046e-11	9.800959947273104e-15	0.000352851616528441	1.4917056589207558e-21	2.8815619880530486e-12	2.7731781931203722e-15	4.569788052634003e-15	5.885032798172903e-19
30300000	0.004823574175063783	1.8833416934877466e-49	-2.114418737832682e-37	1.5222643417340456e-11	9.800959947273104e-15	0.000352851616528441	5.187533782070372e-21	2.8815619880530486e-12	2.773178193120366e-15	4.5697880526339916e-15	5.885032798172889e-19
30400000	0.004823574175063783	1.88334169348778e-49	-2.1214290617740027e-37	1.522264341734046e-11	9.800959947273104e-15	0.000352851616528441	1.2995827881079907e-21	2.8815619880530486e-12	2.773178193120378e-15	4.569788052634011e-15	5.885032798172915e-19
30500000	0.004823574175063783	1.8833416934877572e-49	-2.1284393848728215e-37	1.5222643417340456e-11	9.800959947273104e-15	0.000352851616528441	2.0271175684010257e-21	2.8815619880530486e-12	2.7731781931203694e-15	4.569788052633998e-15	5.885032798172898e-19
30600000	0.0048235741750637835	1.883341693487768e-49	-2.135449706387693e-37	1.5222643417340456e-11	9.800959947273104e-15	0.000352851616528441	1.4048337335901665e-22	2.8815619880530486e-12	2.7731781931203734e-15	4.569788052634006e-15	5.885032798172907e-19
30700000	0.0048235741750637835	1.883341693487763e-49	-2.1424600271715344e-37	1.5222643417340456e-11	9.800959947273104e-15	0.000352851616528441	1.936365171151706e-21	2.8815619880530486e-12	2.773178193120372e-15	4.569788052634003e-15	5.885032798172903e-19
30800000	0.004823574175063783	1.883341693487746e-49	-2.149470347643631e-37	1.5222643417340456e-11	9.800959947273104e-15	0.000352851616528441	5.6780202915765566e-21	2.8815619880530486e-12	2.773178193120366e-15	4.569788052633991e-15	5.885032798172888e-19
30900000	0.0048235741750637835	1.8833416934877774e-49	-2.1564806675433413e-37	1.522264341734046e-11	9.800959947273104e-15	0.000352851616528441	2.0200239758181753e-21	2.8815619880530486e-12	2.773178193120377e-15	4.5697880526340105e-15	5.885032798172913e-19
31000000	0.004823574175063783	1.8833416934877724e-49	-2.163490986855788e-37	1.522264341734046e-11	9.800959947273104e-15	0.000352851616528441	1.1958042160578288e-21	2.8815619880530486e-12	2.773178193120375e-15	4.569788052634007e-15	5.885032798172909e-19
31100000	0.004823574175063783	1.8833416934877603e-49	-2.17050130464273e-37	1.522264341734046e-11	9.800959947273104e-15	0.000352851616528441	1.1603519051178e-21	2.8815619880530486e-12	2.773178193120371e-15	4.5697880526339995e-15	5.8850327981729e-19
31200000	0.004823574175063783	1.883341693487771e-49	-2.1775116216241183e-37	1.522264341734046e-11	9.800959947273104e-15	0.000352851616528441	7.819491060551149e-22	2.8815619880530486e-12	2.773178193120375e-15	4.569788052634006e-15	5.885032798172909e-19
31300000	0.0048235741750637835	1.883341693487746e-49	-2.184521938176812e-37	1.522264341734046e-11	9.800959947273104e-15	0.000352851616528441	5.403648657622162e-21	2.8815619880530486e-12	2.773178193120366e-15	4.569788052633993e-15	5.88503279817289e-19
31400000	0.0048235741750637835	1.8833416934877626e-49	-2.1915322544137524e-37	1.5222643417340456e-11	9.800959947273104e-15	0.000352851616528441	3.950169190949667e-21	2.8815619880530486e-12	2.773178193120372e-15	4.5697880526340034e-15	5.885032798172903e-19
31500000	0.0048235741750637835	1.8833416934877952e-49	-2.198542570284913e-37	1.5222643417340456e-11	9.800959947273104e-15	0.000352851616528441	-1.2090408625390557e-22	2.8815619880530486e-12	2.7731781931203833e-15	4.569788052634022e-15	5.885032798172928e-19
31600000	0.004823574175063783	1.883341693487743e-49	-2.205552884813553e-37	1.5222643417340456e-11	9.800959947273104e-15	0.000352851616528441	2.9533419457760864e-21	2.8815619880530486e-12	2.7731781931203643e-15	4.5697880526339884e-15	5.885032798172887e-19
31700000	0.004823574175063783	1.8833416934877572e-49	-2.2125631974466806e-37	1.5222643417340456e-11	9.800959947273104e-15	0.000352851616528441	8.475166181429868e-22	2.8815619880530486e-12	2.7731781931203694e-15	4.569788052633998e-15	5.885032798172898e-19
31800000	0.0048235741750637835	1.8833416934877576e-49	-2.219573505831107e-37	1.5222643417340456e-11	9.800959947273104e-15	0.000352851616528441	5.018731159281778e-22	2.8815619880530486e-12	2.77317819312037e-15	4.569788052634e-15	5.885032798172899e-19
31900000	0.004823574175063783	1.8833416934877557e-49	-2.226583812371952e-37	1.5222643417340456e-11	9.800959947273104e-15	0.000352851616528441	2.072179302639239e-21	2.8815619880530486e-12	2.773178193120369e-15	4.569788052633996e-15	5.885032798172896e-19
32000000	0.0048235741750637835	1.8833416934877508e-49	-2.2335941171590894e-37	1.522264341734046e-11	9.800959947273104e-15	0.000352851616528441	1.7150017064006683e-21	2.8815619880530486e-12	2.773178193120367e-15	4.5697880526339955e-15	5.885032798172892e-19
32100000	0.004823574175063783	1.8833416934877683e-49	-2.2406044195809502e-37	1.522264341734046e-11	9.800959947273104e-15	0.000352851616528441	-1.7768205311176849e-22	2.8815619880530486e-12	2.7731781931203738e-15	4.569788052634004e-15	5.885032798172907e-19
32200000	0.004823574175063784	1.883341693487747e-49	-2.2476147209012014e-37	1.5222643417340456e-11	9.800959947273104e-15	0.000352851616528441	3.87373707120011e-21	2.8815619880530486e-12	2.773178193120366e-15	4.569788052633993e-15	5.88503279817289e-19
32300000	0.0048235741750637835	1.8833416934877686e-49	-2.254625021598517e-37	1.522264341734046e-11	9.800959947273104e-15	0.000352851616528441	1.6903330059043453e-21	2.8815619880530486e-12	2.7731781931203738e-15	4.569788052634005e-15	5.885032798172907e-19
32400000	0.004823574175063783	1.8833416934877565e-49	-2.2616353212185334e-37	1.5222643417340456e-11	9.800959947273104e-15	0.000352851616528441	1.8085998336941995e-21	2.8815619880530486e-12	2.7731781931203694e-15	4.569788052633996e-15	5.885032798172896e-19
32500000	0.004823574175063783	1.88334169348777e-49	-2.268645619020772e-37	1.522264341734046e-11	9.800959947273104e-15	0.000352851616528441	-7.884374855133885e-23	2.8815619880530486e-12	2.7731781931203746e-15	4.569788052634005e-15	5.885032798172907e-19
32600000	0.0048235741750637835	1.8833416934877584e-49	-2.275655915929804e-37	1.522264341734046e-11	9.800959947273104e-15	0.00035285161652844104	2.587338890173464e-21	2.8815619880530486e-12	2.7731781931203702e-15	4.569788052633999e-15	5.885032798172897e-19
32700000	0.0048235741750637835	1.8833416934877496e-49	-2.2826662125191464e-37	1.522264341734046e-11	9.800959947273104e-15	0.00035285161652844104	4.8172631276951015e-21	2.8815619880530486e-12	2.7731781931203667e-15	4.569788052633995e-15	5.88503279817289e-19
32800000	0.0048235741750637835	1.883341693487786e-49	-2.289676508468418e-37	1.522264341734046e-11	9.800959947273104e-15	0.000352851616528441	3.598851946624586e-22	2.8815619880530486e-12	2.7731781931203805e-15	4.569788052634017e-15	5.88503279817292e-19
32900000	0.004823574175063783	1.883341693487745e-49	-2.2966868033350746e-37	1.5222643417340456e-11	9.800959947273104e-15	0.000352851616528441	2.818121269155797e-21	2.8815619880530486e-12	2.773178193120365e-15	4.56978805263399e-15	5.8850327981728875e-19
33000000	0.004823574175063783	1.883341693487773e-49	-2.303697096643808e-37	1.522264341734046e-11	9.800959947273104e-15	0.000352851616528441	-2.8024773741094514e-22	2.8815619880530486e-12	2.7731781931203754e-15	4.569788052634007e-15	5.885032798172912e-19
33100000	0.0048235741750637835	1.883341693487758e-49	-2.3107073893364686e-37	1.522264341734046e-11	9.800959947273104e-15	0.000352851616528441	3.0458087006716838e-21	2.8815619880530486e-12	2.77317819312037e-15	4.569788052633999e-15	5.885032798172898e-19
33200000	0.0048235741750637835	1.88334169348775e-49	-2.317717681827544e-37	1.522264341734046e-11	9.800959947273104e-15	0.000352851616528441	5.389042266661509e-21	2.8815619880530486e-12	2.7731781931203667e-15	4.569788052633995e-15	5.88503279817289e-19
33300000	0.0048235741750637835	1.8833416934877854e-49	-2.3247279737203025e-37	1.522264341734046e-11	9.800959947273104e-15	0.000352851616528441	9.736568945978237e-22	2.8815619880530486e-12	2.77317819312038e-15	4.569788052634017e-15	5.88503279817292e-19
33400000	0.004823574175063783	1.8833416934877553e-49	-2.3317382647786815e-37	1.5222643417340456e-11	9.800959947273104e-15	0.000352851616528441	2.2821055835496958e-21	2.8815619880530486e-12	2.773178193120369e-15	4.569788052633997e-15	5.885032798172896e-19
33500000	0.004823574175063783	1.88334169348777e-49	-2.338748554380177e-37	1.522264341734046e-11	9.800959947273104e-15	0.000352851616528441	1.7918464026210622e-22	2.8815619880530486e-12	2.7731781931203746e-15	4.569788052634005e-15	5.885032798172908e-19
33600000	0.004823574175063783	1.8833416934877664e-49	-2.3457588433303094e-37	1.522264341734046e-11	9.800959947273104e-15	0.000352851616528441	1.750116569592631e-21	2.8815619880530486e-12	2.7731781931203734e-15	4.5697880526340034e-15	5.885032798172905e-19
33700000	0.0048235741750637835	1.8833416934877455e-49	-2.352769131970863e-37	1.522264341734046e-11	9.800959947273104e-15	0.000352851616528441	5.899304059675682e-21	2.8815619880530486e-12	2.7731781931203655e-15	4.5697880526339916e-15	5.8850327981728875e-19
33800000	0.0048235741750637835	1.883341693487772e-49	-2.3597794201185047e-37	1.522264341734046e-11	9.800959947273104e-15	0.000352851616528441	2.8592864061840943e-21	2.8815619880530486e-12	2.773178193120375e-15	4.569788052634008e-15	5.88503279817291e-19
33900000	0.0048235741750637835	1.8833416934877854e-49	-2.366789707864462e-37	1.522264341734046e-11	9.800959947273104e-15	0.000352851616528441	3.9718978515372747e-22	2.8815619880530486e-12	2.77317819312038e-15	4.569788052634016e-15	5.885032798172921e-19
34000000	0.004823574175063783	1.88334169348775e-49	-2.373799994141744e-37	1.5222643417340456e-11	9.800959947273104e-15	0.000352851616528441	2.19422843041339e-21	2.8815619880530486e-12	2.773178193120367e-15	4.569788052633992e-15	5.885032798172892e-19
34100000	0.004823574175063783	1.8833416934877447e-49	-2.380810278175667e-37	1.5222643417340456e-11	9.800959947273104e-15	0.000352851616528441	1.5599163367207538e-21	2.8815619880530486e-12	2.773178193120365e-15	4.56978805263399e-15	5.8850327981728875e-19
34200000	0.0048235741750637835	1.8833416934877527e-49	-2.3878205578611048e-37	1.522264341734046e-11	9.800959947273104e-15	0.000352851616528441	1.551124652041542e-21	2.8815619880530486e-12	2.773178193120368e-15	4.569788052633996e-15	5.885032798172894e-19
34300000	0.004823574175063783	1.8833416934877645e-49	-2.394830836190351e-37	1.5222643417340456e-11	9.800959947273104e-15	0.000352851616528441	9.738095168400995e-22	2.8815619880530486e-12	2.7731781931203722e-15	4.569788052634002e-15	5.885032798172904e-19
34400000	0.0048235741750637835	1.8833416934877443e-49	-2.4018411126563997e-37	1.522264341734046e-11	9.800959947273104e-15	0.000352851616528441	2.1936156187566583e-21	2.8815619880530486e-12	2.7731781931203647e-15	4.5697880526339916e-15	5.885032798172887e-19
34500000	0.004823574175063783	1.8833416934877667e-49	-2.40885138669514e-37	1.5222643417340456e-11	9.800959947273104e-15	0.000352851616528441	3.0895279266868815e-22	2.8815619880530486e-12	2.7731781931203734e-15	4.5697880526340034e-15	5.885032798172905e-19
34600000	0.0048235741750637835	1.8833416934877466e-49	-2.4158616600321675e-37	1.522264341734046e-11	9.800959947273104e-15	0.000352851616528441	4.3518014271959055e-21	2.8815619880530486e-12	2.7731781931203655e-15	4.569788052633991e-15	5.885032798172888e-19
34700000	0.0048235741750637835	1.8833416934877766e-49	-2.422871932591385e-37	1.522264341734046e-11	9.800959947273104e-15	0.000352851616528441	6.476906100325402e-22	2.8815619880530486e-12	2.7731781931203765e-15	4.569788052634011e-15	5.8850327981729135e-19
34800000	0.004823574175063783	1.8833416934877447e-49	-2.4298822039651604e-37	1.5222643417340456e-11	9.800959947273104e-15	0.000352851616528441	2.5945835618839232e-21	2.8815619880530486e-12	2.7731781931203647e-15	4.56978805263399e-15	5.8850327981728875e-19
34900000	0.004823574175063783	1.883341693487772e-49	-2.436892473508864e-37	1.522264341734046e-11	9.800959947273104e-15	0.000352851616528441	-2.4502040007425934e-22	2.8815619880530486e-12	2.7731781931203754e-15	4.5697880526340066e-15	5.885032798172909e-19
35000000	0.0048235741750637835	1.8833416934877523e-49	-2.4439027423424936e-37	1.522264341734046e-11	9.800959947273104e-15	0.00035285161652844104	3.678853692004022e-21	2.881561988053049e-12	2.773178193120368e-15	4.5697880526339955e-15	5.885032798172892e-19
35100000	0.0048235741750637835	1.8833416934877565e-49	-2.4509130108843802e-37	1.522264341734046e-11	9.800959947273104e-15	0.00035285161652844104	4.042493789493438e-21	2.881561988053049e-12	2.7731781931203694e-15	4.569788052633999e-15	5.885032798172896e-19
35200000	0.0048235741750637835	1.88334169348779e-49	-2.457923278869381e-37	1.522264341734046e-11	9.800959947273104e-15	0.000352851616528441	-1.1389777823205102e-22	2.8815619880530486e-12	2.7731781931203817e-15	4.569788052634019e-15	5.885032798172923e-19
35300000	0.004823574175063783	1.8833416934877447e-49	-2.464933545380069e-37	1.5222643417340456e-11	9.800959947273104e-15	0.000352851616528441	2.637366208194146e-21	2.8815619880530486e-12	2.773178193120365e-15	4.56978805263399e-15	5.8850327981728875e-19
35400000	0.004823574175063783	1.8833416934877732e-49	-2.4719438105660965e-37	1.522264341734046e-11	9.800959947273104e-15	0.000352851616528441	-1.3188663310158698e-22	2.8815619880530486e-12	2.7731781931203754e-15	4.569788052634007e-15	5.885032798172912e-19
35500000	0.0048235741750637835	1.8833416934877515e-49	-2.478954075232556e-37	1.522264341734046e-11	9.800959947273104e-15	0.000352851616528441	4.1254088699282136e-21	2.8815619880530486e-12	2.7731781931203675e-15	4.5697880526339955e-15	5.885032798172894e-19
35600000	0.0048235741750637835	1.883341693487755e-49	-2.485964339695025e-37	1.522264341734046e-11	9.800959947273104e-15	0.000352851616528441	4.700195935009162e-21	2.8815619880530486e-12	2.7731781931203687e-15	4.569788052633998e-15	5.885032798172896e-19
35700000	0.004823574175063783	1.8833416934877937e-49	-2.492974603647203e-37	1.5222643417340456e-11	9.800959947273104e-15	0.000352851616528441	1.265091735992564e-22	2.8815619880530486e-12	2.773178193120383e-15	4.56978805263402e-15	5.885032798172927e-19
35800000	0.004823574175063783	1.8833416934877432e-49	-2.499984866475731e-37	1.5222643417340456e-11	9.800959947273104e-15	0.000352851616528441	2.9775181045576973e-21	2.8815619880530486e-12	2.7731781931203647e-15	4.56978805263399e-15	5.885032798172887e-19
35900000	0.0048235741750637835	1.883341693487774e-49	-2.506995127886183e-37	1.522264341734046e-11	9.800959947273104e-15	0.000352851616528441	-2.8303266209240663e-22	2.8815619880530486e-12	2.7731781931203758e-15	4.56978805263401e-15	5.885032798172912e-19
36000000	0.004823574175063783	1.8833416934877607e-49	-2.5140053887508935e-37	1.522264341734046e-11	9.800959947273104e-15	0.000352851616528441	2.8458827878122864e-21	2.8815619880530486e-12	2.773178193120371e-15	4.569788052634e-15	5.8850327981729e-19
36100000	0.004823574175063783	1.8833416934877477e-49	-2.521015649435915e-37	1.5222643417340456e-11	9.800959947273104e-15	0.000352851616528441	5.840639446303636e-21	2.8815619880530486e-12	2.7731781931203663e-15	4.5697880526339916e-15	5.88503279817289e-19
36200000	0.0048235741750637835	1.8833416934877804e-49	-2.528025909549507e-37	1.5222643417340456e-11	9.800959947273104e-15	0.000352851616528441	1.7526635153441548e-21	2.8815619880530486e-12	2.773178193120378e-15	4.569788052634013e-15	5.885032798172917e-19
36300000	0.004823574175063783	1.8833416934877694e-49	-2.5350361690679613e-37	1.5222643417340456e-11	9.800959947273104e-15	0.000352851616528441	1.4171319384811038e-21	2.8815619880530486e-12	2.773178193120374e-15	4.5697880526340066e-15	5.885032798172908e-19
36400000	0.004823574175063783	1.8833416934877618e-49	-2.5420464271294066e-37	1.5222643417340456e-11	9.800959947273104e-15	0.000352851616528441	1.1046518811349619e-21	2.8815619880530486e-12	2.7731781931203714e-15	4.569788052634001e-15	5.885032798172901e-19
36500000	0.0048235741750637835	1.8833416934877515e-49	-2.5490566821723113e-37	1.5222643417340456e-11	9.800959947273104e-15	0.000352851616528441	7.892622229296775e-22	2.8815619880530486e-12	2.7731781931203675e-15	4.569788052633995e-15	5.885032798172893e-19
36600000	0.004823574175063783	1.8833416934877477e-49	-2.5560669336215973e-37	1.522264341734046e-11	9.800959947273104e-15	0.000352851616528441	2.5880692139268628e-21	2.8815619880530486e-12	2.7731781931203663e-15	4.5697880526339916e-15	5.88503279817289e-19
36700000	0.004823574175063783	1.883341693487772e-49	-2.563077183774754e-37	1.5222643417340456e-11	9.800959947273104e-15	0.000352851616528441	5.913738098220248e-23	2.8815619880530486e-12	2.7731781931203754e-15	4.5697880526340066e-15	5.88503279817291e-19
36800000	0.0048235741750637835	1.8833416934877508e-49	-2.5700874315823026e-37	1.522264341734046e-11	9.800959947273104e-15	0.000352851616528441	1.4971261316515017e-21	2.8815619880530486e-12	2.773178193120367e-15	4.5697880526339955e-15	5.885032798172892e-19
36900000	0.004823574175063783	1.883341693487763e-49	-2.577097677476899e-37	1.5222643417340456e-11	9.800959947273104e-15	0.000352851616528441	1.2125772544195361e-21	2.8815619880530486e-12	2.7731781931203714e-15	4.569788052634e-15	5.885032798172902e-19
37000000	0.004823574175063783	1.8833416934877496e-49	-2.5841079227925255e-37	1.522264341734046e-11	9.800959947273104e-15	0.000352851616528441	4.112907705888388e-21	2.8815619880530486e-12	2.7731781931203667e-15	4.569788052633993e-15	5.885032798172891e-19
37100000	0.0048235741750637835	1.883341693487782e-49	-2.5911181673374982e-37	1.522264341734046e-11	9.800959947273104e-15	0.000352851616528441	-7.019623634302771e-23	2.8815619880530486e-12	2.773178193120379e-15	4.569788052634015e-15	5.885032798172918e-19
37200000	0.004823574175063783	1.883341693487746e-49	-2.5981284102652453e-37	1.5222643417340456e-11	9.800959947273104e-15	0.000352851616528441	2.3339541729840597e-21	2.8815619880530486e-12	2.7731781931203655e-15	4.569788052633991e-15	5.885032798172888e-19
37300000	0.004823574175063783	1.883341693487771e-49	-2.6051386516577626e-37	1.522264341734046e-11	9.800959947273104e-15	0.000352851616528441	1.4411876714304598e-22	2.8815619880530486e-12	2.7731781931203746e-15	4.569788052634006e-15	5.885032798172908e-19
37400000	0.0048235741750637835	1.8833416934877474e-49	-2.6121488925027937e-37	1.522264341734046e-11	9.800959947273104e-15	0.00035285161652844104	4.609247630386155e-21	2.881561988053049e-12	2.773178193120366e-15	4.569788052633993e-15	5.885032798172888e-19
37500000	0.0048235741750637835	1.883341693487765e-49	-2.6191591329477508e-37	1.522264341734046e-11	9.800959947273104e-15	0.000352851616528441	3.0202219285400515e-21	2.881561988053049e-12	2.7731781931203722e-15	4.5697880526340034e-15	5.885032798172903e-19
37600000	0.0048235741750637835	1.8833416934877816e-49	-2.626169372793419e-37	1.522264341734046e-11	9.800959947273104e-15	0.000352851616528441	3.8209873982241785e-22	2.8815619880530486e-12	2.7731781931203785e-15	4.569788052634014e-15	5.885032798172916e-19
37700000	0.004823574175063783	1.8833416934877534e-49	-2.63317961099397e-37	1.5222643417340456e-11	9.800959947273104e-15	0.000352851616528441	1.7377332832650222e-21	2.8815619880530486e-12	2.7731781931203683e-15	4.569788052633995e-15	5.885032798172895e-19
37800000	0.004823574175063783	1.883341693487771e-49	-2.6401898481680546e-37	1.522264341734046e-11	9.800959947273104e-15	0.000352851616528441	4.5443816197903075e-22	2.8815619880530486e-12	2.7731781931203746e-15	4.5697880526340066e-15	5.88503279817291e-19
37900000	0.0048235741750637835	1.883341693487748e-49	-2.6472000848746934e-37	1.522264341734046e-11	9.800959947273104e-15	0.000352851616528441	5.043886791912707e-21	2.8815619880530486e-12	2.773178193120366e-15	4.569788052633993e-15	5.88503279817289e-19
38000000	0.0048235741750637835	1.883341693487764e-49	-2.654210321260979e-37	1.522264341734046e-11	9.800959947273104e-15	0.000352851616528441	3.742759627198744e-21	2.8815619880530486e-12	2.773178193120372e-15	4.569788052634003e-15	5.885032798172903e-19
38100000	0.004823574175063783	1.8833416934877933e-49	-2.6612205572203053e-37	1.5222643417340456e-11	9.800959947273104e-15	0.000352851616528441	-6.87961263620748e-23	2.8815619880530486e-12	2.773178193120383e-15	4.569788052634019e-15	5.885032798172926e-19
38200000	0.004823574175063783	1.883341693487744e-49	-2.6682307917433396e-37	1.5222643417340456e-11	9.800959947273104e-15	0.000352851616528441	2.708904106469313e-21	2.8815619880530486e-12	2.7731781931203647e-15	4.56978805263399e-15	5.8850327981728875e-19
38300000	0.0048235741750637835	1.883341693487775e-49	-2.6752410250643496e-37	1.522264341734046e-11	9.800959947273104e-15	0.000352851616528441	-1.9029719678317391e-22	2.8815619880530486e-12	2.773178193120376e-15	4.5697880526340105e-15	5.885032798172912e-19
38400000	0.004823574175063783	1.883341693487755e-49	-2.68225125789899e-37	1.5222643417340456e-11	9.800959947273104e-15	0.000352851616528441	3.9492051483663615e-21	2.8815619880530486e-12	2.7731781931203687e-15	4.569788052633997e-15	5.885032798172896e-19
38500000	0.004823574175063783	1.8833416934877527e-49	-2.6892614905823328e-37	1.5222643417340456e-11	9.800959947273104e-15	0.000352851616528441	5.338445599616504e-21	2.8815619880530486e-12	2.773178193120368e-15	4.569788052633995e-15	5.885032798172894e-19
38600000	0.004823574175063783	1.883341693487789e-49	-2.6962717227199308e-37	1.522264341734046e-11	9.800959947273104e-15	0.000352851616528441	7.503396816893548e-22	2.8815619880530486e-12	2.7731781931203817e-15	4.569788052634018e-15	5.885032798172924e-19
38700000	0.004823574175063783	1.8833416934877527e-49	-2.7032819539910222e-37	1.5222643417340456e-11	9.800959947273104e-15	0.000352851616528441	2.479743453646871e-21	2.8815619880530486e-12	2.7731781931203683e-15	4.5697880526339955e-15	5.885032798172895e-19
38800000	0.0048235741750637835	1.8833416934877713e-49	-2.7102921838721658e-37	1.522264341734046e-11	9.800959947273104e-15	0.000352851616528441	1.4378933001328685e-22	2.8815619880530486e-12	2.7731781931203746e-15	4.569788052634007e-15	5.885032798172909e-19
38900000	0.004823574175063783	1.8833416934877603e-49	-2.7173024098351373e-37	1.522264341734046e-11	9.800959947273104e-15	0.000352851616528441	-7.021144985916876e-23	2.8815619880530486e-12	2.773178193120371e-15	4.569788052634e-15	5.885032798172901e-19
39000000	0.0048235741750637835	1.883341693487746e-49	-2.724312633129218e-37	1.522264341734046e-11	9.800959947273104e-15	0.00035285161652844104	3.0645211768497455e-21	2.881561988053049e-12	2.7731781931203655e-15	4.569788052633992e-15	5.885032798172887e-19
39100000	0.0048235741750637835	1.8833416934877694e-49	-2.731322854920332e-37	1.522264341734046e-11	9.800959947273104e-15	0.000352851616528441	1.389169797170258e-22	2.8815619880530486e-12	2.773178193120374e-15	4.5697880526340066e-15	5.885032798172908e-19
39200000	0.004823574175063783	1.8833416934877614e-49	-2.7383330741257667e-37	1.522264341734046e-11	9.800959947273104e-15	0.000352851616528441	4.1714749834176627e-22	2.8815619880530486e-12	2.773178193120371e-15	4.5697880526339995e-15	5.885032798172901e-19
39300000	0.0048235741750637835	1.883341693487755e-49	-2.7453432919594705e-37	1.522264341734046e-11	9.800959947273104e-15	0.000352851616528441	2.3086792507798845e-21	2.8815619880530486e-12	2.773178193120369e-15	4.569788052633998e-15	5.885032798172896e-19
39400000	0.0048235741750637835	1.8833416934877546e-49	-2.752353509207264e-37	1.522264341734046e-11	9.800959947273104e-15	0.000352851616528441	3.3606950363906e-21	2.8815619880530486e-12	2.7731781931203687e-15	4.569788052633998e-15	5.885032798172895e-19
39500000	0.004823574175063783	1.883341693487778e-49	-2.7593637256101013e-37	1.5222643417340456e-11	9.800959947273104e-15	0.000352851616528441	2.1041767598442344e-22	2.8815619880530486e-12	2.7731781931203773e-15	4.56978805263401e-15	5.885032798172914e-19
39600000	0.0048235741750637835	1.8833416934877557e-49	-2.7663739401224197e-37	1.522264341734046e-11	9.800959947273104e-15	0.000352851616528441	1.3644783080653677e-21	2.8815619880530486e-12	2.773178193120369e-15	4.569788052633996e-15	5.885032798172896e-19
39700000	0.0048235741750637835	1.8833416934877675e-49	-2.773384153487251e-37	1.522264341734046e-11	9.800959947273104e-15	0.000352851616528441	9.315809014249992e-22	2.8815619880530486e-12	2.7731781931203734e-15	4.569788052634005e-15	5.885032798172905e-19
39800000	0.004823574175063783	1.8833416934877466e-49	-2.7803943664027824e-37	1.5222643417340456e-11	9.800959947273104e-15	0.000352851616528441	5.158895144658275e-21	2.8815619880530486e-12	2.7731781931203655e-15	4.569788052633991e-15	5.885032798172888e-19
39900000	0.004823574175063783	1.883341693487775e-49	-2.7874045787290194e-37	1.522264341734046e-11	9.800959947273104e-15	0.000352851616528441	1.907434078875454e-21	2.8815619880530486e-12	2.773178193120376e-15	4.569788052634008e-15	5.885032798172912e-19
40000000	0.004823574175063783	1.8833416934877667e-49	-2.7944147903283517e-37	1.5222643417340456e-11	9.800959947273104e-15	0.000352851616528441	1.41061219282128e-21	2.8815619880530486e-12	2.773178193120373e-15	4.5697880526340034e-15	5.885032798172905e-19
40100000	0.0048235741750637835	1.8833416934877633e-49	-2.8014250002938333e-37	1.5222643417340456e-11	9.800959947273104e-15	0.000352851616528441	6.443279903087926e-22	2.8815619880530486e-12	2.773178193120372e-15	4.569788052634003e-15	5.885032798172903e-19
40200000	0.0048235741750637835	1.883341693487766e-49	-2.8084352094649363e-37	1.5222643417340456e-11	9.800959947273104e-15	0.000352851616528441	1.3474504079898308e-21	2.8815619880530486e-12	2.773178193120373e-15	4.569788052634005e-15	5.885032798172906e-19
40300000	0.004823574175063783	1.8833416934877455e-49	-2.8154454182565597e-37	1.5222643417340456e-11	9.800959947273104e-15	0.000352851616528441	5.615289835805679e-21	2.8815619880530486e-12	2.7731781931203655e-15	4.569788052633991e-15	5.885032798172888e-19
40400000	0.004823574175063783	1.8833416934877724e-49	-2.822455626540622e-37	1.5222643417340456e-11	9.800959947273104e-15	0.000352851616528441	2.6480080319423516e-21	2.8815619880530486e-12	2.7731781931203754e-15	4.569788052634007e-15	5.885032798172909e-19
40500000	0.0048235741750637835	1.8833416934877816e-49	-2.829465834337924e-37	1.522264341734046e-11	9.800959947273104e-15	0.000352851616528441	6.085155136007646e-22	2.8815619880530486e-12	2.7731781931203785e-15	4.569788052634013e-15	5.885032798172915e-19
40600000	0.004823574175063783	1.883341693487754e-49	-2.8364760406014463e-37	1.5222643417340456e-11	9.800959947273104e-15	0.000352851616528441	1.786948769339384e-21	2.8815619880530486e-12	2.7731781931203687e-15	4.5697880526339955e-15	5.885032798172895e-19
40700000	0.004823574175063783	1.8833416934877732e-49	-2.8434862459253124e-37	1.522264341734046e-11	9.800959947273104e-15	0.000352851616528441	3.3777836524164494e-22	2.8815619880530486e-12	2.7731781931203758e-15	4.569788052634007e-15	5.885032798172911e-19
40800000	0.0048235741750637835	1.883341693487748e-49	-2.8504964507879283e-37	1.522264341734046e-11	9.800959947273104e-15	0.000352851616528441	4.940041039832215e-21	2.8815619880530486e-12	2.7731781931203667e-15	4.569788052633994e-15	5.885032798172891e-19
40900000	0.0048235741750637835	1.8833416934877576e-49	-2.8575066554234272e-37	1.522264341734046e-11	9.800959947273104e-15	0.000352851616528441	4.512767193509653e-21	2.8815619880530486e-12	2.77317819312037e-15	4.569788052634e-15	5.885032798172899e-19
41000000	0.0048235741750637835	1.8833416934877956e-49	-2.864516859640284e-37	1.5222643417340456e-11	9.800959947273104e-15	0.000352851616528441	-1.892045060872611e-23	2.8815619880530486e-12	2.7731781931203836e-15	4.569788052634023e-15	5.885032798172929e-19
41100000	0.004823574175063783	1.8833416934877432e-49	-2.8715270626774383e-37	1.5222643417340456e-11	9.800959947273104e-15	0.000352851616528441	3.06267590157962e-21	2.8815619880530486e-12	2.7731781931203647e-15	4.5697880526339884e-15	5.885032798172887e-19
41200000	0.004823574175063783	1.8833416934877667e-49	-2.8785372640754328e-37	1.522264341734046e-11	9.800959947273104e-15	0.000352851616528441	2.579163427103532e-22	2.8815619880530486e-12	2.773178193120373e-15	4.5697880526340034e-15	5.885032798172906e-19
41300000	0.0048235741750637835	1.8833416934877595e-49	-2.8855474611602436e-37	1.5222643417340456e-11	9.800959947273104e-15	0.000352851616528441	7.804315238548161e-23	2.8815619880530486e-12	2.7731781931203702e-15	4.569788052634002e-15	5.8850327981729e-19
41400000	0.004823574175063783	1.883341693487751e-49	-2.8925576561871773e-37	1.5222643417340456e-11	9.800959947273104e-15	0.000352851616528441	2.599187852595245e-21	2.8815619880530486e-12	2.7731781931203675e-15	4.569788052633993e-15	5.885032798172893e-19
41500000	0.0048235741750637835	1.883341693487758e-49	-2.8995678495359588e-37	1.5222643417340456e-11	9.800959947273104e-15	0.000352851616528441	1.1115943608032059e-21	2.8815619880530486e-12	2.77317819312037e-15	4.5697880526339995e-15	5.885032798172898e-19
41600000	0.004823574175063783	1.8833416934877675e-49	-2.906578040475661e-37	1.522264341734046e-11	9.800959947273104e-15	0.000352851616528441	-1.8369113657128092e-22	2.8815619880530486e-12	2.7731781931203738e-15	4.569788052634004e-15	5.885032798172906e-19
41700000	0.0048235741750637835	1.8833416934877508e-49	-2.9135882301754842e-37	1.5222643417340456e-11	9.800959947273104e-15	0.000352851616528441	3.3727471457317894e-21	2.8815619880530486e-12	2.773178193120367e-15	4.569788052633994e-15	5.885032798172892e-19
41800000	0.0048235741750637835	1.8833416934877637e-49	-2.92059841930896e-37	1.5222643417340456e-11	9.800959947273104e-15	0.000352851616528441	2.3196756397117184e-21	2.8815619880530486e-12	2.7731781931203722e-15	4.569788052634003e-15	5.885032798172902e-19
41900000	0.004823574175063783	1.8833416934877637e-49	-2.927608607442738e-37	1.5222643417340456e-11	9.800959947273104e-15	0.000352851616528441	1.1875352487108825e-21	2.8815619880530486e-12	2.773178193120372e-15	4.569788052634003e-15	5.885032798172903e-19
42000000	0.004823574175063783	1.883341693487766e-49	-2.9346187936887794e-37	1.5222643417340456e-11	9.800959947273104e-15	0.000352851616528441	3.1411414374557425e-22	2.8815619880530486e-12	2.773178193120373e-15	4.569788052634003e-15	5.885032798172904e-19
42100000	0.004823574175063783	1.883341693487762e-49	-2.9416289790163054e-37	1.5222643417340456e-11	9.800959947273104e-15	0.00035285161652844104	1.960377288395219e-21	2.8815619880530486e-12	2.7731781931203714e-15	4.569788052634001e-15	5.8850327981729e-19
42200000	0.0048235741750637835	1.883341693487748e-49	-2.94863916396185e-37	1.5222643417340456e-11	9.800959947273104e-15	0.00035285161652844104	5.085725643087499e-21	2.8815619880530486e-12	2.7731781931203663e-15	4.569788052633993e-15	5.885032798172888e-19
42300000	0.0048235741750637835	1.883341693487783e-49	-2.955649348247234e-37	1.5222643417340456e-11	9.800959947273104e-15	0.000352851616528441	8.61120208494434e-22	2.8815619880530486e-12	2.7731781931203793e-15	4.5697880526340145e-15	5.885032798172916e-19
42400000	0.004823574175063783	1.88334169348775e-49	-2.962659531590576e-37	1.5222643417340456e-11	9.800959947273104e-15	0.000352851616528441	2.446538042604785e-21	2.8815619880530486e-12	2.7731781931203675e-15	4.569788052633994e-15	5.885032798172892e-19
42500000	0.004823574175063783	1.883341693487771e-49	-2.96966971338347e-37	1.5222643417340456e-11	9.800959947273104e-15	0.000352851616528441	-1.214945294436505e-22	2.8815619880530486e-12	2.7731781931203746e-15	4.569788052634006e-15	5.88503279817291e-19
42600000	0.0048235741750637835	1.8833416934877603e-49	-2.976679894471425e-37	1.5222643417340456e-11	9.800959947273104e-15	0.000352851616528441	2.4158743011562444e-21	2.8815619880530486e-12	2.7731781931203706e-15	4.569788052634001e-15	5.885032798172902e-19
42700000	0.0048235741750637835	1.883341693487746e-49	-2.9836900753089503e-37	1.522264341734046e-11	9.800959947273104e-15	0.000352851616528441	5.609478236600239e-21	2.8815619880530486e-12	2.7731781931203655e-15	4.569788052633993e-15	5.885032798172889e-19
42800000	0.004823574175063783	1.8833416934877816e-49	-2.9907002555487676e-37	1.5222643417340456e-11	9.800959947273104e-15	0.000352851616528441	1.5472172086588762e-21	2.8815619880530486e-12	2.7731781931203785e-15	4.569788052634013e-15	5.885032798172917e-19
42900000	0.004823574175063783	1.883341693487765e-49	-2.9977104351006955e-37	1.522264341734046e-11	9.800959947273104e-15	0.000352851616528441	1.6827017460659256e-21	2.8815619880530486e-12	2.7731781931203726e-15	4.569788052634003e-15	5.885032798172904e-19
43000000	0.0048235741750637835	1.8833416934877645e-49	-3.004720613152171e-37	1.522264341734046e-11	9.800959947273104e-15	0.000352851616528441	6.918308251830659e-22	2.8815619880530486e-12	2.7731781931203722e-15	4.5697880526340034e-15	5.885032798172904e-19
43100000	0.0048235741750637835	1.883341693487769e-49	-3.011730790482234e-37	1.522264341734046e-11	9.800959947273104e-15	0.000352851616528441	1.1811494394271022e-21	2.8815619880530486e-12	2.7731781931203738e-15	4.5697880526340066e-15	5.885032798172907e-19
43200000	0.004823574175063783	1.883341693487747e-49	-3.018740967428695e-37	1.5222643417340456e-11	9.800959947273104e-15	0.000352851616528441	5.691781241937068e-21	2.8815619880530486e-12	2.773178193120366e-15	4.5697880526339916e-15	5.885032798172889e-19
43300000	0.004823574175063783	1.8833416934877675e-49	-3.0257511439724107e-37	1.5222643417340456e-11	9.800959947273104e-15	0.000352851616528441	3.483649639650101e-21	2.8815619880530486e-12	2.7731781931203734e-15	4.569788052634004e-15	5.885032798172906e-19
43400000	0.0048235741750637835	1.8833416934877918e-49	-3.0327613201581088e-37	1.522264341734046e-11	9.800959947273104e-15	0.000352851616528441	1.4083158137317448e-23	2.8815619880530486e-12	2.7731781931203825e-15	4.56978805263402e-15	5.885032798172926e-19
43500000	0.004823574175063783	1.883341693487745e-49	-3.0397714949239837e-37	1.5222643417340456e-11	9.800959947273104e-15	0.000352851616528441	2.692076643648459e-21	2.8815619880530486e-12	2.773178193120365e-15	4.569788052633989e-15	5.885032798172888e-19
43600000	0.004823574175063783	1.8833416934877496e-49	-3.04678166762593e-37	1.5222643417340456e-11	9.800959947273104e-15	0.000352851616528441	1.3010154454191725e-21	2.8815619880530486e-12	2.773178193120367e-15	4.569788052633993e-15	5.885032798172891e-19
43700000	0.0048235741750637835	1.8833416934877557e-49	-3.053791836068768e-37	1.522264341734046e-11	9.800959947273104e-15	0.000352851616528441	9.319333555503127e-22	2.8815619880530486e-12	2.773178193120369e-15	4.569788052633999e-15	5.885032798172897e-19
43800000	0.004823574175063783	1.88334169348776e-49	-3.0608020028641887e-37	1.522264341734046e-11	9.800959947273104e-15	0.000352851616528441	1.5996024224433976e-21	2.8815619880530486e-12	2.7731781931203702e-15	4.569788052633999e-15	5.8850327981729e-19
43900000	0.0048235741750637835	1.8833416934877462e-49	-3.067812167882888e-37	1.522264341734046e-11	9.800959947273104e-15	0.000352851616528441	2.079093395488739e-21	2.8815619880530486e-12	2.7731781931203655e-15	4.569788052633992e-15	5.885032798172888e-19
44000000	0.004823574175063783	1.8833416934877683e-49	-3.0748223304765576e-37	1.5222643417340456e-11	9.800959947273104e-15	0.000352851616528441	-3.094899221603262e-23	2.8815619880530486e-12	2.7731781931203738e-15	4.569788052634004e-15	5.885032798172907e-19
44100000	0.004823574175063783	1.883341693487747e-49	-3.0818324921565143e-37	1.522264341734046e-11	9.800959947273104e-15	0.000352851616528441	4.175769178490044e-21	2.8815619880530486e-12	2.773178193120366e-15	4.5697880526339916e-15	5.885032798172889e-19
44200000	0.0048235741750637835	1.8833416934877724e-49	-3.0888426531313054e-37	1.522264341734046e-11	9.800959947273104e-15	0.000352851616528441	1.214365437403628e-21	2.8815619880530486e-12	2.773178193120375e-15	4.569788052634008e-15	5.88503279817291e-19
44300000	0.004823574175063783	1.88334169348775e-49	-3.095852812988782e-37	1.5222643417340456e-11	9.800959947273104e-15	0.000352851616528441	2.23319449270913e-21	2.8815619880530486e-12	2.7731781931203667e-15	4.569788052633994e-15	5.885032798172892e-19
44400000	0.004823574175063783	1.8833416934877713e-49	-3.1028629710484413e-37	1.522264341734046e-11	9.800959947273104e-15	0.000352851616528441	-2.297338204654133e-22	2.8815619880530486e-12	2.773178193120375e-15	4.569788052634006e-15	5.885032798172908e-19
44500000	0.0048235741750637835	1.8833416934877557e-49	-3.1098731282652555e-37	1.522264341734046e-11	9.800959947273104e-15	0.00035285161652844104	3.073515337048584e-21	2.8815619880530486e-12	2.773178193120369e-15	4.569788052633998e-15	5.885032798172895e-19
44600000	0.0048235741750637835	1.8833416934877523e-49	-3.1168832851913435e-37	1.522264341734046e-11	9.800959947273104e-15	0.00035285161652844104	4.5195942463280084e-21	2.8815619880530486e-12	2.773178193120368e-15	4.569788052633996e-15	5.885032798172892e-19
44700000	0.0048235741750637835	1.8833416934877895e-49	-3.1238934415224745e-37	1.522264341734046e-11	9.800959947273104e-15	0.000352851616528441	3.886529307622355e-23	2.8815619880530486e-12	2.7731781931203813e-15	4.5697880526340184e-15	5.885032798172922e-19
44800000	0.004823574175063783	1.8833416934877436e-49	-3.1309035965923826e-37	1.5222643417340456e-11	9.800959947273104e-15	0.000352851616528441	2.8612928460733528e-21	2.8815619880530486e-12	2.7731781931203647e-15	4.569788052633989e-15	5.885032798172887e-19
44900000	0.004823574175063783	1.8833416934877732e-49	-3.1379137501788097e-37	1.522264341734046e-11	9.800959947273104e-15	0.000352851616528441	-2.7776776105417316e-22	2.8815619880530486e-12	2.7731781931203758e-15	4.569788052634007e-15	5.885032798172913e-19
45000000	0.0048235741750637835	1.8833416934877557e-49	-3.1449239032032735e-37	1.522264341734046e-11	9.800959947273104e-15	0.000352851616528441	3.528431452345323e-21	2.8815619880530486e-12	2.7731781931203687e-15	4.569788052633997e-15	5.885032798172897e-19
45100000	0.0048235741750637835	1.8833416934877523e-49	-3.1519340560391206e-37	1.522264341734046e-11	9.800959947273104e-15	0.000352851616528441	5.129822878930555e-21	2.8815619880530486e-12	2.7731781931203675e-15	4.5697880526339955e-15	5.885032798172893e-19
45200000	0.004823574175063783	1.8833416934877895e-49	-3.158944208301069e-37	1.5222643417340456e-11	9.800959947273104e-15	0.000352851616528441	5.716655352499767e-22	2.8815619880530486e-12	2.7731781931203817e-15	4.569788052634018e-15	5.885032798172923e-19
45300000	0.004823574175063783	1.883341693487749e-49	-3.1659543596114164e-37	1.522264341734046e-11	9.800959947273104e-15	0.000352851616528441	2.6735813592745006e-21	2.8815619880530486e-12	2.7731781931203667e-15	4.569788052633993e-15	5.885032798172891e-19
45400000	0.0048235741750637835	1.8833416934877724e-49	-3.1729645094901584e-37	1.522264341734046e-11	9.800959947273104e-15	0.000352851616528441	-9.831574069862365e-23	2.8815619880530486e-12	2.773178193120375e-15	4.569788052634008e-15	5.88503279817291e-19
45500000	0.0048235741750637835	1.883341693487764e-49	-3.1799746587488182e-37	1.5222643417340456e-11	9.800959947273104e-15	0.000352851616528441	2.219769675423141e-21	2.8815619880530486e-12	2.7731781931203722e-15	4.569788052634003e-15	5.885032798172903e-19
45600000	0.004823574175063783	1.8833416934877462e-49	-3.1869848077658856e-37	1.5222643417340456e-11	9.800959947273104e-15	0.000352851616528441	5.935939202793295e-21	2.8815619880530486e-12	2.7731781931203655e-15	4.569788052633991e-15	5.885032798172888e-19
45700000	0.0048235741750637835	1.883341693487776e-49	-3.193994956242967e-37	1.522264341734046e-11	9.800959947273104e-15	0.000352851616528441	2.3711387167533777e-21	2.8815619880530486e-12	2.7731781931203765e-15	4.56978805263401e-15	5.8850327981729135e-19
45800000	0.0048235741750637835	1.883341693487779e-49	-3.201005104248788e-37	1.522264341734046e-11	9.800959947273104e-15	0.000352851616528441	8.076917272816128e-22	2.8815619880530486e-12	2.7731781931203777e-15	4.569788052634011e-15	5.885032798172915e-19
45900000	0.004823574175063783	1.883341693487755e-49	-3.208015250778933e-37	1.5222643417340456e-11	9.800959947273104e-15	0.000352851616528441	1.7322554240791744e-21	2.8815619880530486e-12	2.7731781931203687e-15	4.5697880526339955e-15	5.885032798172896e-19
46000000	0.004823574175063783	1.883341693487746e-49	-3.2150253947818614e-37	1.5222643417340456e-11	9.800959947273104e-15	0.000352851616528441	1.3513952030402564e-21	2.8815619880530486e-12	2.7731781931203655e-15	4.5697880526339916e-15	5.885032798172888e-19
46100000	0.004823574175063783	1.8833416934877508e-49	-3.222035534656751e-37	1.5222643417340456e-11	9.800959947273104e-15	0.000352851616528441	2.0322792075714492e-21	2.8815619880530486e-12	2.773178193120367e-15	4.569788052633995e-15	5.885032798172892e-19
46200000	0.004823574175063783	1.8833416934877686e-49	-3.229045673256198e-37	1.522264341734046e-11	9.800959947273104e-15	0.000352851616528441	5.249442759527544e-22	2.8815619880530486e-12	2.7731781931203734e-15	4.569788052634004e-15	5.885032798172907e-19
46300000	0.0048235741750637835	1.883341693487746e-49	-3.2360558098268735e-37	1.522264341734046e-11	9.800959947273104e-15	0.000352851616528441	1.9943378235465806e-21	2.8815619880530486e-12	2.7731781931203655e-15	4.569788052633992e-15	5.885032798172888e-19
46400000	0.004823574175063783	1.883341693487765e-49	-3.24306594412933e-37	1.5222643417340456e-11	9.800959947273104e-15	0.000352851616528441	6.653019056744031e-22	2.8815619880530486e-12	2.7731781931203726e-15	4.569788052634002e-15	5.885032798172904e-19
46500000	0.004823574175063783	1.883341693487747e-49	-3.2500760778141874e-37	1.522264341734046e-11	9.800959947273104e-15	0.000352851616528441	4.3250494696874196e-21	2.8815619880530486e-12	2.773178193120366e-15	4.5697880526339916e-15	5.885032798172889e-19
46600000	0.0048235741750637835	1.883341693487779e-49	-3.2570862107075277e-37	1.522264341734046e-11	9.800959947273104e-15	0.000352851616528441	2.692757249904296e-22	2.8815619880530486e-12	2.7731781931203777e-15	4.569788052634014e-15	5.885032798172916e-19
46700000	0.004823574175063783	1.883341693487744e-49	-3.264096342268853e-37	1.5222643417340456e-11	9.800959947273104e-15	0.000352851616528441	2.6082496548260857e-21	2.8815619880530486e-12	2.7731781931203643e-15	4.569788052633989e-15	5.8850327981728875e-19
46800000	0.004823574175063783	1.883341693487772e-49	-3.2711064720743354e-37	1.522264341734046e-11	9.800959947273104e-15	0.000352851616528441	-1.3421937319467762e-22	2.8815619880530486e-12	2.7731781931203754e-15	4.5697880526340066e-15	5.885032798172909e-19
46900000	0.0048235741750637835	1.8833416934877508e-49	-3.278116601253761e-37	1.522264341734046e-11	9.800959947273104e-15	0.00035285161652844104	4.114007273890573e-21	2.881561988053049e-12	2.773178193120367e-15	4.569788052633995e-15	5.88503279817289e-19
47000000	0.0048235741750637835	1.8833416934877607e-49	-3.2851267301109262e-37	1.522264341734046e-11	9.800959947273104e-15	0.00035285161652844104	3.617490459780872e-21	2.881561988053049e-12	2.7731781931203706e-15	4.569788052634001e-15	5.885032798172898e-19
47100000	0.0048235741750637835	1.8833416934877872e-49	-3.2921368584060162e-37	1.522264341734046e-11	9.800959947273104e-15	0.000352851616528441	3.446077308611845e-24	2.8815619880530486e-12	2.7731781931203805e-15	4.569788052634018e-15	5.885032798172921e-19
47200000	0.004823574175063783	1.8833416934877477e-49	-3.299146985123603e-37	1.5222643417340456e-11	9.800959947273104e-15	0.000352851616528441	2.302184962234241e-21	2.8815619880530486e-12	2.7731781931203663e-15	4.5697880526339916e-15	5.88503279817289e-19
47300000	0.004823574175063783	1.8833416934877724e-49	-3.306157110648314e-37	1.522264341734046e-11	9.800959947273104e-15	0.000352851616528441	7.789892836726245e-23	2.8815619880530486e-12	2.7731781931203754e-15	4.569788052634007e-15	5.885032798172912e-19
47400000	0.0048235741750637835	1.8833416934877493e-49	-3.3131672356756745e-37	1.522264341734046e-11	9.800959947273104e-15	0.000352851616528441	4.55384786434836e-21	2.8815619880530486e-12	2.7731781931203667e-15	4.569788052633995e-15	5.885032798172892e-19
47500000	0.0048235741750637835	1.8833416934877584e-49	-3.3201773604622756e-37	1.522264341734046e-11	9.800959947273104e-15	0.000352851616528441	4.307599154633609e-21	2.8815619880530486e-12	2.77317819312037e-15	4.5697880526339995e-15	5.885032798172899e-19
47600000	0.004823574175063783	1.8833416934877956e-49	-3.3271874847948758e-37	1.5222643417340456e-11	9.800959947273104e-15	0.000352851616528441	-9.48760443808109e-23	2.8815619880530486e-12	2.7731781931203836e-15	4.569788052634021e-15	5.885032798172928e-19
47700000	0.004823574175063783	1.8833416934877417e-49	-3.3341976078365653e-37	1.5222643417340456e-11	9.800959947273104e-15	0.000352851616528441	2.9714012210707043e-21	2.8815619880530486e-12	2.7731781931203643e-15	4.569788052633989e-15	5.885032798172886e-19
47800000	0.0048235741750637835	1.8833416934877747e-49	-3.341207729542476e-37	1.522264341734046e-11	9.800959947273104e-15	0.000352851616528441	-3.037893251085973e-22	2.8815619880530486e-12	2.773178193120376e-15	4.5697880526340105e-15	5.885032798172912e-19
47900000	0.0048235741750637835	1.8833416934877584e-49	-3.3482178507384786e-37	1.522264341734046e-11	9.800959947273104e-15	0.000352851616528441	3.3335963541663184e-21	2.8815619880530486e-12	2.77317819312037e-15	4.569788052633999e-15	5.885032798172898e-19
48000000	0.004823574175063783	1.88334169348775e-49	-3.3552279717800034e-37	1.5222643417340456e-11	9.800959947273104e-15	0.000352851616528441	5.668920915980735e-21	2.8815619880530486e-12	2.773178193120367e-15	4.569788052633992e-15	5.885032798172891e-19
48100000	0.004823574175063783	1.883341693487785e-49	-3.3622380922485053e-37	1.522264341734046e-11	9.800959947273104e-15	0.000352851616528441	1.2952771074544437e-21	2.8815619880530486e-12	2.7731781931203797e-15	4.5697880526340145e-15	5.88503279817292e-19
48200000	0.004823574175063783	1.883341693487762e-49	-3.369248212008145e-37	1.5222643417340456e-11	9.800959947273104e-15	0.000352851616528441	1.9027285100138838e-21	2.8815619880530486e-12	2.773178193120372e-15	4.569788052634001e-15	5.885032798172902e-19
48300000	0.0048235741750637835	1.8833416934877664e-49	-3.3762583303380995e-37	1.522264341734046e-11	9.800959947273104e-15	0.000352851616528441	6.423891432072059e-22	2.8815619880530486e-12	2.773178193120373e-15	4.5697880526340034e-15	5.885032798172905e-19
48400000	0.004823574175063783	1.883341693487757e-49	-3.383268445241726e-37	1.522264341734046e-11	9.800959947273104e-15	0.000352851616528441	3.1891823710417222e-22	2.8815619880530486e-12	2.77317819312037e-15	4.569788052633998e-15	5.885032798172898e-19
48500000	0.0048235741750637835	1.8833416934877462e-49	-3.3902785570192105e-37	1.522264341734046e-11	9.800959947273104e-15	0.00035285161652844104	2.9185309603543787e-21	2.881561988053049e-12	2.7731781931203655e-15	4.569788052633992e-15	5.8850327981728875e-19
48600000	0.0048235741750637835	1.8833416934877724e-49	-3.397288667398419e-37	1.522264341734046e-11	9.800959947273104e-15	0.000352851616528441	-7.341215463271418e-23	2.8815619880530486e-12	2.7731781931203754e-15	4.569788052634009e-15	5.88503279817291e-19
48700000	0.004823574175063783	1.883341693487756e-49	-3.4042987752445596e-37	1.522264341734046e-11	9.800959947273104e-15	0.000352851616528441	1.0200198671974114e-21	2.8815619880530486e-12	2.773178193120369e-15	4.569788052633996e-15	5.885032798172897e-19
48800000	0.004823574175063783	1.8833416934877584e-49	-3.411308881467335e-37	1.522264341734046e-11	9.800959947273104e-15	0.000352851616528441	1.680549257636949e-21	2.8815619880530486e-12	2.7731781931203702e-15	4.5697880526339995e-15	5.885032798172899e-19
48900000	0.0048235741750637835	1.8833416934877504e-49	-3.418318987110667e-37	1.522264341734046e-11	9.800959947273104e-15	0.000352851616528441	3.834492862500853e-21	2.8815619880530486e-12	2.7731781931203675e-15	4.5697880526339955e-15	5.885032798172892e-19
49000000	0.004823574175063783	1.8833416934877827e-49	-3.4253290919684857e-37	1.5222643417340456e-11	9.800959947273104e-15	0.000352851616528441	-7.362171082150369e-23	2.8815619880530486e-12	2.773178193120379e-15	4.569788052634013e-15	5.885032798172917e-19
49100000	0.004823574175063783	1.88334169348775e-49	-3.4323391950481592e-37	1.522264341734046e-11	9.800959947273104e-15	0.000352851616528441	1.9609977080898095e-21	2.8815619880530486e-12	2.7731781931203667e-15	4.569788052633992e-15	5.885032798172891e-19
49200000	0.0048235741750637835	1.883341693487769e-49	-3.439349296772863e-37	1.522264341734046e-11	9.800959947273104e-15	0.000352851616528441	4.480853687256577e-22	2.8815619880530486e-12	2.7731781931203738e-15	4.5697880526340066e-15	5.885032798172907e-19
49300000	0.004823574175063783	1.8833416934877455e-49	-3.4463593980013112e-37	1.5222643417340456e-11	9.800959947273104e-15	0.000352851616528441	4.923859394400474e-21	2.8815619880530486e-12	2.7731781931203655e-15	4.5697880526339916e-15	5.885032798172889e-19
49400000	0.004823574175063783	1.8833416934877698e-49	-3.453369498740442e-37	1.522264341734046e-11	9.800959947273104e-15	0.000352851616528441	2.5364031784078392e-21	2.8815619880530486e-12	2.773178193120374e-15	4.569788052634005e-15	5.885032798172908e-19
49500000	0.004823574175063783	1.8833416934877766e-49	-3.460379598837639e-37	1.522264341734046e-11	9.800959947273104e-15	0.000352851616528441	7.964526274415874e-22	2.8815619880530486e-12	2.7731781931203765e-15	4.569788052634009e-15	5.885032798172913e-19
49600000	0.0048235741750637835	1.8833416934877572e-49	-3.467389697277978e-37	1.5222643417340456e-11	9.800959947273104e-15	0.000352851616528441	1.2533960563558088e-21	2.8815619880530486e-12	2.7731781931203694e-15	4.569788052633999e-15	5.885032798172898e-19
49700000	0.0048235741750637835	1.8833416934877683e-49	-3.4743997948072886e-37	1.5222643417340456e-11	9.800959947273104e-15	0.000352851616528441	8.142303548329146e-22	2.8815619880530486e-12	2.7731781931203738e-15	4.5697880526340066e-15	5.885032798172908e-19
49800000	0.004823574175063783	1.8833416934877474e-49	-3.4814098919037465e-37	1.5222643417340456e-11	9.800959947273104e-15	0.000352851616528441	5.360398353619317e-21	2.8815619880530486e-12	2.773178193120366e-15	4.5697880526339916e-15	5.885032798172889e-19
49900000	0.004823574175063783	1.883341693487768e-49	-3.4884199885936527e-37	1.5222643417340456e-11	9.800959947273104e-15	0.000352851616528441	3.274082993250003e-21	2.8815619880530486e-12	2.7731781931203734e-15	4.569788052634004e-15	5.885032798172905e-19
50000000	0.0048235741750637835	1.8833416934877888e-49	-3.49543008484975e-37	1.522264341734046e-11	9.800959947273104e-15	0.000352851616528441	1.4724878384034192e-22	2.8815619880530486e-12	2.7731781931203813e-15	4.569788052634018e-15	5.885032798172921e-19
50100000	0.004823574175063783	1.883341693487748e-49	-3.502440179605322e-37	1.5222643417340456e-11	9.800959947273104e-15	0.000352851616528441	2.358565273565245e-21	2.8815619880530486e-12	2.7731781931203663e-15	4.5697880526339916e-15	5.88503279817289e-19
50200000	0.004823574175063783	1.8833416934877747e-49	-3.5094502732731324e-37	1.522264341734046e-11	9.800959947273104e-15	0.000352851616528441	-6.274667924164442e-24	2.8815619880530486e-12	2.773178193120376e-15	4.569788052634008e-15	5.885032798172912e-19
50300000	0.0048235741750637835	1.883341693487751e-49	-3.5164603664645187e-37	1.522264341734046e-11	9.800959947273104e-15	0.000352851616528441	4.402584866593532e-21	2.8815619880530486e-12	2.773178193120368e-15	4.5697880526339955e-15	5.885032798172893e-19
50400000	0.0048235741750637835	1.8833416934877534e-49	-3.5234704594843335e-37	1.522264341734046e-11	9.800959947273104e-15	0.000352851616528441	5.010769948271509e-21	2.8815619880530486e-12	2.7731781931203687e-15	4.569788052633998e-15	5.885032798172895e-19
50500000	0.0048235741750637835	1.883341693487792e-49	-3.530480552002291e-37	1.5222643417340456e-11	9.800959947273104e-15	0.000352851616528441	3.761095795148167e-22	2.8815619880530486e-12	2.773178193120382e-15	4.569788052634021e-15	5.885032798172926e-19
50600000	0.004823574175063783	1.8833416934877477e-49	-3.5374906435318426e-37	1.5222643417340456e-11	9.800959947273104e-15	0.000352851616528441	2.8400154991049036e-21	2.8815619880530486e-12	2.7731781931203663e-15	4.569788052633992e-15	5.88503279817289e-19
50700000	0.004823574175063783	1.883341693487772e-49	-3.544500733639512e-37	1.522264341734046e-11	9.800959947273104e-15	0.000352851616528441	-3.235557417569011e-23	2.8815619880530486e-12	2.773178193120375e-15	4.5697880526340066e-15	5.88503279817291e-19
50800000	0.0048235741750637835	1.88334169348776e-49	-3.5515108195027457e-37	1.5222643417340456e-11	9.800959947273104e-15	0.000352851616528441	-1.217138281573248e-22	2.8815619880530486e-12	2.7731781931203706e-15	4.569788052634002e-15	5.885032798172901e-19
50900000	0.004823574175063783	1.8833416934877477e-49	-3.5585209030274666e-37	1.5222643417340456e-11	9.800959947273104e-15	0.000352851616528441	2.956548902799178e-21	2.8815619880530486e-12	2.7731781931203663e-15	4.569788052633992e-15	5.88503279817289e-19
51000000	0.004823574175063783	1.8833416934877652e-49	-3.56553098497394e-37	1.5222643417340456e-11	9.800959947273104e-15	0.000352851616528441	5.065411749184498e-22	2.8815619880530486e-12	2.7731781931203726e-15	4.5697880526340034e-15	5.885032798172904e-19
51100000	0.004823574175063783	1.883341693487765e-49	-3.572541064396098e-37	1.522264341734046e-11	9.800959947273104e-15	0.000352851616528441	5.419022238904638e-23	2.8815619880530486e-12	2.7731781931203726e-15	4.569788052634003e-15	5.885032798172904e-19
51200000	0.0048235741750637835	1.8833416934877527e-49	-3.5795511425230934e-37	1.5222643417340456e-11	9.800959947273104e-15	0.000352851616528441	2.790281043504837e-21	2.8815619880530486e-12	2.7731781931203683e-15	4.569788052633996e-15	5.885032798172895e-19
51300000	0.0048235741750637835	1.8833416934877588e-49	-3.5865612200784336e-37	1.5222643417340456e-11	9.800959947273104e-15	0.000352851616528441	2.9286111033055263e-21	2.8815619880530486e-12	2.7731781931203702e-15	4.5697880526339995e-15	5.885032798172899e-19
51400000	0.004823574175063783	1.8833416934877736e-49	-3.5935712967241304e-37	1.522264341734046e-11	9.800959947273104e-15	0.000352851616528441	5.882281985634209e-22	2.8815619880530486e-12	2.7731781931203758e-15	4.5697880526340066e-15	5.88503279817291e-19
51500000	0.004823574175063783	1.88334169348776e-49	-3.600581371453613e-37	1.5222643417340456e-11	9.800959947273104e-15	0.000352851616528441	8.789862503914152e-22	2.8815619880530486e-12	2.773178193120371e-15	4.5697880526339995e-15	5.8850327981729e-19
51600000	0.004823574175063783	1.883341693487764e-49	-3.607591445162943e-37	1.5222643417340456e-11	9.800959947273104e-15	0.00035285161652844104	1.360193221744666e-21	2.8815619880530486e-12	2.7731781931203726e-15	4.569788052634003e-15	5.885032798172903e-19
51700000	0.0048235741750637835	1.8833416934877447e-49	-3.614601518449435e-37	1.5222643417340456e-11	9.800959947273104e-15	0.00035285161652844104	5.197645534111025e-21	2.8815619880530486e-12	2.773178193120365e-15	4.569788052633992e-15	5.885032798172887e-19
51800000	0.0048235741750637835	1.8833416934877774e-49	-3.62161159109895e-37	1.522264341734046e-11	9.800959947273104e-15	0.000352851616528441	1.4333188590553438e-21	2.8815619880530486e-12	2.773178193120377e-15	4.569788052634012e-15	5.885032798172913e-19
51900000	0.004823574175063783	1.883341693487759e-49	-3.628621662933783e-37	1.5222643417340456e-11	9.800959947273104e-15	0.000352851616528441	1.8927840699402804e-21	2.8815619880530486e-12	2.7731781931203702e-15	4.5697880526339995e-15	5.885032798172899e-19
52000000	0.004823574175063783	1.883341693487768e-49	-3.6356317331719954e-37	1.5222643417340456e-11	9.800959947273104e-15	0.000352851616528441	2.4002748141687423e-22	2.8815619880530486e-12	2.7731781931203738e-15	4.569788052634004e-15	5.885032798172908e-19
52100000	0.0048235741750637835	1.8833416934877645e-49	-3.6426418026705165e-37	1.5222643417340456e-11	9.800959947273104e-15	0.000352851616528441	1.799955411711396e-21	2.8815619880530486e-12	2.7731781931203722e-15	4.569788052634003e-15	5.885032798172905e-19
52200000	0.0048235741750637835	1.8833416934877462e-49	-3.6496518718398386e-37	1.522264341734046e-11	9.800959947273104e-15	0.000352851616528441	5.679441611065799e-21	2.8815619880530486e-12	2.773178193120365e-15	4.569788052633992e-15	5.885032798172888e-19
52300000	0.0048235741750637835	1.883341693487776e-49	-3.6566619404482467e-37	1.522264341734046e-11	9.800959947273104e-15	0.000352851616528441	2.16054427414888e-21	2.8815619880530486e-12	2.7731781931203765e-15	4.5697880526340105e-15	5.885032798172913e-19
52400000	0.004823574175063783	1.883341693487774e-49	-3.663672008495387e-37	1.522264341734046e-11	9.800959947273104e-15	0.000352851616528441	1.0568468908409983e-21	2.8815619880530486e-12	2.7731781931203758e-15	4.569788052634009e-15	5.885032798172911e-19
52500000	0.004823574175063783	1.8833416934877588e-49	-3.6706820750123457e-37	1.522264341734046e-11	9.800959947273104e-15	0.000352851616528441	1.3019679776819041e-21	2.8815619880530486e-12	2.7731781931203702e-15	4.569788052633999e-15	5.885032798172899e-19
52600000	0.004823574175063783	1.883341693487772e-49	-3.6776921406955933e-37	1.522264341734046e-11	9.800959947273104e-15	0.000352851616528441	6.741886079289668e-22	2.8815619880530486e-12	2.7731781931203754e-15	4.569788052634007e-15	5.885032798172909e-19
52700000	0.0048235741750637835	1.8833416934877477e-49	-3.6847022059404745e-37	1.522264341734046e-11	9.800959947273104e-15	0.000352851616528441	5.3066943070209076e-21	2.8815619880530486e-12	2.7731781931203663e-15	4.569788052633993e-15	5.885032798172889e-19
52800000	0.0048235741750637835	1.883341693487762e-49	-3.6917122708924837e-37	1.522264341734046e-11	9.800959947273104e-15	0.000352851616528441	4.081524689412043e-21	2.8815619880530486e-12	2.7731781931203714e-15	4.569788052634003e-15	5.885032798172902e-19
52900000	0.0048235741750637835	1.8833416934877952e-49	-3.6987223354711733e-37	1.522264341734046e-11	9.800959947273104e-15	0.000352851616528441	-1.274877777017575e-22	2.8815619880530486e-12	2.7731781931203836e-15	4.569788052634023e-15	5.885032798172929e-19
53000000	0.004823574175063783	1.883341693487743e-49	-3.7057323987373976e-37	1.5222643417340456e-11	9.800959947273104e-15	0.000352851616528441	3.0028106567273305e-21	2.8815619880530486e-12	2.7731781931203643e-15	4.569788052633988e-15	5.885032798172886e-19
53100000	0.004823574175063783	1.8833416934877595e-49	-3.7127424601655415e-37	1.5222643417340456e-11	9.800959947273104e-15	0.000352851616528441	7.054456066194435e-22	2.8815619880530486e-12	2.7731781931203702e-15	4.5697880526339995e-15	5.8850327981729e-19
53200000	0.0048235741750637835	1.8833416934877584e-49	-3.7197525173311207e-37	1.5222643417340456e-11	9.800959947273104e-15	0.000352851616528441	3.9101127774104513e-22	2.8815619880530486e-12	2.77317819312037e-15	4.569788052634e-15	5.885032798172899e-19
53300000	0.004823574175063783	1.8833416934877546e-49	-3.726762572604466e-37	1.5222643417340456e-11	9.800959947273104e-15	0.000352851616528441	2.2015487425625202e-21	2.8815619880530486e-12	2.7731781931203687e-15	4.5697880526339955e-15	5.885032798172895e-19
53400000	0.0048235741750637835	1.8833416934877523e-49	-3.7337726261375105e-37	1.522264341734046e-11	9.800959947273104e-15	0.000352851616528441	1.5874199526889314e-21	2.8815619880530486e-12	2.773178193120368e-15	4.569788052633996e-15	5.885032798172893e-19
53500000	0.004823574175063783	1.8833416934877683e-49	-3.740782677305308e-37	1.5222643417340456e-11	9.800959947273104e-15	0.000352851616528441	-1.9825419435352634e-22	2.8815619880530486e-12	2.7731781931203738e-15	4.569788052634004e-15	5.885032798172907e-19
53600000	0.0048235741750637835	1.883341693487749e-49	-3.7477927273309753e-37	1.5222643417340456e-11	9.800959947273104e-15	0.000352851616528441	3.769988108329068e-21	2.8815619880530486e-12	2.7731781931203663e-15	4.569788052633992e-15	5.88503279817289e-19
53700000	0.0048235741750637835	1.8833416934877675e-49	-3.754802776751892e-37	1.5222643417340456e-11	9.800959947273104e-15	0.000352851616528441	1.8319105918944122e-21	2.8815619880530486e-12	2.7731781931203734e-15	4.569788052634005e-15	5.885032798172906e-19
53800000	0.004823574175063783	1.8833416934877576e-49	-3.7618128251108025e-37	1.5222643417340456e-11	9.800959947273104e-15	0.000352851616528441	1.6724986632901736e-21	2.8815619880530486e-12	2.7731781931203694e-15	4.569788052633999e-15	5.885032798172898e-19
53900000	0.004823574175063783	1.883341693487769e-49	-3.768822871637511e-37	1.5222643417340456e-11	9.800959947273104e-15	0.000352851616528441	-1.0014222613792962e-23	2.8815619880530486e-12	2.773178193120374e-15	4.569788052634004e-15	5.885032798172907e-19
54000000	0.0048235741750637835	1.883341693487759e-49	-3.775832917265547e-37	1.5222643417340456e-11	9.800959947273104e-15	0.00035285161652844104	2.445116920876174e-21	2.881561988053049e-12	2.7731781931203702e-15	4.5697880526339995e-15	5.885032798172898e-19
54100000	0.0048235741750637835	1.8833416934877493e-49	-3.7828429625605976e-37	1.5222643417340456e-11	9.800959947273104e-15	0.00035285161652844104	4.889999015208206e-21	2.881561988053049e-12	2.7731781931203667e-15	4.569788052633995e-15	5.885032798172889e-19
54200000	0.0048235741750637835	1.8833416934877857e-49	-3.7898530072072926e-37	1.522264341734046e-11	9.800959947273104e-15	0.000352851616528441	4.652324443711336e-22	2.8815619880530486e-12	2.77317819312038e-15	4.569788052634016e-15	5.885032798172919e-19
54300000	0.004823574175063783	1.8833416934877462e-49	-3.7968630508094845e-37	1.5222643417340456e-11	9.800959947273104e-15	0.000352851616528441	2.7629698481444578e-21	2.8815619880530486e-12	2.7731781931203655e-15	4.569788052633991e-15	5.885032798172888e-19
54400000	0.004823574175063783	1.8833416934877724e-49	-3.803873092850169e-37	1.5222643417340456e-11	9.800959947273104e-15	0.000352851616528441	-2.6107943828525414e-22	2.8815619880530486e-12	2.7731781931203754e-15	4.5697880526340066e-15	5.885032798172912e-19
54500000	0.0048235741750637835	1.883341693487758e-49	-3.81088313425419e-37	1.522264341734046e-11	9.800959947273104e-15	0.000352851616528441	2.9037912741876123e-21	2.8815619880530486e-12	2.77317819312037e-15	4.5697880526339995e-15	5.885032798172899e-19
54600000	0.0048235741750637835	1.8833416934877477e-49	-3.81789317544878e-37	1.522264341734046e-11	9.800959947273104e-15	0.000352851616528441	5.450659962234386e-21	2.8815619880530486e-12	2.773178193120366e-15	4.569788052633994e-15	5.88503279817289e-19
54700000	0.004823574175063783	1.8833416934877854e-49	-3.824903216042052e-37	1.5222643417340456e-11	9.800959947273104e-15	0.000352851616528441	1.0982710189838953e-21	2.8815619880530486e-12	2.7731781931203797e-15	4.5697880526340145e-15	5.885032798172919e-19
54800000	0.004823574175063783	1.8833416934877572e-49	-3.831913255834882e-37	1.522264341734046e-11	9.800959947273104e-15	0.000352851616528441	2.153727400923027e-21	2.8815619880530486e-12	2.77317819312037e-15	4.569788052633998e-15	5.885032798172898e-19
54900000	0.0048235741750637835	1.8833416934877686e-49	-3.838923294160631e-37	1.522264341734046e-11	9.800959947273104e-15	0.000352851616528441	2.8180272734093447e-22	2.8815619880530486e-12	2.7731781931203738e-15	4.569788052634006e-15	5.885032798172907e-19
55000000	0.0048235741750637835	1.8833416934877667e-49	-3.845933331823746e-37	1.522264341734046e-11	9.800959947273104e-15	0.000352851616528441	1.6175482334437146e-21	2.8815619880530486e-12	2.773178193120373e-15	4.569788052634005e-15	5.885032798172906e-19
55100000	0.004823574175063783	1.883341693487746e-49	-3.8529433691586764e-37	1.5222643417340456e-11	9.800959947273104e-15	0.000352851616528441	5.868912652711788e-21	2.8815619880530486e-12	2.7731781931203655e-15	4.569788052633991e-15	5.885032798172888e-19
55200000	0.0048235741750637835	1.8833416934877713e-49	-3.859953406018153e-37	1.5222643417340456e-11	9.800959947273104e-15	0.000352851616528441	3.001242257450194e-21	2.8815619880530486e-12	2.7731781931203746e-15	4.5697880526340066e-15	5.885032798172909e-19
55300000	0.0048235741750637835	1.8833416934877872e-49	-3.866963442490759e-37	1.522264341734046e-11	9.800959947273104e-15	0.000352851616528441	2.939799199301994e-22	2.8815619880530486e-12	2.7731781931203805e-15	4.569788052634017e-15	5.885032798172922e-19
55400000	0.004823574175063783	1.8833416934877493e-49	-3.873973477501353e-37	1.5222643417340456e-11	9.800959947273104e-15	0.000352851616528441	2.3185533961367035e-21	2.8815619880530486e-12	2.7731781931203667e-15	4.5697880526339916e-15	5.885032798172891e-19
55500000	0.004823574175063783	1.883341693487745e-49	-3.880983510326333e-37	1.5222643417340456e-11	9.800959947273104e-15	0.000352851616528441	1.5586979302131325e-21	2.8815619880530486e-12	2.773178193120365e-15	4.569788052633991e-15	5.8850327981728875e-19
55600000	0.0048235741750637835	1.883341693487754e-49	-3.88799353878831e-37	1.522264341734046e-11	9.800959947273104e-15	0.000352851616528441	1.4089477943087538e-21	2.8815619880530486e-12	2.7731781931203687e-15	4.569788052633997e-15	5.885032798172895e-19
55700000	0.004823574175063783	1.883341693487763e-49	-3.89500356584579e-37	1.522264341734046e-11	9.800959947273104e-15	0.000352851616528441	1.1127230892583815e-21	2.8815619880530486e-12	2.7731781931203722e-15	4.569788052634001e-15	5.885032798172903e-19
55800000	0.0048235741750637835	1.883341693487744e-49	-3.902013591072964e-37	1.522264341734046e-11	9.800959947273104e-15	0.000352851616528441	2.2090604770531386e-21	2.8815619880530486e-12	2.7731781931203647e-15	4.5697880526339916e-15	5.885032798172887e-19
55900000	0.004823574175063783	1.883341693487768e-49	-3.909023613850923e-37	1.5222643417340456e-11	9.800959947273104e-15	0.000352851616528441	2.1933293283562923e-22	2.8815619880530486e-12	2.7731781931203734e-15	4.5697880526340034e-15	5.885032798172906e-19
56000000	0.004823574175063783	1.8833416934877466e-49	-3.916033635890734e-37	1.522264341734046e-11	9.800959947273104e-15	0.000352851616528441	4.334006969963541e-21	2.8815619880530486e-12	2.7731781931203655e-15	4.569788052633991e-15	5.885032798172888e-19
56100000	0.0048235741750637835	1.8833416934877755e-49	-3.923043657163738e-37	1.522264341734046e-11	9.800959947273104e-15	0.000352851616528441	7.689226257609441e-22	2.8815619880530486e-12	2.7731781931203765e-15	4.5697880526340105e-15	5.885032798172913e-19
56200000	0.004823574175063783	1.8833416934877455e-49	-3.930053677275982e-37	1.5222643417340456e-11	9.800959947273104e-15	0.000352851616528441	2.5450746482889487e-21	2.8815619880530486e-12	2.773178193120365e-15	4.569788052633991e-15	5.885032798172888e-19
56300000	0.004823574175063783	1.883341693487772e-49	-3.937063695557935e-37	1.522264341734046e-11	9.800959947273104e-15	0.000352851616528441	-2.5797229733749284e-22	2.8815619880530486e-12	2.7731781931203754e-15	4.5697880526340066e-15	5.885032798172909e-19
56400000	0.0048235741750637835	1.883341693487753e-49	-3.944073713099794e-37	1.522264341734046e-11	9.800959947273104e-15	0.00035285161652844104	3.545853470823741e-21	2.881561988053049e-12	2.7731781931203683e-15	4.569788052633996e-15	5.885032798172893e-19
56500000	0.0048235741750637835	1.8833416934877557e-49	-3.951083730353927e-37	1.522264341734046e-11	9.800959947273104e-15	0.00035285161652844104	4.157913601103726e-21	2.881561988053049e-12	2.7731781931203687e-15	4.569788052633998e-15	5.885032798172895e-19
56600000	0.0048235741750637835	1.8833416934877903e-49	-3.958093747047523e-37	1.522264341734046e-11	9.800959947273104e-15	0.000352851616528441	-1.1213347203110416e-22	2.8815619880530486e-12	2.7731781931203817e-15	4.569788052634019e-15	5.885032798172923e-19
56700000	0.004823574175063783	1.8833416934877443e-49	-3.965103762306455e-37	1.5222643417340456e-11	9.800959947273104e-15	0.000352851616528441	2.7111295751227007e-21	2.8815619880530486e-12	2.7731781931203647e-15	4.569788052633989e-15	5.8850327981728875e-19
56800000	0.004823574175063783	1.8833416934877732e-49	-3.9721137762033305e-37	1.522264341734046e-11	9.800959947273104e-15	0.000352851616528441	-1.7775398616787865e-22	2.8815619880530486e-12	2.7731781931203758e-15	4.569788052634007e-15	5.885032798172913e-19
56900000	0.0048235741750637835	1.8833416934877534e-49	-3.979123789572967e-37	1.522264341734046e-11	9.800959947273104e-15	0.000352851616528441	3.994457724410176e-21	2.8815619880530486e-12	2.773178193120368e-15	4.569788052633996e-15	5.885032798172895e-19
57000000	0.0048235741750637835	1.8833416934877553e-49	-3.986133802745247e-37	1.522264341734046e-11	9.800959947273104e-15	0.000352851616528441	4.805333957520152e-21	2.8815619880530486e-12	2.7731781931203687e-15	4.569788052633997e-15	5.885032798172896e-19
57100000	0.004823574175063783	1.8833416934877926e-49	-3.9931438153897546e-37	1.5222643417340456e-11	9.800959947273104e-15	0.000352851616528441	2.1853851033752445e-22	2.8815619880530486e-12	2.773178193120383e-15	4.569788052634019e-15	5.885032798172926e-19
57200000	0.004823574175063783	1.8833416934877443e-49	-4.0001538269577054e-37	1.5222643417340456e-11	9.800959947273104e-15	0.000352851616528441	2.9404981544720624e-21	2.8815619880530486e-12	2.773178193120365e-15	4.56978805263399e-15	5.8850327981728875e-19
57300000	0.0048235741750637835	1.8833416934877736e-49	-4.007163837094229e-37	1.522264341734046e-11	9.800959947273104e-15	0.000352851616528441	-2.5755508664435925e-22	2.8815619880530486e-12	2.7731781931203758e-15	4.56978805263401e-15	5.885032798172912e-19
57400000	0.0048235741750637835	1.8833416934877614e-49	-4.014173846670501e-37	1.522264341734046e-11	9.800959947273104e-15	0.000352851616528441	2.703758469790748e-21	2.8815619880530486e-12	2.773178193120371e-15	4.569788052634001e-15	5.885032798172901e-19
57500000	0.004823574175063783	1.8833416934877474e-49	-4.021183856056024e-37	1.5222643417340456e-11	9.800959947273104e-15	0.000352851616528441	5.875186572689924e-21	2.8815619880530486e-12	2.773178193120366e-15	4.569788052633991e-15	5.885032798172889e-19
57600000	0.004823574175063783	1.88334169348778e-49	-4.028193864874336e-37	1.5222643417340456e-11	9.800959947273104e-15	0.000352851616528441	1.889964818230256e-21	2.8815619880530486e-12	2.773178193120378e-15	4.569788052634011e-15	5.885032798172916e-19
57700000	0.004823574175063783	1.883341693487772e-49	-4.035203873128115e-37	1.5222643417340456e-11	9.800959947273104e-15	0.000352851616528441	1.2756284458333698e-21	2.8815619880530486e-12	2.7731781931203754e-15	4.569788052634007e-15	5.885032798172911e-19
57800000	0.0048235741750637835	1.8833416934877595e-49	-4.042213879918627e-37	1.5222643417340456e-11	9.800959947273104e-15	0.000352851616528441	1.245498549888648e-21	2.8815619880530486e-12	2.7731781931203706e-15	4.5697880526339995e-15	5.8850327981729e-19
57900000	0.004823574175063783	1.8833416934877504e-49	-4.049223883808215e-37	1.5222643417340456e-11	9.800959947273104e-15	0.000352851616528441	9.299923913493157e-22	2.8815619880530486e-12	2.773178193120367e-15	4.569788052633994e-15	5.885032798172892e-19
58000000	0.0048235741750637835	1.8833416934877477e-49	-4.056233883969961e-37	1.522264341734046e-11	9.800959947273104e-15	0.00035285161652844104	2.47291517874084e-21	2.881561988053049e-12	2.7731781931203663e-15	4.569788052633993e-15	5.885032798172889e-19
58100000	0.0048235741750637835	1.883341693487771e-49	-4.063243882847216e-37	1.522264341734046e-11	9.800959947273104e-15	0.000352851616528441	1.4924952718076414e-22	2.8815619880530486e-12	2.7731781931203746e-15	4.569788052634007e-15	5.885032798172908e-19
58200000	0.004823574175063783	1.8833416934877504e-49	-4.070253879458983e-37	1.5222643417340456e-11	9.800959947273104e-15	0.000352851616528441	1.6255795583848545e-21	2.8815619880530486e-12	2.773178193120367e-15	4.569788052633992e-15	5.885032798172892e-19
58300000	0.004823574175063783	1.8833416934877614e-49	-4.077263874066183e-37	1.522264341734046e-11	9.800959947273104e-15	0.000352851616528441	1.0824320376242508e-21	2.8815619880530486e-12	2.773178193120371e-15	4.569788052634002e-15	5.885032798172901e-19
58400000	0.0048235741750637835	1.8833416934877474e-49	-4.084273868090773e-37	1.522264341734046e-11	9.800959947273104e-15	0.000352851616528441	4.176396886931187e-21	2.8815619880530486e-12	2.773178193120366e-15	4.569788052633993e-15	5.885032798172889e-19
58500000	0.004823574175063783	1.883341693487784e-49	-4.091283861342347e-37	1.5222643417340456e-11	9.800959947273104e-15	0.000352851616528441	-2.4109747192505434e-23	2.8815619880530486e-12	2.7731781931203797e-15	4.569788052634014e-15	5.885032798172918e-19
58600000	0.004823574175063783	1.883341693487745e-49	-4.0982938530372164e-37	1.5222643417340456e-11	9.800959947273104e-15	0.000352851616528441	2.419450862019757e-21	2.8815619880530486e-12	2.773178193120365e-15	4.56978805263399e-15	5.885032798172888e-19
58700000	0.0048235741750637835	1.88334169348777e-49	-4.105303843143034e-37	1.522264341734046e-11	9.800959947273104e-15	0.000352851616528441	6.932579405563384e-23	2.8815619880530486e-12	2.7731781931203746e-15	4.569788052634007e-15	5.885032798172909e-19
58800000	0.004823574175063783	1.8833416934877477e-49	-4.112313832685495e-37	1.5222643417340456e-11	9.800959947273104e-15	0.000352851616528441	4.505420135639784e-21	2.8815619880530486e-12	2.7731781931203663e-15	4.569788052633992e-15	5.88503279817289e-19
58900000	0.004823574175063783	1.883341693487764e-49	-4.1193238218492245e-37	1.5222643417340456e-11	9.800959947273104e-15	0.000352851616528441	3.1583791310919915e-21	2.8815619880530486e-12	2.7731781931203722e-15	4.569788052634002e-15	5.885032798172904e-19
59000000	0.004823574175063783	1.8833416934877842e-49	-4.126333810424275e-37	1.5222643417340456e-11	9.800959947273104e-15	0.000352851616528441	2.786216178614147e-22	2.8815619880530486e-12	2.7731781931203797e-15	4.569788052634014e-15	5.885032798172919e-19
59100000	0.004823574175063783	1.883341693487751e-49	-4.133343797363776e-37	1.5222643417340456e-11	9.800959947273104e-15	0.000352851616528441	1.8737044946315817e-21	2.8815619880530486e-12	2.7731781931203675e-15	4.569788052633995e-15	5.885032798172893e-19
59200000	0.0048235741750637835	1.88334169348777e-49	-4.140353783240511e-37	1.5222643417340456e-11	9.800959947273104e-15	0.000352851616528441	3.6021187738496283e-22	2.8815619880530486e-12	2.7731781931203746e-15	4.569788052634008e-15	5.88503279817291e-19
59300000	0.004823574175063783	1.883341693487749e-49	-4.147363768642109e-37	1.5222643417340456e-11	9.800959947273104e-15	0.000352851616528441	4.940683303726203e-21	2.8815619880530486e-12	2.7731781931203667e-15	4.569788052633992e-15	5.88503279817289e-19
59400000	0.004823574175063783	1.8833416934877633e-49	-4.154373753744471e-37	1.5222643417340456e-11	9.800959947273104e-15	0.000352851616528441	3.874739569290998e-21	2.8815619880530486e-12	2.773178193120372e-15	4.569788052634001e-15	5.885032798172901e-19
59500000	0.0048235741750637835	1.8833416934877937e-49	-4.161383738417756e-37	1.5222643417340456e-11	9.800959947273104e-15	0.000352851616528441	-1.0205640472813305e-22	2.8815619880530486e-12	2.773178193120383e-15	4.569788052634021e-15	5.885032798172925e-19
59600000	0.004823574175063783	1.8833416934877443e-49	-4.168393721680906e-37	1.5222643417340456e-11	9.800959947273104e-15	0.000352851616528441	2.789258776663482e-21	2.8815619880530486e-12	2.7731781931203647e-15	4.569788052633989e-15	5.8850327981728875e-19
59700000	0.004823574175063783	1.883341693487776e-49	-4.175403703710112e-37	1.5222643417340456e-11	9.800959947273104e-15	0.000352851616528441	-2.287185200730114e-22	2.8815619880530486e-12	2.7731781931203765e-15	4.569788052634008e-15	5.885032798172913e-19
59800000	0.0048235741750637835	1.8833416934877546e-49	-4.182413685249177e-37	1.522264341734046e-11	9.800959947273104e-15	0.000352851616528441	3.812777492312714e-21	2.8815619880530486e-12	2.773178193120369e-15	4.569788052633997e-15	5.885032798172896e-19
59900000	0.0048235741750637835	1.88334169348775e-49	-4.189423666639122e-37	1.522264341734046e-11	9.800959947273104e-15	0.000352851616528441	5.422680993843759e-21	2.8815619880530486e-12	2.773178193120367e-15	4.5697880526339955e-15	5.885032798172893e-19
60000000	0.0048235741750637835	1.883341693487788e-49	-4.196433647474301e-37	1.522264341734046e-11	9.800959947273104e-15	0.000352851616528441	8.677338410559386e-22	2.8815619880530486e-12	2.7731781931203813e-15	4.5697880526340184e-15	5.885032798172922e-19
60100000	0.004823574175063783	1.883341693487755e-49	-4.203443627478898e-37	1.5222643417340456e-11	9.800959947273104e-15	0.000352851616528441	2.358281166777772e-21	2.8815619880530486e-12	2.773178193120369e-15	4.569788052633996e-15	5.885032798172896e-19
60200000	0.004823574175063783	1.88334169348777e-49	-4.210453606084842e-37	1.522264341734046e-11	9.800959947273104e-15	0.000352851616528441	2.4282237457778085e-22	2.8815619880530486e-12	2.773178193120374e-15	4.569788052634006e-15	5.885032798172909e-19
60300000	0.0048235741750637835	1.8833416934877588e-49	-4.2174635808867186e-37	1.5222643417340456e-11	9.800959947273104e-15	0.000352851616528441	-1.5223587442589384e-23	2.8815619880530486e-12	2.7731781931203702e-15	4.569788052634001e-15	5.8850327981729e-19
60400000	0.004823574175063783	1.8833416934877466e-49	-4.224473552920985e-37	1.522264341734046e-11	9.800959947273104e-15	0.000352851616528441	3.0620833185082227e-21	2.8815619880530486e-12	2.773178193120366e-15	4.56978805263399e-15	5.885032798172889e-19
60500000	0.004823574175063783	1.8833416934877713e-49	-4.231483523471709e-37	1.5222643417340456e-11	9.800959947273104e-15	0.000352851616528441	6.056364077854352e-23	2.8815619880530486e-12	2.7731781931203746e-15	4.5697880526340066e-15	5.885032798172909e-19
60600000	0.004823574175063783	1.8833416934877603e-49	-4.238493491434882e-37	1.5222643417340456e-11	9.800959947273104e-15	0.000352851616528441	5.445208939789005e-22	2.8815619880530486e-12	2.773178193120371e-15	4.569788052634e-15	5.8850327981729e-19
60700000	0.0048235741750637835	1.883341693487756e-49	-4.245503457983486e-37	1.522264341734046e-11	9.800959947273104e-15	0.000352851616528441	2.1665323853914812e-21	2.8815619880530486e-12	2.7731781931203694e-15	4.569788052633998e-15	5.885032798172898e-19
60800000	0.004823574175063784	1.883341693487754e-49	-4.252513423946387e-37	1.522264341734046e-11	9.800959947273104e-15	0.000352851616528441	3.47694527159235e-21	2.8815619880530486e-12	2.7731781931203683e-15	4.569788052633997e-15	5.885032798172895e-19
60900000	0.004823574175063783	1.8833416934877797e-49	-4.259523389080744e-37	1.5222643417340456e-11	9.800959947273104e-15	0.000352851616528441	1.230673519650028e-22	2.8815619880530486e-12	2.7731781931203777e-15	4.5697880526340105e-15	5.885032798172915e-19
61000000	0.004823574175063783	1.8833416934877546e-49	-4.266533352341481e-37	1.5222643417340456e-11	9.800959947273104e-15	0.000352851616528441	1.5052033324484307e-21	2.8815619880530486e-12	2.7731781931203687e-15	4.5697880526339955e-15	5.885032798172895e-19
61100000	0.004823574175063783	1.8833416934877686e-49	-4.273543314411566e-37	1.522264341734046e-11	9.800959947273104e-15	0.00035285161652844104	8.148928802035776e-22	2.8815619880530486e-12	2.773178193120374e-15	4.569788052634004e-15	5.885032798172905e-19
61200000	0.0048235741750637835	1.883341693487746e-49	-4.280553276023748e-37	1.522264341734046e-11	9.800959947273104e-15	0.00035285161652844104	5.1249318857098956e-21	2.8815619880530486e-12	2.7731781931203655e-15	4.5697880526339916e-15	5.885032798172887e-19
61300000	0.0048235741750637835	1.883341693487773e-49	-4.2875632370654106e-37	1.522264341734046e-11	9.800959947273104e-15	0.000352851616528441	2.048380827385881e-21	2.8815619880530486e-12	2.7731781931203754e-15	4.569788052634008e-15	5.885032798172909e-19
61400000	0.004823574175063783	1.8833416934877683e-49	-4.29457319740261e-37	1.5222643417340456e-11	9.800959947273104e-15	0.000352851616528441	1.268606505014307e-21	2.8815619880530486e-12	2.7731781931203738e-15	4.569788052634005e-15	5.885032798172906e-19
61500000	0.004823574175063783	1.8833416934877626e-49	-4.301583156097818e-37	1.522264341734046e-11	9.800959947273104e-15	0.000352851616528441	7.757937268623654e-22	2.8815619880530486e-12	2.773178193120372e-15	4.569788052634001e-15	5.885032798172903e-19
61600000	0.004823574175063783	1.8833416934877667e-49	-4.308593113976385e-37	1.522264341734046e-11	9.800959947273104e-15	0.000352851616528441	1.221547250119472e-21	2.8815619880530486e-12	2.7731781931203734e-15	4.569788052634004e-15	5.885032798172907e-19
61700000	0.0048235741750637835	1.8833416934877455e-49	-4.315603071462851e-37	1.522264341734046e-11	9.800959947273104e-15	0.000352851616528441	5.575444444880968e-21	2.8815619880530486e-12	2.773178193120365e-15	4.5697880526339916e-15	5.8850327981728875e-19
61800000	0.0048235741750637835	1.8833416934877713e-49	-4.322613028461382e-37	1.5222643417340456e-11	9.800959947273104e-15	0.000352851616528441	2.7901460588395207e-21	2.8815619880530486e-12	2.773178193120375e-15	4.5697880526340066e-15	5.885032798172909e-19
61900000	0.004823574175063783	1.8833416934877835e-49	-4.329622984989797e-37	1.5222643417340456e-11	9.800959947273104e-15	0.000352851616528441	4.904673715433757e-22	2.8815619880530486e-12	2.7731781931203793e-15	4.569788052634014e-15	5.885032798172918e-19
62000000	0.0048235741750637835	1.883341693487752e-49	-4.336632939987745e-37	1.5222643417340456e-11	9.800959947273104e-15	0.000352851616528441	1.9236699424004337e-21	2.8815619880530486e-12	2.773178193120368e-15	4.5697880526339955e-15	5.885032798172893e-19
62100000	0.0048235741750637835	1.8833416934877736e-49	-4.343642894013333e-37	1.522264341734046e-11	9.800959947273104e-15	0.000352851616528441	2.5071322278875883e-22	2.8815619880530486e-12	2.7731781931203758e-15	4.569788052634009e-15	5.885032798172911e-19
62200000	0.004823574175063783	1.8833416934877504e-49	-4.350652847573293e-37	1.522264341734046e-11	9.800959947273104e-15	0.000352851616528441	4.8245662963694015e-21	2.8815619880530486e-12	2.773178193120367e-15	4.569788052633993e-15	5.885032798172892e-19
62300000	0.004823574175063783	1.883341693487758e-49	-4.357662800921559e-37	1.522264341734046e-11	9.800959947273104e-15	0.000352851616528441	4.63143423911374e-21	2.8815619880530486e-12	2.7731781931203702e-15	4.569788052633998e-15	5.885032798172898e-19
62400000	0.0048235741750637835	1.883341693487794e-49	-4.3646727538316935e-37	1.522264341734046e-11	9.800959947273104e-15	0.000352851616528441	5.463900370802639e-23	2.8815619880530486e-12	2.7731781931203833e-15	4.569788052634022e-15	5.885032798172928e-19
62500000	0.004823574175063783	1.883341693487744e-49	-4.3716827056099806e-37	1.5222643417340456e-11	9.800959947273104e-15	0.000352851616528441	3.044269369746564e-21	2.8815619880530486e-12	2.7731781931203647e-15	4.569788052633989e-15	5.885032798172887e-19
62600000	0.004823574175063783	1.8833416934877686e-49	-4.3786926558020135e-37	1.522264341734046e-11	9.800959947273104e-15	0.000352851616528441	1.5462858408174443e-22	2.8815619880530486e-12	2.7731781931203738e-15	4.569788052634005e-15	5.885032798172907e-19
62700000	0.0048235741750637835	1.88334169348776e-49	-4.3857026016760605e-37	1.5222643417340456e-11	9.800959947273104e-15	0.000352851616528441	1.0520545607610572e-23	2.8815619880530486e-12	2.7731781931203706e-15	4.569788052634002e-15	5.885032798172901e-19
62800000	0.004823574175063783	1.8833416934877508e-49	-4.392712545439037e-37	1.5222643417340456e-11	9.800959947273104e-15	0.000352851616528441	2.69748589326301e-21	2.8815619880530486e-12	2.773178193120367e-15	4.569788052633993e-15	5.885032798172892e-19
62900000	0.004823574175063783	1.88334169348776e-49	-4.399722487545344e-37	1.522264341734046e-11	9.800959947273104e-15	0.000352851616528441	9.69615215703017e-22	2.8815619880530486e-12	2.7731781931203702e-15	4.569788052634e-15	5.885032798172899e-19
63000000	0.004823574175063783	1.883341693487767e-49	-4.406732427220354e-37	1.5222643417340456e-11	9.800959947273104e-15	0.000352851616528441	-1.5279328919316368e-22	2.8815619880530486e-12	2.7731781931203734e-15	4.5697880526340034e-15	5.885032798172906e-19
63100000	0.004823574175063783	1.883341693487751e-49	-4.4137423656372436e-37	1.5222643417340456e-11	9.800959947273104e-15	0.000352851616528441	3.24712732505079e-21	2.8815619880530486e-12	2.7731781931203675e-15	4.569788052633994e-15	5.885032798172893e-19
63200000	0.0048235741750637835	1.883341693487762e-49	-4.420752303492011e-37	1.5222643417340456e-11	9.800959947273104e-15	0.000352851616528441	2.4601569377512804e-21	2.8815619880530486e-12	2.773178193120372e-15	4.569788052634002e-15	5.885032798172902e-19
63300000	0.004823574175063783	1.8833416934877656e-49	-4.42776224036706e-37	1.5222643417340456e-11	9.800959947273104e-15	0.000352851616528441	1.046531682801297e-21	2.8815619880530486e-12	2.7731781931203726e-15	4.569788052634004e-15	5.885032798172904e-19
63400000	0.004823574175063783	1.883341693487765e-49	-4.434772175342862e-37	1.5222643417340456e-11	9.800959947273104e-15	0.000352851616528441	4.302883018907555e-22	2.8815619880530486e-12	2.7731781931203726e-15	4.569788052634002e-15	5.885032798172903e-19
63500000	0.004823574175063783	1.883341693487763e-49	-4.44178210938451e-37	1.5222643417340456e-11	9.800959947273104e-15	0.00035285161652844104	1.8217432176669495e-21	2.8815619880530486e-12	2.773178193120372e-15	4.569788052634001e-15	5.885032798172901e-19
63600000	0.0048235741750637835	1.8833416934877477e-49	-4.448792043033241e-37	1.522264341734046e-11	9.800959947273104e-15	0.00035285161652844104	5.125623460384915e-21	2.8815619880530486e-12	2.7731781931203663e-15	4.569788052633993e-15	5.8850327981728875e-19
63700000	0.0048235741750637835	1.8833416934877823e-49	-4.455801976023282e-37	1.522264341734046e-11	9.800959947273104e-15	0.000352851616528441	9.849126817048144e-22	2.8815619880530486e-12	2.773178193120379e-15	4.569788052634014e-15	5.885032798172915e-19
63800000	0.004823574175063783	1.883341693487752e-49	-4.462811908100568e-37	1.5222643417340456e-11	9.800959947273104e-15	0.000352851616528441	2.3327113311591815e-21	2.8815619880530486e-12	2.773178193120368e-15	4.569788052633995e-15	5.885032798172894e-19
63900000	0.004823574175063783	1.883341693487771e-49	-4.469821838621934e-37	1.522264341734046e-11	9.800959947273104e-15	0.000352851616528441	-5.833422177076141e-23	2.8815619880530486e-12	2.7731781931203746e-15	4.569788052634006e-15	5.88503279817291e-19
64000000	0.004823574175063783	1.883341693487762e-49	-4.47683176842702e-37	1.522264341734046e-11	9.800959947273104e-15	0.000352851616528441	2.2749713484306565e-21	2.8815619880530486e-12	2.7731781931203714e-15	4.569788052634001e-15	5.885032798172902e-19
64100000	0.0048235741750637835	1.8833416934877462e-49	-4.483841697965673e-37	1.522264341734046e-11	9.800959947273104e-15	0.000352851616528441	5.639224091019457e-21	2.8815619880530486e-12	2.7731781931203655e-15	4.569788052633992e-15	5.885032798172889e-19
64200000	0.004823574175063783	1.88334169348778e-49	-4.490851626911774e-37	1.5222643417340456e-11	9.800959947273104e-15	0.000352851616528441	1.6828406605581153e-21	2.8815619880530486e-12	2.773178193120378e-15	4.569788052634012e-15	5.885032798172916e-19
64300000	0.004823574175063783	1.883341693487767e-49	-4.497861555200809e-37	1.522264341734046e-11	9.800959947273104e-15	0.000352851616528441	1.54086502780961e-21	2.8815619880530486e-12	2.7731781931203734e-15	4.5697880526340034e-15	5.885032798172906e-19
64400000	0.0048235741750637835	1.8833416934877637e-49	-4.504871481980943e-37	1.522264341734046e-11	9.800959947273104e-15	0.000352851616528441	8.239223013971391e-22	2.8815619880530486e-12	2.773178193120372e-15	4.569788052634003e-15	5.885032798172903e-19
64500000	0.0048235741750637835	1.8833416934877698e-49	-4.51188140801749e-37	1.522264341734046e-11	9.800959947273104e-15	0.000352851616528441	1.0606899131166897e-21	2.8815619880530486e-12	2.773178193120374e-15	4.5697880526340066e-15	5.885032798172908e-19
64600000	0.004823574175063783	1.8833416934877466e-49	-4.5188913336560545e-37	1.5222643417340456e-11	9.800959947273104e-15	0.000352851616528441	5.618081714632861e-21	2.8815619880530486e-12	2.773178193120366e-15	4.5697880526339916e-15	5.885032798172889e-19
64700000	0.004823574175063783	1.883341693487766e-49	-4.525901258916784e-37	1.5222643417340456e-11	9.800959947273104e-15	0.000352851616528441	3.621502454979384e-21	2.8815619880530486e-12	2.773178193120373e-15	4.5697880526340034e-15	5.885032798172905e-19
64800000	0.0048235741750637835	1.8833416934877926e-49	-4.532911183820804e-37	1.522264341734046e-11	9.800959947273104e-15	0.000352851616528441	-4.1847006841912865e-23	2.8815619880530486e-12	2.773178193120383e-15	4.569788052634021e-15	5.885032798172927e-19
64900000	0.004823574175063783	1.8833416934877447e-49	-4.539921107323554e-37	1.5222643417340456e-11	9.800959947273104e-15	0.000352851616528441	2.7813885013907494e-21	2.8815619880530486e-12	2.773178193120365e-15	4.569788052633989e-15	5.8850327981728875e-19
65000000	0.004823574175063783	1.883341693487752e-49	-4.546931028804851e-37	1.5222643417340456e-11	9.800959947273104e-15	0.000352851616528441	1.1798269575192395e-21	2.8815619880530486e-12	2.773178193120368e-15	4.569788052633995e-15	5.885032798172893e-19
65100000	0.0048235741750637835	1.883341693487757e-49	-4.553940946043079e-37	1.522264341734046e-11	9.800959947273104e-15	0.000352851616528441	8.002346018815126e-22	2.8815619880530486e-12	2.7731781931203694e-15	4.569788052633999e-15	5.885032798172898e-19
65200000	0.004823574175063783	1.883341693487758e-49	-4.560950861570296e-37	1.5222643417340456e-11	9.800959947273104e-15	0.000352851616528441	1.740305882028531e-21	2.8815619880530486e-12	2.7731781931203702e-15	4.569788052633999e-15	5.885032798172899e-19
65300000	0.0048235741750637835	1.883341693487747e-49	-4.567960775323385e-37	1.522264341734046e-11	9.800959947273104e-15	0.000352851616528441	1.9875852477881176e-21	2.8815619880530486e-12	2.773178193120366e-15	4.569788052633993e-15	5.885032798172889e-19
65400000	0.004823574175063783	1.883341693487769e-49	-4.574970686679555e-37	1.5222643417340456e-11	9.800959947273104e-15	0.000352851616528441	-8.516371337742676e-23	2.8815619880530486e-12	2.7731781931203738e-15	4.569788052634004e-15	5.885032798172907e-19
65500000	0.004823574175063783	1.8833416934877474e-49	-4.581980597059999e-37	1.522264341734046e-11	9.800959947273104e-15	0.000352851616528441	4.099610486558277e-21	2.8815619880530486e-12	2.773178193120366e-15	4.5697880526339916e-15	5.885032798172889e-19
65600000	0.0048235741750637835	1.883341693487771e-49	-4.588990506760226e-37	1.522264341734046e-11	9.800959947273104e-15	0.000352851616528441	1.3505646440991665e-21	2.8815619880530486e-12	2.7731781931203746e-15	4.569788052634007e-15	5.885032798172909e-19
65700000	0.004823574175063783	1.8833416934877515e-49	-4.5960004153535075e-37	1.5222643417340456e-11	9.800959947273104e-15	0.000352851616528441	2.118302909008634e-21	2.8815619880530486e-12	2.7731781931203675e-15	4.569788052633995e-15	5.885032798172893e-19
65800000	0.004823574175063783	1.883341693487771e-49	-4.603010322148676e-37	1.522264341734046e-11	9.800959947273104e-15	0.000352851616528441	-1.9905358695300175e-22	2.8815619880530486e-12	2.7731781931203746e-15	4.569788052634006e-15	5.885032798172908e-19
65900000	0.0048235741750637835	1.8833416934877565e-49	-4.610020228080959e-37	1.522264341734046e-11	9.800959947273104e-15	0.00035285161652844104	2.932872752684305e-21	2.881561988053049e-12	2.7731781931203694e-15	4.569788052633998e-15	5.885032798172896e-19
66000000	0.0048235741750637835	1.8833416934877515e-49	-4.617030133716775e-37	1.522264341734046e-11	9.800959947273104e-15	0.00035285161652844104	4.613407584166105e-21	2.881561988053049e-12	2.7731781931203675e-15	4.5697880526339955e-15	5.885032798172891e-19
66100000	0.0048235741750637835	1.8833416934877888e-49	-4.624040038742003e-37	1.522264341734046e-11	9.800959947273104e-15	0.000352851616528441	1.2497252477669507e-22	2.8815619880530486e-12	2.773178193120381e-15	4.5697880526340184e-15	5.885032798172922e-19
66200000	0.004823574175063783	1.883341693487744e-49	-4.631049942565049e-37	1.5222643417340456e-11	9.800959947273104e-15	0.000352851616528441	2.8706125181391163e-21	2.8815619880530486e-12	2.7731781931203647e-15	4.569788052633989e-15	5.885032798172887e-19
66300000	0.004823574175063783	1.8833416934877732e-49	-4.638059844873793e-37	1.522264341734046e-11	9.800959947273104e-15	0.000352851616528441	-2.890361112335051e-22	2.8815619880530486e-12	2.7731781931203758e-15	4.569788052634007e-15	5.885032798172912e-19
66400000	0.0048235741750637835	1.8833416934877565e-49	-4.645069746607213e-37	1.522264341734046e-11	9.800959947273104e-15	0.000352851616528441	3.389202114813657e-21	2.8815619880530486e-12	2.773178193120369e-15	4.569788052633998e-15	5.885032798172897e-19
66500000	0.0048235741750637835	1.8833416934877515e-49	-4.65207964815049e-37	1.522264341734046e-11	9.800959947273104e-15	0.000352851616528441	5.212481233616052e-21	2.8815619880530486e-12	2.773178193120367e-15	4.5697880526339955e-15	5.885032798172893e-19
66600000	0.004823574175063783	1.8833416934877888e-49	-4.659089549110547e-37	1.5222643417340456e-11	9.800959947273104e-15	0.000352851616528441	6.841000636471467e-22	2.8815619880530486e-12	2.7731781931203813e-15	4.569788052634017e-15	5.885032798172923e-19
66700000	0.004823574175063783	1.8833416934877508e-49	-4.666099449152933e-37	1.5222643417340456e-11	9.800959947273104e-15	0.000352851616528441	2.568952255925369e-21	2.8815619880530486e-12	2.7731781931203675e-15	4.569788052633994e-15	5.885032798172892e-19
66800000	0.0048235741750637835	1.8833416934877713e-49	-4.673109347760395e-37	1.522264341734046e-11	9.800959947273104e-15	0.000352851616528441	-3.01172050437431e-23	2.8815619880530486e-12	2.773178193120375e-15	4.569788052634008e-15	5.88503279817291e-19
66900000	0.0048235741750637835	1.8833416934877645e-49	-4.680119245735799e-37	1.522264341734046e-11	9.800959947273104e-15	0.000352851616528441	2.0811651309182203e-21	2.8815619880530486e-12	2.7731781931203722e-15	4.5697880526340034e-15	5.885032798172904e-19
67000000	0.004823574175063783	1.8833416934877462e-49	-4.6871291434510895e-37	1.5222643417340456e-11	9.800959947273104e-15	0.000352851616528441	5.9357673786488e-21	2.8815619880530486e-12	2.7731781931203655e-15	4.569788052633991e-15	5.885032798172888e-19
67100000	0.004823574175063783	1.883341693487775e-49	-4.694139040638071e-37	1.522264341734046e-11	9.800959947273104e-15	0.000352851616528441	2.512927534715915e-21	2.8815619880530486e-12	2.7731781931203765e-15	4.569788052634009e-15	5.885032798172913e-19
67200000	0.004823574175063783	1.883341693487781e-49	-4.701148937376785e-37	1.522264341734046e-11	9.800959947273104e-15	0.000352851616528441	6.806037130854691e-22	2.8815619880530486e-12	2.7731781931203785e-15	4.569788052634013e-15	5.885032798172917e-19
67300000	0.004823574175063783	1.8833416934877523e-49	-4.708158832639557e-37	1.5222643417340456e-11	9.800959947273104e-15	0.000352851616528441	1.8709549633579642e-21	2.8815619880530486e-12	2.773178193120368e-15	4.569788052633996e-15	5.885032798172894e-19
67400000	0.004823574175063783	1.883341693487745e-49	-4.715168725469388e-37	1.5222643417340456e-11	9.800959947273104e-15	0.000352851616528441	1.4408232786961936e-21	2.8815619880530486e-12	2.773178193120365e-15	4.569788052633991e-15	5.885032798172888e-19
67500000	0.0048235741750637835	1.8833416934877508e-49	-4.722178614083657e-37	1.522264341734046e-11	9.800959947273104e-15	0.00035285161652844104	1.894734142559584e-21	2.881561988053049e-12	2.7731781931203675e-15	4.5697880526339955e-15	5.885032798172892e-19
67600000	0.0048235741750637835	1.8833416934877664e-49	-4.72918850141078e-37	1.522264341734046e-11	9.800959947273104e-15	0.000352851616528441	6.497237805699071e-22	2.8815619880530486e-12	2.773178193120373e-15	4.569788052634005e-15	5.885032798172905e-19
67700000	0.004823574175063783	1.8833416934877462e-49	-4.7361983867651415e-37	1.5222643417340456e-11	9.800959947273104e-15	0.000352851616528441	2.0731329427619534e-21	2.8815619880530486e-12	2.7731781931203655e-15	4.56978805263399e-15	5.885032798172889e-19
67800000	0.004823574175063783	1.883341693487764e-49	-4.743208269792809e-37	1.522264341734046e-11	9.800959947273104e-15	0.000352851616528441	5.544947898679521e-22	2.8815619880530486e-12	2.7731781931203722e-15	4.569788052634003e-15	5.885032798172904e-19
67900000	0.0048235741750637835	1.8833416934877455e-49	-4.750218152184334e-37	1.522264341734046e-11	9.800959947273104e-15	0.000352851616528441	4.346239457825175e-21	2.8815619880530486e-12	2.773178193120365e-15	4.569788052633993e-15	5.885032798172888e-19
68000000	0.004823574175063783	1.8833416934877804e-49	-4.757228033784534e-37	1.5222643417340456e-11	9.800959947273104e-15	0.000352851616528441	3.726732964552283e-22	2.8815619880530486e-12	2.773178193120378e-15	4.569788052634011e-15	5.885032798172915e-19
68100000	0.004823574175063783	1.883341693487744e-49	-4.764237914104852e-37	1.522264341734046e-11	9.800959947273104e-15	0.000352851616528441	2.6274775837445435e-21	2.8815619880530486e-12	2.7731781931203647e-15	4.569788052633989e-15	5.8850327981728875e-19
68200000	0.0048235741750637835	1.883341693487771e-49	-4.771247792636793e-37	1.522264341734046e-11	9.800959947273104e-15	0.000352851616528441	-1.7661295972592248e-22	2.8815619880530486e-12	2.7731781931203746e-15	4.569788052634007e-15	5.885032798172909e-19
68300000	0.004823574175063783	1.88334169348775e-49	-4.778257670520887e-37	1.5222643417340456e-11	9.800959947273104e-15	0.000352851616528441	3.991298082820529e-21	2.8815619880530486e-12	2.773178193120367e-15	4.569788052633995e-15	5.885032798172892e-19
68400000	0.004823574175063783	1.8833416934877595e-49	-4.785267548094301e-37	1.5222643417340456e-11	9.800959947273104e-15	0.000352851616528441	3.7452764867606945e-21	2.8815619880530486e-12	2.7731781931203706e-15	4.5697880526339995e-15	5.8850327981729e-19
68500000	0.004823574175063783	1.8833416934877903e-49	-4.792277425109736e-37	1.522264341734046e-11	9.800959947273104e-15	0.000352851616528441	-4.892521213371061e-23	2.8815619880530486e-12	2.7731781931203817e-15	4.569788052634017e-15	5.885032798172923e-19
68600000	0.004823574175063783	1.8833416934877462e-49	-4.799287300572662e-37	1.5222643417340456e-11	9.800959947273104e-15	0.000352851616528441	2.4112954585722365e-21	2.8815619880530486e-12	2.7731781931203655e-15	4.5697880526339916e-15	5.885032798172889e-19
68700000	0.0048235741750637835	1.8833416934877717e-49	-4.806297174804207e-37	1.5222643417340456e-11	9.800959947273104e-15	0.000352851616528441	8.878741957505142e-24	2.8815619880530486e-12	2.773178193120375e-15	4.569788052634009e-15	5.885032798172911e-19
68800000	0.004823574175063783	1.883341693487751e-49	-4.8133070485323005e-37	1.5222643417340456e-11	9.800959947273104e-15	0.000352851616528441	4.432967548430704e-21	2.8815619880530486e-12	2.7731781931203675e-15	4.569788052633995e-15	5.885032798172893e-19
68900000	0.004823574175063783	1.883341693487759e-49	-4.820316922032589e-37	1.5222643417340456e-11	9.800959947273104e-15	0.000352851616528441	4.426493588751544e-21	2.8815619880530486e-12	2.7731781931203702e-15	4.569788052633999e-15	5.885032798172898e-19
69000000	0.0048235741750637835	1.8833416934877952e-49	-4.8273267950658046e-37	1.522264341734046e-11	9.800959947273104e-15	0.000352851616528441	-5.348432602631184e-23	2.8815619880530486e-12	2.7731781931203836e-15	4.5697880526340216e-15	5.885032798172926e-19
69100000	0.004823574175063783	1.883341693487743e-49	-4.834336666852021e-37	1.5222643417340456e-11	9.800959947273104e-15	0.000352851616528441	2.9931131641457235e-21	2.8815619880530486e-12	2.7731781931203643e-15	4.569788052633989e-15	5.885032798172887e-19
69200000	0.004823574175063783	1.883341693487775e-49	-4.841346537275953e-37	1.522264341734046e-11	9.800959947273104e-15	0.000352851616528441	-3.080775072049119e-22	2.8815619880530486e-12	2.773178193120376e-15	4.569788052634008e-15	5.885032798172912e-19
69300000	0.0048235741750637835	1.883341693487758e-49	-4.848356407181558e-37	1.522264341734046e-11	9.800959947273104e-15	0.000352851616528441	3.192095681269093e-21	2.8815619880530486e-12	2.77317819312037e-15	4.5697880526339995e-15	5.885032798172899e-19
69400000	0.0048235741750637835	1.8833416934877474e-49	-4.855366276927402e-37	1.522264341734046e-11	9.800959947273104e-15	0.000352851616528441	5.7270265128732765e-21	2.8815619880530486e-12	2.7731781931203663e-15	4.569788052633994e-15	5.885032798172891e-19
69500000	0.0048235741750637835	1.8833416934877835e-49	-4.862376146098664e-37	1.5222643417340456e-11	9.800959947273104e-15	0.000352851616528441	1.4257531736668087e-21	2.8815619880530486e-12	2.773178193120379e-15	4.569788052634015e-15	5.885032798172919e-19
69600000	0.004823574175063783	1.8833416934877645e-49	-4.869386014595273e-37	1.5222643417340456e-11	9.800959947273104e-15	0.000352851616528441	1.7628111481268656e-21	2.8815619880530486e-12	2.7731781931203722e-15	4.569788052634003e-15	5.885032798172904e-19
69700000	0.004823574175063783	1.8833416934877652e-49	-4.876395881653585e-37	1.522264341734046e-11	9.800959947273104e-15	0.000352851616528441	7.7214721909311795e-22	2.8815619880530486e-12	2.7731781931203726e-15	4.569788052634002e-15	5.885032798172904e-19
69800000	0.0048235741750637835	1.8833416934877546e-49	-4.883405745402788e-37	1.5222643417340456e-11	9.800959947273104e-15	0.000352851616528441	4.484444792940737e-22	2.8815619880530486e-12	2.7731781931203687e-15	4.569788052633998e-15	5.885032798172896e-19
69900000	0.004823574175063783	1.883341693487747e-49	-4.890415605893107e-37	1.5222643417340456e-11	9.800959947273104e-15	0.000352851616528441	2.83484112876273e-21	2.8815619880530486e-12	2.773178193120366e-15	4.569788052633991e-15	5.885032798172889e-19
70000000	0.004823574175063783	1.8833416934877736e-49	-4.897425465024323e-37	1.5222643417340456e-11	9.800959947273104e-15	0.000352851616528441	-6.564738956569209e-23	2.8815619880530486e-12	2.7731781931203754e-15	4.569788052634007e-15	5.885032798172911e-19
70100000	0.0048235741750637835	1.883341693487754e-49	-4.904435321658404e-37	1.522264341734046e-11	9.800959947273104e-15	0.000352851616528441	1.1620199950372572e-21	2.8815619880530486e-12	2.7731781931203687e-15	4.569788052633997e-15	5.885032798172895e-19
70200000	0.0048235741750637835	1.88334169348776e-49	-4.911445176592393e-37	1.5222643417340456e-11	9.800959947273104e-15	0.000352851616528441	1.541670192421998e-21	2.8815619880530486e-12	2.7731781931203706e-15	4.5697880526339995e-15	5.8850327981729e-19
70300000	0.004823574175063784	1.88334169348775e-49	-4.9184550309485285e-37	1.5222643417340456e-11	9.800959947273104e-15	0.000352851616528441	3.924511062112394e-21	2.8815619880530486e-12	2.773178193120367e-15	4.569788052633995e-15	5.885032798172892e-19
70400000	0.004823574175063783	1.883341693487783e-49	-4.925464884526854e-37	1.522264341734046e-11	9.800959947273104e-15	0.000352851616528441	-9.558734976359941e-23	2.8815619880530486e-12	2.7731781931203793e-15	4.569788052634013e-15	5.885032798172918e-19
70500000	0.004823574175063783	1.883341693487749e-49	-4.932474736366642e-37	1.5222643417340456e-11	9.800959947273104e-15	0.000352851616528441	2.0804005590879393e-21	2.8815619880530486e-12	2.7731781931203667e-15	4.5697880526339916e-15	5.88503279817289e-19
70600000	0.004823574175063783	1.883341693487771e-49	-4.939484586800224e-37	1.522264341734046e-11	9.800959947273104e-15	0.00035285161652844104	3.525620867770923e-22	2.8815619880530486e-12	2.773178193120375e-15	4.569788052634006e-15	5.885032798172907e-19
70700000	0.0048235741750637835	1.883341693487747e-49	-4.946494436723008e-37	1.522264341734046e-11	9.800959947273104e-15	0.00035285161652844104	4.8400307224449294e-21	2.8815619880530486e-12	2.773178193120366e-15	4.569788052633992e-15	5.8850327981728875e-19
70800000	0.0048235741750637835	1.883341693487768e-49	-4.953504286184612e-37	1.522264341734046e-11	9.800959947273104e-15	0.000352851616528441	2.6782164264412287e-21	2.8815619880530486e-12	2.7731781931203734e-15	4.569788052634006e-15	5.885032798172905e-19
70900000	0.0048235741750637835	1.883341693487777e-49	-4.960514135017613e-37	1.522264341734046e-11	9.800959947273104e-15	0.000352851616528441	6.679671568506357e-22	2.8815619880530486e-12	2.773178193120377e-15	4.5697880526340105e-15	5.885032798172913e-19
71000000	0.004823574175063783	1.883341693487756e-49	-4.967523982194072e-37	1.522264341734046e-11	9.800959947273104e-15	0.000352851616528441	1.3955899368444569e-21	2.8815619880530486e-12	2.7731781931203694e-15	4.569788052633997e-15	5.885032798172898e-19
71100000	0.004823574175063783	1.8833416934877694e-49	-4.97453382842775e-37	1.522264341734046e-11	9.800959947273104e-15	0.000352851616528441	7.041378804872177e-22	2.8815619880530486e-12	2.773178193120374e-15	4.569788052634006e-15	5.885032798172909e-19
71200000	0.0048235741750637835	1.8833416934877466e-49	-4.9815436742170066e-37	1.522264341734046e-11	9.800959947273104e-15	0.000352851616528441	5.274993950566429e-21	2.8815619880530486e-12	2.7731781931203655e-15	4.569788052633992e-15	5.885032798172888e-19
71300000	0.0048235741750637835	1.8833416934877656e-49	-4.988553519626838e-37	1.522264341734046e-11	9.800959947273104e-15	0.000352851616528441	3.41253298345977e-21	2.8815619880530486e-12	2.7731781931203726e-15	4.569788052634005e-15	5.885032798172904e-19
71400000	0.0048235741750637835	1.883341693487789e-49	-4.9955633646069605e-37	1.522264341734046e-11	9.800959947273104e-15	0.000352851616528441	6.948530413050312e-23	2.8815619880530486e-12	2.7731781931203817e-15	4.569788052634019e-15	5.885032798172923e-19
71500000	0.004823574175063783	1.883341693487747e-49	-5.002573208101377e-37	1.5222643417340456e-11	9.800959947273104e-15	0.000352851616528441	2.471013644080093e-21	2.8815619880530486e-12	2.773178193120366e-15	4.569788052633991e-15	5.885032798172889e-19
71600000	0.004823574175063783	1.883341693487775e-49	-5.009583050474387e-37	1.522264341734046e-11	9.800959947273104e-15	0.000352851616528441	-6.779771959928326e-23	2.8815619880530486e-12	2.7731781931203765e-15	4.569788052634008e-15	5.885032798172912e-19
71700000	0.0048235741750637835	1.883341693487753e-49	-5.0165928923683275e-37	1.522264341734046e-11	9.800959947273104e-15	0.000352851616528441	4.2734414294823425e-21	2.8815619880530486e-12	2.7731781931203683e-15	4.569788052633996e-15	5.885032798172893e-19
71800000	0.0048235741750637835	1.883341693487754e-49	-5.023602734098654e-37	1.522264341734046e-11	9.800959947273104e-15	0.000352851616528441	5.111899517318875e-21	2.8815619880530486e-12	2.7731781931203687e-15	4.569788052633997e-15	5.885032798172894e-19
71900000	0.0048235741750637835	1.883341693487791e-49	-5.030612575312324e-37	1.522264341734046e-11	9.800959947273104e-15	0.000352851616528441	4.800203733514711e-22	2.8815619880530486e-12	2.773178193120382e-15	4.56978805263402e-15	5.885032798172925e-19
72000000	0.004823574175063783	1.8833416934877493e-49	-5.037622415572548e-37	1.5222643417340456e-11	9.800959947273104e-15	0.000352851616528441	2.745600607405419e-21	2.8815619880530486e-12	2.7731781931203667e-15	4.569788052633992e-15	5.885032798172891e-19
72100000	0.004823574175063783	1.8833416934877724e-49	-5.044632254440527e-37	1.522264341734046e-11	9.800959947273104e-15	0.000352851616528441	-2.2771109208714676e-23	2.8815619880530486e-12	2.773178193120375e-15	4.5697880526340066e-15	5.88503279817291e-19
72200000	0.0048235741750637835	1.88334169348776e-49	-5.051642089127996e-37	1.5222643417340456e-11	9.800959947273104e-15	0.000352851616528441	-1.2737492178482661e-22	2.8815619880530486e-12	2.7731781931203706e-15	4.569788052634002e-15	5.885032798172901e-19
72300000	0.004823574175063783	1.8833416934877474e-49	-5.058651921392348e-37	1.522264341734046e-11	9.800959947273104e-15	0.000352851616528441	3.0052510879851076e-21	2.8815619880530486e-12	2.7731781931203663e-15	4.5697880526339916e-15	5.88503279817289e-19
72400000	0.004823574175063783	1.8833416934877667e-49	-5.065661752101349e-37	1.5222643417340456e-11	9.800959947273104e-15	0.000352851616528441	3.8639699846170774e-22	2.8815619880530486e-12	2.773178193120373e-15	4.5697880526340034e-15	5.885032798172905e-19
72500000	0.004823574175063783	1.883341693487764e-49	-5.07267158025999e-37	1.5222643417340456e-11	9.800959947273104e-15	0.000352851616528441	1.4531452243676938e-22	2.8815619880530486e-12	2.7731781931203722e-15	4.569788052634002e-15	5.885032798172903e-19
72600000	0.0048235741750637835	1.8833416934877546e-49	-5.079681407113126e-37	1.522264341734046e-11	9.800959947273104e-15	0.000352851616528441	2.651854754745736e-21	2.8815619880530486e-12	2.7731781931203687e-15	4.569788052633996e-15	5.885032798172895e-19
72700000	0.0048235741750637835	1.883341693487758e-49	-5.086691233387451e-37	1.522264341734046e-11	9.800959947273104e-15	0.000352851616528441	3.0589325703081037e-21	2.8815619880530486e-12	2.77317819312037e-15	4.569788052633999e-15	5.885032798172898e-19
72800000	0.0048235741750637835	1.8833416934877732e-49	-5.093701058771972e-37	1.522264341734046e-11	9.800959947273104e-15	0.000352851616528441	4.676596396622846e-22	2.8815619880530486e-12	2.7731781931203754e-15	4.56978805263401e-15	5.885032798172911e-19
72900000	0.004823574175063783	1.8833416934877588e-49	-5.100710882242908e-37	1.522264341734046e-11	9.800959947273104e-15	0.000352851616528441	1.0187931267220539e-21	2.8815619880530486e-12	2.7731781931203702e-15	4.569788052633999e-15	5.885032798172898e-19
73000000	0.004823574175063783	1.8833416934877656e-49	-5.107720704660459e-37	1.522264341734046e-11	9.800959947273104e-15	0.00035285161652844104	1.2314840415688188e-21	2.881561988053049e-12	2.7731781931203726e-15	4.569788052634003e-15	5.885032798172904e-19
73100000	0.0048235741750637835	1.8833416934877455e-49	-5.114730526647621e-37	1.522264341734046e-11	9.800959947273104e-15	0.00035285161652844104	5.1983760585054516e-21	2.881561988053049e-12	2.773178193120365e-15	4.569788052633992e-15	5.885032798172887e-19
73200000	0.0048235741750637835	1.8833416934877766e-49	-5.121740348009031e-37	1.522264341734046e-11	9.800959947273104e-15	0.000352851616528441	1.5692218744603997e-21	2.8815619880530486e-12	2.7731781931203765e-15	4.5697880526340105e-15	5.885032798172912e-19
73300000	0.004823574175063783	1.8833416934877614e-49	-5.1287501685827086e-37	1.5222643417340456e-11	9.800959947273104e-15	0.000352851616528441	1.754883142429123e-21	2.8815619880530486e-12	2.773178193120371e-15	4.569788052634e-15	5.8850327981729e-19
73400000	0.004823574175063783	1.8833416934877667e-49	-5.13575998754777e-37	1.522264341734046e-11	9.800959947273104e-15	0.000352851616528441	3.486089646704246e-22	2.8815619880530486e-12	2.7731781931203734e-15	4.5697880526340034e-15	5.885032798172907e-19
73500000	0.004823574175063783	1.8833416934877645e-49	-5.1427698057610485e-37	1.522264341734046e-11	9.800959947273104e-15	0.000352851616528441	1.6654609115791872e-21	2.8815619880530486e-12	2.7731781931203722e-15	4.569788052634003e-15	5.885032798172905e-19
73600000	0.0048235741750637835	1.8833416934877447e-49	-5.149779623629119e-37	1.522264341734046e-11	9.800959947273104e-15	0.000352851616528441	5.672024208257279e-21	2.8815619880530486e-12	2.7731781931203647e-15	4.5697880526339916e-15	5.885032798172888e-19
73700000	0.004823574175063783	1.883341693487775e-49	-5.156789440949587e-37	1.5222643417340456e-11	9.800959947273104e-15	0.000352851616528441	2.3018845403225105e-21	2.8815619880530486e-12	2.773178193120376e-15	4.569788052634009e-15	5.885032798172913e-19
73800000	0.004823574175063783	1.8833416934877766e-49	-5.163799257732982e-37	1.5222643417340456e-11	9.800959947273104e-15	0.000352851616528441	9.209183246038322e-22	2.8815619880530486e-12	2.773178193120377e-15	4.56978805263401e-15	5.8850327981729135e-19
73900000	0.0048235741750637835	1.8833416934877565e-49	-5.1708090729830126e-37	1.5222643417340456e-11	9.800959947273104e-15	0.000352851616528441	1.4441656738265003e-21	2.8815619880530486e-12	2.7731781931203694e-15	4.569788052633999e-15	5.885032798172898e-19
74000000	0.0048235741750637835	1.883341693487772e-49	-5.177818887369832e-37	1.522264341734046e-11	9.800959947273104e-15	0.000352851616528441	5.706748814077281e-22	2.8815619880530486e-12	2.773178193120375e-15	4.569788052634008e-15	5.88503279817291e-19
74100000	0.004823574175063783	1.8833416934877485e-49	-5.184828701310105e-37	1.5222643417340456e-11	9.800959947273104e-15	0.000352851616528441	5.205146499949521e-21	2.8815619880530486e-12	2.7731781931203667e-15	4.5697880526339916e-15	5.88503279817289e-19
74200000	0.004823574175063783	1.8833416934877614e-49	-5.191838514978711e-37	1.5222643417340456e-11	9.800959947273104e-15	0.000352851616528441	4.210439063105506e-21	2.8815619880530486e-12	2.7731781931203714e-15	4.569788052634e-15	5.885032798172901e-19
74300000	0.0048235741750637835	1.8833416934877952e-49	-5.198848328264055e-37	1.5222643417340456e-11	9.800959947273104e-15	0.000352851616528441	-1.1762229238845582e-22	2.8815619880530486e-12	2.7731781931203836e-15	4.569788052634023e-15	5.885032798172929e-19
74400000	0.004823574175063783	1.883341693487743e-49	-5.205858140270709e-37	1.5222643417340456e-11	9.800959947273104e-15	0.000352851616528441	3.038595169758545e-21	2.8815619880530486e-12	2.7731781931203643e-15	4.5697880526339884e-15	5.885032798172886e-19
74500000	0.004823574175063783	1.8833416934877618e-49	-5.212867950498046e-37	1.5222643417340456e-11	9.800959947273104e-15	0.000352851616528441	5.656522831495669e-22	2.8815619880530486e-12	2.7731781931203714e-15	4.569788052634001e-15	5.885032798172901e-19
74600000	0.0048235741750637835	1.8833416934877595e-49	-5.219877756446296e-37	1.5222643417340456e-11	9.800959947273104e-15	0.000352851616528441	2.88304511407975e-22	2.8815619880530486e-12	2.7731781931203706e-15	4.569788052634001e-15	5.8850327981729e-19
74700000	0.004823574175063783	1.883341693487753e-49	-5.226887560454986e-37	1.522264341734046e-11	9.800959947273104e-15	0.000352851616528441	2.3255286205548177e-21	2.8815619880530486e-12	2.7731781931203683e-15	4.569788052633995e-15	5.885032798172895e-19
74800000	0.0048235741750637835	1.883341693487754e-49	-5.2338973627391875e-37	1.522264341734046e-11	9.800959947273104e-15	0.000352851616528441	1.4534325201001902e-21	2.8815619880530486e-12	2.7731781931203683e-15	4.569788052633997e-15	5.885032798172894e-19
74900000	0.004823574175063783	1.883341693487769e-49	-5.2409071626517705e-37	1.5222643417340456e-11	9.800959947273104e-15	0.000352851616528441	-2.080140730131022e-22	2.8815619880530486e-12	2.7731781931203738e-15	4.569788052634004e-15	5.885032798172907e-19
75000000	0.004823574175063783	1.8833416934877496e-49	-5.2479169613875435e-37	1.522264341734046e-11	9.800959947273104e-15	0.000352851616528441	3.6605200618096286e-21	2.8815619880530486e-12	2.7731781931203667e-15	4.569788052633993e-15	5.885032798172891e-19
75100000	0.0048235741750637835	1.8833416934877664e-49	-5.254926759533601e-37	1.522264341734046e-11	9.800959947273104e-15	0.000352851616528441	1.974030135073873e-21	2.8815619880530486e-12	2.773178193120373e-15	4.569788052634004e-15	5.885032798172905e-19
75200000	0.004823574175063783	1.883341693487759e-49	-5.261936556634425e-37	1.5222643417340456e-11	9.800959947273104e-15	0.000352851616528441	1.5330825088320973e-21	2.8815619880530486e-12	2.7731781931203702e-15	4.569788052634e-15	5.8850327981729e-19
75300000	0.004823574175063783	1.8833416934877683e-49	-5.268946351885679e-37	1.522264341734046e-11	9.800959947273104e-15	0.000352851616528441	7.062936928682058e-23	2.8815619880530486e-12	2.7731781931203738e-15	4.569788052634004e-15	5.885032798172906e-19
75400000	0.0048235741750637835	1.88334169348776e-49	-5.275956146236384e-37	1.522264341734046e-11	9.800959947273104e-15	0.00035285161652844104	2.303153690123897e-21	2.881561988053049e-12	2.7731781931203706e-15	4.569788052634e-15	5.885032798172899e-19
75500000	0.0048235741750637835	1.8833416934877485e-49	-5.282965940238636e-37	1.522264341734046e-11	9.800959947273104e-15	0.00035285161652844104	4.9558828066108365e-21	2.881561988053049e-12	2.7731781931203663e-15	4.569788052633994e-15	5.885032798172889e-19
75600000	0.0048235741750637835	1.8833416934877846e-49	-5.289975733586446e-37	1.522264341734046e-11	9.800959947273104e-15	0.000352851616528441	5.752875423065909e-22	2.8815619880530486e-12	2.7731781931203797e-15	4.569788052634016e-15	5.885032798172918e-19
75700000	0.004823574175063783	1.8833416934877474e-49	-5.296985525921234e-37	1.5222643417340456e-11	9.800959947273104e-15	0.000352851616528441	2.686710640826761e-21	2.8815619880530486e-12	2.773178193120366e-15	4.5697880526339916e-15	5.885032798172889e-19
75800000	0.004823574175063783	1.883341693487772e-49	-5.303995316699769e-37	1.522264341734046e-11	9.800959947273104e-15	0.000352851616528441	-2.324571749229572e-22	2.8815619880530486e-12	2.7731781931203754e-15	4.5697880526340066e-15	5.885032798172911e-19
75900000	0.0048235741750637835	1.8833416934877595e-49	-5.311005106818512e-37	1.522264341734046e-11	9.800959947273104e-15	0.000352851616528441	2.7615678023311265e-21	2.8815619880530486e-12	2.7731781931203702e-15	4.5697880526339995e-15	5.8850327981729e-19
76000000	0.0048235741750637835	1.883341693487749e-49	-5.318014896718139e-37	1.522264341734046e-11	9.800959947273104e-15	0.000352851616528441	5.505552423946909e-21	2.8815619880530486e-12	2.7731781931203663e-15	4.569788052633993e-15	5.88503279817289e-19
76100000	0.004823574175063783	1.8833416934877842e-49	-5.3250246860152864e-37	1.5222643417340456e-11	9.800959947273104e-15	0.000352851616528441	1.2258239684958851e-21	2.8815619880530486e-12	2.7731781931203797e-15	4.5697880526340145e-15	5.885032798172919e-19
76200000	0.004823574175063783	1.8833416934877595e-49	-5.332034474545532e-37	1.5222643417340456e-11	9.800959947273104e-15	0.000352851616528441	2.0206295859073057e-21	2.8815619880530486e-12	2.7731781931203706e-15	4.5697880526339995e-15	5.8850327981729e-19
76300000	0.0048235741750637835	1.883341693487768e-49	-5.3390442615985876e-37	1.522264341734046e-11	9.800959947273104e-15	0.000352851616528441	3.9275150460418816e-22	2.8815619880530486e-12	2.7731781931203734e-15	4.569788052634005e-15	5.885032798172906e-19
76400000	0.0048235741750637835	1.883341693487768e-49	-5.346054047974972e-37	1.522264341734046e-11	9.800959947273104e-15	0.000352851616528441	1.4872928442653476e-21	2.8815619880530486e-12	2.7731781931203734e-15	4.569788052634005e-15	5.885032798172906e-19
76500000	0.004823574175063783	1.883341693487746e-49	-5.353063834005836e-37	1.5222643417340456e-11	9.800959947273104e-15	0.000352851616528441	5.829182376152539e-21	2.8815619880530486e-12	2.7731781931203655e-15	4.569788052633991e-15	5.885032798172888e-19
76600000	0.004823574175063783	1.88334169348777e-49	-5.36007361958038e-37	1.522264341734046e-11	9.800959947273104e-15	0.000352851616528441	3.142689069837902e-21	2.8815619880530486e-12	2.7731781931203746e-15	4.569788052634006e-15	5.885032798172909e-19
76700000	0.004823574175063783	1.8833416934877888e-49	-5.3670834047801165e-37	1.522264341734046e-11	9.800959947273104e-15	0.000352851616528441	1.9981630508165043e-22	2.8815619880530486e-12	2.7731781931203817e-15	4.569788052634017e-15	5.885032798172924e-19
76800000	0.004823574175063783	1.883341693487747e-49	-5.374093188526889e-37	1.5222643417340456e-11	9.800959947273104e-15	0.000352851616528441	2.43659644085977e-21	2.8815619880530486e-12	2.7731781931203663e-15	4.569788052633992e-15	5.88503279817289e-19
76900000	0.004823574175063783	1.8833416934877462e-49	-5.381102970132139e-37	1.5222643417340456e-11	9.800959947273104e-15	0.000352851616528441	1.5227464663716776e-21	2.8815619880530486e-12	2.7731781931203655e-15	4.569788052633991e-15	5.885032798172888e-19
77000000	0.0048235741750637835	1.8833416934877546e-49	-5.38811274738725e-37	1.522264341734046e-11	9.800959947273104e-15	0.00035285161652844104	1.2675228731974966e-21	2.881561988053049e-12	2.7731781931203687e-15	4.569788052633997e-15	5.885032798172895e-19
77100000	0.0048235741750637835	1.8833416934877614e-49	-5.395122523175977e-37	1.522264341734046e-11	9.800959947273104e-15	0.000352851616528441	1.2536504457235755e-21	2.8815619880530486e-12	2.773178193120371e-15	4.569788052634002e-15	5.8850327981729e-19
77200000	0.004823574175063783	1.8833416934877462e-49	-5.40213229715965e-37	1.5222643417340456e-11	9.800959947273104e-15	0.000352851616528441	2.201982882381206e-21	2.8815619880530486e-12	2.773178193120365e-15	4.569788052633989e-15	5.885032798172889e-19
77300000	0.004823574175063783	1.8833416934877664e-49	-5.409142068684595e-37	1.522264341734046e-11	9.800959947273104e-15	0.000352851616528441	1.3690830919559702e-22	2.8815619880530486e-12	2.773178193120373e-15	4.5697880526340034e-15	5.885032798172905e-19
77400000	0.0048235741750637835	1.8833416934877447e-49	-5.4161518394287655e-37	1.522264341734046e-11	9.800959947273104e-15	0.000352851616528441	4.3038467299076005e-21	2.8815619880530486e-12	2.773178193120365e-15	4.569788052633993e-15	5.8850327981728875e-19
77500000	0.004823574175063783	1.883341693487775e-49	-5.4231616094202696e-37	1.5222643417340456e-11	9.800959947273104e-15	0.000352851616528441	8.94312528935508e-22	2.8815619880530486e-12	2.773178193120376e-15	4.569788052634009e-15	5.885032798172912e-19
77600000	0.004823574175063783	1.8833416934877474e-49	-5.430171378267156e-37	1.522264341734046e-11	9.800959947273104e-15	0.000352851616528441	2.4727099258641594e-21	2.8815619880530486e-12	2.773178193120366e-15	4.569788052633991e-15	5.885032798172889e-19
77700000	0.0048235741750637835	1.8833416934877717e-49	-5.437181145294081e-37	1.522264341734046e-11	9.800959947273104e-15	0.000352851616528441	-2.6164030894858513e-22	2.8815619880530486e-12	2.773178193120375e-15	4.569788052634007e-15	5.885032798172909e-19
77800000	0.004823574175063783	1.8833416934877542e-49	-5.444190911547834e-37	1.5222643417340456e-11	9.800959947273104e-15	0.000352851616528441	3.410585189827298e-21	2.8815619880530486e-12	2.7731781931203687e-15	4.569788052633996e-15	5.885032798172895e-19
77900000	0.004823574175063783	1.8833416934877557e-49	-5.451200677515681e-37	1.5222643417340456e-11	9.800959947273104e-15	0.000352851616528441	4.2690086639056796e-21	2.8815619880530486e-12	2.773178193120369e-15	4.569788052633996e-15	5.885032798172896e-19
78000000	0.004823574175063783	1.8833416934877918e-49	-5.458210442916645e-37	1.522264341734046e-11	9.800959947273104e-15	0.000352851616528441	-9.222604426204574e-23	2.8815619880530486e-12	2.7731781931203825e-15	4.5697880526340184e-15	5.885032798172925e-19
78100000	0.004823574175063783	1.883341693487743e-49	-5.465220206927298e-37	1.5222643417340456e-11	9.800959947273104e-15	0.000352851616528441	2.7722103398222467e-21	2.8815619880530486e-12	2.7731781931203643e-15	4.569788052633989e-15	5.885032798172887e-19
78200000	0.0048235741750637835	1.883341693487773e-49	-5.4722299695392855e-37	1.5222643417340456e-11	9.800959947273104e-15	0.000352851616528441	-2.162811870472992e-22	2.8815619880530486e-12	2.7731781931203754e-15	4.56978805263401e-15	5.885032798172912e-19
78300000	0.004823574175063783	1.883341693487753e-49	-5.479239731615415e-37	1.5222643417340456e-11	9.800959947273104e-15	0.000352851616528441	3.861185997865591e-21	2.8815619880530486e-12	2.7731781931203683e-15	4.569788052633996e-15	5.885032798172895e-19
78400000	0.004823574175063783	1.883341693487754e-49	-5.486249493498982e-37	1.5222643417340456e-11	9.800959947273104e-15	0.000352851616528441	4.905860442457533e-21	2.8815619880530486e-12	2.7731781931203687e-15	4.569788052633996e-15	5.885032798172895e-19
78500000	0.0048235741750637835	1.8833416934877914e-49	-5.493259254839139e-37	1.522264341734046e-11	9.800959947273104e-15	0.000352851616528441	3.1562451747844225e-22	2.8815619880530486e-12	2.773178193120382e-15	4.569788052634019e-15	5.885032798172923e-19
78600000	0.004823574175063783	1.883341693487746e-49	-5.500269015144115e-37	1.5222643417340456e-11	9.800959947273104e-15	0.000352851616528441	2.8842050837395872e-21	2.8815619880530486e-12	2.7731781931203655e-15	4.569788052633991e-15	5.885032798172888e-19
78700000	0.004823574175063783	1.883341693487774e-49	-5.507278774012063e-37	1.522264341734046e-11	9.800959947273104e-15	0.000352851616528441	-2.2287123569409763e-22	2.8815619880530486e-12	2.773178193120376e-15	4.569788052634007e-15	5.885032798172911e-19
78800000	0.0048235741750637835	1.8833416934877614e-49	-5.514288532303102e-37	1.522264341734046e-11	9.800959947273104e-15	0.000352851616528441	2.562013361064182e-21	2.8815619880530486e-12	2.7731781931203714e-15	4.569788052634001e-15	5.885032798172902e-19
78900000	0.0048235741750637835	1.883341693487745e-49	-5.521298290390651e-37	1.522264341734046e-11	9.800959947273104e-15	0.000352851616528441	5.9023276243487125e-21	2.8815619880530486e-12	2.7731781931203655e-15	4.569788052633992e-15	5.885032798172889e-19
79000000	0.0048235741750637835	1.883341693487778e-49	-5.528308047916887e-37	1.5222643417340456e-11	9.800959947273104e-15	0.000352851616528441	2.0286921235764203e-21	2.8815619880530486e-12	2.7731781931203773e-15	4.569788052634013e-15	5.885032798172915e-19
79100000	0.004823574175063783	1.8833416934877743e-49	-5.535317804907766e-37	1.5222643417340456e-11	9.800959947273104e-15	0.000352851616528441	1.1357659246238692e-21	2.8815619880530486e-12	2.7731781931203758e-15	4.569788052634009e-15	5.885032798172912e-19
79200000	0.004823574175063783	1.8833416934877584e-49	-5.5423275604301816e-37	1.522264341734046e-11	9.800959947273104e-15	0.000352851616528441	1.387469683047312e-21	2.8815619880530486e-12	2.7731781931203702e-15	4.569788052633998e-15	5.885032798172899e-19
79300000	0.004823574175063783	1.8833416934877485e-49	-5.549337313166364e-37	1.5222643417340456e-11	9.800959947273104e-15	0.000352851616528441	1.0656174410717064e-21	2.8815619880530486e-12	2.7731781931203663e-15	4.569788052633993e-15	5.88503279817289e-19
79400000	0.004823574175063783	1.883341693487749e-49	-5.556347062046168e-37	1.5222643417340456e-11	9.800959947273104e-15	0.000352851616528441	2.3511034489731207e-21	2.8815619880530486e-12	2.7731781931203667e-15	4.569788052633992e-15	5.885032798172891e-19
79500000	0.004823574175063783	1.8833416934877705e-49	-5.563356809650146e-37	1.5222643417340456e-11	9.800959947273104e-15	0.000352851616528441	2.4879320840139497e-22	2.8815619880530486e-12	2.773178193120374e-15	4.569788052634006e-15	5.885032798172909e-19
79600000	0.0048235741750637835	1.883341693487748e-49	-5.5703665550641345e-37	1.522264341734046e-11	9.800959947273104e-15	0.000352851616528441	1.7459933772588382e-21	2.8815619880530486e-12	2.7731781931203663e-15	4.569788052633994e-15	5.88503279817289e-19
79700000	0.004823574175063783	1.883341693487763e-49	-5.577376298388036e-37	1.5222643417340456e-11	9.800959947273104e-15	0.000352851616528441	9.558634570757145e-22	2.8815619880530486e-12	2.773178193120372e-15	4.569788052634001e-15	5.885032798172903e-19
79800000	0.004823574175063784	1.883341693487747e-49	-5.584386041123116e-37	1.5222643417340456e-11	9.800959947273104e-15	0.000352851616528441	4.2311372382667e-21	2.8815619880530486e-12	2.773178193120366e-15	4.569788052633993e-15	5.88503279817289e-19
79900000	0.004823574175063783	1.8833416934877823e-49	-5.591395783079346e-37	1.522264341734046e-11	9.800959947273104e-15	0.000352851616528441	4.463289062481334e-23	2.8815619880530486e-12	2.773178193120379e-15	4.569788052634013e-15	5.885032798172917e-19
80000000	0.004823574175063783	1.883341693487745e-49	-5.598405523546019e-37	1.5222643417340456e-11	9.800959947273104e-15	0.000352851616528441	2.4922141100065656e-21	2.8815619880530486e-12	2.773178193120365e-15	4.569788052633989e-15	5.8850327981728875e-19
80100000	0.004823574175063783	1.8833416934877724e-49	-5.605415262369696e-37	1.522264341734046e-11	9.800959947273104e-15	0.000352851616528441	1.2889649208082403e-24	2.8815619880530486e-12	2.7731781931203754e-15	4.5697880526340066e-15	5.885032798172908e-19
80200000	0.0048235741750637835	1.8833416934877493e-49	-5.612425000613351e-37	1.522264341734046e-11	9.800959947273104e-15	0.00035285161652844104	4.39679063724439e-21	2.8815619880530486e-12	2.7731781931203667e-15	4.569788052633994e-15	5.885032798172889e-19
80300000	0.0048235741750637835	1.883341693487763e-49	-5.619434738497401e-37	1.522264341734046e-11	9.800959947273104e-15	0.00035285161652844104	3.294739770588659e-21	2.8815619880530486e-12	2.773178193120372e-15	4.569788052634003e-15	5.885032798172901e-19
80400000	0.0048235741750637835	1.8833416934877842e-49	-5.626444475802258e-37	1.522264341734046e-11	9.800959947273104e-15	0.000352851616528441	1.8482419851478644e-22	2.8815619880530486e-12	2.7731781931203797e-15	4.569788052634015e-15	5.885032798172918e-19
80500000	0.004823574175063783	1.8833416934877504e-49	-5.633454211484262e-37	1.5222643417340456e-11	9.800959947273104e-15	0.000352851616528441	2.005457798329638e-21	2.8815619880530486e-12	2.773178193120367e-15	4.569788052633993e-15	5.885032798172893e-19
80600000	0.004823574175063783	1.8833416934877713e-49	-5.640463946066363e-37	1.522264341734046e-11	9.800959947273104e-15	0.000352851616528441	2.712139139781666e-22	2.8815619880530486e-12	2.773178193120375e-15	4.5697880526340066e-15	5.885032798172911e-19
80700000	0.0048235741750637835	1.8833416934877485e-49	-5.647473680166382e-37	1.522264341734046e-11	9.800959947273104e-15	0.000352851616528441	4.833042171616692e-21	2.8815619880530486e-12	2.7731781931203663e-15	4.569788052633994e-15	5.88503279817289e-19
80800000	0.0048235741750637835	1.8833416934877607e-49	-5.6544834139864344e-37	1.5222643417340456e-11	9.800959947273104e-15	0.000352851616528441	4.004218829377802e-21	2.8815619880530486e-12	2.773178193120371e-15	4.569788052634002e-15	5.8850327981729e-19
80900000	0.0048235741750637835	1.8833416934877933e-49	-5.661493147373128e-37	1.5222643417340456e-11	9.800959947273104e-15	0.000352851616528441	-1.2017639701647958e-22	2.8815619880530486e-12	2.7731781931203833e-15	4.5697880526340216e-15	5.885032798172927e-19
81000000	0.004823574175063783	1.8833416934877436e-49	-5.6685028793795346e-37	1.5222643417340456e-11	9.800959947273104e-15	0.000352851616528441	2.8580772665523496e-21	2.8815619880530486e-12	2.7731781931203647e-15	4.569788052633989e-15	5.885032798172887e-19
81100000	0.004823574175063783	1.883341693487776e-49	-5.6755126101209886e-37	1.522264341734046e-11	9.800959947273104e-15	0.000352851616528441	-2.598642269823225e-22	2.8815619880530486e-12	2.7731781931203765e-15	4.569788052634008e-15	5.885032798172913e-19
81200000	0.0048235741750637835	1.883341693487756e-49	-5.682522340367785e-37	1.522264341734046e-11	9.800959947273104e-15	0.000352851616528441	3.6747977678134404e-21	2.8815619880530486e-12	2.7731781931203694e-15	4.569788052633998e-15	5.885032798172896e-19
81300000	0.0048235741750637835	1.8833416934877504e-49	-5.689532070465956e-37	1.522264341734046e-11	9.800959947273104e-15	0.000352851616528441	5.5014404567512446e-21	2.8815619880530486e-12	2.773178193120367e-15	4.5697880526339955e-15	5.885032798172891e-19
81400000	0.0048235741750637835	1.883341693487787e-49	-5.696541800002025e-37	1.522264341734046e-11	9.800959947273104e-15	0.000352851616528441	9.884874737436483e-22	2.8815619880530486e-12	2.7731781931203805e-15	4.569788052634018e-15	5.885032798172921e-19
81500000	0.004823574175063783	1.8833416934877572e-49	-5.703551528743335e-37	1.5222643417340456e-11	9.800959947273104e-15	0.000352851616528441	2.2310545926079053e-21	2.8815619880530486e-12	2.77317819312037e-15	4.569788052633998e-15	5.885032798172898e-19
81600000	0.004823574175063783	1.8833416934877694e-49	-5.710561256077019e-37	1.522264341734046e-11	9.800959947273104e-15	0.000352851616528441	3.5038781457263826e-22	2.8815619880530486e-12	2.773178193120374e-15	4.569788052634005e-15	5.885032798172908e-19
81700000	0.0048235741750637835	1.883341693487758e-49	-5.7175709797143026e-37	1.5222643417340456e-11	9.800959947273104e-15	0.000352851616528441	5.949364595210583e-23	2.8815619880530486e-12	2.77317819312037e-15	4.569788052634e-15	5.885032798172899e-19
81800000	0.004823574175063783	1.8833416934877462e-49	-5.724580700491765e-37	1.5222643417340456e-11	9.800959947273104e-15	0.000352851616528441	3.0426749253682068e-21	2.8815619880530486e-12	2.773178193120366e-15	4.5697880526339916e-15	5.885032798172889e-19
81900000	0.004823574175063783	1.8833416934877717e-49	-5.7315904198033285e-37	1.522264341734046e-11	9.800959947273104e-15	0.000352851616528441	-1.531740104886004e-24	2.8815619880530486e-12	2.773178193120375e-15	4.5697880526340066e-15	5.88503279817291e-19
82000000	0.004823574175063783	1.8833416934877588e-49	-5.738600136533164e-37	1.5222643417340456e-11	9.800959947273104e-15	0.000352851616528441	6.7834034467997655e-22	2.8815619880530486e-12	2.7731781931203702e-15	4.5697880526339995e-15	5.885032798172899e-19
82100000	0.004823574175063783	1.883341693487758e-49	-5.745609851797132e-37	1.5222643417340456e-11	9.800959947273104e-15	0.000352851616528441	2.0243464790525216e-21	2.8815619880530486e-12	2.77317819312037e-15	4.569788052633998e-15	5.885032798172898e-19
82200000	0.0048235741750637835	1.883341693487754e-49	-5.752619566476704e-37	1.5222643417340456e-11	9.800959947273104e-15	0.000352851616528441	3.58806087924727e-21	2.8815619880530486e-12	2.7731781931203683e-15	4.569788052633996e-15	5.885032798172895e-19
82300000	0.0048235741750637835	1.8833416934877793e-49	-5.759629280342606e-37	1.5222643417340456e-11	9.800959947273104e-15	0.000352851616528441	4.825329212838406e-23	2.8815619880530486e-12	2.7731781931203777e-15	4.569788052634013e-15	5.885032798172915e-19
82400000	0.004823574175063783	1.8833416934877527e-49	-5.766638992356482e-37	1.5222643417340456e-11	9.800959947273104e-15	0.000352851616528441	1.6433208575421338e-21	2.8815619880530486e-12	2.773178193120368e-15	4.569788052633995e-15	5.885032798172893e-19
82500000	0.004823574175063783	1.8833416934877683e-49	-5.773648703134247e-37	1.5222643417340456e-11	9.800959947273104e-15	0.00035285161652844104	7.024324426714204e-22	2.8815619880530486e-12	2.7731781931203738e-15	4.569788052634004e-15	5.885032798172906e-19
82600000	0.0048235741750637835	1.8833416934877455e-49	-5.780658413444575e-37	1.522264341734046e-11	9.800959947273104e-15	0.00035285161652844104	5.080163716638865e-21	2.8815619880530486e-12	2.773178193120365e-15	4.5697880526339916e-15	5.885032798172887e-19
82700000	0.0048235741750637835	1.8833416934877717e-49	-5.787668123205358e-37	1.522264341734046e-11	9.800959947273104e-15	0.000352851616528441	2.1900677454530703e-21	2.8815619880530486e-12	2.773178193120375e-15	4.569788052634008e-15	5.885032798172908e-19
82800000	0.004823574175063783	1.8833416934877705e-49	-5.794677832282369e-37	1.5222643417340456e-11	9.800959947273104e-15	0.000352851616528441	1.1278068370545446e-21	2.8815619880530486e-12	2.7731781931203746e-15	4.5697880526340066e-15	5.885032798172908e-19
82900000	0.004823574175063783	1.8833416934877614e-49	-5.801687539710805e-37	1.522264341734046e-11	9.800959947273104e-15	0.000352851616528441	9.115212939470104e-22	2.8815619880530486e-12	2.7731781931203714e-15	4.569788052634e-15	5.885032798172902e-19
83000000	0.004823574175063783	1.8833416934877675e-49	-5.808697246297841e-37	1.522264341734046e-11	9.800959947273104e-15	0.000352851616528441	1.098751013340314e-21	2.8815619880530486e-12	2.7731781931203734e-15	4.569788052634004e-15	5.885032798172908e-19
83100000	0.0048235741750637835	1.8833416934877447e-49	-5.815706952480667e-37	1.522264341734046e-11	9.800959947273104e-15	0.000352851616528441	5.5255686987868574e-21	2.8815619880530486e-12	2.7731781931203647e-15	4.5697880526339916e-15	5.885032798172888e-19
83200000	0.004823574175063783	1.8833416934877698e-49	-5.8227166581970235e-37	1.5222643417340456e-11	9.800959947273104e-15	0.000352851616528441	2.9319119758231305e-21	2.8815619880530486e-12	2.773178193120374e-15	4.5697880526340066e-15	5.885032798172908e-19
83300000	0.004823574175063783	1.8833416934877857e-49	-5.829726363457315e-37	1.5222643417340456e-11	9.800959947273104e-15	0.000352851616528441	3.7981187664055866e-22	2.8815619880530486e-12	2.77317819312038e-15	4.5697880526340145e-15	5.88503279817292e-19
83400000	0.004823574175063783	1.88334169348775e-49	-5.836736067192736e-37	1.5222643417340456e-11	9.800959947273104e-15	0.000352851616528441	2.056608568582482e-21	2.8815619880530486e-12	2.773178193120367e-15	4.569788052633994e-15	5.885032798172892e-19
83500000	0.0048235741750637835	1.883341693487774e-49	-5.843745769922576e-37	1.522264341734046e-11	9.800959947273104e-15	0.000352851616528441	1.689843784635182e-22	2.8815619880530486e-12	2.7731781931203758e-15	4.56978805263401e-15	5.885032798172911e-19
83600000	0.004823574175063783	1.883341693487751e-49	-5.850755472183119e-37	1.5222643417340456e-11	9.800959947273104e-15	0.000352851616528441	4.705588689694867e-21	2.8815619880530486e-12	2.7731781931203675e-15	4.569788052633994e-15	5.885032798172892e-19
83700000	0.004823574175063783	1.8833416934877572e-49	-5.8577651742457046e-37	1.5222643417340456e-11	9.800959947273104e-15	0.000352851616528441	4.746571155597539e-21	2.8815619880530486e-12	2.77317819312037e-15	4.569788052633998e-15	5.885032798172898e-19
83800000	0.0048235741750637835	1.8833416934877933e-49	-5.8647748758495965e-37	1.5222643417340456e-11	9.800959947273104e-15	0.000352851616528441	1.4213404746290514e-22	2.8815619880530486e-12	2.773178193120383e-15	4.5697880526340216e-15	5.885032798172927e-19
83900000	0.004823574175063783	1.8833416934877447e-49	-5.871784576369811e-37	1.5222643417340456e-11	9.800959947273104e-15	0.000352851616528441	3.008004821910236e-21	2.8815619880530486e-12	2.773178193120365e-15	4.56978805263399e-15	5.8850327981728875e-19
84000000	0.004823574175063783	1.88334169348777e-49	-5.878794275354023e-37	1.5222643417340456e-11	9.800959947273104e-15	0.000352851616528441	7.031665287152476e-23	2.8815619880530486e-12	2.773178193120374e-15	4.569788052634006e-15	5.885032798172908e-19
84100000	0.0048235741750637835	1.88334169348776e-49	-5.885803970024913e-37	1.5222643417340456e-11	9.800959947273104e-15	0.000352851616528441	-4.4674326414819387e-23	2.8815619880530486e-12	2.7731781931203706e-15	4.569788052634002e-15	5.885032798172901e-19
84200000	0.004823574175063783	1.88334169348775e-49	-5.892813662526803e-37	1.522264341734046e-11	9.800959947273104e-15	0.000352851616528441	2.7862226161272274e-21	2.8815619880530486e-12	2.773178193120367e-15	4.569788052633992e-15	5.885032798172891e-19
84300000	0.004823574175063783	1.8833416934877614e-49	-5.8998233533944116e-37	1.5222643417340456e-11	9.800959947273104e-15	0.000352851616528441	8.293924692555136e-22	2.8815619880530486e-12	2.773178193120371e-15	4.569788052634001e-15	5.885032798172901e-19
84400000	0.004823574175063783	1.8833416934877664e-49	-5.906833041805674e-37	1.5222643417340456e-11	9.800959947273104e-15	0.000352851616528441	-1.0904130206844218e-22	2.8815619880530486e-12	2.7731781931203734e-15	4.5697880526340034e-15	5.885032798172905e-19
84500000	0.004823574175063783	1.8833416934877523e-49	-5.9138427289443276e-37	1.522264341734046e-11	9.800959947273104e-15	0.000352851616528441	3.1178266821842e-21	2.8815619880530486e-12	2.773178193120368e-15	4.569788052633995e-15	5.885032798172893e-19
84600000	0.004823574175063783	1.8833416934877618e-49	-5.920852415521938e-37	1.522264341734046e-11	9.800959947273104e-15	0.000352851616528441	2.599142663673388e-21	2.8815619880530486e-12	2.773178193120371e-15	4.569788052634001e-15	5.885032798172901e-19
84700000	0.0048235741750637835	1.883341693487768e-49	-5.9278621011401995e-37	1.522264341734046e-11	9.800959947273104e-15	0.000352851616528441	9.079197247837975e-22	2.8815619880530486e-12	2.7731781931203734e-15	4.569788052634006e-15	5.885032798172906e-19
84800000	0.004823574175063783	1.8833416934877637e-49	-5.9348717848504696e-37	1.522264341734046e-11	9.800959947273104e-15	0.000352851616528441	5.540049341209888e-22	2.8815619880530486e-12	2.7731781931203722e-15	4.569788052634001e-15	5.885032798172902e-19
84900000	0.0048235741750637835	1.8833416934877633e-49	-5.941881467606512e-37	1.522264341734046e-11	9.800959947273104e-15	0.00035285161652844104	1.6847902923415748e-21	2.881561988053049e-12	2.773178193120372e-15	4.569788052634002e-15	5.885032798172901e-19
85000000	0.0048235741750637835	1.8833416934877462e-49	-5.948891149959932e-37	1.522264341734046e-11	9.800959947273104e-15	0.00035285161652844104	5.157245250611301e-21	2.881561988053049e-12	2.7731781931203655e-15	4.569788052633992e-15	5.8850327981728875e-19
85100000	0.0048235741750637835	1.8833416934877804e-49	-5.955900831658331e-37	1.522264341734046e-11	9.800959947273104e-15	0.000352851616528441	1.1119909430155751e-21	2.8815619880530486e-12	2.773178193120378e-15	4.569788052634013e-15	5.885032798172915e-19
85200000	0.004823574175063783	1.8833416934877546e-49	-5.962910512473081e-37	1.5222643417340456e-11	9.800959947273104e-15	0.000352851616528441	2.211605677147048e-21	2.8815619880530486e-12	2.7731781931203687e-15	4.569788052633996e-15	5.885032798172895e-19
85300000	0.004823574175063783	1.8833416934877698e-49	-5.9699201917224286e-37	1.522264341734046e-11	9.800959947273104e-15	0.000352851616528441	1.5475251328146478e-23	2.8815619880530486e-12	2.773178193120374e-15	4.569788052634005e-15	5.885032798172909e-19
85400000	0.004823574175063783	1.8833416934877618e-49	-5.976929870248016e-37	1.522264341734046e-11	9.800959947273104e-15	0.000352851616528441	2.1350478500795554e-21	2.8815619880530486e-12	2.7731781931203714e-15	4.569788052634002e-15	5.885032798172903e-19
85500000	0.0048235741750637835	1.8833416934877455e-49	-5.983939548489331e-37	1.522264341734046e-11	9.800959947273104e-15	0.000352851616528441	5.661054666231822e-21	2.8815619880530486e-12	2.773178193120365e-15	4.569788052633992e-15	5.885032798172889e-19
85600000	0.004823574175063783	1.8833416934877793e-49	-5.990949226145088e-37	1.5222643417340456e-11	9.800959947273104e-15	0.000352851616528441	1.820217550451494e-21	2.8815619880530486e-12	2.7731781931203777e-15	4.569788052634011e-15	5.885032798172915e-19
85700000	0.004823574175063783	1.883341693487769e-49	-5.997958903173417e-37	1.5222643417340456e-11	9.800959947273104e-15	0.000352851616528441	1.3986670533746393e-21	2.8815619880530486e-12	2.773178193120374e-15	4.569788052634005e-15	5.885032798172908e-19
85800000	0.0048235741750637835	1.8833416934877614e-49	-6.004968578685275e-37	1.522264341734046e-11	9.800959947273104e-15	0.000352851616528441	9.599852928836885e-22	2.8815619880530486e-12	2.7731781931203714e-15	4.569788052634002e-15	5.885032798172902e-19
85900000	0.0048235741750637835	1.88334169348777e-49	-6.011978253429407e-37	1.522264341734046e-11	9.800959947273104e-15	0.000352851616528441	9.436255755710557e-22	2.8815619880530486e-12	2.773178193120374e-15	4.5697880526340066e-15	5.885032798172908e-19
86000000	0.004823574175063783	1.8833416934877474e-49	-6.018987927761757e-37	1.5222643417340456e-11	9.800959947273104e-15	0.000352851616528441	5.534343941997443e-21	2.8815619880530486e-12	2.773178193120366e-15	4.5697880526339916e-15	5.885032798172889e-19
86100000	0.004823574175063783	1.883341693487766e-49	-6.025997601742613e-37	1.5222643417340456e-11	9.800959947273104e-15	0.000352851616528441	3.757765378599411e-21	2.8815619880530486e-12	2.7731781931203726e-15	4.569788052634003e-15	5.885032798172905e-19
86200000	0.004823574175063783	1.883341693487795e-49	-6.033007275364688e-37	1.522264341734046e-11	9.800959947273104e-15	0.000352851616528441	-8.45626892420133e-23	2.8815619880530486e-12	2.7731781931203833e-15	4.569788052634021e-15	5.885032798172928e-19
86300000	0.004823574175063783	1.883341693487743e-49	-6.040016947607188e-37	1.5222643417340456e-11	9.800959947273104e-15	0.000352851616528441	2.8602527830981683e-21	2.8815619880530486e-12	2.7731781931203647e-15	4.56978805263399e-15	5.885032798172887e-19
86400000	0.004823574175063783	1.883341693487753e-49	-6.0470266178767375e-37	1.5222643417340456e-11	9.800959947273104e-15	0.000352851616528441	1.047973269687891e-21	2.8815619880530486e-12	2.773178193120368e-15	4.569788052633996e-15	5.885032798172895e-19
86500000	0.004823574175063783	1.8833416934877576e-49	-6.054036283907266e-37	1.522264341734046e-11	9.800959947273104e-15	0.00035285161652844104	6.7345130285751195e-22	2.881561988053049e-12	2.7731781931203702e-15	4.5697880526339995e-15	5.885032798172898e-19
86600000	0.0048235741750637835	1.883341693487756e-49	-6.061045948169321e-37	1.522264341734046e-11	9.800959947273104e-15	0.000352851616528441	1.8788603111674147e-21	2.881561988053049e-12	2.7731781931203694e-15	4.569788052633999e-15	5.885032798172896e-19
86700000	0.004823574175063783	1.8833416934877496e-49	-6.06805561066327e-37	1.5222643417340456e-11	9.800959947273104e-15	0.000352851616528441	1.8833186767348725e-21	2.8815619880530486e-12	2.7731781931203667e-15	4.569788052633992e-15	5.885032798172892e-19
86800000	0.004823574175063783	1.883341693487767e-49	-6.0750652707792175e-37	1.522264341734046e-11	9.800959947273104e-15	0.000352851616528441	-1.3014919048247764e-22	2.8815619880530486e-12	2.7731781931203734e-15	4.569788052634004e-15	5.885032798172906e-19
86900000	0.0048235741750637835	1.883341693487746e-49	-6.082074929862886e-37	1.522264341734046e-11	9.800959947273104e-15	0.000352851616528441	4.011797221728027e-21	2.8815619880530486e-12	2.773178193120365e-15	4.569788052633993e-15	5.885032798172888e-19
87000000	0.004823574175063783	1.8833416934877705e-49	-6.089084588292111e-37	1.5222643417340456e-11	9.800959947273104e-15	0.000352851616528441	1.488892837485322e-21	2.8815619880530486e-12	2.7731781931203746e-15	4.5697880526340066e-15	5.885032798172908e-19
87100000	0.004823574175063783	1.883341693487754e-49	-6.096094245625093e-37	1.522264341734046e-11	9.800959947273104e-15	0.000352851616528441	1.9956679825128984e-21	2.8815619880530486e-12	2.7731781931203683e-15	4.569788052633995e-15	5.885032798172894e-19
87200000	0.0048235741750637835	1.8833416934877683e-49	-6.1031039011549165e-37	1.522264341734046e-11	9.800959947273104e-15	0.000352851616528441	-1.5766212955279315e-22	2.8815619880530486e-12	2.773178193120374e-15	4.5697880526340066e-15	5.885032798172908e-19
87300000	0.004823574175063783	1.883341693487756e-49	-6.11011355580634e-37	1.5222643417340456e-11	9.800959947273104e-15	0.000352851616528441	2.791375687905375e-21	2.8815619880530486e-12	2.7731781931203694e-15	4.569788052633999e-15	5.885032798172897e-19
87400000	0.004823574175063783	1.883341693487751e-49	-6.117123210153353e-37	1.5222643417340456e-11	9.800959947273104e-15	0.000352851616528441	4.7014800498666835e-21	2.8815619880530486e-12	2.7731781931203675e-15	4.569788052633994e-15	5.885032798172893e-19
87500000	0.004823574175063783	1.883341693487789e-49	-6.1241328638761375e-37	1.522264341734046e-11	9.800959947273104e-15	0.000352851616528441	2.1749310959845123e-22	2.8815619880530486e-12	2.7731781931203817e-15	4.569788052634017e-15	5.885032798172923e-19
87600000	0.004823574175063783	1.8833416934877436e-49	-6.131142516450231e-37	1.5222643417340456e-11	9.800959947273104e-15	0.000352851616528441	2.862480604828646e-21	2.8815619880530486e-12	2.7731781931203647e-15	4.56978805263399e-15	5.885032798172887e-19
87700000	0.0048235741750637835	1.8833416934877717e-49	-6.138152167486483e-37	1.5222643417340456e-11	9.800959947273104e-15	0.000352851616528441	-2.9177464753123895e-22	2.8815619880530486e-12	2.773178193120375e-15	4.569788052634009e-15	5.885032798172911e-19
87800000	0.004823574175063783	1.8833416934877565e-49	-6.145161817932174e-37	1.522264341734046e-11	9.800959947273104e-15	0.000352851616528441	3.2488316623959823e-21	2.8815619880530486e-12	2.7731781931203694e-15	4.569788052633999e-15	5.885032798172898e-19
87900000	0.004823574175063783	1.883341693487751e-49	-6.152171468184355e-37	1.522264341734046e-11	9.800959947273104e-15	0.000352851616528441	5.2893449069043774e-21	2.8815619880530486e-12	2.7731781931203675e-15	4.569788052633994e-15	5.885032798172892e-19
88000000	0.0048235741750637835	1.8833416934877876e-49	-6.159181117845838e-37	1.522264341734046e-11	9.800959947273104e-15	0.000352851616528441	8.004083460905792e-22	2.8815619880530486e-12	2.7731781931203805e-15	4.569788052634017e-15	5.88503279817292e-19
88100000	0.004823574175063783	1.883341693487753e-49	-6.1661907666238e-37	1.5222643417340456e-11	9.800959947273104e-15	0.000352851616528441	2.4562117810926916e-21	2.8815619880530486e-12	2.773178193120368e-15	4.5697880526339955e-15	5.885032798172894e-19
88200000	0.004823574175063783	1.8833416934877717e-49	-6.173200413959419e-37	1.522264341734046e-11	9.800959947273104e-15	0.000352851616528441	4.8383183077462397e-23	2.8815619880530486e-12	2.773178193120375e-15	4.569788052634006e-15	5.885032798172909e-19
88300000	0.0048235741750637835	1.883341693487765e-49	-6.18021006065477e-37	1.522264341734046e-11	9.800959947273104e-15	0.000352851616528441	1.9440160641321318e-21	2.8815619880530486e-12	2.7731781931203726e-15	4.569788052634003e-15	5.885032798172904e-19
88400000	0.0048235741750637835	1.883341693487744e-49	-6.187219707069812e-37	1.522264341734046e-11	9.800959947273104e-15	0.000352851616528441	5.9271006486106446e-21	2.8815619880530486e-12	2.773178193120365e-15	4.5697880526339916e-15	5.885032798172888e-19
88500000	0.0048235741750637835	1.8833416934877732e-49	-6.1942293529699e-37	1.522264341734046e-11	9.800959947273104e-15	0.000352851616528441	2.655065665723392e-21	2.8815619880530486e-12	2.7731781931203758e-15	4.56978805263401e-15	5.885032798172912e-19
88600000	0.0048235741750637835	1.8833416934877835e-49	-6.201238998442541e-37	1.522264341734046e-11	9.800959947273104e-15	0.000352851616528441	5.593168656294132e-22	2.8815619880530486e-12	2.7731781931203793e-15	4.5697880526340145e-15	5.885032798172918e-19
88700000	0.004823574175063783	1.8833416934877515e-49	-6.208248642440781e-37	1.5222643417340456e-11	9.800959947273104e-15	0.000352851616528441	2.0066185196554194e-21	2.8815619880530486e-12	2.773178193120368e-15	4.569788052633994e-15	5.885032798172893e-19
88800000	0.004823574175063783	1.8833416934877447e-49	-6.215258284091388e-37	1.5222643417340456e-11	9.800959947273104e-15	0.000352851616528441	1.5084579618684629e-21	2.8815619880530486e-12	2.773178193120365e-15	4.569788052633991e-15	5.8850327981728875e-19
88900000	0.004823574175063783	1.883341693487752e-49	-6.2222679214567e-37	1.5222643417340456e-11	9.800959947273104e-15	0.000352851616528441	1.7546937551167646e-21	2.8815619880530486e-12	2.773178193120368e-15	4.569788052633995e-15	5.885032798172894e-19
89000000	0.004823574175063783	1.8833416934877664e-49	-6.2292775575140894e-37	1.522264341734046e-11	9.800959947273104e-15	0.000352851616528441	7.797638099999733e-22	2.8815619880530486e-12	2.773178193120373e-15	4.569788052634003e-15	5.885032798172905e-19
89100000	0.0048235741750637835	1.8833416934877447e-49	-6.23628719164862e-37	1.522264341734046e-11	9.800959947273104e-15	0.000352851616528441	2.1357347058174493e-21	2.8815619880530486e-12	2.773178193120365e-15	4.569788052633992e-15	5.8850327981728875e-19
89200000	0.004823574175063783	1.883341693487766e-49	-6.243296823407659e-37	1.5222643417340456e-11	9.800959947273104e-15	0.000352851616528441	4.492924565066027e-22	2.8815619880530486e-12	2.773178193120373e-15	4.569788052634003e-15	5.885032798172905e-19
89300000	0.0048235741750637835	1.8833416934877466e-49	-6.250306454507323e-37	1.5222643417340456e-11	9.800959947273104e-15	0.000352851616528441	4.356644926736504e-21	2.8815619880530486e-12	2.773178193120366e-15	4.5697880526339916e-15	5.885032798172889e-19
89400000	0.0048235741750637835	1.8833416934877774e-49	-6.257316084819012e-37	1.5222643417340456e-11	9.800959947273104e-15	0.000352851616528441	4.818218129760912e-22	2.8815619880530486e-12	2.7731781931203773e-15	4.569788052634012e-15	5.8850327981729135e-19
89500000	0.004823574175063783	1.883341693487744e-49	-6.264325713895263e-37	1.5222643417340456e-11	9.800959947273104e-15	0.000352851616528441	2.6282701067111324e-21	2.8815619880530486e-12	2.7731781931203643e-15	4.56978805263399e-15	5.8850327981728875e-19
89600000	0.004823574175063783	1.883341693487772e-49	-6.271335341159385e-37	1.5222643417340456e-11	9.800959947273104e-15	0.000352851616528441	-2.1083074093222856e-22	2.8815619880530486e-12	2.7731781931203754e-15	4.5697880526340066e-15	5.885032798172909e-19
89700000	0.0048235741750637835	1.883341693487752e-49	-6.278344967751879e-37	1.522264341734046e-11	9.800959947273104e-15	0.00035285161652844104	3.865201501783875e-21	2.8815619880530486e-12	2.773178193120368e-15	4.569788052633995e-15	5.885032798172891e-19
89800000	0.0048235741750637835	1.8833416934877588e-49	-6.285354594043062e-37	1.522264341734046e-11	9.800959947273104e-15	0.00035285161652844104	3.869856755397578e-21	2.8815619880530486e-12	2.7731781931203702e-15	4.5697880526339995e-15	5.885032798172897e-19
89900000	0.0048235741750637835	1.88334169348779e-49	-6.2923642197783495e-37	1.522264341734046e-11	9.800959947273104e-15	0.000352851616528441	-8.685339395835354e-23	2.8815619880530486e-12	2.7731781931203817e-15	4.5697880526340184e-15	5.885032798172922e-19
90000000	0.004823574175063783	1.883341693487745e-49	-6.299373843990142e-37	1.5222643417340456e-11	9.800959947273104e-15	0.000352851616528441	2.511431768409663e-21	2.8815619880530486e-12	2.7731781931203655e-15	4.569788052633991e-15	5.885032798172888e-19
90100000	0.004823574175063783	1.8833416934877736e-49	-6.306383466932128e-37	1.522264341734046e-11	9.800959947273104e-15	0.000352851616528441	-5.373200717803261e-23	2.8815619880530486e-12	2.7731781931203758e-15	4.569788052634007e-15	5.885032798172912e-19
90200000	0.0048235741750637835	1.883341693487751e-49	-6.313393089364389e-37	1.522264341734046e-11	9.800959947273104e-15	0.000352851616528441	4.308827544977519e-21	2.8815619880530486e-12	2.7731781931203675e-15	4.569788052633995e-15	5.885032798172893e-19
90300000	0.0048235741750637835	1.8833416934877565e-49	-6.320402711579956e-37	1.522264341734046e-11	9.800959947273104e-15	0.000352851616528441	4.5417143132973425e-21	2.8815619880530486e-12	2.7731781931203694e-15	4.569788052633999e-15	5.885032798172897e-19
90400000	0.004823574175063783	1.883341693487794e-49	-6.32741233331242e-37	1.5222643417340456e-11	9.800959947273104e-15	0.000352851616528441	7.413018447182873e-24	2.8815619880530486e-12	2.7731781931203833e-15	4.56978805263402e-15	5.885032798172927e-19
90500000	0.004823574175063783	1.8833416934877432e-49	-6.334421953846285e-37	1.5222643417340456e-11	9.800959947273104e-15	0.000352851616528441	2.9989324785963734e-21	2.8815619880530486e-12	2.7731781931203643e-15	4.569788052633989e-15	5.885032798172887e-19
90600000	0.0048235741750637835	1.8833416934877747e-49	-6.341431572993074e-37	1.522264341734046e-11	9.800959947273104e-15	0.000352851616528441	-3.040031763879703e-22	2.8815619880530486e-12	2.773178193120376e-15	4.56978805263401e-15	5.885032798172912e-19
90700000	0.004823574175063783	1.8833416934877595e-49	-6.348441191611536e-37	1.522264341734046e-11	9.800959947273104e-15	0.000352851616528441	3.0501116043891296e-21	2.8815619880530486e-12	2.7731781931203706e-15	4.569788052634e-15	5.885032798172899e-19
90800000	0.004823574175063783	1.8833416934877485e-49	-6.35545081006327e-37	1.5222643417340456e-11	9.800959947273104e-15	0.000352851616528441	5.7785768755956974e-21	2.8815619880530486e-12	2.7731781931203663e-15	4.569788052633992e-15	5.88503279817289e-19
90900000	0.0048235741750637835	1.883341693487782e-49	-6.362460427940548e-37	1.522264341734046e-11	9.800959947273104e-15	0.000352851616528441	1.5585173056564369e-21	2.8815619880530486e-12	2.773178193120379e-15	4.569788052634014e-15	5.885032798172918e-19
91000000	0.004823574175063783	1.8833416934877664e-49	-6.3694700451765415e-37	1.5222643417340456e-11	9.800959947273104e-15	0.000352851616528441	1.6212834261762377e-21	2.8815619880530486e-12	2.773178193120373e-15	4.5697880526340034e-15	5.885032798172906e-19
91100000	0.004823574175063783	1.883341693487764e-49	-6.376479660966104e-37	1.5222643417340456e-11	9.800959947273104e-15	0.000352851616528441	9.062807790005116e-22	2.8815619880530486e-12	2.7731781931203722e-15	4.569788052634001e-15	5.885032798172903e-19
91200000	0.0048235741750637835	1.8833416934877534e-49	-6.383489273565557e-37	1.522264341734046e-11	9.800959947273104e-15	0.000352851616528441	5.858191456378959e-22	2.8815619880530486e-12	2.7731781931203683e-15	4.569788052633996e-15	5.885032798172895e-19
91300000	0.004823574175063783	1.883341693487747e-49	-6.390498882769038e-37	1.5222643417340456e-11	9.800959947273104e-15	0.000352851616528441	2.739873327520965e-21	2.8815619880530486e-12	2.7731781931203663e-15	4.569788052633992e-15	5.88503279817289e-19
91400000	0.004823574175063783	1.883341693487773e-49	-6.397508490646419e-37	1.522264341734046e-11	9.800959947273104e-15	0.000352851616528441	-3.346639441371207e-23	2.8815619880530486e-12	2.7731781931203758e-15	4.569788052634007e-15	5.885032798172911e-19
91500000	0.0048235741750637835	1.8833416934877527e-49	-6.404518096077323e-37	1.5222643417340456e-11	9.800959947273104e-15	0.000352851616528441	1.3023224936616069e-21	2.8815619880530486e-12	2.773178193120368e-15	4.569788052633996e-15	5.885032798172894e-19
91600000	0.004823574175063783	1.8833416934877618e-49	-6.411527699725015e-37	1.5222643417340456e-11	9.800959947273104e-15	0.000352851616528441	1.4047698482152464e-21	2.8815619880530486e-12	2.773178193120371e-15	4.569788052634e-15	5.885032798172901e-19
91700000	0.004823574175063783	1.8833416934877504e-49	-6.4185373027954595e-37	1.5222643417340456e-11	9.800959947273104e-15	0.000352851616528441	4.007371483970637e-21	2.8815619880530486e-12	2.773178193120367e-15	4.569788052633994e-15	5.885032798172892e-19
91800000	0.0048235741750637835	1.883341693487782e-49	-6.425546905093175e-37	1.5222643417340456e-11	9.800959947273104e-15	0.000352851616528441	-9.931689612398593e-23	2.8815619880530486e-12	2.773178193120379e-15	4.569788052634015e-15	5.885032798172918e-19
91900000	0.004823574175063783	1.8833416934877474e-49	-6.432556505697747e-37	1.5222643417340456e-11	9.800959947273104e-15	0.000352851616528441	2.1915083940331123e-21	2.8815619880530486e-12	2.773178193120366e-15	4.5697880526339916e-15	5.885032798172889e-19
92000000	0.004823574175063783	1.8833416934877705e-49	-6.439566104843791e-37	1.5222643417340456e-11	9.800959947273104e-15	0.000352851616528441	2.626757724481605e-22	2.8815619880530486e-12	2.7731781931203746e-15	4.569788052634006e-15	5.885032798172907e-19
92100000	0.0048235741750637835	1.883341693487747e-49	-6.446575703464165e-37	1.522264341734046e-11	9.800959947273104e-15	0.00035285161652844104	4.749274643540404e-21	2.881561988053049e-12	2.773178193120366e-15	4.569788052633992e-15	5.885032798172888e-19
92200000	0.0048235741750637835	1.8833416934877664e-49	-6.453585301650053e-37	1.522264341734046e-11	9.800959947273104e-15	0.000352851616528441	2.8193669569773074e-21	2.881561988053049e-12	2.773178193120373e-15	4.569788052634005e-15	5.885032798172904e-19
92300000	0.0048235741750637835	1.883341693487779e-49	-6.460594899219859e-37	1.522264341734046e-11	9.800959947273104e-15	0.000352851616528441	5.454400015693053e-22	2.8815619880530486e-12	2.7731781931203777e-15	4.569788052634012e-15	5.885032798172914e-19
92400000	0.004823574175063783	1.8833416934877553e-49	-6.467604495135884e-37	1.522264341734046e-11	9.800959947273104e-15	0.000352851616528441	1.5372946125408676e-21	2.8815619880530486e-12	2.773178193120369e-15	4.569788052633996e-15	5.885032798172897e-19
92500000	0.004823574175063783	1.88334169348777e-49	-6.474614090075797e-37	1.522264341734046e-11	9.800959947273104e-15	0.000352851616528441	5.983265873523007e-22	2.8815619880530486e-12	2.7731781931203746e-15	4.569788052634006e-15	5.88503279817291e-19
92600000	0.0048235741750637835	1.8833416934877477e-49	-6.481623684560988e-37	1.522264341734046e-11	9.800959947273104e-15	0.000352851616528441	5.183756882948588e-21	2.8815619880530486e-12	2.773178193120366e-15	4.569788052633992e-15	5.88503279817289e-19
92700000	0.0048235741750637835	1.8833416934877656e-49	-6.48863327869235e-37	1.522264341734046e-11	9.800959947273104e-15	0.000352851616528441	3.549440464976889e-21	2.8815619880530486e-12	2.7731781931203726e-15	4.5697880526340034e-15	5.885032798172904e-19
92800000	0.004823574175063783	1.8833416934877918e-49	-6.495642872396407e-37	1.5222643417340456e-11	9.800959947273104e-15	0.000352851616528441	3.467419171171886e-24	2.8815619880530486e-12	2.7731781931203825e-15	4.5697880526340184e-15	5.885032798172925e-19
92900000	0.004823574175063783	1.883341693487745e-49	-6.502652464632658e-37	1.5222643417340456e-11	9.800959947273104e-15	0.000352851616528441	2.5753315670791747e-21	2.8815619880530486e-12	2.7731781931203655e-15	4.569788052633991e-15	5.885032798172888e-19
93000000	0.0048235741750637835	1.8833416934877747e-49	-6.5096620557141314e-37	1.522264341734046e-11	9.800959947273104e-15	0.000352851616528441	-1.229029533428827e-22	2.8815619880530486e-12	2.773178193120376e-15	4.56978805263401e-15	5.885032798172912e-19
93100000	0.004823574175063783	1.883341693487754e-49	-6.516671646313756e-37	1.5222643417340456e-11	9.800959947273104e-15	0.000352851616528441	4.1418659128846656e-21	2.8815619880530486e-12	2.7731781931203683e-15	4.569788052633996e-15	5.885032798172895e-19
93200000	0.004823574175063783	1.8833416934877534e-49	-6.523681236756044e-37	1.5222643417340456e-11	9.800959947273104e-15	0.000352851616528441	5.2084228142185045e-21	2.8815619880530486e-12	2.7731781931203683e-15	4.5697880526339955e-15	5.885032798172895e-19
93300000	0.0048235741750637835	1.88334169348779e-49	-6.530690826668561e-37	1.522264341734046e-11	9.800959947273104e-15	0.000352851616528441	5.881659792695366e-22	2.8815619880530486e-12	2.7731781931203817e-15	4.5697880526340184e-15	5.885032798172924e-19
93400000	0.004823574175063783	1.8833416934877508e-49	-6.5377004156630836e-37	1.5222643417340456e-11	9.800959947273104e-15	0.000352851616528441	2.642157754311387e-21	2.8815619880530486e-12	2.7731781931203675e-15	4.569788052633993e-15	5.885032798172892e-19
93500000	0.004823574175063783	1.8833416934877724e-49	-6.544710003276926e-37	1.5222643417340456e-11	9.800959947273104e-15	0.000352851616528441	2.249513851100763e-23	2.8815619880530486e-12	2.773178193120375e-15	4.5697880526340066e-15	5.88503279817291e-19
93600000	0.0048235741750637835	1.8833416934877595e-49	-6.551719586802215e-37	1.522264341734046e-11	9.800959947273104e-15	0.000352851616528441	-1.1653222708607262e-22	2.8815619880530486e-12	2.7731781931203706e-15	4.569788052634002e-15	5.8850327981729e-19
93700000	0.004823574175063783	1.8833416934877474e-49	-6.558729167808976e-37	1.5222643417340456e-11	9.800959947273104e-15	0.000352851616528441	3.0402216250638058e-21	2.8815619880530486e-12	2.773178193120366e-15	4.5697880526339916e-15	5.885032798172889e-19
93800000	0.004823574175063783	1.8833416934877686e-49	-6.565738747282683e-37	1.522264341734046e-11	9.800959947273104e-15	0.000352851616528441	2.7615999971328706e-22	2.8815619880530486e-12	2.7731781931203734e-15	4.569788052634004e-15	5.885032798172907e-19
93900000	0.004823574175063783	1.883341693487763e-49	-6.572748324186566e-37	1.5222643417340456e-11	9.800959947273104e-15	0.000352851616528441	2.492409691721278e-22	2.8815619880530486e-12	2.773178193120372e-15	4.569788052634002e-15	5.885032798172902e-19
94000000	0.004823574175063783	1.883341693487755e-49	-6.579757899764625e-37	1.5222643417340456e-11	9.800959947273104e-15	0.000352851616528441	2.511769644480403e-21	2.8815619880530486e-12	2.773178193120369e-15	4.569788052633996e-15	5.885032798172896e-19
94100000	0.004823574175063783	1.8833416934877565e-49	-6.586767474759412e-37	1.5222643417340456e-11	9.800959947273104e-15	0.000352851616528441	3.1857345203301115e-21	2.8815619880530486e-12	2.7731781931203694e-15	4.569788052633998e-15	5.885032798172897e-19
94200000	0.0048235741750637835	1.8833416934877747e-49	-6.593777048883539e-37	1.5222643417340456e-11	9.800959947273104e-15	0.000352851616528441	3.5517700277390857e-22	2.8815619880530486e-12	2.773178193120376e-15	4.5697880526340105e-15	5.885032798172913e-19
94300000	0.004823574175063783	1.8833416934877576e-49	-6.600786621100563e-37	1.5222643417340456e-11	9.800959947273104e-15	0.000352851616528441	1.1604509569651812e-21	2.8815619880530486e-12	2.77317819312037e-15	4.569788052633998e-15	5.885032798172897e-19
94400000	0.004823574175063783	1.8833416934877664e-49	-6.6077961922277406e-37	1.5222643417340456e-11	9.800959947273104e-15	0.00035285161652844104	1.1058671478476522e-21	2.881561988053049e-12	2.7731781931203734e-15	4.5697880526340034e-15	5.885032798172904e-19
94500000	0.0048235741750637835	1.8833416934877462e-49	-6.6148057629169985e-37	1.522264341734046e-11	9.800959947273104e-15	0.00035285161652844104	5.1894008398522414e-21	2.881561988053049e-12	2.7731781931203655e-15	4.5697880526339916e-15	5.885032798172887e-19
94600000	0.0048235741750637835	1.8833416934877762e-49	-6.621815332993928e-37	1.522264341734046e-11	9.800959947273104e-15	0.000352851616528441	1.7069991305095476e-21	2.8815619880530486e-12	2.7731781931203765e-15	4.56978805263401e-15	5.885032798172911e-19
94700000	0.004823574175063783	1.883341693487763e-49	-6.628824902309011e-37	1.5222643417340456e-11	9.800959947273104e-15	0.000352851616528441	1.6144616372895326e-21	2.8815619880530486e-12	2.773178193120372e-15	4.569788052634002e-15	5.885032798172902e-19
94800000	0.004823574175063783	1.8833416934877656e-49	-6.635834470004355e-37	1.522264341734046e-11	9.800959947273104e-15	0.000352851616528441	4.651732720043348e-22	2.8815619880530486e-12	2.773178193120373e-15	4.569788052634003e-15	5.885032798172906e-19
94900000	0.004823574175063783	1.8833416934877652e-49	-6.642844036932611e-37	1.522264341734046e-11	9.800959947273104e-15	0.000352851616528441	1.5331253744489256e-21	2.8815619880530486e-12	2.7731781931203726e-15	4.5697880526340034e-15	5.885032798172906e-19
95000000	0.0048235741750637835	1.883341693487744e-49	-6.649853603500886e-37	1.522264341734046e-11	9.800959947273104e-15	0.000352851616528441	5.655495267019243e-21	2.8815619880530486e-12	2.7731781931203647e-15	4.5697880526339916e-15	5.885032798172888e-19
95100000	0.004823574175063783	1.883341693487774e-49	-6.6568631695367094e-37	1.5222643417340456e-11	9.800959947273104e-15	0.000352851616528441	2.4437986854668052e-21	2.8815619880530486e-12	2.7731781931203758e-15	4.569788052634008e-15	5.885032798172912e-19
95200000	0.004823574175063783	1.883341693487779e-49	-6.663872735057679e-37	1.5222643417340456e-11	9.800959947273104e-15	0.000352851616528441	7.889817762135488e-22	2.8815619880530486e-12	2.7731781931203777e-15	4.5697880526340105e-15	5.885032798172914e-19
95300000	0.004823574175063783	1.883341693487755e-49	-6.670882299043769e-37	1.5222643417340456e-11	9.800959947273104e-15	0.000352851616528441	1.5859822155253585e-21	2.8815619880530486e-12	2.773178193120369e-15	4.569788052633997e-15	5.885032798172896e-19
95400000	0.0048235741750637835	1.8833416934877724e-49	-6.677891862136e-37	1.522264341734046e-11	9.800959947273104e-15	0.000352851616528441	4.716388089748721e-22	2.8815619880530486e-12	2.773178193120375e-15	4.569788052634008e-15	5.88503279817291e-19
95500000	0.004823574175063783	1.8833416934877496e-49	-6.6849014247748446e-37	1.5222643417340456e-11	9.800959947273104e-15	0.000352851616528441	5.09923547859771e-21	2.8815619880530486e-12	2.7731781931203667e-15	4.569788052633992e-15	5.885032798172891e-19
95600000	0.004823574175063783	1.8833416934877614e-49	-6.69191098716154e-37	1.5222643417340456e-11	9.800959947273104e-15	0.000352851616528441	4.336682816353464e-21	2.8815619880530486e-12	2.773178193120371e-15	4.5697880526339995e-15	5.885032798172901e-19
95700000	0.004823574175063783	1.8833416934877964e-49	-6.698920549152459e-37	1.522264341734046e-11	9.800959947273104e-15	0.000352851616528441	-9.036371280408301e-23	2.8815619880530486e-12	2.773178193120384e-15	4.5697880526340216e-15	5.88503279817293e-19
95800000	0.004823574175063783	1.883341693487742e-49	-6.705930109902356e-37	1.5222643417340456e-11	9.800959947273104e-15	0.000352851616528441	3.059756576698822e-21	2.8815619880530486e-12	2.7731781931203643e-15	4.569788052633989e-15	5.885032798172886e-19
95900000	0.0048235741750637835	1.883341693487764e-49	-6.7129396689316705e-37	1.522264341734046e-11	9.800959947273104e-15	0.000352851616528441	4.318847445773274e-22	2.8815619880530486e-12	2.7731781931203722e-15	4.569788052634003e-15	5.885032798172903e-19
96000000	0.004823574175063783	1.88334169348776e-49	-6.719949223665485e-37	1.522264341734046e-11	9.800959947273104e-15	0.000352851616528441	1.9468206129589752e-22	2.8815619880530486e-12	2.773178193120371e-15	4.569788052634e-15	5.885032798172901e-19
96100000	0.0048235741750637835	1.883341693487752e-49	-6.7269587764125255e-37	1.522264341734046e-11	9.800959947273104e-15	0.00035285161652844104	2.4431919047909406e-21	2.881561988053049e-12	2.7731781931203675e-15	4.569788052633996e-15	5.885032798172892e-19
96200000	0.004823574175063783	1.8833416934877565e-49	-6.733968327452846e-37	1.5222643417340456e-11	9.800959947273104e-15	0.000352851616528441	1.3148636786159654e-21	2.8815619880530486e-12	2.773178193120369e-15	4.569788052633997e-15	5.885032798172897e-19
96300000	0.004823574175063783	1.883341693487767e-49	-6.740977876109467e-37	1.522264341734046e-11	9.800959947273104e-15	0.000352851616528441	-2.0650139320926112e-22	2.8815619880530486e-12	2.7731781931203734e-15	4.569788052634005e-15	5.885032798172906e-19
96400000	0.0048235741750637835	1.883341693487748e-49	-6.74798742356001e-37	1.522264341734046e-11	9.800959947273104e-15	0.000352851616528441	3.545779875116174e-21	2.8815619880530486e-12	2.7731781931203663e-15	4.569788052633994e-15	5.88503279817289e-19
96500000	0.004823574175063783	1.883341693487765e-49	-6.7549969704327214e-37	1.5222643417340456e-11	9.800959947273104e-15	0.000352851616528441	2.116246333848348e-21	2.8815619880530486e-12	2.7731781931203726e-15	4.5697880526340034e-15	5.885032798172904e-19
96600000	0.004823574175063783	1.883341693487762e-49	-6.762006516278205e-37	1.522264341734046e-11	9.800959947273104e-15	0.000352851616528441	1.3916237268846525e-21	2.8815619880530486e-12	2.7731781931203714e-15	4.569788052634e-15	5.885032798172901e-19
96700000	0.0048235741750637835	1.883341693487767e-49	-6.769016060256893e-37	1.522264341734046e-11	9.800959947273104e-15	0.000352851616528441	1.6305509120840477e-22	2.8815619880530486e-12	2.773178193120373e-15	4.569788052634004e-15	5.885032798172905e-19
96800000	0.0048235741750637835	1.88334169348776e-49	-6.776025603331291e-37	1.5222643417340456e-11	9.800959947273104e-15	0.000352851616528441	2.1617548751942076e-21	2.8815619880530486e-12	2.7731781931203706e-15	4.569788052634e-15	5.8850327981729e-19
96900000	0.004823574175063783	1.8833416934877477e-49	-6.783035146042138e-37	1.5222643417340456e-11	9.800959947273104e-15	0.000352851616528441	5.014600637722675e-21	2.8815619880530486e-12	2.7731781931203663e-15	4.569788052633992e-15	5.885032798172891e-19
97000000	0.004823574175063783	1.8833416934877854e-49	-6.790044688094666e-37	1.522264341734046e-11	9.800959947273104e-15	0.000352851616528441	6.897424442068693e-22	2.8815619880530486e-12	2.77317819312038e-15	4.5697880526340145e-15	5.88503279817292e-19
97100000	0.004823574175063783	1.883341693487749e-49	-6.797054229163078e-37	1.5222643417340456e-11	9.800959947273104e-15	0.000352851616528441	2.5951089949680312e-21	2.8815619880530486e-12	2.7731781931203667e-15	4.569788052633992e-15	5.88503279817289e-19
97200000	0.0048235741750637835	1.8833416934877705e-49	-6.804063768681234e-37	1.522264341734046e-11	9.800959947273104e-15	0.000352851616528441	-1.941073878469555e-22	2.8815619880530486e-12	2.7731781931203746e-15	4.569788052634008e-15	5.88503279817291e-19
97300000	0.0048235741750637835	1.88334169348776e-49	-6.8110733075179466e-37	1.522264341734046e-11	9.800959947273104e-15	0.000352851616528441	2.619388845249397e-21	2.8815619880530486e-12	2.7731781931203706e-15	4.569788052634e-15	5.8850327981729e-19
97400000	0.004823574175063783	1.883341693487749e-49	-6.818082846124012e-37	1.5222643417340456e-11	9.800959947273104e-15	0.000352851616528441	5.553457946135438e-21	2.8815619880530486e-12	2.7731781931203663e-15	4.569788052633992e-15	5.88503279817289e-19
97500000	0.0048235741750637835	1.883341693487783e-49	-6.825092384128277e-37	1.522264341734046e-11	9.800959947273104e-15	0.000352851616528441	1.356064380014362e-21	2.8815619880530486e-12	2.773178193120379e-15	4.569788052634014e-15	5.885032798172916e-19
97600000	0.004823574175063783	1.8833416934877618e-49	-6.832101921398616e-37	1.5222643417340456e-11	9.800959947273104e-15	0.000352851616528441	1.883778131815518e-21	2.8815619880530486e-12	2.7731781931203714e-15	4.569788052634001e-15	5.885032798172901e-19
97700000	0.004823574175063783	1.883341693487767e-49	-6.839111457181916e-37	1.5222643417340456e-11	9.800959947273104e-15	0.000352851616528441	5.110621610746496e-22	2.8815619880530486e-12	2.7731781931203734e-15	4.5697880526340034e-15	5.885032798172905e-19
97800000	0.004823574175063783	1.883341693487768e-49	-6.846120992271934e-37	1.5222643417340456e-11	9.800959947273104e-15	0.000352851616528441	1.3595783553746123e-21	2.8815619880530486e-12	2.7731781931203738e-15	4.569788052634005e-15	5.885032798172907e-19
97900000	0.0048235741750637835	1.8833416934877443e-49	-6.853130527000191e-37	1.522264341734046e-11	9.800959947273104e-15	0.000352851616528441	5.779861301048304e-21	2.8815619880530486e-12	2.773178193120365e-15	4.5697880526339916e-15	5.8850327981728875e-19
98000000	0.0048235741750637835	1.8833416934877683e-49	-6.860140061292941e-37	1.522264341734046e-11	9.800959947273104e-15	0.000352851616528441	3.283400485608081e-21	2.8815619880530486e-12	2.7731781931203738e-15	4.5697880526340066e-15	5.885032798172907e-19
98100000	0.0048235741750637835	1.8833416934877907e-49	-6.867149595220022e-37	1.522264341734046e-11	9.800959947273104e-15	0.000352851616528441	1.1562706630694758e-22	2.8815619880530486e-12	2.773178193120382e-15	4.569788052634019e-15	5.885032798172924e-19
98200000	0.004823574175063783	1.883341693487746e-49	-6.874159127705747e-37	1.5222643417340456e-11	9.800959947273104e-15	0.000352851616528441	2.547432546145845e-21	2.8815619880530486e-12	2.7731781931203655e-15	4.569788052633991e-15	5.885032798172889e-19
98300000	0.004823574175063783	1.8833416934877474e-49	-6.8811686580796996e-37	1.5222643417340456e-11	9.800959947273104e-15	0.000352851616528441	1.4488519623614951e-21	2.8815619880530486e-12	2.773178193120366e-15	4.5697880526339916e-15	5.885032798172889e-19
98400000	0.0048235741750637835	1.883341693487755e-49	-6.88817818414494e-37	1.5222643417340456e-11	9.800959947273104e-15	0.000352851616528441	1.127771446796533e-21	2.8815619880530486e-12	2.7731781931203687e-15	4.569788052633998e-15	5.885032798172896e-19
98500000	0.004823574175063783	1.8833416934877614e-49	-6.895187708667395e-37	1.522264341734046e-11	9.800959947273104e-15	0.000352851616528441	1.3956699928922997e-21	2.8815619880530486e-12	2.773178193120371e-15	4.569788052634e-15	5.885032798172901e-19
98600000	0.0048235741750637835	1.883341693487745e-49	-6.902197231402442e-37	1.522264341734046e-11	9.800959947273104e-15	0.000352851616528441	2.1705405265150504e-21	2.8815619880530486e-12	2.773178193120365e-15	4.569788052633992e-15	5.8850327981728875e-19
98700000	0.004823574175063783	1.8833416934877675e-49	-6.909206751682555e-37	1.5222643417340456e-11	9.800959947273104e-15	0.000352851616528441	6.212774839801049e-23	2.8815619880530486e-12	2.7731781931203738e-15	4.5697880526340034e-15	5.885032798172907e-19
98800000	0.004823574175063784	1.883341693487745e-49	-6.9162162711325414e-37	1.5222643417340456e-11	9.800959947273104e-15	0.000352851616528441	4.260856408763084e-21	2.8815619880530486e-12	2.773178193120365e-15	4.569788052633992e-15	5.885032798172888e-19
98900000	0.004823574175063783	1.883341693487774e-49	-6.92322578984715e-37	1.5222643417340456e-11	9.800959947273104e-15	0.000352851616528441	1.0234187018072273e-21	2.8815619880530486e-12	2.7731781931203758e-15	4.569788052634008e-15	5.885032798172911e-19
99000000	0.004823574175063783	1.8833416934877485e-49	-6.930235307428507e-37	1.5222643417340456e-11	9.800959947273104e-15	0.000352851616528441	2.3820661210289202e-21	2.8815619880530486e-12	2.7731781931203663e-15	4.5697880526339916e-15	5.88503279817289e-19
99100000	0.004823574175063783	1.8833416934877724e-49	-6.9372448232033075e-37	1.5222643417340456e-11	9.800959947273104e-15	0.000352851616528441	-2.557032278798247e-22	2.8815619880530486e-12	2.7731781931203754e-15	4.5697880526340066e-15	5.885032798172909e-19
99200000	0.0048235741750637835	1.8833416934877553e-49	-6.9442543381726695e-37	1.522264341734046e-11	9.800959947273104e-15	0.00035285161652844104	3.273351851760362e-21	2.8815619880530486e-12	2.773178193120369e-15	4.569788052633997e-15	5.885032798172894e-19
99300000	0.0048235741750637835	1.8833416934877542e-49	-6.951263852855741e-37	1.522264341734046e-11	9.800959947273104e-15	0.00035285161652844104	4.375471796164493e-21	2.8815619880530486e-12	2.7731781931203687e-15	4.569788052633997e-15	5.885032798172893e-19
99400000	0.0048235741750637835	1.88334169348779e-49	-6.958273366960696e-37	1.522264341734046e-11	9.800959947273104e-15	0.000352851616528441	-4.896675408051703e-23	2.8815619880530486e-12	2.7731781931203817e-15	4.56978805263402e-15	5.885032798172923e-19
99500000	0.004823574175063783	1.8833416934877462e-49	-6.965282879355495e-37	1.5222643417340456e-11	9.800959947273104e-15	0.000352851616528441	2.1596796973024426e-21	2.8815619880530486e-12	2.7731781931203655e-15	4.569788052633991e-15	5.885032798172888e-19
99600000	0.004823574175063783	1.8833416934877683e-49	-6.9722923901413446e-37	1.522264341734046e-11	9.800959947273104e-15	0.000352851616528441	3.3423141913318223e-22	2.8815619880530486e-12	2.7731781931203734e-15	4.569788052634005e-15	5.885032798172907e-19
99700000	0.0048235741750637835	1.8833416934877455e-49	-6.9793019003935415e-37	1.522264341734046e-11	9.800959947273104e-15	0.000352851616528441	4.765314805027473e-21	2.8815619880530486e-12	2.773178193120365e-15	4.569788052633992e-15	5.885032798172889e-19
99800000	0.0048235741750637835	1.883341693487769e-49	-6.986311410111726e-37	1.522264341734046e-11	9.800959947273104e-15	0.000352851616528441	2.2122782766647073e-21	2.8815619880530486e-12	2.7731781931203738e-15	4.5697880526340066e-15	5.885032798172908e-19
99900000	0.0048235741750637835	1.883341693487785e-49	-6.993320919460915e-37	1.522264341734046e-11	9.800959947273104e-15	0.000352851616528441	-1.4965902816374354e-21	2.8815619880530486e-12	2.77317819312038e-15	4.569788052634016e-15	5.88503279817292e-19
100000000	0.004823574175063783	1.8833416934877474e-49	-7.000330428170368e-37	1.5222643417340456e-11	9.800959947273104e-15	0.000352851616528441	-4.51338340134702e-21	2.8815619880530486e-12	2.7731781931203663e-15	4.569788052633991e-15	5.88503279817289e-19
