# Supplementary material for: Thermodynamics Underpinning the Microbial Community‐Level Nitrogen Energy Metabolism
Source: Environ Microbiol. 2025 Feb 16;27(2):e70055. doi: 10.1111/1462-2920.70055 (PMC11830459; doi:10.1111/1462-2920.70055)
Supplement: Supplementary file 1 — Data S1. [file EMI-27-e70055-s001.zip › SI/Nnetwork/Results/kdef_-10/Iin_-5/p_0.2/O2_-4.4_H_-11..csv]

time	N2	N2H4	N2H5	N2O	NH2OH	NH3	NH3OH	NH4	NO	NO2	NO3
0	0.00001	0.00001	0.00001	0.00001	0.00001	0.00001	0.00001	0.00001	0.00001	0.00001	0.00001
100000	0.004999804363214025	8.682743584515395e-50	3.646956855739787e-69	1.5749426415233965e-8	9.414342539367845e-16	3.59239220877712e-7	-2.172619075302232e-21	2.9332301266253596e-23	2.2444922113219458e-11	5.018310931567119e-11	4.6286926512392216e-10
200000	0.004999804363214027	8.682743584515412e-50	3.6469568538550896e-69	1.574942641523397e-8	9.414342539367335e-16	3.59239220877712e-7	-2.1726190722835828e-21	2.933227517268876e-23	2.2444922113219464e-11	5.018310931567117e-11	4.628692651239222e-10
300000	0.004999804363214027	8.682743584515414e-50	3.646956854157434e-69	1.574942641523397e-8	9.414342539367413e-16	3.5923922087771207e-7	-2.1726190692649332e-21	2.933227953293286e-23	2.2444922113219464e-11	5.018310931567118e-11	4.628692651239222e-10
400000	0.004999804363214026	8.682743584515408e-50	3.646956853719907e-69	1.574942641523397e-8	9.414342539367301e-16	3.59239220877712e-7	-2.172619066246284e-21	2.933227322316365e-23	2.244492211321946e-11	5.018310931567117e-11	4.628692651239222e-10
500000	0.004999804363214025	8.682743584515399e-50	3.646956853159918e-69	1.5749426415233968e-8	9.414342539367159e-16	3.59239220877712e-7	-2.172619063227635e-21	2.9332265147310016e-23	2.2444922113219458e-11	5.0183109315671166e-11	4.6286926512392216e-10
600000	0.004999804363214025	8.682743584515397e-50	3.64695685302336e-69	1.5749426415233968e-8	9.414342539367124e-16	3.59239220877712e-7	-2.1726190602089857e-21	2.933226317795033e-23	2.2444922113219458e-11	5.0183109315671166e-11	4.6286926512392216e-10
700000	0.004999804363214025	8.682743584515397e-50	3.6469568530247185e-69	1.5749426415233968e-8	9.414342539367124e-16	3.59239220877712e-7	-2.1726190571903365e-21	2.933226319753851e-23	2.2444922113219458e-11	5.0183109315671166e-11	4.6286926512392216e-10
800000	0.004999804363214025	8.682743584515399e-50	3.6469568530239835e-69	1.5749426415233968e-8	9.414342539367124e-16	3.59239220877712e-7	-2.1726190541716873e-21	2.933226318692568e-23	2.2444922113219458e-11	5.0183109315671166e-11	4.6286926512392216e-10
900000	0.004999804363214026	8.682743584515403e-50	3.646956853022605e-69	1.5749426415233968e-8	9.414342539367122e-16	3.59239220877712e-7	-2.1726190511530378e-21	2.93322631670323e-23	2.244492211321946e-11	5.0183109315671166e-11	4.628692651239222e-10
1000000	0.004999804363214026	8.682743584515405e-50	3.646956853022012e-69	1.5749426415233968e-8	9.414342539367122e-16	3.59239220877712e-7	-2.1726190481343886e-21	2.933226315847331e-23	2.244492211321946e-11	5.0183109315671166e-11	4.628692651239222e-10
1100000	0.004999804363214026	8.682743584515406e-50	3.646956853022022e-69	1.5749426415233968e-8	9.414342539367122e-16	3.59239220877712e-7	-2.1726190451157394e-21	2.933226315861249e-23	2.244492211321946e-11	5.0183109315671166e-11	4.628692651239222e-10
1200000	0.004999804363214026	8.682743584515408e-50	3.646956853022031e-69	1.5749426415233968e-8	9.414342539367122e-16	3.59239220877712e-7	-2.1726190420970902e-21	2.9332263158738283e-23	2.244492211321946e-11	5.0183109315671166e-11	4.628692651239222e-10
1300000	0.004999804363214027	8.682743584515408e-50	3.646956853022039e-69	1.5749426415233968e-8	9.41434253936712e-16	3.59239220877712e-7	-2.172619039078441e-21	2.933226315885119e-23	2.2444922113219464e-11	5.0183109315671166e-11	4.6286926512392226e-10
1400000	0.004999804363214027	8.68274358451541e-50	3.6469568530220464e-69	1.5749426415233968e-8	9.41434253936712e-16	3.59239220877712e-7	-2.172619036059792e-21	2.9332263158951706e-23	2.2444922113219464e-11	5.018310931567116e-11	4.6286926512392226e-10
1500000	0.004999804363214027	8.68274358451541e-50	3.646956853022053e-69	1.5749426415233968e-8	9.41434253936712e-16	3.59239220877712e-7	-2.1726190330411427e-21	2.933226315904032e-23	2.2444922113219464e-11	5.018310931567116e-11	4.6286926512392226e-10
1600000	0.004999804363214027	8.682743584515412e-50	3.646956853022059e-69	1.574942641523397e-8	9.41434253936712e-16	3.59239220877712e-7	-2.1726190300224935e-21	2.933226315911753e-23	2.2444922113219464e-11	5.018310931567116e-11	4.6286926512392226e-10
1700000	0.004999804363214027	8.682743584515412e-50	3.6469568530220634e-69	1.574942641523397e-8	9.41434253936712e-16	3.59239220877712e-7	-2.172619027003844e-21	2.933226315918382e-23	2.2444922113219464e-11	5.018310931567116e-11	4.6286926512392226e-10
1800000	0.004999804363214027	8.682743584515412e-50	3.6469568530220675e-69	1.574942641523397e-8	9.41434253936712e-16	3.59239220877712e-7	-2.1726190239851948e-21	2.9332263159239685e-23	2.2444922113219464e-11	5.018310931567116e-11	4.6286926512392226e-10
1900000	0.004999804363214027	8.682743584515414e-50	3.6469568530220706e-69	1.574942641523397e-8	9.41434253936712e-16	3.59239220877712e-7	-2.1726190209665456e-21	2.9332263159285617e-23	2.2444922113219464e-11	5.018310931567116e-11	4.6286926512392226e-10
2000000	0.004999804363214027	8.682743584515414e-50	3.646956853022073e-69	1.574942641523397e-8	9.41434253936712e-16	3.59239220877712e-7	-2.1726190179478964e-21	2.9332263159322116e-23	2.2444922113219464e-11	5.018310931567116e-11	4.6286926512392226e-10
2100000	0.004999804363214027	8.682743584515414e-50	3.6469568530220753e-69	1.574942641523397e-8	9.41434253936712e-16	3.59239220877712e-7	-2.1726190149292472e-21	2.933226315934967e-23	2.2444922113219464e-11	5.018310931567116e-11	4.6286926512392226e-10
2200000	0.004999804363214027	8.682743584515414e-50	3.646956853022077e-69	1.574942641523397e-8	9.41434253936712e-16	3.59239220877712e-7	-2.172619011910598e-21	2.933226315936877e-23	2.2444922113219464e-11	5.018310931567116e-11	4.6286926512392226e-10
2300000	0.004999804363214027	8.682743584515414e-50	3.6469568530220773e-69	1.574942641523397e-8	9.41434253936712e-16	3.59239220877712e-7	-2.172619008891949e-21	2.933226315937991e-23	2.2444922113219464e-11	5.018310931567116e-11	4.6286926512392226e-10
2400000	0.004999804363214027	8.682743584515414e-50	3.646956853022078e-69	1.574942641523397e-8	9.41434253936712e-16	3.59239220877712e-7	-2.1726190058732997e-21	2.933226315938358e-23	2.2444922113219464e-11	5.018310931567116e-11	4.6286926512392226e-10
2500000	0.004999804363214027	8.682743584515414e-50	3.6469568530220773e-69	1.574942641523397e-8	9.41434253936712e-16	3.59239220877712e-7	-2.1726190028546505e-21	2.9332263159380274e-23	2.2444922113219464e-11	5.018310931567116e-11	4.6286926512392226e-10
2600000	0.004999804363214027	8.682743584515414e-50	3.646956853022077e-69	1.574942641523397e-8	9.41434253936712e-16	3.59239220877712e-7	-2.172618999836001e-21	2.933226315937049e-23	2.2444922113219464e-11	5.018310931567116e-11	4.6286926512392226e-10
2700000	0.004999804363214027	8.682743584515412e-50	3.646956853022076e-69	1.574942641523397e-8	9.41434253936712e-16	3.59239220877712e-7	-2.1726189968173518e-21	2.933226315935471e-23	2.2444922113219464e-11	5.018310931567116e-11	4.6286926512392226e-10
2800000	0.004999804363214027	8.682743584515412e-50	3.6469568530220737e-69	1.574942641523397e-8	9.41434253936712e-16	3.59239220877712e-7	-2.1726189937987026e-21	2.9332263159333436e-23	2.2444922113219464e-11	5.018310931567116e-11	4.6286926512392226e-10
2900000	0.004999804363214027	8.682743584515412e-50	3.646956853022072e-69	1.574942641523397e-8	9.41434253936712e-16	3.5923922087771207e-7	-2.1726189907800534e-21	2.933226315930716e-23	2.2444922113219464e-11	5.018310931567116e-11	4.6286926512392226e-10
3000000	0.004999804363214027	8.682743584515412e-50	3.6469568530220696e-69	1.574942641523397e-8	9.41434253936712e-16	3.5923922087771207e-7	-2.1726189877614042e-21	2.933226315927637e-23	2.2444922113219464e-11	5.018310931567116e-11	4.6286926512392226e-10
3100000	0.004999804363214027	8.68274358451541e-50	3.646956853022067e-69	1.574942641523397e-8	9.41434253936712e-16	3.5923922087771207e-7	-2.172618984742755e-21	2.933226315924156e-23	2.2444922113219464e-11	5.0183109315671166e-11	4.6286926512392226e-10
3200000	0.004999804363214027	8.68274358451541e-50	3.6469568530220645e-69	1.574942641523397e-8	9.41434253936712e-16	3.5923922087771207e-7	-2.172618981724106e-21	2.933226315920322e-23	2.2444922113219464e-11	5.0183109315671166e-11	4.6286926512392226e-10
3300000	0.004999804363214027	8.68274358451541e-50	3.6469568530220614e-69	1.574942641523397e-8	9.41434253936712e-16	3.5923922087771207e-7	-2.1726189787054567e-21	2.933226315916185e-23	2.2444922113219464e-11	5.0183109315671166e-11	4.6286926512392226e-10
3400000	0.004999804363214027	8.682743584515408e-50	3.6469568530220583e-69	1.574942641523397e-8	9.41434253936712e-16	3.5923922087771207e-7	-2.1726189756868075e-21	2.933226315911793e-23	2.2444922113219464e-11	5.0183109315671166e-11	4.6286926512392226e-10
3500000	0.004999804363214026	8.682743584515408e-50	3.6469568530220547e-69	1.574942641523397e-8	9.41434253936712e-16	3.5923922087771207e-7	-2.1726189726681583e-21	2.933226315907197e-23	2.244492211321946e-11	5.0183109315671166e-11	4.6286926512392226e-10
3600000	0.004999804363214026	8.682743584515408e-50	3.646956853022051e-69	1.574942641523397e-8	9.41434253936712e-16	3.5923922087771207e-7	-2.1726189696495088e-21	2.9332263159024446e-23	2.244492211321946e-11	5.0183109315671166e-11	4.628692651239222e-10
3700000	0.004999804363214026	8.682743584515406e-50	3.646956853022048e-69	1.574942641523397e-8	9.41434253936712e-16	3.5923922087771207e-7	-2.1726189666308596e-21	2.933226315897586e-23	2.244492211321946e-11	5.0183109315671166e-11	4.628692651239222e-10
3800000	0.004999804363214026	8.682743584515406e-50	3.6469568530220444e-69	1.574942641523397e-8	9.41434253936712e-16	3.5923922087771207e-7	-2.1726189636122104e-21	2.933226315892671e-23	2.244492211321946e-11	5.0183109315671166e-11	4.628692651239222e-10
3900000	0.004999804363214026	8.682743584515406e-50	3.646956853022041e-69	1.574942641523397e-8	9.41434253936712e-16	3.5923922087771207e-7	-2.1726189605935612e-21	2.9332263158877474e-23	2.244492211321946e-11	5.0183109315671166e-11	4.628692651239222e-10
4000000	0.004999804363214026	8.682743584515405e-50	3.646956853022037e-69	1.574942641523397e-8	9.414342539367122e-16	3.5923922087771207e-7	-2.172618957574912e-21	2.933226315882865e-23	2.244492211321946e-11	5.0183109315671166e-11	4.628692651239222e-10
4100000	0.004999804363214026	8.682743584515405e-50	3.6469568530220336e-69	1.574942641523397e-8	9.414342539367122e-16	3.5923922087771207e-7	-2.172618954556263e-21	2.9332263158780736e-23	2.244492211321946e-11	5.0183109315671166e-11	4.628692651239222e-10
4200000	0.004999804363214026	8.682743584515405e-50	3.64695685302203e-69	1.574942641523397e-8	9.414342539367122e-16	3.5923922087771207e-7	-2.1726189515376137e-21	2.9332263158734216e-23	2.244492211321946e-11	5.0183109315671166e-11	4.628692651239222e-10
4300000	0.004999804363214026	8.682743584515403e-50	3.646956853022027e-69	1.574942641523397e-8	9.414342539367122e-16	3.5923922087771207e-7	-2.1726189485189645e-21	2.933226315868959e-23	2.244492211321946e-11	5.0183109315671166e-11	4.628692651239222e-10
4400000	0.004999804363214025	8.682743584515403e-50	3.646956853022024e-69	1.574942641523397e-8	9.414342539367122e-16	3.5923922087771207e-7	-2.1726189455003153e-21	2.933226315864735e-23	2.244492211321946e-11	5.018310931567117e-11	4.628692651239222e-10
4500000	0.004999804363214025	8.682743584515403e-50	3.6469568530220207e-69	1.574942641523397e-8	9.414342539367122e-16	3.5923922087771207e-7	-2.1726189424816658e-21	2.9332263158607986e-23	2.2444922113219458e-11	5.018310931567117e-11	4.6286926512392216e-10
4600000	0.004999804363214025	8.6827435845154e-50	3.646956853022018e-69	1.574942641523397e-8	9.414342539367122e-16	3.5923922087771207e-7	-2.1726189394630166e-21	2.9332263158571986e-23	2.2444922113219458e-11	5.018310931567117e-11	4.6286926512392216e-10
4700000	0.004999804363214025	8.6827435845154e-50	3.6469568530220156e-69	1.574942641523397e-8	9.414342539367122e-16	3.5923922087771207e-7	-2.1726189364443674e-21	2.9332263158539854e-23	2.2444922113219458e-11	5.018310931567117e-11	4.6286926512392216e-10
4800000	0.004999804363214025	8.6827435845154e-50	3.6469568530220135e-69	1.574942641523397e-8	9.414342539367122e-16	3.5923922087771207e-7	-2.1726189334257182e-21	2.933226315851207e-23	2.2444922113219458e-11	5.018310931567117e-11	4.6286926512392216e-10
4900000	0.004999804363214025	8.6827435845154e-50	3.646956853022012e-69	1.574942641523397e-8	9.414342539367122e-16	3.5923922087771207e-7	-2.172618930407069e-21	2.933226315848914e-23	2.2444922113219458e-11	5.018310931567117e-11	4.6286926512392216e-10
5000000	0.004999804363214025	8.682743584515399e-50	3.646956853022011e-69	1.574942641523397e-8	9.414342539367122e-16	3.5923922087771207e-7	-2.17261892738842e-21	2.9332263158471546e-23	2.2444922113219458e-11	5.018310931567117e-11	4.6286926512392216e-10
5100000	0.004999804363214025	8.682743584515399e-50	3.64695685302201e-69	1.574942641523397e-8	9.414342539367122e-16	3.5923922087771207e-7	-2.1726189243697707e-21	2.933226315845978e-23	2.2444922113219458e-11	5.018310931567117e-11	4.6286926512392216e-10
5200000	0.004999804363214025	8.682743584515399e-50	3.6469568530220094e-69	1.574942641523397e-8	9.414342539367122e-16	3.5923922087771207e-7	-2.1726189213511215e-21	2.933226315845434e-23	2.2444922113219458e-11	5.018310931567117e-11	4.6286926512392216e-10
5300000	0.004999804363214025	8.682743584515399e-50	3.6469568530220094e-69	1.574942641523397e-8	9.414342539367122e-16	3.5923922087771207e-7	-2.172618918332472e-21	2.9332263158454043e-23	2.2444922113219458e-11	5.018310931567117e-11	4.6286926512392216e-10
5400000	0.004999804363214025	8.682743584515399e-50	3.6469568530220094e-69	1.574942641523397e-8	9.414342539367122e-16	3.5923922087771207e-7	-2.1726189153138228e-21	2.933226315845407e-23	2.2444922113219458e-11	5.018310931567117e-11	4.6286926512392216e-10
5500000	0.004999804363214025	8.682743584515399e-50	3.6469568530220094e-69	1.574942641523397e-8	9.414342539367122e-16	3.5923922087771207e-7	-2.1726189122951736e-21	2.93322631584541e-23	2.2444922113219458e-11	5.018310931567117e-11	4.6286926512392216e-10
5600000	0.004999804363214025	8.682743584515399e-50	3.6469568530220094e-69	1.574942641523397e-8	9.414342539367122e-16	3.5923922087771207e-7	-2.1726189092765244e-21	2.9332263158454125e-23	2.2444922113219458e-11	5.018310931567117e-11	4.6286926512392216e-10
5700000	0.004999804363214025	8.682743584515399e-50	3.6469568530220094e-69	1.574942641523397e-8	9.414342539367122e-16	3.5923922087771207e-7	-2.1726189062578752e-21	2.933226315845415e-23	2.2444922113219458e-11	5.018310931567117e-11	4.6286926512392216e-10
5800000	0.004999804363214025	8.682743584515399e-50	3.6469568530220094e-69	1.574942641523397e-8	9.414342539367122e-16	3.5923922087771207e-7	-2.172618903239226e-21	2.9332263158454166e-23	2.2444922113219458e-11	5.018310931567117e-11	4.6286926512392216e-10
5900000	0.004999804363214025	8.682743584515397e-50	3.6469568530220094e-69	1.574942641523397e-8	9.414342539367122e-16	3.5923922087771207e-7	-2.172618900220577e-21	2.9332263158454184e-23	2.2444922113219458e-11	5.018310931567117e-11	4.6286926512392216e-10
6000000	0.004999804363214025	8.682743584515397e-50	3.6469568530220094e-69	1.574942641523397e-8	9.414342539367122e-16	3.5923922087771207e-7	-2.1726188972019277e-21	2.93322631584542e-23	2.2444922113219458e-11	5.018310931567117e-11	4.6286926512392216e-10
6100000	0.004999804363214025	8.682743584515397e-50	3.6469568530220094e-69	1.574942641523397e-8	9.414342539367122e-16	3.5923922087771207e-7	-2.1726188941832785e-21	2.9332263158454213e-23	2.2444922113219458e-11	5.018310931567117e-11	4.6286926512392216e-10
6200000	0.004999804363214025	8.682743584515397e-50	3.6469568530220094e-69	1.574942641523397e-8	9.414342539367122e-16	3.5923922087771207e-7	-2.172618891164629e-21	2.933226315845422e-23	2.2444922113219458e-11	5.018310931567117e-11	4.6286926512392216e-10
6300000	0.004999804363214025	8.682743584515397e-50	3.646956853022009e-69	1.574942641523397e-8	9.414342539367122e-16	3.5923922087771207e-7	-2.1726188881459798e-21	2.933226315845423e-23	2.2444922113219458e-11	5.018310931567117e-11	4.6286926512392216e-10
6400000	0.004999804363214025	8.682743584515397e-50	3.646956853022009e-69	1.574942641523397e-8	9.414342539367122e-16	3.5923922087771207e-7	-2.1726188851273306e-21	2.933226315845423e-23	2.2444922113219458e-11	5.018310931567117e-11	4.6286926512392216e-10
6500000	0.004999804363214025	8.682743584515397e-50	3.646956853022009e-69	1.574942641523397e-8	9.414342539367122e-16	3.5923922087771207e-7	-2.1726188821086814e-21	2.9332263158454237e-23	2.2444922113219458e-11	5.018310931567117e-11	4.6286926512392216e-10
6600000	0.004999804363214025	8.682743584515397e-50	3.646956853022009e-69	1.574942641523397e-8	9.414342539367122e-16	3.5923922087771207e-7	-2.1726188790900322e-21	2.9332263158454237e-23	2.2444922113219458e-11	5.018310931567117e-11	4.6286926512392216e-10
6700000	0.004999804363214025	8.682743584515397e-50	3.646956853022009e-69	1.574942641523397e-8	9.414342539367122e-16	3.5923922087771207e-7	-2.172618876071383e-21	2.9332263158454237e-23	2.2444922113219458e-11	5.018310931567117e-11	4.6286926512392216e-10
6800000	0.004999804363214025	8.682743584515397e-50	3.646956853022009e-69	1.574942641523397e-8	9.414342539367122e-16	3.5923922087771207e-7	-2.172618873052734e-21	2.9332263158454237e-23	2.2444922113219458e-11	5.018310931567117e-11	4.6286926512392216e-10
6900000	0.004999804363214025	8.682743584515397e-50	3.646956853022009e-69	1.574942641523397e-8	9.414342539367122e-16	3.5923922087771207e-7	-2.1726188700340847e-21	2.933226315845423e-23	2.2444922113219458e-11	5.018310931567117e-11	4.6286926512392216e-10
7000000	0.004999804363214025	8.682743584515397e-50	3.646956853022009e-69	1.574942641523397e-8	9.414342539367122e-16	3.5923922087771207e-7	-2.1726188670154355e-21	2.933226315845423e-23	2.2444922113219458e-11	5.018310931567117e-11	4.6286926512392216e-10
7100000	0.004999804363214025	8.682743584515397e-50	3.646956853022009e-69	1.574942641523397e-8	9.414342539367122e-16	3.5923922087771207e-7	-2.172618863996786e-21	2.9332263158454225e-23	2.2444922113219458e-11	5.018310931567117e-11	4.6286926512392216e-10
7200000	0.004999804363214025	8.682743584515395e-50	3.646956853022009e-69	1.574942641523397e-8	9.414342539367122e-16	3.5923922087771207e-7	-2.1726188609781368e-21	2.933226315845422e-23	2.2444922113219458e-11	5.0183109315671166e-11	4.6286926512392216e-10
7300000	0.004999804363214025	8.682743584515395e-50	3.646956853022009e-69	1.574942641523397e-8	9.414342539367122e-16	3.5923922087771207e-7	-2.1726188579594876e-21	2.933226315845421e-23	2.2444922113219455e-11	5.0183109315671166e-11	4.6286926512392216e-10
7400000	0.004999804363214025	8.682743584515395e-50	3.646956853022009e-69	1.574942641523397e-8	9.414342539367122e-16	3.5923922087771207e-7	-2.1726188549408384e-21	2.93322631584542e-23	2.2444922113219455e-11	5.0183109315671166e-11	4.6286926512392216e-10
7500000	0.004999804363214025	8.682743584515395e-50	3.646956853022009e-69	1.574942641523397e-8	9.414342539367122e-16	3.5923922087771207e-7	-2.1726188519221892e-21	2.933226315845419e-23	2.2444922113219455e-11	5.0183109315671166e-11	4.6286926512392216e-10
7600000	0.004999804363214025	8.682743584515395e-50	3.646956853022009e-69	1.574942641523397e-8	9.414342539367122e-16	3.5923922087771207e-7	-2.17261884890354e-21	2.933226315845418e-23	2.2444922113219455e-11	5.0183109315671166e-11	4.6286926512392216e-10
7700000	0.004999804363214025	8.682743584515395e-50	3.646956853022009e-69	1.5749426415233968e-8	9.414342539367122e-16	3.5923922087771207e-7	-2.172618845884891e-21	2.933226315845417e-23	2.2444922113219455e-11	5.0183109315671166e-11	4.6286926512392216e-10
7800000	0.004999804363214025	8.682743584515395e-50	3.646956853022009e-69	1.5749426415233968e-8	9.414342539367122e-16	3.5923922087771207e-7	-2.1726188428662417e-21	2.933226315845416e-23	2.2444922113219455e-11	5.0183109315671166e-11	4.6286926512392216e-10
7900000	0.004999804363214025	8.682743584515395e-50	3.646956853022009e-69	1.5749426415233968e-8	9.414342539367122e-16	3.5923922087771207e-7	-2.1726188398475925e-21	2.933226315845415e-23	2.2444922113219455e-11	5.0183109315671166e-11	4.6286926512392216e-10
8000000	0.004999804363214025	8.682743584515395e-50	3.646956853022009e-69	1.5749426415233968e-8	9.414342539367122e-16	3.5923922087771207e-7	-2.1726188368289433e-21	2.9332263158454137e-23	2.2444922113219455e-11	5.0183109315671166e-11	4.628692651239222e-10
8100000	0.004999804363214025	8.682743584515395e-50	3.646956853022009e-69	1.5749426415233968e-8	9.414342539367122e-16	3.5923922087771207e-7	-2.1726188338102938e-21	2.9332263158454125e-23	2.2444922113219455e-11	5.0183109315671166e-11	4.628692651239222e-10
8200000	0.004999804363214025	8.682743584515395e-50	3.646956853022009e-69	1.5749426415233968e-8	9.414342539367122e-16	3.59239220877712e-7	-2.1726188307916446e-21	2.9332263158454113e-23	2.2444922113219455e-11	5.0183109315671166e-11	4.628692651239222e-10
8300000	0.004999804363214025	8.682743584515395e-50	3.646956853022009e-69	1.5749426415233968e-8	9.414342539367122e-16	3.59239220877712e-7	-2.1726188277729954e-21	2.93322631584541e-23	2.2444922113219455e-11	5.0183109315671166e-11	4.628692651239222e-10
8400000	0.004999804363214025	8.682743584515395e-50	3.6469568530220084e-69	1.5749426415233968e-8	9.414342539367122e-16	3.59239220877712e-7	-2.1726188247543462e-21	2.933226315845409e-23	2.2444922113219455e-11	5.0183109315671166e-11	4.628692651239222e-10
8500000	0.004999804363214025	8.682743584515395e-50	3.6469568530220084e-69	1.5749426415233968e-8	9.414342539367122e-16	3.59239220877712e-7	-2.172618821735697e-21	2.933226315845408e-23	2.2444922113219455e-11	5.0183109315671166e-11	4.628692651239222e-10
8600000	0.004999804363214025	8.682743584515395e-50	3.6469568530220084e-69	1.5749426415233968e-8	9.414342539367122e-16	3.59239220877712e-7	-2.172618818717048e-21	2.9332263158454066e-23	2.2444922113219455e-11	5.0183109315671166e-11	4.628692651239222e-10
8700000	0.004999804363214025	8.682743584515395e-50	3.6469568530220084e-69	1.5749426415233968e-8	9.414342539367122e-16	3.59239220877712e-7	-2.1726188156983987e-21	2.933226315845406e-23	2.2444922113219455e-11	5.018310931567116e-11	4.628692651239222e-10
8800000	0.004999804363214025	8.682743584515393e-50	3.6469568530220084e-69	1.5749426415233968e-8	9.414342539367122e-16	3.59239220877712e-7	-2.1726188126797495e-21	2.933226315845405e-23	2.2444922113219455e-11	5.018310931567116e-11	4.628692651239222e-10
8900000	0.004999804363214025	8.682743584515393e-50	3.6469568530220084e-69	1.5749426415233968e-8	9.414342539367122e-16	3.59239220877712e-7	-2.1726188096611003e-21	2.9332263158454043e-23	2.2444922113219455e-11	5.018310931567116e-11	4.628692651239222e-10
9000000	0.004999804363214025	8.682743584515393e-50	3.6469568530220084e-69	1.5749426415233968e-8	9.414342539367122e-16	3.59239220877712e-7	-2.1726188066424508e-21	2.933226315845404e-23	2.2444922113219455e-11	5.018310931567116e-11	4.628692651239222e-10
9100000	0.004999804363214025	8.682743584515393e-50	3.6469568530220084e-69	1.5749426415233968e-8	9.414342539367122e-16	3.59239220877712e-7	-2.1726188036238016e-21	2.933226315845403e-23	2.2444922113219455e-11	5.018310931567116e-11	4.628692651239222e-10
9200000	0.004999804363214025	8.682743584515393e-50	3.6469568530220084e-69	1.5749426415233968e-8	9.414342539367122e-16	3.59239220877712e-7	-2.1726188006051524e-21	2.9332263158454025e-23	2.2444922113219455e-11	5.018310931567116e-11	4.628692651239222e-10
9300000	0.004999804363214025	8.682743584515393e-50	3.6469568530220084e-69	1.5749426415233968e-8	9.414342539367122e-16	3.59239220877712e-7	-2.1726187975865032e-21	2.933226315845402e-23	2.2444922113219455e-11	5.018310931567116e-11	4.628692651239222e-10
9400000	0.004999804363214025	8.682743584515393e-50	3.6469568530220084e-69	1.5749426415233968e-8	9.414342539367122e-16	3.59239220877712e-7	-2.172618794567854e-21	2.933226315845402e-23	2.2444922113219455e-11	5.018310931567116e-11	4.628692651239222e-10
9500000	0.004999804363214025	8.682743584515393e-50	3.6469568530220084e-69	1.5749426415233968e-8	9.414342539367122e-16	3.59239220877712e-7	-2.172618791549205e-21	2.933226315845402e-23	2.2444922113219455e-11	5.018310931567116e-11	4.628692651239222e-10
9600000	0.004999804363214025	8.682743584515393e-50	3.6469568530220084e-69	1.5749426415233968e-8	9.414342539367122e-16	3.59239220877712e-7	-2.1726187885305557e-21	2.933226315845402e-23	2.2444922113219455e-11	5.018310931567116e-11	4.628692651239222e-10
9700000	0.004999804363214025	8.682743584515393e-50	3.6469568530220084e-69	1.5749426415233968e-8	9.414342539367122e-16	3.59239220877712e-7	-2.1726187855119065e-21	2.933226315845402e-23	2.2444922113219455e-11	5.018310931567116e-11	4.628692651239222e-10
9800000	0.004999804363214025	8.682743584515393e-50	3.6469568530220084e-69	1.5749426415233968e-8	9.414342539367122e-16	3.59239220877712e-7	-2.172618782493257e-21	2.933226315845402e-23	2.2444922113219455e-11	5.018310931567116e-11	4.628692651239222e-10
9900000	0.004999804363214025	8.682743584515393e-50	3.6469568530220084e-69	1.5749426415233968e-8	9.414342539367122e-16	3.59239220877712e-7	-2.1726187794746078e-21	2.933226315845402e-23	2.2444922113219455e-11	5.018310931567116e-11	4.628692651239222e-10
10000000	0.004999804363214025	8.682743584515393e-50	3.6469568530220084e-69	1.5749426415233968e-8	9.414342539367122e-16	3.59239220877712e-7	-2.1726187764559586e-21	2.933226315845402e-23	2.2444922113219455e-11	5.018310931567116e-11	4.628692651239222e-10
10100000	0.004999804363214025	8.682743584515393e-50	3.6469568530220084e-69	1.5749426415233968e-8	9.414342539367122e-16	3.59239220877712e-7	-2.1726187734373094e-21	2.933226315845402e-23	2.2444922113219455e-11	5.018310931567116e-11	4.628692651239222e-10
10200000	0.004999804363214025	8.682743584515393e-50	3.6469568530220084e-69	1.5749426415233968e-8	9.414342539367122e-16	3.59239220877712e-7	-2.1726187704186602e-21	2.933226315845402e-23	2.2444922113219455e-11	5.018310931567116e-11	4.628692651239222e-10
10300000	0.004999804363214025	8.682743584515393e-50	3.6469568530220084e-69	1.5749426415233968e-8	9.414342539367122e-16	3.59239220877712e-7	-2.172618767400011e-21	2.933226315845402e-23	2.2444922113219455e-11	5.018310931567116e-11	4.628692651239222e-10
10400000	0.004999804363214025	8.682743584515391e-50	3.6469568530220084e-69	1.5749426415233968e-8	9.414342539367122e-16	3.59239220877712e-7	-2.172618764381362e-21	2.933226315845402e-23	2.2444922113219455e-11	5.018310931567116e-11	4.628692651239222e-10
10500000	0.004999804363214025	8.682743584515391e-50	3.6469568530220084e-69	1.5749426415233968e-8	9.414342539367122e-16	3.59239220877712e-7	-2.1726187613627127e-21	2.933226315845402e-23	2.2444922113219455e-11	5.018310931567116e-11	4.628692651239222e-10
10600000	0.004999804363214025	8.682743584515391e-50	3.6469568530220084e-69	1.5749426415233968e-8	9.414342539367122e-16	3.59239220877712e-7	-2.1726187583440635e-21	2.933226315845402e-23	2.2444922113219455e-11	5.018310931567116e-11	4.628692651239222e-10
10700000	0.004999804363214025	8.682743584515391e-50	3.6469568530220084e-69	1.5749426415233968e-8	9.414342539367122e-16	3.59239220877712e-7	-2.172618755325414e-21	2.933226315845402e-23	2.2444922113219455e-11	5.018310931567116e-11	4.628692651239222e-10
10800000	0.004999804363214025	8.682743584515391e-50	3.6469568530220084e-69	1.5749426415233968e-8	9.414342539367122e-16	3.59239220877712e-7	-2.1726187523067648e-21	2.933226315845402e-23	2.2444922113219455e-11	5.018310931567116e-11	4.628692651239222e-10
10900000	0.004999804363214025	8.682743584515391e-50	3.6469568530220084e-69	1.5749426415233968e-8	9.414342539367122e-16	3.59239220877712e-7	-2.1726187492881156e-21	2.933226315845402e-23	2.2444922113219455e-11	5.018310931567116e-11	4.628692651239222e-10
11000000	0.004999804363214025	8.682743584515391e-50	3.6469568530220084e-69	1.5749426415233968e-8	9.414342539367122e-16	3.59239220877712e-7	-2.1726187462694664e-21	2.933226315845402e-23	2.2444922113219455e-11	5.018310931567116e-11	4.628692651239222e-10
11100000	0.004999804363214025	8.682743584515391e-50	3.6469568530220084e-69	1.5749426415233968e-8	9.414342539367122e-16	3.59239220877712e-7	-2.1726187432508172e-21	2.933226315845402e-23	2.2444922113219455e-11	5.018310931567116e-11	4.628692651239222e-10
11200000	0.004999804363214025	8.682743584515391e-50	3.6469568530220084e-69	1.5749426415233968e-8	9.414342539367122e-16	3.59239220877712e-7	-2.172618740232168e-21	2.933226315845402e-23	2.2444922113219455e-11	5.018310931567115e-11	4.628692651239222e-10
11300000	0.004999804363214025	8.682743584515391e-50	3.6469568530220084e-69	1.5749426415233968e-8	9.414342539367122e-16	3.59239220877712e-7	-2.172618737213519e-21	2.933226315845402e-23	2.2444922113219455e-11	5.018310931567115e-11	4.628692651239222e-10
11400000	0.004999804363214025	8.682743584515391e-50	3.6469568530220084e-69	1.5749426415233968e-8	9.414342539367122e-16	3.59239220877712e-7	-2.1726187341948697e-21	2.933226315845402e-23	2.2444922113219455e-11	5.018310931567115e-11	4.628692651239222e-10
11500000	0.004999804363214025	8.682743584515391e-50	3.6469568530220084e-69	1.5749426415233968e-8	9.414342539367122e-16	3.59239220877712e-7	-2.17261873117622e-21	2.933226315845402e-23	2.2444922113219455e-11	5.018310931567115e-11	4.628692651239222e-10
11600000	0.004999804363214025	8.682743584515391e-50	3.6469568530220084e-69	1.5749426415233968e-8	9.414342539367122e-16	3.59239220877712e-7	-2.172618728157571e-21	2.933226315845402e-23	2.2444922113219455e-11	5.018310931567115e-11	4.628692651239222e-10
11700000	0.004999804363214025	8.682743584515391e-50	3.6469568530220084e-69	1.5749426415233968e-8	9.414342539367122e-16	3.59239220877712e-7	-2.1726187251389218e-21	2.933226315845402e-23	2.2444922113219455e-11	5.018310931567115e-11	4.628692651239222e-10
11800000	0.004999804363214025	8.682743584515391e-50	3.6469568530220084e-69	1.5749426415233968e-8	9.414342539367122e-16	3.59239220877712e-7	-2.1726187221202726e-21	2.933226315845402e-23	2.2444922113219455e-11	5.018310931567115e-11	4.628692651239222e-10
11900000	0.004999804363214025	8.682743584515391e-50	3.6469568530220084e-69	1.5749426415233968e-8	9.414342539367122e-16	3.59239220877712e-7	-2.1726187191016234e-21	2.933226315845402e-23	2.2444922113219455e-11	5.018310931567115e-11	4.628692651239222e-10
12000000	0.004999804363214025	8.682743584515391e-50	3.6469568530220084e-69	1.5749426415233968e-8	9.414342539367122e-16	3.59239220877712e-7	-2.1726187160829742e-21	2.933226315845402e-23	2.2444922113219455e-11	5.018310931567115e-11	4.628692651239222e-10
12100000	0.004999804363214025	8.682743584515391e-50	3.6469568530220084e-69	1.5749426415233968e-8	9.414342539367122e-16	3.59239220877712e-7	-2.172618713064325e-21	2.933226315845402e-23	2.2444922113219455e-11	5.018310931567115e-11	4.628692651239222e-10
12200000	0.004999804363214025	8.682743584515391e-50	3.6469568530220084e-69	1.5749426415233968e-8	9.414342539367122e-16	3.59239220877712e-7	-2.172618710045676e-21	2.933226315845402e-23	2.2444922113219455e-11	5.018310931567115e-11	4.628692651239222e-10
12300000	0.004999804363214025	8.682743584515391e-50	3.6469568530220084e-69	1.5749426415233968e-8	9.414342539367122e-16	3.59239220877712e-7	-2.1726187070270263e-21	2.933226315845402e-23	2.2444922113219455e-11	5.018310931567115e-11	4.628692651239222e-10
12400000	0.004999804363214025	8.682743584515391e-50	3.6469568530220084e-69	1.5749426415233968e-8	9.414342539367122e-16	3.59239220877712e-7	-2.172618704008377e-21	2.933226315845402e-23	2.2444922113219455e-11	5.018310931567115e-11	4.628692651239222e-10
12500000	0.004999804363214025	8.682743584515391e-50	3.6469568530220084e-69	1.5749426415233968e-8	9.414342539367122e-16	3.59239220877712e-7	-2.172618700989728e-21	2.933226315845402e-23	2.2444922113219455e-11	5.018310931567115e-11	4.628692651239222e-10
12600000	0.004999804363214025	8.682743584515391e-50	3.6469568530220084e-69	1.5749426415233968e-8	9.414342539367122e-16	3.59239220877712e-7	-2.1726186979710788e-21	2.933226315845402e-23	2.2444922113219455e-11	5.018310931567115e-11	4.628692651239222e-10
12700000	0.004999804363214025	8.682743584515391e-50	3.6469568530220084e-69	1.5749426415233968e-8	9.414342539367122e-16	3.59239220877712e-7	-2.1726186949524296e-21	2.933226315845402e-23	2.2444922113219455e-11	5.018310931567115e-11	4.628692651239222e-10
12800000	0.004999804363214025	8.682743584515391e-50	3.6469568530220084e-69	1.5749426415233968e-8	9.414342539367122e-16	3.59239220877712e-7	-2.1726186919337804e-21	2.933226315845402e-23	2.2444922113219455e-11	5.018310931567115e-11	4.628692651239222e-10
12900000	0.004999804363214025	8.682743584515391e-50	3.6469568530220084e-69	1.5749426415233968e-8	9.414342539367122e-16	3.59239220877712e-7	-2.1726186889151312e-21	2.933226315845402e-23	2.2444922113219455e-11	5.018310931567115e-11	4.628692651239222e-10
13000000	0.004999804363214025	8.682743584515391e-50	3.6469568530220084e-69	1.5749426415233968e-8	9.414342539367122e-16	3.59239220877712e-7	-2.172618685896482e-21	2.933226315845402e-23	2.2444922113219455e-11	5.018310931567116e-11	4.628692651239222e-10
13100000	0.004999804363214025	8.682743584515391e-50	3.6469568530220084e-69	1.5749426415233968e-8	9.414342539367122e-16	3.59239220877712e-7	-2.172618682877833e-21	2.933226315845402e-23	2.2444922113219455e-11	5.018310931567116e-11	4.628692651239222e-10
13200000	0.004999804363214025	8.682743584515391e-50	3.6469568530220084e-69	1.5749426415233968e-8	9.414342539367122e-16	3.59239220877712e-7	-2.1726186798591833e-21	2.933226315845402e-23	2.2444922113219455e-11	5.018310931567116e-11	4.628692651239222e-10
13300000	0.004999804363214025	8.682743584515391e-50	3.6469568530220084e-69	1.5749426415233968e-8	9.414342539367122e-16	3.59239220877712e-7	-2.172618676840534e-21	2.933226315845402e-23	2.2444922113219455e-11	5.018310931567116e-11	4.628692651239222e-10
13400000	0.004999804363214025	8.682743584515391e-50	3.6469568530220084e-69	1.5749426415233968e-8	9.414342539367122e-16	3.59239220877712e-7	-2.172618673821885e-21	2.933226315845402e-23	2.2444922113219455e-11	5.018310931567116e-11	4.628692651239222e-10
13500000	0.004999804363214025	8.682743584515391e-50	3.6469568530220084e-69	1.5749426415233968e-8	9.414342539367122e-16	3.59239220877712e-7	-2.1726186708032358e-21	2.933226315845402e-23	2.2444922113219455e-11	5.018310931567116e-11	4.628692651239222e-10
13600000	0.004999804363214025	8.682743584515391e-50	3.6469568530220084e-69	1.5749426415233968e-8	9.414342539367122e-16	3.59239220877712e-7	-2.1726186677845866e-21	2.933226315845402e-23	2.2444922113219455e-11	5.018310931567116e-11	4.628692651239222e-10
13700000	0.004999804363214025	8.682743584515391e-50	3.6469568530220084e-69	1.5749426415233968e-8	9.414342539367122e-16	3.59239220877712e-7	-2.1726186647659374e-21	2.933226315845402e-23	2.2444922113219455e-11	5.018310931567116e-11	4.628692651239222e-10
13800000	0.004999804363214025	8.682743584515391e-50	3.6469568530220084e-69	1.5749426415233968e-8	9.414342539367122e-16	3.59239220877712e-7	-2.1726186617472882e-21	2.933226315845402e-23	2.2444922113219455e-11	5.018310931567116e-11	4.628692651239222e-10
13900000	0.004999804363214025	8.682743584515391e-50	3.6469568530220084e-69	1.5749426415233968e-8	9.414342539367122e-16	3.59239220877712e-7	-2.172618658728639e-21	2.933226315845402e-23	2.2444922113219455e-11	5.018310931567116e-11	4.628692651239222e-10
14000000	0.004999804363214025	8.682743584515391e-50	3.6469568530220084e-69	1.5749426415233968e-8	9.414342539367122e-16	3.59239220877712e-7	-2.1726186557099895e-21	2.933226315845402e-23	2.2444922113219455e-11	5.018310931567116e-11	4.628692651239222e-10
14100000	0.004999804363214025	8.682743584515391e-50	3.6469568530220084e-69	1.5749426415233968e-8	9.414342539367122e-16	3.59239220877712e-7	-2.1726186526913403e-21	2.933226315845402e-23	2.2444922113219455e-11	5.018310931567116e-11	4.628692651239222e-10
14200000	0.004999804363214025	8.682743584515391e-50	3.6469568530220084e-69	1.5749426415233968e-8	9.414342539367122e-16	3.59239220877712e-7	-2.172618649672691e-21	2.933226315845402e-23	2.2444922113219455e-11	5.018310931567116e-11	4.628692651239222e-10
14300000	0.004999804363214025	8.682743584515391e-50	3.6469568530220084e-69	1.5749426415233968e-8	9.414342539367122e-16	3.59239220877712e-7	-2.172618646654042e-21	2.933226315845402e-23	2.2444922113219455e-11	5.018310931567116e-11	4.628692651239222e-10
14400000	0.004999804363214025	8.682743584515393e-50	3.6469568530220084e-69	1.5749426415233968e-8	9.414342539367122e-16	3.59239220877712e-7	-2.1726186436353928e-21	2.933226315845402e-23	2.2444922113219455e-11	5.018310931567116e-11	4.628692651239222e-10
14500000	0.004999804363214025	8.682743584515393e-50	3.6469568530220084e-69	1.5749426415233968e-8	9.414342539367122e-16	3.59239220877712e-7	-2.1726186406167436e-21	2.933226315845402e-23	2.2444922113219455e-11	5.018310931567116e-11	4.628692651239222e-10
14600000	0.004999804363214025	8.682743584515393e-50	3.6469568530220084e-69	1.5749426415233968e-8	9.414342539367122e-16	3.59239220877712e-7	-2.1726186375980944e-21	2.933226315845402e-23	2.2444922113219455e-11	5.018310931567116e-11	4.628692651239222e-10
14700000	0.004999804363214025	8.682743584515393e-50	3.6469568530220084e-69	1.5749426415233968e-8	9.414342539367122e-16	3.59239220877712e-7	-2.1726186345794452e-21	2.933226315845402e-23	2.2444922113219455e-11	5.018310931567116e-11	4.628692651239222e-10
14800000	0.004999804363214025	8.682743584515393e-50	3.6469568530220084e-69	1.5749426415233968e-8	9.414342539367122e-16	3.59239220877712e-7	-2.172618631560796e-21	2.933226315845402e-23	2.2444922113219455e-11	5.018310931567116e-11	4.628692651239222e-10
14900000	0.004999804363214025	8.682743584515393e-50	3.6469568530220084e-69	1.5749426415233968e-8	9.414342539367124e-16	3.59239220877712e-7	-2.1726186285421465e-21	2.933226315845402e-23	2.2444922113219455e-11	5.018310931567116e-11	4.628692651239222e-10
15000000	0.004999804363214025	8.682743584515393e-50	3.646956853022009e-69	1.5749426415233968e-8	9.414342539367124e-16	3.59239220877712e-7	-2.1726186255234973e-21	2.933226315845402e-23	2.2444922113219455e-11	5.018310931567116e-11	4.628692651239222e-10
15100000	0.004999804363214025	8.682743584515393e-50	3.646956853022009e-69	1.5749426415233968e-8	9.414342539367124e-16	3.59239220877712e-7	-2.172618622504848e-21	2.933226315845402e-23	2.2444922113219455e-11	5.018310931567116e-11	4.628692651239222e-10
15200000	0.004999804363214025	8.682743584515393e-50	3.646956853022009e-69	1.5749426415233968e-8	9.414342539367124e-16	3.59239220877712e-7	-2.172618619486199e-21	2.933226315845402e-23	2.2444922113219455e-11	5.018310931567116e-11	4.628692651239222e-10
15300000	0.004999804363214025	8.682743584515393e-50	3.646956853022009e-69	1.5749426415233968e-8	9.414342539367124e-16	3.59239220877712e-7	-2.1726186164675498e-21	2.933226315845402e-23	2.2444922113219455e-11	5.018310931567116e-11	4.628692651239222e-10
15400000	0.004999804363214025	8.682743584515393e-50	3.646956853022009e-69	1.5749426415233968e-8	9.414342539367124e-16	3.59239220877712e-7	-2.1726186134489006e-21	2.933226315845402e-23	2.2444922113219455e-11	5.018310931567116e-11	4.628692651239222e-10
15500000	0.004999804363214025	8.682743584515393e-50	3.646956853022009e-69	1.5749426415233968e-8	9.414342539367124e-16	3.59239220877712e-7	-2.1726186104302514e-21	2.933226315845402e-23	2.2444922113219455e-11	5.018310931567116e-11	4.628692651239222e-10
15600000	0.004999804363214025	8.682743584515393e-50	3.646956853022009e-69	1.5749426415233968e-8	9.414342539367124e-16	3.59239220877712e-7	-2.1726186074116022e-21	2.933226315845402e-23	2.2444922113219455e-11	5.018310931567116e-11	4.628692651239222e-10
15700000	0.004999804363214025	8.682743584515393e-50	3.646956853022009e-69	1.5749426415233968e-8	9.414342539367124e-16	3.59239220877712e-7	-2.1726186043929527e-21	2.933226315845402e-23	2.2444922113219455e-11	5.018310931567116e-11	4.628692651239222e-10
15800000	0.004999804363214025	8.682743584515393e-50	3.646956853022009e-69	1.5749426415233968e-8	9.414342539367124e-16	3.59239220877712e-7	-2.1726186013743035e-21	2.933226315845402e-23	2.2444922113219455e-11	5.018310931567116e-11	4.628692651239222e-10
15900000	0.004999804363214025	8.682743584515393e-50	3.646956853022009e-69	1.5749426415233968e-8	9.414342539367124e-16	3.59239220877712e-7	-2.1726185983556543e-21	2.933226315845402e-23	2.2444922113219455e-11	5.018310931567116e-11	4.628692651239222e-10
16000000	0.004999804363214026	8.682743584515393e-50	3.646956853022009e-69	1.5749426415233968e-8	9.414342539367124e-16	3.59239220877712e-7	-2.172618595337005e-21	2.933226315845402e-23	2.2444922113219455e-11	5.018310931567116e-11	4.628692651239222e-10
16100000	0.004999804363214026	8.682743584515393e-50	3.646956853022009e-69	1.5749426415233968e-8	9.414342539367124e-16	3.59239220877712e-7	-2.172618592318356e-21	2.933226315845402e-23	2.2444922113219455e-11	5.018310931567116e-11	4.628692651239222e-10
16200000	0.004999804363214026	8.682743584515393e-50	3.646956853022009e-69	1.5749426415233968e-8	9.414342539367124e-16	3.59239220877712e-7	-2.1726185892997068e-21	2.933226315845402e-23	2.2444922113219455e-11	5.018310931567116e-11	4.628692651239222e-10
16300000	0.004999804363214026	8.682743584515393e-50	3.646956853022009e-69	1.5749426415233968e-8	9.414342539367124e-16	3.59239220877712e-7	-2.1726185862810576e-21	2.933226315845402e-23	2.2444922113219455e-11	5.018310931567116e-11	4.628692651239222e-10
16400000	0.004999804363214026	8.682743584515393e-50	3.646956853022009e-69	1.5749426415233968e-8	9.414342539367124e-16	3.5923922087771207e-7	-2.1726185832624084e-21	2.933226315845402e-23	2.2444922113219458e-11	5.018310931567116e-11	4.628692651239222e-10
16500000	0.004999804363214026	8.682743584515393e-50	3.646956853022009e-69	1.5749426415233968e-8	9.414342539367124e-16	3.5923922087771207e-7	-2.172618580243759e-21	2.933226315845402e-23	2.2444922113219458e-11	5.018310931567116e-11	4.628692651239222e-10
16600000	0.004999804363214026	8.682743584515393e-50	3.646956853022009e-69	1.5749426415233968e-8	9.414342539367124e-16	3.5923922087771207e-7	-2.1726185772251097e-21	2.933226315845402e-23	2.2444922113219458e-11	5.018310931567116e-11	4.628692651239222e-10
16700000	0.004999804363214026	8.682743584515393e-50	3.646956853022009e-69	1.5749426415233968e-8	9.414342539367124e-16	3.5923922087771207e-7	-2.1726185742064605e-21	2.933226315845402e-23	2.2444922113219458e-11	5.018310931567116e-11	4.628692651239222e-10
16800000	0.004999804363214026	8.682743584515393e-50	3.646956853022009e-69	1.5749426415233968e-8	9.414342539367124e-16	3.5923922087771207e-7	-2.1726185711878113e-21	2.933226315845402e-23	2.2444922113219458e-11	5.018310931567116e-11	4.628692651239222e-10
16900000	0.004999804363214026	8.682743584515393e-50	3.646956853022009e-69	1.5749426415233968e-8	9.414342539367124e-16	3.5923922087771207e-7	-2.172618568169162e-21	2.933226315845402e-23	2.2444922113219458e-11	5.018310931567116e-11	4.628692651239222e-10
17000000	0.004999804363214026	8.682743584515393e-50	3.646956853022009e-69	1.5749426415233968e-8	9.414342539367124e-16	3.5923922087771207e-7	-2.172618565150513e-21	2.933226315845402e-23	2.2444922113219458e-11	5.0183109315671166e-11	4.628692651239222e-10
17100000	0.004999804363214026	8.682743584515393e-50	3.646956853022009e-69	1.5749426415233968e-8	9.414342539367124e-16	3.5923922087771207e-7	-2.1726185621318638e-21	2.933226315845402e-23	2.2444922113219458e-11	5.0183109315671166e-11	4.628692651239222e-10
17200000	0.004999804363214026	8.682743584515393e-50	3.646956853022009e-69	1.5749426415233968e-8	9.414342539367124e-16	3.5923922087771207e-7	-2.1726185591132146e-21	2.933226315845402e-23	2.2444922113219458e-11	5.0183109315671166e-11	4.628692651239222e-10
17300000	0.004999804363214026	8.682743584515395e-50	3.646956853022009e-69	1.5749426415233968e-8	9.414342539367124e-16	3.5923922087771207e-7	-2.1726185560945654e-21	2.933226315845402e-23	2.2444922113219458e-11	5.0183109315671166e-11	4.628692651239222e-10
17400000	0.004999804363214026	8.682743584515395e-50	3.646956853022009e-69	1.5749426415233968e-8	9.414342539367124e-16	3.5923922087771207e-7	-2.172618553075916e-21	2.933226315845402e-23	2.2444922113219458e-11	5.0183109315671166e-11	4.628692651239222e-10
17500000	0.004999804363214026	8.682743584515395e-50	3.6469568530220094e-69	1.5749426415233968e-8	9.414342539367124e-16	3.5923922087771207e-7	-2.1726185500572667e-21	2.933226315845402e-23	2.2444922113219458e-11	5.0183109315671166e-11	4.628692651239222e-10
17600000	0.004999804363214026	8.682743584515395e-50	3.6469568530220094e-69	1.5749426415233968e-8	9.414342539367124e-16	3.5923922087771207e-7	-2.1726185470386175e-21	2.933226315845402e-23	2.2444922113219458e-11	5.0183109315671166e-11	4.628692651239222e-10
17700000	0.004999804363214026	8.682743584515395e-50	3.6469568530220094e-69	1.5749426415233968e-8	9.414342539367124e-16	3.5923922087771207e-7	-2.1726185440199683e-21	2.933226315845402e-23	2.2444922113219458e-11	5.0183109315671166e-11	4.628692651239222e-10
17800000	0.004999804363214026	8.682743584515395e-50	3.6469568530220094e-69	1.5749426415233968e-8	9.414342539367124e-16	3.5923922087771207e-7	-2.172618541001319e-21	2.933226315845402e-23	2.2444922113219458e-11	5.0183109315671166e-11	4.628692651239222e-10
17900000	0.004999804363214026	8.682743584515395e-50	3.6469568530220094e-69	1.5749426415233968e-8	9.414342539367124e-16	3.5923922087771207e-7	-2.17261853798267e-21	2.933226315845402e-23	2.2444922113219458e-11	5.0183109315671166e-11	4.628692651239222e-10
18000000	0.004999804363214026	8.682743584515395e-50	3.6469568530220094e-69	1.5749426415233968e-8	9.414342539367124e-16	3.5923922087771207e-7	-2.1726185349640208e-21	2.933226315845402e-23	2.2444922113219458e-11	5.0183109315671166e-11	4.628692651239222e-10
18100000	0.004999804363214026	8.682743584515395e-50	3.6469568530220094e-69	1.5749426415233968e-8	9.414342539367124e-16	3.5923922087771207e-7	-2.1726185319453716e-21	2.933226315845402e-23	2.2444922113219458e-11	5.0183109315671166e-11	4.628692651239222e-10
18200000	0.004999804363214026	8.682743584515395e-50	3.6469568530220094e-69	1.5749426415233968e-8	9.414342539367124e-16	3.5923922087771207e-7	-2.172618528926722e-21	2.933226315845402e-23	2.2444922113219458e-11	5.0183109315671166e-11	4.628692651239222e-10
18300000	0.004999804363214026	8.682743584515395e-50	3.6469568530220094e-69	1.5749426415233968e-8	9.414342539367124e-16	3.5923922087771207e-7	-2.172618525908073e-21	2.933226315845402e-23	2.2444922113219458e-11	5.0183109315671166e-11	4.628692651239222e-10
18400000	0.004999804363214026	8.682743584515395e-50	3.6469568530220094e-69	1.5749426415233968e-8	9.414342539367124e-16	3.5923922087771207e-7	-2.1726185228894237e-21	2.933226315845402e-23	2.2444922113219458e-11	5.0183109315671166e-11	4.628692651239222e-10
18500000	0.004999804363214026	8.682743584515395e-50	3.6469568530220094e-69	1.5749426415233968e-8	9.414342539367124e-16	3.5923922087771207e-7	-2.1726185198707745e-21	2.933226315845402e-23	2.2444922113219458e-11	5.0183109315671166e-11	4.628692651239222e-10
18600000	0.004999804363214026	8.682743584515395e-50	3.6469568530220094e-69	1.5749426415233968e-8	9.414342539367124e-16	3.5923922087771207e-7	-2.1726185168521253e-21	2.933226315845402e-23	2.2444922113219458e-11	5.0183109315671166e-11	4.628692651239222e-10
18700000	0.004999804363214026	8.682743584515395e-50	3.6469568530220094e-69	1.5749426415233968e-8	9.414342539367124e-16	3.5923922087771207e-7	-2.172618513833476e-21	2.933226315845402e-23	2.2444922113219458e-11	5.0183109315671166e-11	4.628692651239222e-10
18800000	0.004999804363214026	8.682743584515395e-50	3.6469568530220094e-69	1.5749426415233968e-8	9.414342539367124e-16	3.5923922087771207e-7	-2.172618510814827e-21	2.933226315845402e-23	2.2444922113219458e-11	5.0183109315671166e-11	4.628692651239222e-10
18900000	0.004999804363214026	8.682743584515395e-50	3.6469568530220094e-69	1.5749426415233968e-8	9.414342539367124e-16	3.5923922087771207e-7	-2.1726185077961778e-21	2.933226315845402e-23	2.2444922113219458e-11	5.0183109315671166e-11	4.628692651239222e-10
19000000	0.004999804363214026	8.682743584515395e-50	3.6469568530220094e-69	1.5749426415233968e-8	9.414342539367124e-16	3.5923922087771207e-7	-2.1726185047775282e-21	2.933226315845402e-23	2.2444922113219458e-11	5.0183109315671166e-11	4.628692651239222e-10
19100000	0.004999804363214026	8.682743584515395e-50	3.6469568530220094e-69	1.5749426415233968e-8	9.414342539367124e-16	3.5923922087771207e-7	-2.172618501758879e-21	2.933226315845402e-23	2.2444922113219458e-11	5.0183109315671166e-11	4.628692651239222e-10
19200000	0.004999804363214026	8.682743584515395e-50	3.6469568530220094e-69	1.5749426415233968e-8	9.414342539367124e-16	3.5923922087771207e-7	-2.17261849874023e-21	2.933226315845402e-23	2.2444922113219458e-11	5.0183109315671166e-11	4.628692651239222e-10
19300000	0.004999804363214026	8.682743584515395e-50	3.6469568530220094e-69	1.5749426415233968e-8	9.414342539367124e-16	3.5923922087771207e-7	-2.1726184957215807e-21	2.933226315845402e-23	2.2444922113219458e-11	5.0183109315671166e-11	4.628692651239222e-10
19400000	0.004999804363214026	8.682743584515395e-50	3.6469568530220094e-69	1.5749426415233968e-8	9.414342539367124e-16	3.5923922087771207e-7	-2.1726184927029315e-21	2.933226315845402e-23	2.2444922113219458e-11	5.0183109315671166e-11	4.628692651239222e-10
19500000	0.004999804363214026	8.682743584515395e-50	3.6469568530220094e-69	1.5749426415233968e-8	9.414342539367124e-16	3.5923922087771207e-7	-2.1726184896842823e-21	2.933226315845402e-23	2.2444922113219458e-11	5.0183109315671166e-11	4.628692651239222e-10
19600000	0.004999804363214026	8.682743584515395e-50	3.6469568530220094e-69	1.5749426415233968e-8	9.414342539367124e-16	3.5923922087771207e-7	-2.172618486665633e-21	2.933226315845402e-23	2.2444922113219458e-11	5.0183109315671166e-11	4.628692651239222e-10
19700000	0.004999804363214026	8.682743584515395e-50	3.6469568530220094e-69	1.5749426415233968e-8	9.414342539367124e-16	3.5923922087771207e-7	-2.172618483646984e-21	2.933226315845402e-23	2.2444922113219458e-11	5.0183109315671166e-11	4.628692651239222e-10
19800000	0.004999804363214026	8.682743584515395e-50	3.6469568530220094e-69	1.5749426415233968e-8	9.414342539367124e-16	3.5923922087771207e-7	-2.1726184806283344e-21	2.933226315845402e-23	2.2444922113219458e-11	5.0183109315671166e-11	4.628692651239222e-10
19900000	0.004999804363214026	8.682743584515395e-50	3.6469568530220094e-69	1.5749426415233968e-8	9.414342539367124e-16	3.5923922087771207e-7	-2.1726184776096852e-21	2.933226315845402e-23	2.2444922113219458e-11	5.0183109315671166e-11	4.628692651239222e-10
20000000	0.004999804363214026	8.682743584515395e-50	3.6469568530220094e-69	1.5749426415233968e-8	9.414342539367124e-16	3.5923922087771207e-7	-2.172618474591036e-21	2.933226315845402e-23	2.2444922113219458e-11	5.0183109315671166e-11	4.628692651239222e-10
20100000	0.004999804363214026	8.682743584515395e-50	3.6469568530220094e-69	1.5749426415233968e-8	9.414342539367124e-16	3.5923922087771207e-7	-2.172618471572387e-21	2.933226315845402e-23	2.2444922113219458e-11	5.0183109315671166e-11	4.628692651239222e-10
20200000	0.004999804363214026	8.682743584515395e-50	3.6469568530220094e-69	1.5749426415233968e-8	9.414342539367124e-16	3.5923922087771207e-7	-2.1726184685537377e-21	2.933226315845402e-23	2.2444922113219458e-11	5.0183109315671166e-11	4.628692651239222e-10
20300000	0.004999804363214026	8.682743584515395e-50	3.6469568530220094e-69	1.5749426415233968e-8	9.414342539367124e-16	3.5923922087771207e-7	-2.1726184655350885e-21	2.933226315845402e-23	2.2444922113219458e-11	5.0183109315671166e-11	4.628692651239222e-10
20400000	0.004999804363214026	8.682743584515395e-50	3.6469568530220094e-69	1.5749426415233968e-8	9.414342539367124e-16	3.5923922087771207e-7	-2.1726184625164393e-21	2.933226315845402e-23	2.2444922113219458e-11	5.0183109315671166e-11	4.628692651239222e-10
20500000	0.004999804363214026	8.682743584515395e-50	3.6469568530220094e-69	1.5749426415233968e-8	9.414342539367124e-16	3.5923922087771207e-7	-2.17261845949779e-21	2.933226315845402e-23	2.2444922113219458e-11	5.0183109315671166e-11	4.628692651239222e-10
20600000	0.004999804363214026	8.682743584515395e-50	3.6469568530220094e-69	1.5749426415233968e-8	9.414342539367124e-16	3.5923922087771207e-7	-2.172618456479141e-21	2.933226315845402e-23	2.2444922113219458e-11	5.0183109315671166e-11	4.628692651239222e-10
20700000	0.004999804363214026	8.682743584515395e-50	3.6469568530220094e-69	1.5749426415233968e-8	9.414342539367124e-16	3.5923922087771207e-7	-2.1726184534604914e-21	2.933226315845402e-23	2.2444922113219458e-11	5.0183109315671166e-11	4.628692651239222e-10
20800000	0.004999804363214026	8.682743584515395e-50	3.6469568530220094e-69	1.5749426415233968e-8	9.414342539367124e-16	3.5923922087771207e-7	-2.1726184504418422e-21	2.933226315845402e-23	2.2444922113219458e-11	5.0183109315671166e-11	4.628692651239222e-10
20900000	0.004999804363214026	8.682743584515395e-50	3.6469568530220094e-69	1.5749426415233968e-8	9.414342539367124e-16	3.5923922087771207e-7	-2.172618447423193e-21	2.933226315845402e-23	2.2444922113219458e-11	5.0183109315671166e-11	4.628692651239222e-10
21000000	0.004999804363214026	8.682743584515395e-50	3.6469568530220094e-69	1.5749426415233968e-8	9.414342539367124e-16	3.5923922087771207e-7	-2.172618444404544e-21	2.933226315845402e-23	2.2444922113219458e-11	5.0183109315671166e-11	4.628692651239222e-10
21100000	0.004999804363214026	8.682743584515395e-50	3.6469568530220094e-69	1.5749426415233968e-8	9.414342539367124e-16	3.5923922087771207e-7	-2.1726184413858947e-21	2.933226315845402e-23	2.2444922113219458e-11	5.0183109315671166e-11	4.628692651239222e-10
21200000	0.004999804363214026	8.682743584515395e-50	3.6469568530220094e-69	1.5749426415233968e-8	9.414342539367124e-16	3.5923922087771207e-7	-2.1726184383672455e-21	2.933226315845402e-23	2.2444922113219458e-11	5.0183109315671166e-11	4.628692651239222e-10
21300000	0.004999804363214026	8.682743584515395e-50	3.6469568530220094e-69	1.5749426415233968e-8	9.414342539367124e-16	3.5923922087771207e-7	-2.1726184353485963e-21	2.933226315845402e-23	2.2444922113219458e-11	5.0183109315671166e-11	4.628692651239222e-10
21400000	0.004999804363214026	8.682743584515395e-50	3.6469568530220094e-69	1.5749426415233968e-8	9.414342539367124e-16	3.5923922087771207e-7	-2.172618432329947e-21	2.933226315845402e-23	2.2444922113219458e-11	5.0183109315671166e-11	4.628692651239222e-10
21500000	0.004999804363214026	8.682743584515395e-50	3.6469568530220094e-69	1.5749426415233968e-8	9.414342539367124e-16	3.5923922087771207e-7	-2.1726184293112976e-21	2.933226315845402e-23	2.2444922113219458e-11	5.0183109315671166e-11	4.628692651239222e-10
21600000	0.004999804363214026	8.682743584515395e-50	3.6469568530220094e-69	1.5749426415233968e-8	9.414342539367124e-16	3.5923922087771207e-7	-2.1726184262926484e-21	2.933226315845402e-23	2.2444922113219458e-11	5.0183109315671166e-11	4.628692651239222e-10
21700000	0.004999804363214026	8.682743584515395e-50	3.6469568530220094e-69	1.5749426415233968e-8	9.414342539367124e-16	3.5923922087771207e-7	-2.1726184232739992e-21	2.933226315845402e-23	2.2444922113219458e-11	5.0183109315671166e-11	4.628692651239222e-10
21800000	0.004999804363214026	8.682743584515395e-50	3.6469568530220094e-69	1.5749426415233968e-8	9.414342539367124e-16	3.5923922087771207e-7	-2.17261842025535e-21	2.933226315845402e-23	2.2444922113219458e-11	5.0183109315671166e-11	4.628692651239222e-10
21900000	0.004999804363214026	8.682743584515395e-50	3.6469568530220094e-69	1.5749426415233968e-8	9.414342539367124e-16	3.5923922087771207e-7	-2.172618417236701e-21	2.933226315845402e-23	2.2444922113219458e-11	5.0183109315671166e-11	4.628692651239222e-10
22000000	0.004999804363214026	8.682743584515395e-50	3.6469568530220094e-69	1.5749426415233968e-8	9.414342539367124e-16	3.5923922087771207e-7	-2.1726184142180517e-21	2.933226315845402e-23	2.2444922113219458e-11	5.0183109315671166e-11	4.628692651239222e-10
22100000	0.004999804363214026	8.682743584515395e-50	3.6469568530220094e-69	1.5749426415233968e-8	9.414342539367124e-16	3.5923922087771207e-7	-2.1726184111994025e-21	2.933226315845402e-23	2.2444922113219458e-11	5.0183109315671166e-11	4.628692651239222e-10
22200000	0.004999804363214026	8.682743584515395e-50	3.6469568530220094e-69	1.5749426415233968e-8	9.414342539367124e-16	3.5923922087771207e-7	-2.1726184081807533e-21	2.933226315845402e-23	2.2444922113219458e-11	5.0183109315671166e-11	4.628692651239222e-10
22300000	0.004999804363214026	8.682743584515395e-50	3.6469568530220094e-69	1.5749426415233968e-8	9.414342539367124e-16	3.5923922087771207e-7	-2.1726184051621038e-21	2.933226315845402e-23	2.2444922113219458e-11	5.0183109315671166e-11	4.628692651239222e-10
22400000	0.004999804363214026	8.682743584515395e-50	3.6469568530220094e-69	1.5749426415233968e-8	9.414342539367124e-16	3.5923922087771207e-7	-2.1726184021434546e-21	2.933226315845402e-23	2.2444922113219458e-11	5.0183109315671166e-11	4.628692651239222e-10
22500000	0.004999804363214026	8.682743584515395e-50	3.6469568530220094e-69	1.5749426415233968e-8	9.414342539367124e-16	3.5923922087771207e-7	-2.1726183991248054e-21	2.933226315845402e-23	2.2444922113219458e-11	5.0183109315671166e-11	4.628692651239222e-10
22600000	0.004999804363214026	8.682743584515395e-50	3.6469568530220094e-69	1.5749426415233968e-8	9.414342539367124e-16	3.5923922087771207e-7	-2.1726183961061562e-21	2.933226315845402e-23	2.2444922113219458e-11	5.0183109315671166e-11	4.628692651239222e-10
22700000	0.004999804363214026	8.682743584515395e-50	3.6469568530220094e-69	1.5749426415233968e-8	9.414342539367124e-16	3.5923922087771207e-7	-2.172618393087507e-21	2.933226315845402e-23	2.2444922113219458e-11	5.0183109315671166e-11	4.628692651239222e-10
22800000	0.004999804363214026	8.682743584515397e-50	3.6469568530220094e-69	1.5749426415233968e-8	9.414342539367124e-16	3.5923922087771207e-7	-2.172618390068858e-21	2.933226315845402e-23	2.2444922113219458e-11	5.0183109315671166e-11	4.628692651239222e-10
22900000	0.004999804363214026	8.682743584515397e-50	3.6469568530220094e-69	1.5749426415233968e-8	9.414342539367124e-16	3.5923922087771207e-7	-2.1726183870502087e-21	2.933226315845402e-23	2.2444922113219458e-11	5.0183109315671166e-11	4.628692651239222e-10
23000000	0.004999804363214026	8.682743584515397e-50	3.6469568530220094e-69	1.5749426415233968e-8	9.414342539367124e-16	3.5923922087771207e-7	-2.1726183840315595e-21	2.933226315845402e-23	2.2444922113219458e-11	5.0183109315671166e-11	4.628692651239222e-10
23100000	0.004999804363214026	8.682743584515397e-50	3.6469568530220094e-69	1.5749426415233968e-8	9.414342539367124e-16	3.5923922087771207e-7	-2.1726183810129103e-21	2.933226315845402e-23	2.2444922113219458e-11	5.0183109315671166e-11	4.628692651239222e-10
23200000	0.004999804363214026	8.682743584515397e-50	3.6469568530220094e-69	1.5749426415233968e-8	9.414342539367124e-16	3.5923922087771207e-7	-2.1726183779942608e-21	2.933226315845402e-23	2.2444922113219458e-11	5.0183109315671166e-11	4.628692651239222e-10
23300000	0.004999804363214026	8.682743584515397e-50	3.6469568530220094e-69	1.5749426415233968e-8	9.414342539367124e-16	3.5923922087771207e-7	-2.1726183749756116e-21	2.933226315845402e-23	2.2444922113219458e-11	5.0183109315671166e-11	4.628692651239222e-10
23400000	0.004999804363214026	8.682743584515397e-50	3.6469568530220094e-69	1.5749426415233968e-8	9.414342539367124e-16	3.5923922087771207e-7	-2.1726183719569624e-21	2.933226315845402e-23	2.2444922113219458e-11	5.0183109315671166e-11	4.628692651239222e-10
23500000	0.004999804363214026	8.682743584515397e-50	3.6469568530220094e-69	1.5749426415233968e-8	9.414342539367124e-16	3.5923922087771207e-7	-2.1726183689383132e-21	2.933226315845402e-23	2.2444922113219458e-11	5.0183109315671166e-11	4.628692651239222e-10
23600000	0.004999804363214026	8.682743584515397e-50	3.6469568530220094e-69	1.5749426415233968e-8	9.414342539367124e-16	3.5923922087771207e-7	-2.172618365919664e-21	2.933226315845402e-23	2.2444922113219458e-11	5.0183109315671166e-11	4.628692651239222e-10
23700000	0.004999804363214026	8.682743584515397e-50	3.6469568530220094e-69	1.5749426415233968e-8	9.414342539367124e-16	3.5923922087771207e-7	-2.172618362901015e-21	2.933226315845402e-23	2.2444922113219458e-11	5.0183109315671166e-11	4.628692651239222e-10
23800000	0.004999804363214026	8.682743584515397e-50	3.6469568530220094e-69	1.5749426415233968e-8	9.414342539367124e-16	3.5923922087771207e-7	-2.1726183598823657e-21	2.933226315845402e-23	2.2444922113219458e-11	5.0183109315671166e-11	4.628692651239222e-10
23900000	0.004999804363214026	8.682743584515397e-50	3.6469568530220094e-69	1.5749426415233968e-8	9.414342539367124e-16	3.5923922087771207e-7	-2.1726183568637165e-21	2.933226315845402e-23	2.2444922113219458e-11	5.0183109315671166e-11	4.628692651239222e-10
24000000	0.004999804363214026	8.682743584515397e-50	3.6469568530220094e-69	1.5749426415233968e-8	9.414342539367124e-16	3.5923922087771207e-7	-2.172618353845067e-21	2.933226315845402e-23	2.2444922113219458e-11	5.0183109315671166e-11	4.628692651239222e-10
24100000	0.004999804363214026	8.682743584515397e-50	3.6469568530220094e-69	1.5749426415233968e-8	9.414342539367124e-16	3.5923922087771207e-7	-2.1726183508264178e-21	2.933226315845402e-23	2.2444922113219458e-11	5.0183109315671166e-11	4.628692651239222e-10
24200000	0.004999804363214026	8.682743584515397e-50	3.6469568530220094e-69	1.5749426415233968e-8	9.414342539367124e-16	3.5923922087771207e-7	-2.1726183478077686e-21	2.933226315845402e-23	2.2444922113219458e-11	5.0183109315671166e-11	4.628692651239222e-10
24300000	0.004999804363214026	8.682743584515397e-50	3.6469568530220094e-69	1.5749426415233968e-8	9.414342539367124e-16	3.5923922087771207e-7	-2.1726183447891194e-21	2.933226315845402e-23	2.2444922113219458e-11	5.0183109315671166e-11	4.628692651239222e-10
24400000	0.004999804363214026	8.682743584515397e-50	3.64695685302201e-69	1.5749426415233968e-8	9.414342539367124e-16	3.5923922087771207e-7	-2.1726183417704702e-21	2.933226315845402e-23	2.2444922113219458e-11	5.0183109315671166e-11	4.628692651239222e-10
24500000	0.004999804363214026	8.682743584515397e-50	3.64695685302201e-69	1.5749426415233968e-8	9.414342539367124e-16	3.5923922087771207e-7	-2.172618338751821e-21	2.933226315845402e-23	2.2444922113219458e-11	5.0183109315671166e-11	4.628692651239222e-10
24600000	0.004999804363214026	8.682743584515397e-50	3.64695685302201e-69	1.5749426415233968e-8	9.414342539367124e-16	3.5923922087771207e-7	-2.172618335733172e-21	2.933226315845402e-23	2.2444922113219458e-11	5.0183109315671166e-11	4.628692651239222e-10
24700000	0.004999804363214026	8.682743584515397e-50	3.64695685302201e-69	1.5749426415233968e-8	9.414342539367124e-16	3.5923922087771207e-7	-2.1726183327145227e-21	2.933226315845402e-23	2.2444922113219458e-11	5.0183109315671166e-11	4.628692651239222e-10
24800000	0.004999804363214026	8.682743584515397e-50	3.64695685302201e-69	1.5749426415233968e-8	9.414342539367124e-16	3.5923922087771207e-7	-2.1726183296958735e-21	2.933226315845402e-23	2.2444922113219458e-11	5.0183109315671166e-11	4.628692651239222e-10
24900000	0.004999804363214026	8.682743584515397e-50	3.64695685302201e-69	1.5749426415233968e-8	9.414342539367124e-16	3.5923922087771207e-7	-2.172618326677224e-21	2.933226315845402e-23	2.2444922113219458e-11	5.0183109315671166e-11	4.628692651239222e-10
25000000	0.004999804363214026	8.682743584515397e-50	3.64695685302201e-69	1.5749426415233968e-8	9.414342539367124e-16	3.5923922087771207e-7	-2.1726183236585748e-21	2.933226315845402e-23	2.2444922113219458e-11	5.0183109315671166e-11	4.628692651239222e-10
25100000	0.004999804363214026	8.682743584515397e-50	3.64695685302201e-69	1.5749426415233968e-8	9.414342539367124e-16	3.5923922087771207e-7	-2.1726183206399256e-21	2.933226315845402e-23	2.2444922113219458e-11	5.0183109315671166e-11	4.628692651239222e-10
25200000	0.004999804363214026	8.682743584515397e-50	3.64695685302201e-69	1.5749426415233968e-8	9.414342539367124e-16	3.5923922087771207e-7	-2.1726183176212764e-21	2.933226315845402e-23	2.2444922113219458e-11	5.0183109315671166e-11	4.628692651239222e-10
25300000	0.004999804363214026	8.682743584515397e-50	3.64695685302201e-69	1.5749426415233968e-8	9.414342539367124e-16	3.5923922087771207e-7	-2.1726183146026272e-21	2.933226315845402e-23	2.2444922113219458e-11	5.0183109315671166e-11	4.628692651239222e-10
25400000	0.004999804363214026	8.682743584515397e-50	3.64695685302201e-69	1.5749426415233968e-8	9.414342539367124e-16	3.5923922087771207e-7	-2.172618311583978e-21	2.933226315845402e-23	2.2444922113219458e-11	5.0183109315671166e-11	4.628692651239222e-10
25500000	0.004999804363214026	8.682743584515397e-50	3.64695685302201e-69	1.5749426415233968e-8	9.414342539367124e-16	3.5923922087771207e-7	-2.172618308565329e-21	2.933226315845402e-23	2.2444922113219458e-11	5.0183109315671166e-11	4.628692651239222e-10
25600000	0.004999804363214026	8.682743584515397e-50	3.64695685302201e-69	1.5749426415233968e-8	9.414342539367124e-16	3.5923922087771207e-7	-2.1726183055466797e-21	2.933226315845402e-23	2.2444922113219458e-11	5.0183109315671166e-11	4.628692651239222e-10
25700000	0.004999804363214026	8.682743584515397e-50	3.64695685302201e-69	1.5749426415233968e-8	9.414342539367124e-16	3.5923922087771207e-7	-2.17261830252803e-21	2.933226315845402e-23	2.2444922113219458e-11	5.0183109315671166e-11	4.628692651239222e-10
25800000	0.004999804363214026	8.682743584515397e-50	3.64695685302201e-69	1.5749426415233968e-8	9.414342539367124e-16	3.5923922087771207e-7	-2.172618299509381e-21	2.933226315845402e-23	2.2444922113219458e-11	5.0183109315671166e-11	4.628692651239222e-10
25900000	0.004999804363214026	8.682743584515397e-50	3.64695685302201e-69	1.5749426415233968e-8	9.414342539367124e-16	3.5923922087771207e-7	-2.1726182964907318e-21	2.933226315845402e-23	2.2444922113219458e-11	5.0183109315671166e-11	4.628692651239222e-10
26000000	0.004999804363214026	8.682743584515397e-50	3.64695685302201e-69	1.5749426415233968e-8	9.414342539367124e-16	3.5923922087771207e-7	-2.1726182934720826e-21	2.933226315845402e-23	2.2444922113219458e-11	5.0183109315671166e-11	4.628692651239222e-10
26100000	0.004999804363214026	8.682743584515397e-50	3.64695685302201e-69	1.5749426415233968e-8	9.414342539367124e-16	3.5923922087771207e-7	-2.1726182904534334e-21	2.933226315845402e-23	2.2444922113219458e-11	5.0183109315671166e-11	4.628692651239222e-10
26200000	0.004999804363214026	8.682743584515397e-50	3.64695685302201e-69	1.5749426415233968e-8	9.414342539367124e-16	3.5923922087771207e-7	-2.1726182874347842e-21	2.933226315845402e-23	2.2444922113219458e-11	5.0183109315671166e-11	4.628692651239222e-10
26300000	0.004999804363214026	8.682743584515397e-50	3.64695685302201e-69	1.5749426415233968e-8	9.414342539367124e-16	3.5923922087771207e-7	-2.172618284416135e-21	2.933226315845402e-23	2.2444922113219458e-11	5.0183109315671166e-11	4.628692651239222e-10
26400000	0.004999804363214026	8.682743584515397e-50	3.64695685302201e-69	1.5749426415233968e-8	9.414342539367124e-16	3.5923922087771207e-7	-2.172618281397486e-21	2.933226315845402e-23	2.2444922113219458e-11	5.0183109315671166e-11	4.628692651239222e-10
26500000	0.004999804363214026	8.682743584515397e-50	3.64695685302201e-69	1.5749426415233968e-8	9.414342539367124e-16	3.5923922087771207e-7	-2.1726182783788363e-21	2.933226315845402e-23	2.2444922113219458e-11	5.0183109315671166e-11	4.628692651239222e-10
26600000	0.004999804363214026	8.682743584515397e-50	3.64695685302201e-69	1.5749426415233968e-8	9.414342539367124e-16	3.5923922087771207e-7	-2.172618275360187e-21	2.933226315845402e-23	2.2444922113219458e-11	5.0183109315671166e-11	4.628692651239222e-10
26700000	0.004999804363214026	8.682743584515397e-50	3.64695685302201e-69	1.5749426415233968e-8	9.414342539367124e-16	3.5923922087771207e-7	-2.172618272341538e-21	2.933226315845402e-23	2.2444922113219458e-11	5.0183109315671166e-11	4.628692651239222e-10
26800000	0.004999804363214026	8.682743584515397e-50	3.64695685302201e-69	1.5749426415233968e-8	9.414342539367124e-16	3.5923922087771207e-7	-2.1726182693228888e-21	2.933226315845402e-23	2.2444922113219458e-11	5.0183109315671166e-11	4.628692651239222e-10
26900000	0.004999804363214026	8.682743584515397e-50	3.64695685302201e-69	1.5749426415233968e-8	9.414342539367124e-16	3.5923922087771207e-7	-2.1726182663042396e-21	2.933226315845402e-23	2.2444922113219458e-11	5.0183109315671166e-11	4.628692651239222e-10
27000000	0.004999804363214026	8.682743584515397e-50	3.64695685302201e-69	1.5749426415233968e-8	9.414342539367124e-16	3.5923922087771207e-7	-2.1726182632855904e-21	2.933226315845402e-23	2.2444922113219458e-11	5.0183109315671166e-11	4.628692651239222e-10
27100000	0.004999804363214026	8.682743584515399e-50	3.64695685302201e-69	1.5749426415233968e-8	9.414342539367124e-16	3.5923922087771207e-7	-2.1726182602669412e-21	2.933226315845402e-23	2.2444922113219458e-11	5.0183109315671166e-11	4.628692651239222e-10
27200000	0.004999804363214026	8.682743584515399e-50	3.64695685302201e-69	1.5749426415233968e-8	9.414342539367124e-16	3.5923922087771207e-7	-2.172618257248292e-21	2.933226315845402e-23	2.2444922113219458e-11	5.0183109315671166e-11	4.628692651239222e-10
27300000	0.004999804363214026	8.682743584515399e-50	3.64695685302201e-69	1.5749426415233968e-8	9.414342539367124e-16	3.5923922087771207e-7	-2.172618254229643e-21	2.933226315845402e-23	2.2444922113219458e-11	5.0183109315671166e-11	4.628692651239222e-10
27400000	0.004999804363214026	8.682743584515399e-50	3.64695685302201e-69	1.5749426415233968e-8	9.414342539367124e-16	3.5923922087771207e-7	-2.1726182512109933e-21	2.933226315845402e-23	2.2444922113219458e-11	5.0183109315671166e-11	4.628692651239222e-10
27500000	0.004999804363214026	8.682743584515399e-50	3.64695685302201e-69	1.5749426415233968e-8	9.414342539367124e-16	3.5923922087771207e-7	-2.172618248192344e-21	2.933226315845402e-23	2.2444922113219458e-11	5.0183109315671166e-11	4.628692651239222e-10
27600000	0.004999804363214026	8.682743584515399e-50	3.64695685302201e-69	1.5749426415233968e-8	9.414342539367124e-16	3.5923922087771207e-7	-2.172618245173695e-21	2.933226315845402e-23	2.2444922113219458e-11	5.0183109315671166e-11	4.628692651239222e-10
27700000	0.004999804363214026	8.682743584515399e-50	3.64695685302201e-69	1.5749426415233968e-8	9.414342539367124e-16	3.5923922087771207e-7	-2.1726182421550458e-21	2.933226315845402e-23	2.2444922113219458e-11	5.0183109315671166e-11	4.628692651239222e-10
27800000	0.004999804363214026	8.682743584515399e-50	3.64695685302201e-69	1.5749426415233968e-8	9.414342539367124e-16	3.5923922087771207e-7	-2.1726182391363966e-21	2.933226315845402e-23	2.2444922113219458e-11	5.0183109315671166e-11	4.628692651239222e-10
27900000	0.004999804363214026	8.682743584515399e-50	3.64695685302201e-69	1.5749426415233968e-8	9.414342539367124e-16	3.5923922087771207e-7	-2.1726182361177474e-21	2.933226315845402e-23	2.2444922113219458e-11	5.0183109315671166e-11	4.628692651239222e-10
28000000	0.004999804363214026	8.682743584515399e-50	3.64695685302201e-69	1.5749426415233968e-8	9.414342539367124e-16	3.5923922087771207e-7	-2.1726182330990982e-21	2.933226315845402e-23	2.2444922113219458e-11	5.0183109315671166e-11	4.628692651239222e-10
28100000	0.004999804363214026	8.682743584515399e-50	3.64695685302201e-69	1.5749426415233968e-8	9.414342539367124e-16	3.5923922087771207e-7	-2.172618230080449e-21	2.933226315845402e-23	2.2444922113219458e-11	5.0183109315671166e-11	4.628692651239222e-10
28200000	0.004999804363214026	8.682743584515399e-50	3.64695685302201e-69	1.5749426415233968e-8	9.414342539367124e-16	3.5923922087771207e-7	-2.1726182270617995e-21	2.933226315845402e-23	2.2444922113219458e-11	5.0183109315671166e-11	4.628692651239222e-10
28300000	0.004999804363214026	8.682743584515399e-50	3.64695685302201e-69	1.5749426415233968e-8	9.414342539367124e-16	3.5923922087771207e-7	-2.1726182240431503e-21	2.933226315845402e-23	2.2444922113219458e-11	5.0183109315671166e-11	4.628692651239222e-10
28400000	0.004999804363214026	8.682743584515399e-50	3.64695685302201e-69	1.5749426415233968e-8	9.414342539367124e-16	3.5923922087771207e-7	-2.172618221024501e-21	2.933226315845402e-23	2.2444922113219458e-11	5.0183109315671166e-11	4.628692651239222e-10
28500000	0.004999804363214026	8.682743584515399e-50	3.64695685302201e-69	1.5749426415233968e-8	9.414342539367124e-16	3.5923922087771207e-7	-2.172618218005852e-21	2.933226315845402e-23	2.2444922113219458e-11	5.0183109315671166e-11	4.628692651239222e-10
28600000	0.004999804363214026	8.682743584515399e-50	3.64695685302201e-69	1.5749426415233968e-8	9.414342539367124e-16	3.5923922087771207e-7	-2.1726182149872028e-21	2.933226315845402e-23	2.2444922113219458e-11	5.0183109315671166e-11	4.628692651239222e-10
28700000	0.004999804363214026	8.682743584515399e-50	3.64695685302201e-69	1.5749426415233968e-8	9.414342539367124e-16	3.5923922087771207e-7	-2.1726182119685536e-21	2.933226315845402e-23	2.2444922113219458e-11	5.0183109315671166e-11	4.628692651239222e-10
28800000	0.004999804363214026	8.682743584515399e-50	3.64695685302201e-69	1.5749426415233968e-8	9.414342539367124e-16	3.5923922087771207e-7	-2.1726182089499044e-21	2.933226315845402e-23	2.2444922113219458e-11	5.0183109315671166e-11	4.628692651239222e-10
28900000	0.004999804363214026	8.682743584515399e-50	3.64695685302201e-69	1.5749426415233968e-8	9.414342539367124e-16	3.5923922087771207e-7	-2.1726182059312552e-21	2.933226315845402e-23	2.2444922113219458e-11	5.0183109315671166e-11	4.628692651239222e-10
29000000	0.004999804363214026	8.682743584515399e-50	3.64695685302201e-69	1.5749426415233968e-8	9.414342539367124e-16	3.5923922087771207e-7	-2.1726182029126057e-21	2.933226315845402e-23	2.2444922113219458e-11	5.0183109315671166e-11	4.628692651239222e-10
29100000	0.004999804363214026	8.682743584515399e-50	3.64695685302201e-69	1.5749426415233968e-8	9.414342539367124e-16	3.5923922087771207e-7	-2.1726181998939565e-21	2.933226315845402e-23	2.2444922113219458e-11	5.0183109315671166e-11	4.628692651239222e-10
29200000	0.004999804363214026	8.682743584515399e-50	3.64695685302201e-69	1.5749426415233968e-8	9.414342539367124e-16	3.5923922087771207e-7	-2.1726181968753073e-21	2.933226315845402e-23	2.2444922113219458e-11	5.0183109315671166e-11	4.628692651239222e-10
29300000	0.004999804363214026	8.682743584515399e-50	3.64695685302201e-69	1.5749426415233968e-8	9.414342539367124e-16	3.5923922087771207e-7	-2.172618193856658e-21	2.933226315845402e-23	2.2444922113219458e-11	5.0183109315671166e-11	4.628692651239222e-10
29400000	0.004999804363214026	8.682743584515399e-50	3.64695685302201e-69	1.5749426415233968e-8	9.414342539367124e-16	3.5923922087771207e-7	-2.172618190838009e-21	2.933226315845402e-23	2.2444922113219458e-11	5.0183109315671166e-11	4.628692651239222e-10
29500000	0.004999804363214026	8.682743584515399e-50	3.64695685302201e-69	1.5749426415233968e-8	9.414342539367124e-16	3.5923922087771207e-7	-2.1726181878193598e-21	2.933226315845402e-23	2.2444922113219458e-11	5.0183109315671166e-11	4.628692651239222e-10
29600000	0.004999804363214026	8.682743584515399e-50	3.64695685302201e-69	1.5749426415233968e-8	9.414342539367124e-16	3.5923922087771207e-7	-2.1726181848007106e-21	2.933226315845402e-23	2.2444922113219458e-11	5.0183109315671166e-11	4.628692651239222e-10
29700000	0.004999804363214026	8.682743584515399e-50	3.64695685302201e-69	1.5749426415233968e-8	9.414342539367124e-16	3.5923922087771207e-7	-2.1726181817820614e-21	2.933226315845402e-23	2.2444922113219458e-11	5.0183109315671166e-11	4.628692651239222e-10
29800000	0.004999804363214026	8.682743584515399e-50	3.64695685302201e-69	1.5749426415233968e-8	9.414342539367124e-16	3.5923922087771207e-7	-2.172618178763412e-21	2.933226315845402e-23	2.2444922113219458e-11	5.0183109315671166e-11	4.628692651239222e-10
29900000	0.004999804363214026	8.682743584515399e-50	3.64695685302201e-69	1.5749426415233968e-8	9.414342539367124e-16	3.5923922087771207e-7	-2.1726181757447627e-21	2.933226315845402e-23	2.2444922113219458e-11	5.0183109315671166e-11	4.628692651239222e-10
30000000	0.004999804363214026	8.682743584515399e-50	3.64695685302201e-69	1.5749426415233968e-8	9.414342539367124e-16	3.5923922087771207e-7	-2.1726181727261135e-21	2.933226315845402e-23	2.2444922113219458e-11	5.0183109315671166e-11	4.628692651239222e-10
30100000	0.004999804363214026	8.682743584515399e-50	3.64695685302201e-69	1.5749426415233968e-8	9.414342539367124e-16	3.5923922087771207e-7	-2.1726181697074643e-21	2.933226315845402e-23	2.2444922113219458e-11	5.0183109315671166e-11	4.628692651239222e-10
30200000	0.004999804363214026	8.682743584515399e-50	3.64695685302201e-69	1.5749426415233968e-8	9.414342539367124e-16	3.5923922087771207e-7	-2.172618166688815e-21	2.933226315845402e-23	2.2444922113219458e-11	5.0183109315671166e-11	4.628692651239222e-10
30300000	0.004999804363214026	8.682743584515399e-50	3.64695685302201e-69	1.5749426415233968e-8	9.414342539367124e-16	3.5923922087771207e-7	-2.172618163670166e-21	2.933226315845402e-23	2.2444922113219458e-11	5.0183109315671166e-11	4.628692651239222e-10
30400000	0.004999804363214026	8.682743584515399e-50	3.64695685302201e-69	1.5749426415233968e-8	9.414342539367124e-16	3.5923922087771207e-7	-2.1726181606515168e-21	2.933226315845402e-23	2.2444922113219458e-11	5.0183109315671166e-11	4.628692651239222e-10
30500000	0.004999804363214026	8.682743584515399e-50	3.64695685302201e-69	1.5749426415233968e-8	9.414342539367124e-16	3.5923922087771207e-7	-2.1726181576328676e-21	2.933226315845402e-23	2.2444922113219458e-11	5.0183109315671166e-11	4.628692651239222e-10
30600000	0.004999804363214026	8.682743584515399e-50	3.64695685302201e-69	1.5749426415233968e-8	9.414342539367124e-16	3.5923922087771207e-7	-2.1726181546142184e-21	2.933226315845402e-23	2.2444922113219458e-11	5.0183109315671166e-11	4.628692651239222e-10
30700000	0.004999804363214026	8.682743584515399e-50	3.64695685302201e-69	1.5749426415233968e-8	9.414342539367124e-16	3.5923922087771207e-7	-2.172618151595569e-21	2.933226315845402e-23	2.2444922113219458e-11	5.0183109315671166e-11	4.628692651239222e-10
30800000	0.004999804363214026	8.682743584515399e-50	3.64695685302201e-69	1.5749426415233968e-8	9.414342539367124e-16	3.5923922087771207e-7	-2.1726181485769197e-21	2.933226315845402e-23	2.2444922113219458e-11	5.0183109315671166e-11	4.628692651239222e-10
30900000	0.004999804363214026	8.682743584515399e-50	3.64695685302201e-69	1.5749426415233968e-8	9.414342539367124e-16	3.5923922087771207e-7	-2.1726181455582705e-21	2.933226315845402e-23	2.2444922113219458e-11	5.0183109315671166e-11	4.628692651239222e-10
31000000	0.004999804363214026	8.682743584515399e-50	3.64695685302201e-69	1.5749426415233968e-8	9.414342539367124e-16	3.5923922087771207e-7	-2.1726181425396213e-21	2.933226315845402e-23	2.2444922113219458e-11	5.0183109315671166e-11	4.628692651239222e-10
31100000	0.004999804363214026	8.682743584515399e-50	3.64695685302201e-69	1.5749426415233968e-8	9.414342539367124e-16	3.5923922087771207e-7	-2.172618139520972e-21	2.933226315845402e-23	2.2444922113219458e-11	5.0183109315671166e-11	4.628692651239222e-10
31200000	0.004999804363214026	8.682743584515399e-50	3.64695685302201e-69	1.5749426415233968e-8	9.414342539367124e-16	3.5923922087771207e-7	-2.172618136502323e-21	2.933226315845402e-23	2.2444922113219458e-11	5.0183109315671166e-11	4.628692651239222e-10
31300000	0.004999804363214026	8.682743584515399e-50	3.64695685302201e-69	1.5749426415233968e-8	9.414342539367124e-16	3.5923922087771207e-7	-2.1726181334836738e-21	2.933226315845402e-23	2.2444922113219458e-11	5.0183109315671166e-11	4.628692651239222e-10
31400000	0.004999804363214026	8.682743584515399e-50	3.64695685302201e-69	1.5749426415233968e-8	9.414342539367124e-16	3.5923922087771207e-7	-2.1726181304650246e-21	2.933226315845402e-23	2.2444922113219458e-11	5.0183109315671166e-11	4.628692651239222e-10
31500000	0.004999804363214026	8.682743584515399e-50	3.64695685302201e-69	1.5749426415233968e-8	9.414342539367124e-16	3.5923922087771207e-7	-2.172618127446375e-21	2.933226315845402e-23	2.2444922113219458e-11	5.0183109315671166e-11	4.628692651239222e-10
31600000	0.004999804363214026	8.682743584515399e-50	3.64695685302201e-69	1.5749426415233968e-8	9.414342539367124e-16	3.5923922087771207e-7	-2.172618124427726e-21	2.933226315845402e-23	2.2444922113219458e-11	5.0183109315671166e-11	4.628692651239222e-10
31700000	0.004999804363214026	8.682743584515399e-50	3.64695685302201e-69	1.5749426415233968e-8	9.414342539367124e-16	3.5923922087771207e-7	-2.1726181214090767e-21	2.933226315845402e-23	2.2444922113219458e-11	5.0183109315671166e-11	4.628692651239222e-10
31800000	0.004999804363214026	8.682743584515399e-50	3.64695685302201e-69	1.5749426415233968e-8	9.414342539367124e-16	3.5923922087771207e-7	-2.1726181183904275e-21	2.933226315845402e-23	2.2444922113219458e-11	5.0183109315671166e-11	4.628692651239222e-10
31900000	0.004999804363214026	8.682743584515399e-50	3.64695685302201e-69	1.5749426415233968e-8	9.414342539367124e-16	3.5923922087771207e-7	-2.1726181153717783e-21	2.933226315845402e-23	2.2444922113219458e-11	5.0183109315671166e-11	4.628692651239222e-10
32000000	0.004999804363214026	8.682743584515399e-50	3.64695685302201e-69	1.5749426415233968e-8	9.414342539367124e-16	3.5923922087771207e-7	-2.172618112353129e-21	2.933226315845402e-23	2.2444922113219458e-11	5.0183109315671166e-11	4.628692651239222e-10
32100000	0.004999804363214026	8.682743584515399e-50	3.64695685302201e-69	1.5749426415233968e-8	9.414342539367124e-16	3.5923922087771207e-7	-2.17261810933448e-21	2.933226315845402e-23	2.2444922113219458e-11	5.0183109315671166e-11	4.628692651239222e-10
32200000	0.004999804363214026	8.682743584515399e-50	3.64695685302201e-69	1.5749426415233968e-8	9.414342539367124e-16	3.5923922087771207e-7	-2.1726181063158308e-21	2.933226315845402e-23	2.2444922113219458e-11	5.0183109315671166e-11	4.628692651239222e-10
32300000	0.004999804363214026	8.682743584515399e-50	3.64695685302201e-69	1.5749426415233968e-8	9.414342539367124e-16	3.5923922087771207e-7	-2.1726181032971812e-21	2.933226315845402e-23	2.2444922113219458e-11	5.0183109315671166e-11	4.628692651239222e-10
32400000	0.004999804363214026	8.682743584515399e-50	3.64695685302201e-69	1.5749426415233968e-8	9.414342539367124e-16	3.5923922087771207e-7	-2.172618100278532e-21	2.933226315845402e-23	2.2444922113219458e-11	5.0183109315671166e-11	4.628692651239222e-10
32500000	0.004999804363214026	8.682743584515399e-50	3.64695685302201e-69	1.5749426415233968e-8	9.414342539367124e-16	3.5923922087771207e-7	-2.172618097259883e-21	2.933226315845402e-23	2.2444922113219458e-11	5.0183109315671166e-11	4.628692651239222e-10
32600000	0.004999804363214026	8.682743584515399e-50	3.64695685302201e-69	1.5749426415233968e-8	9.414342539367124e-16	3.5923922087771207e-7	-2.1726180942412337e-21	2.933226315845402e-23	2.2444922113219458e-11	5.0183109315671166e-11	4.628692651239222e-10
32700000	0.004999804363214026	8.682743584515399e-50	3.64695685302201e-69	1.5749426415233968e-8	9.414342539367124e-16	3.5923922087771207e-7	-2.1726180912225845e-21	2.933226315845402e-23	2.2444922113219458e-11	5.0183109315671166e-11	4.628692651239222e-10
32800000	0.004999804363214026	8.682743584515399e-50	3.64695685302201e-69	1.5749426415233968e-8	9.414342539367124e-16	3.5923922087771207e-7	-2.1726180882039353e-21	2.933226315845402e-23	2.2444922113219458e-11	5.0183109315671166e-11	4.628692651239222e-10
32900000	0.004999804363214026	8.682743584515399e-50	3.64695685302201e-69	1.5749426415233968e-8	9.414342539367124e-16	3.5923922087771207e-7	-2.172618085185286e-21	2.933226315845402e-23	2.2444922113219458e-11	5.0183109315671166e-11	4.628692651239222e-10
33000000	0.004999804363214026	8.682743584515399e-50	3.64695685302201e-69	1.5749426415233968e-8	9.414342539367124e-16	3.5923922087771207e-7	-2.172618082166637e-21	2.933226315845402e-23	2.2444922113219458e-11	5.0183109315671166e-11	4.628692651239222e-10
33100000	0.004999804363214026	8.682743584515399e-50	3.64695685302201e-69	1.5749426415233968e-8	9.414342539367124e-16	3.5923922087771207e-7	-2.1726180791479878e-21	2.933226315845402e-23	2.2444922113219458e-11	5.0183109315671166e-11	4.628692651239222e-10
33200000	0.004999804363214026	8.682743584515399e-50	3.64695685302201e-69	1.5749426415233968e-8	9.414342539367124e-16	3.5923922087771207e-7	-2.1726180761293382e-21	2.933226315845402e-23	2.2444922113219458e-11	5.0183109315671166e-11	4.628692651239222e-10
33300000	0.004999804363214026	8.682743584515399e-50	3.64695685302201e-69	1.5749426415233968e-8	9.414342539367124e-16	3.5923922087771207e-7	-2.172618073110689e-21	2.933226315845402e-23	2.2444922113219458e-11	5.0183109315671166e-11	4.628692651239222e-10
33400000	0.004999804363214026	8.682743584515399e-50	3.64695685302201e-69	1.5749426415233968e-8	9.414342539367124e-16	3.5923922087771207e-7	-2.17261807009204e-21	2.933226315845402e-23	2.2444922113219458e-11	5.0183109315671166e-11	4.628692651239222e-10
33500000	0.004999804363214026	8.682743584515399e-50	3.64695685302201e-69	1.5749426415233968e-8	9.414342539367124e-16	3.5923922087771207e-7	-2.1726180670733907e-21	2.933226315845402e-23	2.2444922113219458e-11	5.0183109315671166e-11	4.628692651239222e-10
33600000	0.004999804363214026	8.682743584515399e-50	3.64695685302201e-69	1.5749426415233968e-8	9.414342539367124e-16	3.5923922087771207e-7	-2.1726180640547415e-21	2.933226315845402e-23	2.2444922113219458e-11	5.0183109315671166e-11	4.628692651239222e-10
33700000	0.004999804363214026	8.682743584515399e-50	3.64695685302201e-69	1.5749426415233968e-8	9.414342539367124e-16	3.5923922087771207e-7	-2.1726180610360923e-21	2.933226315845402e-23	2.2444922113219458e-11	5.0183109315671166e-11	4.628692651239222e-10
33800000	0.004999804363214026	8.682743584515399e-50	3.64695685302201e-69	1.5749426415233968e-8	9.414342539367124e-16	3.5923922087771207e-7	-2.172618058017443e-21	2.933226315845402e-23	2.2444922113219458e-11	5.0183109315671166e-11	4.628692651239222e-10
33900000	0.004999804363214026	8.682743584515399e-50	3.64695685302201e-69	1.5749426415233968e-8	9.414342539367124e-16	3.5923922087771207e-7	-2.172618054998794e-21	2.933226315845402e-23	2.2444922113219458e-11	5.0183109315671166e-11	4.628692651239222e-10
34000000	0.004999804363214026	8.682743584515399e-50	3.64695685302201e-69	1.5749426415233968e-8	9.414342539367124e-16	3.5923922087771207e-7	-2.1726180519801444e-21	2.933226315845402e-23	2.2444922113219458e-11	5.0183109315671166e-11	4.628692651239222e-10
34100000	0.004999804363214026	8.682743584515399e-50	3.64695685302201e-69	1.5749426415233968e-8	9.414342539367124e-16	3.5923922087771207e-7	-2.1726180489614952e-21	2.933226315845402e-23	2.2444922113219458e-11	5.0183109315671166e-11	4.628692651239222e-10
34200000	0.004999804363214026	8.682743584515399e-50	3.64695685302201e-69	1.5749426415233968e-8	9.414342539367124e-16	3.5923922087771207e-7	-2.172618045942846e-21	2.933226315845402e-23	2.2444922113219458e-11	5.0183109315671166e-11	4.628692651239222e-10
34300000	0.004999804363214026	8.682743584515399e-50	3.64695685302201e-69	1.5749426415233968e-8	9.414342539367124e-16	3.5923922087771207e-7	-2.172618042924197e-21	2.933226315845402e-23	2.2444922113219458e-11	5.0183109315671166e-11	4.628692651239222e-10
34400000	0.004999804363214026	8.682743584515399e-50	3.64695685302201e-69	1.5749426415233968e-8	9.414342539367124e-16	3.5923922087771207e-7	-2.1726180399055477e-21	2.933226315845402e-23	2.2444922113219458e-11	5.0183109315671166e-11	4.628692651239222e-10
34500000	0.004999804363214026	8.682743584515399e-50	3.64695685302201e-69	1.5749426415233968e-8	9.414342539367124e-16	3.5923922087771207e-7	-2.1726180368868985e-21	2.933226315845402e-23	2.2444922113219458e-11	5.0183109315671166e-11	4.628692651239222e-10
34600000	0.004999804363214026	8.682743584515399e-50	3.64695685302201e-69	1.5749426415233968e-8	9.414342539367124e-16	3.5923922087771207e-7	-2.1726180338682493e-21	2.933226315845402e-23	2.2444922113219458e-11	5.0183109315671166e-11	4.628692651239222e-10
34700000	0.004999804363214026	8.682743584515399e-50	3.64695685302201e-69	1.5749426415233968e-8	9.414342539367124e-16	3.5923922087771207e-7	-2.1726180308496e-21	2.933226315845402e-23	2.2444922113219458e-11	5.0183109315671166e-11	4.628692651239222e-10
34800000	0.004999804363214026	8.682743584515399e-50	3.64695685302201e-69	1.5749426415233968e-8	9.414342539367124e-16	3.5923922087771207e-7	-2.172618027830951e-21	2.933226315845402e-23	2.2444922113219458e-11	5.0183109315671166e-11	4.628692651239222e-10
34900000	0.004999804363214026	8.682743584515399e-50	3.64695685302201e-69	1.5749426415233968e-8	9.414342539367124e-16	3.5923922087771207e-7	-2.1726180248123014e-21	2.933226315845402e-23	2.2444922113219458e-11	5.0183109315671166e-11	4.628692651239222e-10
35000000	0.004999804363214026	8.682743584515399e-50	3.64695685302201e-69	1.5749426415233968e-8	9.414342539367124e-16	3.5923922087771207e-7	-2.1726180217936522e-21	2.933226315845402e-23	2.2444922113219458e-11	5.0183109315671166e-11	4.628692651239222e-10
35100000	0.004999804363214026	8.682743584515399e-50	3.64695685302201e-69	1.5749426415233968e-8	9.414342539367124e-16	3.5923922087771207e-7	-2.172618018775003e-21	2.933226315845402e-23	2.2444922113219458e-11	5.0183109315671166e-11	4.628692651239222e-10
35200000	0.004999804363214026	8.682743584515399e-50	3.64695685302201e-69	1.5749426415233968e-8	9.414342539367124e-16	3.5923922087771207e-7	-2.172618015756354e-21	2.933226315845402e-23	2.2444922113219458e-11	5.0183109315671166e-11	4.628692651239222e-10
35300000	0.004999804363214026	8.682743584515399e-50	3.64695685302201e-69	1.5749426415233968e-8	9.414342539367124e-16	3.5923922087771207e-7	-2.1726180127377047e-21	2.933226315845402e-23	2.2444922113219458e-11	5.0183109315671166e-11	4.628692651239222e-10
35400000	0.004999804363214026	8.682743584515399e-50	3.64695685302201e-69	1.5749426415233968e-8	9.414342539367124e-16	3.5923922087771207e-7	-2.1726180097190555e-21	2.933226315845402e-23	2.2444922113219458e-11	5.0183109315671166e-11	4.628692651239222e-10
35500000	0.004999804363214026	8.682743584515399e-50	3.64695685302201e-69	1.5749426415233968e-8	9.414342539367124e-16	3.5923922087771207e-7	-2.1726180067004063e-21	2.933226315845402e-23	2.2444922113219458e-11	5.0183109315671166e-11	4.628692651239222e-10
35600000	0.004999804363214026	8.682743584515399e-50	3.6469568530220094e-69	1.5749426415233968e-8	9.414342539367124e-16	3.5923922087771207e-7	-2.172618003681757e-21	2.933226315845402e-23	2.2444922113219458e-11	5.0183109315671166e-11	4.628692651239222e-10
35700000	0.004999804363214026	8.682743584515399e-50	3.6469568530220094e-69	1.5749426415233968e-8	9.414342539367124e-16	3.5923922087771207e-7	-2.1726180006631076e-21	2.933226315845402e-23	2.2444922113219458e-11	5.0183109315671166e-11	4.628692651239222e-10
35800000	0.004999804363214026	8.682743584515399e-50	3.6469568530220094e-69	1.5749426415233968e-8	9.414342539367124e-16	3.5923922087771207e-7	-2.1726179976444584e-21	2.933226315845402e-23	2.2444922113219458e-11	5.0183109315671166e-11	4.628692651239222e-10
35900000	0.004999804363214026	8.682743584515399e-50	3.6469568530220094e-69	1.5749426415233968e-8	9.414342539367124e-16	3.5923922087771207e-7	-2.1726179946258092e-21	2.933226315845402e-23	2.2444922113219458e-11	5.0183109315671166e-11	4.628692651239222e-10
36000000	0.004999804363214026	8.682743584515399e-50	3.6469568530220094e-69	1.5749426415233968e-8	9.414342539367124e-16	3.5923922087771207e-7	-2.17261799160716e-21	2.933226315845402e-23	2.2444922113219458e-11	5.0183109315671166e-11	4.628692651239222e-10
36100000	0.004999804363214026	8.682743584515399e-50	3.6469568530220094e-69	1.5749426415233968e-8	9.414342539367124e-16	3.5923922087771207e-7	-2.172617988588511e-21	2.933226315845402e-23	2.2444922113219458e-11	5.0183109315671166e-11	4.628692651239222e-10
36200000	0.004999804363214026	8.682743584515399e-50	3.6469568530220094e-69	1.5749426415233968e-8	9.414342539367124e-16	3.5923922087771207e-7	-2.1726179855698617e-21	2.933226315845402e-23	2.2444922113219458e-11	5.0183109315671166e-11	4.628692651239222e-10
36300000	0.004999804363214026	8.682743584515399e-50	3.6469568530220094e-69	1.5749426415233968e-8	9.414342539367124e-16	3.5923922087771207e-7	-2.1726179825512125e-21	2.933226315845402e-23	2.2444922113219458e-11	5.0183109315671166e-11	4.628692651239222e-10
36400000	0.004999804363214026	8.682743584515399e-50	3.6469568530220094e-69	1.5749426415233968e-8	9.414342539367124e-16	3.5923922087771207e-7	-2.1726179795325633e-21	2.933226315845402e-23	2.2444922113219458e-11	5.0183109315671166e-11	4.628692651239222e-10
36500000	0.004999804363214026	8.682743584515399e-50	3.6469568530220094e-69	1.5749426415233968e-8	9.414342539367124e-16	3.5923922087771207e-7	-2.1726179765139138e-21	2.933226315845402e-23	2.2444922113219458e-11	5.0183109315671166e-11	4.628692651239222e-10
36600000	0.004999804363214026	8.682743584515399e-50	3.6469568530220094e-69	1.5749426415233968e-8	9.414342539367124e-16	3.5923922087771207e-7	-2.1726179734952646e-21	2.933226315845402e-23	2.2444922113219458e-11	5.0183109315671166e-11	4.628692651239222e-10
36700000	0.004999804363214026	8.682743584515399e-50	3.6469568530220094e-69	1.5749426415233968e-8	9.414342539367124e-16	3.5923922087771207e-7	-2.1726179704766154e-21	2.933226315845402e-23	2.2444922113219458e-11	5.0183109315671166e-11	4.628692651239222e-10
36800000	0.004999804363214026	8.682743584515399e-50	3.6469568530220094e-69	1.5749426415233968e-8	9.414342539367124e-16	3.5923922087771207e-7	-2.1726179674579662e-21	2.933226315845402e-23	2.2444922113219458e-11	5.0183109315671166e-11	4.628692651239222e-10
36900000	0.004999804363214026	8.682743584515399e-50	3.6469568530220094e-69	1.5749426415233968e-8	9.414342539367124e-16	3.5923922087771207e-7	-2.172617964439317e-21	2.933226315845402e-23	2.2444922113219458e-11	5.0183109315671166e-11	4.628692651239222e-10
37000000	0.004999804363214026	8.682743584515399e-50	3.6469568530220094e-69	1.5749426415233968e-8	9.414342539367124e-16	3.5923922087771207e-7	-2.172617961420668e-21	2.933226315845402e-23	2.2444922113219458e-11	5.0183109315671166e-11	4.628692651239222e-10
37100000	0.004999804363214026	8.682743584515399e-50	3.6469568530220094e-69	1.5749426415233968e-8	9.414342539367124e-16	3.5923922087771207e-7	-2.1726179584020187e-21	2.933226315845402e-23	2.2444922113219458e-11	5.0183109315671166e-11	4.628692651239222e-10
37200000	0.004999804363214026	8.682743584515399e-50	3.6469568530220094e-69	1.5749426415233968e-8	9.414342539367124e-16	3.5923922087771207e-7	-2.1726179553833695e-21	2.933226315845402e-23	2.2444922113219458e-11	5.0183109315671166e-11	4.628692651239222e-10
37300000	0.004999804363214026	8.682743584515399e-50	3.6469568530220094e-69	1.5749426415233968e-8	9.414342539367124e-16	3.5923922087771207e-7	-2.1726179523647203e-21	2.933226315845402e-23	2.2444922113219458e-11	5.0183109315671166e-11	4.628692651239222e-10
37400000	0.004999804363214026	8.682743584515399e-50	3.6469568530220094e-69	1.5749426415233968e-8	9.414342539367124e-16	3.5923922087771207e-7	-2.1726179493460708e-21	2.933226315845402e-23	2.2444922113219458e-11	5.0183109315671166e-11	4.628692651239222e-10
37500000	0.004999804363214026	8.682743584515399e-50	3.6469568530220094e-69	1.5749426415233968e-8	9.414342539367124e-16	3.5923922087771207e-7	-2.1726179463274216e-21	2.933226315845402e-23	2.2444922113219458e-11	5.0183109315671166e-11	4.628692651239222e-10
37600000	0.004999804363214026	8.682743584515399e-50	3.6469568530220094e-69	1.5749426415233968e-8	9.414342539367124e-16	3.5923922087771207e-7	-2.1726179433087724e-21	2.933226315845402e-23	2.2444922113219458e-11	5.0183109315671166e-11	4.628692651239222e-10
37700000	0.004999804363214026	8.682743584515399e-50	3.6469568530220094e-69	1.5749426415233968e-8	9.414342539367124e-16	3.5923922087771207e-7	-2.1726179402901232e-21	2.933226315845402e-23	2.2444922113219458e-11	5.0183109315671166e-11	4.628692651239222e-10
37800000	0.004999804363214026	8.682743584515399e-50	3.6469568530220094e-69	1.5749426415233968e-8	9.414342539367124e-16	3.5923922087771207e-7	-2.172617937271474e-21	2.933226315845402e-23	2.2444922113219458e-11	5.0183109315671166e-11	4.628692651239222e-10
37900000	0.004999804363214026	8.682743584515399e-50	3.6469568530220094e-69	1.5749426415233968e-8	9.414342539367124e-16	3.5923922087771207e-7	-2.172617934252825e-21	2.933226315845402e-23	2.2444922113219458e-11	5.0183109315671166e-11	4.628692651239222e-10
38000000	0.004999804363214026	8.682743584515399e-50	3.6469568530220094e-69	1.5749426415233968e-8	9.414342539367124e-16	3.5923922087771207e-7	-2.1726179312341757e-21	2.933226315845402e-23	2.2444922113219458e-11	5.0183109315671166e-11	4.628692651239222e-10
38100000	0.004999804363214026	8.682743584515399e-50	3.6469568530220094e-69	1.5749426415233968e-8	9.414342539367124e-16	3.5923922087771207e-7	-2.1726179282155265e-21	2.933226315845402e-23	2.2444922113219458e-11	5.0183109315671166e-11	4.628692651239222e-10
38200000	0.004999804363214026	8.682743584515399e-50	3.6469568530220094e-69	1.5749426415233968e-8	9.414342539367124e-16	3.5923922087771207e-7	-2.172617925196877e-21	2.933226315845402e-23	2.2444922113219458e-11	5.0183109315671166e-11	4.628692651239222e-10
38300000	0.004999804363214026	8.682743584515399e-50	3.6469568530220094e-69	1.5749426415233968e-8	9.414342539367124e-16	3.5923922087771207e-7	-2.1726179221782278e-21	2.933226315845402e-23	2.2444922113219458e-11	5.0183109315671166e-11	4.628692651239222e-10
38400000	0.004999804363214026	8.682743584515399e-50	3.6469568530220094e-69	1.5749426415233968e-8	9.414342539367124e-16	3.5923922087771207e-7	-2.1726179191595786e-21	2.933226315845402e-23	2.2444922113219458e-11	5.0183109315671166e-11	4.628692651239222e-10
38500000	0.004999804363214026	8.682743584515399e-50	3.6469568530220094e-69	1.5749426415233968e-8	9.414342539367124e-16	3.5923922087771207e-7	-2.1726179161409294e-21	2.933226315845402e-23	2.2444922113219458e-11	5.0183109315671166e-11	4.628692651239222e-10
38600000	0.004999804363214026	8.682743584515399e-50	3.6469568530220094e-69	1.5749426415233968e-8	9.414342539367124e-16	3.5923922087771207e-7	-2.1726179131222802e-21	2.933226315845402e-23	2.2444922113219458e-11	5.0183109315671166e-11	4.628692651239222e-10
38700000	0.004999804363214026	8.682743584515399e-50	3.6469568530220094e-69	1.5749426415233968e-8	9.414342539367124e-16	3.5923922087771207e-7	-2.172617910103631e-21	2.933226315845402e-23	2.2444922113219458e-11	5.0183109315671166e-11	4.628692651239222e-10
38800000	0.004999804363214026	8.682743584515399e-50	3.6469568530220094e-69	1.5749426415233968e-8	9.414342539367124e-16	3.5923922087771207e-7	-2.172617907084982e-21	2.933226315845402e-23	2.2444922113219458e-11	5.0183109315671166e-11	4.628692651239222e-10
38900000	0.004999804363214026	8.682743584515399e-50	3.6469568530220094e-69	1.5749426415233968e-8	9.414342539367124e-16	3.5923922087771207e-7	-2.1726179040663327e-21	2.933226315845402e-23	2.2444922113219458e-11	5.0183109315671166e-11	4.628692651239222e-10
39000000	0.004999804363214026	8.682743584515399e-50	3.6469568530220094e-69	1.5749426415233968e-8	9.414342539367124e-16	3.5923922087771207e-7	-2.172617901047683e-21	2.933226315845402e-23	2.2444922113219458e-11	5.0183109315671166e-11	4.628692651239222e-10
39100000	0.004999804363214026	8.682743584515399e-50	3.6469568530220094e-69	1.5749426415233968e-8	9.414342539367124e-16	3.5923922087771207e-7	-2.172617898029034e-21	2.933226315845402e-23	2.2444922113219458e-11	5.0183109315671166e-11	4.628692651239222e-10
39200000	0.004999804363214026	8.682743584515399e-50	3.6469568530220094e-69	1.5749426415233968e-8	9.414342539367124e-16	3.5923922087771207e-7	-2.1726178950103848e-21	2.933226315845402e-23	2.2444922113219458e-11	5.0183109315671166e-11	4.628692651239222e-10
39300000	0.004999804363214026	8.682743584515399e-50	3.6469568530220094e-69	1.5749426415233968e-8	9.414342539367124e-16	3.5923922087771207e-7	-2.1726178919917356e-21	2.933226315845402e-23	2.2444922113219458e-11	5.0183109315671166e-11	4.628692651239222e-10
39400000	0.004999804363214026	8.682743584515399e-50	3.6469568530220094e-69	1.5749426415233968e-8	9.414342539367124e-16	3.5923922087771207e-7	-2.1726178889730864e-21	2.933226315845402e-23	2.2444922113219458e-11	5.0183109315671166e-11	4.628692651239222e-10
39500000	0.004999804363214026	8.682743584515399e-50	3.6469568530220094e-69	1.5749426415233968e-8	9.414342539367124e-16	3.5923922087771207e-7	-2.1726178859544372e-21	2.933226315845402e-23	2.2444922113219458e-11	5.0183109315671166e-11	4.628692651239222e-10
39600000	0.004999804363214026	8.682743584515399e-50	3.6469568530220094e-69	1.5749426415233968e-8	9.414342539367124e-16	3.5923922087771207e-7	-2.172617882935788e-21	2.933226315845402e-23	2.2444922113219458e-11	5.0183109315671166e-11	4.628692651239222e-10
39700000	0.004999804363214026	8.682743584515399e-50	3.6469568530220094e-69	1.5749426415233968e-8	9.414342539367124e-16	3.5923922087771207e-7	-2.172617879917139e-21	2.933226315845402e-23	2.2444922113219458e-11	5.0183109315671166e-11	4.628692651239222e-10
39800000	0.004999804363214026	8.682743584515399e-50	3.6469568530220094e-69	1.5749426415233968e-8	9.414342539367124e-16	3.5923922087771207e-7	-2.1726178768984893e-21	2.933226315845402e-23	2.2444922113219458e-11	5.0183109315671166e-11	4.628692651239222e-10
39900000	0.004999804363214026	8.682743584515399e-50	3.6469568530220094e-69	1.5749426415233968e-8	9.414342539367124e-16	3.5923922087771207e-7	-2.17261787387984e-21	2.933226315845402e-23	2.2444922113219458e-11	5.0183109315671166e-11	4.628692651239222e-10
40000000	0.004999804363214026	8.682743584515399e-50	3.6469568530220094e-69	1.5749426415233968e-8	9.414342539367124e-16	3.5923922087771207e-7	-2.172617870861191e-21	2.933226315845402e-23	2.2444922113219458e-11	5.0183109315671166e-11	4.628692651239222e-10
40100000	0.004999804363214026	8.682743584515399e-50	3.6469568530220094e-69	1.5749426415233968e-8	9.414342539367124e-16	3.5923922087771207e-7	-2.1726178678425418e-21	2.933226315845402e-23	2.2444922113219458e-11	5.0183109315671166e-11	4.628692651239222e-10
40200000	0.004999804363214026	8.682743584515399e-50	3.6469568530220094e-69	1.5749426415233968e-8	9.414342539367124e-16	3.5923922087771207e-7	-2.1726178648238926e-21	2.933226315845402e-23	2.2444922113219458e-11	5.0183109315671166e-11	4.628692651239222e-10
40300000	0.004999804363214026	8.682743584515399e-50	3.6469568530220094e-69	1.5749426415233968e-8	9.414342539367124e-16	3.5923922087771207e-7	-2.1726178618052434e-21	2.933226315845402e-23	2.2444922113219458e-11	5.0183109315671166e-11	4.628692651239222e-10
40400000	0.004999804363214026	8.682743584515399e-50	3.6469568530220094e-69	1.5749426415233968e-8	9.414342539367124e-16	3.5923922087771207e-7	-2.1726178587865942e-21	2.933226315845402e-23	2.2444922113219458e-11	5.0183109315671166e-11	4.628692651239222e-10
40500000	0.004999804363214026	8.682743584515399e-50	3.6469568530220094e-69	1.5749426415233968e-8	9.414342539367124e-16	3.5923922087771207e-7	-2.172617855767945e-21	2.933226315845402e-23	2.2444922113219458e-11	5.0183109315671166e-11	4.628692651239222e-10
40600000	0.004999804363214026	8.682743584515399e-50	3.6469568530220094e-69	1.5749426415233968e-8	9.414342539367124e-16	3.5923922087771207e-7	-2.172617852749296e-21	2.933226315845402e-23	2.2444922113219458e-11	5.0183109315671166e-11	4.628692651239222e-10
40700000	0.004999804363214026	8.682743584515399e-50	3.6469568530220094e-69	1.5749426415233968e-8	9.414342539367124e-16	3.5923922087771207e-7	-2.1726178497306463e-21	2.933226315845402e-23	2.2444922113219458e-11	5.0183109315671166e-11	4.628692651239222e-10
40800000	0.004999804363214026	8.682743584515399e-50	3.6469568530220094e-69	1.5749426415233968e-8	9.414342539367124e-16	3.5923922087771207e-7	-2.172617846711997e-21	2.933226315845402e-23	2.2444922113219458e-11	5.0183109315671166e-11	4.628692651239222e-10
40900000	0.004999804363214026	8.682743584515399e-50	3.6469568530220094e-69	1.5749426415233968e-8	9.414342539367124e-16	3.5923922087771207e-7	-2.172617843693348e-21	2.933226315845402e-23	2.2444922113219458e-11	5.0183109315671166e-11	4.628692651239222e-10
41000000	0.004999804363214026	8.682743584515399e-50	3.6469568530220094e-69	1.5749426415233968e-8	9.414342539367124e-16	3.5923922087771207e-7	-2.1726178406746988e-21	2.933226315845402e-23	2.2444922113219458e-11	5.0183109315671166e-11	4.628692651239222e-10
41100000	0.004999804363214026	8.682743584515399e-50	3.6469568530220094e-69	1.5749426415233968e-8	9.414342539367124e-16	3.5923922087771207e-7	-2.1726178376560496e-21	2.933226315845402e-23	2.2444922113219458e-11	5.0183109315671166e-11	4.628692651239222e-10
41200000	0.004999804363214026	8.682743584515399e-50	3.6469568530220094e-69	1.5749426415233968e-8	9.414342539367124e-16	3.5923922087771207e-7	-2.1726178346374004e-21	2.933226315845402e-23	2.2444922113219458e-11	5.0183109315671166e-11	4.628692651239222e-10
41300000	0.004999804363214026	8.682743584515399e-50	3.6469568530220094e-69	1.5749426415233968e-8	9.414342539367124e-16	3.5923922087771207e-7	-2.1726178316187512e-21	2.933226315845402e-23	2.2444922113219458e-11	5.0183109315671166e-11	4.628692651239222e-10
41400000	0.004999804363214026	8.682743584515399e-50	3.6469568530220094e-69	1.5749426415233968e-8	9.414342539367124e-16	3.5923922087771207e-7	-2.172617828600102e-21	2.933226315845402e-23	2.2444922113219458e-11	5.0183109315671166e-11	4.628692651239222e-10
41500000	0.004999804363214026	8.682743584515399e-50	3.6469568530220094e-69	1.5749426415233968e-8	9.414342539367124e-16	3.5923922087771207e-7	-2.1726178255814525e-21	2.933226315845402e-23	2.2444922113219458e-11	5.0183109315671166e-11	4.628692651239222e-10
41600000	0.004999804363214026	8.682743584515399e-50	3.6469568530220094e-69	1.5749426415233968e-8	9.414342539367124e-16	3.5923922087771207e-7	-2.1726178225628033e-21	2.933226315845402e-23	2.2444922113219458e-11	5.0183109315671166e-11	4.628692651239222e-10
41700000	0.004999804363214026	8.682743584515399e-50	3.6469568530220094e-69	1.5749426415233968e-8	9.414342539367124e-16	3.5923922087771207e-7	-2.172617819544154e-21	2.933226315845402e-23	2.2444922113219458e-11	5.0183109315671166e-11	4.628692651239222e-10
41800000	0.004999804363214026	8.682743584515399e-50	3.6469568530220094e-69	1.5749426415233968e-8	9.414342539367124e-16	3.5923922087771207e-7	-2.172617816525505e-21	2.933226315845402e-23	2.2444922113219458e-11	5.0183109315671166e-11	4.628692651239222e-10
41900000	0.004999804363214026	8.682743584515399e-50	3.6469568530220094e-69	1.5749426415233968e-8	9.414342539367124e-16	3.5923922087771207e-7	-2.1726178135068558e-21	2.933226315845402e-23	2.2444922113219458e-11	5.0183109315671166e-11	4.628692651239222e-10
42000000	0.004999804363214026	8.682743584515399e-50	3.6469568530220094e-69	1.5749426415233968e-8	9.414342539367124e-16	3.5923922087771207e-7	-2.1726178104882066e-21	2.933226315845402e-23	2.2444922113219458e-11	5.0183109315671166e-11	4.628692651239222e-10
42100000	0.004999804363214026	8.682743584515399e-50	3.6469568530220094e-69	1.5749426415233968e-8	9.414342539367124e-16	3.5923922087771207e-7	-2.1726178074695574e-21	2.933226315845402e-23	2.2444922113219458e-11	5.0183109315671166e-11	4.628692651239222e-10
42200000	0.004999804363214026	8.682743584515399e-50	3.6469568530220094e-69	1.5749426415233968e-8	9.414342539367124e-16	3.5923922087771207e-7	-2.1726178044509082e-21	2.933226315845402e-23	2.2444922113219458e-11	5.0183109315671166e-11	4.628692651239222e-10
42300000	0.004999804363214026	8.682743584515399e-50	3.6469568530220094e-69	1.5749426415233968e-8	9.414342539367124e-16	3.5923922087771207e-7	-2.1726178014322587e-21	2.933226315845402e-23	2.2444922113219458e-11	5.0183109315671166e-11	4.628692651239222e-10
42400000	0.004999804363214026	8.682743584515399e-50	3.6469568530220094e-69	1.5749426415233968e-8	9.414342539367124e-16	3.5923922087771207e-7	-2.1726177984136095e-21	2.933226315845402e-23	2.2444922113219458e-11	5.0183109315671166e-11	4.628692651239222e-10
42500000	0.004999804363214026	8.682743584515399e-50	3.6469568530220094e-69	1.5749426415233968e-8	9.414342539367124e-16	3.5923922087771207e-7	-2.1726177953949603e-21	2.933226315845402e-23	2.2444922113219458e-11	5.0183109315671166e-11	4.628692651239222e-10
42600000	0.004999804363214026	8.682743584515399e-50	3.6469568530220094e-69	1.5749426415233968e-8	9.414342539367124e-16	3.5923922087771207e-7	-2.172617792376311e-21	2.933226315845402e-23	2.2444922113219458e-11	5.0183109315671166e-11	4.628692651239222e-10
42700000	0.004999804363214026	8.682743584515399e-50	3.6469568530220094e-69	1.5749426415233968e-8	9.414342539367124e-16	3.5923922087771207e-7	-2.172617789357662e-21	2.933226315845402e-23	2.2444922113219458e-11	5.0183109315671166e-11	4.628692651239222e-10
42800000	0.004999804363214026	8.682743584515399e-50	3.6469568530220094e-69	1.5749426415233968e-8	9.414342539367124e-16	3.5923922087771207e-7	-2.1726177863390128e-21	2.933226315845402e-23	2.2444922113219458e-11	5.0183109315671166e-11	4.628692651239222e-10
42900000	0.004999804363214026	8.682743584515399e-50	3.6469568530220094e-69	1.5749426415233968e-8	9.414342539367124e-16	3.5923922087771207e-7	-2.1726177833203636e-21	2.933226315845402e-23	2.2444922113219458e-11	5.0183109315671166e-11	4.628692651239222e-10
43000000	0.004999804363214026	8.682743584515399e-50	3.6469568530220094e-69	1.5749426415233968e-8	9.414342539367124e-16	3.5923922087771207e-7	-2.1726177803017144e-21	2.933226315845402e-23	2.2444922113219458e-11	5.0183109315671166e-11	4.628692651239222e-10
43100000	0.004999804363214026	8.682743584515399e-50	3.6469568530220094e-69	1.5749426415233968e-8	9.414342539367124e-16	3.5923922087771207e-7	-2.1726177772830652e-21	2.933226315845402e-23	2.2444922113219458e-11	5.0183109315671166e-11	4.628692651239222e-10
43200000	0.004999804363214026	8.682743584515399e-50	3.6469568530220094e-69	1.5749426415233968e-8	9.414342539367124e-16	3.5923922087771207e-7	-2.1726177742644157e-21	2.933226315845402e-23	2.2444922113219458e-11	5.0183109315671166e-11	4.628692651239222e-10
43300000	0.004999804363214026	8.682743584515399e-50	3.6469568530220094e-69	1.5749426415233968e-8	9.414342539367124e-16	3.5923922087771207e-7	-2.1726177712457665e-21	2.933226315845402e-23	2.2444922113219458e-11	5.0183109315671166e-11	4.628692651239222e-10
43400000	0.004999804363214026	8.682743584515399e-50	3.6469568530220094e-69	1.5749426415233968e-8	9.414342539367124e-16	3.5923922087771207e-7	-2.1726177682271173e-21	2.933226315845402e-23	2.2444922113219458e-11	5.0183109315671166e-11	4.628692651239222e-10
43500000	0.004999804363214026	8.682743584515399e-50	3.6469568530220094e-69	1.5749426415233968e-8	9.414342539367124e-16	3.5923922087771207e-7	-2.172617765208468e-21	2.933226315845402e-23	2.2444922113219458e-11	5.0183109315671166e-11	4.628692651239222e-10
43600000	0.004999804363214026	8.682743584515399e-50	3.6469568530220094e-69	1.5749426415233968e-8	9.414342539367124e-16	3.5923922087771207e-7	-2.172617762189819e-21	2.933226315845402e-23	2.2444922113219458e-11	5.0183109315671166e-11	4.628692651239222e-10
43700000	0.004999804363214026	8.682743584515399e-50	3.6469568530220094e-69	1.5749426415233968e-8	9.414342539367124e-16	3.5923922087771207e-7	-2.1726177591711698e-21	2.933226315845402e-23	2.2444922113219458e-11	5.0183109315671166e-11	4.628692651239222e-10
43800000	0.004999804363214026	8.682743584515399e-50	3.6469568530220094e-69	1.5749426415233968e-8	9.414342539367124e-16	3.5923922087771207e-7	-2.1726177561525206e-21	2.933226315845402e-23	2.2444922113219458e-11	5.0183109315671166e-11	4.628692651239222e-10
43900000	0.004999804363214026	8.682743584515399e-50	3.6469568530220094e-69	1.5749426415233968e-8	9.414342539367124e-16	3.5923922087771207e-7	-2.1726177531338714e-21	2.933226315845402e-23	2.2444922113219458e-11	5.0183109315671166e-11	4.628692651239222e-10
44000000	0.004999804363214026	8.682743584515399e-50	3.6469568530220094e-69	1.5749426415233968e-8	9.414342539367122e-16	3.5923922087771207e-7	-2.172617750115222e-21	2.933226315845402e-23	2.2444922113219458e-11	5.0183109315671166e-11	4.628692651239222e-10
44100000	0.004999804363214026	8.682743584515399e-50	3.6469568530220094e-69	1.5749426415233968e-8	9.414342539367122e-16	3.5923922087771207e-7	-2.1726177470965727e-21	2.933226315845402e-23	2.2444922113219458e-11	5.0183109315671166e-11	4.628692651239222e-10
44200000	0.004999804363214026	8.682743584515399e-50	3.6469568530220094e-69	1.5749426415233968e-8	9.414342539367122e-16	3.5923922087771207e-7	-2.1726177440779235e-21	2.933226315845402e-23	2.2444922113219458e-11	5.0183109315671166e-11	4.628692651239222e-10
44300000	0.004999804363214026	8.682743584515399e-50	3.6469568530220094e-69	1.5749426415233968e-8	9.414342539367122e-16	3.5923922087771207e-7	-2.1726177410592743e-21	2.933226315845402e-23	2.2444922113219458e-11	5.0183109315671166e-11	4.628692651239222e-10
44400000	0.004999804363214026	8.682743584515399e-50	3.6469568530220094e-69	1.5749426415233968e-8	9.414342539367122e-16	3.5923922087771207e-7	-2.172617738040625e-21	2.933226315845402e-23	2.2444922113219458e-11	5.0183109315671166e-11	4.628692651239222e-10
44500000	0.004999804363214026	8.682743584515399e-50	3.6469568530220094e-69	1.5749426415233968e-8	9.414342539367122e-16	3.5923922087771207e-7	-2.172617735021976e-21	2.933226315845402e-23	2.2444922113219458e-11	5.0183109315671166e-11	4.628692651239222e-10
44600000	0.004999804363214026	8.682743584515399e-50	3.6469568530220094e-69	1.5749426415233968e-8	9.414342539367122e-16	3.5923922087771207e-7	-2.1726177320033268e-21	2.933226315845402e-23	2.2444922113219458e-11	5.0183109315671166e-11	4.628692651239222e-10
44700000	0.004999804363214026	8.682743584515399e-50	3.6469568530220094e-69	1.5749426415233968e-8	9.414342539367122e-16	3.5923922087771207e-7	-2.1726177289846776e-21	2.933226315845402e-23	2.2444922113219458e-11	5.0183109315671166e-11	4.628692651239222e-10
44800000	0.004999804363214026	8.682743584515399e-50	3.6469568530220094e-69	1.5749426415233968e-8	9.414342539367122e-16	3.5923922087771207e-7	-2.1726177259660284e-21	2.933226315845402e-23	2.2444922113219458e-11	5.0183109315671166e-11	4.628692651239222e-10
44900000	0.004999804363214026	8.682743584515399e-50	3.6469568530220094e-69	1.5749426415233968e-8	9.414342539367122e-16	3.5923922087771207e-7	-2.172617722947379e-21	2.933226315845402e-23	2.2444922113219458e-11	5.0183109315671166e-11	4.628692651239222e-10
45000000	0.004999804363214026	8.682743584515399e-50	3.6469568530220094e-69	1.5749426415233968e-8	9.414342539367122e-16	3.5923922087771207e-7	-2.1726177199287297e-21	2.933226315845402e-23	2.2444922113219458e-11	5.0183109315671166e-11	4.628692651239222e-10
45100000	0.004999804363214026	8.682743584515399e-50	3.6469568530220094e-69	1.5749426415233968e-8	9.414342539367122e-16	3.5923922087771207e-7	-2.1726177169100805e-21	2.933226315845402e-23	2.2444922113219458e-11	5.0183109315671166e-11	4.628692651239222e-10
45200000	0.004999804363214026	8.682743584515399e-50	3.6469568530220094e-69	1.5749426415233968e-8	9.414342539367122e-16	3.5923922087771207e-7	-2.1726177138914313e-21	2.933226315845402e-23	2.2444922113219458e-11	5.0183109315671166e-11	4.628692651239222e-10
45300000	0.004999804363214026	8.682743584515399e-50	3.6469568530220094e-69	1.5749426415233968e-8	9.414342539367122e-16	3.5923922087771207e-7	-2.172617710872782e-21	2.933226315845402e-23	2.2444922113219458e-11	5.0183109315671166e-11	4.628692651239222e-10
45400000	0.004999804363214026	8.682743584515399e-50	3.6469568530220094e-69	1.5749426415233968e-8	9.414342539367122e-16	3.5923922087771207e-7	-2.172617707854133e-21	2.933226315845402e-23	2.2444922113219458e-11	5.0183109315671166e-11	4.628692651239222e-10
45500000	0.004999804363214026	8.682743584515399e-50	3.6469568530220094e-69	1.5749426415233968e-8	9.414342539367122e-16	3.5923922087771207e-7	-2.1726177048354838e-21	2.933226315845402e-23	2.2444922113219458e-11	5.0183109315671166e-11	4.628692651239222e-10
45600000	0.004999804363214026	8.682743584515399e-50	3.6469568530220094e-69	1.5749426415233968e-8	9.414342539367122e-16	3.5923922087771207e-7	-2.1726177018168346e-21	2.933226315845402e-23	2.2444922113219458e-11	5.0183109315671166e-11	4.628692651239222e-10
45700000	0.004999804363214026	8.682743584515399e-50	3.6469568530220094e-69	1.5749426415233968e-8	9.414342539367122e-16	3.5923922087771207e-7	-2.172617698798185e-21	2.933226315845402e-23	2.2444922113219458e-11	5.0183109315671166e-11	4.628692651239222e-10
45800000	0.004999804363214026	8.682743584515399e-50	3.6469568530220094e-69	1.5749426415233968e-8	9.414342539367122e-16	3.5923922087771207e-7	-2.172617695779536e-21	2.933226315845402e-23	2.2444922113219458e-11	5.0183109315671166e-11	4.628692651239222e-10
45900000	0.004999804363214026	8.682743584515399e-50	3.6469568530220094e-69	1.5749426415233968e-8	9.414342539367122e-16	3.5923922087771207e-7	-2.1726176927608867e-21	2.933226315845402e-23	2.2444922113219458e-11	5.0183109315671166e-11	4.628692651239222e-10
46000000	0.004999804363214026	8.682743584515399e-50	3.6469568530220094e-69	1.5749426415233968e-8	9.414342539367122e-16	3.5923922087771207e-7	-2.1726176897422375e-21	2.933226315845402e-23	2.2444922113219458e-11	5.0183109315671166e-11	4.628692651239222e-10
46100000	0.004999804363214026	8.682743584515399e-50	3.6469568530220094e-69	1.5749426415233968e-8	9.414342539367122e-16	3.5923922087771207e-7	-2.1726176867235883e-21	2.933226315845402e-23	2.2444922113219458e-11	5.0183109315671166e-11	4.628692651239222e-10
46200000	0.004999804363214026	8.682743584515399e-50	3.6469568530220094e-69	1.5749426415233968e-8	9.414342539367122e-16	3.5923922087771207e-7	-2.172617683704939e-21	2.933226315845402e-23	2.2444922113219458e-11	5.0183109315671166e-11	4.628692651239222e-10
46300000	0.004999804363214026	8.682743584515399e-50	3.6469568530220094e-69	1.5749426415233968e-8	9.414342539367122e-16	3.5923922087771207e-7	-2.17261768068629e-21	2.933226315845402e-23	2.2444922113219458e-11	5.0183109315671166e-11	4.628692651239222e-10
46400000	0.004999804363214026	8.682743584515399e-50	3.6469568530220094e-69	1.5749426415233968e-8	9.414342539367122e-16	3.5923922087771207e-7	-2.1726176776676408e-21	2.933226315845402e-23	2.2444922113219458e-11	5.0183109315671166e-11	4.628692651239222e-10
46500000	0.004999804363214026	8.682743584515399e-50	3.6469568530220094e-69	1.5749426415233968e-8	9.414342539367122e-16	3.5923922087771207e-7	-2.1726176746489912e-21	2.933226315845402e-23	2.2444922113219458e-11	5.0183109315671166e-11	4.628692651239222e-10
46600000	0.004999804363214026	8.682743584515399e-50	3.6469568530220094e-69	1.5749426415233968e-8	9.414342539367122e-16	3.5923922087771207e-7	-2.172617671630342e-21	2.933226315845402e-23	2.2444922113219458e-11	5.0183109315671166e-11	4.628692651239222e-10
46700000	0.004999804363214026	8.682743584515399e-50	3.6469568530220094e-69	1.5749426415233968e-8	9.414342539367122e-16	3.5923922087771207e-7	-2.172617668611693e-21	2.933226315845402e-23	2.2444922113219458e-11	5.0183109315671166e-11	4.628692651239222e-10
46800000	0.004999804363214026	8.682743584515399e-50	3.6469568530220094e-69	1.5749426415233968e-8	9.414342539367122e-16	3.5923922087771207e-7	-2.1726176655930437e-21	2.933226315845402e-23	2.2444922113219458e-11	5.0183109315671166e-11	4.628692651239222e-10
46900000	0.004999804363214026	8.682743584515399e-50	3.6469568530220094e-69	1.5749426415233968e-8	9.414342539367122e-16	3.5923922087771207e-7	-2.1726176625743945e-21	2.933226315845402e-23	2.2444922113219458e-11	5.0183109315671166e-11	4.628692651239222e-10
47000000	0.004999804363214026	8.682743584515399e-50	3.6469568530220094e-69	1.5749426415233968e-8	9.414342539367122e-16	3.5923922087771207e-7	-2.1726176595557453e-21	2.933226315845402e-23	2.2444922113219458e-11	5.0183109315671166e-11	4.628692651239222e-10
47100000	0.004999804363214026	8.682743584515399e-50	3.6469568530220094e-69	1.5749426415233968e-8	9.414342539367122e-16	3.5923922087771207e-7	-2.172617656537096e-21	2.933226315845402e-23	2.2444922113219458e-11	5.0183109315671166e-11	4.628692651239222e-10
47200000	0.004999804363214026	8.682743584515399e-50	3.6469568530220094e-69	1.5749426415233968e-8	9.414342539367122e-16	3.5923922087771207e-7	-2.172617653518447e-21	2.933226315845402e-23	2.2444922113219458e-11	5.0183109315671166e-11	4.628692651239222e-10
47300000	0.004999804363214026	8.682743584515399e-50	3.6469568530220094e-69	1.5749426415233968e-8	9.414342539367122e-16	3.5923922087771207e-7	-2.1726176504997978e-21	2.933226315845402e-23	2.2444922113219458e-11	5.0183109315671166e-11	4.628692651239222e-10
47400000	0.004999804363214026	8.682743584515399e-50	3.6469568530220094e-69	1.5749426415233968e-8	9.414342539367122e-16	3.5923922087771207e-7	-2.1726176474811482e-21	2.933226315845402e-23	2.2444922113219458e-11	5.0183109315671166e-11	4.628692651239222e-10
47500000	0.004999804363214026	8.682743584515399e-50	3.6469568530220094e-69	1.5749426415233968e-8	9.414342539367122e-16	3.5923922087771207e-7	-2.172617644462499e-21	2.933226315845402e-23	2.2444922113219458e-11	5.0183109315671166e-11	4.628692651239222e-10
47600000	0.004999804363214026	8.682743584515399e-50	3.6469568530220094e-69	1.5749426415233968e-8	9.414342539367122e-16	3.5923922087771207e-7	-2.17261764144385e-21	2.933226315845402e-23	2.2444922113219458e-11	5.0183109315671166e-11	4.628692651239222e-10
47700000	0.004999804363214026	8.682743584515399e-50	3.6469568530220094e-69	1.5749426415233968e-8	9.414342539367122e-16	3.5923922087771207e-7	-2.1726176384252007e-21	2.933226315845402e-23	2.2444922113219458e-11	5.0183109315671166e-11	4.628692651239222e-10
47800000	0.004999804363214026	8.682743584515399e-50	3.6469568530220094e-69	1.5749426415233968e-8	9.414342539367122e-16	3.5923922087771207e-7	-2.1726176354065515e-21	2.933226315845402e-23	2.2444922113219458e-11	5.0183109315671166e-11	4.628692651239222e-10
47900000	0.004999804363214026	8.682743584515399e-50	3.6469568530220094e-69	1.5749426415233968e-8	9.414342539367122e-16	3.5923922087771207e-7	-2.1726176323879023e-21	2.933226315845402e-23	2.2444922113219458e-11	5.0183109315671166e-11	4.628692651239222e-10
48000000	0.004999804363214026	8.682743584515399e-50	3.6469568530220094e-69	1.5749426415233968e-8	9.414342539367122e-16	3.5923922087771207e-7	-2.172617629369253e-21	2.933226315845402e-23	2.2444922113219458e-11	5.0183109315671166e-11	4.628692651239222e-10
48100000	0.004999804363214026	8.682743584515399e-50	3.6469568530220094e-69	1.5749426415233968e-8	9.414342539367122e-16	3.5923922087771207e-7	-2.172617626350604e-21	2.933226315845402e-23	2.2444922113219458e-11	5.0183109315671166e-11	4.628692651239222e-10
48200000	0.004999804363214026	8.682743584515399e-50	3.6469568530220094e-69	1.5749426415233968e-8	9.414342539367122e-16	3.5923922087771207e-7	-2.1726176233319544e-21	2.933226315845402e-23	2.2444922113219458e-11	5.0183109315671166e-11	4.628692651239222e-10
48300000	0.004999804363214026	8.682743584515399e-50	3.6469568530220094e-69	1.5749426415233968e-8	9.414342539367122e-16	3.5923922087771207e-7	-2.1726176203133052e-21	2.933226315845402e-23	2.2444922113219458e-11	5.0183109315671166e-11	4.628692651239222e-10
48400000	0.004999804363214026	8.682743584515399e-50	3.6469568530220094e-69	1.5749426415233968e-8	9.414342539367122e-16	3.5923922087771207e-7	-2.172617617294656e-21	2.933226315845402e-23	2.2444922113219458e-11	5.0183109315671166e-11	4.628692651239222e-10
48500000	0.004999804363214026	8.682743584515399e-50	3.6469568530220094e-69	1.5749426415233968e-8	9.414342539367122e-16	3.5923922087771207e-7	-2.172617614276007e-21	2.933226315845402e-23	2.2444922113219458e-11	5.0183109315671166e-11	4.628692651239222e-10
48600000	0.004999804363214026	8.682743584515399e-50	3.6469568530220094e-69	1.5749426415233968e-8	9.414342539367122e-16	3.5923922087771207e-7	-2.1726176112573577e-21	2.933226315845402e-23	2.2444922113219458e-11	5.0183109315671166e-11	4.628692651239222e-10
48700000	0.004999804363214026	8.682743584515399e-50	3.6469568530220094e-69	1.5749426415233968e-8	9.414342539367122e-16	3.5923922087771207e-7	-2.1726176082387085e-21	2.933226315845402e-23	2.2444922113219458e-11	5.0183109315671166e-11	4.628692651239222e-10
48800000	0.004999804363214026	8.682743584515399e-50	3.6469568530220094e-69	1.5749426415233968e-8	9.414342539367122e-16	3.5923922087771207e-7	-2.1726176052200593e-21	2.933226315845402e-23	2.2444922113219458e-11	5.0183109315671166e-11	4.628692651239222e-10
48900000	0.004999804363214026	8.682743584515399e-50	3.6469568530220094e-69	1.5749426415233968e-8	9.414342539367122e-16	3.5923922087771207e-7	-2.17261760220141e-21	2.933226315845402e-23	2.2444922113219458e-11	5.0183109315671166e-11	4.628692651239222e-10
49000000	0.004999804363214026	8.682743584515399e-50	3.6469568530220094e-69	1.5749426415233968e-8	9.414342539367122e-16	3.5923922087771207e-7	-2.1726175991827606e-21	2.933226315845402e-23	2.2444922113219458e-11	5.0183109315671166e-11	4.628692651239222e-10
49100000	0.004999804363214026	8.682743584515399e-50	3.6469568530220094e-69	1.5749426415233968e-8	9.414342539367122e-16	3.5923922087771207e-7	-2.1726175961641114e-21	2.933226315845402e-23	2.2444922113219458e-11	5.0183109315671166e-11	4.628692651239222e-10
49200000	0.004999804363214026	8.682743584515399e-50	3.6469568530220094e-69	1.5749426415233968e-8	9.414342539367122e-16	3.5923922087771207e-7	-2.1726175931454622e-21	2.933226315845402e-23	2.2444922113219458e-11	5.0183109315671166e-11	4.628692651239222e-10
49300000	0.004999804363214026	8.682743584515399e-50	3.6469568530220094e-69	1.5749426415233968e-8	9.414342539367122e-16	3.5923922087771207e-7	-2.172617590126813e-21	2.933226315845402e-23	2.2444922113219458e-11	5.0183109315671166e-11	4.628692651239222e-10
49400000	0.004999804363214026	8.682743584515399e-50	3.6469568530220094e-69	1.5749426415233968e-8	9.414342539367122e-16	3.5923922087771207e-7	-2.172617587108164e-21	2.933226315845402e-23	2.2444922113219458e-11	5.0183109315671166e-11	4.628692651239222e-10
49500000	0.004999804363214026	8.682743584515399e-50	3.6469568530220094e-69	1.5749426415233968e-8	9.414342539367122e-16	3.5923922087771207e-7	-2.1726175840895147e-21	2.933226315845402e-23	2.2444922113219458e-11	5.0183109315671166e-11	4.628692651239222e-10
49600000	0.004999804363214026	8.682743584515399e-50	3.6469568530220094e-69	1.5749426415233968e-8	9.414342539367122e-16	3.5923922087771207e-7	-2.1726175810708655e-21	2.933226315845402e-23	2.2444922113219458e-11	5.0183109315671166e-11	4.628692651239222e-10
49700000	0.004999804363214026	8.682743584515399e-50	3.6469568530220094e-69	1.5749426415233968e-8	9.414342539367122e-16	3.5923922087771207e-7	-2.1726175780522163e-21	2.933226315845402e-23	2.2444922113219458e-11	5.0183109315671166e-11	4.628692651239222e-10
49800000	0.004999804363214026	8.682743584515399e-50	3.6469568530220094e-69	1.5749426415233968e-8	9.414342539367122e-16	3.5923922087771207e-7	-2.1726175750335667e-21	2.933226315845402e-23	2.2444922113219458e-11	5.0183109315671166e-11	4.628692651239222e-10
49900000	0.004999804363214026	8.682743584515399e-50	3.6469568530220094e-69	1.5749426415233968e-8	9.414342539367122e-16	3.5923922087771207e-7	-2.1726175720149176e-21	2.933226315845402e-23	2.2444922113219458e-11	5.0183109315671166e-11	4.628692651239222e-10
50000000	0.004999804363214026	8.682743584515399e-50	3.6469568530220094e-69	1.5749426415233968e-8	9.414342539367122e-16	3.5923922087771207e-7	-2.1726175689962684e-21	2.933226315845402e-23	2.2444922113219458e-11	5.0183109315671166e-11	4.628692651239222e-10
50100000	0.004999804363214026	8.682743584515399e-50	3.6469568530220094e-69	1.5749426415233968e-8	9.414342539367122e-16	3.5923922087771207e-7	-2.1726175659776192e-21	2.933226315845402e-23	2.2444922113219458e-11	5.0183109315671166e-11	4.628692651239222e-10
50200000	0.004999804363214026	8.682743584515399e-50	3.6469568530220094e-69	1.5749426415233968e-8	9.414342539367122e-16	3.5923922087771207e-7	-2.17261756295897e-21	2.933226315845402e-23	2.2444922113219458e-11	5.0183109315671166e-11	4.628692651239222e-10
50300000	0.004999804363214026	8.682743584515399e-50	3.6469568530220094e-69	1.5749426415233968e-8	9.414342539367122e-16	3.5923922087771207e-7	-2.172617559940321e-21	2.933226315845402e-23	2.2444922113219458e-11	5.0183109315671166e-11	4.628692651239222e-10
50400000	0.004999804363214026	8.682743584515399e-50	3.6469568530220094e-69	1.5749426415233968e-8	9.414342539367122e-16	3.5923922087771207e-7	-2.1726175569216717e-21	2.933226315845402e-23	2.2444922113219458e-11	5.0183109315671166e-11	4.628692651239222e-10
50500000	0.004999804363214026	8.682743584515399e-50	3.6469568530220094e-69	1.5749426415233968e-8	9.414342539367122e-16	3.5923922087771207e-7	-2.1726175539030225e-21	2.933226315845402e-23	2.2444922113219458e-11	5.0183109315671166e-11	4.628692651239222e-10
50600000	0.004999804363214026	8.682743584515399e-50	3.6469568530220094e-69	1.5749426415233968e-8	9.414342539367122e-16	3.5923922087771207e-7	-2.1726175508843733e-21	2.933226315845402e-23	2.2444922113219458e-11	5.0183109315671166e-11	4.628692651239222e-10
50700000	0.004999804363214026	8.682743584515399e-50	3.6469568530220094e-69	1.5749426415233968e-8	9.414342539367122e-16	3.5923922087771207e-7	-2.1726175478657237e-21	2.933226315845402e-23	2.2444922113219458e-11	5.0183109315671166e-11	4.628692651239222e-10
50800000	0.004999804363214026	8.682743584515399e-50	3.6469568530220094e-69	1.5749426415233968e-8	9.414342539367122e-16	3.5923922087771207e-7	-2.1726175448470746e-21	2.933226315845402e-23	2.2444922113219458e-11	5.0183109315671166e-11	4.628692651239222e-10
50900000	0.004999804363214026	8.682743584515399e-50	3.6469568530220094e-69	1.5749426415233968e-8	9.414342539367122e-16	3.5923922087771207e-7	-2.1726175418284254e-21	2.933226315845402e-23	2.2444922113219458e-11	5.0183109315671166e-11	4.628692651239222e-10
51000000	0.004999804363214026	8.682743584515399e-50	3.6469568530220094e-69	1.5749426415233968e-8	9.414342539367122e-16	3.5923922087771207e-7	-2.1726175388097762e-21	2.933226315845402e-23	2.2444922113219458e-11	5.0183109315671166e-11	4.628692651239222e-10
51100000	0.004999804363214026	8.682743584515399e-50	3.6469568530220094e-69	1.5749426415233968e-8	9.414342539367122e-16	3.5923922087771207e-7	-2.172617535791127e-21	2.933226315845402e-23	2.2444922113219458e-11	5.0183109315671166e-11	4.628692651239222e-10
51200000	0.004999804363214026	8.682743584515399e-50	3.6469568530220094e-69	1.5749426415233968e-8	9.414342539367122e-16	3.5923922087771207e-7	-2.172617532772478e-21	2.933226315845402e-23	2.2444922113219458e-11	5.0183109315671166e-11	4.628692651239222e-10
51300000	0.004999804363214026	8.682743584515399e-50	3.6469568530220094e-69	1.5749426415233968e-8	9.414342539367122e-16	3.5923922087771207e-7	-2.1726175297538287e-21	2.933226315845402e-23	2.2444922113219458e-11	5.0183109315671166e-11	4.628692651239222e-10
51400000	0.004999804363214026	8.682743584515399e-50	3.6469568530220094e-69	1.5749426415233968e-8	9.414342539367122e-16	3.5923922087771207e-7	-2.1726175267351795e-21	2.933226315845402e-23	2.2444922113219458e-11	5.0183109315671166e-11	4.628692651239222e-10
51500000	0.004999804363214026	8.682743584515399e-50	3.6469568530220094e-69	1.5749426415233968e-8	9.414342539367122e-16	3.5923922087771207e-7	-2.17261752371653e-21	2.933226315845402e-23	2.2444922113219458e-11	5.0183109315671166e-11	4.628692651239222e-10
51600000	0.004999804363214026	8.682743584515399e-50	3.6469568530220094e-69	1.5749426415233968e-8	9.414342539367122e-16	3.5923922087771207e-7	-2.1726175206978807e-21	2.933226315845402e-23	2.2444922113219458e-11	5.0183109315671166e-11	4.628692651239222e-10
51700000	0.004999804363214026	8.682743584515399e-50	3.6469568530220094e-69	1.5749426415233968e-8	9.414342539367122e-16	3.5923922087771207e-7	-2.1726175176792316e-21	2.933226315845402e-23	2.2444922113219458e-11	5.0183109315671166e-11	4.628692651239222e-10
51800000	0.004999804363214026	8.682743584515399e-50	3.6469568530220094e-69	1.5749426415233968e-8	9.414342539367122e-16	3.5923922087771207e-7	-2.1726175146605824e-21	2.933226315845402e-23	2.2444922113219458e-11	5.0183109315671166e-11	4.628692651239222e-10
51900000	0.004999804363214026	8.682743584515399e-50	3.6469568530220094e-69	1.5749426415233968e-8	9.414342539367122e-16	3.5923922087771207e-7	-2.1726175116419332e-21	2.933226315845402e-23	2.2444922113219458e-11	5.0183109315671166e-11	4.628692651239222e-10
52000000	0.004999804363214026	8.682743584515399e-50	3.6469568530220094e-69	1.5749426415233968e-8	9.414342539367122e-16	3.5923922087771207e-7	-2.172617508623284e-21	2.933226315845402e-23	2.2444922113219458e-11	5.0183109315671166e-11	4.628692651239222e-10
52100000	0.004999804363214026	8.682743584515399e-50	3.6469568530220094e-69	1.5749426415233968e-8	9.414342539367122e-16	3.5923922087771207e-7	-2.172617505604635e-21	2.933226315845402e-23	2.2444922113219458e-11	5.0183109315671166e-11	4.628692651239222e-10
52200000	0.004999804363214026	8.682743584515399e-50	3.6469568530220094e-69	1.5749426415233968e-8	9.414342539367122e-16	3.5923922087771207e-7	-2.1726175025859857e-21	2.933226315845402e-23	2.2444922113219458e-11	5.0183109315671166e-11	4.628692651239222e-10
52300000	0.004999804363214026	8.682743584515399e-50	3.6469568530220094e-69	1.5749426415233968e-8	9.414342539367122e-16	3.5923922087771207e-7	-2.172617499567336e-21	2.933226315845402e-23	2.2444922113219458e-11	5.0183109315671166e-11	4.628692651239222e-10
52400000	0.004999804363214026	8.682743584515399e-50	3.6469568530220094e-69	1.5749426415233968e-8	9.414342539367122e-16	3.5923922087771207e-7	-2.172617496548687e-21	2.933226315845402e-23	2.2444922113219458e-11	5.0183109315671166e-11	4.628692651239222e-10
52500000	0.004999804363214026	8.682743584515399e-50	3.6469568530220094e-69	1.5749426415233968e-8	9.414342539367122e-16	3.5923922087771207e-7	-2.1726174935300377e-21	2.933226315845402e-23	2.2444922113219458e-11	5.0183109315671166e-11	4.628692651239222e-10
52600000	0.004999804363214026	8.682743584515399e-50	3.6469568530220094e-69	1.5749426415233968e-8	9.414342539367122e-16	3.5923922087771207e-7	-2.1726174905113886e-21	2.933226315845402e-23	2.2444922113219458e-11	5.0183109315671166e-11	4.628692651239222e-10
52700000	0.004999804363214026	8.682743584515399e-50	3.6469568530220094e-69	1.5749426415233968e-8	9.414342539367122e-16	3.5923922087771207e-7	-2.1726174874927394e-21	2.933226315845402e-23	2.2444922113219458e-11	5.0183109315671166e-11	4.628692651239222e-10
52800000	0.004999804363214026	8.682743584515399e-50	3.6469568530220094e-69	1.5749426415233968e-8	9.414342539367122e-16	3.5923922087771207e-7	-2.1726174844740902e-21	2.933226315845402e-23	2.2444922113219458e-11	5.0183109315671166e-11	4.628692651239222e-10
52900000	0.004999804363214026	8.682743584515399e-50	3.6469568530220094e-69	1.5749426415233968e-8	9.414342539367122e-16	3.5923922087771207e-7	-2.172617481455441e-21	2.933226315845402e-23	2.2444922113219458e-11	5.0183109315671166e-11	4.628692651239222e-10
53000000	0.004999804363214026	8.682743584515399e-50	3.6469568530220094e-69	1.5749426415233968e-8	9.414342539367122e-16	3.5923922087771207e-7	-2.172617478436792e-21	2.933226315845402e-23	2.2444922113219458e-11	5.0183109315671166e-11	4.628692651239222e-10
53100000	0.004999804363214026	8.682743584515399e-50	3.6469568530220094e-69	1.5749426415233968e-8	9.414342539367122e-16	3.5923922087771207e-7	-2.1726174754181427e-21	2.933226315845402e-23	2.2444922113219458e-11	5.0183109315671166e-11	4.628692651239222e-10
53200000	0.004999804363214026	8.682743584515399e-50	3.6469568530220094e-69	1.5749426415233968e-8	9.414342539367122e-16	3.5923922087771207e-7	-2.172617472399493e-21	2.933226315845402e-23	2.2444922113219458e-11	5.0183109315671166e-11	4.628692651239222e-10
53300000	0.004999804363214026	8.682743584515399e-50	3.6469568530220094e-69	1.5749426415233968e-8	9.414342539367122e-16	3.5923922087771207e-7	-2.172617469380844e-21	2.933226315845402e-23	2.2444922113219458e-11	5.0183109315671166e-11	4.628692651239222e-10
53400000	0.004999804363214026	8.682743584515399e-50	3.6469568530220094e-69	1.5749426415233968e-8	9.414342539367122e-16	3.5923922087771207e-7	-2.1726174663621947e-21	2.933226315845402e-23	2.2444922113219458e-11	5.0183109315671166e-11	4.628692651239222e-10
53500000	0.004999804363214026	8.6827435845154e-50	3.6469568530220094e-69	1.5749426415233968e-8	9.414342539367122e-16	3.5923922087771207e-7	-2.1726174633435456e-21	2.933226315845402e-23	2.2444922113219458e-11	5.0183109315671166e-11	4.628692651239222e-10
53600000	0.004999804363214026	8.6827435845154e-50	3.64695685302201e-69	1.5749426415233968e-8	9.414342539367122e-16	3.5923922087771207e-7	-2.1726174603248964e-21	2.933226315845402e-23	2.2444922113219458e-11	5.0183109315671166e-11	4.628692651239222e-10
53700000	0.004999804363214026	8.6827435845154e-50	3.64695685302201e-69	1.5749426415233968e-8	9.414342539367122e-16	3.5923922087771207e-7	-2.1726174573062472e-21	2.933226315845402e-23	2.2444922113219458e-11	5.0183109315671166e-11	4.628692651239222e-10
53800000	0.004999804363214026	8.6827435845154e-50	3.64695685302201e-69	1.5749426415233968e-8	9.414342539367122e-16	3.5923922087771207e-7	-2.172617454287598e-21	2.933226315845402e-23	2.2444922113219458e-11	5.0183109315671166e-11	4.628692651239222e-10
53900000	0.004999804363214026	8.6827435845154e-50	3.64695685302201e-69	1.5749426415233968e-8	9.414342539367122e-16	3.5923922087771207e-7	-2.172617451268949e-21	2.933226315845402e-23	2.2444922113219458e-11	5.0183109315671166e-11	4.628692651239222e-10
54000000	0.004999804363214026	8.6827435845154e-50	3.64695685302201e-69	1.5749426415233968e-8	9.414342539367122e-16	3.5923922087771207e-7	-2.1726174482502993e-21	2.933226315845402e-23	2.2444922113219458e-11	5.0183109315671166e-11	4.628692651239222e-10
54100000	0.004999804363214026	8.6827435845154e-50	3.64695685302201e-69	1.5749426415233968e-8	9.414342539367122e-16	3.5923922087771207e-7	-2.17261744523165e-21	2.933226315845402e-23	2.2444922113219458e-11	5.0183109315671166e-11	4.628692651239222e-10
54200000	0.004999804363214026	8.6827435845154e-50	3.64695685302201e-69	1.5749426415233968e-8	9.414342539367122e-16	3.5923922087771207e-7	-2.172617442213001e-21	2.933226315845402e-23	2.2444922113219458e-11	5.0183109315671166e-11	4.628692651239222e-10
54300000	0.004999804363214026	8.6827435845154e-50	3.64695685302201e-69	1.5749426415233968e-8	9.414342539367122e-16	3.5923922087771207e-7	-2.1726174391943517e-21	2.933226315845402e-23	2.2444922113219458e-11	5.0183109315671166e-11	4.628692651239222e-10
54400000	0.004999804363214026	8.6827435845154e-50	3.64695685302201e-69	1.5749426415233968e-8	9.414342539367122e-16	3.59239220877712e-7	-2.1726174361757026e-21	2.933226315845402e-23	2.2444922113219458e-11	5.0183109315671166e-11	4.628692651239222e-10
54500000	0.004999804363214026	8.6827435845154e-50	3.64695685302201e-69	1.5749426415233968e-8	9.414342539367122e-16	3.59239220877712e-7	-2.1726174331570534e-21	2.933226315845402e-23	2.2444922113219458e-11	5.0183109315671166e-11	4.628692651239222e-10
54600000	0.004999804363214026	8.6827435845154e-50	3.64695685302201e-69	1.5749426415233968e-8	9.414342539367122e-16	3.59239220877712e-7	-2.1726174301384042e-21	2.933226315845402e-23	2.2444922113219458e-11	5.0183109315671166e-11	4.628692651239222e-10
54700000	0.004999804363214026	8.6827435845154e-50	3.64695685302201e-69	1.5749426415233968e-8	9.414342539367122e-16	3.59239220877712e-7	-2.172617427119755e-21	2.933226315845402e-23	2.2444922113219458e-11	5.0183109315671166e-11	4.628692651239222e-10
54800000	0.004999804363214026	8.6827435845154e-50	3.64695685302201e-69	1.5749426415233968e-8	9.414342539367122e-16	3.59239220877712e-7	-2.172617424101106e-21	2.933226315845402e-23	2.2444922113219458e-11	5.0183109315671166e-11	4.628692651239222e-10
54900000	0.004999804363214026	8.6827435845154e-50	3.64695685302201e-69	1.5749426415233968e-8	9.414342539367122e-16	3.59239220877712e-7	-2.1726174210824563e-21	2.933226315845402e-23	2.2444922113219458e-11	5.0183109315671166e-11	4.628692651239222e-10
55000000	0.004999804363214026	8.6827435845154e-50	3.64695685302201e-69	1.5749426415233968e-8	9.414342539367122e-16	3.59239220877712e-7	-2.172617418063807e-21	2.933226315845402e-23	2.244492211321946e-11	5.0183109315671166e-11	4.628692651239222e-10
55100000	0.004999804363214026	8.6827435845154e-50	3.64695685302201e-69	1.5749426415233968e-8	9.414342539367122e-16	3.59239220877712e-7	-2.172617415045158e-21	2.933226315845402e-23	2.244492211321946e-11	5.0183109315671166e-11	4.628692651239222e-10
55200000	0.004999804363214026	8.6827435845154e-50	3.64695685302201e-69	1.5749426415233968e-8	9.414342539367122e-16	3.59239220877712e-7	-2.1726174120265087e-21	2.933226315845402e-23	2.244492211321946e-11	5.0183109315671166e-11	4.628692651239222e-10
55300000	0.004999804363214026	8.6827435845154e-50	3.64695685302201e-69	1.5749426415233968e-8	9.414342539367124e-16	3.59239220877712e-7	-2.1726174090078596e-21	2.933226315845402e-23	2.244492211321946e-11	5.0183109315671166e-11	4.628692651239222e-10
55400000	0.004999804363214026	8.6827435845154e-50	3.64695685302201e-69	1.5749426415233968e-8	9.414342539367124e-16	3.59239220877712e-7	-2.1726174059892104e-21	2.933226315845402e-23	2.244492211321946e-11	5.0183109315671166e-11	4.628692651239222e-10
55500000	0.004999804363214026	8.6827435845154e-50	3.64695685302201e-69	1.5749426415233968e-8	9.414342539367124e-16	3.59239220877712e-7	-2.1726174029705612e-21	2.933226315845402e-23	2.244492211321946e-11	5.0183109315671166e-11	4.6286926512392216e-10
55600000	0.004999804363214026	8.6827435845154e-50	3.64695685302201e-69	1.5749426415233968e-8	9.414342539367124e-16	3.59239220877712e-7	-2.172617399951912e-21	2.933226315845402e-23	2.244492211321946e-11	5.0183109315671166e-11	4.6286926512392216e-10
55700000	0.004999804363214026	8.6827435845154e-50	3.64695685302201e-69	1.5749426415233968e-8	9.414342539367124e-16	3.59239220877712e-7	-2.1726173969332625e-21	2.933226315845402e-23	2.244492211321946e-11	5.0183109315671166e-11	4.6286926512392216e-10
55800000	0.004999804363214026	8.6827435845154e-50	3.64695685302201e-69	1.5749426415233968e-8	9.414342539367124e-16	3.59239220877712e-7	-2.1726173939146133e-21	2.933226315845402e-23	2.244492211321946e-11	5.0183109315671166e-11	4.6286926512392216e-10
55900000	0.004999804363214026	8.6827435845154e-50	3.64695685302201e-69	1.5749426415233968e-8	9.414342539367124e-16	3.59239220877712e-7	-2.172617390895964e-21	2.933226315845402e-23	2.244492211321946e-11	5.0183109315671166e-11	4.6286926512392216e-10
56000000	0.004999804363214026	8.6827435845154e-50	3.64695685302201e-69	1.5749426415233968e-8	9.414342539367124e-16	3.59239220877712e-7	-2.172617387877315e-21	2.933226315845402e-23	2.244492211321946e-11	5.0183109315671166e-11	4.6286926512392216e-10
56100000	0.004999804363214026	8.6827435845154e-50	3.64695685302201e-69	1.5749426415233968e-8	9.414342539367124e-16	3.59239220877712e-7	-2.1726173848586657e-21	2.933226315845402e-23	2.244492211321946e-11	5.0183109315671166e-11	4.6286926512392216e-10
56200000	0.004999804363214026	8.6827435845154e-50	3.64695685302201e-69	1.5749426415233968e-8	9.414342539367124e-16	3.59239220877712e-7	-2.1726173818400166e-21	2.933226315845402e-23	2.244492211321946e-11	5.0183109315671166e-11	4.6286926512392216e-10
56300000	0.004999804363214026	8.6827435845154e-50	3.64695685302201e-69	1.5749426415233968e-8	9.414342539367124e-16	3.59239220877712e-7	-2.1726173788213674e-21	2.933226315845402e-23	2.244492211321946e-11	5.0183109315671166e-11	4.6286926512392216e-10
56400000	0.004999804363214026	8.6827435845154e-50	3.64695685302201e-69	1.5749426415233968e-8	9.414342539367124e-16	3.59239220877712e-7	-2.1726173758027182e-21	2.933226315845402e-23	2.244492211321946e-11	5.0183109315671166e-11	4.6286926512392216e-10
56500000	0.004999804363214026	8.6827435845154e-50	3.64695685302201e-69	1.5749426415233968e-8	9.414342539367124e-16	3.59239220877712e-7	-2.1726173727840686e-21	2.933226315845402e-23	2.244492211321946e-11	5.0183109315671166e-11	4.6286926512392216e-10
56600000	0.004999804363214026	8.6827435845154e-50	3.64695685302201e-69	1.5749426415233968e-8	9.414342539367124e-16	3.59239220877712e-7	-2.1726173697654195e-21	2.933226315845402e-23	2.244492211321946e-11	5.0183109315671166e-11	4.6286926512392216e-10
56700000	0.004999804363214026	8.6827435845154e-50	3.64695685302201e-69	1.5749426415233968e-8	9.414342539367124e-16	3.59239220877712e-7	-2.1726173667467703e-21	2.933226315845402e-23	2.244492211321946e-11	5.0183109315671166e-11	4.6286926512392216e-10
56800000	0.004999804363214026	8.6827435845154e-50	3.64695685302201e-69	1.5749426415233968e-8	9.414342539367124e-16	3.59239220877712e-7	-2.172617363728121e-21	2.933226315845402e-23	2.244492211321946e-11	5.0183109315671166e-11	4.6286926512392216e-10
56900000	0.004999804363214026	8.6827435845154e-50	3.64695685302201e-69	1.5749426415233968e-8	9.414342539367124e-16	3.59239220877712e-7	-2.172617360709472e-21	2.933226315845402e-23	2.244492211321946e-11	5.0183109315671166e-11	4.6286926512392216e-10
57000000	0.004999804363214026	8.6827435845154e-50	3.64695685302201e-69	1.5749426415233968e-8	9.414342539367124e-16	3.59239220877712e-7	-2.1726173576908227e-21	2.933226315845402e-23	2.244492211321946e-11	5.0183109315671166e-11	4.6286926512392216e-10
57100000	0.004999804363214026	8.6827435845154e-50	3.64695685302201e-69	1.5749426415233968e-8	9.414342539367124e-16	3.59239220877712e-7	-2.1726173546721736e-21	2.933226315845402e-23	2.244492211321946e-11	5.0183109315671166e-11	4.6286926512392216e-10
57200000	0.004999804363214026	8.6827435845154e-50	3.64695685302201e-69	1.5749426415233968e-8	9.414342539367124e-16	3.59239220877712e-7	-2.1726173516535244e-21	2.933226315845402e-23	2.244492211321946e-11	5.0183109315671166e-11	4.6286926512392216e-10
57300000	0.004999804363214026	8.6827435845154e-50	3.64695685302201e-69	1.5749426415233968e-8	9.414342539367124e-16	3.59239220877712e-7	-2.1726173486348752e-21	2.933226315845402e-23	2.244492211321946e-11	5.0183109315671166e-11	4.6286926512392216e-10
57400000	0.004999804363214026	8.6827435845154e-50	3.6469568530220104e-69	1.5749426415233968e-8	9.414342539367124e-16	3.59239220877712e-7	-2.1726173456162256e-21	2.933226315845402e-23	2.244492211321946e-11	5.0183109315671166e-11	4.6286926512392216e-10
57500000	0.004999804363214026	8.682743584515403e-50	3.6469568530220104e-69	1.5749426415233968e-8	9.414342539367124e-16	3.59239220877712e-7	-2.1726173425975765e-21	2.933226315845402e-23	2.244492211321946e-11	5.0183109315671166e-11	4.6286926512392216e-10
57600000	0.004999804363214026	8.682743584515403e-50	3.6469568530220104e-69	1.5749426415233968e-8	9.414342539367124e-16	3.59239220877712e-7	-2.1726173395789273e-21	2.933226315845402e-23	2.244492211321946e-11	5.0183109315671166e-11	4.6286926512392216e-10
57700000	0.004999804363214026	8.682743584515403e-50	3.6469568530220104e-69	1.5749426415233968e-8	9.414342539367124e-16	3.59239220877712e-7	-2.172617336560278e-21	2.933226315845402e-23	2.244492211321946e-11	5.0183109315671166e-11	4.6286926512392216e-10
57800000	0.004999804363214026	8.682743584515403e-50	3.6469568530220104e-69	1.5749426415233968e-8	9.414342539367124e-16	3.59239220877712e-7	-2.172617333541629e-21	2.933226315845402e-23	2.244492211321946e-11	5.0183109315671166e-11	4.6286926512392216e-10
57900000	0.004999804363214026	8.682743584515403e-50	3.6469568530220104e-69	1.5749426415233968e-8	9.414342539367124e-16	3.59239220877712e-7	-2.1726173305229797e-21	2.933226315845402e-23	2.244492211321946e-11	5.0183109315671166e-11	4.6286926512392216e-10
58000000	0.004999804363214026	8.682743584515403e-50	3.6469568530220104e-69	1.5749426415233968e-8	9.414342539367124e-16	3.59239220877712e-7	-2.1726173275043306e-21	2.933226315845402e-23	2.244492211321946e-11	5.0183109315671166e-11	4.6286926512392216e-10
58100000	0.004999804363214026	8.682743584515403e-50	3.6469568530220104e-69	1.5749426415233968e-8	9.414342539367124e-16	3.59239220877712e-7	-2.1726173244856814e-21	2.933226315845402e-23	2.244492211321946e-11	5.0183109315671166e-11	4.6286926512392216e-10
58200000	0.004999804363214026	8.682743584515403e-50	3.6469568530220104e-69	1.5749426415233968e-8	9.414342539367124e-16	3.59239220877712e-7	-2.172617321467032e-21	2.933226315845402e-23	2.244492211321946e-11	5.0183109315671166e-11	4.6286926512392216e-10
58300000	0.004999804363214026	8.682743584515403e-50	3.6469568530220104e-69	1.5749426415233968e-8	9.414342539367124e-16	3.59239220877712e-7	-2.1726173184483827e-21	2.933226315845402e-23	2.244492211321946e-11	5.0183109315671166e-11	4.6286926512392216e-10
58400000	0.004999804363214026	8.682743584515403e-50	3.6469568530220104e-69	1.5749426415233968e-8	9.414342539367124e-16	3.59239220877712e-7	-2.1726173154297335e-21	2.933226315845402e-23	2.244492211321946e-11	5.0183109315671166e-11	4.6286926512392216e-10
58500000	0.004999804363214026	8.682743584515403e-50	3.6469568530220104e-69	1.5749426415233968e-8	9.414342539367124e-16	3.59239220877712e-7	-2.1726173124110843e-21	2.933226315845402e-23	2.244492211321946e-11	5.0183109315671166e-11	4.6286926512392216e-10
58600000	0.004999804363214026	8.682743584515403e-50	3.6469568530220104e-69	1.5749426415233968e-8	9.414342539367124e-16	3.59239220877712e-7	-2.172617309392435e-21	2.933226315845402e-23	2.244492211321946e-11	5.0183109315671166e-11	4.6286926512392216e-10
58700000	0.004999804363214026	8.682743584515403e-50	3.6469568530220104e-69	1.5749426415233968e-8	9.414342539367124e-16	3.59239220877712e-7	-2.172617306373786e-21	2.933226315845402e-23	2.244492211321946e-11	5.0183109315671166e-11	4.6286926512392216e-10
58800000	0.004999804363214026	8.682743584515403e-50	3.6469568530220104e-69	1.5749426415233968e-8	9.414342539367124e-16	3.59239220877712e-7	-2.1726173033551367e-21	2.933226315845402e-23	2.244492211321946e-11	5.0183109315671166e-11	4.6286926512392216e-10
58900000	0.004999804363214026	8.682743584515403e-50	3.6469568530220104e-69	1.5749426415233968e-8	9.414342539367124e-16	3.59239220877712e-7	-2.1726173003364876e-21	2.933226315845402e-23	2.244492211321946e-11	5.0183109315671166e-11	4.6286926512392216e-10
59000000	0.004999804363214026	8.682743584515403e-50	3.6469568530220104e-69	1.5749426415233968e-8	9.414342539367124e-16	3.59239220877712e-7	-2.172617297317838e-21	2.933226315845402e-23	2.244492211321946e-11	5.0183109315671166e-11	4.6286926512392216e-10
59100000	0.004999804363214026	8.682743584515403e-50	3.6469568530220104e-69	1.5749426415233968e-8	9.414342539367124e-16	3.59239220877712e-7	-2.172617294299189e-21	2.933226315845402e-23	2.244492211321946e-11	5.0183109315671166e-11	4.6286926512392216e-10
59200000	0.004999804363214026	8.682743584515403e-50	3.6469568530220104e-69	1.5749426415233968e-8	9.414342539367124e-16	3.59239220877712e-7	-2.1726172912805397e-21	2.933226315845402e-23	2.244492211321946e-11	5.0183109315671166e-11	4.6286926512392216e-10
59300000	0.004999804363214026	8.682743584515403e-50	3.6469568530220104e-69	1.5749426415233968e-8	9.414342539367124e-16	3.59239220877712e-7	-2.1726172882618905e-21	2.933226315845402e-23	2.244492211321946e-11	5.0183109315671166e-11	4.6286926512392216e-10
59400000	0.004999804363214026	8.682743584515403e-50	3.6469568530220104e-69	1.5749426415233968e-8	9.414342539367124e-16	3.59239220877712e-7	-2.1726172852432413e-21	2.933226315845402e-23	2.244492211321946e-11	5.0183109315671166e-11	4.6286926512392216e-10
59500000	0.004999804363214026	8.682743584515403e-50	3.6469568530220104e-69	1.5749426415233968e-8	9.414342539367124e-16	3.59239220877712e-7	-2.172617282224592e-21	2.933226315845402e-23	2.244492211321946e-11	5.0183109315671166e-11	4.6286926512392216e-10
59600000	0.004999804363214026	8.682743584515403e-50	3.6469568530220104e-69	1.5749426415233968e-8	9.414342539367124e-16	3.59239220877712e-7	-2.172617279205943e-21	2.933226315845402e-23	2.244492211321946e-11	5.0183109315671166e-11	4.6286926512392216e-10
59700000	0.004999804363214026	8.682743584515403e-50	3.6469568530220104e-69	1.5749426415233968e-8	9.414342539367124e-16	3.59239220877712e-7	-2.1726172761872937e-21	2.933226315845402e-23	2.244492211321946e-11	5.0183109315671166e-11	4.6286926512392216e-10
59800000	0.004999804363214026	8.682743584515403e-50	3.6469568530220104e-69	1.5749426415233968e-8	9.414342539367124e-16	3.59239220877712e-7	-2.1726172731686442e-21	2.933226315845402e-23	2.244492211321946e-11	5.0183109315671166e-11	4.6286926512392216e-10
59900000	0.004999804363214026	8.682743584515403e-50	3.6469568530220104e-69	1.5749426415233968e-8	9.414342539367124e-16	3.59239220877712e-7	-2.172617270149995e-21	2.933226315845402e-23	2.244492211321946e-11	5.0183109315671166e-11	4.6286926512392216e-10
60000000	0.004999804363214026	8.682743584515403e-50	3.6469568530220104e-69	1.5749426415233968e-8	9.414342539367124e-16	3.59239220877712e-7	-2.172617267131346e-21	2.933226315845402e-23	2.244492211321946e-11	5.0183109315671166e-11	4.6286926512392216e-10
60100000	0.004999804363214026	8.682743584515403e-50	3.6469568530220104e-69	1.5749426415233968e-8	9.414342539367124e-16	3.59239220877712e-7	-2.1726172641126967e-21	2.933226315845402e-23	2.244492211321946e-11	5.0183109315671166e-11	4.6286926512392216e-10
60200000	0.004999804363214026	8.682743584515403e-50	3.6469568530220104e-69	1.5749426415233968e-8	9.414342539367124e-16	3.59239220877712e-7	-2.1726172610940475e-21	2.933226315845402e-23	2.244492211321946e-11	5.0183109315671166e-11	4.6286926512392216e-10
60300000	0.004999804363214026	8.682743584515403e-50	3.6469568530220104e-69	1.5749426415233968e-8	9.414342539367124e-16	3.59239220877712e-7	-2.1726172580753983e-21	2.933226315845402e-23	2.244492211321946e-11	5.0183109315671166e-11	4.6286926512392216e-10
60400000	0.004999804363214026	8.682743584515403e-50	3.6469568530220104e-69	1.5749426415233968e-8	9.414342539367124e-16	3.59239220877712e-7	-2.172617255056749e-21	2.933226315845402e-23	2.244492211321946e-11	5.0183109315671166e-11	4.6286926512392216e-10
60500000	0.004999804363214026	8.682743584515403e-50	3.6469568530220104e-69	1.5749426415233968e-8	9.414342539367124e-16	3.59239220877712e-7	-2.1726172520381e-21	2.933226315845402e-23	2.244492211321946e-11	5.0183109315671166e-11	4.6286926512392216e-10
60600000	0.004999804363214026	8.682743584515403e-50	3.6469568530220104e-69	1.5749426415233968e-8	9.414342539367124e-16	3.59239220877712e-7	-2.1726172490194507e-21	2.933226315845402e-23	2.244492211321946e-11	5.0183109315671166e-11	4.6286926512392216e-10
60700000	0.004999804363214026	8.682743584515403e-50	3.6469568530220104e-69	1.5749426415233968e-8	9.414342539367124e-16	3.59239220877712e-7	-2.1726172460008012e-21	2.933226315845402e-23	2.244492211321946e-11	5.0183109315671166e-11	4.6286926512392216e-10
60800000	0.004999804363214026	8.682743584515403e-50	3.6469568530220104e-69	1.5749426415233968e-8	9.414342539367124e-16	3.59239220877712e-7	-2.172617242982152e-21	2.933226315845402e-23	2.244492211321946e-11	5.0183109315671166e-11	4.6286926512392216e-10
60900000	0.004999804363214026	8.682743584515403e-50	3.6469568530220104e-69	1.5749426415233968e-8	9.414342539367124e-16	3.59239220877712e-7	-2.172617239963503e-21	2.933226315845402e-23	2.244492211321946e-11	5.0183109315671166e-11	4.6286926512392216e-10
61000000	0.004999804363214026	8.682743584515403e-50	3.6469568530220104e-69	1.5749426415233968e-8	9.414342539367124e-16	3.59239220877712e-7	-2.1726172369448537e-21	2.933226315845402e-23	2.244492211321946e-11	5.0183109315671166e-11	4.6286926512392216e-10
61100000	0.004999804363214026	8.682743584515403e-50	3.6469568530220104e-69	1.5749426415233968e-8	9.414342539367124e-16	3.59239220877712e-7	-2.1726172339262045e-21	2.933226315845402e-23	2.244492211321946e-11	5.0183109315671166e-11	4.6286926512392216e-10
61200000	0.004999804363214026	8.682743584515403e-50	3.6469568530220104e-69	1.5749426415233968e-8	9.414342539367124e-16	3.59239220877712e-7	-2.1726172309075553e-21	2.933226315845402e-23	2.244492211321946e-11	5.0183109315671166e-11	4.6286926512392216e-10
61300000	0.004999804363214026	8.682743584515403e-50	3.6469568530220104e-69	1.5749426415233968e-8	9.414342539367124e-16	3.59239220877712e-7	-2.172617227888906e-21	2.933226315845402e-23	2.244492211321946e-11	5.0183109315671166e-11	4.6286926512392216e-10
61400000	0.004999804363214026	8.682743584515403e-50	3.6469568530220104e-69	1.5749426415233968e-8	9.414342539367124e-16	3.59239220877712e-7	-2.172617224870257e-21	2.933226315845402e-23	2.244492211321946e-11	5.0183109315671166e-11	4.6286926512392216e-10
61500000	0.004999804363214026	8.682743584515403e-50	3.6469568530220104e-69	1.5749426415233968e-8	9.414342539367124e-16	3.59239220877712e-7	-2.1726172218516074e-21	2.933226315845402e-23	2.244492211321946e-11	5.0183109315671166e-11	4.6286926512392216e-10
61600000	0.004999804363214026	8.682743584515403e-50	3.6469568530220104e-69	1.5749426415233968e-8	9.414342539367124e-16	3.59239220877712e-7	-2.1726172188329582e-21	2.933226315845402e-23	2.244492211321946e-11	5.0183109315671166e-11	4.6286926512392216e-10
61700000	0.004999804363214026	8.682743584515403e-50	3.6469568530220104e-69	1.5749426415233968e-8	9.414342539367124e-16	3.59239220877712e-7	-2.172617215814309e-21	2.933226315845402e-23	2.244492211321946e-11	5.0183109315671166e-11	4.6286926512392216e-10
61800000	0.004999804363214026	8.682743584515403e-50	3.6469568530220104e-69	1.5749426415233968e-8	9.414342539367124e-16	3.59239220877712e-7	-2.17261721279566e-21	2.933226315845402e-23	2.244492211321946e-11	5.0183109315671166e-11	4.6286926512392216e-10
61900000	0.004999804363214026	8.682743584515403e-50	3.6469568530220104e-69	1.5749426415233968e-8	9.414342539367124e-16	3.59239220877712e-7	-2.1726172097770107e-21	2.933226315845402e-23	2.244492211321946e-11	5.0183109315671166e-11	4.6286926512392216e-10
62000000	0.004999804363214026	8.682743584515403e-50	3.6469568530220104e-69	1.5749426415233968e-8	9.414342539367124e-16	3.59239220877712e-7	-2.1726172067583615e-21	2.933226315845402e-23	2.244492211321946e-11	5.0183109315671166e-11	4.6286926512392216e-10
62100000	0.004999804363214026	8.682743584515403e-50	3.6469568530220104e-69	1.5749426415233968e-8	9.414342539367124e-16	3.59239220877712e-7	-2.1726172037397123e-21	2.933226315845402e-23	2.244492211321946e-11	5.0183109315671166e-11	4.6286926512392216e-10
62200000	0.004999804363214026	8.682743584515403e-50	3.6469568530220104e-69	1.5749426415233968e-8	9.414342539367124e-16	3.59239220877712e-7	-2.172617200721063e-21	2.933226315845402e-23	2.244492211321946e-11	5.0183109315671166e-11	4.6286926512392216e-10
62300000	0.004999804363214026	8.682743584515403e-50	3.6469568530220104e-69	1.5749426415233968e-8	9.414342539367124e-16	3.59239220877712e-7	-2.1726171977024136e-21	2.933226315845402e-23	2.244492211321946e-11	5.0183109315671166e-11	4.6286926512392216e-10
62400000	0.004999804363214026	8.682743584515403e-50	3.6469568530220104e-69	1.5749426415233968e-8	9.414342539367124e-16	3.59239220877712e-7	-2.1726171946837644e-21	2.933226315845402e-23	2.244492211321946e-11	5.0183109315671166e-11	4.6286926512392216e-10
62500000	0.004999804363214026	8.682743584515403e-50	3.6469568530220104e-69	1.5749426415233968e-8	9.414342539367124e-16	3.59239220877712e-7	-2.1726171916651152e-21	2.933226315845402e-23	2.244492211321946e-11	5.0183109315671166e-11	4.6286926512392216e-10
62600000	0.004999804363214026	8.682743584515403e-50	3.6469568530220104e-69	1.5749426415233968e-8	9.414342539367124e-16	3.59239220877712e-7	-2.172617188646466e-21	2.933226315845402e-23	2.244492211321946e-11	5.0183109315671166e-11	4.6286926512392216e-10
62700000	0.004999804363214026	8.682743584515403e-50	3.6469568530220104e-69	1.5749426415233968e-8	9.414342539367124e-16	3.59239220877712e-7	-2.172617185627817e-21	2.933226315845402e-23	2.244492211321946e-11	5.0183109315671166e-11	4.6286926512392216e-10
62800000	0.004999804363214026	8.682743584515403e-50	3.6469568530220104e-69	1.5749426415233968e-8	9.414342539367124e-16	3.59239220877712e-7	-2.1726171826091677e-21	2.933226315845402e-23	2.244492211321946e-11	5.0183109315671166e-11	4.6286926512392216e-10
62900000	0.004999804363214026	8.682743584515403e-50	3.6469568530220104e-69	1.5749426415233968e-8	9.414342539367124e-16	3.59239220877712e-7	-2.1726171795905185e-21	2.933226315845402e-23	2.244492211321946e-11	5.0183109315671166e-11	4.6286926512392216e-10
63000000	0.004999804363214026	8.682743584515403e-50	3.6469568530220104e-69	1.5749426415233968e-8	9.414342539367124e-16	3.59239220877712e-7	-2.1726171765718693e-21	2.933226315845402e-23	2.244492211321946e-11	5.0183109315671166e-11	4.6286926512392216e-10
63100000	0.004999804363214026	8.6827435845154e-50	3.6469568530220104e-69	1.5749426415233968e-8	9.414342539367124e-16	3.59239220877712e-7	-2.17261717355322e-21	2.933226315845402e-23	2.244492211321946e-11	5.0183109315671166e-11	4.6286926512392216e-10
63200000	0.004999804363214026	8.6827435845154e-50	3.6469568530220104e-69	1.5749426415233968e-8	9.414342539367124e-16	3.59239220877712e-7	-2.1726171705345706e-21	2.933226315845402e-23	2.244492211321946e-11	5.0183109315671166e-11	4.6286926512392216e-10
63300000	0.004999804363214026	8.6827435845154e-50	3.6469568530220104e-69	1.5749426415233968e-8	9.414342539367124e-16	3.59239220877712e-7	-2.1726171675159214e-21	2.933226315845402e-23	2.244492211321946e-11	5.0183109315671166e-11	4.6286926512392216e-10
63400000	0.004999804363214026	8.6827435845154e-50	3.6469568530220104e-69	1.5749426415233968e-8	9.414342539367124e-16	3.59239220877712e-7	-2.1726171644972722e-21	2.933226315845402e-23	2.244492211321946e-11	5.0183109315671166e-11	4.6286926512392216e-10
63500000	0.004999804363214026	8.6827435845154e-50	3.6469568530220104e-69	1.5749426415233968e-8	9.414342539367124e-16	3.59239220877712e-7	-2.172617161478623e-21	2.933226315845402e-23	2.244492211321946e-11	5.0183109315671166e-11	4.6286926512392216e-10
63600000	0.004999804363214026	8.6827435845154e-50	3.64695685302201e-69	1.5749426415233968e-8	9.414342539367124e-16	3.59239220877712e-7	-2.172617158459974e-21	2.933226315845402e-23	2.244492211321946e-11	5.0183109315671166e-11	4.6286926512392216e-10
63700000	0.004999804363214026	8.6827435845154e-50	3.64695685302201e-69	1.5749426415233968e-8	9.414342539367124e-16	3.59239220877712e-7	-2.1726171554413247e-21	2.933226315845402e-23	2.244492211321946e-11	5.0183109315671166e-11	4.6286926512392216e-10
63800000	0.004999804363214026	8.6827435845154e-50	3.64695685302201e-69	1.5749426415233968e-8	9.414342539367124e-16	3.59239220877712e-7	-2.1726171524226755e-21	2.933226315845402e-23	2.244492211321946e-11	5.0183109315671166e-11	4.6286926512392216e-10
63900000	0.004999804363214026	8.6827435845154e-50	3.64695685302201e-69	1.5749426415233968e-8	9.414342539367124e-16	3.59239220877712e-7	-2.1726171494040263e-21	2.933226315845402e-23	2.244492211321946e-11	5.0183109315671166e-11	4.6286926512392216e-10
64000000	0.004999804363214026	8.6827435845154e-50	3.64695685302201e-69	1.5749426415233968e-8	9.414342539367124e-16	3.59239220877712e-7	-2.1726171463853767e-21	2.933226315845402e-23	2.244492211321946e-11	5.0183109315671166e-11	4.6286926512392216e-10
64100000	0.004999804363214026	8.6827435845154e-50	3.64695685302201e-69	1.5749426415233968e-8	9.414342539367124e-16	3.59239220877712e-7	-2.1726171433667276e-21	2.933226315845402e-23	2.244492211321946e-11	5.0183109315671166e-11	4.6286926512392216e-10
64200000	0.004999804363214026	8.6827435845154e-50	3.64695685302201e-69	1.5749426415233968e-8	9.414342539367124e-16	3.59239220877712e-7	-2.1726171403480784e-21	2.933226315845402e-23	2.244492211321946e-11	5.0183109315671166e-11	4.6286926512392216e-10
64300000	0.004999804363214026	8.6827435845154e-50	3.64695685302201e-69	1.5749426415233968e-8	9.414342539367124e-16	3.59239220877712e-7	-2.1726171373294292e-21	2.933226315845402e-23	2.244492211321946e-11	5.0183109315671166e-11	4.6286926512392216e-10
64400000	0.004999804363214026	8.6827435845154e-50	3.64695685302201e-69	1.5749426415233968e-8	9.414342539367124e-16	3.59239220877712e-7	-2.17261713431078e-21	2.933226315845402e-23	2.244492211321946e-11	5.0183109315671166e-11	4.6286926512392216e-10
64500000	0.004999804363214026	8.6827435845154e-50	3.64695685302201e-69	1.5749426415233968e-8	9.414342539367124e-16	3.59239220877712e-7	-2.172617131292131e-21	2.933226315845402e-23	2.244492211321946e-11	5.0183109315671166e-11	4.6286926512392216e-10
64600000	0.004999804363214026	8.6827435845154e-50	3.64695685302201e-69	1.5749426415233968e-8	9.414342539367124e-16	3.59239220877712e-7	-2.1726171282734817e-21	2.933226315845402e-23	2.244492211321946e-11	5.0183109315671166e-11	4.6286926512392216e-10
64700000	0.004999804363214026	8.6827435845154e-50	3.64695685302201e-69	1.5749426415233968e-8	9.414342539367124e-16	3.59239220877712e-7	-2.1726171252548325e-21	2.933226315845402e-23	2.244492211321946e-11	5.0183109315671166e-11	4.6286926512392216e-10
64800000	0.004999804363214026	8.6827435845154e-50	3.64695685302201e-69	1.5749426415233968e-8	9.414342539367124e-16	3.59239220877712e-7	-2.1726171222361833e-21	2.933226315845402e-23	2.244492211321946e-11	5.0183109315671166e-11	4.6286926512392216e-10
64900000	0.004999804363214026	8.6827435845154e-50	3.64695685302201e-69	1.5749426415233968e-8	9.414342539367124e-16	3.59239220877712e-7	-2.1726171192175337e-21	2.933226315845402e-23	2.244492211321946e-11	5.0183109315671166e-11	4.6286926512392216e-10
65000000	0.004999804363214026	8.682743584515399e-50	3.64695685302201e-69	1.5749426415233968e-8	9.414342539367124e-16	3.59239220877712e-7	-2.1726171161988846e-21	2.933226315845402e-23	2.244492211321946e-11	5.0183109315671166e-11	4.6286926512392216e-10
65100000	0.004999804363214026	8.682743584515399e-50	3.64695685302201e-69	1.5749426415233968e-8	9.414342539367124e-16	3.59239220877712e-7	-2.1726171131802354e-21	2.933226315845402e-23	2.244492211321946e-11	5.0183109315671166e-11	4.6286926512392216e-10
65200000	0.004999804363214026	8.682743584515399e-50	3.64695685302201e-69	1.5749426415233968e-8	9.414342539367124e-16	3.59239220877712e-7	-2.1726171101615862e-21	2.933226315845402e-23	2.244492211321946e-11	5.0183109315671166e-11	4.6286926512392216e-10
65300000	0.004999804363214026	8.682743584515399e-50	3.64695685302201e-69	1.5749426415233968e-8	9.414342539367124e-16	3.59239220877712e-7	-2.172617107142937e-21	2.933226315845402e-23	2.244492211321946e-11	5.0183109315671166e-11	4.6286926512392216e-10
65400000	0.004999804363214026	8.682743584515399e-50	3.64695685302201e-69	1.5749426415233968e-8	9.414342539367124e-16	3.59239220877712e-7	-2.172617104124288e-21	2.933226315845402e-23	2.244492211321946e-11	5.0183109315671166e-11	4.6286926512392216e-10
65500000	0.004999804363214026	8.682743584515399e-50	3.64695685302201e-69	1.5749426415233968e-8	9.414342539367124e-16	3.59239220877712e-7	-2.1726171011056387e-21	2.933226315845402e-23	2.244492211321946e-11	5.0183109315671166e-11	4.6286926512392216e-10
65600000	0.004999804363214026	8.682743584515399e-50	3.64695685302201e-69	1.5749426415233968e-8	9.414342539367124e-16	3.59239220877712e-7	-2.1726170980869895e-21	2.933226315845402e-23	2.244492211321946e-11	5.0183109315671166e-11	4.6286926512392216e-10
65700000	0.004999804363214026	8.682743584515399e-50	3.64695685302201e-69	1.5749426415233968e-8	9.414342539367124e-16	3.59239220877712e-7	-2.17261709506834e-21	2.933226315845402e-23	2.244492211321946e-11	5.0183109315671166e-11	4.6286926512392216e-10
65800000	0.004999804363214026	8.682743584515399e-50	3.64695685302201e-69	1.5749426415233968e-8	9.414342539367124e-16	3.59239220877712e-7	-2.1726170920496907e-21	2.933226315845402e-23	2.244492211321946e-11	5.0183109315671166e-11	4.6286926512392216e-10
65900000	0.004999804363214026	8.682743584515399e-50	3.6469568530220094e-69	1.5749426415233968e-8	9.414342539367124e-16	3.59239220877712e-7	-2.1726170890310416e-21	2.933226315845402e-23	2.2444922113219458e-11	5.0183109315671166e-11	4.6286926512392216e-10
66000000	0.004999804363214026	8.682743584515399e-50	3.6469568530220094e-69	1.5749426415233968e-8	9.414342539367124e-16	3.59239220877712e-7	-2.1726170860123924e-21	2.933226315845402e-23	2.2444922113219458e-11	5.0183109315671166e-11	4.6286926512392216e-10
66100000	0.004999804363214026	8.682743584515399e-50	3.6469568530220094e-69	1.5749426415233968e-8	9.414342539367124e-16	3.59239220877712e-7	-2.1726170829937432e-21	2.933226315845402e-23	2.2444922113219458e-11	5.0183109315671166e-11	4.6286926512392216e-10
66200000	0.004999804363214026	8.682743584515399e-50	3.6469568530220094e-69	1.5749426415233968e-8	9.414342539367124e-16	3.59239220877712e-7	-2.172617079975094e-21	2.933226315845402e-23	2.2444922113219458e-11	5.0183109315671166e-11	4.6286926512392216e-10
66300000	0.004999804363214026	8.682743584515399e-50	3.6469568530220094e-69	1.5749426415233968e-8	9.414342539367124e-16	3.59239220877712e-7	-2.172617076956445e-21	2.933226315845402e-23	2.2444922113219458e-11	5.0183109315671166e-11	4.6286926512392216e-10
66400000	0.004999804363214026	8.682743584515399e-50	3.6469568530220094e-69	1.5749426415233968e-8	9.414342539367124e-16	3.59239220877712e-7	-2.1726170739377957e-21	2.933226315845402e-23	2.2444922113219458e-11	5.0183109315671166e-11	4.6286926512392216e-10
66500000	0.004999804363214026	8.682743584515399e-50	3.6469568530220094e-69	1.5749426415233968e-8	9.414342539367124e-16	3.59239220877712e-7	-2.172617070919146e-21	2.933226315845402e-23	2.2444922113219458e-11	5.0183109315671166e-11	4.628692651239222e-10
66600000	0.004999804363214026	8.682743584515397e-50	3.6469568530220094e-69	1.5749426415233968e-8	9.414342539367124e-16	3.59239220877712e-7	-2.172617067900497e-21	2.933226315845402e-23	2.2444922113219458e-11	5.0183109315671166e-11	4.628692651239222e-10
66700000	0.004999804363214026	8.682743584515397e-50	3.6469568530220094e-69	1.5749426415233968e-8	9.414342539367124e-16	3.59239220877712e-7	-2.1726170648818477e-21	2.933226315845402e-23	2.2444922113219458e-11	5.0183109315671166e-11	4.628692651239222e-10
66800000	0.004999804363214026	8.682743584515397e-50	3.6469568530220094e-69	1.5749426415233968e-8	9.414342539367124e-16	3.59239220877712e-7	-2.1726170618631986e-21	2.933226315845402e-23	2.2444922113219458e-11	5.0183109315671166e-11	4.628692651239222e-10
66900000	0.004999804363214026	8.682743584515397e-50	3.6469568530220094e-69	1.5749426415233968e-8	9.414342539367124e-16	3.59239220877712e-7	-2.1726170588445494e-21	2.933226315845402e-23	2.2444922113219458e-11	5.0183109315671166e-11	4.628692651239222e-10
67000000	0.004999804363214026	8.682743584515397e-50	3.6469568530220094e-69	1.5749426415233968e-8	9.414342539367124e-16	3.59239220877712e-7	-2.1726170558259002e-21	2.933226315845402e-23	2.2444922113219458e-11	5.0183109315671166e-11	4.628692651239222e-10
67100000	0.004999804363214026	8.682743584515397e-50	3.6469568530220094e-69	1.5749426415233968e-8	9.414342539367124e-16	3.59239220877712e-7	-2.172617052807251e-21	2.933226315845402e-23	2.2444922113219458e-11	5.0183109315671166e-11	4.628692651239222e-10
67200000	0.004999804363214026	8.682743584515397e-50	3.6469568530220094e-69	1.5749426415233968e-8	9.414342539367124e-16	3.59239220877712e-7	-2.172617049788602e-21	2.933226315845402e-23	2.2444922113219458e-11	5.0183109315671166e-11	4.628692651239222e-10
67300000	0.004999804363214026	8.682743584515397e-50	3.6469568530220094e-69	1.5749426415233968e-8	9.414342539367124e-16	3.59239220877712e-7	-2.1726170467699527e-21	2.933226315845402e-23	2.2444922113219458e-11	5.0183109315671166e-11	4.628692651239222e-10
67400000	0.004999804363214026	8.682743584515397e-50	3.6469568530220094e-69	1.5749426415233968e-8	9.414342539367124e-16	3.59239220877712e-7	-2.172617043751303e-21	2.933226315845402e-23	2.2444922113219458e-11	5.0183109315671166e-11	4.628692651239222e-10
67500000	0.004999804363214026	8.682743584515397e-50	3.6469568530220094e-69	1.5749426415233968e-8	9.414342539367124e-16	3.59239220877712e-7	-2.172617040732654e-21	2.933226315845402e-23	2.2444922113219458e-11	5.0183109315671166e-11	4.628692651239222e-10
67600000	0.004999804363214026	8.682743584515397e-50	3.6469568530220094e-69	1.5749426415233968e-8	9.414342539367124e-16	3.59239220877712e-7	-2.1726170377140047e-21	2.933226315845402e-23	2.2444922113219458e-11	5.0183109315671166e-11	4.628692651239222e-10
67700000	0.004999804363214026	8.682743584515397e-50	3.6469568530220094e-69	1.5749426415233968e-8	9.414342539367124e-16	3.59239220877712e-7	-2.1726170346953556e-21	2.933226315845402e-23	2.2444922113219458e-11	5.0183109315671166e-11	4.628692651239222e-10
67800000	0.004999804363214026	8.682743584515397e-50	3.6469568530220094e-69	1.5749426415233968e-8	9.414342539367124e-16	3.59239220877712e-7	-2.1726170316767064e-21	2.933226315845402e-23	2.2444922113219458e-11	5.0183109315671166e-11	4.628692651239222e-10
67900000	0.004999804363214026	8.682743584515397e-50	3.6469568530220094e-69	1.5749426415233968e-8	9.414342539367124e-16	3.59239220877712e-7	-2.1726170286580572e-21	2.933226315845402e-23	2.2444922113219458e-11	5.0183109315671166e-11	4.628692651239222e-10
68000000	0.004999804363214026	8.682743584515397e-50	3.6469568530220094e-69	1.5749426415233968e-8	9.414342539367124e-16	3.59239220877712e-7	-2.172617025639408e-21	2.933226315845402e-23	2.2444922113219458e-11	5.0183109315671166e-11	4.628692651239222e-10
68100000	0.004999804363214026	8.682743584515397e-50	3.646956853022009e-69	1.5749426415233968e-8	9.414342539367124e-16	3.59239220877712e-7	-2.172617022620759e-21	2.933226315845402e-23	2.2444922113219458e-11	5.0183109315671166e-11	4.628692651239222e-10
68200000	0.004999804363214026	8.682743584515397e-50	3.646956853022009e-69	1.5749426415233968e-8	9.414342539367124e-16	3.59239220877712e-7	-2.1726170196021093e-21	2.933226315845402e-23	2.2444922113219458e-11	5.0183109315671166e-11	4.628692651239222e-10
68300000	0.004999804363214026	8.682743584515397e-50	3.646956853022009e-69	1.5749426415233968e-8	9.414342539367124e-16	3.59239220877712e-7	-2.17261701658346e-21	2.933226315845402e-23	2.2444922113219458e-11	5.0183109315671166e-11	4.628692651239222e-10
68400000	0.004999804363214026	8.682743584515395e-50	3.646956853022009e-69	1.5749426415233968e-8	9.414342539367124e-16	3.59239220877712e-7	-2.172617013564811e-21	2.933226315845402e-23	2.2444922113219458e-11	5.0183109315671166e-11	4.628692651239222e-10
68500000	0.004999804363214026	8.682743584515395e-50	3.646956853022009e-69	1.5749426415233968e-8	9.414342539367124e-16	3.59239220877712e-7	-2.1726170105461617e-21	2.933226315845402e-23	2.2444922113219458e-11	5.0183109315671166e-11	4.628692651239222e-10
68600000	0.004999804363214026	8.682743584515395e-50	3.646956853022009e-69	1.5749426415233968e-8	9.414342539367124e-16	3.59239220877712e-7	-2.1726170075275126e-21	2.933226315845402e-23	2.2444922113219458e-11	5.0183109315671166e-11	4.628692651239222e-10
68700000	0.004999804363214026	8.682743584515395e-50	3.646956853022009e-69	1.5749426415233968e-8	9.414342539367124e-16	3.59239220877712e-7	-2.1726170045088634e-21	2.933226315845402e-23	2.2444922113219458e-11	5.0183109315671166e-11	4.628692651239222e-10
68800000	0.004999804363214026	8.682743584515395e-50	3.646956853022009e-69	1.5749426415233968e-8	9.414342539367124e-16	3.59239220877712e-7	-2.1726170014902142e-21	2.933226315845402e-23	2.2444922113219458e-11	5.0183109315671166e-11	4.628692651239222e-10
68900000	0.004999804363214026	8.682743584515395e-50	3.646956853022009e-69	1.5749426415233968e-8	9.414342539367124e-16	3.59239220877712e-7	-2.172616998471565e-21	2.933226315845402e-23	2.2444922113219458e-11	5.0183109315671166e-11	4.628692651239222e-10
69000000	0.004999804363214026	8.682743584515395e-50	3.646956853022009e-69	1.5749426415233968e-8	9.414342539367124e-16	3.59239220877712e-7	-2.1726169954529155e-21	2.933226315845402e-23	2.2444922113219458e-11	5.0183109315671166e-11	4.628692651239222e-10
69100000	0.004999804363214026	8.682743584515395e-50	3.646956853022009e-69	1.5749426415233968e-8	9.414342539367124e-16	3.59239220877712e-7	-2.1726169924342663e-21	2.933226315845402e-23	2.2444922113219458e-11	5.0183109315671166e-11	4.628692651239222e-10
69200000	0.004999804363214026	8.682743584515395e-50	3.646956853022009e-69	1.5749426415233968e-8	9.414342539367124e-16	3.59239220877712e-7	-2.172616989415617e-21	2.933226315845402e-23	2.2444922113219458e-11	5.0183109315671166e-11	4.628692651239222e-10
69300000	0.004999804363214026	8.682743584515395e-50	3.646956853022009e-69	1.5749426415233968e-8	9.414342539367124e-16	3.59239220877712e-7	-2.172616986396968e-21	2.933226315845402e-23	2.2444922113219458e-11	5.0183109315671166e-11	4.628692651239222e-10
69400000	0.004999804363214026	8.682743584515395e-50	3.646956853022009e-69	1.5749426415233968e-8	9.414342539367124e-16	3.59239220877712e-7	-2.1726169833783187e-21	2.933226315845402e-23	2.2444922113219458e-11	5.0183109315671166e-11	4.628692651239222e-10
69500000	0.004999804363214026	8.682743584515395e-50	3.646956853022009e-69	1.5749426415233968e-8	9.414342539367124e-16	3.59239220877712e-7	-2.1726169803596696e-21	2.933226315845402e-23	2.2444922113219458e-11	5.0183109315671166e-11	4.628692651239222e-10
69600000	0.004999804363214026	8.682743584515395e-50	3.646956853022009e-69	1.5749426415233968e-8	9.414342539367124e-16	3.59239220877712e-7	-2.1726169773410204e-21	2.933226315845402e-23	2.2444922113219458e-11	5.0183109315671166e-11	4.628692651239222e-10
69700000	0.004999804363214026	8.682743584515395e-50	3.646956853022009e-69	1.5749426415233968e-8	9.414342539367124e-16	3.59239220877712e-7	-2.1726169743223712e-21	2.933226315845402e-23	2.2444922113219458e-11	5.0183109315671166e-11	4.628692651239222e-10
69800000	0.004999804363214026	8.682743584515395e-50	3.646956853022009e-69	1.5749426415233968e-8	9.414342539367124e-16	3.59239220877712e-7	-2.1726169713037216e-21	2.933226315845402e-23	2.2444922113219458e-11	5.0183109315671166e-11	4.628692651239222e-10
69900000	0.004999804363214026	8.682743584515395e-50	3.646956853022009e-69	1.5749426415233968e-8	9.414342539367124e-16	3.59239220877712e-7	-2.1726169682850725e-21	2.933226315845402e-23	2.2444922113219458e-11	5.0183109315671166e-11	4.628692651239222e-10
70000000	0.004999804363214026	8.682743584515395e-50	3.646956853022009e-69	1.5749426415233968e-8	9.414342539367124e-16	3.59239220877712e-7	-2.1726169652664233e-21	2.933226315845402e-23	2.2444922113219458e-11	5.0183109315671166e-11	4.628692651239222e-10
70100000	0.004999804363214026	8.682743584515395e-50	3.646956853022009e-69	1.5749426415233968e-8	9.414342539367124e-16	3.59239220877712e-7	-2.172616962247774e-21	2.933226315845402e-23	2.2444922113219458e-11	5.0183109315671166e-11	4.628692651239222e-10
70200000	0.004999804363214026	8.682743584515395e-50	3.646956853022009e-69	1.5749426415233968e-8	9.414342539367124e-16	3.59239220877712e-7	-2.172616959229125e-21	2.933226315845402e-23	2.2444922113219458e-11	5.0183109315671166e-11	4.628692651239222e-10
70300000	0.004999804363214026	8.682743584515395e-50	3.646956853022009e-69	1.5749426415233968e-8	9.414342539367124e-16	3.59239220877712e-7	-2.1726169562104757e-21	2.933226315845402e-23	2.2444922113219458e-11	5.0183109315671166e-11	4.628692651239222e-10
70400000	0.004999804363214026	8.682743584515395e-50	3.646956853022009e-69	1.5749426415233968e-8	9.414342539367124e-16	3.59239220877712e-7	-2.1726169531918266e-21	2.933226315845402e-23	2.2444922113219458e-11	5.0183109315671166e-11	4.628692651239222e-10
70500000	0.004999804363214026	8.682743584515395e-50	3.646956853022009e-69	1.5749426415233968e-8	9.414342539367124e-16	3.59239220877712e-7	-2.1726169501731774e-21	2.933226315845402e-23	2.2444922113219458e-11	5.0183109315671166e-11	4.628692651239222e-10
70600000	0.004999804363214026	8.682743584515395e-50	3.646956853022009e-69	1.5749426415233968e-8	9.414342539367124e-16	3.59239220877712e-7	-2.1726169471545282e-21	2.933226315845402e-23	2.2444922113219458e-11	5.0183109315671166e-11	4.628692651239222e-10
70700000	0.004999804363214026	8.682743584515395e-50	3.646956853022009e-69	1.5749426415233968e-8	9.414342539367124e-16	3.59239220877712e-7	-2.1726169441358786e-21	2.933226315845402e-23	2.2444922113219458e-11	5.0183109315671166e-11	4.628692651239222e-10
70800000	0.004999804363214026	8.682743584515395e-50	3.646956853022009e-69	1.5749426415233968e-8	9.414342539367124e-16	3.59239220877712e-7	-2.1726169411172295e-21	2.933226315845402e-23	2.2444922113219458e-11	5.0183109315671166e-11	4.628692651239222e-10
70900000	0.004999804363214026	8.682743584515395e-50	3.646956853022009e-69	1.5749426415233968e-8	9.414342539367124e-16	3.59239220877712e-7	-2.1726169380985803e-21	2.933226315845402e-23	2.2444922113219458e-11	5.0183109315671166e-11	4.628692651239222e-10
71000000	0.004999804363214026	8.682743584515395e-50	3.646956853022009e-69	1.5749426415233968e-8	9.414342539367124e-16	3.59239220877712e-7	-2.172616935079931e-21	2.933226315845402e-23	2.2444922113219458e-11	5.0183109315671166e-11	4.628692651239222e-10
71100000	0.004999804363214026	8.682743584515395e-50	3.646956853022009e-69	1.5749426415233968e-8	9.414342539367124e-16	3.59239220877712e-7	-2.172616932061282e-21	2.933226315845402e-23	2.2444922113219458e-11	5.0183109315671166e-11	4.628692651239222e-10
71200000	0.004999804363214026	8.682743584515395e-50	3.646956853022009e-69	1.5749426415233968e-8	9.414342539367124e-16	3.59239220877712e-7	-2.1726169290426327e-21	2.933226315845402e-23	2.2444922113219458e-11	5.0183109315671166e-11	4.628692651239222e-10
71300000	0.004999804363214026	8.682743584515395e-50	3.646956853022009e-69	1.5749426415233968e-8	9.414342539367124e-16	3.59239220877712e-7	-2.1726169260239836e-21	2.933226315845402e-23	2.2444922113219458e-11	5.0183109315671166e-11	4.628692651239222e-10
71400000	0.004999804363214026	8.682743584515395e-50	3.646956853022009e-69	1.5749426415233968e-8	9.414342539367124e-16	3.59239220877712e-7	-2.1726169230053344e-21	2.933226315845402e-23	2.2444922113219458e-11	5.0183109315671166e-11	4.628692651239222e-10
71500000	0.004999804363214026	8.682743584515395e-50	3.646956853022009e-69	1.5749426415233968e-8	9.414342539367124e-16	3.59239220877712e-7	-2.172616919986685e-21	2.933226315845402e-23	2.2444922113219458e-11	5.0183109315671166e-11	4.628692651239222e-10
71600000	0.004999804363214026	8.682743584515395e-50	3.646956853022009e-69	1.5749426415233968e-8	9.414342539367124e-16	3.59239220877712e-7	-2.1726169169680356e-21	2.933226315845402e-23	2.2444922113219458e-11	5.0183109315671166e-11	4.628692651239222e-10
71700000	0.004999804363214026	8.682743584515395e-50	3.646956853022009e-69	1.5749426415233968e-8	9.414342539367124e-16	3.59239220877712e-7	-2.1726169139493865e-21	2.933226315845402e-23	2.2444922113219458e-11	5.0183109315671166e-11	4.628692651239222e-10
71800000	0.004999804363214026	8.682743584515395e-50	3.646956853022009e-69	1.5749426415233968e-8	9.414342539367124e-16	3.59239220877712e-7	-2.1726169109307373e-21	2.933226315845402e-23	2.2444922113219458e-11	5.0183109315671166e-11	4.628692651239222e-10
71900000	0.004999804363214026	8.682743584515395e-50	3.646956853022009e-69	1.5749426415233968e-8	9.414342539367124e-16	3.59239220877712e-7	-2.172616907912088e-21	2.933226315845402e-23	2.2444922113219458e-11	5.0183109315671166e-11	4.628692651239222e-10
72000000	0.004999804363214026	8.682743584515395e-50	3.646956853022009e-69	1.5749426415233968e-8	9.414342539367124e-16	3.59239220877712e-7	-2.172616904893439e-21	2.933226315845402e-23	2.2444922113219458e-11	5.0183109315671166e-11	4.628692651239222e-10
72100000	0.004999804363214026	8.682743584515395e-50	3.646956853022009e-69	1.5749426415233968e-8	9.414342539367124e-16	3.59239220877712e-7	-2.1726169018747897e-21	2.933226315845402e-23	2.2444922113219458e-11	5.0183109315671166e-11	4.628692651239222e-10
72200000	0.004999804363214026	8.682743584515395e-50	3.646956853022009e-69	1.5749426415233968e-8	9.414342539367124e-16	3.59239220877712e-7	-2.1726168988561406e-21	2.933226315845402e-23	2.2444922113219458e-11	5.0183109315671166e-11	4.628692651239222e-10
72300000	0.004999804363214026	8.682743584515395e-50	3.646956853022009e-69	1.5749426415233968e-8	9.414342539367124e-16	3.59239220877712e-7	-2.172616895837491e-21	2.933226315845402e-23	2.2444922113219458e-11	5.0183109315671166e-11	4.628692651239222e-10
72400000	0.004999804363214026	8.682743584515395e-50	3.646956853022009e-69	1.5749426415233968e-8	9.414342539367124e-16	3.59239220877712e-7	-2.172616892818842e-21	2.933226315845402e-23	2.2444922113219458e-11	5.0183109315671166e-11	4.628692651239222e-10
72500000	0.004999804363214026	8.682743584515395e-50	3.646956853022009e-69	1.5749426415233968e-8	9.414342539367124e-16	3.59239220877712e-7	-2.1726168898001926e-21	2.933226315845402e-23	2.2444922113219458e-11	5.0183109315671166e-11	4.628692651239222e-10
72600000	0.004999804363214026	8.682743584515395e-50	3.646956853022009e-69	1.5749426415233968e-8	9.414342539367124e-16	3.59239220877712e-7	-2.1726168867815435e-21	2.933226315845402e-23	2.2444922113219458e-11	5.0183109315671166e-11	4.628692651239222e-10
72700000	0.004999804363214026	8.682743584515395e-50	3.646956853022009e-69	1.5749426415233968e-8	9.414342539367124e-16	3.59239220877712e-7	-2.1726168837628943e-21	2.933226315845402e-23	2.2444922113219458e-11	5.0183109315671166e-11	4.628692651239222e-10
72800000	0.004999804363214026	8.682743584515395e-50	3.646956853022009e-69	1.5749426415233968e-8	9.414342539367124e-16	3.59239220877712e-7	-2.172616880744245e-21	2.933226315845402e-23	2.2444922113219458e-11	5.0183109315671166e-11	4.628692651239222e-10
72900000	0.004999804363214026	8.682743584515395e-50	3.646956853022009e-69	1.5749426415233968e-8	9.414342539367124e-16	3.59239220877712e-7	-2.172616877725596e-21	2.933226315845402e-23	2.2444922113219458e-11	5.0183109315671166e-11	4.628692651239222e-10
73000000	0.004999804363214026	8.682743584515395e-50	3.646956853022009e-69	1.5749426415233968e-8	9.414342539367124e-16	3.59239220877712e-7	-2.1726168747069467e-21	2.933226315845402e-23	2.2444922113219458e-11	5.0183109315671166e-11	4.628692651239222e-10
73100000	0.004999804363214026	8.682743584515395e-50	3.646956853022009e-69	1.5749426415233968e-8	9.414342539367124e-16	3.59239220877712e-7	-2.1726168716882976e-21	2.933226315845402e-23	2.2444922113219458e-11	5.0183109315671166e-11	4.628692651239222e-10
73200000	0.004999804363214026	8.682743584515395e-50	3.646956853022009e-69	1.5749426415233968e-8	9.414342539367124e-16	3.59239220877712e-7	-2.172616868669648e-21	2.933226315845402e-23	2.2444922113219458e-11	5.0183109315671166e-11	4.628692651239222e-10
73300000	0.004999804363214026	8.682743584515395e-50	3.646956853022009e-69	1.5749426415233968e-8	9.414342539367124e-16	3.59239220877712e-7	-2.172616865650999e-21	2.933226315845402e-23	2.2444922113219458e-11	5.0183109315671166e-11	4.628692651239222e-10
73400000	0.004999804363214026	8.682743584515395e-50	3.646956853022009e-69	1.5749426415233968e-8	9.414342539367124e-16	3.59239220877712e-7	-2.1726168626323496e-21	2.933226315845402e-23	2.2444922113219458e-11	5.0183109315671166e-11	4.628692651239222e-10
73500000	0.004999804363214026	8.682743584515395e-50	3.646956853022009e-69	1.5749426415233968e-8	9.414342539367124e-16	3.59239220877712e-7	-2.1726168596137005e-21	2.933226315845402e-23	2.2444922113219458e-11	5.0183109315671166e-11	4.628692651239222e-10
73600000	0.004999804363214026	8.682743584515395e-50	3.646956853022009e-69	1.5749426415233968e-8	9.414342539367124e-16	3.59239220877712e-7	-2.1726168565950513e-21	2.933226315845402e-23	2.2444922113219458e-11	5.0183109315671166e-11	4.628692651239222e-10
73700000	0.004999804363214026	8.682743584515395e-50	3.646956853022009e-69	1.5749426415233968e-8	9.414342539367124e-16	3.59239220877712e-7	-2.172616853576402e-21	2.933226315845402e-23	2.2444922113219458e-11	5.0183109315671166e-11	4.628692651239222e-10
73800000	0.004999804363214026	8.682743584515395e-50	3.646956853022009e-69	1.5749426415233968e-8	9.414342539367124e-16	3.59239220877712e-7	-2.172616850557753e-21	2.933226315845402e-23	2.2444922113219458e-11	5.0183109315671166e-11	4.628692651239222e-10
73900000	0.004999804363214026	8.682743584515395e-50	3.646956853022009e-69	1.5749426415233968e-8	9.414342539367124e-16	3.59239220877712e-7	-2.1726168475391037e-21	2.933226315845402e-23	2.2444922113219455e-11	5.0183109315671166e-11	4.628692651239222e-10
74000000	0.004999804363214026	8.682743584515395e-50	3.646956853022009e-69	1.5749426415233968e-8	9.414342539367124e-16	3.59239220877712e-7	-2.172616844520454e-21	2.933226315845402e-23	2.2444922113219455e-11	5.0183109315671166e-11	4.628692651239222e-10
74100000	0.004999804363214026	8.682743584515395e-50	3.646956853022009e-69	1.5749426415233968e-8	9.414342539367122e-16	3.5923922087771207e-7	-2.172616841501805e-21	2.933226315845402e-23	2.2444922113219455e-11	5.0183109315671166e-11	4.628692651239222e-10
74200000	0.004999804363214026	8.682743584515395e-50	3.646956853022009e-69	1.5749426415233968e-8	9.414342539367122e-16	3.5923922087771207e-7	-2.172616838483156e-21	2.933226315845402e-23	2.2444922113219455e-11	5.0183109315671166e-11	4.628692651239222e-10
74300000	0.004999804363214026	8.682743584515395e-50	3.646956853022009e-69	1.5749426415233968e-8	9.414342539367122e-16	3.5923922087771207e-7	-2.1726168354645066e-21	2.933226315845402e-23	2.2444922113219455e-11	5.0183109315671166e-11	4.628692651239222e-10
74400000	0.004999804363214026	8.682743584515395e-50	3.646956853022009e-69	1.5749426415233968e-8	9.414342539367122e-16	3.5923922087771207e-7	-2.1726168324458575e-21	2.933226315845402e-23	2.2444922113219455e-11	5.0183109315671166e-11	4.628692651239222e-10
74500000	0.004999804363214026	8.682743584515395e-50	3.646956853022009e-69	1.5749426415233968e-8	9.414342539367122e-16	3.5923922087771207e-7	-2.1726168294272083e-21	2.933226315845402e-23	2.2444922113219455e-11	5.0183109315671166e-11	4.628692651239222e-10
74600000	0.004999804363214026	8.682743584515395e-50	3.646956853022009e-69	1.5749426415233968e-8	9.414342539367122e-16	3.5923922087771207e-7	-2.172616826408559e-21	2.933226315845402e-23	2.2444922113219455e-11	5.0183109315671166e-11	4.628692651239222e-10
74700000	0.004999804363214026	8.682743584515395e-50	3.646956853022009e-69	1.5749426415233968e-8	9.414342539367122e-16	3.5923922087771207e-7	-2.17261682338991e-21	2.933226315845402e-23	2.2444922113219455e-11	5.0183109315671166e-11	4.628692651239222e-10
74800000	0.004999804363214026	8.682743584515395e-50	3.646956853022009e-69	1.5749426415233968e-8	9.414342539367122e-16	3.5923922087771207e-7	-2.1726168203712607e-21	2.933226315845402e-23	2.2444922113219455e-11	5.0183109315671166e-11	4.628692651239222e-10
74900000	0.004999804363214026	8.682743584515395e-50	3.646956853022009e-69	1.5749426415233968e-8	9.414342539367122e-16	3.5923922087771207e-7	-2.172616817352611e-21	2.933226315845402e-23	2.2444922113219455e-11	5.0183109315671166e-11	4.628692651239222e-10
75000000	0.004999804363214026	8.682743584515395e-50	3.646956853022009e-69	1.5749426415233968e-8	9.414342539367122e-16	3.5923922087771207e-7	-2.172616814333962e-21	2.933226315845402e-23	2.2444922113219455e-11	5.0183109315671166e-11	4.628692651239222e-10
75100000	0.004999804363214026	8.682743584515395e-50	3.646956853022009e-69	1.5749426415233968e-8	9.414342539367122e-16	3.5923922087771207e-7	-2.172616811315313e-21	2.933226315845402e-23	2.2444922113219455e-11	5.0183109315671166e-11	4.628692651239222e-10
75200000	0.004999804363214026	8.682743584515395e-50	3.646956853022009e-69	1.5749426415233968e-8	9.414342539367122e-16	3.5923922087771207e-7	-2.1726168082966636e-21	2.933226315845402e-23	2.2444922113219455e-11	5.0183109315671166e-11	4.628692651239222e-10
75300000	0.004999804363214026	8.682743584515395e-50	3.646956853022009e-69	1.5749426415233968e-8	9.414342539367122e-16	3.5923922087771207e-7	-2.1726168052780145e-21	2.933226315845402e-23	2.2444922113219455e-11	5.0183109315671166e-11	4.628692651239222e-10
75400000	0.004999804363214026	8.682743584515395e-50	3.646956853022009e-69	1.5749426415233968e-8	9.414342539367122e-16	3.5923922087771207e-7	-2.1726168022593653e-21	2.933226315845402e-23	2.2444922113219455e-11	5.0183109315671166e-11	4.628692651239222e-10
75500000	0.004999804363214026	8.682743584515395e-50	3.646956853022009e-69	1.5749426415233968e-8	9.414342539367122e-16	3.5923922087771207e-7	-2.172616799240716e-21	2.933226315845402e-23	2.2444922113219455e-11	5.0183109315671166e-11	4.628692651239222e-10
75600000	0.004999804363214026	8.682743584515395e-50	3.646956853022009e-69	1.5749426415233968e-8	9.414342539367122e-16	3.5923922087771207e-7	-2.172616796222067e-21	2.933226315845402e-23	2.2444922113219455e-11	5.0183109315671166e-11	4.628692651239222e-10
75700000	0.004999804363214026	8.682743584515395e-50	3.646956853022009e-69	1.5749426415233968e-8	9.414342539367122e-16	3.5923922087771207e-7	-2.1726167932034174e-21	2.933226315845402e-23	2.2444922113219455e-11	5.0183109315671166e-11	4.628692651239222e-10
75800000	0.004999804363214026	8.682743584515395e-50	3.646956853022009e-69	1.5749426415233968e-8	9.414342539367122e-16	3.5923922087771207e-7	-2.172616790184768e-21	2.933226315845402e-23	2.2444922113219455e-11	5.0183109315671166e-11	4.628692651239222e-10
75900000	0.004999804363214026	8.682743584515395e-50	3.646956853022009e-69	1.5749426415233968e-8	9.414342539367122e-16	3.5923922087771207e-7	-2.172616787166119e-21	2.933226315845402e-23	2.2444922113219455e-11	5.0183109315671166e-11	4.628692651239222e-10
76000000	0.004999804363214026	8.682743584515395e-50	3.646956853022009e-69	1.5749426415233968e-8	9.414342539367122e-16	3.5923922087771207e-7	-2.17261678414747e-21	2.933226315845402e-23	2.2444922113219455e-11	5.0183109315671166e-11	4.628692651239222e-10
76100000	0.004999804363214026	8.682743584515395e-50	3.646956853022009e-69	1.5749426415233968e-8	9.414342539367122e-16	3.5923922087771207e-7	-2.1726167811288206e-21	2.933226315845402e-23	2.2444922113219455e-11	5.0183109315671166e-11	4.628692651239222e-10
76200000	0.004999804363214026	8.682743584515395e-50	3.646956853022009e-69	1.5749426415233968e-8	9.414342539367122e-16	3.5923922087771207e-7	-2.1726167781101715e-21	2.933226315845402e-23	2.2444922113219455e-11	5.0183109315671166e-11	4.628692651239222e-10
76300000	0.004999804363214026	8.682743584515395e-50	3.646956853022009e-69	1.5749426415233968e-8	9.414342539367122e-16	3.5923922087771207e-7	-2.1726167750915223e-21	2.933226315845402e-23	2.2444922113219455e-11	5.0183109315671166e-11	4.628692651239222e-10
76400000	0.004999804363214026	8.682743584515395e-50	3.646956853022009e-69	1.5749426415233968e-8	9.414342539367122e-16	3.5923922087771207e-7	-2.172616772072873e-21	2.933226315845402e-23	2.2444922113219455e-11	5.0183109315671166e-11	4.628692651239222e-10
76500000	0.004999804363214026	8.682743584515395e-50	3.646956853022009e-69	1.5749426415233968e-8	9.414342539367122e-16	3.5923922087771207e-7	-2.1726167690542235e-21	2.933226315845402e-23	2.2444922113219455e-11	5.0183109315671166e-11	4.628692651239222e-10
76600000	0.004999804363214026	8.682743584515395e-50	3.646956853022009e-69	1.5749426415233968e-8	9.414342539367122e-16	3.5923922087771207e-7	-2.1726167660355744e-21	2.933226315845402e-23	2.2444922113219455e-11	5.0183109315671166e-11	4.628692651239222e-10
76700000	0.004999804363214026	8.682743584515395e-50	3.646956853022009e-69	1.5749426415233968e-8	9.414342539367122e-16	3.5923922087771207e-7	-2.172616763016925e-21	2.933226315845402e-23	2.2444922113219455e-11	5.0183109315671166e-11	4.628692651239222e-10
76800000	0.004999804363214026	8.682743584515397e-50	3.646956853022009e-69	1.5749426415233968e-8	9.414342539367122e-16	3.5923922087771207e-7	-2.172616759998276e-21	2.933226315845402e-23	2.2444922113219455e-11	5.0183109315671166e-11	4.628692651239222e-10
76900000	0.004999804363214026	8.682743584515397e-50	3.646956853022009e-69	1.5749426415233968e-8	9.414342539367122e-16	3.5923922087771207e-7	-2.172616756979627e-21	2.933226315845402e-23	2.2444922113219455e-11	5.0183109315671166e-11	4.628692651239222e-10
77000000	0.004999804363214026	8.682743584515397e-50	3.646956853022009e-69	1.5749426415233968e-8	9.414342539367122e-16	3.5923922087771207e-7	-2.1726167539609776e-21	2.933226315845402e-23	2.2444922113219455e-11	5.0183109315671166e-11	4.628692651239222e-10
77100000	0.004999804363214026	8.682743584515397e-50	3.646956853022009e-69	1.5749426415233968e-8	9.414342539367122e-16	3.5923922087771207e-7	-2.1726167509423285e-21	2.933226315845402e-23	2.2444922113219455e-11	5.0183109315671166e-11	4.628692651239222e-10
77200000	0.004999804363214026	8.682743584515397e-50	3.646956853022009e-69	1.5749426415233968e-8	9.414342539367122e-16	3.5923922087771207e-7	-2.1726167479236793e-21	2.933226315845402e-23	2.2444922113219455e-11	5.0183109315671166e-11	4.628692651239222e-10
77300000	0.004999804363214026	8.682743584515397e-50	3.646956853022009e-69	1.5749426415233968e-8	9.414342539367122e-16	3.5923922087771207e-7	-2.17261674490503e-21	2.933226315845402e-23	2.2444922113219455e-11	5.0183109315671166e-11	4.628692651239222e-10
77400000	0.004999804363214026	8.682743584515397e-50	3.646956853022009e-69	1.5749426415233968e-8	9.414342539367122e-16	3.5923922087771207e-7	-2.1726167418863805e-21	2.933226315845402e-23	2.2444922113219455e-11	5.0183109315671166e-11	4.628692651239222e-10
77500000	0.004999804363214026	8.682743584515397e-50	3.646956853022009e-69	1.5749426415233968e-8	9.414342539367122e-16	3.5923922087771207e-7	-2.1726167388677314e-21	2.933226315845402e-23	2.2444922113219455e-11	5.0183109315671166e-11	4.628692651239222e-10
77600000	0.004999804363214026	8.682743584515397e-50	3.646956853022009e-69	1.5749426415233968e-8	9.414342539367122e-16	3.5923922087771207e-7	-2.172616735849082e-21	2.933226315845402e-23	2.2444922113219455e-11	5.0183109315671166e-11	4.628692651239222e-10
77700000	0.004999804363214026	8.682743584515397e-50	3.646956853022009e-69	1.5749426415233968e-8	9.414342539367122e-16	3.5923922087771207e-7	-2.172616732830433e-21	2.933226315845402e-23	2.2444922113219455e-11	5.0183109315671166e-11	4.628692651239222e-10
77800000	0.004999804363214026	8.682743584515397e-50	3.646956853022009e-69	1.5749426415233968e-8	9.414342539367122e-16	3.5923922087771207e-7	-2.172616729811784e-21	2.933226315845402e-23	2.2444922113219455e-11	5.0183109315671166e-11	4.628692651239222e-10
77900000	0.004999804363214026	8.682743584515397e-50	3.646956853022009e-69	1.5749426415233968e-8	9.414342539367122e-16	3.5923922087771207e-7	-2.1726167267931346e-21	2.933226315845402e-23	2.2444922113219455e-11	5.0183109315671166e-11	4.628692651239222e-10
78000000	0.004999804363214026	8.682743584515397e-50	3.646956853022009e-69	1.5749426415233968e-8	9.414342539367122e-16	3.5923922087771207e-7	-2.1726167237744855e-21	2.933226315845402e-23	2.2444922113219455e-11	5.0183109315671166e-11	4.628692651239222e-10
78100000	0.004999804363214026	8.682743584515397e-50	3.646956853022009e-69	1.5749426415233968e-8	9.414342539367122e-16	3.5923922087771207e-7	-2.1726167207558363e-21	2.933226315845402e-23	2.2444922113219455e-11	5.0183109315671166e-11	4.628692651239222e-10
78200000	0.004999804363214026	8.682743584515397e-50	3.646956853022009e-69	1.5749426415233968e-8	9.414342539367122e-16	3.5923922087771207e-7	-2.1726167177371867e-21	2.933226315845402e-23	2.2444922113219455e-11	5.0183109315671166e-11	4.628692651239222e-10
78300000	0.004999804363214026	8.682743584515397e-50	3.646956853022009e-69	1.5749426415233968e-8	9.414342539367122e-16	3.5923922087771207e-7	-2.1726167147185375e-21	2.933226315845402e-23	2.2444922113219455e-11	5.0183109315671166e-11	4.628692651239222e-10
78400000	0.004999804363214026	8.682743584515397e-50	3.646956853022009e-69	1.5749426415233968e-8	9.414342539367122e-16	3.5923922087771207e-7	-2.1726167116998884e-21	2.933226315845402e-23	2.2444922113219455e-11	5.0183109315671166e-11	4.628692651239222e-10
78500000	0.004999804363214026	8.682743584515397e-50	3.646956853022009e-69	1.5749426415233968e-8	9.414342539367122e-16	3.5923922087771207e-7	-2.172616708681239e-21	2.933226315845402e-23	2.2444922113219455e-11	5.0183109315671166e-11	4.628692651239222e-10
78600000	0.004999804363214026	8.682743584515397e-50	3.646956853022009e-69	1.5749426415233968e-8	9.414342539367122e-16	3.5923922087771207e-7	-2.17261670566259e-21	2.933226315845402e-23	2.2444922113219455e-11	5.0183109315671166e-11	4.628692651239222e-10
78700000	0.004999804363214026	8.682743584515397e-50	3.646956853022009e-69	1.5749426415233968e-8	9.414342539367122e-16	3.5923922087771207e-7	-2.172616702643941e-21	2.933226315845402e-23	2.2444922113219455e-11	5.0183109315671166e-11	4.628692651239222e-10
78800000	0.004999804363214026	8.682743584515397e-50	3.646956853022009e-69	1.5749426415233968e-8	9.414342539367122e-16	3.5923922087771207e-7	-2.1726166996252916e-21	2.933226315845402e-23	2.2444922113219455e-11	5.0183109315671166e-11	4.628692651239222e-10
78900000	0.004999804363214026	8.682743584515397e-50	3.646956853022009e-69	1.5749426415233968e-8	9.414342539367122e-16	3.5923922087771207e-7	-2.1726166966066425e-21	2.933226315845402e-23	2.2444922113219455e-11	5.0183109315671166e-11	4.628692651239222e-10
79000000	0.004999804363214026	8.682743584515397e-50	3.646956853022009e-69	1.5749426415233968e-8	9.414342539367122e-16	3.5923922087771207e-7	-2.172616693587993e-21	2.933226315845402e-23	2.2444922113219455e-11	5.0183109315671166e-11	4.628692651239222e-10
79100000	0.004999804363214026	8.682743584515397e-50	3.646956853022009e-69	1.5749426415233968e-8	9.414342539367122e-16	3.5923922087771207e-7	-2.1726166905693437e-21	2.933226315845402e-23	2.2444922113219455e-11	5.0183109315671166e-11	4.628692651239222e-10
79200000	0.004999804363214026	8.682743584515397e-50	3.646956853022009e-69	1.5749426415233968e-8	9.414342539367122e-16	3.5923922087771207e-7	-2.1726166875506945e-21	2.933226315845402e-23	2.2444922113219455e-11	5.0183109315671166e-11	4.628692651239222e-10
79300000	0.004999804363214026	8.682743584515397e-50	3.646956853022009e-69	1.5749426415233968e-8	9.414342539367122e-16	3.5923922087771207e-7	-2.1726166845320454e-21	2.933226315845402e-23	2.2444922113219455e-11	5.0183109315671166e-11	4.628692651239222e-10
79400000	0.004999804363214026	8.682743584515397e-50	3.646956853022009e-69	1.5749426415233968e-8	9.414342539367122e-16	3.5923922087771207e-7	-2.1726166815133962e-21	2.933226315845402e-23	2.2444922113219455e-11	5.0183109315671166e-11	4.628692651239222e-10
79500000	0.004999804363214026	8.682743584515397e-50	3.646956853022009e-69	1.5749426415233968e-8	9.414342539367122e-16	3.5923922087771207e-7	-2.172616678494747e-21	2.933226315845402e-23	2.2444922113219455e-11	5.0183109315671166e-11	4.628692651239222e-10
79600000	0.004999804363214026	8.682743584515397e-50	3.646956853022009e-69	1.5749426415233968e-8	9.414342539367122e-16	3.5923922087771207e-7	-2.172616675476098e-21	2.933226315845402e-23	2.2444922113219455e-11	5.0183109315671166e-11	4.628692651239222e-10
79700000	0.004999804363214026	8.682743584515397e-50	3.646956853022009e-69	1.5749426415233968e-8	9.414342539367122e-16	3.5923922087771207e-7	-2.1726166724574486e-21	2.933226315845402e-23	2.2444922113219455e-11	5.0183109315671166e-11	4.628692651239222e-10
79800000	0.004999804363214026	8.682743584515397e-50	3.646956853022009e-69	1.5749426415233968e-8	9.414342539367122e-16	3.5923922087771207e-7	-2.172616669438799e-21	2.933226315845402e-23	2.2444922113219455e-11	5.0183109315671166e-11	4.628692651239222e-10
79900000	0.004999804363214026	8.682743584515397e-50	3.646956853022009e-69	1.5749426415233968e-8	9.414342539367122e-16	3.5923922087771207e-7	-2.17261666642015e-21	2.933226315845402e-23	2.2444922113219455e-11	5.0183109315671166e-11	4.628692651239222e-10
80000000	0.004999804363214026	8.682743584515397e-50	3.646956853022009e-69	1.5749426415233968e-8	9.414342539367122e-16	3.5923922087771207e-7	-2.1726166634015007e-21	2.933226315845402e-23	2.2444922113219455e-11	5.0183109315671166e-11	4.628692651239222e-10
80100000	0.004999804363214026	8.682743584515397e-50	3.646956853022009e-69	1.5749426415233968e-8	9.414342539367122e-16	3.5923922087771207e-7	-2.1726166603828515e-21	2.933226315845402e-23	2.2444922113219455e-11	5.0183109315671166e-11	4.628692651239222e-10
80200000	0.004999804363214026	8.682743584515397e-50	3.646956853022009e-69	1.5749426415233968e-8	9.414342539367122e-16	3.5923922087771207e-7	-2.1726166573642024e-21	2.933226315845402e-23	2.2444922113219455e-11	5.0183109315671166e-11	4.628692651239222e-10
80300000	0.004999804363214026	8.682743584515397e-50	3.646956853022009e-69	1.5749426415233968e-8	9.414342539367122e-16	3.5923922087771207e-7	-2.1726166543455532e-21	2.933226315845402e-23	2.2444922113219455e-11	5.0183109315671166e-11	4.628692651239222e-10
80400000	0.004999804363214026	8.682743584515397e-50	3.646956853022009e-69	1.5749426415233968e-8	9.414342539367122e-16	3.5923922087771207e-7	-2.172616651326904e-21	2.933226315845402e-23	2.2444922113219455e-11	5.0183109315671166e-11	4.628692651239222e-10
80500000	0.004999804363214026	8.682743584515397e-50	3.646956853022009e-69	1.5749426415233968e-8	9.414342539367122e-16	3.5923922087771207e-7	-2.172616648308255e-21	2.933226315845402e-23	2.2444922113219455e-11	5.0183109315671166e-11	4.628692651239222e-10
80600000	0.004999804363214026	8.682743584515397e-50	3.646956853022009e-69	1.5749426415233968e-8	9.414342539367122e-16	3.5923922087771207e-7	-2.1726166452896056e-21	2.933226315845402e-23	2.2444922113219455e-11	5.0183109315671166e-11	4.628692651239222e-10
80700000	0.004999804363214026	8.682743584515397e-50	3.646956853022009e-69	1.5749426415233968e-8	9.414342539367122e-16	3.5923922087771207e-7	-2.172616642270956e-21	2.933226315845402e-23	2.2444922113219455e-11	5.0183109315671166e-11	4.628692651239222e-10
80800000	0.004999804363214026	8.682743584515397e-50	3.646956853022009e-69	1.5749426415233968e-8	9.414342539367122e-16	3.5923922087771207e-7	-2.172616639252307e-21	2.933226315845402e-23	2.2444922113219455e-11	5.0183109315671166e-11	4.628692651239222e-10
80900000	0.004999804363214026	8.682743584515397e-50	3.646956853022009e-69	1.5749426415233968e-8	9.414342539367122e-16	3.5923922087771207e-7	-2.1726166362336577e-21	2.933226315845402e-23	2.2444922113219455e-11	5.0183109315671166e-11	4.628692651239222e-10
81000000	0.004999804363214026	8.682743584515397e-50	3.646956853022009e-69	1.5749426415233968e-8	9.414342539367122e-16	3.5923922087771207e-7	-2.1726166332150086e-21	2.933226315845402e-23	2.2444922113219455e-11	5.0183109315671166e-11	4.628692651239222e-10
81100000	0.004999804363214026	8.682743584515397e-50	3.646956853022009e-69	1.5749426415233968e-8	9.414342539367122e-16	3.5923922087771207e-7	-2.1726166301963594e-21	2.933226315845402e-23	2.2444922113219455e-11	5.0183109315671166e-11	4.628692651239222e-10
81200000	0.004999804363214026	8.682743584515397e-50	3.646956853022009e-69	1.5749426415233968e-8	9.414342539367122e-16	3.5923922087771207e-7	-2.1726166271777102e-21	2.933226315845402e-23	2.2444922113219455e-11	5.0183109315671166e-11	4.628692651239222e-10
81300000	0.004999804363214026	8.682743584515397e-50	3.646956853022009e-69	1.5749426415233968e-8	9.414342539367122e-16	3.5923922087771207e-7	-2.172616624159061e-21	2.933226315845402e-23	2.2444922113219455e-11	5.0183109315671166e-11	4.628692651239222e-10
81400000	0.004999804363214026	8.682743584515397e-50	3.646956853022009e-69	1.5749426415233968e-8	9.414342539367122e-16	3.5923922087771207e-7	-2.172616621140412e-21	2.933226315845402e-23	2.2444922113219455e-11	5.0183109315671166e-11	4.628692651239222e-10
81500000	0.004999804363214026	8.682743584515397e-50	3.646956853022009e-69	1.5749426415233968e-8	9.414342539367122e-16	3.5923922087771207e-7	-2.1726166181217623e-21	2.933226315845402e-23	2.2444922113219455e-11	5.0183109315671166e-11	4.628692651239222e-10
81600000	0.004999804363214026	8.682743584515397e-50	3.646956853022009e-69	1.5749426415233968e-8	9.414342539367122e-16	3.5923922087771207e-7	-2.172616615103113e-21	2.933226315845402e-23	2.2444922113219455e-11	5.0183109315671166e-11	4.628692651239222e-10
81700000	0.004999804363214026	8.682743584515397e-50	3.646956853022009e-69	1.5749426415233968e-8	9.414342539367122e-16	3.5923922087771207e-7	-2.172616612084464e-21	2.933226315845402e-23	2.2444922113219455e-11	5.0183109315671166e-11	4.628692651239222e-10
81800000	0.004999804363214026	8.682743584515397e-50	3.646956853022009e-69	1.5749426415233968e-8	9.414342539367122e-16	3.5923922087771207e-7	-2.1726166090658147e-21	2.933226315845402e-23	2.2444922113219455e-11	5.0183109315671166e-11	4.628692651239222e-10
81900000	0.004999804363214026	8.682743584515397e-50	3.646956853022009e-69	1.5749426415233968e-8	9.414342539367122e-16	3.5923922087771207e-7	-2.1726166060471656e-21	2.933226315845402e-23	2.2444922113219455e-11	5.0183109315671166e-11	4.628692651239222e-10
82000000	0.004999804363214026	8.682743584515397e-50	3.646956853022009e-69	1.5749426415233968e-8	9.414342539367122e-16	3.5923922087771207e-7	-2.1726166030285164e-21	2.933226315845402e-23	2.2444922113219455e-11	5.0183109315671166e-11	4.628692651239222e-10
82100000	0.004999804363214026	8.682743584515397e-50	3.646956853022009e-69	1.5749426415233968e-8	9.414342539367122e-16	3.5923922087771207e-7	-2.1726166000098672e-21	2.933226315845402e-23	2.2444922113219455e-11	5.0183109315671166e-11	4.628692651239222e-10
82200000	0.004999804363214026	8.682743584515397e-50	3.646956853022009e-69	1.5749426415233968e-8	9.414342539367122e-16	3.5923922087771207e-7	-2.172616596991218e-21	2.933226315845402e-23	2.2444922113219455e-11	5.0183109315671166e-11	4.628692651239222e-10
82300000	0.004999804363214026	8.682743584515397e-50	3.646956853022009e-69	1.5749426415233968e-8	9.414342539367122e-16	3.5923922087771207e-7	-2.1726165939725685e-21	2.933226315845402e-23	2.2444922113219455e-11	5.0183109315671166e-11	4.628692651239222e-10
82400000	0.004999804363214026	8.682743584515397e-50	3.646956853022009e-69	1.5749426415233968e-8	9.414342539367122e-16	3.5923922087771207e-7	-2.1726165909539193e-21	2.933226315845402e-23	2.2444922113219455e-11	5.0183109315671166e-11	4.628692651239222e-10
82500000	0.004999804363214026	8.682743584515397e-50	3.646956853022009e-69	1.5749426415233968e-8	9.414342539367122e-16	3.5923922087771207e-7	-2.17261658793527e-21	2.933226315845402e-23	2.2444922113219455e-11	5.0183109315671166e-11	4.628692651239222e-10
82600000	0.004999804363214026	8.682743584515397e-50	3.646956853022009e-69	1.5749426415233968e-8	9.414342539367122e-16	3.5923922087771207e-7	-2.172616584916621e-21	2.933226315845402e-23	2.2444922113219455e-11	5.0183109315671166e-11	4.628692651239222e-10
82700000	0.004999804363214026	8.682743584515397e-50	3.646956853022009e-69	1.5749426415233968e-8	9.414342539367122e-16	3.5923922087771207e-7	-2.1726165818979717e-21	2.933226315845402e-23	2.2444922113219455e-11	5.0183109315671166e-11	4.628692651239222e-10
82800000	0.004999804363214026	8.682743584515397e-50	3.646956853022009e-69	1.5749426415233968e-8	9.414342539367122e-16	3.5923922087771207e-7	-2.1726165788793226e-21	2.933226315845402e-23	2.2444922113219455e-11	5.0183109315671166e-11	4.628692651239222e-10
82900000	0.004999804363214026	8.682743584515397e-50	3.646956853022009e-69	1.5749426415233968e-8	9.414342539367122e-16	3.5923922087771207e-7	-2.1726165758606734e-21	2.933226315845402e-23	2.2444922113219455e-11	5.0183109315671166e-11	4.628692651239222e-10
83000000	0.004999804363214026	8.682743584515397e-50	3.646956853022009e-69	1.5749426415233968e-8	9.414342539367122e-16	3.5923922087771207e-7	-2.1726165728420242e-21	2.933226315845402e-23	2.2444922113219455e-11	5.0183109315671166e-11	4.628692651239222e-10
83100000	0.004999804363214026	8.682743584515397e-50	3.646956853022009e-69	1.5749426415233968e-8	9.414342539367122e-16	3.5923922087771207e-7	-2.172616569823375e-21	2.933226315845402e-23	2.2444922113219455e-11	5.0183109315671166e-11	4.628692651239222e-10
83200000	0.004999804363214026	8.682743584515397e-50	3.646956853022009e-69	1.5749426415233968e-8	9.414342539367122e-16	3.5923922087771207e-7	-2.1726165668047255e-21	2.933226315845402e-23	2.2444922113219455e-11	5.0183109315671166e-11	4.628692651239222e-10
83300000	0.004999804363214026	8.682743584515397e-50	3.6469568530220094e-69	1.5749426415233968e-8	9.414342539367122e-16	3.5923922087771207e-7	-2.1726165637860763e-21	2.933226315845402e-23	2.2444922113219455e-11	5.0183109315671166e-11	4.628692651239222e-10
83400000	0.004999804363214026	8.682743584515397e-50	3.6469568530220094e-69	1.5749426415233968e-8	9.414342539367122e-16	3.5923922087771207e-7	-2.172616560767427e-21	2.933226315845402e-23	2.2444922113219455e-11	5.0183109315671166e-11	4.628692651239222e-10
83500000	0.004999804363214026	8.682743584515397e-50	3.6469568530220094e-69	1.5749426415233968e-8	9.414342539367122e-16	3.5923922087771207e-7	-2.172616557748778e-21	2.933226315845402e-23	2.2444922113219455e-11	5.0183109315671166e-11	4.628692651239222e-10
83600000	0.004999804363214026	8.682743584515397e-50	3.6469568530220094e-69	1.5749426415233968e-8	9.414342539367122e-16	3.5923922087771207e-7	-2.1726165547301287e-21	2.933226315845402e-23	2.2444922113219455e-11	5.0183109315671166e-11	4.628692651239222e-10
83700000	0.004999804363214026	8.682743584515397e-50	3.6469568530220094e-69	1.5749426415233968e-8	9.414342539367122e-16	3.5923922087771207e-7	-2.1726165517114796e-21	2.933226315845402e-23	2.2444922113219455e-11	5.0183109315671166e-11	4.628692651239222e-10
83800000	0.004999804363214026	8.682743584515397e-50	3.6469568530220094e-69	1.5749426415233968e-8	9.414342539367122e-16	3.5923922087771207e-7	-2.1726165486928304e-21	2.933226315845402e-23	2.2444922113219455e-11	5.0183109315671166e-11	4.628692651239222e-10
83900000	0.004999804363214026	8.682743584515397e-50	3.6469568530220094e-69	1.5749426415233968e-8	9.414342539367122e-16	3.5923922087771207e-7	-2.1726165456741812e-21	2.933226315845402e-23	2.2444922113219455e-11	5.0183109315671166e-11	4.628692651239222e-10
84000000	0.004999804363214026	8.682743584515397e-50	3.6469568530220094e-69	1.5749426415233968e-8	9.414342539367122e-16	3.5923922087771207e-7	-2.1726165426555316e-21	2.933226315845402e-23	2.2444922113219455e-11	5.0183109315671166e-11	4.628692651239222e-10
84100000	0.004999804363214026	8.682743584515397e-50	3.6469568530220094e-69	1.5749426415233968e-8	9.414342539367122e-16	3.5923922087771207e-7	-2.1726165396368825e-21	2.933226315845402e-23	2.2444922113219455e-11	5.0183109315671166e-11	4.628692651239222e-10
84200000	0.004999804363214026	8.682743584515397e-50	3.6469568530220094e-69	1.5749426415233968e-8	9.414342539367122e-16	3.5923922087771207e-7	-2.1726165366182333e-21	2.933226315845402e-23	2.2444922113219455e-11	5.0183109315671166e-11	4.628692651239222e-10
84300000	0.004999804363214026	8.682743584515397e-50	3.6469568530220094e-69	1.5749426415233968e-8	9.414342539367122e-16	3.5923922087771207e-7	-2.172616533599584e-21	2.933226315845402e-23	2.2444922113219455e-11	5.0183109315671166e-11	4.628692651239222e-10
84400000	0.004999804363214026	8.682743584515397e-50	3.6469568530220094e-69	1.5749426415233968e-8	9.414342539367122e-16	3.5923922087771207e-7	-2.172616530580935e-21	2.933226315845402e-23	2.2444922113219455e-11	5.0183109315671166e-11	4.628692651239222e-10
84500000	0.004999804363214026	8.682743584515397e-50	3.6469568530220094e-69	1.5749426415233968e-8	9.414342539367122e-16	3.5923922087771207e-7	-2.1726165275622857e-21	2.933226315845402e-23	2.2444922113219455e-11	5.0183109315671166e-11	4.628692651239222e-10
84600000	0.004999804363214026	8.682743584515397e-50	3.6469568530220094e-69	1.5749426415233968e-8	9.414342539367122e-16	3.5923922087771207e-7	-2.1726165245436366e-21	2.933226315845402e-23	2.2444922113219455e-11	5.0183109315671166e-11	4.628692651239222e-10
84700000	0.004999804363214026	8.682743584515397e-50	3.6469568530220094e-69	1.5749426415233968e-8	9.414342539367122e-16	3.5923922087771207e-7	-2.1726165215249874e-21	2.933226315845402e-23	2.2444922113219455e-11	5.0183109315671166e-11	4.628692651239222e-10
84800000	0.004999804363214026	8.682743584515397e-50	3.6469568530220094e-69	1.5749426415233968e-8	9.414342539367122e-16	3.5923922087771207e-7	-2.1726165185063382e-21	2.933226315845402e-23	2.2444922113219455e-11	5.0183109315671166e-11	4.628692651239222e-10
84900000	0.004999804363214026	8.682743584515397e-50	3.6469568530220094e-69	1.5749426415233968e-8	9.414342539367122e-16	3.5923922087771207e-7	-2.1726165154876886e-21	2.933226315845402e-23	2.2444922113219455e-11	5.0183109315671166e-11	4.628692651239222e-10
85000000	0.004999804363214026	8.682743584515397e-50	3.6469568530220094e-69	1.5749426415233968e-8	9.414342539367122e-16	3.5923922087771207e-7	-2.1726165124690395e-21	2.933226315845402e-23	2.2444922113219455e-11	5.0183109315671166e-11	4.628692651239222e-10
85100000	0.004999804363214026	8.682743584515397e-50	3.6469568530220094e-69	1.5749426415233968e-8	9.414342539367122e-16	3.5923922087771207e-7	-2.1726165094503903e-21	2.933226315845402e-23	2.2444922113219455e-11	5.0183109315671166e-11	4.628692651239222e-10
85200000	0.004999804363214026	8.682743584515397e-50	3.6469568530220094e-69	1.5749426415233968e-8	9.414342539367122e-16	3.5923922087771207e-7	-2.172616506431741e-21	2.933226315845402e-23	2.2444922113219455e-11	5.0183109315671166e-11	4.628692651239222e-10
85300000	0.004999804363214026	8.682743584515397e-50	3.6469568530220094e-69	1.5749426415233968e-8	9.414342539367122e-16	3.5923922087771207e-7	-2.172616503413092e-21	2.933226315845402e-23	2.2444922113219455e-11	5.0183109315671166e-11	4.628692651239222e-10
85400000	0.004999804363214026	8.682743584515397e-50	3.6469568530220094e-69	1.5749426415233968e-8	9.414342539367122e-16	3.5923922087771207e-7	-2.1726165003944427e-21	2.933226315845402e-23	2.2444922113219455e-11	5.0183109315671166e-11	4.628692651239222e-10
85500000	0.004999804363214026	8.682743584515397e-50	3.6469568530220094e-69	1.5749426415233968e-8	9.414342539367122e-16	3.5923922087771207e-7	-2.1726164973757936e-21	2.933226315845402e-23	2.2444922113219455e-11	5.0183109315671166e-11	4.628692651239222e-10
85600000	0.004999804363214026	8.682743584515397e-50	3.6469568530220094e-69	1.5749426415233968e-8	9.414342539367122e-16	3.5923922087771207e-7	-2.1726164943571444e-21	2.933226315845402e-23	2.2444922113219455e-11	5.0183109315671166e-11	4.628692651239222e-10
85700000	0.004999804363214026	8.682743584515397e-50	3.6469568530220094e-69	1.5749426415233968e-8	9.414342539367122e-16	3.5923922087771207e-7	-2.172616491338495e-21	2.933226315845402e-23	2.2444922113219455e-11	5.0183109315671166e-11	4.628692651239222e-10
85800000	0.004999804363214026	8.682743584515397e-50	3.6469568530220094e-69	1.5749426415233968e-8	9.414342539367122e-16	3.5923922087771207e-7	-2.1726164883198456e-21	2.933226315845402e-23	2.2444922113219455e-11	5.0183109315671166e-11	4.628692651239222e-10
85900000	0.004999804363214026	8.682743584515397e-50	3.6469568530220094e-69	1.5749426415233968e-8	9.414342539367122e-16	3.5923922087771207e-7	-2.1726164853011965e-21	2.933226315845402e-23	2.2444922113219455e-11	5.0183109315671166e-11	4.628692651239222e-10
86000000	0.004999804363214026	8.682743584515397e-50	3.6469568530220094e-69	1.5749426415233968e-8	9.414342539367122e-16	3.5923922087771207e-7	-2.1726164822825473e-21	2.933226315845402e-23	2.2444922113219455e-11	5.0183109315671166e-11	4.628692651239222e-10
86100000	0.004999804363214026	8.682743584515397e-50	3.6469568530220094e-69	1.5749426415233968e-8	9.414342539367122e-16	3.5923922087771207e-7	-2.172616479263898e-21	2.933226315845402e-23	2.2444922113219458e-11	5.0183109315671166e-11	4.628692651239222e-10
86200000	0.004999804363214026	8.682743584515397e-50	3.6469568530220094e-69	1.5749426415233968e-8	9.414342539367122e-16	3.5923922087771207e-7	-2.172616476245249e-21	2.933226315845402e-23	2.2444922113219458e-11	5.0183109315671166e-11	4.628692651239222e-10
86300000	0.004999804363214026	8.682743584515397e-50	3.6469568530220094e-69	1.5749426415233968e-8	9.414342539367122e-16	3.5923922087771207e-7	-2.1726164732265997e-21	2.933226315845402e-23	2.2444922113219458e-11	5.0183109315671166e-11	4.628692651239222e-10
86400000	0.004999804363214026	8.682743584515397e-50	3.6469568530220094e-69	1.5749426415233968e-8	9.414342539367122e-16	3.5923922087771207e-7	-2.1726164702079506e-21	2.933226315845402e-23	2.2444922113219458e-11	5.0183109315671166e-11	4.628692651239222e-10
86500000	0.004999804363214026	8.682743584515397e-50	3.6469568530220094e-69	1.5749426415233968e-8	9.414342539367122e-16	3.5923922087771207e-7	-2.172616467189301e-21	2.933226315845402e-23	2.2444922113219458e-11	5.0183109315671166e-11	4.628692651239222e-10
86600000	0.004999804363214026	8.682743584515397e-50	3.6469568530220094e-69	1.5749426415233968e-8	9.414342539367122e-16	3.5923922087771207e-7	-2.172616464170652e-21	2.933226315845402e-23	2.2444922113219458e-11	5.0183109315671166e-11	4.628692651239222e-10
86700000	0.004999804363214026	8.682743584515397e-50	3.6469568530220094e-69	1.5749426415233968e-8	9.414342539367122e-16	3.5923922087771207e-7	-2.1726164611520026e-21	2.933226315845402e-23	2.2444922113219458e-11	5.0183109315671166e-11	4.628692651239222e-10
86800000	0.004999804363214026	8.682743584515397e-50	3.6469568530220094e-69	1.5749426415233968e-8	9.414342539367122e-16	3.5923922087771207e-7	-2.1726164581333535e-21	2.933226315845402e-23	2.2444922113219458e-11	5.0183109315671166e-11	4.628692651239222e-10
86900000	0.004999804363214026	8.682743584515397e-50	3.6469568530220094e-69	1.5749426415233968e-8	9.414342539367122e-16	3.5923922087771207e-7	-2.1726164551147043e-21	2.933226315845402e-23	2.2444922113219458e-11	5.0183109315671166e-11	4.628692651239222e-10
87000000	0.004999804363214026	8.682743584515397e-50	3.6469568530220094e-69	1.5749426415233968e-8	9.414342539367122e-16	3.5923922087771207e-7	-2.172616452096055e-21	2.933226315845402e-23	2.2444922113219458e-11	5.0183109315671166e-11	4.628692651239222e-10
87100000	0.004999804363214026	8.682743584515397e-50	3.64695685302201e-69	1.5749426415233968e-8	9.414342539367122e-16	3.5923922087771207e-7	-2.172616449077406e-21	2.933226315845402e-23	2.2444922113219458e-11	5.0183109315671166e-11	4.628692651239222e-10
87200000	0.004999804363214026	8.682743584515397e-50	3.64695685302201e-69	1.5749426415233968e-8	9.414342539367122e-16	3.5923922087771207e-7	-2.1726164460587567e-21	2.933226315845402e-23	2.2444922113219458e-11	5.0183109315671166e-11	4.628692651239222e-10
87300000	0.004999804363214026	8.682743584515397e-50	3.64695685302201e-69	1.5749426415233968e-8	9.414342539367122e-16	3.5923922087771207e-7	-2.1726164430401076e-21	2.933226315845402e-23	2.2444922113219458e-11	5.0183109315671166e-11	4.628692651239222e-10
87400000	0.004999804363214026	8.682743584515397e-50	3.64695685302201e-69	1.5749426415233968e-8	9.414342539367122e-16	3.5923922087771207e-7	-2.172616440021458e-21	2.933226315845402e-23	2.2444922113219458e-11	5.0183109315671166e-11	4.628692651239222e-10
87500000	0.004999804363214026	8.682743584515397e-50	3.64695685302201e-69	1.5749426415233968e-8	9.414342539367122e-16	3.5923922087771207e-7	-2.172616437002809e-21	2.933226315845402e-23	2.2444922113219458e-11	5.0183109315671166e-11	4.628692651239222e-10
87600000	0.004999804363214026	8.682743584515397e-50	3.64695685302201e-69	1.5749426415233968e-8	9.414342539367122e-16	3.5923922087771207e-7	-2.1726164339841596e-21	2.933226315845402e-23	2.2444922113219458e-11	5.0183109315671166e-11	4.628692651239222e-10
87700000	0.004999804363214026	8.682743584515397e-50	3.64695685302201e-69	1.5749426415233968e-8	9.414342539367122e-16	3.5923922087771207e-7	-2.1726164309655105e-21	2.933226315845402e-23	2.2444922113219458e-11	5.0183109315671166e-11	4.628692651239222e-10
87800000	0.004999804363214026	8.682743584515397e-50	3.64695685302201e-69	1.5749426415233968e-8	9.414342539367122e-16	3.5923922087771207e-7	-2.1726164279468613e-21	2.933226315845402e-23	2.2444922113219458e-11	5.0183109315671166e-11	4.628692651239222e-10
87900000	0.004999804363214026	8.682743584515397e-50	3.64695685302201e-69	1.5749426415233968e-8	9.414342539367122e-16	3.5923922087771207e-7	-2.172616424928212e-21	2.933226315845402e-23	2.2444922113219458e-11	5.0183109315671166e-11	4.628692651239222e-10
88000000	0.004999804363214026	8.682743584515397e-50	3.64695685302201e-69	1.5749426415233968e-8	9.414342539367122e-16	3.5923922087771207e-7	-2.172616421909563e-21	2.933226315845402e-23	2.2444922113219458e-11	5.0183109315671166e-11	4.628692651239222e-10
88100000	0.004999804363214026	8.682743584515397e-50	3.64695685302201e-69	1.5749426415233968e-8	9.414342539367122e-16	3.5923922087771207e-7	-2.1726164188909137e-21	2.933226315845402e-23	2.2444922113219458e-11	5.0183109315671166e-11	4.628692651239222e-10
88200000	0.004999804363214026	8.682743584515397e-50	3.64695685302201e-69	1.5749426415233968e-8	9.414342539367122e-16	3.5923922087771207e-7	-2.172616415872264e-21	2.933226315845402e-23	2.2444922113219458e-11	5.0183109315671166e-11	4.628692651239222e-10
88300000	0.004999804363214026	8.682743584515397e-50	3.64695685302201e-69	1.5749426415233968e-8	9.414342539367122e-16	3.5923922087771207e-7	-2.172616412853615e-21	2.933226315845402e-23	2.2444922113219458e-11	5.0183109315671166e-11	4.628692651239222e-10
88400000	0.004999804363214026	8.682743584515397e-50	3.64695685302201e-69	1.5749426415233968e-8	9.414342539367122e-16	3.5923922087771207e-7	-2.172616409834966e-21	2.933226315845402e-23	2.2444922113219458e-11	5.0183109315671166e-11	4.628692651239222e-10
88500000	0.004999804363214026	8.682743584515397e-50	3.64695685302201e-69	1.5749426415233968e-8	9.414342539367122e-16	3.5923922087771207e-7	-2.1726164068163166e-21	2.933226315845402e-23	2.2444922113219458e-11	5.0183109315671166e-11	4.628692651239222e-10
88600000	0.004999804363214026	8.682743584515397e-50	3.64695685302201e-69	1.5749426415233968e-8	9.414342539367122e-16	3.5923922087771207e-7	-2.1726164037976675e-21	2.933226315845402e-23	2.2444922113219458e-11	5.0183109315671166e-11	4.628692651239222e-10
88700000	0.004999804363214026	8.682743584515397e-50	3.64695685302201e-69	1.5749426415233968e-8	9.414342539367122e-16	3.5923922087771207e-7	-2.1726164007790183e-21	2.933226315845402e-23	2.2444922113219458e-11	5.0183109315671166e-11	4.628692651239222e-10
88800000	0.004999804363214026	8.682743584515397e-50	3.64695685302201e-69	1.5749426415233968e-8	9.414342539367122e-16	3.5923922087771207e-7	-2.172616397760369e-21	2.933226315845402e-23	2.2444922113219458e-11	5.0183109315671166e-11	4.628692651239222e-10
88900000	0.004999804363214026	8.682743584515397e-50	3.64695685302201e-69	1.5749426415233968e-8	9.414342539367122e-16	3.5923922087771207e-7	-2.17261639474172e-21	2.933226315845402e-23	2.2444922113219458e-11	5.0183109315671166e-11	4.628692651239222e-10
89000000	0.004999804363214026	8.682743584515397e-50	3.64695685302201e-69	1.5749426415233968e-8	9.414342539367122e-16	3.5923922087771207e-7	-2.1726163917230704e-21	2.933226315845402e-23	2.2444922113219458e-11	5.0183109315671166e-11	4.628692651239222e-10
89100000	0.004999804363214026	8.682743584515397e-50	3.64695685302201e-69	1.5749426415233968e-8	9.414342539367122e-16	3.5923922087771207e-7	-2.172616388704421e-21	2.933226315845402e-23	2.2444922113219458e-11	5.0183109315671166e-11	4.628692651239222e-10
89200000	0.004999804363214026	8.682743584515397e-50	3.64695685302201e-69	1.5749426415233968e-8	9.414342539367122e-16	3.5923922087771207e-7	-2.172616385685772e-21	2.933226315845402e-23	2.2444922113219458e-11	5.0183109315671166e-11	4.628692651239222e-10
89300000	0.004999804363214026	8.682743584515397e-50	3.64695685302201e-69	1.5749426415233968e-8	9.414342539367122e-16	3.5923922087771207e-7	-2.172616382667123e-21	2.933226315845402e-23	2.2444922113219458e-11	5.0183109315671166e-11	4.628692651239222e-10
89400000	0.004999804363214026	8.682743584515397e-50	3.64695685302201e-69	1.5749426415233968e-8	9.414342539367122e-16	3.5923922087771207e-7	-2.1726163796484736e-21	2.933226315845402e-23	2.2444922113219458e-11	5.0183109315671166e-11	4.628692651239222e-10
89500000	0.004999804363214026	8.682743584515397e-50	3.64695685302201e-69	1.5749426415233968e-8	9.414342539367122e-16	3.5923922087771207e-7	-2.1726163766298245e-21	2.933226315845402e-23	2.2444922113219458e-11	5.0183109315671166e-11	4.628692651239222e-10
89600000	0.004999804363214026	8.682743584515397e-50	3.64695685302201e-69	1.5749426415233968e-8	9.414342539367122e-16	3.5923922087771207e-7	-2.1726163736111753e-21	2.933226315845402e-23	2.2444922113219458e-11	5.0183109315671166e-11	4.628692651239222e-10
89700000	0.004999804363214026	8.682743584515397e-50	3.64695685302201e-69	1.5749426415233968e-8	9.414342539367122e-16	3.5923922087771207e-7	-2.172616370592526e-21	2.933226315845402e-23	2.2444922113219458e-11	5.0183109315671166e-11	4.628692651239222e-10
89800000	0.004999804363214026	8.682743584515397e-50	3.64695685302201e-69	1.5749426415233968e-8	9.414342539367122e-16	3.5923922087771207e-7	-2.1726163675738765e-21	2.933226315845402e-23	2.2444922113219458e-11	5.0183109315671166e-11	4.628692651239222e-10
89900000	0.004999804363214026	8.682743584515397e-50	3.64695685302201e-69	1.5749426415233968e-8	9.414342539367122e-16	3.5923922087771207e-7	-2.1726163645552274e-21	2.933226315845402e-23	2.2444922113219458e-11	5.0183109315671166e-11	4.628692651239222e-10
90000000	0.004999804363214026	8.682743584515397e-50	3.64695685302201e-69	1.5749426415233968e-8	9.414342539367122e-16	3.5923922087771207e-7	-2.172616361536578e-21	2.933226315845402e-23	2.2444922113219458e-11	5.0183109315671166e-11	4.628692651239222e-10
90100000	0.004999804363214026	8.682743584515397e-50	3.64695685302201e-69	1.5749426415233968e-8	9.414342539367122e-16	3.5923922087771207e-7	-2.172616358517929e-21	2.933226315845402e-23	2.2444922113219458e-11	5.0183109315671166e-11	4.628692651239222e-10
90200000	0.004999804363214026	8.682743584515397e-50	3.64695685302201e-69	1.5749426415233968e-8	9.414342539367122e-16	3.5923922087771207e-7	-2.17261635549928e-21	2.933226315845402e-23	2.2444922113219458e-11	5.0183109315671166e-11	4.628692651239222e-10
90300000	0.004999804363214026	8.682743584515397e-50	3.64695685302201e-69	1.5749426415233968e-8	9.414342539367122e-16	3.5923922087771207e-7	-2.1726163524806306e-21	2.933226315845402e-23	2.2444922113219458e-11	5.0183109315671166e-11	4.628692651239222e-10
90400000	0.004999804363214026	8.682743584515397e-50	3.64695685302201e-69	1.5749426415233968e-8	9.414342539367122e-16	3.5923922087771207e-7	-2.1726163494619815e-21	2.933226315845402e-23	2.2444922113219458e-11	5.0183109315671166e-11	4.628692651239222e-10
90500000	0.004999804363214026	8.682743584515397e-50	3.64695685302201e-69	1.5749426415233968e-8	9.414342539367122e-16	3.5923922087771207e-7	-2.1726163464433323e-21	2.933226315845402e-23	2.2444922113219458e-11	5.0183109315671166e-11	4.628692651239222e-10
90600000	0.004999804363214026	8.682743584515397e-50	3.64695685302201e-69	1.5749426415233968e-8	9.414342539367122e-16	3.5923922087771207e-7	-2.172616343424683e-21	2.933226315845402e-23	2.2444922113219458e-11	5.0183109315671166e-11	4.628692651239222e-10
90700000	0.004999804363214026	8.682743584515397e-50	3.64695685302201e-69	1.5749426415233968e-8	9.414342539367122e-16	3.5923922087771207e-7	-2.1726163404060335e-21	2.933226315845402e-23	2.2444922113219458e-11	5.0183109315671166e-11	4.628692651239222e-10
90800000	0.004999804363214026	8.682743584515397e-50	3.64695685302201e-69	1.5749426415233968e-8	9.414342539367122e-16	3.5923922087771207e-7	-2.1726163373873844e-21	2.933226315845402e-23	2.2444922113219458e-11	5.0183109315671166e-11	4.628692651239222e-10
90900000	0.004999804363214026	8.682743584515397e-50	3.64695685302201e-69	1.5749426415233968e-8	9.414342539367122e-16	3.5923922087771207e-7	-2.172616334368735e-21	2.933226315845402e-23	2.2444922113219458e-11	5.0183109315671166e-11	4.628692651239222e-10
91000000	0.004999804363214026	8.682743584515397e-50	3.64695685302201e-69	1.5749426415233968e-8	9.414342539367122e-16	3.5923922087771207e-7	-2.172616331350086e-21	2.933226315845402e-23	2.2444922113219458e-11	5.0183109315671166e-11	4.628692651239222e-10
91100000	0.004999804363214026	8.682743584515397e-50	3.64695685302201e-69	1.5749426415233968e-8	9.414342539367122e-16	3.5923922087771207e-7	-2.172616328331437e-21	2.933226315845402e-23	2.2444922113219458e-11	5.0183109315671166e-11	4.628692651239222e-10
91200000	0.004999804363214026	8.682743584515397e-50	3.64695685302201e-69	1.5749426415233968e-8	9.414342539367122e-16	3.5923922087771207e-7	-2.1726163253127876e-21	2.933226315845402e-23	2.2444922113219458e-11	5.0183109315671166e-11	4.628692651239222e-10
91300000	0.004999804363214026	8.682743584515397e-50	3.64695685302201e-69	1.5749426415233968e-8	9.414342539367122e-16	3.5923922087771207e-7	-2.1726163222941385e-21	2.933226315845402e-23	2.2444922113219458e-11	5.0183109315671166e-11	4.628692651239222e-10
91400000	0.004999804363214026	8.682743584515397e-50	3.64695685302201e-69	1.5749426415233968e-8	9.414342539367122e-16	3.5923922087771207e-7	-2.1726163192754893e-21	2.933226315845402e-23	2.2444922113219458e-11	5.0183109315671166e-11	4.628692651239222e-10
91500000	0.004999804363214026	8.682743584515397e-50	3.64695685302201e-69	1.5749426415233968e-8	9.414342539367122e-16	3.5923922087771207e-7	-2.1726163162568397e-21	2.933226315845402e-23	2.2444922113219458e-11	5.0183109315671166e-11	4.628692651239222e-10
91600000	0.004999804363214026	8.682743584515397e-50	3.64695685302201e-69	1.5749426415233968e-8	9.414342539367122e-16	3.5923922087771207e-7	-2.1726163132381905e-21	2.933226315845402e-23	2.2444922113219458e-11	5.0183109315671166e-11	4.628692651239222e-10
91700000	0.004999804363214026	8.682743584515397e-50	3.64695685302201e-69	1.5749426415233968e-8	9.414342539367122e-16	3.5923922087771207e-7	-2.1726163102195414e-21	2.933226315845402e-23	2.2444922113219458e-11	5.0183109315671166e-11	4.628692651239222e-10
91800000	0.004999804363214026	8.682743584515397e-50	3.64695685302201e-69	1.5749426415233968e-8	9.414342539367122e-16	3.5923922087771207e-7	-2.172616307200892e-21	2.933226315845402e-23	2.2444922113219458e-11	5.0183109315671166e-11	4.628692651239222e-10
91900000	0.004999804363214026	8.682743584515397e-50	3.64695685302201e-69	1.5749426415233968e-8	9.414342539367122e-16	3.5923922087771207e-7	-2.172616304182243e-21	2.933226315845402e-23	2.2444922113219458e-11	5.0183109315671166e-11	4.628692651239222e-10
92000000	0.004999804363214026	8.682743584515397e-50	3.64695685302201e-69	1.5749426415233968e-8	9.414342539367122e-16	3.5923922087771207e-7	-2.172616301163594e-21	2.933226315845402e-23	2.2444922113219458e-11	5.0183109315671166e-11	4.628692651239222e-10
92100000	0.004999804363214026	8.682743584515397e-50	3.64695685302201e-69	1.5749426415233968e-8	9.414342539367122e-16	3.5923922087771207e-7	-2.1726162981449446e-21	2.933226315845402e-23	2.2444922113219458e-11	5.0183109315671166e-11	4.628692651239222e-10
92200000	0.004999804363214026	8.682743584515397e-50	3.64695685302201e-69	1.5749426415233968e-8	9.414342539367122e-16	3.5923922087771207e-7	-2.1726162951262955e-21	2.933226315845402e-23	2.2444922113219458e-11	5.0183109315671166e-11	4.628692651239222e-10
92300000	0.004999804363214026	8.682743584515397e-50	3.64695685302201e-69	1.5749426415233968e-8	9.414342539367122e-16	3.5923922087771207e-7	-2.172616292107646e-21	2.933226315845402e-23	2.2444922113219458e-11	5.0183109315671166e-11	4.628692651239222e-10
92400000	0.004999804363214026	8.682743584515397e-50	3.64695685302201e-69	1.5749426415233968e-8	9.414342539367122e-16	3.5923922087771207e-7	-2.1726162890889967e-21	2.933226315845402e-23	2.2444922113219458e-11	5.0183109315671166e-11	4.628692651239222e-10
92500000	0.004999804363214026	8.682743584515399e-50	3.64695685302201e-69	1.5749426415233968e-8	9.414342539367122e-16	3.5923922087771207e-7	-2.1726162860703475e-21	2.933226315845402e-23	2.2444922113219458e-11	5.0183109315671166e-11	4.628692651239222e-10
92600000	0.004999804363214026	8.682743584515399e-50	3.64695685302201e-69	1.5749426415233968e-8	9.414342539367122e-16	3.5923922087771207e-7	-2.1726162830516984e-21	2.933226315845402e-23	2.2444922113219458e-11	5.0183109315671166e-11	4.628692651239222e-10
92700000	0.004999804363214026	8.682743584515399e-50	3.64695685302201e-69	1.5749426415233968e-8	9.414342539367122e-16	3.5923922087771207e-7	-2.172616280033049e-21	2.933226315845402e-23	2.2444922113219458e-11	5.0183109315671166e-11	4.628692651239222e-10
92800000	0.004999804363214026	8.682743584515399e-50	3.64695685302201e-69	1.5749426415233968e-8	9.414342539367122e-16	3.5923922087771207e-7	-2.1726162770144e-21	2.933226315845402e-23	2.2444922113219458e-11	5.0183109315671166e-11	4.628692651239222e-10
92900000	0.004999804363214026	8.682743584515399e-50	3.6469568530220094e-69	1.5749426415233968e-8	9.414342539367122e-16	3.5923922087771207e-7	-2.172616273995751e-21	2.933226315845402e-23	2.2444922113219458e-11	5.0183109315671166e-11	4.628692651239222e-10
93000000	0.004999804363214026	8.682743584515399e-50	3.6469568530220094e-69	1.5749426415233968e-8	9.414342539367122e-16	3.5923922087771207e-7	-2.1726162709771016e-21	2.933226315845402e-23	2.2444922113219458e-11	5.0183109315671166e-11	4.628692651239222e-10
93100000	0.004999804363214026	8.682743584515399e-50	3.6469568530220094e-69	1.5749426415233968e-8	9.414342539367122e-16	3.5923922087771207e-7	-2.172616267958452e-21	2.933226315845402e-23	2.2444922113219458e-11	5.0183109315671166e-11	4.628692651239222e-10
93200000	0.004999804363214026	8.682743584515399e-50	3.6469568530220094e-69	1.5749426415233968e-8	9.414342539367122e-16	3.5923922087771207e-7	-2.172616264939803e-21	2.933226315845402e-23	2.2444922113219458e-11	5.0183109315671166e-11	4.628692651239222e-10
93300000	0.004999804363214026	8.682743584515399e-50	3.6469568530220094e-69	1.5749426415233968e-8	9.414342539367122e-16	3.5923922087771207e-7	-2.1726162619211537e-21	2.933226315845402e-23	2.2444922113219458e-11	5.0183109315671166e-11	4.628692651239222e-10
93400000	0.004999804363214026	8.682743584515399e-50	3.6469568530220094e-69	1.5749426415233968e-8	9.414342539367122e-16	3.5923922087771207e-7	-2.1726162589025045e-21	2.933226315845402e-23	2.2444922113219458e-11	5.0183109315671166e-11	4.628692651239222e-10
93500000	0.004999804363214026	8.682743584515399e-50	3.6469568530220094e-69	1.5749426415233968e-8	9.414342539367122e-16	3.5923922087771207e-7	-2.1726162558838554e-21	2.933226315845402e-23	2.2444922113219458e-11	5.0183109315671166e-11	4.628692651239222e-10
93600000	0.004999804363214026	8.682743584515399e-50	3.6469568530220094e-69	1.5749426415233968e-8	9.414342539367122e-16	3.5923922087771207e-7	-2.172616252865206e-21	2.933226315845402e-23	2.2444922113219458e-11	5.0183109315671166e-11	4.628692651239222e-10
93700000	0.004999804363214026	8.682743584515399e-50	3.6469568530220094e-69	1.5749426415233968e-8	9.414342539367122e-16	3.5923922087771207e-7	-2.172616249846557e-21	2.933226315845402e-23	2.2444922113219458e-11	5.0183109315671166e-11	4.628692651239222e-10
93800000	0.004999804363214026	8.682743584515399e-50	3.6469568530220094e-69	1.5749426415233968e-8	9.414342539367122e-16	3.5923922087771207e-7	-2.172616246827908e-21	2.933226315845402e-23	2.2444922113219458e-11	5.0183109315671166e-11	4.628692651239222e-10
93900000	0.004999804363214026	8.682743584515399e-50	3.6469568530220094e-69	1.5749426415233968e-8	9.414342539367122e-16	3.5923922087771207e-7	-2.1726162438092583e-21	2.933226315845402e-23	2.2444922113219458e-11	5.0183109315671166e-11	4.628692651239222e-10
94000000	0.004999804363214026	8.682743584515399e-50	3.6469568530220094e-69	1.5749426415233968e-8	9.414342539367122e-16	3.5923922087771207e-7	-2.172616240790609e-21	2.933226315845402e-23	2.2444922113219458e-11	5.0183109315671166e-11	4.628692651239222e-10
94100000	0.004999804363214026	8.682743584515399e-50	3.6469568530220094e-69	1.5749426415233968e-8	9.414342539367122e-16	3.5923922087771207e-7	-2.17261623777196e-21	2.933226315845402e-23	2.2444922113219458e-11	5.0183109315671166e-11	4.628692651239222e-10
94200000	0.004999804363214026	8.682743584515399e-50	3.6469568530220094e-69	1.5749426415233968e-8	9.414342539367122e-16	3.5923922087771207e-7	-2.1726162347533107e-21	2.933226315845402e-23	2.2444922113219458e-11	5.0183109315671166e-11	4.628692651239222e-10
94300000	0.004999804363214026	8.682743584515399e-50	3.6469568530220094e-69	1.5749426415233968e-8	9.414342539367122e-16	3.5923922087771207e-7	-2.1726162317346615e-21	2.933226315845402e-23	2.2444922113219458e-11	5.0183109315671166e-11	4.628692651239222e-10
94400000	0.004999804363214026	8.682743584515399e-50	3.6469568530220094e-69	1.5749426415233968e-8	9.414342539367122e-16	3.5923922087771207e-7	-2.1726162287160124e-21	2.933226315845402e-23	2.2444922113219458e-11	5.0183109315671166e-11	4.628692651239222e-10
94500000	0.004999804363214026	8.682743584515399e-50	3.6469568530220094e-69	1.5749426415233968e-8	9.414342539367122e-16	3.5923922087771207e-7	-2.172616225697363e-21	2.933226315845402e-23	2.2444922113219458e-11	5.0183109315671166e-11	4.628692651239222e-10
94600000	0.004999804363214026	8.682743584515399e-50	3.6469568530220094e-69	1.5749426415233968e-8	9.414342539367122e-16	3.5923922087771207e-7	-2.172616222678714e-21	2.933226315845402e-23	2.2444922113219458e-11	5.0183109315671166e-11	4.628692651239222e-10
94700000	0.004999804363214026	8.682743584515399e-50	3.6469568530220094e-69	1.5749426415233968e-8	9.414342539367122e-16	3.5923922087771207e-7	-2.1726162196600644e-21	2.933226315845402e-23	2.2444922113219458e-11	5.0183109315671166e-11	4.628692651239222e-10
94800000	0.004999804363214026	8.682743584515399e-50	3.6469568530220094e-69	1.5749426415233968e-8	9.414342539367122e-16	3.5923922087771207e-7	-2.1726162166414153e-21	2.933226315845402e-23	2.2444922113219458e-11	5.0183109315671166e-11	4.628692651239222e-10
94900000	0.004999804363214026	8.682743584515399e-50	3.6469568530220094e-69	1.5749426415233968e-8	9.414342539367122e-16	3.5923922087771207e-7	-2.172616213622766e-21	2.933226315845402e-23	2.2444922113219458e-11	5.0183109315671166e-11	4.628692651239222e-10
95000000	0.004999804363214026	8.682743584515399e-50	3.6469568530220094e-69	1.5749426415233968e-8	9.414342539367122e-16	3.5923922087771207e-7	-2.172616210604117e-21	2.933226315845402e-23	2.2444922113219458e-11	5.0183109315671166e-11	4.628692651239222e-10
95100000	0.004999804363214026	8.682743584515399e-50	3.6469568530220094e-69	1.5749426415233968e-8	9.414342539367122e-16	3.5923922087771207e-7	-2.1726162075854677e-21	2.933226315845402e-23	2.2444922113219458e-11	5.0183109315671166e-11	4.628692651239222e-10
95200000	0.004999804363214026	8.682743584515399e-50	3.6469568530220094e-69	1.5749426415233968e-8	9.414342539367122e-16	3.5923922087771207e-7	-2.1726162045668185e-21	2.933226315845402e-23	2.2444922113219458e-11	5.0183109315671166e-11	4.628692651239222e-10
95300000	0.004999804363214026	8.682743584515399e-50	3.6469568530220094e-69	1.5749426415233968e-8	9.414342539367122e-16	3.5923922087771207e-7	-2.1726162015481694e-21	2.933226315845402e-23	2.2444922113219458e-11	5.0183109315671166e-11	4.628692651239222e-10
95400000	0.004999804363214026	8.682743584515399e-50	3.6469568530220094e-69	1.5749426415233968e-8	9.414342539367122e-16	3.5923922087771207e-7	-2.17261619852952e-21	2.933226315845402e-23	2.2444922113219458e-11	5.0183109315671166e-11	4.628692651239222e-10
95500000	0.004999804363214026	8.682743584515399e-50	3.6469568530220094e-69	1.5749426415233968e-8	9.414342539367122e-16	3.5923922087771207e-7	-2.172616195510871e-21	2.933226315845402e-23	2.2444922113219458e-11	5.0183109315671166e-11	4.628692651239222e-10
95600000	0.004999804363214026	8.682743584515399e-50	3.6469568530220094e-69	1.5749426415233968e-8	9.414342539367122e-16	3.5923922087771207e-7	-2.1726161924922214e-21	2.933226315845402e-23	2.2444922113219458e-11	5.0183109315671166e-11	4.628692651239222e-10
95700000	0.004999804363214026	8.682743584515399e-50	3.6469568530220094e-69	1.5749426415233968e-8	9.414342539367122e-16	3.5923922087771207e-7	-2.1726161894735723e-21	2.933226315845402e-23	2.2444922113219458e-11	5.0183109315671166e-11	4.628692651239222e-10
95800000	0.004999804363214026	8.682743584515399e-50	3.6469568530220094e-69	1.5749426415233968e-8	9.414342539367122e-16	3.5923922087771207e-7	-2.172616186454923e-21	2.933226315845402e-23	2.2444922113219458e-11	5.0183109315671166e-11	4.628692651239222e-10
95900000	0.004999804363214026	8.682743584515399e-50	3.6469568530220094e-69	1.5749426415233968e-8	9.414342539367122e-16	3.5923922087771207e-7	-2.172616183436274e-21	2.933226315845402e-23	2.2444922113219458e-11	5.0183109315671166e-11	4.628692651239222e-10
96000000	0.004999804363214026	8.682743584515399e-50	3.6469568530220094e-69	1.5749426415233968e-8	9.414342539367122e-16	3.5923922087771207e-7	-2.1726161804176247e-21	2.933226315845402e-23	2.2444922113219458e-11	5.0183109315671166e-11	4.628692651239222e-10
96100000	0.004999804363214026	8.682743584515399e-50	3.6469568530220094e-69	1.5749426415233968e-8	9.414342539367122e-16	3.5923922087771207e-7	-2.1726161773989755e-21	2.933226315845402e-23	2.2444922113219458e-11	5.0183109315671166e-11	4.628692651239222e-10
96200000	0.004999804363214026	8.682743584515399e-50	3.6469568530220094e-69	1.5749426415233968e-8	9.414342539367122e-16	3.5923922087771207e-7	-2.1726161743803264e-21	2.933226315845402e-23	2.2444922113219458e-11	5.0183109315671166e-11	4.628692651239222e-10
96300000	0.004999804363214026	8.682743584515399e-50	3.6469568530220094e-69	1.5749426415233968e-8	9.414342539367122e-16	3.5923922087771207e-7	-2.172616171361677e-21	2.933226315845402e-23	2.2444922113219458e-11	5.0183109315671166e-11	4.628692651239222e-10
96400000	0.004999804363214026	8.682743584515399e-50	3.6469568530220094e-69	1.5749426415233968e-8	9.414342539367122e-16	3.5923922087771207e-7	-2.1726161683430276e-21	2.933226315845402e-23	2.2444922113219458e-11	5.0183109315671166e-11	4.628692651239222e-10
96500000	0.004999804363214026	8.682743584515399e-50	3.6469568530220094e-69	1.5749426415233968e-8	9.414342539367122e-16	3.5923922087771207e-7	-2.1726161653243784e-21	2.933226315845402e-23	2.2444922113219458e-11	5.0183109315671166e-11	4.628692651239222e-10
96600000	0.004999804363214026	8.6827435845154e-50	3.6469568530220094e-69	1.5749426415233968e-8	9.414342539367122e-16	3.5923922087771207e-7	-2.1726161623057293e-21	2.933226315845402e-23	2.2444922113219458e-11	5.0183109315671166e-11	4.628692651239222e-10
96700000	0.004999804363214026	8.6827435845154e-50	3.6469568530220094e-69	1.5749426415233968e-8	9.414342539367122e-16	3.5923922087771207e-7	-2.17261615928708e-21	2.933226315845402e-23	2.2444922113219458e-11	5.0183109315671166e-11	4.628692651239222e-10
96800000	0.004999804363214026	8.6827435845154e-50	3.6469568530220094e-69	1.5749426415233968e-8	9.414342539367122e-16	3.5923922087771207e-7	-2.172616156268431e-21	2.933226315845402e-23	2.2444922113219458e-11	5.0183109315671166e-11	4.628692651239222e-10
96900000	0.004999804363214026	8.6827435845154e-50	3.6469568530220094e-69	1.5749426415233968e-8	9.414342539367122e-16	3.5923922087771207e-7	-2.1726161532497817e-21	2.933226315845402e-23	2.2444922113219458e-11	5.0183109315671166e-11	4.628692651239222e-10
97000000	0.004999804363214026	8.6827435845154e-50	3.6469568530220094e-69	1.5749426415233968e-8	9.414342539367122e-16	3.5923922087771207e-7	-2.1726161502311325e-21	2.933226315845402e-23	2.2444922113219458e-11	5.0183109315671166e-11	4.628692651239222e-10
97100000	0.004999804363214026	8.6827435845154e-50	3.6469568530220094e-69	1.5749426415233968e-8	9.414342539367122e-16	3.5923922087771207e-7	-2.1726161472124834e-21	2.933226315845402e-23	2.2444922113219458e-11	5.0183109315671166e-11	4.628692651239222e-10
97200000	0.004999804363214026	8.6827435845154e-50	3.64695685302201e-69	1.5749426415233968e-8	9.414342539367122e-16	3.5923922087771207e-7	-2.1726161441938338e-21	2.933226315845402e-23	2.2444922113219458e-11	5.0183109315671166e-11	4.628692651239222e-10
97300000	0.004999804363214026	8.6827435845154e-50	3.64695685302201e-69	1.5749426415233968e-8	9.414342539367122e-16	3.59239220877712e-7	-2.1726161411751846e-21	2.933226315845402e-23	2.2444922113219458e-11	5.0183109315671166e-11	4.628692651239222e-10
97400000	0.004999804363214026	8.6827435845154e-50	3.64695685302201e-69	1.5749426415233968e-8	9.414342539367124e-16	3.59239220877712e-7	-2.1726161381565354e-21	2.933226315845402e-23	2.2444922113219458e-11	5.0183109315671166e-11	4.628692651239222e-10
97500000	0.004999804363214026	8.6827435845154e-50	3.64695685302201e-69	1.5749426415233968e-8	9.414342539367124e-16	3.59239220877712e-7	-2.1726161351378863e-21	2.933226315845402e-23	2.2444922113219458e-11	5.0183109315671166e-11	4.628692651239222e-10
97600000	0.004999804363214026	8.6827435845154e-50	3.64695685302201e-69	1.5749426415233968e-8	9.414342539367124e-16	3.59239220877712e-7	-2.172616132119237e-21	2.933226315845402e-23	2.2444922113219458e-11	5.0183109315671166e-11	4.628692651239222e-10
97700000	0.004999804363214026	8.6827435845154e-50	3.64695685302201e-69	1.5749426415233968e-8	9.414342539367124e-16	3.59239220877712e-7	-2.172616129100588e-21	2.933226315845402e-23	2.244492211321946e-11	5.0183109315671166e-11	4.628692651239222e-10
97800000	0.004999804363214026	8.6827435845154e-50	3.64695685302201e-69	1.5749426415233968e-8	9.414342539367124e-16	3.59239220877712e-7	-2.1726161260819387e-21	2.933226315845402e-23	2.244492211321946e-11	5.0183109315671166e-11	4.628692651239222e-10
97900000	0.004999804363214026	8.6827435845154e-50	3.64695685302201e-69	1.5749426415233968e-8	9.414342539367124e-16	3.59239220877712e-7	-2.1726161230632895e-21	2.933226315845402e-23	2.244492211321946e-11	5.0183109315671166e-11	4.6286926512392216e-10
98000000	0.004999804363214026	8.6827435845154e-50	3.64695685302201e-69	1.5749426415233968e-8	9.414342539367124e-16	3.59239220877712e-7	-2.17261612004464e-21	2.933226315845402e-23	2.244492211321946e-11	5.0183109315671166e-11	4.6286926512392216e-10
98100000	0.004999804363214026	8.6827435845154e-50	3.64695685302201e-69	1.5749426415233968e-8	9.414342539367124e-16	3.59239220877712e-7	-2.1726161170259908e-21	2.933226315845402e-23	2.244492211321946e-11	5.0183109315671166e-11	4.6286926512392216e-10
98200000	0.004999804363214026	8.6827435845154e-50	3.64695685302201e-69	1.5749426415233968e-8	9.414342539367124e-16	3.59239220877712e-7	-2.1726161140073416e-21	2.933226315845402e-23	2.244492211321946e-11	5.0183109315671166e-11	4.6286926512392216e-10
98300000	0.004999804363214026	8.6827435845154e-50	3.64695685302201e-69	1.5749426415233968e-8	9.414342539367124e-16	3.59239220877712e-7	-2.1726161109886924e-21	2.933226315845402e-23	2.244492211321946e-11	5.0183109315671166e-11	4.6286926512392216e-10
98400000	0.004999804363214026	8.6827435845154e-50	3.64695685302201e-69	1.5749426415233968e-8	9.414342539367124e-16	3.59239220877712e-7	-2.1726161079700433e-21	2.933226315845402e-23	2.244492211321946e-11	5.0183109315671166e-11	4.6286926512392216e-10
98500000	0.004999804363214026	8.6827435845154e-50	3.64695685302201e-69	1.5749426415233968e-8	9.414342539367124e-16	3.59239220877712e-7	-2.172616104951394e-21	2.933226315845402e-23	2.244492211321946e-11	5.0183109315671166e-11	4.6286926512392216e-10
98600000	0.004999804363214026	8.6827435845154e-50	3.64695685302201e-69	1.5749426415233968e-8	9.414342539367124e-16	3.59239220877712e-7	-2.172616101932745e-21	2.933226315845402e-23	2.244492211321946e-11	5.0183109315671166e-11	4.6286926512392216e-10
98700000	0.004999804363214026	8.6827435845154e-50	3.64695685302201e-69	1.5749426415233968e-8	9.414342539367124e-16	3.59239220877712e-7	-2.1726160989140957e-21	2.933226315845402e-23	2.244492211321946e-11	5.0183109315671166e-11	4.6286926512392216e-10
98800000	0.004999804363214026	8.682743584515403e-50	3.64695685302201e-69	1.5749426415233968e-8	9.414342539367124e-16	3.59239220877712e-7	-2.172616095895446e-21	2.933226315845402e-23	2.244492211321946e-11	5.0183109315671166e-11	4.6286926512392216e-10
98900000	0.004999804363214026	8.682743584515403e-50	3.64695685302201e-69	1.5749426415233968e-8	9.414342539367124e-16	3.59239220877712e-7	-2.172616092876797e-21	2.933226315845402e-23	2.244492211321946e-11	5.0183109315671166e-11	4.6286926512392216e-10
99000000	0.004999804363214026	8.682743584515403e-50	3.6469568530220104e-69	1.5749426415233968e-8	9.414342539367124e-16	3.59239220877712e-7	-2.1726160898581478e-21	2.933226315845402e-23	2.244492211321946e-11	5.0183109315671166e-11	4.6286926512392216e-10
99100000	0.004999804363214026	8.682743584515403e-50	3.6469568530220104e-69	1.5749426415233968e-8	9.414342539367124e-16	3.59239220877712e-7	-2.1726160868394986e-21	2.933226315845402e-23	2.244492211321946e-11	5.0183109315671166e-11	4.6286926512392216e-10
99200000	0.004999804363214026	8.682743584515403e-50	3.6469568530220104e-69	1.5749426415233968e-8	9.414342539367124e-16	3.59239220877712e-7	-2.1726160838208494e-21	2.933226315845402e-23	2.244492211321946e-11	5.0183109315671166e-11	4.6286926512392216e-10
99300000	0.004999804363214026	8.682743584515403e-50	3.6469568530220104e-69	1.5749426415233968e-8	9.414342539367124e-16	3.59239220877712e-7	-2.1726160808022003e-21	2.933226315845402e-23	2.244492211321946e-11	5.0183109315671166e-11	4.6286926512392216e-10
99400000	0.004999804363214026	8.682743584515403e-50	3.6469568530220104e-69	1.5749426415233968e-8	9.414342539367124e-16	3.59239220877712e-7	-2.172616077783551e-21	2.933226315845402e-23	2.244492211321946e-11	5.0183109315671166e-11	4.6286926512392216e-10
99500000	0.004999804363214026	8.682743584515403e-50	3.6469568530220104e-69	1.5749426415233968e-8	9.414342539367124e-16	3.59239220877712e-7	-2.172616074764902e-21	2.933226315845402e-23	2.244492211321946e-11	5.0183109315671166e-11	4.6286926512392216e-10
99600000	0.004999804363214026	8.682743584515403e-50	3.6469568530220104e-69	1.5749426415233968e-8	9.414342539367124e-16	3.59239220877712e-7	-2.1726160717462523e-21	2.933226315845402e-23	2.244492211321946e-11	5.0183109315671166e-11	4.6286926512392216e-10
99700000	0.004999804363214026	8.682743584515403e-50	3.6469568530220104e-69	1.5749426415233968e-8	9.414342539367124e-16	3.59239220877712e-7	-2.172616068727603e-21	2.933226315845402e-23	2.244492211321946e-11	5.0183109315671166e-11	4.6286926512392216e-10
99800000	0.004999804363214026	8.682743584515403e-50	3.6469568530220104e-69	1.5749426415233968e-8	9.414342539367124e-16	3.59239220877712e-7	-2.172616065708954e-21	2.933226315845402e-23	2.244492211321946e-11	5.0183109315671166e-11	4.6286926512392216e-10
99900000	0.004999804363214026	8.682743584515403e-50	3.6469568530220104e-69	1.5749426415233968e-8	9.414342539367124e-16	3.59239220877712e-7	-2.1726160626903048e-21	2.933226315845402e-23	2.244492211321946e-11	5.0183109315671166e-11	4.6286926512392216e-10
100000000	0.004999804363214026	8.682743584515403e-50	3.6469568530220104e-69	1.5749426415233968e-8	9.414342539367124e-16	3.59239220877712e-7	-2.1726160596716556e-21	2.933226315845402e-23	2.244492211321946e-11	5.0183109315671166e-11	4.6286926512392216e-10
