# Supplementary material for: Thermodynamics Underpinning the Microbial Community‐Level Nitrogen Energy Metabolism
Source: Environ Microbiol. 2025 Feb 16;27(2):e70055. doi: 10.1111/1462-2920.70055 (PMC11830459; doi:10.1111/1462-2920.70055)
Supplement: Supplementary file 1 — Data S1. [file EMI-27-e70055-s001.zip › SI/Nnetwork/Results/kdef_-10/Iin_-5/p_0.2/O2_-9.2_H_-3.5.csv]

time	N2	N2H4	N2H5	N2O	NH2OH	NH3	NH3OH	NH4	NO	NO2	NO3
0	0.00001	0.00001	0.00001	0.00001	0.00001	0.00001	0.00001	0.00001	0.00001	0.00001	0.00001
100000	0.004334216616450953	1.5298425288300546e-49	-5.277210436497584e-40	3.2287792856354294e-12	1.4722287053688328e-14	0.0013315667571857158	-7.948306965255615e-21	3.4387335144717646e-12	4.401861384448646e-16	9.256934766223658e-16	1.9287261648849298e-20
200000	0.004334216616450953	1.5298425288300535e-49	-1.2890754708607647e-39	3.2287792856354294e-12	1.472228705368894e-14	0.0013315667571857158	-4.031186596710808e-21	3.4387335144722294e-12	4.401861384448645e-16	9.256934766223658e-16	1.9287261648849298e-20
300000	0.004334216616450953	1.529842528830054e-49	-2.0504295398018952e-39	3.2287792856354298e-12	1.472228705368894e-14	0.0013315667571857158	-2.8319384914918896e-21	3.4387335144722282e-12	4.4018613844486457e-16	9.25693476622366e-16	1.9287261648849304e-20
400000	0.004334216616450954	1.5298425288300556e-49	-2.8117835372728337e-39	3.2287792856354298e-12	1.472228705368894e-14	0.0013315667571857158	-2.0062941123954145e-21	3.438733514472228e-12	4.401861384448647e-16	9.256934766223662e-16	1.9287261648849307e-20
500000	0.004334216616450954	1.5298425288300577e-49	-3.5731374891770935e-39	3.2287792856354298e-12	1.472228705368894e-14	0.0013315667571857158	-1.4188452715281975e-21	3.4387335144722282e-12	4.4018613844486487e-16	9.256934766223666e-16	1.9287261648849313e-20
600000	0.004334216616450953	1.52984252883006e-49	-4.334491421418188e-39	3.2287792856354298e-12	1.472228705368894e-14	0.0013315667571857158	-9.341837809970528e-22	3.438733514472229e-12	4.40186138444865e-16	9.256934766223668e-16	1.928726164884932e-20
700000	0.004334216616450953	1.5298425288300622e-49	-5.095845359899631e-39	3.2287792856354294e-12	1.4722287053688943e-14	0.0013315667571857158	-4.169014529087945e-22	3.43873351447223e-12	4.4018613844486517e-16	9.256934766223672e-16	1.9287261648849325e-20
800000	0.004334216616450953	1.5298425288300641e-49	-5.857199321934858e-39	3.2287792856354294e-12	1.4722287053688943e-14	0.0013315667571857158	2.2411979535455706e-22	3.43873351447223e-12	4.401861384448653e-16	9.256934766223674e-16	1.928726164884933e-20
900000	0.004334216616450953	1.5298425288300649e-49	-6.618553226429068e-39	3.2287792856354294e-12	1.4722287053688943e-14	0.0013315667571857158	5.717511951725615e-22	3.43873351447223e-12	4.4018613844486536e-16	9.256934766223676e-16	1.9287261648849334e-20
1000000	0.004334216616450953	1.5298425288300649e-49	-7.379907067241606e-39	3.2287792856354294e-12	1.4722287053688943e-14	0.0013315667571857158	5.935278292540175e-22	3.43873351447223e-12	4.4018613844486536e-16	9.256934766223676e-16	1.9287261648849334e-20
1100000	0.004334216616450953	1.5298425288300643e-49	-8.141260870275978e-39	3.2287792856354294e-12	1.4722287053688943e-14	0.0013315667571857158	4.219961815822332e-22	3.43873351447223e-12	4.401861384448653e-16	9.256934766223674e-16	1.928726164884933e-20
1200000	0.004334216616450953	1.5298425288300636e-49	-8.902614661435695e-39	3.2287792856354294e-12	1.472228705368894e-14	0.0013315667571857158	1.897027361405162e-22	3.43873351447223e-12	4.4018613844486526e-16	9.256934766223674e-16	1.928726164884933e-20
1300000	0.004334216616450953	1.529842528830063e-49	-9.663968466624267e-39	3.2287792856354294e-12	1.472228705368894e-14	0.0013315667571857158	2.919397691217441e-23	3.43873351447223e-12	4.401861384448652e-16	9.256934766223672e-16	1.9287261648849328e-20
1400000	0.004334216616450953	1.5298425288300626e-49	-1.1050579631502763e-38	3.2287792856354294e-12	1.472228705368894e-14	0.0013315667571857158	5.7126195173899e-22	3.43873351447223e-12	4.4018613844486517e-16	9.256934766223672e-16	1.9287261648849325e-20
1500000	0.004334216616450953	1.52984252883006e-49	-1.439773695437131e-38	3.2287792856354294e-12	1.4722287053688943e-14	0.0013315667571857158	2.7827281989812176e-21	3.43873351447223e-12	4.4018613844486497e-16	9.256934766223668e-16	1.9287261648849316e-20
1600000	0.004334216616450953	1.5298425288300537e-49	-1.798206737894064e-38	3.2287792856354294e-12	1.4722287053688943e-14	0.0013315667571857158	4.922333980923638e-21	3.43873351447223e-12	4.401861384448645e-16	9.256934766223658e-16	1.9287261648849295e-20
1700000	0.004334216616450953	1.5298425288300533e-49	-2.1027483862920314e-38	3.2287792856354294e-12	1.4722287053688943e-14	0.0013315667571857158	4.795353644920001e-21	3.43873351447223e-12	4.401861384448645e-16	9.256934766223658e-16	1.9287261648849295e-20
1800000	0.004334216616450952	1.5298425288300634e-49	-2.407289363030303e-38	3.228779285635429e-12	1.472228705368894e-14	0.0013315667571857158	2.3199767784012094e-21	3.43873351447223e-12	4.4018613844486526e-16	9.256934766223672e-16	1.928726164884933e-20
1900000	0.004334216616450952	1.5298425288300742e-49	-2.711830209711839e-38	3.228779285635429e-12	1.472228705368894e-14	0.0013315667571857158	-1.3389768177329938e-21	3.43873351447223e-12	4.4018613844486605e-16	9.256934766223688e-16	1.9287261648849367e-20
2000000	0.004334216616450952	1.5298425288300706e-49	-3.0163708449733055e-38	3.2287792856354286e-12	1.472228705368894e-14	0.0013315667571857158	-6.200741892127729e-21	3.43873351447223e-12	4.401861384448658e-16	9.256934766223682e-16	1.9287261648849355e-20
2100000	0.004334216616450953	1.5298425288300575e-49	-3.320911282454252e-38	3.2287792856354286e-12	1.4722287053688943e-14	0.0013315667571857158	-1.2443664920529628e-20	3.4387335144722303e-12	4.4018613844486487e-16	9.256934766223662e-16	1.9287261648849313e-20
2200000	0.004334216616450953	1.5298425288300463e-49	-3.6254515429745135e-38	3.2287792856354286e-12	1.4722287053688943e-14	0.0013315667571857158	-1.8612527177948298e-20	3.4387335144722303e-12	4.4018613844486403e-16	9.256934766223647e-16	1.9287261648849274e-20
2300000	0.004334216616450953	1.5298425288300429e-49	-3.929991572240429e-38	3.2287792856354286e-12	1.4722287053688946e-14	0.0013315667571857158	-2.114896900886955e-20	3.4387335144722303e-12	4.401861384448638e-16	9.25693476622364e-16	1.9287261648849262e-20
2400000	0.004334216616450953	1.5298425288300448e-49	-4.2345313785459427e-38	3.2287792856354286e-12	1.4722287053688943e-14	0.0013315667571857158	-2.094336159707429e-20	3.4387335144722303e-12	4.4018613844486393e-16	9.256934766223645e-16	1.9287261648849268e-20
2500000	0.004334216616450952	1.529842528830049e-49	-4.5390709748601126e-38	3.228779285635429e-12	1.4722287053688943e-14	0.0013315667571857158	-1.9149305833530512e-20	3.4387335144722303e-12	4.4018613844486423e-16	9.25693476622365e-16	1.928726164884928e-20
2600000	0.004334216616450952	1.5298425288300525e-49	-4.843610374151998e-38	3.2287792856354294e-12	1.472228705368894e-14	0.0013315667571857158	-1.6920402609206216e-20	3.43873351447223e-12	4.4018613844486447e-16	9.256934766223656e-16	1.9287261648849292e-20
2700000	0.004334216616450952	1.5298425288300533e-49	-5.148149578342353e-38	3.2287792856354294e-12	1.472228705368894e-14	0.0013315667571857158	-1.5327366808054092e-20	3.43873351447223e-12	4.401861384448645e-16	9.256934766223658e-16	1.9287261648849295e-20
2800000	0.004334216616450952	1.5298425288300533e-49	-5.45268850974279e-38	3.2287792856354298e-12	1.472228705368894e-14	0.0013315667571857158	-1.435696264550721e-20	3.43873351447223e-12	4.401861384448645e-16	9.256934766223658e-16	1.9287261648849295e-20
2900000	0.004334216616450952	1.5298425288300533e-49	-5.757227166500238e-38	3.2287792856354298e-12	1.472228705368894e-14	0.0013315667571857158	-1.368573207694003e-20	3.43873351447223e-12	4.401861384448645e-16	9.256934766223658e-16	1.9287261648849295e-20
3000000	0.004334216616450953	1.5298425288300533e-49	-6.061765568068202e-38	3.2287792856354298e-12	1.472228705368894e-14	0.0013315667571857158	-1.3069149882588202e-20	3.43873351447223e-12	4.401861384448645e-16	9.256934766223658e-16	1.9287261648849295e-20
3100000	0.004334216616450953	1.5298425288300535e-49	-6.366303733900186e-38	3.2287792856354294e-12	1.472228705368894e-14	0.0013315667571857158	-1.2262690842687372e-20	3.43873351447223e-12	4.4018613844486457e-16	9.256934766223658e-16	1.9287261648849295e-20
3200000	0.004334216616450953	1.5298425288300535e-49	-6.670841682844483e-38	3.2287792856354294e-12	1.472228705368894e-14	0.0013315667571857158	-1.1029437097667485e-20	3.43873351447223e-12	4.4018613844486457e-16	9.256934766223658e-16	1.9287261648849295e-20
3300000	0.004334216616450953	1.5298425288300535e-49	-6.975379389065741e-38	3.2287792856354294e-12	1.472228705368894e-14	0.0013315667571857158	-9.694133104335767e-21	3.43873351447223e-12	4.4018613844486457e-16	9.256934766223658e-16	1.9287261648849295e-20
3400000	0.004334216616450953	1.5298425288300535e-49	-7.279916834641219e-38	3.2287792856354294e-12	1.472228705368894e-14	0.0013315667571857158	-8.482063207049098e-21	3.43873351447223e-12	4.4018613844486457e-16	9.256934766223658e-16	1.9287261648849295e-20
3500000	0.004334216616450953	1.5298425288300535e-49	-7.584454026055387e-38	3.228779285635429e-12	1.472228705368894e-14	0.0013315667571857158	-7.31171899921936e-21	3.43873351447223e-12	4.4018613844486457e-16	9.256934766223658e-16	1.9287261648849295e-20
3600000	0.004334216616450953	1.5298425288300533e-49	-7.888990969792719e-38	3.228779285635429e-12	1.472228705368894e-14	0.0013315667571857158	-6.1015920742584364e-21	3.43873351447223e-12	4.401861384448645e-16	9.256934766223658e-16	1.9287261648849295e-20
3700000	0.004334216616450953	1.5298425288300533e-49	-8.193527672337684e-38	3.228779285635429e-12	1.472228705368894e-14	0.0013315667571857158	-4.77017402557821e-21	3.43873351447223e-12	4.401861384448645e-16	9.256934766223658e-16	1.9287261648849295e-20
3800000	0.004334216616450953	1.5298425288300533e-49	-8.498064221096935e-38	3.228779285635429e-12	1.472228705368894e-14	0.0013315667571857158	-3.396059742219299e-21	3.43873351447223e-12	4.401861384448645e-16	9.256934766223658e-16	1.9287261648849295e-20
3900000	0.004334216616450953	1.5298425288300533e-49	-8.802600762633049e-38	3.2287792856354286e-12	1.472228705368894e-14	0.0013315667571857158	-2.2201805441853266e-21	3.43873351447223e-12	4.401861384448645e-16	9.256934766223658e-16	1.9287261648849295e-20
4000000	0.004334216616450953	1.5298425288300531e-49	-9.107137300041822e-38	3.2287792856354286e-12	1.472228705368894e-14	0.0013315667571857158	-1.2339389926527527e-21	3.43873351447223e-12	4.4018613844486447e-16	9.256934766223658e-16	1.9287261648849295e-20
4100000	0.004334216616450952	1.5298425288300531e-49	-9.41167383362367e-38	3.2287792856354286e-12	1.472228705368894e-14	0.0013315667571857158	-4.235318443277717e-22	3.43873351447223e-12	4.4018613844486447e-16	9.256934766223658e-16	1.9287261648849295e-20
4200000	0.004334216616450952	1.5298425288300531e-49	-9.716210363679011e-38	3.2287792856354286e-12	1.472228705368894e-14	0.0013315667571857158	2.2484414408342238e-22	3.43873351447223e-12	4.4018613844486447e-16	9.256934766223658e-16	1.9287261648849295e-20
4300000	0.004334216616450952	1.5298425288300531e-49	-1.0020746890508266e-37	3.2287792856354286e-12	1.472228705368894e-14	0.0013315667571857158	7.249922158746374e-22	3.43873351447223e-12	4.4018613844486447e-16	9.256934766223658e-16	1.9287261648849295e-20
4400000	0.004334216616450952	1.5298425288300531e-49	-1.0325283414411851e-37	3.2287792856354286e-12	1.472228705368894e-14	0.0013315667571857158	1.090715614339681e-21	3.43873351447223e-12	4.4018613844486447e-16	9.256934766223658e-16	1.9287261648849295e-20
4500000	0.004334216616450952	1.5298425288300531e-49	-1.0629819935690189e-37	3.2287792856354286e-12	1.472228705368894e-14	0.0013315667571857158	1.3358175827723594e-21	3.43873351447223e-12	4.4018613844486447e-16	9.256934766223658e-16	1.9287261648849295e-20
4600000	0.004334216616450952	1.5298425288300531e-49	-1.0934356454643695e-37	3.2287792856354286e-12	1.472228705368894e-14	0.0013315667571857158	1.4741013644664783e-21	3.43873351447223e-12	4.4018613844486447e-16	9.256934766223658e-16	1.9287261648849295e-20
4700000	0.004334216616450952	1.5298425288300533e-49	-1.1238892971572791e-37	3.2287792856354286e-12	1.472228705368894e-14	0.0013315667571857158	1.5193702027158476e-21	3.43873351447223e-12	4.4018613844486447e-16	9.256934766223658e-16	1.9287261648849295e-20
4800000	0.004334216616450952	1.5298425288300533e-49	-1.1543429486777893e-37	3.2287792856354286e-12	1.472228705368894e-14	0.0013315667571857158	1.4854273408142711e-21	3.43873351447223e-12	4.4018613844486447e-16	9.256934766223658e-16	1.9287261648849295e-20
4900000	0.004334216616450952	1.5298425288300533e-49	-1.1847966000559423e-37	3.2287792856354286e-12	1.472228705368894e-14	0.0013315667571857158	1.3860760220555584e-21	3.43873351447223e-12	4.4018613844486447e-16	9.256934766223658e-16	1.9287261648849295e-20
5000000	0.004334216616450952	1.5298425288300533e-49	-1.2152502513217796e-37	3.228779285635429e-12	1.472228705368894e-14	0.0013315667571857158	1.235119489733515e-21	3.43873351447223e-12	4.4018613844486447e-16	9.256934766223658e-16	1.9287261648849295e-20
5100000	0.004334216616450952	1.5298425288300533e-49	-1.2457039025053433e-37	3.228779285635429e-12	1.472228705368894e-14	0.0013315667571857158	1.0463609871419473e-21	3.43873351447223e-12	4.4018613844486447e-16	9.256934766223658e-16	1.9287261648849295e-20
5200000	0.004334216616450952	1.5298425288300535e-49	-1.2761575536366754e-37	3.228779285635429e-12	1.472228705368894e-14	0.0013315667571857158	8.336037575746635e-22	3.43873351447223e-12	4.4018613844486447e-16	9.256934766223658e-16	1.9287261648849295e-20
5300000	0.004334216616450952	1.5298425288300535e-49	-1.3066112047458177e-37	3.228779285635429e-12	1.472228705368894e-14	0.0013315667571857158	6.1065104432547e-22	3.43873351447223e-12	4.4018613844486447e-16	9.256934766223658e-16	1.9287261648849295e-20
5400000	0.004334216616450952	1.5298425288300535e-49	-1.337064855862812e-37	3.228779285635429e-12	1.472228705368894e-14	0.0013315667571857158	3.913060906881738e-22	3.43873351447223e-12	4.401861384448645e-16	9.256934766223656e-16	1.9287261648849295e-20
5500000	0.004334216616450952	1.5298425288300535e-49	-1.3675185070177003e-37	3.228779285635429e-12	1.472228705368894e-14	0.0013315667571857158	1.8937213995658157e-22	3.43873351447223e-12	4.401861384448645e-16	9.256934766223656e-16	1.9287261648849295e-20
5600000	0.004334216616450952	1.5298425288300535e-49	-1.3979721582405243e-37	3.2287792856354294e-12	1.472228705368894e-14	0.0013315667571857158	1.86524354245007e-23	3.43873351447223e-12	4.401861384448645e-16	9.256934766223656e-16	1.9287261648849295e-20
5700000	0.004334216616450952	1.5298425288300537e-49	-1.4284258095613262e-37	3.2287792856354294e-12	1.472228705368894e-14	0.0013315667571857158	-1.0704977961426208e-22	3.43873351447223e-12	4.401861384448645e-16	9.256934766223656e-16	1.9287261648849295e-20
5800000	0.004334216616450952	1.5298425288300537e-49	-1.4588794610101476e-37	3.2287792856354294e-12	1.472228705368894e-14	0.0013315667571857158	-1.7393126186589984e-22	3.43873351447223e-12	4.401861384448645e-16	9.256934766223656e-16	1.9287261648849295e-20
5900000	0.004334216616450952	1.5298425288300537e-49	-1.4893331126170305e-37	3.2287792856354294e-12	1.472228705368894e-14	0.0013315667571857158	-1.6818876803660564e-22	3.43873351447223e-12	4.401861384448645e-16	9.256934766223656e-16	1.9287261648849295e-20
6000000	0.004334216616450952	1.5298425288300537e-49	-1.5197867644120167e-37	3.2287792856354294e-12	1.472228705368894e-14	0.0013315667571857158	-7.601905483257252e-23	3.43873351447223e-12	4.401861384448645e-16	9.256934766223656e-16	1.9287261648849295e-20
6100000	0.004334216616450952	1.5298425288300537e-49	-1.5502404163731564e-37	3.2287792856354294e-12	1.472228705368894e-14	0.0013315667571857158	1.0060790433814197e-22	3.43873351447223e-12	4.401861384448645e-16	9.256934766223656e-16	1.9287261648849295e-20
6200000	0.004334216616450952	1.5298425288300539e-49	-1.5806940681726398e-37	3.2287792856354294e-12	1.472228705368894e-14	0.0013315667571857158	2.643713776126361e-22	3.43873351447223e-12	4.401861384448645e-16	9.256934766223656e-16	1.9287261648849295e-20
6300000	0.004334216616450952	1.5298425288300539e-49	-1.6111477197601418e-37	3.2287792856354294e-12	1.472228705368894e-14	0.0013315667571857158	3.9792038889780006e-22	3.43873351447223e-12	4.401861384448645e-16	9.256934766223656e-16	1.9287261648849295e-20
6400000	0.004334216616450952	1.5298425288300543e-49	-1.6416013711506838e-37	3.2287792856354294e-12	1.472228705368894e-14	0.0013315667571857158	5.033959291891712e-22	3.43873351447223e-12	4.4018613844486457e-16	9.256934766223656e-16	1.9287261648849295e-20
6500000	0.004334216616450952	1.5298425288300544e-49	-1.6720550223592864e-37	3.2287792856354294e-12	1.472228705368894e-14	0.0013315667571857158	5.829389894822873e-22	3.43873351447223e-12	4.4018613844486457e-16	9.256934766223658e-16	1.9287261648849298e-20
6600000	0.004334216616450952	1.5298425288300548e-49	-1.7025086734009708e-37	3.2287792856354294e-12	1.472228705368894e-14	0.0013315667571857158	6.386905607726857e-22	3.43873351447223e-12	4.401861384448646e-16	9.256934766223658e-16	1.9287261648849298e-20
6700000	0.004334216616450952	1.5298425288300552e-49	-1.7329623242907578e-37	3.2287792856354294e-12	1.472228705368894e-14	0.0013315667571857158	6.7279163405590385e-22	3.43873351447223e-12	4.401861384448646e-16	9.256934766223658e-16	1.92872616488493e-20
6800000	0.004334216616450952	1.5298425288300556e-49	-1.7634159750436684e-37	3.2287792856354294e-12	1.472228705368894e-14	0.0013315667571857158	6.873832003274795e-22	3.43873351447223e-12	4.4018613844486467e-16	9.25693476622366e-16	1.92872616488493e-20
6900000	0.004334216616450952	1.5298425288300562e-49	-1.7938696256747234e-37	3.2287792856354294e-12	1.472228705368894e-14	0.0013315667571857158	6.8460625058295e-22	3.43873351447223e-12	4.401861384448647e-16	9.25693476622366e-16	1.9287261648849304e-20
7000000	0.004334216616450952	1.5298425288300565e-49	-1.8243232761989441e-37	3.2287792856354294e-12	1.472228705368894e-14	0.0013315667571857158	6.66601775817853e-22	3.43873351447223e-12	4.401861384448647e-16	9.256934766223662e-16	1.9287261648849304e-20
7100000	0.004334216616450952	1.5298425288300571e-49	-1.8547769266313511e-37	3.2287792856354294e-12	1.472228705368894e-14	0.0013315667571857158	6.3551076702772575e-22	3.43873351447223e-12	4.4018613844486477e-16	9.256934766223662e-16	1.9287261648849307e-20
7200000	0.004334216616450952	1.5298425288300577e-49	-1.8852305769869653e-37	3.2287792856354294e-12	1.472228705368894e-14	0.0013315667571857158	5.934742152081061e-22	3.43873351447223e-12	4.401861384448648e-16	9.256934766223664e-16	1.9287261648849307e-20
7300000	0.004334216616450952	1.5298425288300582e-49	-1.915684227280808e-37	3.2287792856354294e-12	1.472228705368894e-14	0.0013315667571857158	5.426331113545313e-22	3.43873351447223e-12	4.4018613844486487e-16	9.256934766223664e-16	1.928726164884931e-20
7400000	0.004334216616450953	1.5298425288300588e-49	-1.9461378775278995e-37	3.2287792856354294e-12	1.472228705368894e-14	0.0013315667571857158	4.851284464625391e-22	3.43873351447223e-12	4.401861384448649e-16	9.256934766223666e-16	1.9287261648849313e-20
7500000	0.004334216616450953	1.5298425288300594e-49	-1.976591527743262e-37	3.2287792856354294e-12	1.472228705368894e-14	0.0013315667571857158	4.2310121152766696e-22	3.43873351447223e-12	4.4018613844486497e-16	9.256934766223666e-16	1.9287261648849313e-20
7600000	0.004334216616450953	1.5298425288300601e-49	-2.007045177941915e-37	3.2287792856354294e-12	1.472228705368894e-14	0.0013315667571857158	3.5869239754545223e-22	3.43873351447223e-12	4.4018613844486497e-16	9.256934766223668e-16	1.9287261648849316e-20
7700000	0.004334216616450953	1.5298425288300607e-49	-2.03749882813888e-37	3.2287792856354294e-12	1.472228705368894e-14	0.0013315667571857158	2.940429955114326e-22	3.43873351447223e-12	4.40186138444865e-16	9.256934766223668e-16	1.928726164884932e-20
7800000	0.004334216616450953	1.5298425288300613e-49	-2.0679524783491785e-37	3.2287792856354294e-12	1.472228705368894e-14	0.0013315667571857158	2.312939964211455e-22	3.43873351447223e-12	4.4018613844486507e-16	9.25693476622367e-16	1.928726164884932e-20
7900000	0.004334216616450953	1.5298425288300618e-49	-2.0984061285878304e-37	3.2287792856354294e-12	1.472228705368894e-14	0.0013315667571857158	1.725863912701285e-22	3.43873351447223e-12	4.401861384448651e-16	9.256934766223672e-16	1.9287261648849322e-20
8000000	0.004334216616450953	1.5298425288300624e-49	-2.1288597788698574e-37	3.2287792856354294e-12	1.472228705368894e-14	0.0013315667571857158	1.200611710539191e-22	3.43873351447223e-12	4.4018613844486517e-16	9.256934766223672e-16	1.9287261648849325e-20
8100000	0.004334216616450953	1.529842528830063e-49	-2.1593134292102806e-37	3.2287792856354294e-12	1.472228705368894e-14	0.0013315667571857158	7.58593267680548e-23	3.43873351447223e-12	4.401861384448652e-16	9.256934766223674e-16	1.9287261648849325e-20
8200000	0.004334216616450953	1.5298425288300636e-49	-2.18976707962412e-37	3.2287792856354294e-12	1.472228705368894e-14	0.0013315667571857158	4.212184940807316e-23	3.43873351447223e-12	4.4018613844486526e-16	9.256934766223674e-16	1.9287261648849328e-20
8300000	0.004334216616450953	1.5298425288300641e-49	-2.2202207301263976e-37	3.2287792856354294e-12	1.472228705368894e-14	0.0013315667571857158	2.0989729969511656e-23	3.43873351447223e-12	4.4018613844486526e-16	9.256934766223676e-16	1.928726164884933e-20
8400000	0.004334216616450953	1.5298425288300645e-49	-2.25067438073148e-37	3.2287792856354294e-12	1.472228705368894e-14	0.0013315667571857158	1.4526143183098445e-23	3.43873351447223e-12	4.401861384448653e-16	9.256934766223676e-16	1.928726164884933e-20
8500000	0.004334216616450953	1.529842528830065e-49	-2.281128031368897e-37	3.2287792856354294e-12	1.472228705368894e-14	0.0013315667571857158	1.4606893409387647e-23	3.43873351447223e-12	4.4018613844486536e-16	9.256934766223676e-16	1.9287261648849334e-20
8600000	0.004334216616450953	1.5298425288300655e-49	-2.311581681983673e-37	3.2287792856354294e-12	1.472228705368894e-14	0.0013315667571857158	1.4683254218530112e-23	3.43873351447223e-12	4.4018613844486536e-16	9.256934766223678e-16	1.9287261648849334e-20
8700000	0.004334216616450953	1.5298425288300658e-49	-2.342035332576274e-37	3.2287792856354294e-12	1.472228705368894e-14	0.0013315667571857158	1.4755316211393542e-23	3.43873351447223e-12	4.401861384448654e-16	9.256934766223678e-16	1.9287261648849334e-20
8800000	0.004334216616450953	1.5298425288300662e-49	-2.3724889831471684e-37	3.2287792856354294e-12	1.472228705368894e-14	0.0013315667571857158	1.482316998884563e-23	3.43873351447223e-12	4.401861384448654e-16	9.256934766223678e-16	1.9287261648849337e-20
8900000	0.004334216616450953	1.5298425288300664e-49	-2.402942633696824e-37	3.2287792856354294e-12	1.472228705368894e-14	0.0013315667571857158	1.4886906151754072e-23	3.43873351447223e-12	4.4018613844486546e-16	9.25693476622368e-16	1.9287261648849337e-20
9000000	0.004334216616450953	1.5298425288300668e-49	-2.4333962842257068e-37	3.2287792856354294e-12	1.472228705368894e-14	0.0013315667571857158	1.4946615300986567e-23	3.43873351447223e-12	4.4018613844486546e-16	9.25693476622368e-16	1.9287261648849337e-20
9100000	0.004334216616450953	1.529842528830067e-49	-2.463849934734285e-37	3.2287792856354294e-12	1.472228705368894e-14	0.0013315667571857158	1.5002388037410813e-23	3.43873351447223e-12	4.401861384448655e-16	9.25693476622368e-16	1.928726164884934e-20
9200000	0.004334216616450953	1.5298425288300672e-49	-2.4943035852230252e-37	3.2287792856354294e-12	1.472228705368894e-14	0.0013315667571857158	1.50543149618945e-23	3.43873351447223e-12	4.401861384448655e-16	9.256934766223682e-16	1.928726164884934e-20
9300000	0.004334216616450953	1.5298425288300674e-49	-2.5247572356923956e-37	3.2287792856354294e-12	1.472228705368894e-14	0.0013315667571857158	1.5102486675305332e-23	3.43873351447223e-12	4.401861384448655e-16	9.256934766223682e-16	1.928726164884934e-20
9400000	0.004334216616450953	1.5298425288300675e-49	-2.555210886142863e-37	3.2287792856354294e-12	1.472228705368894e-14	0.0013315667571857158	1.5146993778511e-23	3.43873351447223e-12	4.4018613844486556e-16	9.256934766223682e-16	1.928726164884934e-20
9500000	0.004334216616450953	1.5298425288300677e-49	-2.5856645365748954e-37	3.2287792856354294e-12	1.472228705368894e-14	0.0013315667571857158	1.5187926872379202e-23	3.43873351447223e-12	4.4018613844486556e-16	9.256934766223682e-16	1.9287261648849343e-20
9600000	0.004334216616450953	1.529842528830068e-49	-2.616118186988959e-37	3.2287792856354294e-12	1.472228705368894e-14	0.0013315667571857158	1.522537655777764e-23	3.43873351447223e-12	4.4018613844486556e-16	9.256934766223682e-16	1.9287261648849343e-20
9700000	0.004334216616450953	1.529842528830068e-49	-2.646571837385522e-37	3.2287792856354294e-12	1.472228705368894e-14	0.0013315667571857158	1.5259433435574002e-23	3.43873351447223e-12	4.4018613844486556e-16	9.256934766223682e-16	1.9287261648849343e-20
9800000	0.004334216616450953	1.5298425288300681e-49	-2.677025487765052e-37	3.2287792856354294e-12	1.472228705368894e-14	0.0013315667571857158	1.529018810663599e-23	3.43873351447223e-12	4.4018613844486556e-16	9.256934766223682e-16	1.9287261648849343e-20
9900000	0.004334216616450953	1.5298425288300681e-49	-2.7074791381280154e-37	3.2287792856354294e-12	1.472228705368894e-14	0.0013315667571857158	1.53177311718313e-23	3.43873351447223e-12	4.4018613844486556e-16	9.256934766223682e-16	1.9287261648849343e-20
10000000	0.004334216616450953	1.5298425288300681e-49	-2.73793278847488e-37	3.2287792856354294e-12	1.472228705368894e-14	0.0013315667571857158	1.5342153232027624e-23	3.43873351447223e-12	4.4018613844486556e-16	9.256934766223682e-16	1.9287261648849343e-20
10100000	0.004334216616450953	1.5298425288300681e-49	-2.7683864388061134e-37	3.2287792856354294e-12	1.472228705368894e-14	0.0013315667571857158	1.5363544888092666e-23	3.43873351447223e-12	4.4018613844486556e-16	9.256934766223682e-16	1.9287261648849343e-20
10200000	0.004334216616450953	1.5298425288300681e-49	-2.7988400891221823e-37	3.2287792856354294e-12	1.472228705368894e-14	0.0013315667571857158	1.5381996740894118e-23	3.43873351447223e-12	4.4018613844486556e-16	9.256934766223682e-16	1.9287261648849343e-20
10300000	0.004334216616450953	1.5298425288300681e-49	-2.829293739423555e-37	3.2287792856354294e-12	1.472228705368894e-14	0.0013315667571857158	1.539759939129968e-23	3.43873351447223e-12	4.4018613844486556e-16	9.256934766223682e-16	1.9287261648849343e-20
10400000	0.004334216616450953	1.529842528830068e-49	-2.8597473897106976e-37	3.2287792856354294e-12	1.472228705368894e-14	0.0013315667571857158	1.541044344017704e-23	3.43873351447223e-12	4.4018613844486556e-16	9.256934766223682e-16	1.9287261648849343e-20
10500000	0.004334216616450953	1.529842528830068e-49	-2.8902010399840787e-37	3.2287792856354294e-12	1.472228705368894e-14	0.0013315667571857158	1.5420619488393907e-23	3.43873351447223e-12	4.4018613844486556e-16	9.256934766223682e-16	1.9287261648849343e-20
10600000	0.004334216616450953	1.5298425288300677e-49	-2.920654690244165e-37	3.2287792856354294e-12	1.472228705368894e-14	0.0013315667571857158	1.5428218136817967e-23	3.43873351447223e-12	4.4018613844486556e-16	9.256934766223682e-16	1.9287261648849343e-20
10700000	0.004334216616450953	1.5298425288300677e-49	-2.9511083404914235e-37	3.2287792856354294e-12	1.472228705368894e-14	0.0013315667571857158	1.5433329986316922e-23	3.43873351447223e-12	4.4018613844486556e-16	9.256934766223682e-16	1.9287261648849343e-20
10800000	0.004334216616450953	1.5298425288300675e-49	-2.981561990726322e-37	3.2287792856354294e-12	1.472228705368894e-14	0.0013315667571857158	1.543604563775847e-23	3.43873351447223e-12	4.4018613844486556e-16	9.256934766223682e-16	1.9287261648849343e-20
10900000	0.004334216616450953	1.5298425288300674e-49	-3.012015640949328e-37	3.2287792856354294e-12	1.472228705368894e-14	0.0013315667571857158	1.54364556920103e-23	3.43873351447223e-12	4.4018613844486556e-16	9.256934766223682e-16	1.928726164884934e-20
11000000	0.004334216616450953	1.5298425288300672e-49	-3.0424692911609084e-37	3.2287792856354294e-12	1.472228705368894e-14	0.0013315667571857158	1.5434650749940117e-23	3.43873351447223e-12	4.401861384448655e-16	9.256934766223682e-16	1.928726164884934e-20
11100000	0.004334216616450953	1.529842528830067e-49	-3.0729229413615305e-37	3.2287792856354294e-12	1.472228705368894e-14	0.0013315667571857158	1.5430721412415615e-23	3.43873351447223e-12	4.401861384448655e-16	9.256934766223682e-16	1.928726164884934e-20
11200000	0.004334216616450953	1.5298425288300668e-49	-3.103376591551662e-37	3.2287792856354294e-12	1.472228705368894e-14	0.0013315667571857158	1.5424758280304486e-23	3.43873351447223e-12	4.401861384448655e-16	9.25693476622368e-16	1.928726164884934e-20
11300000	0.004334216616450953	1.5298425288300666e-49	-3.1338302417317704e-37	3.2287792856354294e-12	1.472228705368894e-14	0.0013315667571857158	1.5416851954474432e-23	3.43873351447223e-12	4.4018613844486546e-16	9.25693476622368e-16	1.928726164884934e-20
11400000	0.004334216616450953	1.5298425288300664e-49	-3.1642838919023227e-37	3.2287792856354294e-12	1.472228705368894e-14	0.0013315667571857158	1.540709303579315e-23	3.43873351447223e-12	4.4018613844486546e-16	9.25693476622368e-16	1.9287261648849337e-20
11500000	0.004334216616450953	1.5298425288300662e-49	-3.194737542063786e-37	3.2287792856354294e-12	1.472228705368894e-14	0.0013315667571857158	1.539557212512833e-23	3.43873351447223e-12	4.4018613844486546e-16	9.25693476622368e-16	1.9287261648849337e-20
11600000	0.004334216616450953	1.5298425288300658e-49	-3.2251911922166278e-37	3.2287792856354294e-12	1.472228705368894e-14	0.0013315667571857158	1.5382379823347678e-23	3.43873351447223e-12	4.401861384448654e-16	9.25693476622368e-16	1.9287261648849337e-20
11700000	0.004334216616450953	1.5298425288300656e-49	-3.255644842361316e-37	3.2287792856354294e-12	1.472228705368894e-14	0.0013315667571857158	1.536760673131888e-23	3.43873351447223e-12	4.401861384448654e-16	9.256934766223678e-16	1.9287261648849337e-20
11800000	0.004334216616450953	1.5298425288300655e-49	-3.2860984924983177e-37	3.2287792856354294e-12	1.472228705368894e-14	0.0013315667571857158	1.5351343449909642e-23	3.43873351447223e-12	4.401861384448654e-16	9.256934766223678e-16	1.9287261648849334e-20
11900000	0.004334216616450953	1.529842528830065e-49	-3.316552142628099e-37	3.228779285635429e-12	1.472228705368894e-14	0.0013315667571857158	1.5333680579987656e-23	3.43873351447223e-12	4.4018613844486536e-16	9.256934766223678e-16	1.9287261648849334e-20
12000000	0.004334216616450953	1.5298425288300649e-49	-3.347005792751129e-37	3.228779285635429e-12	1.472228705368894e-14	0.0013315667571857158	1.531470872242062e-23	3.43873351447223e-12	4.4018613844486536e-16	9.256934766223678e-16	1.9287261648849334e-20
12100000	0.004334216616450953	1.5298425288300645e-49	-3.377459442867874e-37	3.228779285635429e-12	1.472228705368894e-14	0.0013315667571857158	1.529451847807623e-23	3.4387335144722303e-12	4.401861384448653e-16	9.256934766223676e-16	1.9287261648849334e-20
12200000	0.004334216616450953	1.5298425288300641e-49	-3.4079130929788025e-37	3.228779285635429e-12	1.472228705368894e-14	0.0013315667571857158	1.527320044782218e-23	3.4387335144722303e-12	4.401861384448653e-16	9.256934766223676e-16	1.928726164884933e-20
12300000	0.004334216616450953	1.529842528830064e-49	-3.4383667430843803e-37	3.228779285635429e-12	1.472228705368894e-14	0.0013315667571857158	1.5250845232526172e-23	3.4387335144722303e-12	4.401861384448653e-16	9.256934766223676e-16	1.928726164884933e-20
12400000	0.004334216616450953	1.5298425288300636e-49	-3.4688203931850753e-37	3.228779285635429e-12	1.472228705368894e-14	0.0013315667571857158	1.5227543433055898e-23	3.4387335144722303e-12	4.4018613844486526e-16	9.256934766223674e-16	1.928726164884933e-20
12500000	0.004334216616450953	1.5298425288300632e-49	-3.4992740432813552e-37	3.228779285635429e-12	1.472228705368894e-14	0.0013315667571857158	1.5203385650279055e-23	3.4387335144722303e-12	4.4018613844486526e-16	9.256934766223674e-16	1.9287261648849328e-20
12600000	0.004334216616450953	1.5298425288300628e-49	-3.529727693373687e-37	3.228779285635429e-12	1.472228705368894e-14	0.0013315667571857158	1.5178462485063343e-23	3.4387335144722303e-12	4.401861384448652e-16	9.256934766223674e-16	1.9287261648849328e-20
12700000	0.004334216616450953	1.5298425288300624e-49	-3.560181343462538e-37	3.228779285635429e-12	1.472228705368894e-14	0.0013315667571857158	1.5152864538276457e-23	3.4387335144722303e-12	4.401861384448652e-16	9.256934766223674e-16	1.9287261648849328e-20
12800000	0.004334216616450953	1.5298425288300622e-49	-3.5906349935483756e-37	3.228779285635429e-12	1.472228705368894e-14	0.0013315667571857158	1.512668241078609e-23	3.4387335144722303e-12	4.4018613844486517e-16	9.256934766223672e-16	1.9287261648849325e-20
12900000	0.004334216616450953	1.5298425288300618e-49	-3.6210886436316676e-37	3.228779285635429e-12	1.472228705368894e-14	0.0013315667571857158	1.5100006703459944e-23	3.4387335144722303e-12	4.4018613844486517e-16	9.256934766223672e-16	1.9287261648849325e-20
13000000	0.004334216616450953	1.5298425288300615e-49	-3.651542293712881e-37	3.228779285635429e-12	1.472228705368894e-14	0.0013315667571857158	1.507292801716571e-23	3.4387335144722303e-12	4.401861384448651e-16	9.256934766223672e-16	1.9287261648849325e-20
13100000	0.004334216616450953	1.529842528830061e-49	-3.681995943792483e-37	3.228779285635429e-12	1.472228705368894e-14	0.0013315667571857158	1.5045536952771092e-23	3.4387335144722303e-12	4.401861384448651e-16	9.25693476622367e-16	1.9287261648849322e-20
13200000	0.004334216616450953	1.5298425288300607e-49	-3.7124495938709406e-37	3.228779285635429e-12	1.472228705368894e-14	0.0013315667571857158	1.501792411114378e-23	3.4387335144722303e-12	4.4018613844486507e-16	9.25693476622367e-16	1.9287261648849322e-20
13300000	0.004334216616450953	1.5298425288300603e-49	-3.742903243948722e-37	3.228779285635429e-12	1.472228705368894e-14	0.0013315667571857158	1.4990180093151473e-23	3.4387335144722303e-12	4.4018613844486507e-16	9.25693476622367e-16	1.928726164884932e-20
13400000	0.004334216616450953	1.52984252883006e-49	-3.773356894026294e-37	3.228779285635429e-12	1.472228705368894e-14	0.0013315667571857158	1.4962395499661868e-23	3.4387335144722303e-12	4.40186138444865e-16	9.256934766223668e-16	1.928726164884932e-20
13500000	0.004334216616450953	1.5298425288300596e-49	-3.803810544104124e-37	3.228779285635429e-12	1.472228705368894e-14	0.0013315667571857158	1.493466093154266e-23	3.4387335144722303e-12	4.40186138444865e-16	9.256934766223668e-16	1.928726164884932e-20
13600000	0.004334216616450953	1.5298425288300592e-49	-3.8342641941826795e-37	3.228779285635429e-12	1.472228705368894e-14	0.0013315667571857158	1.4907066989661547e-23	3.4387335144722303e-12	4.4018613844486497e-16	9.256934766223668e-16	1.9287261648849316e-20
13700000	0.004334216616450953	1.529842528830059e-49	-3.8647178442624276e-37	3.228779285635429e-12	1.472228705368894e-14	0.0013315667571857158	1.4879704274886225e-23	3.4387335144722303e-12	4.4018613844486497e-16	9.256934766223666e-16	1.9287261648849316e-20
13800000	0.004334216616450953	1.5298425288300586e-49	-3.895171494343836e-37	3.228779285635429e-12	1.472228705368894e-14	0.0013315667571857158	1.485266338808439e-23	3.4387335144722303e-12	4.401861384448649e-16	9.256934766223666e-16	1.9287261648849316e-20
13900000	0.004334216616450953	1.5298425288300582e-49	-3.925625144427371e-37	3.228779285635429e-12	1.472228705368894e-14	0.0013315667571857158	1.482603493012374e-23	3.4387335144722303e-12	4.401861384448649e-16	9.256934766223666e-16	1.9287261648849313e-20
14000000	0.004334216616450953	1.5298425288300579e-49	-3.956078794513501e-37	3.228779285635429e-12	1.472228705368894e-14	0.0013315667571857158	1.479990950187197e-23	3.4387335144722303e-12	4.4018613844486487e-16	9.256934766223664e-16	1.9287261648849313e-20
14100000	0.004334216616450953	1.5298425288300575e-49	-3.986532444602694e-37	3.228779285635429e-12	1.472228705368894e-14	0.0013315667571857158	1.477437770419678e-23	3.4387335144722303e-12	4.4018613844486487e-16	9.256934766223664e-16	1.9287261648849313e-20
14200000	0.004334216616450953	1.5298425288300571e-49	-4.016986094695416e-37	3.228779285635429e-12	1.472228705368894e-14	0.0013315667571857158	1.474953013796586e-23	3.4387335144722303e-12	4.401861384448648e-16	9.256934766223664e-16	1.928726164884931e-20
14300000	0.004334216616450953	1.529842528830057e-49	-4.047439744792134e-37	3.228779285635429e-12	1.472228705368894e-14	0.0013315667571857158	1.4725457404046914e-23	3.4387335144722303e-12	4.401861384448648e-16	9.256934766223664e-16	1.928726164884931e-20
14400000	0.004334216616450953	1.5298425288300565e-49	-4.077893394893316e-37	3.228779285635429e-12	1.472228705368894e-14	0.0013315667571857158	1.4702250103307635e-23	3.4387335144722303e-12	4.4018613844486477e-16	9.256934766223662e-16	1.928726164884931e-20
14500000	0.004334216616450953	1.5298425288300562e-49	-4.10834704499943e-37	3.228779285635429e-12	1.472228705368894e-14	0.0013315667571857158	1.4679998836615716e-23	3.4387335144722303e-12	4.4018613844486477e-16	9.256934766223662e-16	1.9287261648849307e-20
14600000	0.004334216616450953	1.529842528830056e-49	-4.138800695110943e-37	3.228779285635429e-12	1.472228705368894e-14	0.0013315667571857158	1.4658794204838862e-23	3.4387335144722303e-12	4.401861384448647e-16	9.256934766223662e-16	1.9287261648849307e-20
14700000	0.004334216616450953	1.5298425288300556e-49	-4.169254345228322e-37	3.228779285635429e-12	1.472228705368894e-14	0.0013315667571857158	1.4638726808844762e-23	3.4387335144722303e-12	4.401861384448647e-16	9.25693476622366e-16	1.9287261648849307e-20
14800000	0.004334216616450953	1.5298425288300552e-49	-4.199707995352035e-37	3.228779285635429e-12	1.472228705368894e-14	0.0013315667571857158	1.4619887249501117e-23	3.4387335144722303e-12	4.4018613844486467e-16	9.25693476622366e-16	1.9287261648849304e-20
14900000	0.004334216616450953	1.529842528830055e-49	-4.230161645482548e-37	3.228779285635429e-12	1.472228705368894e-14	0.0013315667571857158	1.460236612767562e-23	3.4387335144722303e-12	4.4018613844486467e-16	9.25693476622366e-16	1.9287261648849304e-20
15000000	0.004334216616450953	1.5298425288300546e-49	-4.260615295620329e-37	3.228779285635429e-12	1.472228705368894e-14	0.0013315667571857158	1.4586254044235973e-23	3.4387335144722303e-12	4.4018613844486467e-16	9.25693476622366e-16	1.9287261648849304e-20
15100000	0.004334216616450953	1.5298425288300544e-49	-4.2910689457658455e-37	3.228779285635429e-12	1.472228705368894e-14	0.0013315667571857158	1.4571641600049868e-23	3.4387335144722303e-12	4.401861384448646e-16	9.256934766223658e-16	1.9287261648849304e-20
15200000	0.004334216616450953	1.5298425288300543e-49	-4.321522595919565e-37	3.228779285635429e-12	1.472228705368894e-14	0.0013315667571857158	1.4558619395985002e-23	3.4387335144722303e-12	4.401861384448646e-16	9.256934766223658e-16	1.92872616488493e-20
15300000	0.004334216616450953	1.5298425288300539e-49	-4.351976246081955e-37	3.228779285635429e-12	1.472228705368894e-14	0.0013315667571857158	1.4547278032909073e-23	3.4387335144722303e-12	4.4018613844486457e-16	9.256934766223658e-16	1.92872616488493e-20
15400000	0.004334216616450953	1.5298425288300537e-49	-4.382429896253481e-37	3.228779285635429e-12	1.472228705368894e-14	0.0013315667571857158	1.4537708111689777e-23	3.4387335144722303e-12	4.4018613844486457e-16	9.256934766223658e-16	1.92872616488493e-20
15500000	0.004334216616450953	1.5298425288300535e-49	-4.412883546434613e-37	3.228779285635429e-12	1.472228705368894e-14	0.0013315667571857158	1.453000023319481e-23	3.4387335144722303e-12	4.4018613844486457e-16	9.256934766223658e-16	1.92872616488493e-20
15600000	0.004334216616450953	1.5298425288300533e-49	-4.443337196625817e-37	3.228779285635429e-12	1.472228705368894e-14	0.0013315667571857158	1.452424499829187e-23	3.4387335144722303e-12	4.4018613844486457e-16	9.256934766223656e-16	1.9287261648849298e-20
15700000	0.004334216616450953	1.5298425288300531e-49	-4.473790846827561e-37	3.228779285635429e-12	1.472228705368894e-14	0.0013315667571857158	1.452053300784865e-23	3.4387335144722303e-12	4.401861384448645e-16	9.256934766223656e-16	1.9287261648849298e-20
15800000	0.004334216616450953	1.529842528830053e-49	-4.504244497040311e-37	3.228779285635429e-12	1.472228705368894e-14	0.0013315667571857158	1.4518954862732852e-23	3.4387335144722303e-12	4.401861384448645e-16	9.256934766223656e-16	1.9287261648849298e-20
15900000	0.004334216616450953	1.5298425288300527e-49	-4.5346981472539695e-37	3.228779285635429e-12	1.472228705368894e-14	0.0013315667571857158	1.4518911023562477e-23	3.4387335144722303e-12	4.401861384448645e-16	9.256934766223656e-16	1.9287261648849298e-20
16000000	0.004334216616450953	1.5298425288300527e-49	-4.565151797445679e-37	3.228779285635429e-12	1.472228705368894e-14	0.0013315667571857158	1.451892077875531e-23	3.4387335144722303e-12	4.401861384448645e-16	9.256934766223656e-16	1.9287261648849298e-20
16100000	0.004334216616450953	1.5298425288300525e-49	-4.595605447615066e-37	3.228779285635429e-12	1.472228705368894e-14	0.0013315667571857158	1.4518929990936107e-23	3.4387335144722303e-12	4.4018613844486447e-16	9.256934766223656e-16	1.9287261648849298e-20
16200000	0.004334216616450953	1.5298425288300524e-49	-4.626059097762598e-37	3.228779285635429e-12	1.472228705368894e-14	0.0013315667571857158	1.451893867147347e-23	3.4387335144722303e-12	4.4018613844486447e-16	9.256934766223656e-16	1.9287261648849295e-20
16300000	0.004334216616450953	1.5298425288300524e-49	-4.656512747888744e-37	3.228779285635429e-12	1.472228705368894e-14	0.0013315667571857158	1.4518946831735998e-23	3.4387335144722303e-12	4.4018613844486447e-16	9.256934766223654e-16	1.9287261648849295e-20
16400000	0.004334216616450953	1.5298425288300522e-49	-4.686966397993968e-37	3.228779285635429e-12	1.472228705368894e-14	0.0013315667571857158	1.451895448309229e-23	3.4387335144722303e-12	4.4018613844486447e-16	9.256934766223654e-16	1.9287261648849295e-20
16500000	0.004334216616450953	1.529842528830052e-49	-4.717420048078741e-37	3.228779285635429e-12	1.472228705368894e-14	0.0013315667571857158	1.4518961636910952e-23	3.4387335144722303e-12	4.4018613844486447e-16	9.256934766223654e-16	1.9287261648849295e-20
16600000	0.004334216616450953	1.529842528830052e-49	-4.747873698143528e-37	3.228779285635429e-12	1.472228705368894e-14	0.0013315667571857158	1.451896830456058e-23	3.4387335144722303e-12	4.4018613844486447e-16	9.256934766223654e-16	1.9287261648849295e-20
16700000	0.004334216616450953	1.5298425288300518e-49	-4.778327348188797e-37	3.228779285635429e-12	1.472228705368894e-14	0.0013315667571857158	1.4518974497409777e-23	3.4387335144722303e-12	4.4018613844486443e-16	9.256934766223654e-16	1.9287261648849295e-20
16800000	0.004334216616450953	1.5298425288300518e-49	-4.808780998215015e-37	3.228779285635429e-12	1.472228705368894e-14	0.0013315667571857158	1.4518980226827142e-23	3.4387335144722303e-12	4.4018613844486443e-16	9.256934766223654e-16	1.9287261648849295e-20
16900000	0.004334216616450953	1.5298425288300518e-49	-4.839234648222651e-37	3.228779285635429e-12	1.472228705368894e-14	0.0013315667571857158	1.451898550418128e-23	3.4387335144722303e-12	4.4018613844486443e-16	9.256934766223654e-16	1.9287261648849295e-20
17000000	0.004334216616450953	1.5298425288300516e-49	-4.86968829821217e-37	3.228779285635429e-12	1.472228705368894e-14	0.0013315667571857158	1.451899034084079e-23	3.4387335144722303e-12	4.4018613844486443e-16	9.256934766223654e-16	1.9287261648849295e-20
17100000	0.004334216616450953	1.5298425288300516e-49	-4.9001419481840405e-37	3.228779285635429e-12	1.472228705368894e-14	0.0013315667571857158	1.451899474817427e-23	3.4387335144722303e-12	4.4018613844486443e-16	9.256934766223654e-16	1.9287261648849295e-20
17200000	0.004334216616450953	1.5298425288300516e-49	-4.93059559813873e-37	3.228779285635429e-12	1.472228705368894e-14	0.0013315667571857158	1.451899873755032e-23	3.4387335144722303e-12	4.4018613844486443e-16	9.256934766223654e-16	1.9287261648849295e-20
17300000	0.004334216616450953	1.5298425288300514e-49	-4.9610492480767045e-37	3.228779285635429e-12	1.472228705368894e-14	0.0013315667571857158	1.4519002320337547e-23	3.4387335144722303e-12	4.4018613844486443e-16	9.256934766223654e-16	1.9287261648849292e-20
17400000	0.004334216616450953	1.5298425288300514e-49	-4.991502897998434e-37	3.228779285635429e-12	1.472228705368894e-14	0.0013315667571857158	1.4519005507904545e-23	3.4387335144722303e-12	4.4018613844486443e-16	9.256934766223654e-16	1.9287261648849292e-20
17500000	0.004334216616450953	1.5298425288300514e-49	-5.021956547904383e-37	3.228779285635429e-12	1.472228705368894e-14	0.0013315667571857158	1.451900831161992e-23	3.4387335144722303e-12	4.4018613844486443e-16	9.256934766223654e-16	1.9287261648849292e-20
17600000	0.004334216616450953	1.5298425288300514e-49	-5.05241019779502e-37	3.228779285635429e-12	1.472228705368894e-14	0.0013315667571857158	1.4519010742852272e-23	3.4387335144722303e-12	4.4018613844486443e-16	9.256934766223652e-16	1.9287261648849292e-20
17700000	0.004334216616450953	1.5298425288300514e-49	-5.082863847670813e-37	3.228779285635429e-12	1.472228705368894e-14	0.0013315667571857158	1.45190128129702e-23	3.4387335144722303e-12	4.4018613844486443e-16	9.256934766223652e-16	1.9287261648849292e-20
17800000	0.004334216616450953	1.5298425288300514e-49	-5.113317497532228e-37	3.228779285635429e-12	1.472228705368894e-14	0.0013315667571857158	1.4519014533342304e-23	3.4387335144722303e-12	4.4018613844486443e-16	9.256934766223652e-16	1.9287261648849292e-20
17900000	0.004334216616450953	1.5298425288300514e-49	-5.143771147379733e-37	3.228779285635429e-12	1.472228705368894e-14	0.0013315667571857158	1.4519015915337187e-23	3.4387335144722303e-12	4.4018613844486443e-16	9.256934766223652e-16	1.9287261648849292e-20
18000000	0.004334216616450953	1.5298425288300514e-49	-5.174224797213797e-37	3.228779285635429e-12	1.472228705368894e-14	0.0013315667571857158	1.451901697032345e-23	3.4387335144722303e-12	4.4018613844486443e-16	9.256934766223652e-16	1.9287261648849292e-20
18100000	0.004334216616450953	1.5298425288300512e-49	-5.204678447034884e-37	3.228779285635429e-12	1.472228705368894e-14	0.0013315667571857158	1.4519017709669693e-23	3.4387335144722303e-12	4.4018613844486443e-16	9.256934766223652e-16	1.9287261648849292e-20
18200000	0.004334216616450953	1.5298425288300514e-49	-5.235132096843464e-37	3.228779285635429e-12	1.472228705368894e-14	0.0013315667571857158	1.4519018144744517e-23	3.4387335144722303e-12	4.4018613844486443e-16	9.256934766223652e-16	1.9287261648849292e-20
18300000	0.004334216616450953	1.5298425288300514e-49	-5.265585746640003e-37	3.228779285635429e-12	1.472228705368894e-14	0.0013315667571857158	1.451901828691652e-23	3.4387335144722303e-12	4.4018613844486443e-16	9.256934766223652e-16	1.9287261648849292e-20
18400000	0.004334216616450953	1.5298425288300514e-49	-5.296039396424969e-37	3.228779285635429e-12	1.472228705368894e-14	0.0013315667571857158	1.4519018147554307e-23	3.4387335144722303e-12	4.4018613844486443e-16	9.256934766223652e-16	1.9287261648849292e-20
18500000	0.004334216616450953	1.5298425288300514e-49	-5.326493046198829e-37	3.228779285635429e-12	1.472228705368894e-14	0.0013315667571857158	1.4519017738026475e-23	3.4387335144722303e-12	4.4018613844486443e-16	9.256934766223652e-16	1.9287261648849292e-20
18600000	0.004334216616450953	1.5298425288300514e-49	-5.35694669596205e-37	3.228779285635429e-12	1.472228705368894e-14	0.0013315667571857158	1.451901706970163e-23	3.4387335144722303e-12	4.4018613844486443e-16	9.256934766223652e-16	1.9287261648849292e-20
18700000	0.004334216616450953	1.5298425288300514e-49	-5.387400345715101e-37	3.228779285635429e-12	1.472228705368894e-14	0.0013315667571857158	1.4519016153948367e-23	3.4387335144722303e-12	4.4018613844486443e-16	9.256934766223652e-16	1.9287261648849292e-20
18800000	0.004334216616450953	1.5298425288300514e-49	-5.417853995458446e-37	3.228779285635429e-12	1.472228705368894e-14	0.0013315667571857158	1.451901500213529e-23	3.4387335144722303e-12	4.4018613844486443e-16	9.256934766223652e-16	1.9287261648849292e-20
18900000	0.004334216616450953	1.5298425288300514e-49	-5.448307645192556e-37	3.228779285635429e-12	1.472228705368894e-14	0.0013315667571857158	1.4519013625631e-23	3.4387335144722303e-12	4.4018613844486443e-16	9.256934766223652e-16	1.9287261648849292e-20
19000000	0.004334216616450953	1.5298425288300514e-49	-5.478761294917897e-37	3.228779285635429e-12	1.472228705368894e-14	0.0013315667571857158	1.45190120358041e-23	3.4387335144722303e-12	4.4018613844486443e-16	9.256934766223652e-16	1.9287261648849292e-20
19100000	0.004334216616450953	1.5298425288300516e-49	-5.509214944634936e-37	3.228779285635429e-12	1.472228705368894e-14	0.0013315667571857158	1.4519010244023183e-23	3.4387335144722303e-12	4.4018613844486443e-16	9.256934766223652e-16	1.9287261648849292e-20
19200000	0.004334216616450953	1.5298425288300516e-49	-5.539668594344139e-37	3.228779285635429e-12	1.472228705368894e-14	0.0013315667571857158	1.4519008261656855e-23	3.4387335144722303e-12	4.4018613844486443e-16	9.256934766223652e-16	1.9287261648849292e-20
19300000	0.004334216616450953	1.5298425288300516e-49	-5.570122244045976e-37	3.228779285635429e-12	1.472228705368894e-14	0.0013315667571857158	1.451900610007372e-23	3.4387335144722303e-12	4.4018613844486443e-16	9.256934766223654e-16	1.9287261648849292e-20
19400000	0.004334216616450953	1.5298425288300516e-49	-5.6005758937409135e-37	3.228779285635429e-12	1.472228705368894e-14	0.0013315667571857158	1.4519003770642373e-23	3.4387335144722303e-12	4.4018613844486443e-16	9.256934766223654e-16	1.9287261648849292e-20
19500000	0.004334216616450953	1.5298425288300516e-49	-5.631029543429418e-37	3.228779285635429e-12	1.472228705368894e-14	0.0013315667571857158	1.4519001284731417e-23	3.4387335144722303e-12	4.4018613844486443e-16	9.256934766223654e-16	1.9287261648849292e-20
19600000	0.004334216616450953	1.5298425288300518e-49	-5.661483193111957e-37	3.228779285635429e-12	1.472228705368894e-14	0.0013315667571857158	1.451899865370945e-23	3.4387335144722303e-12	4.4018613844486443e-16	9.256934766223654e-16	1.9287261648849292e-20
19700000	0.004334216616450953	1.5298425288300518e-49	-5.691936842788998e-37	3.228779285635429e-12	1.472228705368894e-14	0.0013315667571857158	1.451899588894508e-23	3.4387335144722303e-12	4.4018613844486443e-16	9.256934766223654e-16	1.9287261648849292e-20
19800000	0.004334216616450953	1.5298425288300518e-49	-5.722390492461009e-37	3.228779285635429e-12	1.472228705368894e-14	0.0013315667571857158	1.4518993001806902e-23	3.4387335144722303e-12	4.4018613844486443e-16	9.256934766223654e-16	1.9287261648849292e-20
19900000	0.004334216616450953	1.529842528830052e-49	-5.752844142128457e-37	3.228779285635429e-12	1.472228705368894e-14	0.0013315667571857158	1.4518990003663518e-23	3.4387335144722303e-12	4.4018613844486443e-16	9.256934766223654e-16	1.9287261648849292e-20
20000000	0.004334216616450953	1.529842528830052e-49	-5.783297791791809e-37	3.228779285635429e-12	1.472228705368894e-14	0.0013315667571857158	1.451898690588353e-23	3.4387335144722303e-12	4.4018613844486443e-16	9.256934766223654e-16	1.9287261648849292e-20
20100000	0.004334216616450953	1.529842528830052e-49	-5.813751441451532e-37	3.228779285635429e-12	1.472228705368894e-14	0.0013315667571857158	1.4518983719835536e-23	3.4387335144722303e-12	4.4018613844486443e-16	9.256934766223654e-16	1.9287261648849292e-20
20200000	0.004334216616450953	1.529842528830052e-49	-5.8442050911080946e-37	3.228779285635429e-12	1.472228705368894e-14	0.0013315667571857158	1.451898045688814e-23	3.4387335144722303e-12	4.4018613844486443e-16	9.256934766223654e-16	1.9287261648849292e-20
20300000	0.004334216616450953	1.5298425288300522e-49	-5.874658740761963e-37	3.228779285635429e-12	1.472228705368894e-14	0.0013315667571857158	1.4518977128409944e-23	3.4387335144722303e-12	4.4018613844486443e-16	9.256934766223654e-16	1.9287261648849292e-20
20400000	0.004334216616450953	1.5298425288300522e-49	-5.905112390413605e-37	3.228779285635429e-12	1.472228705368894e-14	0.0013315667571857158	1.4518973745769543e-23	3.43873351447223e-12	4.4018613844486447e-16	9.256934766223654e-16	1.9287261648849292e-20
20500000	0.004334216616450953	1.5298425288300522e-49	-5.935566040063488e-37	3.2287792856354294e-12	1.472228705368894e-14	0.0013315667571857158	1.451897032033554e-23	3.43873351447223e-12	4.4018613844486447e-16	9.256934766223654e-16	1.9287261648849295e-20
20600000	0.004334216616450953	1.5298425288300524e-49	-5.966019689712078e-37	3.2287792856354294e-12	1.472228705368894e-14	0.0013315667571857158	1.451896686347654e-23	3.43873351447223e-12	4.4018613844486447e-16	9.256934766223654e-16	1.9287261648849295e-20
20700000	0.004334216616450953	1.5298425288300524e-49	-5.996473339359845e-37	3.2287792856354294e-12	1.472228705368894e-14	0.0013315667571857158	1.451896338656114e-23	3.43873351447223e-12	4.4018613844486447e-16	9.256934766223654e-16	1.9287261648849295e-20
20800000	0.004334216616450953	1.5298425288300524e-49	-6.026926989007254e-37	3.2287792856354294e-12	1.472228705368894e-14	0.0013315667571857158	1.451895990095794e-23	3.43873351447223e-12	4.4018613844486447e-16	9.256934766223654e-16	1.9287261648849295e-20
20900000	0.004334216616450953	1.5298425288300525e-49	-6.057380638654773e-37	3.2287792856354294e-12	1.472228705368894e-14	0.0013315667571857158	1.4518956418035543e-23	3.43873351447223e-12	4.4018613844486447e-16	9.256934766223654e-16	1.9287261648849295e-20
21000000	0.004334216616450953	1.5298425288300525e-49	-6.0878342883028706e-37	3.2287792856354294e-12	1.472228705368894e-14	0.0013315667571857158	1.451895294916255e-23	3.43873351447223e-12	4.4018613844486447e-16	9.256934766223654e-16	1.9287261648849295e-20
21100000	0.004334216616450953	1.5298425288300525e-49	-6.118287937952013e-37	3.2287792856354294e-12	1.472228705368894e-14	0.0013315667571857158	1.4518949505707557e-23	3.43873351447223e-12	4.4018613844486447e-16	9.256934766223654e-16	1.9287261648849295e-20
21200000	0.004334216616450953	1.5298425288300527e-49	-6.148741587602667e-37	3.2287792856354294e-12	1.472228705368894e-14	0.0013315667571857158	1.4518946099039173e-23	3.43873351447223e-12	4.4018613844486447e-16	9.256934766223654e-16	1.9287261648849295e-20
21300000	0.004334216616450953	1.5298425288300527e-49	-6.1791952372553004e-37	3.2287792856354294e-12	1.472228705368894e-14	0.0013315667571857158	1.451894274052599e-23	3.43873351447223e-12	4.4018613844486447e-16	9.256934766223654e-16	1.9287261648849295e-20
21400000	0.004334216616450953	1.5298425288300527e-49	-6.209648886910381e-37	3.2287792856354294e-12	1.472228705368894e-14	0.0013315667571857158	1.4518939441536619e-23	3.43873351447223e-12	4.4018613844486447e-16	9.256934766223654e-16	1.9287261648849295e-20
21500000	0.004334216616450953	1.529842528830053e-49	-6.240102536568376e-37	3.2287792856354294e-12	1.472228705368894e-14	0.0013315667571857158	1.451893621343965e-23	3.43873351447223e-12	4.4018613844486447e-16	9.256934766223654e-16	1.9287261648849295e-20
21600000	0.004334216616450953	1.529842528830053e-49	-6.270556186229752e-37	3.2287792856354294e-12	1.472228705368894e-14	0.0013315667571857158	1.4518933067603691e-23	3.43873351447223e-12	4.4018613844486447e-16	9.256934766223656e-16	1.9287261648849295e-20
21700000	0.004334216616450953	1.529842528830053e-49	-6.301009835894978e-37	3.2287792856354294e-12	1.472228705368894e-14	0.0013315667571857158	1.4518930015397342e-23	3.43873351447223e-12	4.4018613844486447e-16	9.256934766223656e-16	1.9287261648849295e-20
21800000	0.004334216616450953	1.5298425288300531e-49	-6.331463485564519e-37	3.2287792856354294e-12	1.472228705368894e-14	0.0013315667571857158	1.45189270681892e-23	3.43873351447223e-12	4.401861384448645e-16	9.256934766223656e-16	1.9287261648849295e-20
21900000	0.004334216616450953	1.5298425288300531e-49	-6.361917135238844e-37	3.2287792856354294e-12	1.472228705368894e-14	0.0013315667571857158	1.4518924237347868e-23	3.43873351447223e-12	4.401861384448645e-16	9.256934766223656e-16	1.9287261648849295e-20
22000000	0.004334216616450953	1.5298425288300531e-49	-6.39237078491842e-37	3.2287792856354294e-12	1.472228705368894e-14	0.0013315667571857158	1.451892153424195e-23	3.43873351447223e-12	4.401861384448645e-16	9.256934766223656e-16	1.9287261648849295e-20
22100000	0.004334216616450953	1.5298425288300531e-49	-6.4228244346037145e-37	3.2287792856354294e-12	1.472228705368894e-14	0.0013315667571857158	1.4518918970240042e-23	3.43873351447223e-12	4.401861384448645e-16	9.256934766223656e-16	1.9287261648849295e-20
22200000	0.004334216616450953	1.5298425288300533e-49	-6.453278084295194e-37	3.2287792856354294e-12	1.472228705368894e-14	0.0013315667571857158	1.4518916556710747e-23	3.43873351447223e-12	4.401861384448645e-16	9.256934766223656e-16	1.9287261648849295e-20
22300000	0.004334216616450953	1.5298425288300533e-49	-6.483731733993327e-37	3.2287792856354294e-12	1.472228705368894e-14	0.0013315667571857158	1.4518914305022666e-23	3.43873351447223e-12	4.401861384448645e-16	9.256934766223656e-16	1.9287261648849295e-20
22400000	0.004334216616450953	1.5298425288300533e-49	-6.51418538369858e-37	3.2287792856354294e-12	1.472228705368894e-14	0.0013315667571857158	1.4518912226544397e-23	3.43873351447223e-12	4.401861384448645e-16	9.256934766223656e-16	1.9287261648849295e-20
22500000	0.004334216616450953	1.5298425288300533e-49	-6.544639033411421e-37	3.2287792856354294e-12	1.472228705368894e-14	0.0013315667571857158	1.4518910332644546e-23	3.43873351447223e-12	4.401861384448645e-16	9.256934766223656e-16	1.9287261648849295e-20
22600000	0.004334216616450953	1.5298425288300533e-49	-6.575092683132316e-37	3.2287792856354294e-12	1.472228705368894e-14	0.0013315667571857158	1.451890863469171e-23	3.43873351447223e-12	4.401861384448645e-16	9.256934766223656e-16	1.9287261648849295e-20
22700000	0.004334216616450953	1.5298425288300533e-49	-6.605546332861734e-37	3.2287792856354294e-12	1.472228705368894e-14	0.0013315667571857158	1.4518907144054488e-23	3.43873351447223e-12	4.401861384448645e-16	9.256934766223656e-16	1.9287261648849295e-20
22800000	0.004334216616450953	1.5298425288300535e-49	-6.635999982600142e-37	3.2287792856354294e-12	1.472228705368894e-14	0.0013315667571857158	1.4518905872101486e-23	3.43873351447223e-12	4.401861384448645e-16	9.256934766223656e-16	1.9287261648849295e-20
22900000	0.004334216616450953	1.5298425288300535e-49	-6.666453632348007e-37	3.2287792856354294e-12	1.472228705368894e-14	0.0013315667571857158	1.45189048302013e-23	3.43873351447223e-12	4.401861384448645e-16	9.256934766223656e-16	1.9287261648849295e-20
23000000	0.004334216616450953	1.5298425288300535e-49	-6.696907282105795e-37	3.2287792856354294e-12	1.472228705368894e-14	0.0013315667571857158	1.4518904029722536e-23	3.43873351447223e-12	4.401861384448645e-16	9.256934766223656e-16	1.9287261648849295e-20
23100000	0.004334216616450953	1.5298425288300535e-49	-6.727360931873976e-37	3.2287792856354294e-12	1.472228705368894e-14	0.0013315667571857158	1.4518903482033792e-23	3.43873351447223e-12	4.401861384448645e-16	9.256934766223656e-16	1.9287261648849295e-20
23200000	0.004334216616450953	1.5298425288300535e-49	-6.757814581653015e-37	3.2287792856354294e-12	1.472228705368894e-14	0.0013315667571857158	1.4518903198503667e-23	3.43873351447223e-12	4.401861384448645e-16	9.256934766223656e-16	1.9287261648849295e-20
23300000	0.004334216616450953	1.5298425288300535e-49	-6.788268231440757e-37	3.2287792856354294e-12	1.472228705368894e-14	0.0013315667571857158	1.4518903160028194e-23	3.43873351447223e-12	4.401861384448645e-16	9.256934766223656e-16	1.9287261648849295e-20
23400000	0.004334216616450953	1.5298425288300535e-49	-6.818721881219297e-37	3.2287792856354294e-12	1.472228705368894e-14	0.0013315667571857158	1.451890316170245e-23	3.43873351447223e-12	4.401861384448645e-16	9.256934766223656e-16	1.9287261648849295e-20
23500000	0.004334216616450953	1.5298425288300535e-49	-6.8491755309853285e-37	3.2287792856354294e-12	1.472228705368894e-14	0.0013315667571857158	1.451890316330861e-23	3.43873351447223e-12	4.401861384448645e-16	9.256934766223656e-16	1.9287261648849295e-20
23600000	0.004334216616450953	1.5298425288300535e-49	-6.8796291807390435e-37	3.2287792856354294e-12	1.472228705368894e-14	0.0013315667571857158	1.451890316484772e-23	3.43873351447223e-12	4.401861384448645e-16	9.256934766223656e-16	1.9287261648849295e-20
23700000	0.004334216616450953	1.5298425288300535e-49	-6.910082830480636e-37	3.2287792856354294e-12	1.472228705368894e-14	0.0013315667571857158	1.4518903166320824e-23	3.43873351447223e-12	4.401861384448645e-16	9.256934766223656e-16	1.9287261648849295e-20
23800000	0.004334216616450953	1.5298425288300535e-49	-6.940536480210296e-37	3.2287792856354294e-12	1.472228705368894e-14	0.0013315667571857158	1.451890316772896e-23	3.43873351447223e-12	4.401861384448645e-16	9.256934766223656e-16	1.9287261648849295e-20
23900000	0.004334216616450953	1.5298425288300535e-49	-6.970990129928215e-37	3.2287792856354294e-12	1.472228705368894e-14	0.0013315667571857158	1.4518903169073183e-23	3.43873351447223e-12	4.401861384448645e-16	9.256934766223656e-16	1.9287261648849295e-20
24000000	0.004334216616450953	1.5298425288300535e-49	-7.001443779634586e-37	3.2287792856354294e-12	1.472228705368894e-14	0.0013315667571857158	1.4518903170354527e-23	3.43873351447223e-12	4.401861384448645e-16	9.256934766223656e-16	1.9287261648849295e-20
24100000	0.004334216616450953	1.5298425288300535e-49	-7.031897429329601e-37	3.2287792856354294e-12	1.472228705368894e-14	0.0013315667571857158	1.4518903171574044e-23	3.43873351447223e-12	4.401861384448645e-16	9.256934766223656e-16	1.9287261648849295e-20
24200000	0.004334216616450953	1.5298425288300535e-49	-7.06235107901345e-37	3.2287792856354294e-12	1.472228705368894e-14	0.0013315667571857158	1.4518903172732773e-23	3.43873351447223e-12	4.401861384448645e-16	9.256934766223656e-16	1.9287261648849295e-20
24300000	0.004334216616450953	1.5298425288300535e-49	-7.092804728686326e-37	3.2287792856354294e-12	1.472228705368894e-14	0.0013315667571857158	1.4518903173831763e-23	3.43873351447223e-12	4.401861384448645e-16	9.256934766223656e-16	1.9287261648849295e-20
24400000	0.004334216616450953	1.5298425288300535e-49	-7.123258378348421e-37	3.2287792856354294e-12	1.472228705368894e-14	0.0013315667571857158	1.4518903174872055e-23	3.43873351447223e-12	4.401861384448645e-16	9.256934766223656e-16	1.9287261648849295e-20
24500000	0.004334216616450953	1.5298425288300535e-49	-7.153712027999928e-37	3.2287792856354294e-12	1.472228705368894e-14	0.0013315667571857158	1.4518903175854695e-23	3.43873351447223e-12	4.401861384448645e-16	9.256934766223656e-16	1.9287261648849295e-20
24600000	0.004334216616450953	1.5298425288300535e-49	-7.184165677641036e-37	3.2287792856354294e-12	1.472228705368894e-14	0.0013315667571857158	1.4518903176780726e-23	3.43873351447223e-12	4.401861384448645e-16	9.256934766223656e-16	1.9287261648849295e-20
24700000	0.004334216616450953	1.5298425288300535e-49	-7.2146193272719385e-37	3.2287792856354294e-12	1.472228705368894e-14	0.0013315667571857158	1.4518903177651194e-23	3.43873351447223e-12	4.401861384448645e-16	9.256934766223656e-16	1.9287261648849295e-20
24800000	0.004334216616450953	1.5298425288300535e-49	-7.245072976892828e-37	3.2287792856354294e-12	1.472228705368894e-14	0.0013315667571857158	1.4518903178467143e-23	3.43873351447223e-12	4.401861384448645e-16	9.256934766223656e-16	1.9287261648849295e-20
24900000	0.004334216616450953	1.5298425288300535e-49	-7.275526626503894e-37	3.2287792856354294e-12	1.472228705368894e-14	0.0013315667571857158	1.4518903179229615e-23	3.43873351447223e-12	4.401861384448645e-16	9.256934766223656e-16	1.9287261648849295e-20
25000000	0.004334216616450953	1.5298425288300535e-49	-7.30598027610533e-37	3.2287792856354294e-12	1.472228705368894e-14	0.0013315667571857158	1.4518903179939658e-23	3.43873351447223e-12	4.401861384448645e-16	9.256934766223656e-16	1.9287261648849295e-20
25100000	0.004334216616450953	1.5298425288300535e-49	-7.3364339256973295e-37	3.2287792856354294e-12	1.472228705368894e-14	0.0013315667571857158	1.4518903180598314e-23	3.43873351447223e-12	4.401861384448645e-16	9.256934766223656e-16	1.9287261648849295e-20
25200000	0.004334216616450953	1.5298425288300535e-49	-7.36688757528008e-37	3.2287792856354294e-12	1.472228705368894e-14	0.0013315667571857158	1.451890318120663e-23	3.43873351447223e-12	4.401861384448645e-16	9.256934766223656e-16	1.9287261648849295e-20
25300000	0.004334216616450953	1.5298425288300535e-49	-7.397341224853777e-37	3.2287792856354294e-12	1.472228705368894e-14	0.0013315667571857158	1.4518903181765648e-23	3.43873351447223e-12	4.401861384448645e-16	9.256934766223656e-16	1.9287261648849295e-20
25400000	0.004334216616450953	1.5298425288300535e-49	-7.427794874418611e-37	3.2287792856354294e-12	1.472228705368894e-14	0.0013315667571857158	1.4518903182276412e-23	3.43873351447223e-12	4.401861384448645e-16	9.256934766223656e-16	1.9287261648849295e-20
25500000	0.004334216616450953	1.5298425288300535e-49	-7.458248523974774e-37	3.2287792856354294e-12	1.472228705368894e-14	0.0013315667571857158	1.4518903182739968e-23	3.43873351447223e-12	4.401861384448645e-16	9.256934766223656e-16	1.9287261648849295e-20
25600000	0.004334216616450953	1.5298425288300535e-49	-7.488702173522457e-37	3.2287792856354294e-12	1.472228705368894e-14	0.0013315667571857158	1.451890318315736e-23	3.43873351447223e-12	4.401861384448645e-16	9.256934766223656e-16	1.9287261648849295e-20
25700000	0.004334216616450953	1.5298425288300535e-49	-7.519155823061853e-37	3.2287792856354294e-12	1.472228705368894e-14	0.0013315667571857158	1.451890318352963e-23	3.43873351447223e-12	4.401861384448645e-16	9.256934766223656e-16	1.9287261648849295e-20
25800000	0.004334216616450953	1.5298425288300535e-49	-7.549609472593154e-37	3.2287792856354294e-12	1.472228705368894e-14	0.0013315667571857158	1.4518903183857825e-23	3.43873351447223e-12	4.401861384448645e-16	9.256934766223656e-16	1.9287261648849295e-20
25900000	0.004334216616450953	1.5298425288300535e-49	-7.58006312211655e-37	3.2287792856354294e-12	1.472228705368894e-14	0.0013315667571857158	1.4518903184142988e-23	3.43873351447223e-12	4.401861384448645e-16	9.256934766223656e-16	1.9287261648849295e-20
26000000	0.004334216616450953	1.5298425288300535e-49	-7.610516771632236e-37	3.2287792856354294e-12	1.472228705368894e-14	0.0013315667571857158	1.4518903184386165e-23	3.43873351447223e-12	4.401861384448645e-16	9.256934766223656e-16	1.9287261648849295e-20
26100000	0.004334216616450953	1.5298425288300535e-49	-7.6409704211404e-37	3.2287792856354294e-12	1.472228705368894e-14	0.0013315667571857158	1.45189031845884e-23	3.43873351447223e-12	4.401861384448645e-16	9.256934766223656e-16	1.9287261648849295e-20
26200000	0.004334216616450953	1.5298425288300535e-49	-7.671424070641235e-37	3.2287792856354294e-12	1.472228705368894e-14	0.0013315667571857158	1.451890318475074e-23	3.43873351447223e-12	4.401861384448645e-16	9.256934766223656e-16	1.9287261648849295e-20
26300000	0.004334216616450953	1.5298425288300535e-49	-7.701877720134935e-37	3.2287792856354294e-12	1.472228705368894e-14	0.0013315667571857158	1.4518903184874222e-23	3.43873351447223e-12	4.401861384448645e-16	9.256934766223656e-16	1.9287261648849295e-20
26400000	0.004334216616450953	1.5298425288300535e-49	-7.73233136962169e-37	3.2287792856354294e-12	1.472228705368894e-14	0.0013315667571857158	1.4518903184959895e-23	3.43873351447223e-12	4.401861384448645e-16	9.256934766223656e-16	1.9287261648849295e-20
26500000	0.004334216616450953	1.5298425288300535e-49	-7.762785019101693e-37	3.2287792856354294e-12	1.472228705368894e-14	0.0013315667571857158	1.4518903185008804e-23	3.43873351447223e-12	4.401861384448645e-16	9.256934766223656e-16	1.9287261648849295e-20
26600000	0.004334216616450953	1.5298425288300535e-49	-7.793238668575134e-37	3.2287792856354294e-12	1.472228705368894e-14	0.0013315667571857158	1.451890318502199e-23	3.43873351447223e-12	4.401861384448645e-16	9.256934766223656e-16	1.9287261648849295e-20
26700000	0.004334216616450953	1.5298425288300535e-49	-7.823692318042205e-37	3.2287792856354294e-12	1.472228705368894e-14	0.0013315667571857158	1.4518903185000502e-23	3.43873351447223e-12	4.401861384448645e-16	9.256934766223656e-16	1.9287261648849295e-20
26800000	0.004334216616450953	1.5298425288300535e-49	-7.8541459675031e-37	3.2287792856354294e-12	1.472228705368894e-14	0.0013315667571857158	1.4518903184945383e-23	3.43873351447223e-12	4.401861384448645e-16	9.256934766223656e-16	1.9287261648849295e-20
26900000	0.004334216616450953	1.5298425288300535e-49	-7.88459961695801e-37	3.2287792856354294e-12	1.472228705368894e-14	0.0013315667571857158	1.4518903184857677e-23	3.43873351447223e-12	4.401861384448645e-16	9.256934766223656e-16	1.9287261648849295e-20
27000000	0.004334216616450953	1.5298425288300535e-49	-7.915053266407125e-37	3.2287792856354294e-12	1.472228705368894e-14	0.0013315667571857158	1.4518903184738426e-23	3.43873351447223e-12	4.401861384448645e-16	9.256934766223656e-16	1.9287261648849295e-20
27100000	0.004334216616450953	1.5298425288300535e-49	-7.945506915850639e-37	3.2287792856354294e-12	1.472228705368894e-14	0.0013315667571857158	1.4518903184588677e-23	3.43873351447223e-12	4.401861384448645e-16	9.256934766223656e-16	1.9287261648849295e-20
27200000	0.004334216616450953	1.5298425288300535e-49	-7.975960565288742e-37	3.2287792856354294e-12	1.472228705368894e-14	0.0013315667571857158	1.4518903184409472e-23	3.43873351447223e-12	4.401861384448645e-16	9.256934766223656e-16	1.9287261648849295e-20
27300000	0.004334216616450953	1.5298425288300535e-49	-8.006414214721627e-37	3.2287792856354294e-12	1.472228705368894e-14	0.0013315667571857158	1.4518903184201857e-23	3.43873351447223e-12	4.401861384448645e-16	9.256934766223656e-16	1.9287261648849295e-20
27400000	0.004334216616450953	1.5298425288300535e-49	-8.036867864149487e-37	3.2287792856354294e-12	1.472228705368894e-14	0.0013315667571857158	1.4518903183966878e-23	3.43873351447223e-12	4.401861384448645e-16	9.256934766223656e-16	1.9287261648849295e-20
27500000	0.004334216616450953	1.5298425288300535e-49	-8.06732151357251e-37	3.2287792856354294e-12	1.472228705368894e-14	0.0013315667571857158	1.4518903183705578e-23	3.43873351447223e-12	4.401861384448645e-16	9.256934766223656e-16	1.9287261648849295e-20
27600000	0.004334216616450953	1.5298425288300535e-49	-8.097775162990892e-37	3.2287792856354294e-12	1.472228705368894e-14	0.0013315667571857158	1.4518903183418998e-23	3.43873351447223e-12	4.401861384448645e-16	9.256934766223656e-16	1.9287261648849295e-20
27700000	0.004334216616450953	1.5298425288300535e-49	-8.128228812404822e-37	3.2287792856354294e-12	1.472228705368894e-14	0.0013315667571857158	1.4518903183108188e-23	3.43873351447223e-12	4.401861384448645e-16	9.256934766223656e-16	1.9287261648849295e-20
27800000	0.004334216616450953	1.5298425288300535e-49	-8.158682461814494e-37	3.2287792856354294e-12	1.472228705368894e-14	0.0013315667571857158	1.451890318277419e-23	3.43873351447223e-12	4.401861384448645e-16	9.256934766223656e-16	1.9287261648849295e-20
27900000	0.004334216616450953	1.5298425288300535e-49	-8.189136111220098e-37	3.2287792856354294e-12	1.472228705368894e-14	0.0013315667571857158	1.4518903182418047e-23	3.43873351447223e-12	4.401861384448645e-16	9.256934766223656e-16	1.9287261648849295e-20
28000000	0.004334216616450953	1.5298425288300535e-49	-8.219589760621827e-37	3.2287792856354294e-12	1.472228705368894e-14	0.0013315667571857158	1.4518903182040804e-23	3.43873351447223e-12	4.401861384448645e-16	9.256934766223656e-16	1.9287261648849295e-20
28100000	0.004334216616450953	1.5298425288300535e-49	-8.250043410019872e-37	3.2287792856354294e-12	1.472228705368894e-14	0.0013315667571857158	1.4518903181643508e-23	3.43873351447223e-12	4.401861384448645e-16	9.256934766223656e-16	1.9287261648849295e-20
28200000	0.004334216616450953	1.5298425288300535e-49	-8.280497059414426e-37	3.2287792856354294e-12	1.472228705368894e-14	0.0013315667571857158	1.45189031812272e-23	3.43873351447223e-12	4.401861384448645e-16	9.256934766223656e-16	1.9287261648849295e-20
28300000	0.004334216616450953	1.5298425288300535e-49	-8.310950708805679e-37	3.2287792856354294e-12	1.472228705368894e-14	0.0013315667571857158	1.4518903180792926e-23	3.43873351447223e-12	4.401861384448645e-16	9.256934766223656e-16	1.9287261648849295e-20
28400000	0.004334216616450953	1.5298425288300535e-49	-8.341404358193823e-37	3.2287792856354294e-12	1.472228705368894e-14	0.0013315667571857158	1.451890318034173e-23	3.43873351447223e-12	4.401861384448645e-16	9.256934766223656e-16	1.9287261648849295e-20
28500000	0.004334216616450953	1.5298425288300535e-49	-8.371858007579052e-37	3.2287792856354294e-12	1.472228705368894e-14	0.0013315667571857158	1.451890317987466e-23	3.43873351447223e-12	4.401861384448645e-16	9.256934766223656e-16	1.9287261648849295e-20
28600000	0.004334216616450953	1.5298425288300535e-49	-8.402311656961557e-37	3.2287792856354294e-12	1.472228705368894e-14	0.0013315667571857158	1.451890317939275e-23	3.43873351447223e-12	4.401861384448645e-16	9.256934766223656e-16	1.9287261648849295e-20
28700000	0.004334216616450953	1.5298425288300535e-49	-8.432765306341528e-37	3.2287792856354294e-12	1.472228705368894e-14	0.0013315667571857158	1.4518903178897056e-23	3.43873351447223e-12	4.401861384448645e-16	9.256934766223656e-16	1.9287261648849295e-20
28800000	0.004334216616450953	1.5298425288300535e-49	-8.46321895571916e-37	3.2287792856354294e-12	1.472228705368894e-14	0.0013315667571857158	1.4518903178388617e-23	3.43873351447223e-12	4.401861384448645e-16	9.256934766223656e-16	1.9287261648849295e-20
28900000	0.004334216616450953	1.5298425288300535e-49	-8.49367260509464e-37	3.2287792856354294e-12	1.472228705368894e-14	0.0013315667571857158	1.4518903177868475e-23	3.43873351447223e-12	4.401861384448645e-16	9.256934766223656e-16	1.9287261648849295e-20
29000000	0.004334216616450953	1.5298425288300535e-49	-8.524126254468166e-37	3.2287792856354294e-12	1.472228705368894e-14	0.0013315667571857158	1.451890317733768e-23	3.43873351447223e-12	4.401861384448645e-16	9.256934766223656e-16	1.9287261648849295e-20
29100000	0.004334216616450953	1.5298425288300535e-49	-8.554579903839925e-37	3.2287792856354294e-12	1.472228705368894e-14	0.0013315667571857158	1.4518903176797274e-23	3.43873351447223e-12	4.401861384448645e-16	9.256934766223658e-16	1.9287261648849295e-20
29200000	0.004334216616450953	1.5298425288300535e-49	-8.58503355321011e-37	3.2287792856354294e-12	1.472228705368894e-14	0.0013315667571857158	1.45189031762483e-23	3.43873351447223e-12	4.401861384448645e-16	9.256934766223658e-16	1.9287261648849295e-20
29300000	0.004334216616450953	1.5298425288300535e-49	-8.615487202578915e-37	3.2287792856354294e-12	1.472228705368894e-14	0.0013315667571857158	1.4518903175691804e-23	3.43873351447223e-12	4.401861384448645e-16	9.256934766223658e-16	1.9287261648849295e-20
29400000	0.004334216616450953	1.5298425288300535e-49	-8.645940851946529e-37	3.2287792856354294e-12	1.472228705368894e-14	0.0013315667571857158	1.4518903175128827e-23	3.43873351447223e-12	4.401861384448645e-16	9.256934766223658e-16	1.9287261648849295e-20
29500000	0.004334216616450953	1.5298425288300535e-49	-8.676394501313144e-37	3.2287792856354294e-12	1.472228705368894e-14	0.0013315667571857158	1.451890317456042e-23	3.43873351447223e-12	4.401861384448645e-16	9.256934766223658e-16	1.9287261648849295e-20
29600000	0.004334216616450953	1.5298425288300535e-49	-8.706848150678954e-37	3.2287792856354294e-12	1.472228705368894e-14	0.0013315667571857158	1.4518903173987622e-23	3.43873351447223e-12	4.401861384448645e-16	9.256934766223658e-16	1.9287261648849295e-20
29700000	0.004334216616450953	1.5298425288300535e-49	-8.73730180004415e-37	3.2287792856354294e-12	1.472228705368894e-14	0.0013315667571857158	1.451890317341148e-23	3.43873351447223e-12	4.401861384448645e-16	9.256934766223658e-16	1.9287261648849295e-20
29800000	0.004334216616450953	1.5298425288300535e-49	-8.767755449408922e-37	3.2287792856354294e-12	1.472228705368894e-14	0.0013315667571857158	1.4518903172833034e-23	3.43873351447223e-12	4.401861384448645e-16	9.256934766223658e-16	1.9287261648849295e-20
29900000	0.004334216616450953	1.5298425288300535e-49	-8.798209098773464e-37	3.2287792856354294e-12	1.472228705368894e-14	0.0013315667571857158	1.4518903172253336e-23	3.43873351447223e-12	4.401861384448645e-16	9.256934766223658e-16	1.9287261648849295e-20
30000000	0.004334216616450953	1.5298425288300535e-49	-8.828662748137968e-37	3.2287792856354294e-12	1.472228705368894e-14	0.0013315667571857158	1.4518903171673423e-23	3.43873351447223e-12	4.401861384448645e-16	9.256934766223658e-16	1.9287261648849295e-20
30100000	0.004334216616450953	1.5298425288300535e-49	-8.859116397502623e-37	3.2287792856354294e-12	1.472228705368894e-14	0.0013315667571857158	1.4518903171094342e-23	3.43873351447223e-12	4.401861384448645e-16	9.256934766223658e-16	1.9287261648849295e-20
30200000	0.004334216616450953	1.5298425288300535e-49	-8.889570046867623e-37	3.2287792856354294e-12	1.472228705368894e-14	0.0013315667571857158	1.451890317051714e-23	3.43873351447223e-12	4.401861384448645e-16	9.256934766223658e-16	1.9287261648849295e-20
30300000	0.004334216616450953	1.5298425288300535e-49	-8.920023696233161e-37	3.2287792856354294e-12	1.472228705368894e-14	0.0013315667571857158	1.4518903169942857e-23	3.43873351447223e-12	4.401861384448645e-16	9.256934766223658e-16	1.9287261648849295e-20
30400000	0.004334216616450953	1.5298425288300535e-49	-8.950477345599427e-37	3.2287792856354294e-12	1.472228705368894e-14	0.0013315667571857158	1.4518903169372543e-23	3.43873351447223e-12	4.401861384448645e-16	9.256934766223658e-16	1.9287261648849295e-20
30500000	0.004334216616450953	1.5298425288300535e-49	-8.980930994966612e-37	3.2287792856354294e-12	1.472228705368894e-14	0.0013315667571857158	1.4518903168807236e-23	3.43873351447223e-12	4.401861384448645e-16	9.256934766223658e-16	1.9287261648849295e-20
30600000	0.004334216616450953	1.5298425288300535e-49	-9.01138464433491e-37	3.2287792856354294e-12	1.472228705368894e-14	0.0013315667571857158	1.4518903168247983e-23	3.43873351447223e-12	4.401861384448645e-16	9.256934766223658e-16	1.9287261648849295e-20
30700000	0.004334216616450953	1.5298425288300535e-49	-9.041838293704511e-37	3.2287792856354294e-12	1.472228705368894e-14	0.0013315667571857158	1.451890316769583e-23	3.43873351447223e-12	4.401861384448645e-16	9.256934766223658e-16	1.9287261648849295e-20
30800000	0.004334216616450953	1.5298425288300535e-49	-9.07229194307561e-37	3.2287792856354294e-12	1.472228705368894e-14	0.0013315667571857158	1.451890316715182e-23	3.43873351447223e-12	4.401861384448645e-16	9.256934766223658e-16	1.9287261648849295e-20
30900000	0.004334216616450953	1.5298425288300535e-49	-9.102745592448394e-37	3.2287792856354294e-12	1.472228705368894e-14	0.0013315667571857158	1.4518903166616996e-23	3.43873351447223e-12	4.401861384448645e-16	9.256934766223658e-16	1.9287261648849295e-20
31000000	0.004334216616450953	1.5298425288300535e-49	-9.133199241823058e-37	3.2287792856354294e-12	1.472228705368894e-14	0.0013315667571857158	1.4518903166092405e-23	3.43873351447223e-12	4.401861384448645e-16	9.256934766223658e-16	1.9287261648849295e-20
31100000	0.004334216616450953	1.5298425288300535e-49	-9.163652891199794e-37	3.2287792856354294e-12	1.472228705368894e-14	0.0013315667571857158	1.4518903165579087e-23	3.43873351447223e-12	4.401861384448645e-16	9.256934766223658e-16	1.9287261648849295e-20
31200000	0.004334216616450953	1.5298425288300535e-49	-9.194106540578791e-37	3.2287792856354294e-12	1.472228705368894e-14	0.0013315667571857158	1.4518903165078095e-23	3.43873351447223e-12	4.401861384448645e-16	9.256934766223658e-16	1.9287261648849295e-20
31300000	0.004334216616450953	1.5298425288300535e-49	-9.224560189960245e-37	3.2287792856354294e-12	1.472228705368894e-14	0.0013315667571857158	1.4518903164590464e-23	3.43873351447223e-12	4.401861384448645e-16	9.256934766223658e-16	1.9287261648849295e-20
31400000	0.004334216616450953	1.5298425288300535e-49	-9.255013839344345e-37	3.2287792856354294e-12	1.472228705368894e-14	0.0013315667571857158	1.4518903164117243e-23	3.43873351447223e-12	4.401861384448645e-16	9.256934766223658e-16	1.9287261648849295e-20
31500000	0.004334216616450953	1.5298425288300535e-49	-9.285467488731283e-37	3.2287792856354294e-12	1.472228705368894e-14	0.0013315667571857158	1.4518903163659476e-23	3.43873351447223e-12	4.401861384448645e-16	9.256934766223658e-16	1.9287261648849295e-20
31600000	0.004334216616450953	1.5298425288300535e-49	-9.315921138121252e-37	3.2287792856354294e-12	1.472228705368894e-14	0.0013315667571857158	1.4518903163218207e-23	3.43873351447223e-12	4.401861384448645e-16	9.256934766223658e-16	1.9287261648849295e-20
31700000	0.004334216616450953	1.5298425288300535e-49	-9.34637478751444e-37	3.2287792856354294e-12	1.472228705368894e-14	0.0013315667571857158	1.451890316279448e-23	3.43873351447223e-12	4.401861384448645e-16	9.256934766223658e-16	1.9287261648849295e-20
31800000	0.004334216616450953	1.5298425288300535e-49	-9.376828436911046e-37	3.2287792856354294e-12	1.472228705368894e-14	0.0013315667571857158	1.451890316238934e-23	3.43873351447223e-12	4.401861384448645e-16	9.256934766223658e-16	1.9287261648849295e-20
31900000	0.004334216616450953	1.5298425288300535e-49	-9.407282086311256e-37	3.2287792856354294e-12	1.472228705368894e-14	0.0013315667571857158	1.451890316200383e-23	3.43873351447223e-12	4.401861384448645e-16	9.256934766223658e-16	1.9287261648849295e-20
32000000	0.004334216616450953	1.5298425288300535e-49	-9.437735735715263e-37	3.2287792856354294e-12	1.472228705368894e-14	0.0013315667571857158	1.4518903161638998e-23	3.43873351447223e-12	4.401861384448645e-16	9.256934766223658e-16	1.9287261648849295e-20
32100000	0.004334216616450953	1.5298425288300535e-49	-9.468189385123261e-37	3.2287792856354294e-12	1.472228705368894e-14	0.0013315667571857158	1.4518903161295883e-23	3.43873351447223e-12	4.401861384448645e-16	9.256934766223658e-16	1.9287261648849295e-20
32200000	0.004334216616450953	1.5298425288300535e-49	-9.49864303453544e-37	3.2287792856354294e-12	1.472228705368894e-14	0.0013315667571857158	1.4518903160975534e-23	3.43873351447223e-12	4.401861384448645e-16	9.256934766223658e-16	1.9287261648849295e-20
32300000	0.004334216616450953	1.5298425288300535e-49	-9.529096683951991e-37	3.2287792856354294e-12	1.472228705368894e-14	0.0013315667571857158	1.4518903160678992e-23	3.43873351447223e-12	4.401861384448645e-16	9.256934766223658e-16	1.9287261648849295e-20
32400000	0.004334216616450953	1.5298425288300535e-49	-9.559550333373107e-37	3.2287792856354294e-12	1.472228705368894e-14	0.0013315667571857158	1.4518903160407303e-23	3.43873351447223e-12	4.401861384448645e-16	9.256934766223658e-16	1.9287261648849295e-20
32500000	0.004334216616450953	1.5298425288300535e-49	-9.590003982798981e-37	3.2287792856354294e-12	1.472228705368894e-14	0.0013315667571857158	1.4518903160161513e-23	3.43873351447223e-12	4.401861384448645e-16	9.256934766223658e-16	1.9287261648849295e-20
32600000	0.004334216616450953	1.5298425288300535e-49	-9.620457632229803e-37	3.2287792856354294e-12	1.472228705368894e-14	0.0013315667571857158	1.4518903159942665e-23	3.43873351447223e-12	4.401861384448645e-16	9.256934766223658e-16	1.9287261648849295e-20
32700000	0.004334216616450953	1.5298425288300535e-49	-9.650911281665764e-37	3.2287792856354294e-12	1.472228705368894e-14	0.0013315667571857158	1.4518903159751803e-23	3.43873351447223e-12	4.401861384448645e-16	9.256934766223658e-16	1.9287261648849295e-20
32800000	0.004334216616450953	1.5298425288300535e-49	-9.681364931107058e-37	3.2287792856354294e-12	1.472228705368894e-14	0.0013315667571857158	1.451890315958997e-23	3.43873351447223e-12	4.401861384448645e-16	9.256934766223658e-16	1.9287261648849295e-20
32900000	0.004334216616450953	1.5298425288300535e-49	-9.711818580553876e-37	3.2287792856354294e-12	1.472228705368894e-14	0.0013315667571857158	1.4518903159458212e-23	3.43873351447223e-12	4.401861384448645e-16	9.256934766223658e-16	1.9287261648849295e-20
33000000	0.004334216616450953	1.5298425288300535e-49	-9.742272230006411e-37	3.2287792856354294e-12	1.472228705368894e-14	0.0013315667571857158	1.4518903159357575e-23	3.43873351447223e-12	4.401861384448645e-16	9.256934766223658e-16	1.9287261648849295e-20
33100000	0.004334216616450953	1.5298425288300535e-49	-9.772725879464852e-37	3.2287792856354294e-12	1.472228705368894e-14	0.0013315667571857158	1.45189031592891e-23	3.43873351447223e-12	4.401861384448645e-16	9.256934766223658e-16	1.9287261648849295e-20
33200000	0.004334216616450953	1.5298425288300535e-49	-9.803179528929392e-37	3.2287792856354294e-12	1.472228705368894e-14	0.0013315667571857158	1.4518903159253832e-23	3.43873351447223e-12	4.401861384448645e-16	9.256934766223658e-16	1.9287261648849295e-20
33300000	0.004334216616450953	1.5298425288300535e-49	-9.833633178398164e-37	3.2287792856354294e-12	1.472228705368894e-14	0.0013315667571857158	1.4518903159249056e-23	3.43873351447223e-12	4.401861384448645e-16	9.256934766223658e-16	1.9287261648849295e-20
33400000	0.004334216616450953	1.5298425288300535e-49	-9.864086827856993e-37	3.2287792856354294e-12	1.472228705368894e-14	0.0013315667571857158	1.4518903159249253e-23	3.43873351447223e-12	4.401861384448645e-16	9.256934766223658e-16	1.9287261648849295e-20
33500000	0.004334216616450953	1.5298425288300535e-49	-9.894540477303315e-37	3.2287792856354294e-12	1.472228705368894e-14	0.0013315667571857158	1.4518903159249444e-23	3.43873351447223e-12	4.401861384448645e-16	9.256934766223658e-16	1.9287261648849295e-20
33600000	0.004334216616450953	1.5298425288300535e-49	-9.924994126737322e-37	3.2287792856354294e-12	1.472228705368894e-14	0.0013315667571857158	1.4518903159249623e-23	3.43873351447223e-12	4.401861384448645e-16	9.256934766223658e-16	1.9287261648849295e-20
33700000	0.004334216616450953	1.5298425288300535e-49	-9.955447776159203e-37	3.2287792856354294e-12	1.472228705368894e-14	0.0013315667571857158	1.4518903159249797e-23	3.43873351447223e-12	4.401861384448645e-16	9.256934766223658e-16	1.9287261648849295e-20
33800000	0.004334216616450953	1.5298425288300535e-49	-9.985901425569154e-37	3.2287792856354294e-12	1.472228705368894e-14	0.0013315667571857158	1.4518903159249964e-23	3.43873351447223e-12	4.401861384448645e-16	9.256934766223658e-16	1.9287261648849295e-20
33900000	0.004334216616450953	1.5298425288300535e-49	-1.0016355074967363e-36	3.2287792856354294e-12	1.472228705368894e-14	0.0013315667571857158	1.4518903159250123e-23	3.43873351447223e-12	4.401861384448645e-16	9.256934766223658e-16	1.9287261648849295e-20
34000000	0.004334216616450953	1.5298425288300535e-49	-1.0046808724354024e-36	3.2287792856354294e-12	1.472228705368894e-14	0.0013315667571857158	1.4518903159250273e-23	3.43873351447223e-12	4.401861384448645e-16	9.256934766223658e-16	1.9287261648849295e-20
34100000	0.004334216616450953	1.5298425288300535e-49	-1.0077262373729329e-36	3.2287792856354294e-12	1.472228705368894e-14	0.0013315667571857158	1.4518903159250417e-23	3.43873351447223e-12	4.401861384448645e-16	9.256934766223658e-16	1.9287261648849295e-20
34200000	0.004334216616450953	1.5298425288300535e-49	-1.0107716023093468e-36	3.2287792856354294e-12	1.472228705368894e-14	0.0013315667571857158	1.4518903159250552e-23	3.43873351447223e-12	4.401861384448645e-16	9.256934766223658e-16	1.9287261648849295e-20
34300000	0.004334216616450953	1.5298425288300535e-49	-1.0138169672446636e-36	3.2287792856354294e-12	1.472228705368894e-14	0.0013315667571857158	1.4518903159250684e-23	3.43873351447223e-12	4.401861384448645e-16	9.256934766223658e-16	1.9287261648849295e-20
34400000	0.004334216616450953	1.5298425288300535e-49	-1.0168623321789021e-36	3.2287792856354294e-12	1.472228705368894e-14	0.0013315667571857158	1.4518903159250805e-23	3.43873351447223e-12	4.401861384448645e-16	9.256934766223658e-16	1.9287261648849295e-20
34500000	0.004334216616450953	1.5298425288300535e-49	-1.0199076971120817e-36	3.2287792856354294e-12	1.472228705368894e-14	0.0013315667571857158	1.4518903159250922e-23	3.43873351447223e-12	4.401861384448645e-16	9.256934766223658e-16	1.9287261648849295e-20
34600000	0.004334216616450953	1.5298425288300535e-49	-1.0229530620442216e-36	3.2287792856354294e-12	1.472228705368894e-14	0.0013315667571857158	1.451890315925103e-23	3.43873351447223e-12	4.401861384448645e-16	9.256934766223658e-16	1.9287261648849295e-20
34700000	0.004334216616450953	1.5298425288300535e-49	-1.025998426975341e-36	3.2287792856354294e-12	1.472228705368894e-14	0.0013315667571857158	1.4518903159251134e-23	3.43873351447223e-12	4.401861384448645e-16	9.256934766223658e-16	1.9287261648849295e-20
34800000	0.004334216616450953	1.5298425288300535e-49	-1.0290437919054587e-36	3.2287792856354294e-12	1.472228705368894e-14	0.0013315667571857158	1.4518903159251228e-23	3.43873351447223e-12	4.401861384448645e-16	9.256934766223658e-16	1.9287261648849295e-20
34900000	0.004334216616450953	1.5298425288300535e-49	-1.0320891568345945e-36	3.2287792856354294e-12	1.472228705368894e-14	0.0013315667571857158	1.451890315925132e-23	3.43873351447223e-12	4.401861384448645e-16	9.256934766223658e-16	1.9287261648849295e-20
35000000	0.004334216616450953	1.5298425288300535e-49	-1.0351345217627672e-36	3.2287792856354294e-12	1.472228705368894e-14	0.0013315667571857158	1.45189031592514e-23	3.43873351447223e-12	4.401861384448645e-16	9.256934766223658e-16	1.9287261648849295e-20
35100000	0.004334216616450953	1.5298425288300535e-49	-1.038179886689996e-36	3.2287792856354294e-12	1.472228705368894e-14	0.0013315667571857158	1.451890315925148e-23	3.43873351447223e-12	4.401861384448645e-16	9.256934766223658e-16	1.9287261648849295e-20
35200000	0.004334216616450953	1.5298425288300535e-49	-1.0412252516163e-36	3.2287792856354294e-12	1.472228705368894e-14	0.0013315667571857158	1.451890315925155e-23	3.43873351447223e-12	4.401861384448645e-16	9.256934766223658e-16	1.9287261648849295e-20
35300000	0.004334216616450953	1.5298425288300535e-49	-1.0442706165416987e-36	3.2287792856354294e-12	1.472228705368894e-14	0.0013315667571857158	1.451890315925162e-23	3.43873351447223e-12	4.401861384448645e-16	9.256934766223658e-16	1.9287261648849295e-20
35400000	0.004334216616450953	1.5298425288300535e-49	-1.0473159814662112e-36	3.2287792856354294e-12	1.472228705368894e-14	0.0013315667571857158	1.4518903159251678e-23	3.43873351447223e-12	4.401861384448645e-16	9.256934766223658e-16	1.9287261648849295e-20
35500000	0.004334216616450953	1.5298425288300535e-49	-1.0503613463898565e-36	3.2287792856354294e-12	1.472228705368894e-14	0.0013315667571857158	1.4518903159251733e-23	3.43873351447223e-12	4.401861384448645e-16	9.256934766223658e-16	1.9287261648849295e-20
35600000	0.004334216616450953	1.5298425288300535e-49	-1.0534067113126539e-36	3.2287792856354294e-12	1.472228705368894e-14	0.0013315667571857158	1.451890315925178e-23	3.43873351447223e-12	4.401861384448645e-16	9.256934766223658e-16	1.9287261648849295e-20
35700000	0.004334216616450953	1.5298425288300535e-49	-1.0564520762346225e-36	3.2287792856354294e-12	1.472228705368894e-14	0.0013315667571857158	1.4518903159251825e-23	3.43873351447223e-12	4.401861384448645e-16	9.256934766223658e-16	1.9287261648849295e-20
35800000	0.004334216616450953	1.5298425288300535e-49	-1.0594974411557815e-36	3.2287792856354294e-12	1.472228705368894e-14	0.0013315667571857158	1.4518903159251866e-23	3.43873351447223e-12	4.401861384448645e-16	9.256934766223658e-16	1.9287261648849295e-20
35900000	0.004334216616450953	1.5298425288300535e-49	-1.0625428060761504e-36	3.2287792856354294e-12	1.472228705368894e-14	0.0013315667571857158	1.4518903159251898e-23	3.43873351447223e-12	4.401861384448645e-16	9.256934766223658e-16	1.9287261648849295e-20
36000000	0.004334216616450953	1.5298425288300535e-49	-1.0655881709957478e-36	3.2287792856354294e-12	1.472228705368894e-14	0.0013315667571857158	1.4518903159251927e-23	3.43873351447223e-12	4.401861384448645e-16	9.256934766223658e-16	1.9287261648849295e-20
36100000	0.004334216616450953	1.5298425288300535e-49	-1.0686335359145932e-36	3.2287792856354294e-12	1.472228705368894e-14	0.0013315667571857158	1.451890315925195e-23	3.43873351447223e-12	4.401861384448645e-16	9.256934766223658e-16	1.9287261648849295e-20
36200000	0.004334216616450953	1.5298425288300535e-49	-1.0716789008327058e-36	3.2287792856354294e-12	1.472228705368894e-14	0.0013315667571857158	1.4518903159251969e-23	3.43873351447223e-12	4.401861384448645e-16	9.256934766223658e-16	1.9287261648849295e-20
36300000	0.004334216616450953	1.5298425288300535e-49	-1.0747242657501049e-36	3.2287792856354294e-12	1.472228705368894e-14	0.0013315667571857158	1.4518903159251983e-23	3.43873351447223e-12	4.401861384448645e-16	9.256934766223658e-16	1.9287261648849295e-20
36400000	0.004334216616450953	1.5298425288300535e-49	-1.0777696306668094e-36	3.2287792856354294e-12	1.472228705368894e-14	0.0013315667571857158	1.4518903159251995e-23	3.43873351447223e-12	4.401861384448645e-16	9.256934766223658e-16	1.9287261648849295e-20
36500000	0.004334216616450953	1.5298425288300535e-49	-1.0808149955828387e-36	3.2287792856354294e-12	1.472228705368894e-14	0.0013315667571857158	1.4518903159252e-23	3.43873351447223e-12	4.401861384448645e-16	9.256934766223658e-16	1.9287261648849295e-20
36600000	0.004334216616450953	1.5298425288300535e-49	-1.0838603604982118e-36	3.2287792856354294e-12	1.472228705368894e-14	0.0013315667571857158	1.4518903159252e-23	3.43873351447223e-12	4.401861384448645e-16	9.256934766223658e-16	1.9287261648849295e-20
36700000	0.004334216616450953	1.5298425288300535e-49	-1.0869057254129481e-36	3.2287792856354294e-12	1.472228705368894e-14	0.0013315667571857158	1.4518903159251998e-23	3.43873351447223e-12	4.401861384448645e-16	9.256934766223658e-16	1.9287261648849295e-20
36800000	0.004334216616450953	1.5298425288300535e-49	-1.0899510903270665e-36	3.2287792856354294e-12	1.472228705368894e-14	0.0013315667571857158	1.4518903159251992e-23	3.43873351447223e-12	4.401861384448645e-16	9.256934766223658e-16	1.9287261648849295e-20
36900000	0.004334216616450953	1.5298425288300535e-49	-1.0929964552405864e-36	3.2287792856354294e-12	1.472228705368894e-14	0.0013315667571857158	1.4518903159251983e-23	3.43873351447223e-12	4.401861384448645e-16	9.256934766223658e-16	1.9287261648849295e-20
37000000	0.004334216616450953	1.5298425288300535e-49	-1.096041820153527e-36	3.2287792856354294e-12	1.472228705368894e-14	0.0013315667571857158	1.4518903159251969e-23	3.43873351447223e-12	4.401861384448645e-16	9.256934766223658e-16	1.9287261648849295e-20
37100000	0.004334216616450953	1.5298425288300535e-49	-1.0990871850659074e-36	3.2287792856354294e-12	1.472228705368894e-14	0.0013315667571857158	1.451890315925195e-23	3.43873351447223e-12	4.401861384448645e-16	9.256934766223658e-16	1.9287261648849295e-20
37200000	0.004334216616450953	1.5298425288300535e-49	-1.1021325499777466e-36	3.2287792856354294e-12	1.472228705368894e-14	0.0013315667571857158	1.451890315925193e-23	3.43873351447223e-12	4.401861384448645e-16	9.256934766223658e-16	1.9287261648849295e-20
37300000	0.004334216616450953	1.5298425288300535e-49	-1.1051779148890643e-36	3.2287792856354294e-12	1.472228705368894e-14	0.0013315667571857158	1.4518903159251904e-23	3.43873351447223e-12	4.401861384448645e-16	9.256934766223658e-16	1.9287261648849295e-20
37400000	0.004334216616450953	1.5298425288300535e-49	-1.1082232797998792e-36	3.2287792856354294e-12	1.472228705368894e-14	0.0013315667571857158	1.4518903159251877e-23	3.43873351447223e-12	4.401861384448645e-16	9.256934766223658e-16	1.9287261648849295e-20
37500000	0.004334216616450953	1.5298425288300535e-49	-1.1112686447102107e-36	3.2287792856354294e-12	1.472228705368894e-14	0.0013315667571857158	1.4518903159251845e-23	3.43873351447223e-12	4.401861384448645e-16	9.256934766223658e-16	1.9287261648849295e-20
37600000	0.004334216616450953	1.5298425288300535e-49	-1.1143140096200777e-36	3.2287792856354294e-12	1.472228705368894e-14	0.0013315667571857158	1.4518903159251813e-23	3.43873351447223e-12	4.401861384448645e-16	9.256934766223658e-16	1.9287261648849295e-20
37700000	0.004334216616450953	1.5298425288300535e-49	-1.1173593745294997e-36	3.2287792856354294e-12	1.472228705368894e-14	0.0013315667571857158	1.4518903159251777e-23	3.43873351447223e-12	4.401861384448645e-16	9.256934766223658e-16	1.9287261648849295e-20
37800000	0.004334216616450953	1.5298425288300535e-49	-1.120404739438496e-36	3.2287792856354294e-12	1.472228705368894e-14	0.0013315667571857158	1.4518903159251736e-23	3.43873351447223e-12	4.401861384448645e-16	9.256934766223658e-16	1.9287261648849295e-20
37900000	0.004334216616450953	1.5298425288300535e-49	-1.1234501043470854e-36	3.2287792856354294e-12	1.472228705368894e-14	0.0013315667571857158	1.4518903159251695e-23	3.43873351447223e-12	4.401861384448645e-16	9.256934766223658e-16	1.9287261648849295e-20
38000000	0.004334216616450953	1.5298425288300535e-49	-1.1264954692552874e-36	3.2287792856354294e-12	1.472228705368894e-14	0.0013315667571857158	1.451890315925165e-23	3.43873351447223e-12	4.401861384448645e-16	9.256934766223658e-16	1.9287261648849295e-20
38100000	0.004334216616450953	1.5298425288300535e-49	-1.129540834163121e-36	3.2287792856354294e-12	1.472228705368894e-14	0.0013315667571857158	1.4518903159251604e-23	3.43873351447223e-12	4.401861384448645e-16	9.256934766223658e-16	1.9287261648849295e-20
38200000	0.004334216616450953	1.5298425288300535e-49	-1.1325861990706052e-36	3.2287792856354294e-12	1.472228705368894e-14	0.0013315667571857158	1.4518903159251554e-23	3.43873351447223e-12	4.401861384448645e-16	9.256934766223658e-16	1.9287261648849295e-20
38300000	0.004334216616450953	1.5298425288300535e-49	-1.1356315639777596e-36	3.2287792856354294e-12	1.472228705368894e-14	0.0013315667571857158	1.4518903159251504e-23	3.43873351447223e-12	4.401861384448645e-16	9.256934766223658e-16	1.9287261648849295e-20
38400000	0.004334216616450953	1.5298425288300535e-49	-1.138676928884603e-36	3.2287792856354294e-12	1.472228705368894e-14	0.0013315667571857158	1.451890315925145e-23	3.43873351447223e-12	4.401861384448645e-16	9.256934766223658e-16	1.9287261648849295e-20
38500000	0.004334216616450953	1.5298425288300535e-49	-1.141722293791155e-36	3.2287792856354294e-12	1.472228705368894e-14	0.0013315667571857158	1.4518903159251395e-23	3.43873351447223e-12	4.401861384448645e-16	9.256934766223658e-16	1.9287261648849295e-20
38600000	0.004334216616450953	1.5298425288300535e-49	-1.1447676586974344e-36	3.2287792856354294e-12	1.472228705368894e-14	0.0013315667571857158	1.451890315925134e-23	3.43873351447223e-12	4.401861384448645e-16	9.256934766223658e-16	1.9287261648849295e-20
38700000	0.004334216616450953	1.5298425288300535e-49	-1.1478130236034605e-36	3.2287792856354294e-12	1.472228705368894e-14	0.0013315667571857158	1.451890315925128e-23	3.43873351447223e-12	4.401861384448645e-16	9.256934766223658e-16	1.9287261648849295e-20
38800000	0.004334216616450953	1.5298425288300535e-49	-1.1508583885092528e-36	3.2287792856354294e-12	1.472228705368894e-14	0.0013315667571857158	1.451890315925122e-23	3.43873351447223e-12	4.401861384448645e-16	9.256934766223658e-16	1.9287261648849295e-20
38900000	0.004334216616450953	1.5298425288300535e-49	-1.1539037534148299e-36	3.2287792856354294e-12	1.472228705368894e-14	0.0013315667571857158	1.451890315925116e-23	3.43873351447223e-12	4.401861384448645e-16	9.256934766223658e-16	1.9287261648849295e-20
39000000	0.004334216616450953	1.5298425288300535e-49	-1.1569491183202114e-36	3.2287792856354294e-12	1.472228705368894e-14	0.0013315667571857158	1.4518903159251096e-23	3.43873351447223e-12	4.401861384448645e-16	9.256934766223658e-16	1.9287261648849295e-20
39100000	0.004334216616450953	1.5298425288300535e-49	-1.1599944832254163e-36	3.2287792856354294e-12	1.472228705368894e-14	0.0013315667571857158	1.4518903159251034e-23	3.43873351447223e-12	4.401861384448645e-16	9.256934766223658e-16	1.9287261648849295e-20
39200000	0.004334216616450953	1.5298425288300535e-49	-1.163039848130464e-36	3.2287792856354294e-12	1.472228705368894e-14	0.0013315667571857158	1.451890315925097e-23	3.43873351447223e-12	4.401861384448645e-16	9.256934766223658e-16	1.9287261648849295e-20
39300000	0.004334216616450953	1.5298425288300535e-49	-1.1660852130353734e-36	3.2287792856354294e-12	1.472228705368894e-14	0.0013315667571857158	1.4518903159250902e-23	3.43873351447223e-12	4.401861384448645e-16	9.256934766223658e-16	1.9287261648849295e-20
39400000	0.004334216616450953	1.5298425288300535e-49	-1.1691305779401639e-36	3.2287792856354294e-12	1.472228705368894e-14	0.0013315667571857158	1.4518903159250837e-23	3.43873351447223e-12	4.401861384448645e-16	9.256934766223658e-16	1.9287261648849295e-20
39500000	0.004334216616450953	1.5298425288300535e-49	-1.1721759428448545e-36	3.2287792856354294e-12	1.472228705368894e-14	0.0013315667571857158	1.451890315925077e-23	3.43873351447223e-12	4.401861384448645e-16	9.256934766223658e-16	1.9287261648849295e-20
39600000	0.004334216616450953	1.5298425288300535e-49	-1.1752213077494643e-36	3.2287792856354294e-12	1.472228705368894e-14	0.0013315667571857158	1.4518903159250702e-23	3.43873351447223e-12	4.401861384448645e-16	9.256934766223658e-16	1.9287261648849295e-20
39700000	0.004334216616450953	1.5298425288300535e-49	-1.178266672654013e-36	3.2287792856354294e-12	1.472228705368894e-14	0.0013315667571857158	1.4518903159250634e-23	3.43873351447223e-12	4.401861384448645e-16	9.256934766223658e-16	1.9287261648849295e-20
39800000	0.004334216616450953	1.5298425288300535e-49	-1.1813120375585192e-36	3.2287792856354294e-12	1.472228705368894e-14	0.0013315667571857158	1.4518903159250567e-23	3.43873351447223e-12	4.401861384448645e-16	9.256934766223658e-16	1.9287261648849295e-20
39900000	0.004334216616450953	1.5298425288300535e-49	-1.1843574024630025e-36	3.2287792856354294e-12	1.472228705368894e-14	0.0013315667571857158	1.4518903159250496e-23	3.43873351447223e-12	4.401861384448645e-16	9.256934766223658e-16	1.9287261648849295e-20
40000000	0.004334216616450953	1.5298425288300535e-49	-1.1874027673674818e-36	3.2287792856354294e-12	1.472228705368894e-14	0.0013315667571857158	1.451890315925043e-23	3.43873351447223e-12	4.401861384448645e-16	9.256934766223658e-16	1.9287261648849295e-20
40100000	0.004334216616450953	1.5298425288300535e-49	-1.1904481322719764e-36	3.2287792856354294e-12	1.472228705368894e-14	0.0013315667571857158	1.451890315925036e-23	3.43873351447223e-12	4.401861384448645e-16	9.256934766223658e-16	1.9287261648849295e-20
40200000	0.004334216616450953	1.5298425288300535e-49	-1.1934934971765056e-36	3.2287792856354294e-12	1.472228705368894e-14	0.0013315667571857158	1.4518903159250293e-23	3.43873351447223e-12	4.401861384448645e-16	9.256934766223658e-16	1.9287261648849295e-20
40300000	0.004334216616450953	1.5298425288300535e-49	-1.1965388620810883e-36	3.2287792856354294e-12	1.472228705368894e-14	0.0013315667571857158	1.4518903159250226e-23	3.43873351447223e-12	4.401861384448645e-16	9.256934766223658e-16	1.9287261648849295e-20
40400000	0.004334216616450953	1.5298425288300535e-49	-1.199584226985744e-36	3.2287792856354294e-12	1.472228705368894e-14	0.0013315667571857158	1.4518903159250158e-23	3.43873351447223e-12	4.401861384448645e-16	9.256934766223658e-16	1.9287261648849295e-20
40500000	0.004334216616450953	1.5298425288300535e-49	-1.2026295918904915e-36	3.2287792856354294e-12	1.472228705368894e-14	0.0013315667571857158	1.451890315925009e-23	3.43873351447223e-12	4.401861384448645e-16	9.256934766223658e-16	1.9287261648849295e-20
40600000	0.004334216616450953	1.5298425288300535e-49	-1.2056749567953502e-36	3.2287792856354294e-12	1.472228705368894e-14	0.0013315667571857158	1.4518903159250026e-23	3.43873351447223e-12	4.401861384448645e-16	9.256934766223658e-16	1.9287261648849295e-20
40700000	0.004334216616450953	1.5298425288300535e-49	-1.2087203217003395e-36	3.2287792856354294e-12	1.472228705368894e-14	0.0013315667571857158	1.451890315924996e-23	3.43873351447223e-12	4.401861384448645e-16	9.256934766223658e-16	1.9287261648849295e-20
40800000	0.004334216616450953	1.5298425288300535e-49	-1.2117656866054783e-36	3.2287792856354294e-12	1.472228705368894e-14	0.0013315667571857158	1.4518903159249897e-23	3.43873351447223e-12	4.401861384448645e-16	9.256934766223658e-16	1.9287261648849295e-20
40900000	0.004334216616450953	1.5298425288300535e-49	-1.2148110515107857e-36	3.2287792856354294e-12	1.472228705368894e-14	0.0013315667571857158	1.4518903159249832e-23	3.43873351447223e-12	4.401861384448645e-16	9.256934766223658e-16	1.9287261648849295e-20
41000000	0.004334216616450953	1.5298425288300535e-49	-1.2178564164162812e-36	3.2287792856354294e-12	1.472228705368894e-14	0.0013315667571857158	1.451890315924977e-23	3.43873351447223e-12	4.401861384448645e-16	9.256934766223658e-16	1.9287261648849295e-20
41100000	0.004334216616450953	1.5298425288300535e-49	-1.2209017813219837e-36	3.2287792856354294e-12	1.472228705368894e-14	0.0013315667571857158	1.4518903159249712e-23	3.43873351447223e-12	4.401861384448645e-16	9.256934766223658e-16	1.9287261648849295e-20
41200000	0.004334216616450953	1.5298425288300535e-49	-1.2239471462279126e-36	3.2287792856354294e-12	1.472228705368894e-14	0.0013315667571857158	1.4518903159249653e-23	3.43873351447223e-12	4.401861384448645e-16	9.256934766223658e-16	1.9287261648849295e-20
41300000	0.004334216616450953	1.5298425288300535e-49	-1.2269925111340869e-36	3.2287792856354294e-12	1.472228705368894e-14	0.0013315667571857158	1.4518903159249594e-23	3.43873351447223e-12	4.401861384448645e-16	9.256934766223658e-16	1.9287261648849295e-20
41400000	0.004334216616450953	1.5298425288300535e-49	-1.2300378760405258e-36	3.2287792856354294e-12	1.472228705368894e-14	0.0013315667571857158	1.4518903159249538e-23	3.43873351447223e-12	4.401861384448645e-16	9.256934766223658e-16	1.9287261648849295e-20
41500000	0.004334216616450953	1.5298425288300535e-49	-1.2330832409472487e-36	3.2287792856354294e-12	1.472228705368894e-14	0.0013315667571857158	1.4518903159249485e-23	3.43873351447223e-12	4.401861384448645e-16	9.256934766223658e-16	1.9287261648849295e-20
41600000	0.004334216616450953	1.5298425288300535e-49	-1.2361286058542746e-36	3.2287792856354294e-12	1.472228705368894e-14	0.0013315667571857158	1.4518903159249432e-23	3.43873351447223e-12	4.401861384448645e-16	9.256934766223658e-16	1.9287261648849295e-20
41700000	0.004334216616450953	1.5298425288300535e-49	-1.2391739707616227e-36	3.2287792856354294e-12	1.472228705368894e-14	0.0013315667571857158	1.4518903159249382e-23	3.43873351447223e-12	4.401861384448645e-16	9.256934766223658e-16	1.9287261648849295e-20
41800000	0.004334216616450953	1.5298425288300535e-49	-1.2422193356693121e-36	3.2287792856354294e-12	1.472228705368894e-14	0.0013315667571857158	1.4518903159249335e-23	3.43873351447223e-12	4.401861384448645e-16	9.256934766223658e-16	1.9287261648849295e-20
41900000	0.004334216616450953	1.5298425288300535e-49	-1.2452647005773622e-36	3.2287792856354294e-12	1.472228705368894e-14	0.0013315667571857158	1.4518903159249288e-23	3.43873351447223e-12	4.401861384448645e-16	9.256934766223658e-16	1.9287261648849295e-20
42000000	0.004334216616450953	1.5298425288300535e-49	-1.248310065485792e-36	3.2287792856354294e-12	1.472228705368894e-14	0.0013315667571857158	1.4518903159249247e-23	3.43873351447223e-12	4.401861384448645e-16	9.256934766223658e-16	1.9287261648849295e-20
42100000	0.004334216616450953	1.5298425288300535e-49	-1.2513554303946206e-36	3.2287792856354294e-12	1.472228705368894e-14	0.0013315667571857158	1.4518903159249206e-23	3.43873351447223e-12	4.401861384448645e-16	9.256934766223658e-16	1.9287261648849295e-20
42200000	0.004334216616450953	1.5298425288300535e-49	-1.2544007953038676e-36	3.2287792856354294e-12	1.472228705368894e-14	0.0013315667571857158	1.4518903159249168e-23	3.43873351447223e-12	4.401861384448645e-16	9.256934766223658e-16	1.9287261648849295e-20
42300000	0.004334216616450953	1.5298425288300535e-49	-1.2574461602135517e-36	3.2287792856354294e-12	1.472228705368894e-14	0.0013315667571857158	1.4518903159249133e-23	3.43873351447223e-12	4.401861384448645e-16	9.256934766223658e-16	1.9287261648849295e-20
42400000	0.004334216616450953	1.5298425288300535e-49	-1.2604915251236924e-36	3.2287792856354294e-12	1.472228705368894e-14	0.0013315667571857158	1.45189031592491e-23	3.43873351447223e-12	4.401861384448645e-16	9.256934766223658e-16	1.9287261648849295e-20
42500000	0.004334216616450953	1.5298425288300535e-49	-1.2635368900343087e-36	3.2287792856354294e-12	1.472228705368894e-14	0.0013315667571857158	1.4518903159249074e-23	3.43873351447223e-12	4.401861384448645e-16	9.256934766223658e-16	1.9287261648849295e-20
42600000	0.004334216616450953	1.5298425288300535e-49	-1.2665822549454199e-36	3.2287792856354294e-12	1.472228705368894e-14	0.0013315667571857158	1.4518903159249047e-23	3.43873351447223e-12	4.401861384448645e-16	9.256934766223658e-16	1.9287261648849295e-20
42700000	0.004334216616450953	1.5298425288300535e-49	-1.2696276198570451e-36	3.2287792856354294e-12	1.472228705368894e-14	0.0013315667571857158	1.4518903159249024e-23	3.43873351447223e-12	4.401861384448645e-16	9.256934766223658e-16	1.9287261648849295e-20
42800000	0.004334216616450953	1.5298425288300535e-49	-1.2726729847692036e-36	3.2287792856354294e-12	1.472228705368894e-14	0.0013315667571857158	1.4518903159249006e-23	3.43873351447223e-12	4.401861384448645e-16	9.256934766223658e-16	1.9287261648849295e-20
42900000	0.004334216616450953	1.5298425288300535e-49	-1.2757183496819144e-36	3.2287792856354294e-12	1.472228705368894e-14	0.0013315667571857158	1.451890315924899e-23	3.43873351447223e-12	4.401861384448645e-16	9.256934766223658e-16	1.9287261648849295e-20
43000000	0.004334216616450953	1.5298425288300535e-49	-1.2787637145951968e-36	3.2287792856354294e-12	1.472228705368894e-14	0.0013315667571857158	1.4518903159248977e-23	3.43873351447223e-12	4.401861384448645e-16	9.256934766223658e-16	1.9287261648849295e-20
43100000	0.004334216616450953	1.5298425288300535e-49	-1.28180907950907e-36	3.2287792856354294e-12	1.472228705368894e-14	0.0013315667571857158	1.451890315924897e-23	3.43873351447223e-12	4.401861384448645e-16	9.256934766223658e-16	1.9287261648849295e-20
43200000	0.004334216616450953	1.5298425288300535e-49	-1.2848544444235532e-36	3.2287792856354294e-12	1.472228705368894e-14	0.0013315667571857158	1.4518903159248965e-23	3.43873351447223e-12	4.401861384448645e-16	9.256934766223658e-16	1.9287261648849295e-20
43300000	0.004334216616450953	1.5298425288300535e-49	-1.2878998093384593e-36	3.2287792856354294e-12	1.472228705368894e-14	0.0013315667571857158	1.4518903159248965e-23	3.43873351447223e-12	4.401861384448645e-16	9.256934766223658e-16	1.9287261648849295e-20
43400000	0.004334216616450953	1.5298425288300535e-49	-1.2909451742523712e-36	3.2287792856354294e-12	1.472228705368894e-14	0.0013315667571857158	1.4518903159248965e-23	3.43873351447223e-12	4.401861384448645e-16	9.256934766223658e-16	1.9287261648849295e-20
43500000	0.004334216616450953	1.5298425288300535e-49	-1.2939905391650325e-36	3.2287792856354294e-12	1.472228705368894e-14	0.0013315667571857158	1.4518903159248965e-23	3.43873351447223e-12	4.401861384448645e-16	9.256934766223658e-16	1.9287261648849295e-20
43600000	0.004334216616450953	1.5298425288300535e-49	-1.2970359040764621e-36	3.2287792856354294e-12	1.472228705368894e-14	0.0013315667571857158	1.4518903159248965e-23	3.43873351447223e-12	4.401861384448645e-16	9.256934766223658e-16	1.9287261648849295e-20
43700000	0.004334216616450953	1.5298425288300535e-49	-1.3000812689866793e-36	3.2287792856354294e-12	1.472228705368894e-14	0.0013315667571857158	1.4518903159248965e-23	3.43873351447223e-12	4.401861384448645e-16	9.256934766223658e-16	1.9287261648849295e-20
43800000	0.004334216616450953	1.5298425288300535e-49	-1.3031266338957034e-36	3.2287792856354294e-12	1.472228705368894e-14	0.0013315667571857158	1.4518903159248965e-23	3.43873351447223e-12	4.401861384448645e-16	9.256934766223658e-16	1.9287261648849295e-20
43900000	0.004334216616450953	1.5298425288300535e-49	-1.3061719988035533e-36	3.2287792856354294e-12	1.472228705368894e-14	0.0013315667571857158	1.4518903159248965e-23	3.43873351447223e-12	4.401861384448645e-16	9.256934766223658e-16	1.9287261648849295e-20
44000000	0.004334216616450953	1.5298425288300535e-49	-1.3092173637102485e-36	3.2287792856354294e-12	1.472228705368894e-14	0.0013315667571857158	1.4518903159248965e-23	3.43873351447223e-12	4.401861384448645e-16	9.256934766223658e-16	1.9287261648849295e-20
44100000	0.004334216616450953	1.5298425288300535e-49	-1.3122627286158079e-36	3.2287792856354294e-12	1.472228705368894e-14	0.0013315667571857158	1.4518903159248965e-23	3.43873351447223e-12	4.401861384448645e-16	9.256934766223658e-16	1.9287261648849295e-20
44200000	0.004334216616450953	1.5298425288300535e-49	-1.3153080935202509e-36	3.2287792856354294e-12	1.472228705368894e-14	0.0013315667571857158	1.4518903159248965e-23	3.43873351447223e-12	4.401861384448645e-16	9.256934766223658e-16	1.9287261648849295e-20
44300000	0.004334216616450953	1.5298425288300535e-49	-1.3183534584235966e-36	3.2287792856354294e-12	1.472228705368894e-14	0.0013315667571857158	1.4518903159248965e-23	3.43873351447223e-12	4.401861384448645e-16	9.256934766223658e-16	1.9287261648849295e-20
44400000	0.004334216616450953	1.5298425288300535e-49	-1.3213988233258643e-36	3.2287792856354294e-12	1.472228705368894e-14	0.0013315667571857158	1.4518903159248965e-23	3.43873351447223e-12	4.401861384448645e-16	9.256934766223658e-16	1.9287261648849295e-20
44500000	0.004334216616450953	1.5298425288300535e-49	-1.3244441882270729e-36	3.2287792856354294e-12	1.472228705368894e-14	0.0013315667571857158	1.4518903159248965e-23	3.43873351447223e-12	4.401861384448645e-16	9.256934766223658e-16	1.9287261648849295e-20
44600000	0.004334216616450953	1.5298425288300535e-49	-1.3274895531272417e-36	3.2287792856354294e-12	1.472228705368894e-14	0.0013315667571857158	1.4518903159248965e-23	3.43873351447223e-12	4.401861384448645e-16	9.256934766223658e-16	1.9287261648849295e-20
44700000	0.004334216616450953	1.5298425288300535e-49	-1.3305349180263901e-36	3.2287792856354294e-12	1.472228705368894e-14	0.0013315667571857158	1.4518903159248965e-23	3.43873351447223e-12	4.401861384448645e-16	9.256934766223658e-16	1.9287261648849295e-20
44800000	0.004334216616450953	1.5298425288300535e-49	-1.3335802829245369e-36	3.2287792856354294e-12	1.472228705368894e-14	0.0013315667571857158	1.4518903159248965e-23	3.43873351447223e-12	4.401861384448645e-16	9.256934766223658e-16	1.9287261648849295e-20
44900000	0.004334216616450953	1.5298425288300535e-49	-1.3366256478217018e-36	3.2287792856354294e-12	1.472228705368894e-14	0.0013315667571857158	1.4518903159248965e-23	3.43873351447223e-12	4.401861384448645e-16	9.256934766223658e-16	1.9287261648849295e-20
45000000	0.004334216616450953	1.5298425288300535e-49	-1.3396710127179033e-36	3.2287792856354294e-12	1.472228705368894e-14	0.0013315667571857158	1.4518903159248965e-23	3.43873351447223e-12	4.401861384448645e-16	9.256934766223658e-16	1.9287261648849295e-20
45100000	0.004334216616450953	1.5298425288300535e-49	-1.3427163776131612e-36	3.2287792856354294e-12	1.472228705368894e-14	0.0013315667571857158	1.4518903159248965e-23	3.43873351447223e-12	4.401861384448645e-16	9.256934766223658e-16	1.9287261648849295e-20
45200000	0.004334216616450953	1.5298425288300535e-49	-1.3457617425074945e-36	3.2287792856354294e-12	1.472228705368894e-14	0.0013315667571857158	1.4518903159248965e-23	3.43873351447223e-12	4.401861384448645e-16	9.256934766223658e-16	1.9287261648849295e-20
45300000	0.004334216616450953	1.5298425288300535e-49	-1.3488071074009222e-36	3.2287792856354294e-12	1.472228705368894e-14	0.0013315667571857158	1.4518903159248965e-23	3.43873351447223e-12	4.401861384448645e-16	9.256934766223658e-16	1.9287261648849295e-20
45400000	0.004334216616450953	1.5298425288300535e-49	-1.3518524722934636e-36	3.2287792856354294e-12	1.472228705368894e-14	0.0013315667571857158	1.4518903159248965e-23	3.43873351447223e-12	4.401861384448645e-16	9.256934766223658e-16	1.9287261648849295e-20
45500000	0.004334216616450953	1.5298425288300535e-49	-1.354897837185138e-36	3.2287792856354294e-12	1.472228705368894e-14	0.0013315667571857158	1.4518903159248965e-23	3.43873351447223e-12	4.401861384448645e-16	9.256934766223658e-16	1.9287261648849295e-20
45600000	0.004334216616450953	1.5298425288300535e-49	-1.3579432020759644e-36	3.2287792856354294e-12	1.472228705368894e-14	0.0013315667571857158	1.4518903159248965e-23	3.43873351447223e-12	4.401861384448645e-16	9.256934766223658e-16	1.9287261648849295e-20
45700000	0.004334216616450953	1.5298425288300535e-49	-1.360988566965962e-36	3.2287792856354294e-12	1.472228705368894e-14	0.0013315667571857158	1.4518903159248965e-23	3.43873351447223e-12	4.401861384448645e-16	9.256934766223658e-16	1.9287261648849295e-20
45800000	0.004334216616450953	1.5298425288300535e-49	-1.3640339318551501e-36	3.2287792856354294e-12	1.472228705368894e-14	0.0013315667571857158	1.4518903159248965e-23	3.43873351447223e-12	4.401861384448645e-16	9.256934766223658e-16	1.9287261648849295e-20
45900000	0.004334216616450953	1.5298425288300535e-49	-1.3670792967435479e-36	3.2287792856354294e-12	1.472228705368894e-14	0.0013315667571857158	1.4518903159248965e-23	3.43873351447223e-12	4.401861384448645e-16	9.256934766223658e-16	1.9287261648849295e-20
46000000	0.004334216616450953	1.5298425288300535e-49	-1.3701246616311743e-36	3.2287792856354294e-12	1.472228705368894e-14	0.0013315667571857158	1.4518903159248965e-23	3.43873351447223e-12	4.401861384448645e-16	9.256934766223658e-16	1.9287261648849295e-20
46100000	0.004334216616450953	1.5298425288300535e-49	-1.3731700265180488e-36	3.2287792856354294e-12	1.472228705368894e-14	0.0013315667571857158	1.4518903159248965e-23	3.43873351447223e-12	4.401861384448645e-16	9.256934766223658e-16	1.9287261648849295e-20
46200000	0.004334216616450953	1.5298425288300535e-49	-1.3762153914041905e-36	3.2287792856354294e-12	1.472228705368894e-14	0.0013315667571857158	1.4518903159248965e-23	3.43873351447223e-12	4.401861384448645e-16	9.256934766223658e-16	1.9287261648849295e-20
46300000	0.004334216616450953	1.5298425288300535e-49	-1.3792607562896185e-36	3.2287792856354294e-12	1.472228705368894e-14	0.0013315667571857158	1.4518903159248965e-23	3.43873351447223e-12	4.401861384448645e-16	9.256934766223658e-16	1.9287261648849295e-20
46400000	0.004334216616450953	1.5298425288300535e-49	-1.382306121174352e-36	3.2287792856354294e-12	1.472228705368894e-14	0.0013315667571857158	1.4518903159248965e-23	3.43873351447223e-12	4.401861384448645e-16	9.256934766223658e-16	1.9287261648849295e-20
46500000	0.004334216616450953	1.5298425288300535e-49	-1.3853514860584104e-36	3.2287792856354294e-12	1.472228705368894e-14	0.0013315667571857158	1.4518903159248965e-23	3.43873351447223e-12	4.401861384448645e-16	9.256934766223658e-16	1.9287261648849295e-20
46600000	0.004334216616450953	1.5298425288300535e-49	-1.3883968509418125e-36	3.2287792856354294e-12	1.472228705368894e-14	0.0013315667571857158	1.4518903159248965e-23	3.43873351447223e-12	4.401861384448645e-16	9.256934766223658e-16	1.9287261648849295e-20
46700000	0.004334216616450953	1.5298425288300535e-49	-1.3914422158245777e-36	3.2287792856354294e-12	1.472228705368894e-14	0.0013315667571857158	1.4518903159248965e-23	3.43873351447223e-12	4.401861384448645e-16	9.256934766223658e-16	1.9287261648849295e-20
46800000	0.004334216616450953	1.5298425288300535e-49	-1.3944875807067252e-36	3.2287792856354294e-12	1.472228705368894e-14	0.0013315667571857158	1.4518903159248965e-23	3.43873351447223e-12	4.401861384448645e-16	9.256934766223658e-16	1.9287261648849295e-20
46900000	0.004334216616450953	1.5298425288300535e-49	-1.3975329455882742e-36	3.2287792856354294e-12	1.472228705368894e-14	0.0013315667571857158	1.4518903159248965e-23	3.43873351447223e-12	4.401861384448645e-16	9.256934766223658e-16	1.9287261648849295e-20
47000000	0.004334216616450953	1.5298425288300535e-49	-1.4005783104692438e-36	3.2287792856354294e-12	1.472228705368894e-14	0.0013315667571857158	1.4518903159248965e-23	3.43873351447223e-12	4.401861384448645e-16	9.256934766223658e-16	1.9287261648849295e-20
47100000	0.004334216616450953	1.5298425288300535e-49	-1.4036236753496533e-36	3.2287792856354294e-12	1.472228705368894e-14	0.0013315667571857158	1.4518903159248965e-23	3.43873351447223e-12	4.401861384448645e-16	9.256934766223658e-16	1.9287261648849295e-20
47200000	0.004334216616450953	1.5298425288300535e-49	-1.4066690402295216e-36	3.2287792856354294e-12	1.472228705368894e-14	0.0013315667571857158	1.4518903159248965e-23	3.43873351447223e-12	4.401861384448645e-16	9.256934766223658e-16	1.9287261648849295e-20
47300000	0.004334216616450953	1.5298425288300535e-49	-1.4097144051088681e-36	3.2287792856354294e-12	1.472228705368894e-14	0.0013315667571857158	1.4518903159248965e-23	3.43873351447223e-12	4.401861384448645e-16	9.256934766223658e-16	1.9287261648849295e-20
47400000	0.004334216616450953	1.5298425288300535e-49	-1.412759769987712e-36	3.2287792856354294e-12	1.472228705368894e-14	0.0013315667571857158	1.4518903159248965e-23	3.43873351447223e-12	4.401861384448645e-16	9.256934766223658e-16	1.9287261648849295e-20
47500000	0.004334216616450953	1.5298425288300535e-49	-1.4158051348660726e-36	3.2287792856354294e-12	1.472228705368894e-14	0.0013315667571857158	1.4518903159248965e-23	3.43873351447223e-12	4.401861384448645e-16	9.256934766223658e-16	1.9287261648849295e-20
47600000	0.004334216616450953	1.5298425288300535e-49	-1.4188504997439687e-36	3.2287792856354294e-12	1.472228705368894e-14	0.0013315667571857158	1.4518903159248965e-23	3.43873351447223e-12	4.401861384448645e-16	9.256934766223658e-16	1.9287261648849295e-20
47700000	0.004334216616450953	1.5298425288300535e-49	-1.42189586462142e-36	3.2287792856354294e-12	1.472228705368894e-14	0.0013315667571857158	1.4518903159248965e-23	3.43873351447223e-12	4.401861384448645e-16	9.256934766223658e-16	1.9287261648849295e-20
47800000	0.004334216616450953	1.5298425288300535e-49	-1.424941229498445e-36	3.2287792856354294e-12	1.472228705368894e-14	0.0013315667571857158	1.4518903159248965e-23	3.43873351447223e-12	4.401861384448645e-16	9.256934766223658e-16	1.9287261648849295e-20
47900000	0.004334216616450953	1.5298425288300535e-49	-1.4279865943750636e-36	3.2287792856354294e-12	1.472228705368894e-14	0.0013315667571857158	1.4518903159248965e-23	3.43873351447223e-12	4.401861384448645e-16	9.256934766223658e-16	1.9287261648849295e-20
48000000	0.004334216616450953	1.5298425288300535e-49	-1.4310319592512944e-36	3.2287792856354294e-12	1.472228705368894e-14	0.0013315667571857158	1.4518903159248965e-23	3.43873351447223e-12	4.401861384448645e-16	9.256934766223658e-16	1.9287261648849295e-20
48100000	0.004334216616450953	1.5298425288300535e-49	-1.434077324127157e-36	3.2287792856354294e-12	1.472228705368894e-14	0.0013315667571857158	1.4518903159248965e-23	3.43873351447223e-12	4.401861384448645e-16	9.256934766223658e-16	1.9287261648849295e-20
48200000	0.004334216616450953	1.5298425288300535e-49	-1.4371226890026704e-36	3.2287792856354294e-12	1.472228705368894e-14	0.0013315667571857158	1.4518903159248965e-23	3.43873351447223e-12	4.401861384448645e-16	9.256934766223658e-16	1.9287261648849295e-20
48300000	0.004334216616450953	1.5298425288300535e-49	-1.4401680538778538e-36	3.2287792856354294e-12	1.472228705368894e-14	0.0013315667571857158	1.4518903159248965e-23	3.43873351447223e-12	4.401861384448645e-16	9.256934766223658e-16	1.9287261648849295e-20
48400000	0.004334216616450953	1.5298425288300535e-49	-1.4432134187527263e-36	3.2287792856354294e-12	1.472228705368894e-14	0.0013315667571857158	1.4518903159248965e-23	3.43873351447223e-12	4.401861384448645e-16	9.256934766223658e-16	1.9287261648849295e-20
48500000	0.004334216616450953	1.5298425288300535e-49	-1.4462587836273072e-36	3.2287792856354294e-12	1.472228705368894e-14	0.0013315667571857158	1.4518903159248965e-23	3.43873351447223e-12	4.401861384448645e-16	9.256934766223658e-16	1.9287261648849295e-20
48600000	0.004334216616450953	1.5298425288300535e-49	-1.4493041485016158e-36	3.2287792856354294e-12	1.472228705368894e-14	0.0013315667571857158	1.4518903159248965e-23	3.43873351447223e-12	4.401861384448645e-16	9.256934766223658e-16	1.9287261648849295e-20
48700000	0.004334216616450953	1.5298425288300535e-49	-1.452349513375671e-36	3.2287792856354294e-12	1.472228705368894e-14	0.0013315667571857158	1.4518903159248965e-23	3.43873351447223e-12	4.401861384448645e-16	9.256934766223658e-16	1.9287261648849295e-20
48800000	0.004334216616450953	1.5298425288300535e-49	-1.4553948782494921e-36	3.2287792856354294e-12	1.472228705368894e-14	0.0013315667571857158	1.4518903159248968e-23	3.43873351447223e-12	4.401861384448645e-16	9.256934766223658e-16	1.9287261648849295e-20
48900000	0.004334216616450953	1.5298425288300535e-49	-1.4584402431230983e-36	3.2287792856354294e-12	1.472228705368894e-14	0.0013315667571857158	1.4518903159248968e-23	3.43873351447223e-12	4.401861384448645e-16	9.256934766223658e-16	1.9287261648849295e-20
49000000	0.004334216616450953	1.5298425288300535e-49	-1.4614856079965088e-36	3.2287792856354294e-12	1.472228705368894e-14	0.0013315667571857158	1.4518903159248968e-23	3.43873351447223e-12	4.401861384448645e-16	9.256934766223658e-16	1.9287261648849295e-20
49100000	0.004334216616450953	1.5298425288300535e-49	-1.4645309728697428e-36	3.2287792856354294e-12	1.472228705368894e-14	0.0013315667571857158	1.4518903159248968e-23	3.43873351447223e-12	4.401861384448645e-16	9.256934766223658e-16	1.9287261648849295e-20
49200000	0.004334216616450953	1.5298425288300535e-49	-1.4675763377428194e-36	3.2287792856354294e-12	1.472228705368894e-14	0.0013315667571857158	1.4518903159248968e-23	3.43873351447223e-12	4.401861384448645e-16	9.256934766223658e-16	1.9287261648849295e-20
49300000	0.004334216616450953	1.5298425288300535e-49	-1.4706217026157578e-36	3.2287792856354294e-12	1.472228705368894e-14	0.0013315667571857158	1.4518903159248968e-23	3.43873351447223e-12	4.401861384448645e-16	9.256934766223658e-16	1.9287261648849295e-20
49400000	0.004334216616450953	1.5298425288300535e-49	-1.4736670674885772e-36	3.2287792856354294e-12	1.472228705368894e-14	0.0013315667571857158	1.4518903159248968e-23	3.43873351447223e-12	4.401861384448645e-16	9.256934766223658e-16	1.9287261648849295e-20
49500000	0.004334216616450953	1.5298425288300535e-49	-1.4767124323612968e-36	3.2287792856354294e-12	1.472228705368894e-14	0.0013315667571857158	1.4518903159248968e-23	3.43873351447223e-12	4.401861384448645e-16	9.256934766223658e-16	1.9287261648849295e-20
49600000	0.004334216616450953	1.5298425288300535e-49	-1.479757797233936e-36	3.2287792856354294e-12	1.472228705368894e-14	0.0013315667571857158	1.4518903159248968e-23	3.43873351447223e-12	4.401861384448645e-16	9.256934766223658e-16	1.9287261648849295e-20
49700000	0.004334216616450953	1.5298425288300535e-49	-1.4828031621065136e-36	3.2287792856354294e-12	1.472228705368894e-14	0.0013315667571857158	1.4518903159248968e-23	3.43873351447223e-12	4.401861384448645e-16	9.256934766223658e-16	1.9287261648849295e-20
49800000	0.004334216616450953	1.5298425288300535e-49	-1.4858485269790488e-36	3.2287792856354294e-12	1.472228705368894e-14	0.0013315667571857158	1.4518903159248968e-23	3.43873351447223e-12	4.401861384448645e-16	9.256934766223658e-16	1.9287261648849295e-20
49900000	0.004334216616450953	1.5298425288300535e-49	-1.4888938918515611e-36	3.2287792856354294e-12	1.472228705368894e-14	0.0013315667571857158	1.4518903159248968e-23	3.43873351447223e-12	4.401861384448645e-16	9.256934766223658e-16	1.9287261648849295e-20
50000000	0.004334216616450953	1.5298425288300535e-49	-1.4919392567240694e-36	3.2287792856354294e-12	1.472228705368894e-14	0.0013315667571857158	1.4518903159248968e-23	3.43873351447223e-12	4.401861384448645e-16	9.256934766223658e-16	1.9287261648849295e-20
50100000	0.004334216616450953	1.5298425288300535e-49	-1.4949846215965931e-36	3.2287792856354294e-12	1.472228705368894e-14	0.0013315667571857158	1.4518903159248968e-23	3.43873351447223e-12	4.401861384448645e-16	9.256934766223658e-16	1.9287261648849295e-20
50200000	0.004334216616450953	1.5298425288300535e-49	-1.4980299864691512e-36	3.2287792856354294e-12	1.472228705368894e-14	0.0013315667571857158	1.4518903159248968e-23	3.43873351447223e-12	4.401861384448645e-16	9.256934766223658e-16	1.9287261648849295e-20
50300000	0.004334216616450953	1.5298425288300535e-49	-1.501075351341763e-36	3.2287792856354294e-12	1.472228705368894e-14	0.0013315667571857158	1.4518903159248968e-23	3.43873351447223e-12	4.401861384448645e-16	9.256934766223658e-16	1.9287261648849295e-20
50400000	0.004334216616450953	1.5298425288300535e-49	-1.5041207162144476e-36	3.2287792856354294e-12	1.472228705368894e-14	0.0013315667571857158	1.4518903159248968e-23	3.43873351447223e-12	4.401861384448645e-16	9.256934766223658e-16	1.9287261648849295e-20
50500000	0.004334216616450953	1.5298425288300535e-49	-1.5071660810872242e-36	3.2287792856354294e-12	1.472228705368894e-14	0.0013315667571857158	1.4518903159248968e-23	3.43873351447223e-12	4.401861384448645e-16	9.256934766223658e-16	1.9287261648849295e-20
50600000	0.004334216616450953	1.5298425288300535e-49	-1.510211445960112e-36	3.2287792856354294e-12	1.472228705368894e-14	0.0013315667571857158	1.4518903159248968e-23	3.43873351447223e-12	4.401861384448645e-16	9.256934766223658e-16	1.9287261648849295e-20
50700000	0.004334216616450953	1.5298425288300535e-49	-1.5132568108331302e-36	3.2287792856354294e-12	1.472228705368894e-14	0.0013315667571857158	1.4518903159248968e-23	3.43873351447223e-12	4.401861384448645e-16	9.256934766223658e-16	1.9287261648849295e-20
50800000	0.004334216616450953	1.5298425288300535e-49	-1.516302175706298e-36	3.2287792856354294e-12	1.472228705368894e-14	0.0013315667571857158	1.4518903159248968e-23	3.43873351447223e-12	4.401861384448645e-16	9.256934766223658e-16	1.9287261648849295e-20
50900000	0.004334216616450953	1.5298425288300535e-49	-1.5193475405796346e-36	3.2287792856354294e-12	1.472228705368894e-14	0.0013315667571857158	1.4518903159248968e-23	3.43873351447223e-12	4.401861384448645e-16	9.256934766223658e-16	1.9287261648849295e-20
51000000	0.004334216616450953	1.5298425288300535e-49	-1.522392905453159e-36	3.2287792856354294e-12	1.472228705368894e-14	0.0013315667571857158	1.4518903159248968e-23	3.43873351447223e-12	4.401861384448645e-16	9.256934766223658e-16	1.9287261648849295e-20
51100000	0.004334216616450953	1.5298425288300535e-49	-1.5254382703268907e-36	3.2287792856354294e-12	1.472228705368894e-14	0.0013315667571857158	1.4518903159248968e-23	3.43873351447223e-12	4.401861384448645e-16	9.256934766223658e-16	1.9287261648849295e-20
51200000	0.004334216616450953	1.5298425288300535e-49	-1.5284836352008486e-36	3.2287792856354294e-12	1.472228705368894e-14	0.0013315667571857158	1.4518903159248968e-23	3.43873351447223e-12	4.401861384448645e-16	9.256934766223658e-16	1.9287261648849295e-20
51300000	0.004334216616450953	1.5298425288300535e-49	-1.5315290000750518e-36	3.2287792856354294e-12	1.472228705368894e-14	0.0013315667571857158	1.4518903159248968e-23	3.43873351447223e-12	4.401861384448645e-16	9.256934766223658e-16	1.9287261648849295e-20
51400000	0.004334216616450953	1.5298425288300535e-49	-1.53457436494952e-36	3.2287792856354294e-12	1.472228705368894e-14	0.0013315667571857158	1.4518903159248968e-23	3.43873351447223e-12	4.401861384448645e-16	9.256934766223658e-16	1.9287261648849295e-20
51500000	0.004334216616450953	1.5298425288300535e-49	-1.5376197298242717e-36	3.2287792856354294e-12	1.472228705368894e-14	0.0013315667571857158	1.4518903159248968e-23	3.43873351447223e-12	4.401861384448645e-16	9.256934766223658e-16	1.9287261648849295e-20
51600000	0.004334216616450953	1.5298425288300535e-49	-1.5406650946993265e-36	3.2287792856354294e-12	1.472228705368894e-14	0.0013315667571857158	1.4518903159248968e-23	3.43873351447223e-12	4.401861384448645e-16	9.256934766223658e-16	1.9287261648849295e-20
51700000	0.004334216616450953	1.5298425288300535e-49	-1.5437104595747037e-36	3.2287792856354294e-12	1.472228705368894e-14	0.0013315667571857158	1.4518903159248968e-23	3.43873351447223e-12	4.401861384448645e-16	9.256934766223658e-16	1.9287261648849295e-20
51800000	0.004334216616450953	1.5298425288300535e-49	-1.5467558244504223e-36	3.2287792856354294e-12	1.472228705368894e-14	0.0013315667571857158	1.4518903159248968e-23	3.43873351447223e-12	4.401861384448645e-16	9.256934766223658e-16	1.9287261648849295e-20
51900000	0.004334216616450953	1.5298425288300535e-49	-1.5498011893265014e-36	3.2287792856354294e-12	1.472228705368894e-14	0.0013315667571857158	1.4518903159248968e-23	3.43873351447223e-12	4.401861384448645e-16	9.256934766223658e-16	1.9287261648849295e-20
52000000	0.004334216616450953	1.5298425288300535e-49	-1.55284655420296e-36	3.2287792856354294e-12	1.472228705368894e-14	0.0013315667571857158	1.4518903159248968e-23	3.43873351447223e-12	4.401861384448645e-16	9.256934766223658e-16	1.9287261648849295e-20
52100000	0.004334216616450953	1.5298425288300535e-49	-1.555891919079818e-36	3.2287792856354294e-12	1.472228705368894e-14	0.0013315667571857158	1.4518903159248968e-23	3.43873351447223e-12	4.401861384448645e-16	9.256934766223658e-16	1.9287261648849295e-20
52200000	0.004334216616450953	1.5298425288300535e-49	-1.558937283957094e-36	3.2287792856354294e-12	1.472228705368894e-14	0.0013315667571857158	1.4518903159248968e-23	3.43873351447223e-12	4.401861384448645e-16	9.256934766223658e-16	1.9287261648849295e-20
52300000	0.004334216616450953	1.5298425288300535e-49	-1.561982648834807e-36	3.2287792856354294e-12	1.472228705368894e-14	0.0013315667571857158	1.4518903159248968e-23	3.43873351447223e-12	4.401861384448645e-16	9.256934766223658e-16	1.9287261648849295e-20
52400000	0.004334216616450953	1.5298425288300535e-49	-1.5650280137129766e-36	3.2287792856354294e-12	1.472228705368894e-14	0.0013315667571857158	1.4518903159248968e-23	3.43873351447223e-12	4.401861384448645e-16	9.256934766223658e-16	1.9287261648849295e-20
52500000	0.004334216616450953	1.5298425288300535e-49	-1.568073378591622e-36	3.2287792856354294e-12	1.472228705368894e-14	0.0013315667571857158	1.4518903159248968e-23	3.43873351447223e-12	4.401861384448645e-16	9.256934766223658e-16	1.9287261648849295e-20
52600000	0.004334216616450953	1.5298425288300535e-49	-1.571118743470762e-36	3.2287792856354294e-12	1.472228705368894e-14	0.0013315667571857158	1.4518903159248968e-23	3.43873351447223e-12	4.401861384448645e-16	9.256934766223658e-16	1.9287261648849295e-20
52700000	0.004334216616450953	1.5298425288300535e-49	-1.5741641083504163e-36	3.2287792856354294e-12	1.472228705368894e-14	0.0013315667571857158	1.4518903159248968e-23	3.43873351447223e-12	4.401861384448645e-16	9.256934766223658e-16	1.9287261648849295e-20
52800000	0.004334216616450953	1.5298425288300535e-49	-1.5772094732306038e-36	3.2287792856354294e-12	1.472228705368894e-14	0.0013315667571857158	1.4518903159248968e-23	3.43873351447223e-12	4.401861384448645e-16	9.256934766223658e-16	1.9287261648849295e-20
52900000	0.004334216616450953	1.5298425288300535e-49	-1.580254838111344e-36	3.2287792856354294e-12	1.472228705368894e-14	0.0013315667571857158	1.4518903159248968e-23	3.43873351447223e-12	4.401861384448645e-16	9.256934766223658e-16	1.9287261648849295e-20
53000000	0.004334216616450953	1.5298425288300535e-49	-1.5833002029926553e-36	3.2287792856354294e-12	1.472228705368894e-14	0.0013315667571857158	1.4518903159248968e-23	3.43873351447223e-12	4.401861384448645e-16	9.256934766223658e-16	1.9287261648849295e-20
53100000	0.004334216616450953	1.5298425288300535e-49	-1.5863455678745574e-36	3.2287792856354294e-12	1.472228705368894e-14	0.0013315667571857158	1.4518903159248968e-23	3.43873351447223e-12	4.401861384448645e-16	9.256934766223658e-16	1.9287261648849295e-20
53200000	0.004334216616450953	1.5298425288300535e-49	-1.5893909327570695e-36	3.2287792856354294e-12	1.472228705368894e-14	0.0013315667571857158	1.4518903159248968e-23	3.43873351447223e-12	4.401861384448645e-16	9.256934766223658e-16	1.9287261648849295e-20
53300000	0.004334216616450953	1.5298425288300535e-49	-1.5924362976400046e-36	3.2287792856354294e-12	1.472228705368894e-14	0.0013315667571857158	1.4518903159248968e-23	3.43873351447223e-12	4.401861384448645e-16	9.256934766223658e-16	1.9287261648849295e-20
53400000	0.004334216616450953	1.5298425288300535e-49	-1.5954816625219458e-36	3.2287792856354294e-12	1.472228705368894e-14	0.0013315667571857158	1.4518903159248968e-23	3.43873351447223e-12	4.401861384448645e-16	9.256934766223658e-16	1.9287261648849295e-20
53500000	0.004334216616450953	1.5298425288300535e-49	-1.5985270274026358e-36	3.2287792856354294e-12	1.472228705368894e-14	0.0013315667571857158	1.4518903159248968e-23	3.43873351447223e-12	4.401861384448645e-16	9.256934766223658e-16	1.9287261648849295e-20
53600000	0.004334216616450953	1.5298425288300535e-49	-1.6015723922820946e-36	3.2287792856354294e-12	1.472228705368894e-14	0.0013315667571857158	1.4518903159248968e-23	3.43873351447223e-12	4.401861384448645e-16	9.256934766223658e-16	1.9287261648849295e-20
53700000	0.004334216616450953	1.5298425288300535e-49	-1.6046177571603407e-36	3.2287792856354294e-12	1.472228705368894e-14	0.0013315667571857158	1.4518903159248968e-23	3.43873351447223e-12	4.401861384448645e-16	9.256934766223658e-16	1.9287261648849295e-20
53800000	0.004334216616450953	1.5298425288300535e-49	-1.6076631220373937e-36	3.2287792856354294e-12	1.472228705368894e-14	0.0013315667571857158	1.4518903159248968e-23	3.43873351447223e-12	4.401861384448645e-16	9.256934766223658e-16	1.9287261648849295e-20
53900000	0.004334216616450953	1.5298425288300535e-49	-1.610708486913273e-36	3.2287792856354294e-12	1.472228705368894e-14	0.0013315667571857158	1.4518903159248968e-23	3.43873351447223e-12	4.401861384448645e-16	9.256934766223658e-16	1.9287261648849295e-20
54000000	0.004334216616450953	1.5298425288300535e-49	-1.613753851787997e-36	3.2287792856354294e-12	1.472228705368894e-14	0.0013315667571857158	1.4518903159248968e-23	3.43873351447223e-12	4.401861384448645e-16	9.256934766223658e-16	1.9287261648849295e-20
54100000	0.004334216616450953	1.5298425288300535e-49	-1.6167992166615855e-36	3.2287792856354294e-12	1.472228705368894e-14	0.0013315667571857158	1.4518903159248968e-23	3.43873351447223e-12	4.401861384448645e-16	9.256934766223658e-16	1.9287261648849295e-20
54200000	0.004334216616450953	1.5298425288300535e-49	-1.6198445815340574e-36	3.2287792856354294e-12	1.472228705368894e-14	0.0013315667571857158	1.4518903159248968e-23	3.43873351447223e-12	4.401861384448645e-16	9.256934766223658e-16	1.9287261648849295e-20
54300000	0.004334216616450953	1.5298425288300535e-49	-1.622889946405432e-36	3.2287792856354294e-12	1.472228705368894e-14	0.0013315667571857158	1.4518903159248968e-23	3.43873351447223e-12	4.401861384448645e-16	9.256934766223658e-16	1.9287261648849295e-20
54400000	0.004334216616450953	1.5298425288300535e-49	-1.625935311275729e-36	3.2287792856354294e-12	1.472228705368894e-14	0.0013315667571857158	1.4518903159248968e-23	3.43873351447223e-12	4.401861384448645e-16	9.256934766223658e-16	1.9287261648849295e-20
54500000	0.004334216616450953	1.5298425288300535e-49	-1.6289806761449666e-36	3.2287792856354294e-12	1.472228705368894e-14	0.0013315667571857158	1.4518903159248968e-23	3.43873351447223e-12	4.401861384448645e-16	9.256934766223658e-16	1.9287261648849295e-20
54600000	0.004334216616450953	1.5298425288300535e-49	-1.6320260410131644e-36	3.2287792856354294e-12	1.472228705368894e-14	0.0013315667571857158	1.4518903159248968e-23	3.43873351447223e-12	4.401861384448645e-16	9.256934766223658e-16	1.9287261648849295e-20
54700000	0.004334216616450953	1.5298425288300535e-49	-1.635071405880342e-36	3.2287792856354294e-12	1.472228705368894e-14	0.0013315667571857158	1.4518903159248968e-23	3.43873351447223e-12	4.401861384448645e-16	9.256934766223658e-16	1.9287261648849295e-20
54800000	0.004334216616450953	1.5298425288300535e-49	-1.6381167707465178e-36	3.2287792856354294e-12	1.472228705368894e-14	0.0013315667571857158	1.4518903159248968e-23	3.43873351447223e-12	4.401861384448645e-16	9.256934766223658e-16	1.9287261648849295e-20
54900000	0.004334216616450953	1.5298425288300535e-49	-1.6411621356117114e-36	3.2287792856354294e-12	1.472228705368894e-14	0.0013315667571857158	1.4518903159248968e-23	3.43873351447223e-12	4.401861384448645e-16	9.256934766223658e-16	1.9287261648849295e-20
55000000	0.004334216616450953	1.5298425288300535e-49	-1.6442075004759422e-36	3.2287792856354294e-12	1.472228705368894e-14	0.0013315667571857158	1.4518903159248968e-23	3.43873351447223e-12	4.401861384448645e-16	9.256934766223658e-16	1.9287261648849295e-20
55100000	0.004334216616450953	1.5298425288300535e-49	-1.647252865339229e-36	3.2287792856354294e-12	1.472228705368894e-14	0.0013315667571857158	1.4518903159248968e-23	3.43873351447223e-12	4.401861384448645e-16	9.256934766223658e-16	1.9287261648849295e-20
55200000	0.004334216616450953	1.5298425288300535e-49	-1.6502982302015913e-36	3.2287792856354294e-12	1.472228705368894e-14	0.0013315667571857158	1.4518903159248968e-23	3.43873351447223e-12	4.401861384448645e-16	9.256934766223658e-16	1.9287261648849295e-20
55300000	0.004334216616450953	1.5298425288300535e-49	-1.653343595063048e-36	3.2287792856354294e-12	1.472228705368894e-14	0.0013315667571857158	1.4518903159248968e-23	3.43873351447223e-12	4.401861384448645e-16	9.256934766223658e-16	1.9287261648849295e-20
55400000	0.004334216616450953	1.5298425288300535e-49	-1.6563889599236185e-36	3.2287792856354294e-12	1.472228705368894e-14	0.0013315667571857158	1.4518903159248968e-23	3.43873351447223e-12	4.401861384448645e-16	9.256934766223658e-16	1.9287261648849295e-20
55500000	0.004334216616450953	1.5298425288300535e-49	-1.659434324783322e-36	3.2287792856354294e-12	1.472228705368894e-14	0.0013315667571857158	1.4518903159248968e-23	3.43873351447223e-12	4.401861384448645e-16	9.256934766223658e-16	1.9287261648849295e-20
55600000	0.004334216616450953	1.5298425288300535e-49	-1.6624796896421774e-36	3.2287792856354294e-12	1.472228705368894e-14	0.0013315667571857158	1.4518903159248968e-23	3.43873351447223e-12	4.401861384448645e-16	9.256934766223658e-16	1.9287261648849295e-20
55700000	0.004334216616450953	1.5298425288300535e-49	-1.665525054500204e-36	3.2287792856354294e-12	1.472228705368894e-14	0.0013315667571857158	1.4518903159248968e-23	3.43873351447223e-12	4.401861384448645e-16	9.256934766223658e-16	1.9287261648849295e-20
55800000	0.004334216616450953	1.5298425288300535e-49	-1.668570419357421e-36	3.2287792856354294e-12	1.472228705368894e-14	0.0013315667571857158	1.4518903159248968e-23	3.43873351447223e-12	4.401861384448645e-16	9.256934766223658e-16	1.9287261648849295e-20
55900000	0.004334216616450953	1.5298425288300535e-49	-1.6716157842138477e-36	3.2287792856354294e-12	1.472228705368894e-14	0.0013315667571857158	1.4518903159248968e-23	3.43873351447223e-12	4.401861384448645e-16	9.256934766223658e-16	1.9287261648849295e-20
56000000	0.004334216616450953	1.5298425288300535e-49	-1.6746611490695032e-36	3.2287792856354294e-12	1.472228705368894e-14	0.0013315667571857158	1.4518903159248968e-23	3.43873351447223e-12	4.401861384448645e-16	9.256934766223658e-16	1.9287261648849295e-20
56100000	0.004334216616450953	1.5298425288300535e-49	-1.677706513924407e-36	3.2287792856354294e-12	1.472228705368894e-14	0.0013315667571857158	1.4518903159248968e-23	3.43873351447223e-12	4.401861384448645e-16	9.256934766223658e-16	1.9287261648849295e-20
56200000	0.004334216616450953	1.5298425288300535e-49	-1.6807518787785775e-36	3.2287792856354294e-12	1.472228705368894e-14	0.0013315667571857158	1.4518903159248968e-23	3.43873351447223e-12	4.401861384448645e-16	9.256934766223658e-16	1.9287261648849295e-20
56300000	0.004334216616450953	1.5298425288300535e-49	-1.6837972436320347e-36	3.2287792856354294e-12	1.472228705368894e-14	0.0013315667571857158	1.4518903159248968e-23	3.43873351447223e-12	4.401861384448645e-16	9.256934766223658e-16	1.9287261648849295e-20
56400000	0.004334216616450953	1.5298425288300535e-49	-1.6868426084847973e-36	3.2287792856354294e-12	1.472228705368894e-14	0.0013315667571857158	1.4518903159248968e-23	3.43873351447223e-12	4.401861384448645e-16	9.256934766223658e-16	1.9287261648849295e-20
56500000	0.004334216616450953	1.5298425288300535e-49	-1.6898879733368847e-36	3.2287792856354294e-12	1.472228705368894e-14	0.0013315667571857158	1.4518903159248968e-23	3.43873351447223e-12	4.401861384448645e-16	9.256934766223658e-16	1.9287261648849295e-20
56600000	0.004334216616450953	1.5298425288300535e-49	-1.6929333381883156e-36	3.2287792856354294e-12	1.472228705368894e-14	0.0013315667571857158	1.4518903159248968e-23	3.43873351447223e-12	4.401861384448645e-16	9.256934766223658e-16	1.9287261648849295e-20
56700000	0.004334216616450953	1.5298425288300535e-49	-1.69597870303911e-36	3.2287792856354294e-12	1.472228705368894e-14	0.0013315667571857158	1.4518903159248968e-23	3.43873351447223e-12	4.401861384448645e-16	9.256934766223658e-16	1.9287261648849295e-20
56800000	0.004334216616450953	1.5298425288300535e-49	-1.6990240678892864e-36	3.2287792856354294e-12	1.472228705368894e-14	0.0013315667571857158	1.4518903159248968e-23	3.43873351447223e-12	4.401861384448645e-16	9.256934766223658e-16	1.9287261648849295e-20
56900000	0.004334216616450953	1.5298425288300535e-49	-1.7020694327388644e-36	3.2287792856354294e-12	1.472228705368894e-14	0.0013315667571857158	1.4518903159248968e-23	3.43873351447223e-12	4.401861384448645e-16	9.256934766223658e-16	1.9287261648849295e-20
57000000	0.004334216616450953	1.5298425288300535e-49	-1.705114797587863e-36	3.2287792856354294e-12	1.472228705368894e-14	0.0013315667571857158	1.4518903159248968e-23	3.43873351447223e-12	4.401861384448645e-16	9.256934766223658e-16	1.9287261648849295e-20
57100000	0.004334216616450953	1.5298425288300535e-49	-1.7081601624363015e-36	3.2287792856354294e-12	1.472228705368894e-14	0.0013315667571857158	1.4518903159248968e-23	3.43873351447223e-12	4.401861384448645e-16	9.256934766223658e-16	1.9287261648849295e-20
57200000	0.004334216616450953	1.5298425288300535e-49	-1.711205527284199e-36	3.2287792856354294e-12	1.472228705368894e-14	0.0013315667571857158	1.4518903159248968e-23	3.43873351447223e-12	4.401861384448645e-16	9.256934766223658e-16	1.9287261648849295e-20
57300000	0.004334216616450953	1.5298425288300535e-49	-1.7142508921315746e-36	3.2287792856354294e-12	1.472228705368894e-14	0.0013315667571857158	1.4518903159248968e-23	3.43873351447223e-12	4.401861384448645e-16	9.256934766223658e-16	1.9287261648849295e-20
57400000	0.004334216616450953	1.5298425288300535e-49	-1.7172962569784474e-36	3.2287792856354294e-12	1.472228705368894e-14	0.0013315667571857158	1.4518903159248968e-23	3.43873351447223e-12	4.401861384448645e-16	9.256934766223658e-16	1.9287261648849295e-20
57500000	0.004334216616450953	1.5298425288300535e-49	-1.7203416218248368e-36	3.2287792856354294e-12	1.472228705368894e-14	0.0013315667571857158	1.4518903159248968e-23	3.43873351447223e-12	4.401861384448645e-16	9.256934766223658e-16	1.9287261648849295e-20
57600000	0.004334216616450953	1.5298425288300535e-49	-1.723386986670762e-36	3.2287792856354294e-12	1.472228705368894e-14	0.0013315667571857158	1.4518903159248968e-23	3.43873351447223e-12	4.401861384448645e-16	9.256934766223658e-16	1.9287261648849295e-20
57700000	0.004334216616450953	1.5298425288300535e-49	-1.7264323515162425e-36	3.2287792856354294e-12	1.472228705368894e-14	0.0013315667571857158	1.4518903159248968e-23	3.43873351447223e-12	4.401861384448645e-16	9.256934766223658e-16	1.9287261648849295e-20
57800000	0.004334216616450953	1.5298425288300535e-49	-1.7294777163612965e-36	3.2287792856354294e-12	1.472228705368894e-14	0.0013315667571857158	1.4518903159248968e-23	3.43873351447223e-12	4.401861384448645e-16	9.256934766223658e-16	1.9287261648849295e-20
57900000	0.004334216616450952	1.5298425288300535e-49	-1.732523081205944e-36	3.2287792856354294e-12	1.472228705368894e-14	0.0013315667571857158	1.4518903159248968e-23	3.43873351447223e-12	4.401861384448645e-16	9.256934766223658e-16	1.9287261648849295e-20
58000000	0.004334216616450952	1.5298425288300535e-49	-1.735568446050204e-36	3.2287792856354294e-12	1.472228705368894e-14	0.0013315667571857158	1.4518903159248968e-23	3.43873351447223e-12	4.401861384448645e-16	9.256934766223658e-16	1.9287261648849295e-20
58100000	0.004334216616450952	1.5298425288300535e-49	-1.7386138108940954e-36	3.2287792856354294e-12	1.472228705368894e-14	0.0013315667571857158	1.4518903159248968e-23	3.43873351447223e-12	4.401861384448645e-16	9.256934766223658e-16	1.9287261648849295e-20
58200000	0.004334216616450952	1.5298425288300535e-49	-1.741659175737638e-36	3.2287792856354294e-12	1.472228705368894e-14	0.0013315667571857158	1.4518903159248968e-23	3.43873351447223e-12	4.401861384448645e-16	9.256934766223658e-16	1.9287261648849295e-20
58300000	0.004334216616450952	1.5298425288300535e-49	-1.7447045405808505e-36	3.2287792856354294e-12	1.472228705368894e-14	0.0013315667571857158	1.4518903159248968e-23	3.43873351447223e-12	4.401861384448645e-16	9.256934766223658e-16	1.9287261648849295e-20
58400000	0.004334216616450952	1.5298425288300535e-49	-1.747749905423752e-36	3.2287792856354294e-12	1.472228705368894e-14	0.0013315667571857158	1.4518903159248968e-23	3.43873351447223e-12	4.401861384448645e-16	9.256934766223658e-16	1.9287261648849295e-20
58500000	0.004334216616450952	1.5298425288300535e-49	-1.750795270266362e-36	3.2287792856354294e-12	1.472228705368894e-14	0.0013315667571857158	1.4518903159248968e-23	3.43873351447223e-12	4.401861384448645e-16	9.256934766223658e-16	1.9287261648849295e-20
58600000	0.004334216616450952	1.5298425288300535e-49	-1.7538406351086995e-36	3.2287792856354294e-12	1.472228705368894e-14	0.0013315667571857158	1.4518903159248968e-23	3.43873351447223e-12	4.401861384448645e-16	9.256934766223658e-16	1.9287261648849295e-20
58700000	0.004334216616450952	1.5298425288300535e-49	-1.7568859999507837e-36	3.2287792856354294e-12	1.472228705368894e-14	0.0013315667571857158	1.4518903159248968e-23	3.43873351447223e-12	4.401861384448645e-16	9.256934766223658e-16	1.9287261648849295e-20
58800000	0.004334216616450952	1.5298425288300535e-49	-1.7599313647926338e-36	3.2287792856354294e-12	1.472228705368894e-14	0.0013315667571857158	1.4518903159248968e-23	3.43873351447223e-12	4.401861384448645e-16	9.256934766223658e-16	1.9287261648849295e-20
58900000	0.004334216616450952	1.5298425288300535e-49	-1.762976729634269e-36	3.2287792856354294e-12	1.472228705368894e-14	0.0013315667571857158	1.4518903159248968e-23	3.43873351447223e-12	4.401861384448645e-16	9.256934766223658e-16	1.9287261648849295e-20
59000000	0.004334216616450952	1.5298425288300535e-49	-1.7660220944757087e-36	3.2287792856354294e-12	1.472228705368894e-14	0.0013315667571857158	1.4518903159248968e-23	3.43873351447223e-12	4.401861384448645e-16	9.256934766223658e-16	1.9287261648849295e-20
59100000	0.004334216616450952	1.5298425288300535e-49	-1.7690674593169714e-36	3.228779285635429e-12	1.472228705368894e-14	0.0013315667571857158	1.4518903159248968e-23	3.43873351447223e-12	4.401861384448645e-16	9.256934766223658e-16	1.9287261648849298e-20
59200000	0.004334216616450952	1.5298425288300535e-49	-1.772112824158077e-36	3.228779285635429e-12	1.472228705368894e-14	0.0013315667571857158	1.4518903159248968e-23	3.43873351447223e-12	4.401861384448645e-16	9.256934766223658e-16	1.9287261648849298e-20
59300000	0.004334216616450952	1.5298425288300535e-49	-1.7751581889990448e-36	3.228779285635429e-12	1.472228705368894e-14	0.0013315667571857158	1.4518903159248968e-23	3.43873351447223e-12	4.401861384448645e-16	9.256934766223658e-16	1.9287261648849298e-20
59400000	0.004334216616450952	1.5298425288300535e-49	-1.7782035538398932e-36	3.228779285635429e-12	1.472228705368894e-14	0.0013315667571857158	1.4518903159248968e-23	3.43873351447223e-12	4.401861384448645e-16	9.256934766223658e-16	1.9287261648849298e-20
59500000	0.004334216616450952	1.5298425288300535e-49	-1.7812489186806417e-36	3.228779285635429e-12	1.472228705368894e-14	0.0013315667571857158	1.4518903159248965e-23	3.43873351447223e-12	4.401861384448645e-16	9.256934766223658e-16	1.9287261648849298e-20
59600000	0.004334216616450952	1.5298425288300535e-49	-1.7842942835213097e-36	3.228779285635429e-12	1.472228705368894e-14	0.0013315667571857158	1.4518903159248965e-23	3.43873351447223e-12	4.401861384448645e-16	9.256934766223658e-16	1.9287261648849298e-20
59700000	0.004334216616450952	1.5298425288300535e-49	-1.7873396483619166e-36	3.228779285635429e-12	1.472228705368894e-14	0.0013315667571857158	1.4518903159248965e-23	3.43873351447223e-12	4.401861384448645e-16	9.256934766223658e-16	1.9287261648849298e-20
59800000	0.004334216616450952	1.5298425288300535e-49	-1.7903850132024807e-36	3.228779285635429e-12	1.472228705368894e-14	0.0013315667571857158	1.4518903159248965e-23	3.43873351447223e-12	4.401861384448645e-16	9.256934766223658e-16	1.9287261648849298e-20
59900000	0.004334216616450952	1.5298425288300535e-49	-1.793430378043022e-36	3.228779285635429e-12	1.472228705368894e-14	0.0013315667571857158	1.4518903159248965e-23	3.43873351447223e-12	4.401861384448645e-16	9.256934766223658e-16	1.9287261648849298e-20
60000000	0.004334216616450952	1.5298425288300535e-49	-1.7964757428835594e-36	3.228779285635429e-12	1.472228705368894e-14	0.0013315667571857158	1.4518903159248965e-23	3.43873351447223e-12	4.401861384448645e-16	9.256934766223658e-16	1.9287261648849298e-20
60100000	0.004334216616450952	1.5298425288300535e-49	-1.799521107724112e-36	3.228779285635429e-12	1.472228705368894e-14	0.0013315667571857158	1.4518903159248965e-23	3.43873351447223e-12	4.401861384448645e-16	9.256934766223658e-16	1.9287261648849298e-20
60200000	0.004334216616450952	1.5298425288300535e-49	-1.8025664725646993e-36	3.228779285635429e-12	1.472228705368894e-14	0.0013315667571857158	1.4518903159248965e-23	3.43873351447223e-12	4.401861384448645e-16	9.256934766223658e-16	1.9287261648849298e-20
60300000	0.004334216616450952	1.5298425288300535e-49	-1.80561183740534e-36	3.228779285635429e-12	1.472228705368894e-14	0.0013315667571857158	1.4518903159248965e-23	3.43873351447223e-12	4.401861384448645e-16	9.256934766223658e-16	1.9287261648849298e-20
60400000	0.004334216616450952	1.5298425288300535e-49	-1.8086572022460537e-36	3.228779285635429e-12	1.472228705368894e-14	0.0013315667571857158	1.4518903159248965e-23	3.43873351447223e-12	4.401861384448645e-16	9.256934766223658e-16	1.9287261648849298e-20
60500000	0.004334216616450952	1.5298425288300535e-49	-1.8117025670868593e-36	3.228779285635429e-12	1.472228705368894e-14	0.0013315667571857158	1.4518903159248965e-23	3.43873351447223e-12	4.401861384448645e-16	9.256934766223658e-16	1.9287261648849298e-20
60600000	0.004334216616450952	1.5298425288300535e-49	-1.8147479319277762e-36	3.228779285635429e-12	1.472228705368894e-14	0.0013315667571857158	1.4518903159248965e-23	3.43873351447223e-12	4.401861384448645e-16	9.256934766223658e-16	1.9287261648849298e-20
60700000	0.004334216616450952	1.5298425288300535e-49	-1.8177932967688235e-36	3.228779285635429e-12	1.472228705368894e-14	0.0013315667571857158	1.4518903159248965e-23	3.43873351447223e-12	4.401861384448645e-16	9.256934766223658e-16	1.9287261648849298e-20
60800000	0.004334216616450952	1.5298425288300535e-49	-1.8208386616100203e-36	3.228779285635429e-12	1.472228705368894e-14	0.0013315667571857158	1.4518903159248965e-23	3.43873351447223e-12	4.401861384448645e-16	9.256934766223658e-16	1.9287261648849298e-20
60900000	0.004334216616450952	1.5298425288300535e-49	-1.823884026451386e-36	3.228779285635429e-12	1.472228705368894e-14	0.0013315667571857158	1.4518903159248965e-23	3.43873351447223e-12	4.401861384448645e-16	9.256934766223658e-16	1.9287261648849298e-20
61000000	0.004334216616450952	1.5298425288300535e-49	-1.8269293912929393e-36	3.228779285635429e-12	1.472228705368894e-14	0.0013315667571857158	1.4518903159248965e-23	3.43873351447223e-12	4.401861384448645e-16	9.256934766223658e-16	1.9287261648849298e-20
61100000	0.004334216616450952	1.5298425288300535e-49	-1.8299747561346998e-36	3.228779285635429e-12	1.472228705368894e-14	0.0013315667571857158	1.4518903159248965e-23	3.43873351447223e-12	4.401861384448645e-16	9.256934766223658e-16	1.9287261648849298e-20
61200000	0.004334216616450952	1.5298425288300535e-49	-1.8330201209766868e-36	3.228779285635429e-12	1.472228705368894e-14	0.0013315667571857158	1.4518903159248965e-23	3.43873351447223e-12	4.401861384448645e-16	9.256934766223658e-16	1.9287261648849298e-20
61300000	0.004334216616450952	1.5298425288300535e-49	-1.836065485818919e-36	3.228779285635429e-12	1.472228705368894e-14	0.0013315667571857158	1.4518903159248965e-23	3.43873351447223e-12	4.401861384448645e-16	9.256934766223658e-16	1.9287261648849298e-20
61400000	0.004334216616450952	1.5298425288300535e-49	-1.8391108506614162e-36	3.228779285635429e-12	1.472228705368894e-14	0.0013315667571857158	1.4518903159248965e-23	3.43873351447223e-12	4.401861384448645e-16	9.256934766223658e-16	1.9287261648849298e-20
61500000	0.004334216616450952	1.5298425288300535e-49	-1.842156215504197e-36	3.228779285635429e-12	1.472228705368894e-14	0.0013315667571857158	1.4518903159248965e-23	3.43873351447223e-12	4.401861384448645e-16	9.256934766223658e-16	1.9287261648849298e-20
61600000	0.004334216616450952	1.5298425288300535e-49	-1.845201580347281e-36	3.228779285635429e-12	1.472228705368894e-14	0.0013315667571857158	1.4518903159248965e-23	3.43873351447223e-12	4.401861384448645e-16	9.256934766223658e-16	1.9287261648849298e-20
61700000	0.004334216616450952	1.5298425288300535e-49	-1.848246945190687e-36	3.228779285635429e-12	1.472228705368894e-14	0.0013315667571857158	1.4518903159248965e-23	3.43873351447223e-12	4.401861384448645e-16	9.256934766223658e-16	1.9287261648849298e-20
61800000	0.004334216616450952	1.5298425288300535e-49	-1.8512923100344345e-36	3.228779285635429e-12	1.472228705368894e-14	0.0013315667571857158	1.4518903159248965e-23	3.43873351447223e-12	4.401861384448645e-16	9.256934766223658e-16	1.9287261648849298e-20
61900000	0.004334216616450952	1.5298425288300535e-49	-1.8543376748785427e-36	3.228779285635429e-12	1.472228705368894e-14	0.0013315667571857158	1.4518903159248965e-23	3.43873351447223e-12	4.401861384448645e-16	9.256934766223658e-16	1.9287261648849298e-20
62000000	0.004334216616450952	1.5298425288300535e-49	-1.8573830397230307e-36	3.228779285635429e-12	1.472228705368894e-14	0.0013315667571857158	1.4518903159248965e-23	3.43873351447223e-12	4.401861384448645e-16	9.256934766223658e-16	1.9287261648849298e-20
62100000	0.004334216616450952	1.5298425288300535e-49	-1.8604284045679173e-36	3.228779285635429e-12	1.472228705368894e-14	0.0013315667571857158	1.4518903159248965e-23	3.43873351447223e-12	4.401861384448645e-16	9.256934766223658e-16	1.9287261648849298e-20
62200000	0.004334216616450952	1.5298425288300535e-49	-1.8634737694132223e-36	3.228779285635429e-12	1.472228705368894e-14	0.0013315667571857158	1.4518903159248965e-23	3.43873351447223e-12	4.401861384448645e-16	9.256934766223658e-16	1.9287261648849298e-20
62300000	0.004334216616450952	1.5298425288300535e-49	-1.8665191342589645e-36	3.228779285635429e-12	1.472228705368894e-14	0.0013315667571857158	1.4518903159248965e-23	3.43873351447223e-12	4.401861384448645e-16	9.256934766223658e-16	1.9287261648849298e-20
62400000	0.004334216616450952	1.5298425288300535e-49	-1.869564499105163e-36	3.228779285635429e-12	1.472228705368894e-14	0.0013315667571857158	1.4518903159248965e-23	3.43873351447223e-12	4.401861384448645e-16	9.256934766223658e-16	1.9287261648849298e-20
62500000	0.004334216616450952	1.5298425288300535e-49	-1.8726098639518375e-36	3.228779285635429e-12	1.472228705368894e-14	0.0013315667571857158	1.4518903159248965e-23	3.43873351447223e-12	4.401861384448645e-16	9.256934766223658e-16	1.9287261648849298e-20
62600000	0.004334216616450952	1.5298425288300535e-49	-1.8756552287990067e-36	3.228779285635429e-12	1.472228705368894e-14	0.0013315667571857158	1.4518903159248965e-23	3.43873351447223e-12	4.401861384448645e-16	9.256934766223658e-16	1.9287261648849298e-20
62700000	0.004334216616450952	1.5298425288300535e-49	-1.87870059364669e-36	3.228779285635429e-12	1.472228705368894e-14	0.0013315667571857158	1.4518903159248965e-23	3.43873351447223e-12	4.401861384448645e-16	9.256934766223658e-16	1.9287261648849298e-20
62800000	0.004334216616450952	1.5298425288300535e-49	-1.8817459584949066e-36	3.228779285635429e-12	1.472228705368894e-14	0.0013315667571857158	1.4518903159248965e-23	3.43873351447223e-12	4.401861384448645e-16	9.256934766223658e-16	1.9287261648849298e-20
62900000	0.004334216616450952	1.5298425288300535e-49	-1.8847913233436754e-36	3.228779285635429e-12	1.472228705368894e-14	0.0013315667571857158	1.4518903159248965e-23	3.43873351447223e-12	4.401861384448645e-16	9.256934766223658e-16	1.9287261648849298e-20
63000000	0.004334216616450952	1.5298425288300535e-49	-1.887836688193016e-36	3.228779285635429e-12	1.472228705368894e-14	0.0013315667571857158	1.4518903159248965e-23	3.43873351447223e-12	4.401861384448645e-16	9.256934766223658e-16	1.9287261648849298e-20
63100000	0.004334216616450952	1.5298425288300535e-49	-1.8908820530429473e-36	3.228779285635429e-12	1.472228705368894e-14	0.0013315667571857158	1.4518903159248965e-23	3.43873351447223e-12	4.401861384448645e-16	9.256934766223658e-16	1.9287261648849298e-20
63200000	0.004334216616450952	1.5298425288300535e-49	-1.8939274178934885e-36	3.228779285635429e-12	1.472228705368894e-14	0.0013315667571857158	1.4518903159248965e-23	3.43873351447223e-12	4.401861384448645e-16	9.256934766223658e-16	1.9287261648849298e-20
63300000	0.004334216616450952	1.5298425288300535e-49	-1.8969727827444527e-36	3.228779285635429e-12	1.472228705368894e-14	0.0013315667571857158	1.4518903159248965e-23	3.43873351447223e-12	4.401861384448645e-16	9.256934766223658e-16	1.9287261648849298e-20
63400000	0.004334216616450952	1.5298425288300535e-49	-1.9000181475944226e-36	3.228779285635429e-12	1.472228705368894e-14	0.0013315667571857158	1.4518903159248965e-23	3.43873351447223e-12	4.401861384448645e-16	9.256934766223658e-16	1.9287261648849298e-20
63500000	0.004334216616450952	1.5298425288300535e-49	-1.903063512443142e-36	3.228779285635429e-12	1.472228705368894e-14	0.0013315667571857158	1.4518903159248965e-23	3.43873351447223e-12	4.401861384448645e-16	9.256934766223658e-16	1.9287261648849298e-20
63600000	0.004334216616450952	1.5298425288300535e-49	-1.9061088772906295e-36	3.228779285635429e-12	1.472228705368894e-14	0.0013315667571857158	1.4518903159248965e-23	3.43873351447223e-12	4.401861384448645e-16	9.256934766223658e-16	1.9287261648849298e-20
63700000	0.004334216616450952	1.5298425288300535e-49	-1.9091542421369046e-36	3.228779285635429e-12	1.472228705368894e-14	0.0013315667571857158	1.4518903159248965e-23	3.43873351447223e-12	4.401861384448645e-16	9.256934766223658e-16	1.9287261648849298e-20
63800000	0.004334216616450952	1.5298425288300535e-49	-1.9121996069819867e-36	3.228779285635429e-12	1.472228705368894e-14	0.0013315667571857158	1.4518903159248965e-23	3.43873351447223e-12	4.401861384448645e-16	9.256934766223658e-16	1.9287261648849298e-20
63900000	0.004334216616450952	1.5298425288300535e-49	-1.9152449718258948e-36	3.228779285635429e-12	1.472228705368894e-14	0.0013315667571857158	1.4518903159248965e-23	3.43873351447223e-12	4.401861384448645e-16	9.256934766223658e-16	1.9287261648849298e-20
64000000	0.004334216616450952	1.5298425288300535e-49	-1.9182903366686482e-36	3.228779285635429e-12	1.472228705368894e-14	0.0013315667571857158	1.4518903159248965e-23	3.43873351447223e-12	4.401861384448645e-16	9.256934766223658e-16	1.9287261648849298e-20
64100000	0.004334216616450952	1.5298425288300535e-49	-1.9213357015102657e-36	3.228779285635429e-12	1.472228705368894e-14	0.0013315667571857158	1.4518903159248965e-23	3.43873351447223e-12	4.401861384448645e-16	9.256934766223658e-16	1.9287261648849298e-20
64200000	0.004334216616450952	1.5298425288300535e-49	-1.9243810663507666e-36	3.228779285635429e-12	1.472228705368894e-14	0.0013315667571857158	1.4518903159248965e-23	3.43873351447223e-12	4.401861384448645e-16	9.256934766223658e-16	1.9287261648849298e-20
64300000	0.004334216616450952	1.5298425288300535e-49	-1.9274264311901704e-36	3.228779285635429e-12	1.472228705368894e-14	0.0013315667571857158	1.4518903159248965e-23	3.43873351447223e-12	4.401861384448645e-16	9.256934766223658e-16	1.9287261648849298e-20
64400000	0.004334216616450952	1.5298425288300535e-49	-1.930471796028496e-36	3.228779285635429e-12	1.472228705368894e-14	0.0013315667571857158	1.4518903159248965e-23	3.43873351447223e-12	4.401861384448645e-16	9.256934766223658e-16	1.9287261648849298e-20
64500000	0.004334216616450952	1.5298425288300535e-49	-1.9335171608657627e-36	3.228779285635429e-12	1.472228705368894e-14	0.0013315667571857158	1.4518903159248965e-23	3.43873351447223e-12	4.401861384448645e-16	9.256934766223658e-16	1.9287261648849298e-20
64600000	0.004334216616450952	1.5298425288300535e-49	-1.9365625257019895e-36	3.228779285635429e-12	1.472228705368894e-14	0.0013315667571857158	1.4518903159248965e-23	3.43873351447223e-12	4.401861384448645e-16	9.256934766223658e-16	1.9287261648849298e-20
64700000	0.004334216616450952	1.5298425288300535e-49	-1.939607890537196e-36	3.228779285635429e-12	1.472228705368894e-14	0.0013315667571857158	1.4518903159248965e-23	3.43873351447223e-12	4.401861384448645e-16	9.256934766223658e-16	1.9287261648849298e-20
64800000	0.004334216616450952	1.5298425288300535e-49	-1.942653255371401e-36	3.228779285635429e-12	1.472228705368894e-14	0.0013315667571857158	1.4518903159248965e-23	3.43873351447223e-12	4.401861384448645e-16	9.256934766223658e-16	1.9287261648849298e-20
64900000	0.004334216616450952	1.5298425288300535e-49	-1.9456986202046237e-36	3.228779285635429e-12	1.472228705368894e-14	0.0013315667571857158	1.4518903159248965e-23	3.43873351447223e-12	4.401861384448645e-16	9.256934766223658e-16	1.9287261648849298e-20
65000000	0.004334216616450952	1.5298425288300535e-49	-1.9487439850368835e-36	3.228779285635429e-12	1.472228705368894e-14	0.0013315667571857158	1.4518903159248965e-23	3.43873351447223e-12	4.401861384448645e-16	9.256934766223658e-16	1.9287261648849298e-20
65100000	0.004334216616450952	1.5298425288300535e-49	-1.9517893498681995e-36	3.228779285635429e-12	1.472228705368894e-14	0.0013315667571857158	1.4518903159248965e-23	3.43873351447223e-12	4.401861384448645e-16	9.256934766223658e-16	1.9287261648849298e-20
65200000	0.004334216616450952	1.5298425288300535e-49	-1.9548347146985907e-36	3.228779285635429e-12	1.472228705368894e-14	0.0013315667571857158	1.4518903159248965e-23	3.43873351447223e-12	4.401861384448645e-16	9.256934766223658e-16	1.9287261648849298e-20
65300000	0.004334216616450952	1.5298425288300535e-49	-1.9578800795280765e-36	3.228779285635429e-12	1.472228705368894e-14	0.0013315667571857158	1.4518903159248965e-23	3.43873351447223e-12	4.401861384448645e-16	9.256934766223658e-16	1.9287261648849298e-20
65400000	0.004334216616450952	1.5298425288300535e-49	-1.960925444356676e-36	3.228779285635429e-12	1.472228705368894e-14	0.0013315667571857158	1.4518903159248965e-23	3.43873351447223e-12	4.401861384448645e-16	9.256934766223658e-16	1.9287261648849298e-20
65500000	0.004334216616450952	1.5298425288300535e-49	-1.963970809184408e-36	3.228779285635429e-12	1.472228705368894e-14	0.0013315667571857158	1.4518903159248965e-23	3.43873351447223e-12	4.401861384448645e-16	9.256934766223658e-16	1.9287261648849298e-20
65600000	0.004334216616450952	1.5298425288300535e-49	-1.9670161740112927e-36	3.228779285635429e-12	1.472228705368894e-14	0.0013315667571857158	1.4518903159248965e-23	3.43873351447223e-12	4.401861384448645e-16	9.256934766223658e-16	1.9287261648849298e-20
65700000	0.004334216616450952	1.5298425288300535e-49	-1.9700615388373484e-36	3.228779285635429e-12	1.472228705368894e-14	0.0013315667571857158	1.4518903159248965e-23	3.43873351447223e-12	4.401861384448645e-16	9.256934766223658e-16	1.9287261648849298e-20
65800000	0.004334216616450952	1.5298425288300535e-49	-1.9731069036625945e-36	3.228779285635429e-12	1.472228705368894e-14	0.0013315667571857158	1.4518903159248965e-23	3.43873351447223e-12	4.401861384448645e-16	9.256934766223658e-16	1.9287261648849298e-20
65900000	0.004334216616450952	1.5298425288300535e-49	-1.9761522684870502e-36	3.228779285635429e-12	1.472228705368894e-14	0.0013315667571857158	1.4518903159248965e-23	3.43873351447223e-12	4.401861384448645e-16	9.256934766223658e-16	1.9287261648849298e-20
66000000	0.004334216616450952	1.5298425288300535e-49	-1.9791976333107348e-36	3.228779285635429e-12	1.472228705368894e-14	0.0013315667571857158	1.4518903159248965e-23	3.43873351447223e-12	4.401861384448645e-16	9.256934766223658e-16	1.9287261648849298e-20
66100000	0.004334216616450952	1.5298425288300535e-49	-1.9822429981336673e-36	3.228779285635429e-12	1.472228705368894e-14	0.0013315667571857158	1.4518903159248965e-23	3.43873351447223e-12	4.401861384448645e-16	9.256934766223658e-16	1.9287261648849298e-20
66200000	0.004334216616450952	1.5298425288300535e-49	-1.9852883629558672e-36	3.228779285635429e-12	1.472228705368894e-14	0.0013315667571857158	1.4518903159248965e-23	3.43873351447223e-12	4.401861384448645e-16	9.256934766223658e-16	1.9287261648849298e-20
66300000	0.004334216616450952	1.5298425288300535e-49	-1.988333727777353e-36	3.228779285635429e-12	1.472228705368894e-14	0.0013315667571857158	1.4518903159248965e-23	3.43873351447223e-12	4.401861384448645e-16	9.256934766223658e-16	1.9287261648849298e-20
66400000	0.004334216616450952	1.5298425288300535e-49	-1.9913790925981448e-36	3.228779285635429e-12	1.472228705368894e-14	0.0013315667571857158	1.4518903159248965e-23	3.43873351447223e-12	4.401861384448645e-16	9.256934766223658e-16	1.9287261648849298e-20
66500000	0.004334216616450952	1.5298425288300535e-49	-1.9944244574182612e-36	3.228779285635429e-12	1.472228705368894e-14	0.0013315667571857158	1.4518903159248965e-23	3.43873351447223e-12	4.401861384448645e-16	9.256934766223658e-16	1.9287261648849298e-20
66600000	0.004334216616450952	1.5298425288300535e-49	-1.9974698222377215e-36	3.228779285635429e-12	1.472228705368894e-14	0.0013315667571857158	1.4518903159248965e-23	3.43873351447223e-12	4.401861384448645e-16	9.256934766223658e-16	1.9287261648849298e-20
66700000	0.004334216616450952	1.5298425288300535e-49	-2.0005151870565447e-36	3.228779285635429e-12	1.472228705368894e-14	0.0013315667571857158	1.4518903159248965e-23	3.43873351447223e-12	4.401861384448645e-16	9.256934766223658e-16	1.9287261648849298e-20
66800000	0.004334216616450952	1.5298425288300535e-49	-2.0035605518747504e-36	3.228779285635429e-12	1.472228705368894e-14	0.0013315667571857158	1.4518903159248965e-23	3.43873351447223e-12	4.401861384448645e-16	9.256934766223658e-16	1.9287261648849298e-20
66900000	0.004334216616450952	1.5298425288300535e-49	-2.006605916692357e-36	3.228779285635429e-12	1.472228705368894e-14	0.0013315667571857158	1.4518903159248965e-23	3.43873351447223e-12	4.401861384448645e-16	9.256934766223658e-16	1.9287261648849298e-20
67000000	0.004334216616450952	1.5298425288300535e-49	-2.009651281509385e-36	3.228779285635429e-12	1.472228705368894e-14	0.0013315667571857158	1.4518903159248965e-23	3.43873351447223e-12	4.401861384448645e-16	9.256934766223658e-16	1.9287261648849298e-20
67100000	0.004334216616450952	1.5298425288300535e-49	-2.0126966463258523e-36	3.228779285635429e-12	1.472228705368894e-14	0.0013315667571857158	1.4518903159248965e-23	3.43873351447223e-12	4.401861384448645e-16	9.256934766223658e-16	1.9287261648849298e-20
67200000	0.004334216616450952	1.5298425288300535e-49	-2.015742011141779e-36	3.228779285635429e-12	1.472228705368894e-14	0.0013315667571857158	1.4518903159248965e-23	3.43873351447223e-12	4.401861384448645e-16	9.256934766223658e-16	1.9287261648849298e-20
67300000	0.004334216616450952	1.5298425288300535e-49	-2.0187873759571836e-36	3.228779285635429e-12	1.472228705368894e-14	0.0013315667571857158	1.4518903159248965e-23	3.43873351447223e-12	4.401861384448645e-16	9.256934766223658e-16	1.9287261648849298e-20
67400000	0.004334216616450952	1.5298425288300535e-49	-2.0218327407720854e-36	3.228779285635429e-12	1.472228705368894e-14	0.0013315667571857158	1.4518903159248965e-23	3.43873351447223e-12	4.401861384448645e-16	9.256934766223658e-16	1.9287261648849298e-20
67500000	0.004334216616450952	1.5298425288300535e-49	-2.024878105586504e-36	3.228779285635429e-12	1.472228705368894e-14	0.0013315667571857158	1.4518903159248965e-23	3.43873351447223e-12	4.401861384448645e-16	9.256934766223658e-16	1.9287261648849298e-20
67600000	0.004334216616450952	1.5298425288300535e-49	-2.0279234704004583e-36	3.228779285635429e-12	1.472228705368894e-14	0.0013315667571857158	1.4518903159248965e-23	3.43873351447223e-12	4.401861384448645e-16	9.256934766223658e-16	1.9287261648849298e-20
67700000	0.004334216616450952	1.5298425288300535e-49	-2.0309688352139673e-36	3.228779285635429e-12	1.472228705368894e-14	0.0013315667571857158	1.4518903159248965e-23	3.43873351447223e-12	4.401861384448645e-16	9.256934766223658e-16	1.9287261648849298e-20
67800000	0.004334216616450952	1.5298425288300535e-49	-2.0340142000270504e-36	3.228779285635429e-12	1.472228705368894e-14	0.0013315667571857158	1.4518903159248965e-23	3.43873351447223e-12	4.401861384448645e-16	9.256934766223658e-16	1.9287261648849298e-20
67900000	0.004334216616450952	1.5298425288300535e-49	-2.0370595648397272e-36	3.228779285635429e-12	1.472228705368894e-14	0.0013315667571857158	1.4518903159248965e-23	3.43873351447223e-12	4.401861384448645e-16	9.256934766223658e-16	1.9287261648849298e-20
68000000	0.004334216616450952	1.5298425288300535e-49	-2.040104929652016e-36	3.228779285635429e-12	1.472228705368894e-14	0.0013315667571857158	1.4518903159248965e-23	3.43873351447223e-12	4.401861384448645e-16	9.256934766223658e-16	1.9287261648849298e-20
68100000	0.004334216616450952	1.5298425288300535e-49	-2.0431502944639365e-36	3.228779285635429e-12	1.472228705368894e-14	0.0013315667571857158	1.4518903159248965e-23	3.43873351447223e-12	4.401861384448645e-16	9.256934766223658e-16	1.9287261648849298e-20
68200000	0.004334216616450952	1.5298425288300535e-49	-2.046195659275508e-36	3.228779285635429e-12	1.472228705368894e-14	0.0013315667571857158	1.4518903159248965e-23	3.43873351447223e-12	4.401861384448645e-16	9.256934766223658e-16	1.9287261648849298e-20
68300000	0.004334216616450952	1.5298425288300535e-49	-2.0492410240867493e-36	3.228779285635429e-12	1.472228705368894e-14	0.0013315667571857158	1.4518903159248965e-23	3.43873351447223e-12	4.401861384448645e-16	9.256934766223658e-16	1.9287261648849298e-20
68400000	0.004334216616450952	1.5298425288300535e-49	-2.05228638889768e-36	3.228779285635429e-12	1.472228705368894e-14	0.0013315667571857158	1.4518903159248965e-23	3.43873351447223e-12	4.401861384448645e-16	9.256934766223658e-16	1.9287261648849298e-20
68500000	0.004334216616450952	1.5298425288300535e-49	-2.055331753708319e-36	3.228779285635429e-12	1.472228705368894e-14	0.0013315667571857158	1.4518903159248965e-23	3.43873351447223e-12	4.401861384448645e-16	9.256934766223658e-16	1.9287261648849298e-20
68600000	0.004334216616450952	1.5298425288300535e-49	-2.0583771185186855e-36	3.228779285635429e-12	1.472228705368894e-14	0.0013315667571857158	1.4518903159248965e-23	3.43873351447223e-12	4.401861384448645e-16	9.256934766223658e-16	1.9287261648849298e-20
68700000	0.004334216616450952	1.5298425288300535e-49	-2.0614224833287988e-36	3.228779285635429e-12	1.472228705368894e-14	0.0013315667571857158	1.4518903159248965e-23	3.43873351447223e-12	4.401861384448645e-16	9.256934766223658e-16	1.9287261648849298e-20
68800000	0.004334216616450953	1.5298425288300535e-49	-2.064467848138678e-36	3.228779285635429e-12	1.472228705368894e-14	0.0013315667571857158	1.4518903159248965e-23	3.43873351447223e-12	4.401861384448645e-16	9.256934766223658e-16	1.9287261648849298e-20
68900000	0.004334216616450953	1.5298425288300535e-49	-2.0675132129483422e-36	3.228779285635429e-12	1.472228705368894e-14	0.0013315667571857158	1.4518903159248965e-23	3.43873351447223e-12	4.401861384448645e-16	9.256934766223658e-16	1.9287261648849298e-20
69000000	0.004334216616450953	1.5298425288300535e-49	-2.070558577757811e-36	3.228779285635429e-12	1.472228705368894e-14	0.0013315667571857158	1.4518903159248965e-23	3.43873351447223e-12	4.401861384448645e-16	9.256934766223658e-16	1.9287261648849298e-20
69100000	0.004334216616450953	1.5298425288300535e-49	-2.073603942567103e-36	3.228779285635429e-12	1.472228705368894e-14	0.0013315667571857158	1.4518903159248965e-23	3.43873351447223e-12	4.401861384448645e-16	9.256934766223658e-16	1.9287261648849298e-20
69200000	0.004334216616450953	1.5298425288300535e-49	-2.0766493073762375e-36	3.228779285635429e-12	1.472228705368894e-14	0.0013315667571857158	1.4518903159248965e-23	3.43873351447223e-12	4.401861384448645e-16	9.256934766223658e-16	1.9287261648849298e-20
69300000	0.004334216616450953	1.5298425288300535e-49	-2.0796946721852342e-36	3.228779285635429e-12	1.472228705368894e-14	0.0013315667571857158	1.4518903159248965e-23	3.43873351447223e-12	4.401861384448645e-16	9.256934766223658e-16	1.9287261648849298e-20
69400000	0.004334216616450953	1.5298425288300535e-49	-2.0827400369941117e-36	3.228779285635429e-12	1.472228705368894e-14	0.0013315667571857158	1.4518903159248965e-23	3.43873351447223e-12	4.401861384448645e-16	9.256934766223658e-16	1.9287261648849298e-20
69500000	0.004334216616450953	1.5298425288300535e-49	-2.0857854018028893e-36	3.228779285635429e-12	1.472228705368894e-14	0.0013315667571857158	1.4518903159248965e-23	3.43873351447223e-12	4.401861384448645e-16	9.256934766223658e-16	1.9287261648849298e-20
69600000	0.004334216616450953	1.5298425288300535e-49	-2.0888307666115863e-36	3.2287792856354294e-12	1.472228705368894e-14	0.0013315667571857158	1.4518903159248965e-23	3.43873351447223e-12	4.401861384448645e-16	9.256934766223658e-16	1.9287261648849298e-20
69700000	0.004334216616450953	1.5298425288300535e-49	-2.091876131420222e-36	3.2287792856354294e-12	1.472228705368894e-14	0.0013315667571857158	1.4518903159248965e-23	3.43873351447223e-12	4.401861384448645e-16	9.256934766223658e-16	1.9287261648849298e-20
69800000	0.004334216616450953	1.5298425288300535e-49	-2.0949214962288154e-36	3.2287792856354294e-12	1.472228705368894e-14	0.0013315667571857158	1.4518903159248965e-23	3.43873351447223e-12	4.401861384448645e-16	9.256934766223658e-16	1.9287261648849298e-20
69900000	0.004334216616450953	1.5298425288300535e-49	-2.0979668610373858e-36	3.2287792856354294e-12	1.472228705368894e-14	0.0013315667571857158	1.4518903159248965e-23	3.43873351447223e-12	4.401861384448645e-16	9.256934766223658e-16	1.9287261648849298e-20
70000000	0.004334216616450953	1.5298425288300535e-49	-2.101012225845952e-36	3.2287792856354294e-12	1.472228705368894e-14	0.0013315667571857158	1.4518903159248965e-23	3.43873351447223e-12	4.401861384448645e-16	9.256934766223658e-16	1.9287261648849298e-20
70100000	0.004334216616450953	1.5298425288300535e-49	-2.1040575906545337e-36	3.2287792856354294e-12	1.472228705368894e-14	0.0013315667571857158	1.4518903159248965e-23	3.43873351447223e-12	4.401861384448645e-16	9.256934766223658e-16	1.9287261648849298e-20
70200000	0.004334216616450953	1.5298425288300535e-49	-2.10710295546315e-36	3.2287792856354294e-12	1.472228705368894e-14	0.0013315667571857158	1.4518903159248965e-23	3.43873351447223e-12	4.401861384448645e-16	9.256934766223658e-16	1.9287261648849298e-20
70300000	0.004334216616450953	1.5298425288300535e-49	-2.11014832027182e-36	3.2287792856354294e-12	1.472228705368894e-14	0.0013315667571857158	1.4518903159248965e-23	3.43873351447223e-12	4.401861384448645e-16	9.256934766223658e-16	1.9287261648849298e-20
70400000	0.004334216616450953	1.5298425288300535e-49	-2.1131936850805624e-36	3.2287792856354294e-12	1.472228705368894e-14	0.0013315667571857158	1.4518903159248965e-23	3.43873351447223e-12	4.401861384448645e-16	9.256934766223658e-16	1.9287261648849298e-20
70500000	0.004334216616450953	1.5298425288300535e-49	-2.116239049889397e-36	3.2287792856354294e-12	1.472228705368894e-14	0.0013315667571857158	1.4518903159248965e-23	3.43873351447223e-12	4.401861384448645e-16	9.256934766223658e-16	1.9287261648849298e-20
70600000	0.004334216616450953	1.5298425288300535e-49	-2.119284414698343e-36	3.2287792856354294e-12	1.472228705368894e-14	0.0013315667571857158	1.4518903159248965e-23	3.43873351447223e-12	4.401861384448645e-16	9.256934766223658e-16	1.9287261648849298e-20
70700000	0.004334216616450953	1.5298425288300535e-49	-2.1223297795074193e-36	3.2287792856354294e-12	1.472228705368894e-14	0.0013315667571857158	1.4518903159248965e-23	3.43873351447223e-12	4.401861384448645e-16	9.256934766223658e-16	1.9287261648849298e-20
70800000	0.004334216616450953	1.5298425288300535e-49	-2.125375144316645e-36	3.2287792856354294e-12	1.472228705368894e-14	0.0013315667571857158	1.4518903159248965e-23	3.43873351447223e-12	4.401861384448645e-16	9.256934766223658e-16	1.9287261648849298e-20
70900000	0.004334216616450953	1.5298425288300535e-49	-2.1284205091260396e-36	3.2287792856354294e-12	1.472228705368894e-14	0.0013315667571857158	1.4518903159248965e-23	3.43873351447223e-12	4.401861384448645e-16	9.256934766223658e-16	1.9287261648849298e-20
71000000	0.004334216616450953	1.5298425288300535e-49	-2.131465873935622e-36	3.2287792856354294e-12	1.472228705368894e-14	0.0013315667571857158	1.4518903159248965e-23	3.43873351447223e-12	4.401861384448645e-16	9.256934766223658e-16	1.9287261648849298e-20
71100000	0.004334216616450953	1.5298425288300535e-49	-2.134511238745412e-36	3.2287792856354294e-12	1.472228705368894e-14	0.0013315667571857158	1.4518903159248965e-23	3.43873351447223e-12	4.401861384448645e-16	9.256934766223658e-16	1.9287261648849298e-20
71200000	0.004334216616450953	1.5298425288300535e-49	-2.1375566035554276e-36	3.2287792856354294e-12	1.472228705368894e-14	0.0013315667571857158	1.4518903159248965e-23	3.43873351447223e-12	4.401861384448645e-16	9.256934766223658e-16	1.9287261648849298e-20
71300000	0.004334216616450953	1.5298425288300535e-49	-2.1406019683656893e-36	3.2287792856354294e-12	1.472228705368894e-14	0.0013315667571857158	1.4518903159248965e-23	3.43873351447223e-12	4.401861384448645e-16	9.256934766223658e-16	1.9287261648849298e-20
71400000	0.004334216616450953	1.5298425288300535e-49	-2.143647333176215e-36	3.2287792856354294e-12	1.472228705368894e-14	0.0013315667571857158	1.4518903159248965e-23	3.43873351447223e-12	4.401861384448645e-16	9.256934766223658e-16	1.9287261648849298e-20
71500000	0.004334216616450953	1.5298425288300535e-49	-2.146692697987025e-36	3.2287792856354294e-12	1.472228705368894e-14	0.0013315667571857158	1.4518903159248965e-23	3.43873351447223e-12	4.401861384448645e-16	9.256934766223658e-16	1.9287261648849298e-20
71600000	0.004334216616450953	1.5298425288300535e-49	-2.149738062798138e-36	3.2287792856354294e-12	1.472228705368894e-14	0.0013315667571857158	1.4518903159248965e-23	3.43873351447223e-12	4.401861384448645e-16	9.256934766223658e-16	1.9287261648849298e-20
71700000	0.004334216616450953	1.5298425288300535e-49	-2.1527834276095732e-36	3.2287792856354294e-12	1.472228705368894e-14	0.0013315667571857158	1.4518903159248965e-23	3.43873351447223e-12	4.401861384448645e-16	9.256934766223658e-16	1.9287261648849298e-20
71800000	0.004334216616450953	1.5298425288300535e-49	-2.1558287924213497e-36	3.2287792856354294e-12	1.472228705368894e-14	0.0013315667571857158	1.4518903159248965e-23	3.43873351447223e-12	4.401861384448645e-16	9.256934766223658e-16	1.9287261648849298e-20
71900000	0.004334216616450953	1.5298425288300535e-49	-2.158874157233487e-36	3.2287792856354294e-12	1.472228705368894e-14	0.0013315667571857158	1.4518903159248965e-23	3.43873351447223e-12	4.401861384448645e-16	9.256934766223658e-16	1.9287261648849298e-20
72000000	0.004334216616450953	1.5298425288300535e-49	-2.1619195220460037e-36	3.2287792856354294e-12	1.472228705368894e-14	0.0013315667571857158	1.4518903159248965e-23	3.43873351447223e-12	4.401861384448645e-16	9.256934766223658e-16	1.9287261648849298e-20
72100000	0.004334216616450953	1.5298425288300535e-49	-2.1649648868589194e-36	3.2287792856354294e-12	1.472228705368894e-14	0.0013315667571857158	1.4518903159248965e-23	3.43873351447223e-12	4.401861384448645e-16	9.256934766223658e-16	1.9287261648849298e-20
72200000	0.004334216616450953	1.5298425288300535e-49	-2.1680102516722533e-36	3.2287792856354294e-12	1.472228705368894e-14	0.0013315667571857158	1.4518903159248965e-23	3.43873351447223e-12	4.401861384448645e-16	9.256934766223658e-16	1.9287261648849298e-20
72300000	0.004334216616450953	1.5298425288300535e-49	-2.1710556164860246e-36	3.2287792856354294e-12	1.472228705368894e-14	0.0013315667571857158	1.4518903159248965e-23	3.43873351447223e-12	4.401861384448645e-16	9.256934766223658e-16	1.9287261648849298e-20
72400000	0.004334216616450953	1.5298425288300535e-49	-2.1741009813002523e-36	3.2287792856354294e-12	1.472228705368894e-14	0.0013315667571857158	1.4518903159248965e-23	3.43873351447223e-12	4.401861384448645e-16	9.256934766223658e-16	1.9287261648849298e-20
72500000	0.004334216616450953	1.5298425288300535e-49	-2.1771463461149557e-36	3.2287792856354294e-12	1.472228705368894e-14	0.0013315667571857158	1.4518903159248965e-23	3.43873351447223e-12	4.401861384448645e-16	9.256934766223658e-16	1.9287261648849298e-20
72600000	0.004334216616450953	1.5298425288300535e-49	-2.180191710930154e-36	3.2287792856354294e-12	1.472228705368894e-14	0.0013315667571857158	1.4518903159248965e-23	3.43873351447223e-12	4.401861384448645e-16	9.256934766223658e-16	1.9287261648849298e-20
72700000	0.004334216616450953	1.5298425288300535e-49	-2.1832370757458664e-36	3.2287792856354294e-12	1.472228705368894e-14	0.0013315667571857158	1.4518903159248965e-23	3.43873351447223e-12	4.401861384448645e-16	9.256934766223658e-16	1.9287261648849298e-20
72800000	0.004334216616450953	1.5298425288300535e-49	-2.186282440562112e-36	3.2287792856354294e-12	1.472228705368894e-14	0.0013315667571857158	1.4518903159248965e-23	3.43873351447223e-12	4.401861384448645e-16	9.256934766223658e-16	1.9287261648849298e-20
72900000	0.004334216616450953	1.5298425288300535e-49	-2.18932780537891e-36	3.2287792856354294e-12	1.472228705368894e-14	0.0013315667571857158	1.4518903159248965e-23	3.43873351447223e-12	4.401861384448645e-16	9.256934766223658e-16	1.9287261648849298e-20
73000000	0.004334216616450953	1.5298425288300535e-49	-2.1923731701962794e-36	3.2287792856354294e-12	1.472228705368894e-14	0.0013315667571857158	1.4518903159248965e-23	3.43873351447223e-12	4.401861384448645e-16	9.256934766223658e-16	1.9287261648849298e-20
73100000	0.004334216616450953	1.5298425288300535e-49	-2.1954185350142396e-36	3.2287792856354294e-12	1.472228705368894e-14	0.0013315667571857158	1.4518903159248965e-23	3.43873351447223e-12	4.401861384448645e-16	9.256934766223658e-16	1.9287261648849298e-20
73200000	0.004334216616450953	1.5298425288300535e-49	-2.1984638998328098e-36	3.2287792856354294e-12	1.472228705368894e-14	0.0013315667571857158	1.4518903159248965e-23	3.43873351447223e-12	4.401861384448645e-16	9.256934766223658e-16	1.9287261648849298e-20
73300000	0.004334216616450953	1.5298425288300535e-49	-2.201509264651803e-36	3.2287792856354294e-12	1.472228705368894e-14	0.0013315667571857158	1.4518903159248965e-23	3.43873351447223e-12	4.401861384448645e-16	9.256934766223658e-16	1.9287261648849298e-20
73400000	0.004334216616450953	1.5298425288300535e-49	-2.204554629469802e-36	3.2287792856354294e-12	1.472228705368894e-14	0.0013315667571857158	1.4518903159248965e-23	3.43873351447223e-12	4.401861384448645e-16	9.256934766223658e-16	1.9287261648849298e-20
73500000	0.004334216616450953	1.5298425288300535e-49	-2.2075999942865504e-36	3.2287792856354294e-12	1.472228705368894e-14	0.0013315667571857158	1.4518903159248965e-23	3.43873351447223e-12	4.401861384448645e-16	9.256934766223658e-16	1.9287261648849298e-20
73600000	0.004334216616450953	1.5298425288300535e-49	-2.210645359102067e-36	3.2287792856354294e-12	1.472228705368894e-14	0.0013315667571857158	1.4518903159248965e-23	3.43873351447223e-12	4.401861384448645e-16	9.256934766223658e-16	1.9287261648849298e-20
73700000	0.004334216616450953	1.5298425288300535e-49	-2.2136907239163712e-36	3.2287792856354294e-12	1.472228705368894e-14	0.0013315667571857158	1.4518903159248965e-23	3.43873351447223e-12	4.401861384448645e-16	9.256934766223658e-16	1.9287261648849298e-20
73800000	0.004334216616450953	1.5298425288300535e-49	-2.2167360887294823e-36	3.2287792856354294e-12	1.472228705368894e-14	0.0013315667571857158	1.4518903159248965e-23	3.43873351447223e-12	4.401861384448645e-16	9.256934766223658e-16	1.9287261648849298e-20
73900000	0.004334216616450953	1.5298425288300535e-49	-2.2197814535414195e-36	3.2287792856354294e-12	1.472228705368894e-14	0.0013315667571857158	1.4518903159248965e-23	3.43873351447223e-12	4.401861384448645e-16	9.256934766223658e-16	1.9287261648849298e-20
74000000	0.004334216616450953	1.5298425288300535e-49	-2.2228268183522016e-36	3.2287792856354294e-12	1.472228705368894e-14	0.0013315667571857158	1.4518903159248965e-23	3.43873351447223e-12	4.401861384448645e-16	9.256934766223658e-16	1.9287261648849298e-20
74100000	0.004334216616450953	1.5298425288300535e-49	-2.2258721831618482e-36	3.2287792856354294e-12	1.472228705368894e-14	0.0013315667571857158	1.4518903159248965e-23	3.43873351447223e-12	4.401861384448645e-16	9.256934766223658e-16	1.9287261648849298e-20
74200000	0.004334216616450953	1.5298425288300535e-49	-2.2289175479703782e-36	3.2287792856354294e-12	1.472228705368894e-14	0.0013315667571857158	1.4518903159248965e-23	3.43873351447223e-12	4.401861384448645e-16	9.256934766223658e-16	1.9287261648849298e-20
74300000	0.004334216616450953	1.5298425288300535e-49	-2.231962912777811e-36	3.2287792856354294e-12	1.472228705368894e-14	0.0013315667571857158	1.4518903159248965e-23	3.43873351447223e-12	4.401861384448645e-16	9.256934766223658e-16	1.9287261648849298e-20
74400000	0.004334216616450953	1.5298425288300535e-49	-2.2350082775841657e-36	3.2287792856354294e-12	1.472228705368894e-14	0.0013315667571857158	1.4518903159248965e-23	3.43873351447223e-12	4.401861384448645e-16	9.256934766223658e-16	1.9287261648849298e-20
74500000	0.004334216616450953	1.5298425288300535e-49	-2.2380536423894614e-36	3.2287792856354294e-12	1.472228705368894e-14	0.0013315667571857158	1.4518903159248965e-23	3.43873351447223e-12	4.401861384448645e-16	9.256934766223658e-16	1.9287261648849298e-20
74600000	0.004334216616450953	1.5298425288300535e-49	-2.2410990071937173e-36	3.2287792856354294e-12	1.472228705368894e-14	0.0013315667571857158	1.4518903159248965e-23	3.43873351447223e-12	4.401861384448645e-16	9.256934766223658e-16	1.9287261648849298e-20
74700000	0.004334216616450953	1.5298425288300535e-49	-2.244144371996953e-36	3.2287792856354294e-12	1.472228705368894e-14	0.0013315667571857158	1.4518903159248965e-23	3.43873351447223e-12	4.401861384448645e-16	9.256934766223658e-16	1.9287261648849298e-20
74800000	0.004334216616450953	1.5298425288300535e-49	-2.247189736799187e-36	3.2287792856354294e-12	1.472228705368894e-14	0.0013315667571857158	1.4518903159248965e-23	3.43873351447223e-12	4.401861384448645e-16	9.256934766223658e-16	1.9287261648849298e-20
74900000	0.004334216616450953	1.5298425288300535e-49	-2.2502351016004386e-36	3.2287792856354294e-12	1.472228705368894e-14	0.0013315667571857158	1.4518903159248965e-23	3.43873351447223e-12	4.401861384448645e-16	9.256934766223658e-16	1.9287261648849298e-20
75000000	0.004334216616450953	1.5298425288300535e-49	-2.2532804664007275e-36	3.2287792856354294e-12	1.472228705368894e-14	0.0013315667571857158	1.4518903159248965e-23	3.43873351447223e-12	4.401861384448645e-16	9.256934766223658e-16	1.9287261648849298e-20
75100000	0.004334216616450953	1.5298425288300535e-49	-2.2563258312000722e-36	3.2287792856354294e-12	1.472228705368894e-14	0.0013315667571857158	1.4518903159248965e-23	3.43873351447223e-12	4.401861384448645e-16	9.256934766223658e-16	1.9287261648849298e-20
75200000	0.004334216616450953	1.5298425288300535e-49	-2.2593711959984925e-36	3.2287792856354294e-12	1.472228705368894e-14	0.0013315667571857158	1.4518903159248965e-23	3.43873351447223e-12	4.401861384448645e-16	9.256934766223658e-16	1.9287261648849298e-20
75300000	0.004334216616450953	1.5298425288300535e-49	-2.2624165607960074e-36	3.2287792856354294e-12	1.472228705368894e-14	0.0013315667571857158	1.4518903159248965e-23	3.43873351447223e-12	4.401861384448645e-16	9.256934766223658e-16	1.9287261648849298e-20
75400000	0.004334216616450953	1.5298425288300535e-49	-2.265461925592636e-36	3.2287792856354294e-12	1.472228705368894e-14	0.0013315667571857158	1.4518903159248965e-23	3.43873351447223e-12	4.401861384448645e-16	9.256934766223658e-16	1.9287261648849298e-20
75500000	0.004334216616450953	1.5298425288300535e-49	-2.2685072903883974e-36	3.2287792856354294e-12	1.472228705368894e-14	0.0013315667571857158	1.4518903159248965e-23	3.43873351447223e-12	4.401861384448645e-16	9.256934766223658e-16	1.9287261648849298e-20
75600000	0.004334216616450953	1.5298425288300535e-49	-2.2715526551833107e-36	3.2287792856354294e-12	1.472228705368894e-14	0.0013315667571857158	1.4518903159248965e-23	3.43873351447223e-12	4.401861384448645e-16	9.256934766223658e-16	1.9287261648849298e-20
75700000	0.004334216616450953	1.5298425288300535e-49	-2.2745980199773954e-36	3.2287792856354294e-12	1.472228705368894e-14	0.0013315667571857158	1.4518903159248965e-23	3.43873351447223e-12	4.401861384448645e-16	9.256934766223658e-16	1.9287261648849298e-20
75800000	0.004334216616450953	1.5298425288300535e-49	-2.2776433847706706e-36	3.2287792856354294e-12	1.472228705368894e-14	0.0013315667571857158	1.4518903159248965e-23	3.43873351447223e-12	4.401861384448645e-16	9.256934766223658e-16	1.9287261648849298e-20
75900000	0.004334216616450953	1.5298425288300535e-49	-2.2806887495631554e-36	3.2287792856354294e-12	1.472228705368894e-14	0.0013315667571857158	1.4518903159248965e-23	3.43873351447223e-12	4.401861384448645e-16	9.256934766223658e-16	1.9287261648849298e-20
76000000	0.004334216616450953	1.5298425288300535e-49	-2.283734114354869e-36	3.2287792856354294e-12	1.472228705368894e-14	0.0013315667571857158	1.4518903159248965e-23	3.43873351447223e-12	4.401861384448645e-16	9.256934766223658e-16	1.9287261648849298e-20
76100000	0.004334216616450953	1.5298425288300535e-49	-2.2867794791458306e-36	3.2287792856354294e-12	1.472228705368894e-14	0.0013315667571857158	1.4518903159248965e-23	3.43873351447223e-12	4.401861384448645e-16	9.256934766223658e-16	1.9287261648849298e-20
76200000	0.004334216616450953	1.5298425288300535e-49	-2.2898248439360595e-36	3.2287792856354294e-12	1.472228705368894e-14	0.0013315667571857158	1.4518903159248965e-23	3.43873351447223e-12	4.401861384448645e-16	9.256934766223658e-16	1.9287261648849298e-20
76300000	0.004334216616450953	1.5298425288300535e-49	-2.2928702087255745e-36	3.2287792856354294e-12	1.472228705368894e-14	0.0013315667571857158	1.4518903159248965e-23	3.43873351447223e-12	4.401861384448645e-16	9.256934766223658e-16	1.9287261648849298e-20
76400000	0.004334216616450953	1.5298425288300535e-49	-2.2959155735143952e-36	3.2287792856354294e-12	1.472228705368894e-14	0.0013315667571857158	1.4518903159248965e-23	3.43873351447223e-12	4.401861384448645e-16	9.256934766223658e-16	1.9287261648849298e-20
76500000	0.004334216616450953	1.5298425288300535e-49	-2.2989609383025404e-36	3.2287792856354294e-12	1.472228705368894e-14	0.0013315667571857158	1.4518903159248965e-23	3.43873351447223e-12	4.401861384448645e-16	9.256934766223658e-16	1.9287261648849298e-20
76600000	0.004334216616450953	1.5298425288300535e-49	-2.3020063030900297e-36	3.2287792856354294e-12	1.472228705368894e-14	0.0013315667571857158	1.4518903159248965e-23	3.43873351447223e-12	4.401861384448645e-16	9.256934766223658e-16	1.9287261648849298e-20
76700000	0.004334216616450953	1.5298425288300535e-49	-2.305051667876882e-36	3.2287792856354294e-12	1.472228705368894e-14	0.0013315667571857158	1.4518903159248965e-23	3.43873351447223e-12	4.401861384448645e-16	9.256934766223658e-16	1.9287261648849298e-20
76800000	0.004334216616450953	1.5298425288300535e-49	-2.3080970326631164e-36	3.2287792856354294e-12	1.472228705368894e-14	0.0013315667571857158	1.4518903159248965e-23	3.43873351447223e-12	4.401861384448645e-16	9.256934766223658e-16	1.9287261648849298e-20
76900000	0.004334216616450953	1.5298425288300535e-49	-2.3111423974487525e-36	3.2287792856354294e-12	1.472228705368894e-14	0.0013315667571857158	1.4518903159248965e-23	3.43873351447223e-12	4.401861384448645e-16	9.256934766223658e-16	1.9287261648849298e-20
77000000	0.004334216616450953	1.5298425288300535e-49	-2.3141877622338093e-36	3.2287792856354294e-12	1.472228705368894e-14	0.0013315667571857158	1.4518903159248965e-23	3.43873351447223e-12	4.401861384448645e-16	9.256934766223658e-16	1.9287261648849298e-20
77100000	0.004334216616450953	1.5298425288300535e-49	-2.317233127018306e-36	3.2287792856354294e-12	1.472228705368894e-14	0.0013315667571857158	1.4518903159248965e-23	3.43873351447223e-12	4.401861384448645e-16	9.256934766223658e-16	1.9287261648849298e-20
77200000	0.004334216616450953	1.5298425288300535e-49	-2.320278491802261e-36	3.2287792856354294e-12	1.472228705368894e-14	0.0013315667571857158	1.4518903159248965e-23	3.43873351447223e-12	4.401861384448645e-16	9.256934766223658e-16	1.9287261648849298e-20
77300000	0.004334216616450953	1.5298425288300535e-49	-2.323323856585695e-36	3.2287792856354294e-12	1.472228705368894e-14	0.0013315667571857158	1.4518903159248965e-23	3.43873351447223e-12	4.401861384448645e-16	9.256934766223658e-16	1.9287261648849298e-20
77400000	0.004334216616450953	1.5298425288300535e-49	-2.3263692213686258e-36	3.2287792856354294e-12	1.472228705368894e-14	0.0013315667571857158	1.4518903159248965e-23	3.43873351447223e-12	4.401861384448645e-16	9.256934766223658e-16	1.9287261648849298e-20
77500000	0.004334216616450953	1.5298425288300535e-49	-2.3294145861510733e-36	3.2287792856354294e-12	1.472228705368894e-14	0.0013315667571857158	1.4518903159248965e-23	3.43873351447223e-12	4.401861384448645e-16	9.256934766223658e-16	1.9287261648849298e-20
77600000	0.004334216616450953	1.5298425288300535e-49	-2.3324599509330567e-36	3.2287792856354294e-12	1.472228705368894e-14	0.0013315667571857158	1.4518903159248965e-23	3.43873351447223e-12	4.401861384448645e-16	9.256934766223658e-16	1.9287261648849298e-20
77700000	0.004334216616450953	1.5298425288300535e-49	-2.335505315714595e-36	3.2287792856354294e-12	1.472228705368894e-14	0.0013315667571857158	1.4518903159248965e-23	3.43873351447223e-12	4.401861384448645e-16	9.256934766223658e-16	1.9287261648849298e-20
77800000	0.004334216616450953	1.5298425288300535e-49	-2.3385506804957073e-36	3.2287792856354294e-12	1.472228705368894e-14	0.0013315667571857158	1.4518903159248965e-23	3.43873351447223e-12	4.401861384448645e-16	9.256934766223658e-16	1.9287261648849298e-20
77900000	0.004334216616450953	1.5298425288300535e-49	-2.3415960452764128e-36	3.2287792856354294e-12	1.472228705368894e-14	0.0013315667571857158	1.4518903159248965e-23	3.43873351447223e-12	4.401861384448645e-16	9.256934766223658e-16	1.9287261648849298e-20
78000000	0.004334216616450953	1.5298425288300535e-49	-2.3446414100567308e-36	3.2287792856354294e-12	1.472228705368894e-14	0.0013315667571857158	1.4518903159248965e-23	3.43873351447223e-12	4.401861384448645e-16	9.256934766223658e-16	1.9287261648849298e-20
78100000	0.004334216616450953	1.5298425288300535e-49	-2.3476867748366803e-36	3.2287792856354294e-12	1.472228705368894e-14	0.0013315667571857158	1.4518903159248965e-23	3.43873351447223e-12	4.401861384448645e-16	9.256934766223658e-16	1.9287261648849298e-20
78200000	0.004334216616450953	1.5298425288300535e-49	-2.350732139616281e-36	3.2287792856354294e-12	1.472228705368894e-14	0.0013315667571857158	1.4518903159248965e-23	3.43873351447223e-12	4.401861384448645e-16	9.256934766223658e-16	1.9287261648849298e-20
78300000	0.004334216616450953	1.5298425288300535e-49	-2.3537775043955512e-36	3.2287792856354294e-12	1.472228705368894e-14	0.0013315667571857158	1.4518903159248965e-23	3.43873351447223e-12	4.401861384448645e-16	9.256934766223658e-16	1.9287261648849298e-20
78400000	0.004334216616450953	1.5298425288300535e-49	-2.3568228691745108e-36	3.2287792856354294e-12	1.472228705368894e-14	0.0013315667571857158	1.4518903159248965e-23	3.43873351447223e-12	4.401861384448645e-16	9.256934766223658e-16	1.9287261648849298e-20
78500000	0.004334216616450953	1.5298425288300535e-49	-2.359868233953179e-36	3.2287792856354294e-12	1.472228705368894e-14	0.0013315667571857158	1.4518903159248965e-23	3.43873351447223e-12	4.401861384448645e-16	9.256934766223658e-16	1.9287261648849298e-20
78600000	0.004334216616450953	1.5298425288300535e-49	-2.3629135987315746e-36	3.2287792856354294e-12	1.472228705368894e-14	0.0013315667571857158	1.4518903159248965e-23	3.43873351447223e-12	4.401861384448645e-16	9.256934766223658e-16	1.9287261648849298e-20
78700000	0.004334216616450953	1.5298425288300535e-49	-2.365958963509717e-36	3.2287792856354294e-12	1.472228705368894e-14	0.0013315667571857158	1.4518903159248965e-23	3.43873351447223e-12	4.401861384448645e-16	9.256934766223658e-16	1.9287261648849298e-20
78800000	0.004334216616450953	1.5298425288300535e-49	-2.369004328287625e-36	3.2287792856354294e-12	1.472228705368894e-14	0.0013315667571857158	1.4518903159248965e-23	3.43873351447223e-12	4.401861384448645e-16	9.256934766223658e-16	1.9287261648849298e-20
78900000	0.004334216616450953	1.5298425288300535e-49	-2.3720496930653184e-36	3.2287792856354294e-12	1.472228705368894e-14	0.0013315667571857158	1.4518903159248965e-23	3.43873351447223e-12	4.401861384448645e-16	9.256934766223658e-16	1.9287261648849295e-20
79000000	0.004334216616450953	1.5298425288300535e-49	-2.375095057842816e-36	3.2287792856354294e-12	1.472228705368894e-14	0.0013315667571857158	1.4518903159248965e-23	3.43873351447223e-12	4.401861384448645e-16	9.256934766223658e-16	1.9287261648849295e-20
79100000	0.004334216616450953	1.5298425288300535e-49	-2.378140422620137e-36	3.2287792856354294e-12	1.472228705368894e-14	0.0013315667571857158	1.4518903159248965e-23	3.43873351447223e-12	4.401861384448645e-16	9.256934766223658e-16	1.9287261648849295e-20
79200000	0.004334216616450953	1.5298425288300535e-49	-2.3811857873973005e-36	3.2287792856354294e-12	1.472228705368894e-14	0.0013315667571857158	1.4518903159248965e-23	3.43873351447223e-12	4.401861384448645e-16	9.256934766223658e-16	1.9287261648849295e-20
79300000	0.004334216616450953	1.5298425288300535e-49	-2.384231152174326e-36	3.2287792856354294e-12	1.472228705368894e-14	0.0013315667571857158	1.4518903159248965e-23	3.43873351447223e-12	4.401861384448645e-16	9.256934766223658e-16	1.9287261648849295e-20
79400000	0.004334216616450953	1.5298425288300535e-49	-2.3872765169512325e-36	3.2287792856354294e-12	1.472228705368894e-14	0.0013315667571857158	1.4518903159248965e-23	3.43873351447223e-12	4.401861384448645e-16	9.256934766223658e-16	1.9287261648849295e-20
79500000	0.004334216616450953	1.5298425288300535e-49	-2.3903218817280395e-36	3.2287792856354294e-12	1.472228705368894e-14	0.0013315667571857158	1.4518903159248965e-23	3.43873351447223e-12	4.401861384448645e-16	9.256934766223658e-16	1.9287261648849295e-20
79600000	0.004334216616450953	1.5298425288300535e-49	-2.3933672465047656e-36	3.2287792856354294e-12	1.472228705368894e-14	0.0013315667571857158	1.4518903159248965e-23	3.43873351447223e-12	4.401861384448645e-16	9.256934766223658e-16	1.9287261648849295e-20
79700000	0.004334216616450953	1.5298425288300535e-49	-2.3964126112814302e-36	3.2287792856354294e-12	1.472228705368894e-14	0.0013315667571857158	1.4518903159248965e-23	3.43873351447223e-12	4.401861384448645e-16	9.256934766223658e-16	1.9287261648849295e-20
79800000	0.004334216616450953	1.5298425288300535e-49	-2.3994579760580524e-36	3.2287792856354294e-12	1.472228705368894e-14	0.0013315667571857158	1.4518903159248965e-23	3.43873351447223e-12	4.401861384448645e-16	9.256934766223658e-16	1.9287261648849295e-20
79900000	0.004334216616450953	1.5298425288300535e-49	-2.402503340834652e-36	3.2287792856354294e-12	1.472228705368894e-14	0.0013315667571857158	1.4518903159248965e-23	3.43873351447223e-12	4.401861384448645e-16	9.256934766223658e-16	1.9287261648849295e-20
80000000	0.004334216616450953	1.5298425288300535e-49	-2.4055487056112474e-36	3.2287792856354294e-12	1.472228705368894e-14	0.0013315667571857158	1.4518903159248965e-23	3.43873351447223e-12	4.401861384448645e-16	9.256934766223658e-16	1.9287261648849295e-20
80100000	0.004334216616450953	1.5298425288300535e-49	-2.408594070387858e-36	3.2287792856354294e-12	1.472228705368894e-14	0.0013315667571857158	1.4518903159248965e-23	3.43873351447223e-12	4.401861384448645e-16	9.256934766223658e-16	1.9287261648849295e-20
80200000	0.004334216616450953	1.5298425288300535e-49	-2.4116394351645032e-36	3.2287792856354294e-12	1.472228705368894e-14	0.0013315667571857158	1.4518903159248965e-23	3.43873351447223e-12	4.401861384448645e-16	9.256934766223658e-16	1.9287261648849295e-20
80300000	0.004334216616450953	1.5298425288300535e-49	-2.414684799941202e-36	3.2287792856354294e-12	1.472228705368894e-14	0.0013315667571857158	1.4518903159248965e-23	3.43873351447223e-12	4.401861384448645e-16	9.256934766223658e-16	1.9287261648849295e-20
80400000	0.004334216616450953	1.5298425288300535e-49	-2.4177301647179738e-36	3.2287792856354294e-12	1.472228705368894e-14	0.0013315667571857158	1.4518903159248965e-23	3.43873351447223e-12	4.401861384448645e-16	9.256934766223658e-16	1.9287261648849295e-20
80500000	0.004334216616450953	1.5298425288300535e-49	-2.4207755294948376e-36	3.2287792856354294e-12	1.472228705368894e-14	0.0013315667571857158	1.4518903159248965e-23	3.43873351447223e-12	4.401861384448645e-16	9.256934766223658e-16	1.9287261648849295e-20
80600000	0.004334216616450953	1.5298425288300535e-49	-2.4238208942718123e-36	3.2287792856354294e-12	1.472228705368894e-14	0.0013315667571857158	1.4518903159248965e-23	3.43873351447223e-12	4.401861384448645e-16	9.256934766223658e-16	1.9287261648849295e-20
80700000	0.004334216616450953	1.5298425288300535e-49	-2.4268662590489176e-36	3.2287792856354294e-12	1.472228705368894e-14	0.0013315667571857158	1.4518903159248965e-23	3.43873351447223e-12	4.401861384448645e-16	9.256934766223658e-16	1.9287261648849295e-20
80800000	0.004334216616450953	1.5298425288300535e-49	-2.4299116238261726e-36	3.2287792856354294e-12	1.472228705368894e-14	0.0013315667571857158	1.4518903159248965e-23	3.43873351447223e-12	4.401861384448645e-16	9.256934766223658e-16	1.9287261648849295e-20
80900000	0.004334216616450953	1.5298425288300535e-49	-2.4329569886035963e-36	3.2287792856354294e-12	1.472228705368894e-14	0.0013315667571857158	1.4518903159248965e-23	3.43873351447223e-12	4.401861384448645e-16	9.256934766223658e-16	1.9287261648849295e-20
81000000	0.004334216616450953	1.5298425288300535e-49	-2.4360023533812077e-36	3.2287792856354294e-12	1.472228705368894e-14	0.0013315667571857158	1.4518903159248965e-23	3.43873351447223e-12	4.401861384448645e-16	9.256934766223658e-16	1.9287261648849295e-20
81100000	0.004334216616450953	1.5298425288300535e-49	-2.4390477181590263e-36	3.2287792856354294e-12	1.472228705368894e-14	0.0013315667571857158	1.4518903159248965e-23	3.43873351447223e-12	4.401861384448645e-16	9.256934766223658e-16	1.9287261648849295e-20
81200000	0.004334216616450953	1.5298425288300535e-49	-2.442093082937071e-36	3.2287792856354294e-12	1.472228705368894e-14	0.0013315667571857158	1.4518903159248965e-23	3.43873351447223e-12	4.401861384448645e-16	9.256934766223658e-16	1.9287261648849295e-20
81300000	0.004334216616450953	1.5298425288300535e-49	-2.4451384477153618e-36	3.2287792856354294e-12	1.472228705368894e-14	0.0013315667571857158	1.4518903159248965e-23	3.43873351447223e-12	4.401861384448645e-16	9.256934766223658e-16	1.9287261648849295e-20
81400000	0.004334216616450953	1.5298425288300535e-49	-2.4481838124939168e-36	3.2287792856354294e-12	1.472228705368894e-14	0.0013315667571857158	1.4518903159248965e-23	3.43873351447223e-12	4.401861384448645e-16	9.256934766223658e-16	1.9287261648849295e-20
81500000	0.004334216616450953	1.5298425288300535e-49	-2.4512291772727557e-36	3.2287792856354294e-12	1.472228705368894e-14	0.0013315667571857158	1.4518903159248965e-23	3.43873351447223e-12	4.401861384448645e-16	9.256934766223658e-16	1.9287261648849295e-20
81600000	0.004334216616450953	1.5298425288300535e-49	-2.4542745420518977e-36	3.2287792856354294e-12	1.472228705368894e-14	0.0013315667571857158	1.4518903159248965e-23	3.43873351447223e-12	4.401861384448645e-16	9.256934766223658e-16	1.9287261648849295e-20
81700000	0.004334216616450953	1.5298425288300535e-49	-2.457319906831362e-36	3.2287792856354294e-12	1.472228705368894e-14	0.0013315667571857158	1.4518903159248965e-23	3.43873351447223e-12	4.401861384448645e-16	9.256934766223658e-16	1.9287261648849295e-20
81800000	0.004334216616450953	1.5298425288300535e-49	-2.4603652716111675e-36	3.2287792856354294e-12	1.472228705368894e-14	0.0013315667571857158	1.4518903159248965e-23	3.43873351447223e-12	4.401861384448645e-16	9.256934766223658e-16	1.9287261648849295e-20
81900000	0.004334216616450953	1.5298425288300535e-49	-2.4634106363913335e-36	3.2287792856354294e-12	1.472228705368894e-14	0.0013315667571857158	1.4518903159248965e-23	3.43873351447223e-12	4.401861384448645e-16	9.256934766223658e-16	1.9287261648849295e-20
82000000	0.004334216616450953	1.5298425288300535e-49	-2.4664560011718796e-36	3.2287792856354294e-12	1.472228705368894e-14	0.0013315667571857158	1.4518903159248965e-23	3.43873351447223e-12	4.401861384448645e-16	9.256934766223658e-16	1.9287261648849295e-20
82100000	0.004334216616450953	1.5298425288300535e-49	-2.4695013659528244e-36	3.2287792856354294e-12	1.472228705368894e-14	0.0013315667571857158	1.4518903159248965e-23	3.43873351447223e-12	4.401861384448645e-16	9.256934766223658e-16	1.9287261648849295e-20
82200000	0.004334216616450953	1.5298425288300535e-49	-2.4725467307341874e-36	3.2287792856354294e-12	1.472228705368894e-14	0.0013315667571857158	1.4518903159248965e-23	3.43873351447223e-12	4.401861384448645e-16	9.256934766223658e-16	1.9287261648849295e-20
82300000	0.004334216616450953	1.5298425288300535e-49	-2.4755920955159874e-36	3.2287792856354294e-12	1.472228705368894e-14	0.0013315667571857158	1.4518903159248965e-23	3.43873351447223e-12	4.401861384448645e-16	9.256934766223658e-16	1.9287261648849295e-20
82400000	0.004334216616450953	1.5298425288300535e-49	-2.4786374602982445e-36	3.2287792856354294e-12	1.472228705368894e-14	0.0013315667571857158	1.4518903159248965e-23	3.43873351447223e-12	4.401861384448645e-16	9.256934766223658e-16	1.9287261648849295e-20
82500000	0.004334216616450953	1.5298425288300535e-49	-2.4816828250809767e-36	3.2287792856354294e-12	1.472228705368894e-14	0.0013315667571857158	1.4518903159248965e-23	3.43873351447223e-12	4.401861384448645e-16	9.256934766223658e-16	1.9287261648849295e-20
82600000	0.004334216616450953	1.5298425288300535e-49	-2.484728189864204e-36	3.2287792856354294e-12	1.472228705368894e-14	0.0013315667571857158	1.4518903159248965e-23	3.43873351447223e-12	4.401861384448645e-16	9.256934766223658e-16	1.9287261648849295e-20
82700000	0.004334216616450953	1.5298425288300535e-49	-2.4877735546479454e-36	3.2287792856354294e-12	1.472228705368894e-14	0.0013315667571857158	1.4518903159248965e-23	3.43873351447223e-12	4.401861384448645e-16	9.256934766223658e-16	1.9287261648849295e-20
82800000	0.004334216616450953	1.5298425288300535e-49	-2.49081891943222e-36	3.2287792856354294e-12	1.472228705368894e-14	0.0013315667571857158	1.4518903159248965e-23	3.43873351447223e-12	4.401861384448645e-16	9.256934766223658e-16	1.9287261648849295e-20
82900000	0.004334216616450953	1.5298425288300535e-49	-2.493864284217047e-36	3.2287792856354294e-12	1.472228705368894e-14	0.0013315667571857158	1.4518903159248965e-23	3.43873351447223e-12	4.401861384448645e-16	9.256934766223658e-16	1.9287261648849295e-20
83000000	0.004334216616450953	1.5298425288300535e-49	-2.4969096490024456e-36	3.2287792856354294e-12	1.472228705368894e-14	0.0013315667571857158	1.4518903159248965e-23	3.43873351447223e-12	4.401861384448645e-16	9.256934766223658e-16	1.9287261648849295e-20
83100000	0.004334216616450953	1.5298425288300535e-49	-2.4999550137884348e-36	3.2287792856354294e-12	1.472228705368894e-14	0.0013315667571857158	1.4518903159248965e-23	3.43873351447223e-12	4.401861384448645e-16	9.256934766223658e-16	1.9287261648849295e-20
83200000	0.004334216616450953	1.5298425288300535e-49	-2.5030003785750338e-36	3.2287792856354294e-12	1.472228705368894e-14	0.0013315667571857158	1.4518903159248965e-23	3.43873351447223e-12	4.401861384448645e-16	9.256934766223658e-16	1.9287261648849295e-20
83300000	0.004334216616450953	1.5298425288300535e-49	-2.5060457433620297e-36	3.2287792856354294e-12	1.472228705368894e-14	0.0013315667571857158	1.4518903159248965e-23	3.43873351447223e-12	4.401861384448645e-16	9.256934766223658e-16	1.9287261648849295e-20
83400000	0.004334216616450953	1.5298425288300535e-49	-2.509091108147822e-36	3.2287792856354294e-12	1.472228705368894e-14	0.0013315667571857158	1.4518903159248965e-23	3.43873351447223e-12	4.401861384448645e-16	9.256934766223658e-16	1.9287261648849295e-20
83500000	0.004334216616450953	1.5298425288300535e-49	-2.512136472932128e-36	3.2287792856354294e-12	1.472228705368894e-14	0.0013315667571857158	1.4518903159248965e-23	3.43873351447223e-12	4.401861384448645e-16	9.256934766223658e-16	1.9287261648849295e-20
83600000	0.004334216616450953	1.5298425288300535e-49	-2.5151818377149733e-36	3.2287792856354294e-12	1.472228705368894e-14	0.0013315667571857158	1.4518903159248965e-23	3.43873351447223e-12	4.401861384448645e-16	9.256934766223658e-16	1.9287261648849295e-20
83700000	0.004334216616450953	1.5298425288300535e-49	-2.5182272024963864e-36	3.2287792856354294e-12	1.472228705368894e-14	0.0013315667571857158	1.4518903159248965e-23	3.43873351447223e-12	4.401861384448645e-16	9.256934766223658e-16	1.9287261648849295e-20
83800000	0.004334216616450953	1.5298425288300535e-49	-2.5212725672763944e-36	3.2287792856354294e-12	1.472228705368894e-14	0.0013315667571857158	1.4518903159248965e-23	3.43873351447223e-12	4.401861384448645e-16	9.256934766223658e-16	1.9287261648849295e-20
83900000	0.004334216616450953	1.5298425288300535e-49	-2.5243179320550245e-36	3.2287792856354294e-12	1.472228705368894e-14	0.0013315667571857158	1.4518903159248965e-23	3.43873351447223e-12	4.401861384448645e-16	9.256934766223658e-16	1.9287261648849295e-20
84000000	0.004334216616450953	1.5298425288300535e-49	-2.5273632968323042e-36	3.2287792856354294e-12	1.472228705368894e-14	0.0013315667571857158	1.4518903159248965e-23	3.43873351447223e-12	4.401861384448645e-16	9.256934766223658e-16	1.9287261648849295e-20
84100000	0.004334216616450953	1.5298425288300535e-49	-2.5304086616082606e-36	3.2287792856354294e-12	1.472228705368894e-14	0.0013315667571857158	1.4518903159248965e-23	3.43873351447223e-12	4.401861384448645e-16	9.256934766223658e-16	1.9287261648849295e-20
84200000	0.004334216616450953	1.5298425288300535e-49	-2.5334540263829216e-36	3.2287792856354294e-12	1.472228705368894e-14	0.0013315667571857158	1.4518903159248965e-23	3.43873351447223e-12	4.401861384448645e-16	9.256934766223658e-16	1.9287261648849295e-20
84300000	0.004334216616450953	1.5298425288300535e-49	-2.5364993911563138e-36	3.2287792856354294e-12	1.472228705368894e-14	0.0013315667571857158	1.4518903159248965e-23	3.43873351447223e-12	4.401861384448645e-16	9.256934766223658e-16	1.9287261648849295e-20
84400000	0.004334216616450953	1.5298425288300535e-49	-2.5395447559284655e-36	3.2287792856354294e-12	1.472228705368894e-14	0.0013315667571857158	1.4518903159248965e-23	3.43873351447223e-12	4.401861384448645e-16	9.256934766223658e-16	1.9287261648849295e-20
84500000	0.004334216616450953	1.5298425288300535e-49	-2.542590120699403e-36	3.2287792856354294e-12	1.472228705368894e-14	0.0013315667571857158	1.4518903159248965e-23	3.43873351447223e-12	4.401861384448645e-16	9.256934766223658e-16	1.9287261648849295e-20
84600000	0.004334216616450953	1.5298425288300535e-49	-2.5456354854691546e-36	3.2287792856354294e-12	1.472228705368894e-14	0.0013315667571857158	1.4518903159248965e-23	3.43873351447223e-12	4.401861384448645e-16	9.256934766223658e-16	1.9287261648849295e-20
84700000	0.004334216616450953	1.5298425288300535e-49	-2.548680850237747e-36	3.2287792856354294e-12	1.472228705368894e-14	0.0013315667571857158	1.4518903159248965e-23	3.43873351447223e-12	4.401861384448645e-16	9.256934766223658e-16	1.9287261648849295e-20
84800000	0.004334216616450953	1.5298425288300535e-49	-2.5517262150052085e-36	3.2287792856354294e-12	1.472228705368894e-14	0.0013315667571857158	1.4518903159248965e-23	3.43873351447223e-12	4.401861384448645e-16	9.256934766223658e-16	1.9287261648849295e-20
84900000	0.004334216616450953	1.5298425288300535e-49	-2.554771579771565e-36	3.2287792856354294e-12	1.472228705368894e-14	0.0013315667571857158	1.4518903159248965e-23	3.43873351447223e-12	4.401861384448645e-16	9.256934766223658e-16	1.9287261648849295e-20
85000000	0.004334216616450953	1.5298425288300535e-49	-2.557816944536845e-36	3.2287792856354294e-12	1.472228705368894e-14	0.0013315667571857158	1.4518903159248965e-23	3.43873351447223e-12	4.401861384448645e-16	9.256934766223658e-16	1.9287261648849295e-20
85100000	0.004334216616450953	1.5298425288300535e-49	-2.5608623093010755e-36	3.2287792856354294e-12	1.472228705368894e-14	0.0013315667571857158	1.4518903159248965e-23	3.43873351447223e-12	4.401861384448645e-16	9.256934766223658e-16	1.9287261648849295e-20
85200000	0.004334216616450953	1.5298425288300535e-49	-2.5639076740642838e-36	3.2287792856354294e-12	1.472228705368894e-14	0.0013315667571857158	1.4518903159248965e-23	3.43873351447223e-12	4.401861384448645e-16	9.256934766223658e-16	1.9287261648849295e-20
85300000	0.004334216616450953	1.5298425288300535e-49	-2.5669530388264975e-36	3.2287792856354294e-12	1.472228705368894e-14	0.0013315667571857158	1.4518903159248965e-23	3.43873351447223e-12	4.401861384448645e-16	9.256934766223658e-16	1.9287261648849295e-20
85400000	0.004334216616450953	1.5298425288300535e-49	-2.5699984035877436e-36	3.2287792856354294e-12	1.472228705368894e-14	0.0013315667571857158	1.4518903159248965e-23	3.43873351447223e-12	4.401861384448645e-16	9.256934766223658e-16	1.9287261648849295e-20
85500000	0.004334216616450953	1.5298425288300535e-49	-2.5730437683480496e-36	3.2287792856354294e-12	1.472228705368894e-14	0.0013315667571857158	1.4518903159248965e-23	3.43873351447223e-12	4.401861384448645e-16	9.256934766223658e-16	1.9287261648849295e-20
85600000	0.004334216616450953	1.5298425288300535e-49	-2.5760891331074432e-36	3.2287792856354294e-12	1.472228705368894e-14	0.0013315667571857158	1.4518903159248965e-23	3.43873351447223e-12	4.401861384448645e-16	9.256934766223658e-16	1.9287261648849295e-20
85700000	0.004334216616450953	1.5298425288300535e-49	-2.5791344978659514e-36	3.2287792856354294e-12	1.472228705368894e-14	0.0013315667571857158	1.4518903159248965e-23	3.43873351447223e-12	4.401861384448645e-16	9.256934766223658e-16	1.9287261648849295e-20
85800000	0.004334216616450953	1.5298425288300535e-49	-2.5821798626236017e-36	3.2287792856354294e-12	1.472228705368894e-14	0.0013315667571857158	1.4518903159248965e-23	3.43873351447223e-12	4.401861384448645e-16	9.256934766223658e-16	1.9287261648849295e-20
85900000	0.004334216616450953	1.5298425288300535e-49	-2.585225227380421e-36	3.2287792856354294e-12	1.472228705368894e-14	0.0013315667571857158	1.4518903159248965e-23	3.43873351447223e-12	4.401861384448645e-16	9.256934766223658e-16	1.9287261648849295e-20
86000000	0.004334216616450953	1.5298425288300535e-49	-2.5882705921364376e-36	3.2287792856354294e-12	1.472228705368894e-14	0.0013315667571857158	1.4518903159248965e-23	3.43873351447223e-12	4.401861384448645e-16	9.256934766223658e-16	1.9287261648849295e-20
86100000	0.004334216616450953	1.5298425288300535e-49	-2.591315956891678e-36	3.2287792856354294e-12	1.472228705368894e-14	0.0013315667571857158	1.4518903159248965e-23	3.43873351447223e-12	4.401861384448645e-16	9.256934766223658e-16	1.9287261648849295e-20
86200000	0.004334216616450953	1.5298425288300535e-49	-2.5943613216461697e-36	3.2287792856354294e-12	1.472228705368894e-14	0.0013315667571857158	1.4518903159248965e-23	3.43873351447223e-12	4.401861384448645e-16	9.256934766223658e-16	1.9287261648849295e-20
86300000	0.004334216616450953	1.5298425288300535e-49	-2.5974066863999404e-36	3.2287792856354294e-12	1.472228705368894e-14	0.0013315667571857158	1.4518903159248965e-23	3.43873351447223e-12	4.401861384448645e-16	9.256934766223658e-16	1.9287261648849295e-20
86400000	0.004334216616450953	1.5298425288300535e-49	-2.6004520511530176e-36	3.2287792856354294e-12	1.472228705368894e-14	0.0013315667571857158	1.4518903159248965e-23	3.43873351447223e-12	4.401861384448645e-16	9.256934766223658e-16	1.9287261648849295e-20
86500000	0.004334216616450953	1.5298425288300535e-49	-2.603497415905428e-36	3.2287792856354294e-12	1.472228705368894e-14	0.0013315667571857158	1.4518903159248965e-23	3.43873351447223e-12	4.401861384448645e-16	9.256934766223658e-16	1.9287261648849295e-20
86600000	0.004334216616450953	1.5298425288300535e-49	-2.6065427806571994e-36	3.2287792856354294e-12	1.472228705368894e-14	0.0013315667571857158	1.4518903159248965e-23	3.43873351447223e-12	4.401861384448645e-16	9.256934766223658e-16	1.9287261648849295e-20
86700000	0.004334216616450953	1.5298425288300535e-49	-2.6095881454083592e-36	3.2287792856354294e-12	1.472228705368894e-14	0.0013315667571857158	1.4518903159248965e-23	3.43873351447223e-12	4.401861384448645e-16	9.256934766223658e-16	1.9287261648849295e-20
86800000	0.004334216616450953	1.5298425288300535e-49	-2.6126335101589347e-36	3.2287792856354294e-12	1.472228705368894e-14	0.0013315667571857158	1.4518903159248965e-23	3.43873351447223e-12	4.401861384448645e-16	9.256934766223658e-16	1.9287261648849295e-20
86900000	0.004334216616450953	1.5298425288300535e-49	-2.6156788749089532e-36	3.2287792856354294e-12	1.472228705368894e-14	0.0013315667571857158	1.4518903159248965e-23	3.43873351447223e-12	4.401861384448645e-16	9.256934766223658e-16	1.9287261648849295e-20
87000000	0.004334216616450953	1.5298425288300535e-49	-2.6187242396584418e-36	3.2287792856354294e-12	1.472228705368894e-14	0.0013315667571857158	1.4518903159248965e-23	3.43873351447223e-12	4.401861384448645e-16	9.256934766223658e-16	1.9287261648849295e-20
87100000	0.004334216616450953	1.5298425288300535e-49	-2.6217696044074283e-36	3.2287792856354294e-12	1.472228705368894e-14	0.0013315667571857158	1.4518903159248965e-23	3.43873351447223e-12	4.401861384448645e-16	9.256934766223658e-16	1.9287261648849295e-20
87200000	0.004334216616450953	1.5298425288300535e-49	-2.6248149691559397e-36	3.2287792856354294e-12	1.472228705368894e-14	0.0013315667571857158	1.4518903159248965e-23	3.43873351447223e-12	4.401861384448645e-16	9.256934766223658e-16	1.9287261648849295e-20
87300000	0.004334216616450953	1.5298425288300535e-49	-2.6278603339040038e-36	3.2287792856354294e-12	1.472228705368894e-14	0.0013315667571857158	1.4518903159248965e-23	3.43873351447223e-12	4.401861384448645e-16	9.256934766223658e-16	1.9287261648849295e-20
87400000	0.004334216616450953	1.5298425288300535e-49	-2.630905698651648e-36	3.2287792856354294e-12	1.472228705368894e-14	0.0013315667571857158	1.4518903159248965e-23	3.43873351447223e-12	4.401861384448645e-16	9.256934766223658e-16	1.9287261648849295e-20
87500000	0.004334216616450953	1.5298425288300535e-49	-2.6339510633988987e-36	3.2287792856354294e-12	1.472228705368894e-14	0.0013315667571857158	1.4518903159248965e-23	3.43873351447223e-12	4.401861384448645e-16	9.256934766223658e-16	1.9287261648849295e-20
87600000	0.004334216616450953	1.5298425288300535e-49	-2.6369964281457844e-36	3.2287792856354294e-12	1.472228705368894e-14	0.0013315667571857158	1.4518903159248965e-23	3.43873351447223e-12	4.401861384448645e-16	9.256934766223658e-16	1.9287261648849295e-20
87700000	0.004334216616450953	1.5298425288300535e-49	-2.6400417928923317e-36	3.2287792856354294e-12	1.472228705368894e-14	0.0013315667571857158	1.4518903159248965e-23	3.43873351447223e-12	4.401861384448645e-16	9.256934766223658e-16	1.9287261648849295e-20
87800000	0.004334216616450953	1.5298425288300535e-49	-2.6430871576385682e-36	3.2287792856354294e-12	1.472228705368894e-14	0.0013315667571857158	1.4518903159248965e-23	3.43873351447223e-12	4.401861384448645e-16	9.256934766223658e-16	1.9287261648849295e-20
87900000	0.004334216616450953	1.5298425288300535e-49	-2.6461325223845215e-36	3.2287792856354294e-12	1.472228705368894e-14	0.0013315667571857158	1.4518903159248965e-23	3.43873351447223e-12	4.401861384448645e-16	9.256934766223658e-16	1.9287261648849295e-20
88000000	0.004334216616450953	1.5298425288300535e-49	-2.6491778871302188e-36	3.2287792856354294e-12	1.472228705368894e-14	0.0013315667571857158	1.4518903159248965e-23	3.43873351447223e-12	4.401861384448645e-16	9.256934766223658e-16	1.9287261648849295e-20
88100000	0.004334216616450953	1.5298425288300535e-49	-2.6522232518756876e-36	3.2287792856354294e-12	1.472228705368894e-14	0.0013315667571857158	1.4518903159248965e-23	3.43873351447223e-12	4.401861384448645e-16	9.256934766223658e-16	1.9287261648849295e-20
88200000	0.004334216616450953	1.5298425288300535e-49	-2.6552686166209546e-36	3.2287792856354294e-12	1.472228705368894e-14	0.0013315667571857158	1.4518903159248965e-23	3.43873351447223e-12	4.401861384448645e-16	9.256934766223658e-16	1.9287261648849295e-20
88300000	0.004334216616450953	1.5298425288300535e-49	-2.658313981366048e-36	3.2287792856354294e-12	1.472228705368894e-14	0.0013315667571857158	1.4518903159248965e-23	3.43873351447223e-12	4.401861384448645e-16	9.256934766223658e-16	1.9287261648849295e-20
88400000	0.004334216616450953	1.5298425288300535e-49	-2.661359346110995e-36	3.2287792856354294e-12	1.472228705368894e-14	0.0013315667571857158	1.4518903159248965e-23	3.43873351447223e-12	4.401861384448645e-16	9.256934766223658e-16	1.9287261648849295e-20
88500000	0.004334216616450953	1.5298425288300535e-49	-2.6644047108558222e-36	3.2287792856354294e-12	1.472228705368894e-14	0.0013315667571857158	1.4518903159248965e-23	3.43873351447223e-12	4.401861384448645e-16	9.256934766223658e-16	1.9287261648849295e-20
88600000	0.004334216616450953	1.5298425288300535e-49	-2.667450075600558e-36	3.2287792856354294e-12	1.472228705368894e-14	0.0013315667571857158	1.4518903159248965e-23	3.43873351447223e-12	4.401861384448645e-16	9.256934766223658e-16	1.9287261648849295e-20
88700000	0.004334216616450953	1.5298425288300535e-49	-2.6704954403452293e-36	3.2287792856354294e-12	1.472228705368894e-14	0.0013315667571857158	1.4518903159248965e-23	3.43873351447223e-12	4.401861384448645e-16	9.256934766223658e-16	1.9287261648849295e-20
88800000	0.004334216616450953	1.5298425288300535e-49	-2.6735408050898632e-36	3.2287792856354294e-12	1.472228705368894e-14	0.0013315667571857158	1.4518903159248965e-23	3.43873351447223e-12	4.401861384448645e-16	9.256934766223658e-16	1.9287261648849295e-20
88900000	0.004334216616450953	1.5298425288300535e-49	-2.6765861698344874e-36	3.2287792856354294e-12	1.472228705368894e-14	0.0013315667571857158	1.4518903159248965e-23	3.43873351447223e-12	4.401861384448645e-16	9.256934766223658e-16	1.9287261648849295e-20
89000000	0.004334216616450953	1.5298425288300535e-49	-2.6796315345791293e-36	3.2287792856354294e-12	1.472228705368894e-14	0.0013315667571857158	1.4518903159248965e-23	3.43873351447223e-12	4.401861384448645e-16	9.256934766223658e-16	1.9287261648849295e-20
89100000	0.004334216616450953	1.5298425288300535e-49	-2.682676899323816e-36	3.2287792856354294e-12	1.472228705368894e-14	0.0013315667571857158	1.4518903159248965e-23	3.43873351447223e-12	4.401861384448645e-16	9.256934766223658e-16	1.9287261648849295e-20
89200000	0.004334216616450953	1.5298425288300535e-49	-2.685722264068575e-36	3.2287792856354294e-12	1.472228705368894e-14	0.0013315667571857158	1.4518903159248965e-23	3.43873351447223e-12	4.401861384448645e-16	9.256934766223658e-16	1.9287261648849295e-20
89300000	0.004334216616450953	1.5298425288300535e-49	-2.6887676288134336e-36	3.2287792856354294e-12	1.472228705368894e-14	0.0013315667571857158	1.4518903159248965e-23	3.43873351447223e-12	4.401861384448645e-16	9.256934766223658e-16	1.9287261648849295e-20
89400000	0.004334216616450953	1.5298425288300535e-49	-2.6918129935584193e-36	3.2287792856354294e-12	1.472228705368894e-14	0.0013315667571857158	1.4518903159248965e-23	3.43873351447223e-12	4.401861384448645e-16	9.256934766223658e-16	1.9287261648849295e-20
89500000	0.004334216616450953	1.5298425288300535e-49	-2.6948583583035597e-36	3.2287792856354294e-12	1.472228705368894e-14	0.0013315667571857158	1.4518903159248965e-23	3.43873351447223e-12	4.401861384448645e-16	9.256934766223658e-16	1.9287261648849295e-20
89600000	0.004334216616450953	1.5298425288300535e-49	-2.6979037230488815e-36	3.2287792856354294e-12	1.472228705368894e-14	0.0013315667571857158	1.4518903159248965e-23	3.43873351447223e-12	4.401861384448645e-16	9.256934766223658e-16	1.9287261648849295e-20
89700000	0.004334216616450953	1.5298425288300535e-49	-2.7009490877944124e-36	3.2287792856354294e-12	1.472228705368894e-14	0.0013315667571857158	1.4518903159248965e-23	3.43873351447223e-12	4.401861384448645e-16	9.256934766223658e-16	1.9287261648849295e-20
89800000	0.004334216616450953	1.5298425288300535e-49	-2.70399445254018e-36	3.2287792856354294e-12	1.472228705368894e-14	0.0013315667571857158	1.4518903159248965e-23	3.43873351447223e-12	4.401861384448645e-16	9.256934766223658e-16	1.9287261648849295e-20
89900000	0.004334216616450953	1.5298425288300535e-49	-2.707039817286211e-36	3.2287792856354294e-12	1.472228705368894e-14	0.0013315667571857158	1.4518903159248965e-23	3.43873351447223e-12	4.401861384448645e-16	9.256934766223658e-16	1.9287261648849295e-20
90000000	0.004334216616450953	1.5298425288300535e-49	-2.7100851820325334e-36	3.2287792856354294e-12	1.472228705368894e-14	0.0013315667571857158	1.4518903159248965e-23	3.43873351447223e-12	4.401861384448645e-16	9.256934766223658e-16	1.9287261648849295e-20
90100000	0.004334216616450953	1.5298425288300535e-49	-2.7131305467791745e-36	3.2287792856354294e-12	1.472228705368894e-14	0.0013315667571857158	1.4518903159248965e-23	3.43873351447223e-12	4.401861384448645e-16	9.256934766223658e-16	1.9287261648849295e-20
90200000	0.004334216616450953	1.5298425288300535e-49	-2.716175911526161e-36	3.2287792856354294e-12	1.472228705368894e-14	0.0013315667571857158	1.4518903159248965e-23	3.43873351447223e-12	4.401861384448645e-16	9.256934766223658e-16	1.9287261648849295e-20
90300000	0.004334216616450953	1.5298425288300535e-49	-2.7192212762735212e-36	3.2287792856354294e-12	1.472228705368894e-14	0.0013315667571857158	1.4518903159248965e-23	3.43873351447223e-12	4.401861384448645e-16	9.256934766223658e-16	1.9287261648849295e-20
90400000	0.004334216616450953	1.5298425288300535e-49	-2.7222666410212823e-36	3.2287792856354294e-12	1.472228705368894e-14	0.0013315667571857158	1.4518903159248965e-23	3.43873351447223e-12	4.401861384448645e-16	9.256934766223658e-16	1.9287261648849295e-20
90500000	0.004334216616450953	1.5298425288300535e-49	-2.725312005769471e-36	3.2287792856354294e-12	1.472228705368894e-14	0.0013315667571857158	1.4518903159248965e-23	3.43873351447223e-12	4.401861384448645e-16	9.256934766223658e-16	1.9287261648849295e-20
90600000	0.004334216616450953	1.5298425288300535e-49	-2.728357370518115e-36	3.2287792856354294e-12	1.472228705368894e-14	0.0013315667571857158	1.4518903159248965e-23	3.43873351447223e-12	4.401861384448645e-16	9.256934766223658e-16	1.9287261648849295e-20
90700000	0.004334216616450953	1.5298425288300535e-49	-2.7314027352672418e-36	3.2287792856354294e-12	1.472228705368894e-14	0.0013315667571857158	1.4518903159248965e-23	3.43873351447223e-12	4.401861384448645e-16	9.256934766223658e-16	1.9287261648849295e-20
90800000	0.004334216616450953	1.5298425288300535e-49	-2.7344481000168788e-36	3.2287792856354294e-12	1.472228705368894e-14	0.0013315667571857158	1.4518903159248965e-23	3.43873351447223e-12	4.401861384448645e-16	9.256934766223658e-16	1.9287261648849295e-20
90900000	0.004334216616450953	1.5298425288300535e-49	-2.737493464767053e-36	3.2287792856354294e-12	1.472228705368894e-14	0.0013315667571857158	1.4518903159248965e-23	3.43873351447223e-12	4.401861384448645e-16	9.256934766223658e-16	1.9287261648849295e-20
91000000	0.004334216616450953	1.5298425288300535e-49	-2.740538829517792e-36	3.2287792856354294e-12	1.472228705368894e-14	0.0013315667571857158	1.4518903159248965e-23	3.43873351447223e-12	4.401861384448645e-16	9.256934766223658e-16	1.9287261648849295e-20
91100000	0.004334216616450953	1.5298425288300535e-49	-2.7435841942691233e-36	3.2287792856354294e-12	1.472228705368894e-14	0.0013315667571857158	1.4518903159248965e-23	3.43873351447223e-12	4.401861384448645e-16	9.256934766223658e-16	1.9287261648849295e-20
91200000	0.004334216616450953	1.5298425288300535e-49	-2.7466295590210742e-36	3.2287792856354294e-12	1.472228705368894e-14	0.0013315667571857158	1.4518903159248965e-23	3.43873351447223e-12	4.401861384448645e-16	9.256934766223658e-16	1.9287261648849295e-20
91300000	0.004334216616450953	1.5298425288300535e-49	-2.7496749237736716e-36	3.2287792856354294e-12	1.472228705368894e-14	0.0013315667571857158	1.4518903159248965e-23	3.43873351447223e-12	4.401861384448645e-16	9.256934766223658e-16	1.9287261648849295e-20
91400000	0.004334216616450953	1.5298425288300535e-49	-2.7527202885269436e-36	3.2287792856354294e-12	1.472228705368894e-14	0.0013315667571857158	1.4518903159248965e-23	3.43873351447223e-12	4.401861384448645e-16	9.256934766223658e-16	1.9287261648849295e-20
91500000	0.004334216616450953	1.5298425288300535e-49	-2.755765653280917e-36	3.2287792856354294e-12	1.472228705368894e-14	0.0013315667571857158	1.4518903159248965e-23	3.43873351447223e-12	4.401861384448645e-16	9.256934766223658e-16	1.9287261648849295e-20
91600000	0.004334216616450953	1.5298425288300535e-49	-2.7588110180356193e-36	3.2287792856354294e-12	1.472228705368894e-14	0.0013315667571857158	1.4518903159248965e-23	3.43873351447223e-12	4.401861384448645e-16	9.256934766223658e-16	1.9287261648849295e-20
91700000	0.004334216616450953	1.5298425288300535e-49	-2.761856382790465e-36	3.2287792856354294e-12	1.472228705368894e-14	0.0013315667571857158	1.4518903159248965e-23	3.43873351447223e-12	4.401861384448645e-16	9.256934766223658e-16	1.9287261648849295e-20
91800000	0.004334216616450953	1.5298425288300535e-49	-2.764901747543885e-36	3.2287792856354294e-12	1.472228705368894e-14	0.0013315667571857158	1.4518903159248965e-23	3.43873351447223e-12	4.401861384448645e-16	9.256934766223658e-16	1.9287261648849295e-20
91900000	0.004334216616450953	1.5298425288300535e-49	-2.7679471122958254e-36	3.2287792856354294e-12	1.472228705368894e-14	0.0013315667571857158	1.4518903159248965e-23	3.43873351447223e-12	4.401861384448645e-16	9.256934766223658e-16	1.9287261648849295e-20
92000000	0.004334216616450953	1.5298425288300535e-49	-2.7709924770463133e-36	3.2287792856354294e-12	1.472228705368894e-14	0.0013315667571857158	1.4518903159248965e-23	3.43873351447223e-12	4.401861384448645e-16	9.256934766223658e-16	1.9287261648849295e-20
92100000	0.004334216616450953	1.5298425288300535e-49	-2.774037841795376e-36	3.2287792856354294e-12	1.472228705368894e-14	0.0013315667571857158	1.4518903159248965e-23	3.43873351447223e-12	4.401861384448645e-16	9.256934766223658e-16	1.9287261648849295e-20
92200000	0.004334216616450953	1.5298425288300535e-49	-2.7770832065430404e-36	3.2287792856354294e-12	1.472228705368894e-14	0.0013315667571857158	1.4518903159248965e-23	3.43873351447223e-12	4.401861384448645e-16	9.256934766223658e-16	1.9287261648849295e-20
92300000	0.004334216616450953	1.5298425288300535e-49	-2.7801285712893348e-36	3.2287792856354294e-12	1.472228705368894e-14	0.0013315667571857158	1.4518903159248965e-23	3.43873351447223e-12	4.401861384448645e-16	9.256934766223658e-16	1.9287261648849295e-20
92400000	0.004334216616450953	1.5298425288300535e-49	-2.783173936034286e-36	3.2287792856354294e-12	1.472228705368894e-14	0.0013315667571857158	1.4518903159248965e-23	3.43873351447223e-12	4.401861384448645e-16	9.256934766223658e-16	1.9287261648849295e-20
92500000	0.004334216616450953	1.5298425288300535e-49	-2.7862193007779213e-36	3.2287792856354294e-12	1.472228705368894e-14	0.0013315667571857158	1.4518903159248965e-23	3.43873351447223e-12	4.401861384448645e-16	9.256934766223658e-16	1.9287261648849295e-20
92600000	0.004334216616450953	1.5298425288300535e-49	-2.7892646655202687e-36	3.2287792856354294e-12	1.472228705368894e-14	0.0013315667571857158	1.4518903159248965e-23	3.43873351447223e-12	4.401861384448645e-16	9.256934766223658e-16	1.9287261648849295e-20
92700000	0.004334216616450953	1.5298425288300535e-49	-2.7923100302613545e-36	3.2287792856354294e-12	1.472228705368894e-14	0.0013315667571857158	1.4518903159248965e-23	3.43873351447223e-12	4.401861384448645e-16	9.256934766223658e-16	1.9287261648849295e-20
92800000	0.004334216616450953	1.5298425288300535e-49	-2.7953553950012068e-36	3.2287792856354294e-12	1.472228705368894e-14	0.0013315667571857158	1.4518903159248965e-23	3.43873351447223e-12	4.401861384448645e-16	9.256934766223658e-16	1.9287261648849295e-20
92900000	0.004334216616450953	1.5298425288300535e-49	-2.798400759739853e-36	3.2287792856354294e-12	1.472228705368894e-14	0.0013315667571857158	1.4518903159248965e-23	3.43873351447223e-12	4.401861384448645e-16	9.256934766223658e-16	1.9287261648849295e-20
93000000	0.004334216616450953	1.5298425288300535e-49	-2.80144612447732e-36	3.2287792856354294e-12	1.472228705368894e-14	0.0013315667571857158	1.4518903159248965e-23	3.43873351447223e-12	4.401861384448645e-16	9.256934766223658e-16	1.9287261648849295e-20
93100000	0.004334216616450953	1.5298425288300535e-49	-2.8044914892136355e-36	3.2287792856354294e-12	1.472228705368894e-14	0.0013315667571857158	1.4518903159248965e-23	3.43873351447223e-12	4.401861384448645e-16	9.256934766223658e-16	1.9287261648849295e-20
93200000	0.004334216616450953	1.5298425288300535e-49	-2.807536853948827e-36	3.2287792856354294e-12	1.472228705368894e-14	0.0013315667571857158	1.4518903159248965e-23	3.43873351447223e-12	4.401861384448645e-16	9.256934766223658e-16	1.9287261648849295e-20
93300000	0.004334216616450953	1.5298425288300535e-49	-2.810582218682921e-36	3.2287792856354294e-12	1.472228705368894e-14	0.0013315667571857158	1.4518903159248965e-23	3.43873351447223e-12	4.401861384448645e-16	9.256934766223658e-16	1.9287261648849295e-20
93400000	0.004334216616450953	1.5298425288300535e-49	-2.813627583415946e-36	3.2287792856354294e-12	1.472228705368894e-14	0.0013315667571857158	1.4518903159248965e-23	3.43873351447223e-12	4.401861384448645e-16	9.256934766223658e-16	1.9287261648849295e-20
93500000	0.004334216616450953	1.5298425288300535e-49	-2.8166729481479288e-36	3.2287792856354294e-12	1.472228705368894e-14	0.0013315667571857158	1.4518903159248965e-23	3.43873351447223e-12	4.401861384448645e-16	9.256934766223658e-16	1.9287261648849295e-20
93600000	0.004334216616450953	1.5298425288300535e-49	-2.8197183128788965e-36	3.2287792856354294e-12	1.472228705368894e-14	0.0013315667571857158	1.4518903159248965e-23	3.43873351447223e-12	4.401861384448645e-16	9.256934766223658e-16	1.9287261648849295e-20
93700000	0.004334216616450953	1.5298425288300535e-49	-2.8227636776088773e-36	3.2287792856354294e-12	1.472228705368894e-14	0.0013315667571857158	1.4518903159248965e-23	3.43873351447223e-12	4.401861384448645e-16	9.256934766223658e-16	1.9287261648849295e-20
93800000	0.004334216616450953	1.5298425288300535e-49	-2.8258090423378976e-36	3.2287792856354294e-12	1.472228705368894e-14	0.0013315667571857158	1.4518903159248965e-23	3.43873351447223e-12	4.401861384448645e-16	9.256934766223658e-16	1.9287261648849295e-20
93900000	0.004334216616450953	1.5298425288300535e-49	-2.8288544070659854e-36	3.2287792856354294e-12	1.472228705368894e-14	0.0013315667571857158	1.4518903159248965e-23	3.43873351447223e-12	4.401861384448645e-16	9.256934766223658e-16	1.9287261648849295e-20
94000000	0.004334216616450953	1.5298425288300535e-49	-2.8318997717931678e-36	3.2287792856354294e-12	1.472228705368894e-14	0.0013315667571857158	1.4518903159248965e-23	3.43873351447223e-12	4.401861384448645e-16	9.256934766223658e-16	1.9287261648849295e-20
94100000	0.004334216616450953	1.5298425288300535e-49	-2.8349451365194722e-36	3.2287792856354294e-12	1.472228705368894e-14	0.0013315667571857158	1.4518903159248965e-23	3.43873351447223e-12	4.401861384448645e-16	9.256934766223658e-16	1.9287261648849295e-20
94200000	0.004334216616450953	1.5298425288300535e-49	-2.837990501244926e-36	3.2287792856354294e-12	1.472228705368894e-14	0.0013315667571857158	1.4518903159248965e-23	3.43873351447223e-12	4.401861384448645e-16	9.256934766223658e-16	1.9287261648849295e-20
94300000	0.004334216616450953	1.5298425288300535e-49	-2.8410358659695563e-36	3.2287792856354294e-12	1.472228705368894e-14	0.0013315667571857158	1.4518903159248965e-23	3.43873351447223e-12	4.401861384448645e-16	9.256934766223658e-16	1.9287261648849295e-20
94400000	0.004334216616450953	1.5298425288300535e-49	-2.844081230693391e-36	3.2287792856354294e-12	1.472228705368894e-14	0.0013315667571857158	1.4518903159248965e-23	3.43873351447223e-12	4.401861384448645e-16	9.256934766223658e-16	1.9287261648849295e-20
94500000	0.004334216616450953	1.5298425288300535e-49	-2.847126595416457e-36	3.2287792856354294e-12	1.472228705368894e-14	0.0013315667571857158	1.4518903159248965e-23	3.43873351447223e-12	4.401861384448645e-16	9.256934766223658e-16	1.9287261648849295e-20
94600000	0.004334216616450953	1.5298425288300535e-49	-2.850171960138782e-36	3.2287792856354294e-12	1.472228705368894e-14	0.0013315667571857158	1.4518903159248965e-23	3.43873351447223e-12	4.401861384448645e-16	9.256934766223658e-16	1.9287261648849295e-20
94700000	0.004334216616450953	1.5298425288300535e-49	-2.853217324860393e-36	3.2287792856354294e-12	1.472228705368894e-14	0.0013315667571857158	1.4518903159248965e-23	3.43873351447223e-12	4.401861384448645e-16	9.256934766223658e-16	1.9287261648849295e-20
94800000	0.004334216616450953	1.5298425288300535e-49	-2.8562626895813176e-36	3.2287792856354294e-12	1.472228705368894e-14	0.0013315667571857158	1.4518903159248965e-23	3.43873351447223e-12	4.401861384448645e-16	9.256934766223658e-16	1.9287261648849295e-20
94900000	0.004334216616450953	1.5298425288300535e-49	-2.8593080543015832e-36	3.2287792856354294e-12	1.472228705368894e-14	0.0013315667571857158	1.4518903159248965e-23	3.43873351447223e-12	4.401861384448645e-16	9.256934766223658e-16	1.9287261648849295e-20
95000000	0.004334216616450953	1.5298425288300535e-49	-2.8623534190212167e-36	3.2287792856354294e-12	1.472228705368894e-14	0.0013315667571857158	1.4518903159248965e-23	3.43873351447223e-12	4.401861384448645e-16	9.256934766223658e-16	1.9287261648849295e-20
95100000	0.004334216616450953	1.5298425288300535e-49	-2.8653987837402462e-36	3.2287792856354294e-12	1.472228705368894e-14	0.0013315667571857158	1.4518903159248965e-23	3.43873351447223e-12	4.401861384448645e-16	9.256934766223658e-16	1.9287261648849295e-20
95200000	0.004334216616450953	1.5298425288300535e-49	-2.8684441484586987e-36	3.2287792856354294e-12	1.472228705368894e-14	0.0013315667571857158	1.4518903159248965e-23	3.43873351447223e-12	4.401861384448645e-16	9.256934766223658e-16	1.9287261648849295e-20
95300000	0.004334216616450953	1.5298425288300535e-49	-2.8714895131766013e-36	3.2287792856354294e-12	1.472228705368894e-14	0.0013315667571857158	1.4518903159248965e-23	3.43873351447223e-12	4.401861384448645e-16	9.256934766223658e-16	1.9287261648849295e-20
95400000	0.004334216616450953	1.5298425288300535e-49	-2.8745348778939817e-36	3.2287792856354294e-12	1.472228705368894e-14	0.0013315667571857158	1.4518903159248965e-23	3.43873351447223e-12	4.401861384448645e-16	9.256934766223658e-16	1.9287261648849295e-20
95500000	0.004334216616450953	1.5298425288300535e-49	-2.8775802426108673e-36	3.2287792856354294e-12	1.472228705368894e-14	0.0013315667571857158	1.4518903159248965e-23	3.43873351447223e-12	4.401861384448645e-16	9.256934766223658e-16	1.9287261648849295e-20
95600000	0.004334216616450953	1.5298425288300535e-49	-2.880625607327285e-36	3.2287792856354294e-12	1.472228705368894e-14	0.0013315667571857158	1.4518903159248965e-23	3.43873351447223e-12	4.401861384448645e-16	9.256934766223658e-16	1.9287261648849295e-20
95700000	0.004334216616450953	1.5298425288300535e-49	-2.883670972043263e-36	3.2287792856354294e-12	1.472228705368894e-14	0.0013315667571857158	1.4518903159248965e-23	3.43873351447223e-12	4.401861384448645e-16	9.256934766223658e-16	1.9287261648849295e-20
95800000	0.004334216616450953	1.5298425288300535e-49	-2.8867163367588275e-36	3.2287792856354294e-12	1.472228705368894e-14	0.0013315667571857158	1.4518903159248965e-23	3.43873351447223e-12	4.401861384448645e-16	9.256934766223658e-16	1.9287261648849295e-20
95900000	0.004334216616450953	1.5298425288300535e-49	-2.889761701474007e-36	3.2287792856354294e-12	1.472228705368894e-14	0.0013315667571857158	1.4518903159248965e-23	3.43873351447223e-12	4.401861384448645e-16	9.256934766223658e-16	1.9287261648849295e-20
96000000	0.004334216616450953	1.5298425288300535e-49	-2.892807066188828e-36	3.2287792856354294e-12	1.472228705368894e-14	0.0013315667571857158	1.4518903159248965e-23	3.43873351447223e-12	4.401861384448645e-16	9.256934766223658e-16	1.9287261648849295e-20
96100000	0.004334216616450953	1.5298425288300535e-49	-2.8958524309033186e-36	3.2287792856354294e-12	1.472228705368894e-14	0.0013315667571857158	1.4518903159248965e-23	3.43873351447223e-12	4.401861384448645e-16	9.256934766223658e-16	1.9287261648849295e-20
96200000	0.004334216616450953	1.5298425288300535e-49	-2.8988977956175057e-36	3.2287792856354294e-12	1.472228705368894e-14	0.0013315667571857158	1.4518903159248965e-23	3.43873351447223e-12	4.401861384448645e-16	9.256934766223658e-16	1.9287261648849295e-20
96300000	0.004334216616450953	1.5298425288300535e-49	-2.9019431603314165e-36	3.2287792856354294e-12	1.472228705368894e-14	0.0013315667571857158	1.4518903159248965e-23	3.43873351447223e-12	4.401861384448645e-16	9.256934766223658e-16	1.9287261648849295e-20
96400000	0.004334216616450953	1.5298425288300535e-49	-2.9049885250450787e-36	3.2287792856354294e-12	1.472228705368894e-14	0.0013315667571857158	1.4518903159248965e-23	3.43873351447223e-12	4.401861384448645e-16	9.256934766223658e-16	1.9287261648849295e-20
96500000	0.004334216616450953	1.5298425288300535e-49	-2.9080338897585198e-36	3.2287792856354294e-12	1.472228705368894e-14	0.0013315667571857158	1.4518903159248965e-23	3.43873351447223e-12	4.401861384448645e-16	9.256934766223658e-16	1.9287261648849295e-20
96600000	0.004334216616450953	1.5298425288300535e-49	-2.9110792544717667e-36	3.2287792856354294e-12	1.472228705368894e-14	0.0013315667571857158	1.4518903159248965e-23	3.43873351447223e-12	4.401861384448645e-16	9.256934766223658e-16	1.9287261648849295e-20
96700000	0.004334216616450953	1.5298425288300535e-49	-2.914124619184847e-36	3.2287792856354294e-12	1.472228705368894e-14	0.0013315667571857158	1.4518903159248965e-23	3.43873351447223e-12	4.401861384448645e-16	9.256934766223658e-16	1.9287261648849295e-20
96800000	0.004334216616450953	1.5298425288300535e-49	-2.9171699838977882e-36	3.2287792856354294e-12	1.472228705368894e-14	0.0013315667571857158	1.4518903159248965e-23	3.43873351447223e-12	4.401861384448645e-16	9.256934766223658e-16	1.9287261648849295e-20
96900000	0.004334216616450953	1.5298425288300535e-49	-2.9202153486106175e-36	3.2287792856354294e-12	1.472228705368894e-14	0.0013315667571857158	1.4518903159248965e-23	3.43873351447223e-12	4.401861384448645e-16	9.256934766223658e-16	1.9287261648849295e-20
97000000	0.004334216616450953	1.5298425288300535e-49	-2.923260713323362e-36	3.2287792856354294e-12	1.472228705368894e-14	0.0013315667571857158	1.4518903159248965e-23	3.43873351447223e-12	4.401861384448645e-16	9.256934766223658e-16	1.9287261648849295e-20
97100000	0.004334216616450953	1.5298425288300535e-49	-2.9263060780360497e-36	3.2287792856354294e-12	1.472228705368894e-14	0.0013315667571857158	1.4518903159248965e-23	3.43873351447223e-12	4.401861384448645e-16	9.256934766223658e-16	1.9287261648849295e-20
97200000	0.004334216616450953	1.5298425288300535e-49	-2.9293514427487073e-36	3.2287792856354294e-12	1.472228705368894e-14	0.0013315667571857158	1.4518903159248965e-23	3.43873351447223e-12	4.401861384448645e-16	9.256934766223658e-16	1.9287261648849295e-20
97300000	0.004334216616450953	1.5298425288300535e-49	-2.9323968074613626e-36	3.2287792856354294e-12	1.472228705368894e-14	0.0013315667571857158	1.4518903159248965e-23	3.43873351447223e-12	4.401861384448645e-16	9.256934766223658e-16	1.9287261648849295e-20
97400000	0.004334216616450953	1.5298425288300535e-49	-2.935442172174043e-36	3.2287792856354294e-12	1.472228705368894e-14	0.0013315667571857158	1.4518903159248965e-23	3.43873351447223e-12	4.401861384448645e-16	9.256934766223658e-16	1.9287261648849295e-20
97500000	0.004334216616450953	1.5298425288300535e-49	-2.9384875368867753e-36	3.2287792856354294e-12	1.472228705368894e-14	0.0013315667571857158	1.4518903159248965e-23	3.43873351447223e-12	4.401861384448645e-16	9.256934766223658e-16	1.9287261648849295e-20
97600000	0.004334216616450953	1.5298425288300535e-49	-2.9415329015995873e-36	3.2287792856354294e-12	1.472228705368894e-14	0.0013315667571857158	1.4518903159248965e-23	3.43873351447223e-12	4.401861384448645e-16	9.256934766223658e-16	1.9287261648849295e-20
97700000	0.004334216616450953	1.5298425288300535e-49	-2.9445782663125065e-36	3.2287792856354294e-12	1.472228705368894e-14	0.0013315667571857158	1.4518903159248965e-23	3.43873351447223e-12	4.401861384448645e-16	9.256934766223658e-16	1.9287261648849295e-20
97800000	0.004334216616450953	1.5298425288300535e-49	-2.94762363102556e-36	3.2287792856354294e-12	1.472228705368894e-14	0.0013315667571857158	1.4518903159248965e-23	3.43873351447223e-12	4.401861384448645e-16	9.256934766223658e-16	1.9287261648849295e-20
97900000	0.004334216616450953	1.5298425288300535e-49	-2.9506689957387752e-36	3.2287792856354294e-12	1.472228705368894e-14	0.0013315667571857158	1.4518903159248965e-23	3.43873351447223e-12	4.401861384448645e-16	9.256934766223658e-16	1.9287261648849295e-20
98000000	0.004334216616450953	1.5298425288300535e-49	-2.9537143604521795e-36	3.2287792856354294e-12	1.472228705368894e-14	0.0013315667571857158	1.4518903159248965e-23	3.43873351447223e-12	4.401861384448645e-16	9.256934766223658e-16	1.9287261648849295e-20
98100000	0.004334216616450953	1.5298425288300535e-49	-2.9567597251658e-36	3.2287792856354294e-12	1.472228705368894e-14	0.0013315667571857158	1.4518903159248965e-23	3.43873351447223e-12	4.401861384448645e-16	9.256934766223658e-16	1.9287261648849295e-20
98200000	0.004334216616450953	1.5298425288300535e-49	-2.9598050898796647e-36	3.2287792856354294e-12	1.472228705368894e-14	0.0013315667571857158	1.4518903159248965e-23	3.43873351447223e-12	4.401861384448645e-16	9.256934766223658e-16	1.9287261648849295e-20
98300000	0.004334216616450953	1.5298425288300535e-49	-2.9628504545938003e-36	3.2287792856354294e-12	1.472228705368894e-14	0.0013315667571857158	1.4518903159248965e-23	3.43873351447223e-12	4.401861384448645e-16	9.256934766223658e-16	1.9287261648849295e-20
98400000	0.004334216616450953	1.5298425288300535e-49	-2.9658958193082343e-36	3.2287792856354294e-12	1.472228705368894e-14	0.0013315667571857158	1.4518903159248965e-23	3.43873351447223e-12	4.401861384448645e-16	9.256934766223658e-16	1.9287261648849295e-20
98500000	0.004334216616450953	1.5298425288300535e-49	-2.9689411840229944e-36	3.2287792856354294e-12	1.472228705368894e-14	0.0013315667571857158	1.4518903159248965e-23	3.43873351447223e-12	4.401861384448645e-16	9.256934766223658e-16	1.9287261648849295e-20
98600000	0.004334216616450953	1.5298425288300535e-49	-2.971986548738108e-36	3.2287792856354294e-12	1.472228705368894e-14	0.0013315667571857158	1.4518903159248965e-23	3.43873351447223e-12	4.401861384448645e-16	9.256934766223658e-16	1.9287261648849295e-20
98700000	0.004334216616450953	1.5298425288300535e-49	-2.9750319134536017e-36	3.2287792856354294e-12	1.472228705368894e-14	0.0013315667571857158	1.4518903159248965e-23	3.43873351447223e-12	4.401861384448645e-16	9.256934766223658e-16	1.9287261648849295e-20
98800000	0.004334216616450953	1.5298425288300535e-49	-2.9780772781695037e-36	3.2287792856354294e-12	1.472228705368894e-14	0.0013315667571857158	1.4518903159248965e-23	3.43873351447223e-12	4.401861384448645e-16	9.256934766223658e-16	1.9287261648849295e-20
98900000	0.004334216616450953	1.5298425288300535e-49	-2.9811226428858407e-36	3.2287792856354294e-12	1.472228705368894e-14	0.0013315667571857158	1.4518903159248965e-23	3.43873351447223e-12	4.401861384448645e-16	9.256934766223658e-16	1.9287261648849295e-20
99000000	0.004334216616450953	1.5298425288300535e-49	-2.9841680076026408e-36	3.2287792856354294e-12	1.472228705368894e-14	0.0013315667571857158	1.4518903159248965e-23	3.43873351447223e-12	4.401861384448645e-16	9.256934766223658e-16	1.9287261648849295e-20
99100000	0.004334216616450953	1.5298425288300535e-49	-2.9872133723199306e-36	3.2287792856354294e-12	1.472228705368894e-14	0.0013315667571857158	1.4518903159248965e-23	3.43873351447223e-12	4.401861384448645e-16	9.256934766223658e-16	1.9287261648849295e-20
99200000	0.004334216616450953	1.5298425288300535e-49	-2.990258737037738e-36	3.2287792856354294e-12	1.472228705368894e-14	0.0013315667571857158	1.4518903159248965e-23	3.43873351447223e-12	4.401861384448645e-16	9.256934766223658e-16	1.9287261648849295e-20
99300000	0.004334216616450953	1.5298425288300535e-49	-2.99330410175609e-36	3.2287792856354294e-12	1.472228705368894e-14	0.0013315667571857158	1.4518903159248965e-23	3.43873351447223e-12	4.401861384448645e-16	9.256934766223658e-16	1.9287261648849295e-20
99400000	0.004334216616450953	1.5298425288300535e-49	-2.996349466475014e-36	3.2287792856354294e-12	1.472228705368894e-14	0.0013315667571857158	1.4518903159248965e-23	3.43873351447223e-12	4.401861384448645e-16	9.256934766223658e-16	1.9287261648849295e-20
99500000	0.004334216616450953	1.5298425288300535e-49	-2.999394831194538e-36	3.2287792856354294e-12	1.472228705368894e-14	0.0013315667571857158	1.4518903159248965e-23	3.43873351447223e-12	4.401861384448645e-16	9.256934766223658e-16	1.9287261648849295e-20
99600000	0.004334216616450953	1.5298425288300535e-49	-3.0024401959146884e-36	3.2287792856354294e-12	1.472228705368894e-14	0.0013315667571857158	1.4518903159248965e-23	3.43873351447223e-12	4.401861384448645e-16	9.256934766223658e-16	1.9287261648849295e-20
99700000	0.004334216616450953	1.5298425288300535e-49	-3.0054855606354933e-36	3.2287792856354294e-12	1.472228705368894e-14	0.0013315667571857158	1.4518903159248965e-23	3.43873351447223e-12	4.401861384448645e-16	9.256934766223658e-16	1.9287261648849295e-20
99800000	0.004334216616450953	1.5298425288300535e-49	-3.0085309253569797e-36	3.2287792856354294e-12	1.472228705368894e-14	0.0013315667571857158	1.4518903159248965e-23	3.43873351447223e-12	4.401861384448645e-16	9.256934766223658e-16	1.9287261648849295e-20
99900000	0.004334216616450953	1.5298425288300535e-49	-3.011576290079175e-36	3.2287792856354294e-12	1.472228705368894e-14	0.0013315667571857158	1.4518903159248965e-23	3.43873351447223e-12	4.401861384448645e-16	9.256934766223658e-16	1.9287261648849295e-20
100000000	0.004334216616450953	1.5298425288300535e-49	-3.0146216548021065e-36	3.2287792856354294e-12	1.472228705368894e-14	0.0013315667571857158	1.4518903159248965e-23	3.43873351447223e-12	4.401861384448645e-16	9.256934766223658e-16	1.9287261648849295e-20
