# Supplementary material for: Thermodynamics Underpinning the Microbial Community‐Level Nitrogen Energy Metabolism
Source: Environ Microbiol. 2025 Feb 16;27(2):e70055. doi: 10.1111/1462-2920.70055 (PMC11830459; doi:10.1111/1462-2920.70055)
Supplement: Supplementary file 1 — Data S1. [file EMI-27-e70055-s001.zip › SI/Nnetwork/Results/kdef_-10/Iin_-5/p_0.2/O2_-5.4_H_-7..csv]

time	N2	N2H4	N2H5	N2O	NH2OH	NH3	NH3OH	NH4	NO	NO2	NO3
0	0.00001	0.00001	0.00001	0.00001	0.00001	0.00001	0.00001	0.00001	0.00001	0.00001	0.00001
100000	0.00499898663462902	1.5231256000298213e-49	2.0403093141811922e-64	3.353489918228553e-9	1.7706603452096258e-15	2.0199862306256346e-6	-2.4320702644507458e-20	1.6495892838901321e-18	2.5832897746310006e-12	8.923184603664646e-12	2.602325104268329e-11
200000	0.00499898663462902	1.5231256000298147e-49	2.0403093141208197e-64	3.3534899182285545e-9	1.7706603451958061e-15	2.0199862306256346e-6	-2.437235650410852e-20	1.6495886601468252e-18	2.583289774630999e-12	8.923184603659499e-12	2.6023251042682963e-11
300000	0.00499898663462902	1.523125600029816e-49	2.040309314101305e-64	3.3534899182285537e-9	1.7706603451913571e-15	2.0199862306256346e-6	-2.437230103747363e-20	1.6495884610437386e-18	2.5832897746309985e-12	8.923184603657852e-12	2.6023251042682875e-11
400000	0.00499898663462902	1.523125600029816e-49	2.0403093140998247e-64	3.3534899182285537e-9	1.7706603451910197e-15	2.0199862306256346e-6	-2.4372245570838765e-20	1.6495884459513452e-18	2.5832897746309985e-12	8.923184603657728e-12	2.602325104268287e-11
500000	0.00499898663462902	1.5231256000298149e-49	2.0403093140997052e-64	3.3534899182285537e-9	1.7706603451909949e-15	2.0199862306256346e-6	-2.4372190104203902e-20	1.6495884448504342e-18	2.583289774630998e-12	8.92318460365772e-12	2.602325104268287e-11
600000	0.00499898663462902	1.5231256000298143e-49	2.0403093140997e-64	3.3534899182285537e-9	1.770660345190995e-15	2.0199862306256346e-6	-2.4372134637569038e-20	1.6495884448689564e-18	2.5832897746309977e-12	8.92318460365772e-12	2.602325104268287e-11
700000	0.00499898663462902	1.5231256000298137e-49	2.040309314099696e-64	3.3534899182285537e-9	1.7706603451909955e-15	2.0199862306256346e-6	-2.4372079170934175e-20	1.649588444885924e-18	2.5832897746309977e-12	8.92318460365772e-12	2.602325104268287e-11
800000	0.00499898663462902	1.5231256000298134e-49	2.0403093140996934e-64	3.3534899182285537e-9	1.7706603451909956e-15	2.0199862306256346e-6	-2.4372023704299312e-20	1.649588444898447e-18	2.5832897746309977e-12	8.923184603657721e-12	2.602325104268287e-11
900000	0.00499898663462902	1.5231256000298132e-49	2.0403093140996914e-64	3.3534899182285532e-9	1.7706603451909956e-15	2.0199862306256346e-6	-2.437196823766445e-20	1.6495884449069602e-18	2.5832897746309977e-12	8.923184603657721e-12	2.602325104268287e-11
1000000	0.00499898663462902	1.523125600029813e-49	2.0403093140996904e-64	3.3534899182285532e-9	1.7706603451909958e-15	2.0199862306256346e-6	-2.4371912771029586e-20	1.6495884449118977e-18	2.5832897746309973e-12	8.923184603657721e-12	2.602325104268287e-11
1100000	0.00499898663462902	1.523125600029813e-49	2.04030931409969e-64	3.3534899182285532e-9	1.7706603451909958e-15	2.0199862306256346e-6	-2.4371857304394723e-20	1.6495884449136944e-18	2.5832897746309973e-12	8.923184603657721e-12	2.602325104268287e-11
1200000	0.00499898663462902	1.523125600029813e-49	2.0403093140996904e-64	3.3534899182285532e-9	1.7706603451909958e-15	2.0199862306256346e-6	-2.4371801837759857e-20	1.6495884449127844e-18	2.5832897746309973e-12	8.923184603657721e-12	2.602325104268287e-11
1300000	0.00499898663462902	1.5231256000298132e-49	2.040309314099691e-64	3.3534899182285532e-9	1.7706603451909958e-15	2.0199862306256346e-6	-2.4371746371124994e-20	1.6495884449096022e-18	2.5832897746309973e-12	8.923184603657721e-12	2.602325104268287e-11
1400000	0.00499898663462902	1.5231256000298134e-49	2.040309314099692e-64	3.3534899182285532e-9	1.7706603451909956e-15	2.0199862306256346e-6	-2.437169090449013e-20	1.6495884449045824e-18	2.5832897746309977e-12	8.923184603657721e-12	2.602325104268287e-11
1500000	0.00499898663462902	1.5231256000298136e-49	2.0403093140996934e-64	3.3534899182285532e-9	1.7706603451909956e-15	2.0199862306256346e-6	-2.4371635437855268e-20	1.6495884448981595e-18	2.5832897746309977e-12	8.923184603657721e-12	2.602325104268287e-11
1600000	0.00499898663462902	1.523125600029814e-49	2.040309314099695e-64	3.3534899182285532e-9	1.7706603451909955e-15	2.0199862306256346e-6	-2.4371579971220405e-20	1.649588444890768e-18	2.5832897746309977e-12	8.923184603657721e-12	2.602325104268287e-11
1700000	0.00499898663462902	1.5231256000298141e-49	2.0403093140996968e-64	3.3534899182285532e-9	1.7706603451909955e-15	2.0199862306256346e-6	-2.437152450458554e-20	1.649588444882842e-18	2.5832897746309977e-12	8.923184603657721e-12	2.602325104268287e-11
1800000	0.00499898663462902	1.5231256000298145e-49	2.040309314099699e-64	3.3534899182285532e-9	1.7706603451909953e-15	2.0199862306256346e-6	-2.4371469037950675e-20	1.6495884448748162e-18	2.5832897746309977e-12	8.92318460365772e-12	2.602325104268287e-11
1900000	0.00499898663462902	1.5231256000298147e-49	2.0403093140997005e-64	3.3534899182285532e-9	1.7706603451909953e-15	2.0199862306256346e-6	-2.4371413571315812e-20	1.649588444867125e-18	2.583289774630998e-12	8.92318460365772e-12	2.602325104268287e-11
2000000	0.00499898663462902	1.5231256000298149e-49	2.040309314099702e-64	3.3534899182285532e-9	1.7706603451909953e-15	2.0199862306256346e-6	-2.437135810468095e-20	1.649588444860203e-18	2.583289774630998e-12	8.92318460365772e-12	2.602325104268287e-11
2100000	0.00499898663462902	1.5231256000298153e-49	2.0403093140997032e-64	3.3534899182285532e-9	1.770660345190995e-15	2.0199862306256346e-6	-2.4371302638046086e-20	1.6495884448544846e-18	2.583289774630998e-12	8.92318460365772e-12	2.602325104268287e-11
2200000	0.00499898663462902	1.5231256000298153e-49	2.0403093140997042e-64	3.3534899182285532e-9	1.770660345190995e-15	2.0199862306256346e-6	-2.4371247171411223e-20	1.6495884448504043e-18	2.583289774630998e-12	8.92318460365772e-12	2.602325104268287e-11
2300000	0.00499898663462902	1.5231256000298155e-49	2.0403093140997046e-64	3.3534899182285532e-9	1.770660345190995e-15	2.0199862306256346e-6	-2.437119170477636e-20	1.6495884448483963e-18	2.583289774630998e-12	8.92318460365772e-12	2.602325104268287e-11
2400000	0.00499898663462902	1.5231256000298155e-49	2.0403093140997046e-64	3.3534899182285532e-9	1.770660345190995e-15	2.0199862306256346e-6	-2.4371136238141497e-20	1.6495884448482708e-18	2.583289774630998e-12	8.92318460365772e-12	2.602325104268287e-11
2500000	0.00499898663462902	1.5231256000298155e-49	2.0403093140997046e-64	3.3534899182285532e-9	1.770660345190995e-15	2.0199862306256346e-6	-2.4371080771506634e-20	1.6495884448482808e-18	2.583289774630998e-12	8.92318460365772e-12	2.602325104268287e-11
2600000	0.00499898663462902	1.5231256000298155e-49	2.0403093140997046e-64	3.3534899182285532e-9	1.770660345190995e-15	2.0199862306256346e-6	-2.4371025304871768e-20	1.6495884448482883e-18	2.583289774630998e-12	8.92318460365772e-12	2.602325104268287e-11
2700000	0.00499898663462902	1.5231256000298156e-49	2.0403093140997046e-64	3.3534899182285532e-9	1.770660345190995e-15	2.0199862306256346e-6	-2.4370969838236905e-20	1.6495884448482935e-18	2.583289774630998e-12	8.92318460365772e-12	2.602325104268287e-11
2800000	0.00499898663462902	1.5231256000298156e-49	2.0403093140997046e-64	3.3534899182285532e-9	1.770660345190995e-15	2.0199862306256346e-6	-2.437091437160204e-20	1.6495884448482968e-18	2.583289774630998e-12	8.92318460365772e-12	2.602325104268287e-11
2900000	0.00499898663462902	1.5231256000298156e-49	2.0403093140997046e-64	3.3534899182285532e-9	1.770660345190995e-15	2.0199862306256346e-6	-2.4370858904967178e-20	1.6495884448482983e-18	2.583289774630998e-12	8.92318460365772e-12	2.602325104268287e-11
3000000	0.00499898663462902	1.5231256000298156e-49	2.0403093140997046e-64	3.3534899182285532e-9	1.770660345190995e-15	2.0199862306256346e-6	-2.4370803438332315e-20	1.6495884448482981e-18	2.583289774630998e-12	8.92318460365772e-12	2.602325104268287e-11
3100000	0.00499898663462902	1.5231256000298156e-49	2.0403093140997046e-64	3.3534899182285532e-9	1.770660345190995e-15	2.0199862306256346e-6	-2.4370747971697452e-20	1.6495884448482968e-18	2.583289774630998e-12	8.92318460365772e-12	2.602325104268287e-11
3200000	0.00499898663462902	1.5231256000298156e-49	2.0403093140997046e-64	3.3534899182285532e-9	1.770660345190995e-15	2.0199862306256346e-6	-2.4370692505062586e-20	1.6495884448482943e-18	2.583289774630998e-12	8.92318460365772e-12	2.602325104268287e-11
3300000	0.00499898663462902	1.5231256000298158e-49	2.0403093140997046e-64	3.3534899182285532e-9	1.770660345190995e-15	2.0199862306256346e-6	-2.4370637038427723e-20	1.649588444848291e-18	2.583289774630998e-12	8.92318460365772e-12	2.602325104268287e-11
3400000	0.00499898663462902	1.5231256000298158e-49	2.0403093140997046e-64	3.3534899182285532e-9	1.770660345190995e-15	2.0199862306256346e-6	-2.437058157179286e-20	1.6495884448482871e-18	2.583289774630998e-12	8.92318460365772e-12	2.602325104268287e-11
3500000	0.00499898663462902	1.5231256000298158e-49	2.040309314099705e-64	3.3534899182285532e-9	1.770660345190995e-15	2.0199862306256346e-6	-2.4370526105157997e-20	1.6495884448482829e-18	2.5832897746309985e-12	8.92318460365772e-12	2.602325104268287e-11
3600000	0.00499898663462902	1.5231256000298158e-49	2.040309314099705e-64	3.3534899182285532e-9	1.770660345190995e-15	2.0199862306256346e-6	-2.4370470638523134e-20	1.6495884448482785e-18	2.5832897746309985e-12	8.92318460365772e-12	2.602325104268287e-11
3700000	0.00499898663462902	1.5231256000298158e-49	2.040309314099705e-64	3.3534899182285532e-9	1.770660345190995e-15	2.0199862306256346e-6	-2.437041517188827e-20	1.6495884448482742e-18	2.5832897746309985e-12	8.92318460365772e-12	2.602325104268287e-11
3800000	0.00499898663462902	1.5231256000298158e-49	2.040309314099705e-64	3.3534899182285532e-9	1.770660345190995e-15	2.0199862306256346e-6	-2.4370359705253408e-20	1.6495884448482702e-18	2.5832897746309985e-12	8.92318460365772e-12	2.602325104268287e-11
3900000	0.00499898663462902	1.523125600029816e-49	2.040309314099705e-64	3.3534899182285532e-9	1.770660345190995e-15	2.0199862306256346e-6	-2.437030423861854e-20	1.6495884448482669e-18	2.5832897746309985e-12	8.92318460365772e-12	2.602325104268287e-11
4000000	0.00499898663462902	1.523125600029816e-49	2.040309314099705e-64	3.3534899182285532e-9	1.770660345190995e-15	2.0199862306256346e-6	-2.4370248771983678e-20	1.6495884448482644e-18	2.5832897746309985e-12	8.92318460365772e-12	2.602325104268287e-11
4100000	0.00499898663462902	1.523125600029816e-49	2.040309314099705e-64	3.3534899182285532e-9	1.770660345190995e-15	2.0199862306256346e-6	-2.4370193305348815e-20	1.6495884448482629e-18	2.5832897746309985e-12	8.92318460365772e-12	2.602325104268287e-11
4200000	0.00499898663462902	1.523125600029816e-49	2.040309314099705e-64	3.3534899182285532e-9	1.770660345190995e-15	2.0199862306256346e-6	-2.4370137838713952e-20	1.6495884448482627e-18	2.5832897746309985e-12	8.92318460365772e-12	2.602325104268287e-11
4300000	0.00499898663462902	1.523125600029816e-49	2.040309314099705e-64	3.3534899182285532e-9	1.770660345190995e-15	2.0199862306256346e-6	-2.437008237207909e-20	1.6495884448482627e-18	2.5832897746309985e-12	8.92318460365772e-12	2.602325104268287e-11
4400000	0.00499898663462902	1.523125600029816e-49	2.040309314099705e-64	3.3534899182285532e-9	1.770660345190995e-15	2.0199862306256346e-6	-2.4370026905444226e-20	1.6495884448482627e-18	2.5832897746309985e-12	8.92318460365772e-12	2.602325104268287e-11
4500000	0.00499898663462902	1.523125600029816e-49	2.040309314099705e-64	3.3534899182285532e-9	1.770660345190995e-15	2.0199862306256346e-6	-2.4369971438809363e-20	1.6495884448482627e-18	2.5832897746309985e-12	8.92318460365772e-12	2.602325104268287e-11
4600000	0.00499898663462902	1.523125600029816e-49	2.040309314099705e-64	3.3534899182285532e-9	1.770660345190995e-15	2.0199862306256346e-6	-2.43699159721745e-20	1.6495884448482627e-18	2.5832897746309985e-12	8.92318460365772e-12	2.602325104268287e-11
4700000	0.00499898663462902	1.5231256000298162e-49	2.040309314099705e-64	3.3534899182285532e-9	1.770660345190995e-15	2.0199862306256346e-6	-2.4369860505539634e-20	1.6495884448482627e-18	2.5832897746309985e-12	8.92318460365772e-12	2.602325104268287e-11
4800000	0.00499898663462902	1.5231256000298162e-49	2.040309314099705e-64	3.3534899182285532e-9	1.770660345190995e-15	2.0199862306256346e-6	-2.436980503890477e-20	1.6495884448482627e-18	2.5832897746309985e-12	8.92318460365772e-12	2.602325104268287e-11
4900000	0.00499898663462902	1.5231256000298162e-49	2.040309314099705e-64	3.3534899182285532e-9	1.770660345190995e-15	2.0199862306256346e-6	-2.4369749572269907e-20	1.6495884448482627e-18	2.5832897746309985e-12	8.92318460365772e-12	2.602325104268287e-11
5000000	0.00499898663462902	1.5231256000298162e-49	2.040309314099705e-64	3.3534899182285532e-9	1.770660345190995e-15	2.0199862306256346e-6	-2.4369694105635044e-20	1.6495884448482627e-18	2.5832897746309985e-12	8.92318460365772e-12	2.602325104268287e-11
5100000	0.00499898663462902	1.5231256000298162e-49	2.040309314099705e-64	3.3534899182285532e-9	1.770660345190995e-15	2.0199862306256346e-6	-2.436963863900018e-20	1.6495884448482627e-18	2.5832897746309985e-12	8.92318460365772e-12	2.602325104268287e-11
5200000	0.00499898663462902	1.5231256000298162e-49	2.040309314099705e-64	3.3534899182285532e-9	1.770660345190995e-15	2.0199862306256346e-6	-2.4369583172365318e-20	1.6495884448482627e-18	2.5832897746309985e-12	8.92318460365772e-12	2.602325104268287e-11
5300000	0.00499898663462902	1.5231256000298162e-49	2.0403093140997052e-64	3.3534899182285532e-9	1.770660345190995e-15	2.0199862306256346e-6	-2.4369527705730455e-20	1.6495884448482627e-18	2.5832897746309985e-12	8.92318460365772e-12	2.602325104268287e-11
5400000	0.00499898663462902	1.5231256000298162e-49	2.0403093140997052e-64	3.3534899182285532e-9	1.770660345190995e-15	2.0199862306256346e-6	-2.4369472239095592e-20	1.6495884448482627e-18	2.583289774630999e-12	8.92318460365772e-12	2.602325104268287e-11
5500000	0.00499898663462902	1.5231256000298162e-49	2.0403093140997052e-64	3.3534899182285532e-9	1.770660345190995e-15	2.0199862306256346e-6	-2.436941677246073e-20	1.6495884448482627e-18	2.583289774630999e-12	8.92318460365772e-12	2.602325104268287e-11
5600000	0.00499898663462902	1.5231256000298162e-49	2.0403093140997052e-64	3.3534899182285532e-9	1.770660345190995e-15	2.0199862306256346e-6	-2.4369361305825863e-20	1.6495884448482627e-18	2.583289774630999e-12	8.92318460365772e-12	2.602325104268287e-11
5700000	0.00499898663462902	1.5231256000298162e-49	2.0403093140997052e-64	3.3534899182285532e-9	1.770660345190995e-15	2.0199862306256346e-6	-2.4369305839191e-20	1.6495884448482627e-18	2.583289774630999e-12	8.92318460365772e-12	2.602325104268287e-11
5800000	0.00499898663462902	1.5231256000298162e-49	2.0403093140997052e-64	3.3534899182285532e-9	1.770660345190995e-15	2.0199862306256346e-6	-2.4369250372556137e-20	1.6495884448482627e-18	2.583289774630999e-12	8.92318460365772e-12	2.602325104268287e-11
5900000	0.00499898663462902	1.5231256000298162e-49	2.0403093140997052e-64	3.3534899182285532e-9	1.770660345190995e-15	2.0199862306256346e-6	-2.4369194905921274e-20	1.6495884448482627e-18	2.583289774630999e-12	8.92318460365772e-12	2.602325104268287e-11
6000000	0.00499898663462902	1.5231256000298162e-49	2.0403093140997052e-64	3.3534899182285532e-9	1.770660345190995e-15	2.0199862306256346e-6	-2.436913943928641e-20	1.6495884448482627e-18	2.583289774630999e-12	8.92318460365772e-12	2.602325104268287e-11
6100000	0.00499898663462902	1.5231256000298162e-49	2.0403093140997052e-64	3.3534899182285532e-9	1.770660345190995e-15	2.0199862306256346e-6	-2.4369083972651547e-20	1.6495884448482627e-18	2.583289774630999e-12	8.92318460365772e-12	2.602325104268287e-11
6200000	0.00499898663462902	1.5231256000298162e-49	2.0403093140997052e-64	3.3534899182285532e-9	1.770660345190995e-15	2.0199862306256346e-6	-2.4369028506016684e-20	1.6495884448482627e-18	2.583289774630999e-12	8.92318460365772e-12	2.602325104268287e-11
6300000	0.00499898663462902	1.5231256000298162e-49	2.0403093140997052e-64	3.3534899182285532e-9	1.770660345190995e-15	2.0199862306256346e-6	-2.436897303938182e-20	1.6495884448482627e-18	2.583289774630999e-12	8.92318460365772e-12	2.602325104268287e-11
6400000	0.00499898663462902	1.5231256000298162e-49	2.0403093140997052e-64	3.3534899182285532e-9	1.770660345190995e-15	2.0199862306256346e-6	-2.4368917572746955e-20	1.6495884448482627e-18	2.583289774630999e-12	8.92318460365772e-12	2.602325104268287e-11
6500000	0.00499898663462902	1.5231256000298162e-49	2.0403093140997052e-64	3.3534899182285532e-9	1.770660345190995e-15	2.0199862306256346e-6	-2.4368862106112092e-20	1.6495884448482627e-18	2.583289774630999e-12	8.92318460365772e-12	2.602325104268287e-11
6600000	0.00499898663462902	1.5231256000298162e-49	2.0403093140997052e-64	3.3534899182285532e-9	1.770660345190995e-15	2.0199862306256346e-6	-2.436880663947723e-20	1.6495884448482627e-18	2.583289774630999e-12	8.92318460365772e-12	2.602325104268287e-11
6700000	0.00499898663462902	1.5231256000298162e-49	2.0403093140997052e-64	3.3534899182285532e-9	1.770660345190995e-15	2.0199862306256346e-6	-2.4368751172842366e-20	1.6495884448482627e-18	2.583289774630999e-12	8.92318460365772e-12	2.602325104268287e-11
6800000	0.00499898663462902	1.5231256000298162e-49	2.0403093140997052e-64	3.3534899182285532e-9	1.770660345190995e-15	2.0199862306256346e-6	-2.4368695706207503e-20	1.6495884448482627e-18	2.583289774630999e-12	8.92318460365772e-12	2.602325104268287e-11
6900000	0.00499898663462902	1.5231256000298162e-49	2.0403093140997052e-64	3.3534899182285532e-9	1.770660345190995e-15	2.0199862306256346e-6	-2.436864023957264e-20	1.6495884448482627e-18	2.583289774630999e-12	8.92318460365772e-12	2.602325104268287e-11
7000000	0.00499898663462902	1.5231256000298162e-49	2.0403093140997052e-64	3.3534899182285532e-9	1.770660345190995e-15	2.0199862306256346e-6	-2.4368584772937777e-20	1.6495884448482627e-18	2.583289774630999e-12	8.92318460365772e-12	2.602325104268287e-11
7100000	0.00499898663462902	1.5231256000298162e-49	2.0403093140997052e-64	3.3534899182285532e-9	1.770660345190995e-15	2.0199862306256346e-6	-2.4368529306302913e-20	1.6495884448482627e-18	2.583289774630999e-12	8.92318460365772e-12	2.602325104268287e-11
7200000	0.00499898663462902	1.5231256000298162e-49	2.0403093140997052e-64	3.3534899182285532e-9	1.770660345190995e-15	2.0199862306256346e-6	-2.4368473839668047e-20	1.6495884448482627e-18	2.583289774630999e-12	8.92318460365772e-12	2.602325104268287e-11
7300000	0.00499898663462902	1.5231256000298162e-49	2.0403093140997052e-64	3.3534899182285532e-9	1.770660345190995e-15	2.0199862306256346e-6	-2.4368418373033184e-20	1.6495884448482627e-18	2.583289774630999e-12	8.92318460365772e-12	2.602325104268287e-11
7400000	0.00499898663462902	1.5231256000298162e-49	2.0403093140997052e-64	3.3534899182285532e-9	1.770660345190995e-15	2.0199862306256346e-6	-2.436836290639832e-20	1.6495884448482627e-18	2.583289774630999e-12	8.92318460365772e-12	2.602325104268287e-11
7500000	0.00499898663462902	1.5231256000298162e-49	2.0403093140997052e-64	3.3534899182285532e-9	1.770660345190995e-15	2.0199862306256346e-6	-2.4368307439763458e-20	1.6495884448482627e-18	2.583289774630999e-12	8.92318460365772e-12	2.602325104268287e-11
7600000	0.00499898663462902	1.5231256000298162e-49	2.0403093140997052e-64	3.3534899182285532e-9	1.770660345190995e-15	2.0199862306256346e-6	-2.4368251973128595e-20	1.6495884448482627e-18	2.583289774630999e-12	8.92318460365772e-12	2.602325104268287e-11
7700000	0.00499898663462902	1.5231256000298162e-49	2.0403093140997052e-64	3.3534899182285532e-9	1.770660345190995e-15	2.0199862306256346e-6	-2.4368196506493732e-20	1.6495884448482627e-18	2.583289774630999e-12	8.92318460365772e-12	2.602325104268287e-11
7800000	0.00499898663462902	1.5231256000298162e-49	2.0403093140997052e-64	3.3534899182285532e-9	1.770660345190995e-15	2.0199862306256346e-6	-2.436814103985887e-20	1.6495884448482627e-18	2.583289774630999e-12	8.92318460365772e-12	2.602325104268287e-11
7900000	0.00499898663462902	1.5231256000298162e-49	2.0403093140997052e-64	3.3534899182285532e-9	1.770660345190995e-15	2.0199862306256346e-6	-2.4368085573224006e-20	1.6495884448482627e-18	2.583289774630999e-12	8.92318460365772e-12	2.602325104268287e-11
8000000	0.00499898663462902	1.5231256000298162e-49	2.0403093140997052e-64	3.3534899182285532e-9	1.770660345190995e-15	2.0199862306256346e-6	-2.4368030106589143e-20	1.6495884448482627e-18	2.583289774630999e-12	8.92318460365772e-12	2.602325104268287e-11
8100000	0.00499898663462902	1.5231256000298162e-49	2.0403093140997052e-64	3.3534899182285532e-9	1.770660345190995e-15	2.0199862306256346e-6	-2.4367974639954277e-20	1.6495884448482627e-18	2.583289774630999e-12	8.92318460365772e-12	2.602325104268287e-11
8200000	0.00499898663462902	1.5231256000298162e-49	2.0403093140997052e-64	3.3534899182285532e-9	1.770660345190995e-15	2.0199862306256346e-6	-2.4367919173319413e-20	1.6495884448482627e-18	2.583289774630999e-12	8.92318460365772e-12	2.602325104268287e-11
8300000	0.00499898663462902	1.523125600029816e-49	2.0403093140997052e-64	3.3534899182285532e-9	1.770660345190995e-15	2.0199862306256346e-6	-2.436786370668455e-20	1.6495884448482627e-18	2.583289774630999e-12	8.92318460365772e-12	2.602325104268287e-11
8400000	0.00499898663462902	1.523125600029816e-49	2.0403093140997052e-64	3.3534899182285532e-9	1.770660345190995e-15	2.0199862306256346e-6	-2.4367808240049687e-20	1.6495884448482627e-18	2.583289774630999e-12	8.92318460365772e-12	2.602325104268287e-11
8500000	0.00499898663462902	1.523125600029816e-49	2.0403093140997052e-64	3.3534899182285532e-9	1.770660345190995e-15	2.0199862306256346e-6	-2.4367752773414824e-20	1.6495884448482627e-18	2.5832897746309985e-12	8.92318460365772e-12	2.602325104268287e-11
8600000	0.00499898663462902	1.523125600029816e-49	2.0403093140997052e-64	3.3534899182285532e-9	1.770660345190995e-15	2.0199862306256346e-6	-2.436769730677996e-20	1.6495884448482627e-18	2.5832897746309985e-12	8.92318460365772e-12	2.602325104268287e-11
8700000	0.00499898663462902	1.523125600029816e-49	2.0403093140997052e-64	3.3534899182285532e-9	1.770660345190995e-15	2.0199862306256346e-6	-2.4367641840145098e-20	1.6495884448482627e-18	2.5832897746309985e-12	8.92318460365772e-12	2.602325104268287e-11
8800000	0.00499898663462902	1.523125600029816e-49	2.0403093140997052e-64	3.3534899182285532e-9	1.770660345190995e-15	2.0199862306256346e-6	-2.4367586373510235e-20	1.6495884448482627e-18	2.5832897746309985e-12	8.92318460365772e-12	2.602325104268287e-11
8900000	0.00499898663462902	1.523125600029816e-49	2.0403093140997052e-64	3.3534899182285532e-9	1.770660345190995e-15	2.0199862306256346e-6	-2.436753090687537e-20	1.6495884448482627e-18	2.5832897746309985e-12	8.92318460365772e-12	2.602325104268287e-11
9000000	0.00499898663462902	1.523125600029816e-49	2.0403093140997052e-64	3.3534899182285532e-9	1.770660345190995e-15	2.0199862306256346e-6	-2.4367475440240506e-20	1.6495884448482627e-18	2.5832897746309985e-12	8.92318460365772e-12	2.602325104268287e-11
9100000	0.00499898663462902	1.523125600029816e-49	2.0403093140997052e-64	3.3534899182285532e-9	1.770660345190995e-15	2.0199862306256346e-6	-2.4367419973605643e-20	1.6495884448482627e-18	2.5832897746309985e-12	8.92318460365772e-12	2.602325104268287e-11
9200000	0.00499898663462902	1.523125600029816e-49	2.0403093140997052e-64	3.3534899182285532e-9	1.770660345190995e-15	2.0199862306256346e-6	-2.436736450697078e-20	1.6495884448482627e-18	2.5832897746309985e-12	8.92318460365772e-12	2.602325104268287e-11
9300000	0.00499898663462902	1.523125600029816e-49	2.0403093140997052e-64	3.3534899182285532e-9	1.770660345190995e-15	2.0199862306256346e-6	-2.4367309040335916e-20	1.6495884448482627e-18	2.5832897746309985e-12	8.92318460365772e-12	2.602325104268287e-11
9400000	0.00499898663462902	1.523125600029816e-49	2.0403093140997052e-64	3.3534899182285532e-9	1.770660345190995e-15	2.0199862306256346e-6	-2.4367253573701053e-20	1.6495884448482627e-18	2.5832897746309985e-12	8.92318460365772e-12	2.602325104268287e-11
9500000	0.00499898663462902	1.5231256000298158e-49	2.0403093140997052e-64	3.3534899182285532e-9	1.770660345190995e-15	2.0199862306256346e-6	-2.436719810706619e-20	1.6495884448482627e-18	2.5832897746309985e-12	8.92318460365772e-12	2.602325104268287e-11
9600000	0.00499898663462902	1.5231256000298158e-49	2.0403093140997052e-64	3.3534899182285532e-9	1.770660345190995e-15	2.0199862306256346e-6	-2.4367142640431327e-20	1.6495884448482627e-18	2.5832897746309985e-12	8.92318460365772e-12	2.602325104268287e-11
9700000	0.00499898663462902	1.5231256000298158e-49	2.0403093140997052e-64	3.3534899182285532e-9	1.770660345190995e-15	2.0199862306256346e-6	-2.436708717379646e-20	1.6495884448482627e-18	2.5832897746309985e-12	8.92318460365772e-12	2.6023251042682866e-11
9800000	0.00499898663462902	1.5231256000298158e-49	2.0403093140997052e-64	3.3534899182285532e-9	1.770660345190995e-15	2.0199862306256346e-6	-2.4367031707161598e-20	1.6495884448482627e-18	2.5832897746309985e-12	8.92318460365772e-12	2.6023251042682866e-11
9900000	0.00499898663462902	1.5231256000298158e-49	2.0403093140997052e-64	3.3534899182285532e-9	1.770660345190995e-15	2.0199862306256346e-6	-2.4366976240526735e-20	1.6495884448482627e-18	2.5832897746309985e-12	8.923184603657718e-12	2.6023251042682866e-11
10000000	0.00499898663462902	1.5231256000298158e-49	2.0403093140997052e-64	3.3534899182285532e-9	1.770660345190995e-15	2.0199862306256346e-6	-2.4366920773891872e-20	1.6495884448482627e-18	2.5832897746309985e-12	8.923184603657718e-12	2.6023251042682866e-11
10100000	0.00499898663462902	1.5231256000298158e-49	2.0403093140997052e-64	3.3534899182285532e-9	1.770660345190995e-15	2.0199862306256346e-6	-2.436686530725701e-20	1.6495884448482627e-18	2.5832897746309985e-12	8.923184603657718e-12	2.6023251042682866e-11
10200000	0.00499898663462902	1.5231256000298158e-49	2.0403093140997052e-64	3.3534899182285532e-9	1.770660345190995e-15	2.0199862306256346e-6	-2.4366809840622146e-20	1.6495884448482627e-18	2.5832897746309985e-12	8.923184603657718e-12	2.6023251042682866e-11
10300000	0.00499898663462902	1.5231256000298158e-49	2.040309314099705e-64	3.3534899182285532e-9	1.770660345190995e-15	2.0199862306256346e-6	-2.4366754373987283e-20	1.6495884448482627e-18	2.5832897746309985e-12	8.923184603657718e-12	2.6023251042682866e-11
10400000	0.00499898663462902	1.5231256000298156e-49	2.040309314099705e-64	3.3534899182285532e-9	1.770660345190995e-15	2.0199862306256346e-6	-2.436669890735242e-20	1.6495884448482627e-18	2.5832897746309985e-12	8.923184603657718e-12	2.6023251042682866e-11
10500000	0.00499898663462902	1.5231256000298156e-49	2.040309314099705e-64	3.3534899182285532e-9	1.770660345190995e-15	2.0199862306256346e-6	-2.4366643440717556e-20	1.6495884448482627e-18	2.5832897746309985e-12	8.923184603657718e-12	2.6023251042682866e-11
10600000	0.00499898663462902	1.5231256000298156e-49	2.040309314099705e-64	3.3534899182285532e-9	1.770660345190995e-15	2.0199862306256346e-6	-2.436658797408269e-20	1.6495884448482627e-18	2.5832897746309985e-12	8.923184603657718e-12	2.6023251042682866e-11
10700000	0.00499898663462902	1.5231256000298156e-49	2.040309314099705e-64	3.3534899182285532e-9	1.770660345190995e-15	2.0199862306256346e-6	-2.4366532507447827e-20	1.6495884448482627e-18	2.5832897746309985e-12	8.923184603657718e-12	2.6023251042682866e-11
10800000	0.00499898663462902	1.5231256000298156e-49	2.040309314099705e-64	3.3534899182285532e-9	1.770660345190995e-15	2.0199862306256346e-6	-2.4366477040812964e-20	1.6495884448482627e-18	2.5832897746309985e-12	8.923184603657718e-12	2.6023251042682866e-11
10900000	0.00499898663462902	1.5231256000298156e-49	2.040309314099705e-64	3.3534899182285532e-9	1.770660345190995e-15	2.0199862306256346e-6	-2.43664215741781e-20	1.6495884448482627e-18	2.5832897746309985e-12	8.923184603657718e-12	2.6023251042682866e-11
11000000	0.00499898663462902	1.5231256000298156e-49	2.040309314099705e-64	3.3534899182285532e-9	1.770660345190995e-15	2.0199862306256346e-6	-2.4366366107543238e-20	1.6495884448482627e-18	2.5832897746309985e-12	8.923184603657718e-12	2.6023251042682866e-11
11100000	0.00499898663462902	1.5231256000298156e-49	2.040309314099705e-64	3.3534899182285532e-9	1.770660345190995e-15	2.0199862306256346e-6	-2.4366310640908375e-20	1.6495884448482627e-18	2.5832897746309985e-12	8.923184603657718e-12	2.6023251042682866e-11
11200000	0.00499898663462902	1.5231256000298156e-49	2.040309314099705e-64	3.3534899182285532e-9	1.770660345190995e-15	2.0199862306256346e-6	-2.4366255174273512e-20	1.6495884448482627e-18	2.5832897746309985e-12	8.923184603657718e-12	2.6023251042682866e-11
11300000	0.00499898663462902	1.5231256000298155e-49	2.040309314099705e-64	3.3534899182285532e-9	1.770660345190995e-15	2.0199862306256346e-6	-2.436619970763865e-20	1.6495884448482627e-18	2.5832897746309985e-12	8.923184603657718e-12	2.6023251042682866e-11
11400000	0.00499898663462902	1.5231256000298155e-49	2.040309314099705e-64	3.3534899182285532e-9	1.770660345190995e-15	2.0199862306256346e-6	-2.4366144241003783e-20	1.6495884448482627e-18	2.5832897746309985e-12	8.923184603657718e-12	2.6023251042682866e-11
11500000	0.00499898663462902	1.5231256000298155e-49	2.040309314099705e-64	3.3534899182285532e-9	1.770660345190995e-15	2.0199862306256346e-6	-2.436608877436892e-20	1.6495884448482627e-18	2.5832897746309985e-12	8.923184603657718e-12	2.6023251042682866e-11
11600000	0.00499898663462902	1.5231256000298155e-49	2.040309314099705e-64	3.3534899182285532e-9	1.770660345190995e-15	2.0199862306256346e-6	-2.4366033307734056e-20	1.6495884448482627e-18	2.5832897746309985e-12	8.923184603657718e-12	2.6023251042682866e-11
11700000	0.00499898663462902	1.5231256000298155e-49	2.040309314099705e-64	3.3534899182285532e-9	1.770660345190995e-15	2.0199862306256346e-6	-2.4365977841099193e-20	1.6495884448482627e-18	2.5832897746309985e-12	8.923184603657718e-12	2.6023251042682866e-11
11800000	0.00499898663462902	1.5231256000298155e-49	2.040309314099705e-64	3.3534899182285532e-9	1.770660345190995e-15	2.0199862306256346e-6	-2.436592237446433e-20	1.6495884448482627e-18	2.5832897746309985e-12	8.923184603657718e-12	2.6023251042682866e-11
11900000	0.00499898663462902	1.5231256000298155e-49	2.040309314099705e-64	3.3534899182285532e-9	1.770660345190995e-15	2.0199862306256346e-6	-2.4365866907829467e-20	1.6495884448482625e-18	2.583289774630998e-12	8.923184603657718e-12	2.6023251042682866e-11
12000000	0.00499898663462902	1.5231256000298155e-49	2.040309314099705e-64	3.3534899182285532e-9	1.770660345190995e-15	2.0199862306256346e-6	-2.4365811441194604e-20	1.6495884448482625e-18	2.583289774630998e-12	8.923184603657718e-12	2.6023251042682866e-11
12100000	0.00499898663462902	1.5231256000298155e-49	2.040309314099705e-64	3.3534899182285532e-9	1.770660345190995e-15	2.0199862306256346e-6	-2.436575597455974e-20	1.6495884448482625e-18	2.583289774630998e-12	8.923184603657718e-12	2.6023251042682866e-11
12200000	0.00499898663462902	1.5231256000298155e-49	2.040309314099705e-64	3.3534899182285532e-9	1.770660345190995e-15	2.0199862306256346e-6	-2.4365700507924875e-20	1.6495884448482625e-18	2.583289774630998e-12	8.923184603657718e-12	2.6023251042682866e-11
12300000	0.00499898663462902	1.5231256000298153e-49	2.040309314099705e-64	3.3534899182285532e-9	1.770660345190995e-15	2.0199862306256346e-6	-2.4365645041290012e-20	1.6495884448482625e-18	2.583289774630998e-12	8.923184603657718e-12	2.6023251042682866e-11
12400000	0.00499898663462902	1.5231256000298153e-49	2.040309314099705e-64	3.3534899182285532e-9	1.770660345190995e-15	2.0199862306256346e-6	-2.436558957465515e-20	1.6495884448482625e-18	2.583289774630998e-12	8.923184603657718e-12	2.6023251042682866e-11
12500000	0.00499898663462902	1.5231256000298153e-49	2.040309314099705e-64	3.3534899182285532e-9	1.770660345190995e-15	2.0199862306256346e-6	-2.4365534108020286e-20	1.6495884448482625e-18	2.583289774630998e-12	8.923184603657718e-12	2.6023251042682866e-11
12600000	0.00499898663462902	1.5231256000298153e-49	2.040309314099705e-64	3.3534899182285532e-9	1.770660345190995e-15	2.0199862306256346e-6	-2.4365478641385422e-20	1.6495884448482625e-18	2.583289774630998e-12	8.923184603657718e-12	2.6023251042682866e-11
12700000	0.00499898663462902	1.5231256000298153e-49	2.040309314099705e-64	3.3534899182285532e-9	1.770660345190995e-15	2.0199862306256346e-6	-2.436542317475056e-20	1.6495884448482625e-18	2.583289774630998e-12	8.923184603657718e-12	2.6023251042682866e-11
12800000	0.00499898663462902	1.5231256000298153e-49	2.040309314099705e-64	3.3534899182285532e-9	1.770660345190995e-15	2.0199862306256346e-6	-2.4365367708115696e-20	1.6495884448482625e-18	2.583289774630998e-12	8.923184603657718e-12	2.6023251042682866e-11
12900000	0.00499898663462902	1.5231256000298153e-49	2.040309314099705e-64	3.3534899182285532e-9	1.770660345190995e-15	2.0199862306256346e-6	-2.4365312241480833e-20	1.6495884448482625e-18	2.583289774630998e-12	8.923184603657718e-12	2.6023251042682866e-11
13000000	0.00499898663462902	1.5231256000298153e-49	2.040309314099705e-64	3.3534899182285532e-9	1.770660345190995e-15	2.0199862306256346e-6	-2.4365256774845967e-20	1.6495884448482625e-18	2.583289774630998e-12	8.923184603657718e-12	2.6023251042682866e-11
13100000	0.00499898663462902	1.5231256000298153e-49	2.040309314099705e-64	3.3534899182285532e-9	1.770660345190995e-15	2.0199862306256346e-6	-2.4365201308211104e-20	1.6495884448482625e-18	2.583289774630998e-12	8.923184603657718e-12	2.6023251042682866e-11
13200000	0.00499898663462902	1.5231256000298153e-49	2.040309314099705e-64	3.3534899182285532e-9	1.770660345190995e-15	2.0199862306256346e-6	-2.436514584157624e-20	1.6495884448482625e-18	2.583289774630998e-12	8.923184603657718e-12	2.6023251042682866e-11
13300000	0.00499898663462902	1.5231256000298153e-49	2.040309314099705e-64	3.3534899182285532e-9	1.770660345190995e-15	2.0199862306256346e-6	-2.4365090374941378e-20	1.6495884448482625e-18	2.583289774630998e-12	8.923184603657718e-12	2.6023251042682866e-11
13400000	0.00499898663462902	1.523125600029815e-49	2.040309314099705e-64	3.3534899182285532e-9	1.770660345190995e-15	2.0199862306256346e-6	-2.4365034908306515e-20	1.6495884448482625e-18	2.583289774630998e-12	8.923184603657718e-12	2.6023251042682866e-11
13500000	0.00499898663462902	1.523125600029815e-49	2.040309314099705e-64	3.3534899182285532e-9	1.770660345190995e-15	2.0199862306256346e-6	-2.4364979441671652e-20	1.6495884448482625e-18	2.583289774630998e-12	8.923184603657718e-12	2.6023251042682866e-11
13600000	0.00499898663462902	1.523125600029815e-49	2.040309314099705e-64	3.3534899182285532e-9	1.770660345190995e-15	2.0199862306256346e-6	-2.436492397503679e-20	1.6495884448482625e-18	2.583289774630998e-12	8.923184603657718e-12	2.6023251042682866e-11
13700000	0.00499898663462902	1.523125600029815e-49	2.040309314099705e-64	3.3534899182285532e-9	1.770660345190995e-15	2.0199862306256346e-6	-2.4364868508401925e-20	1.6495884448482625e-18	2.583289774630998e-12	8.923184603657718e-12	2.6023251042682866e-11
13800000	0.00499898663462902	1.523125600029815e-49	2.040309314099705e-64	3.3534899182285532e-9	1.770660345190995e-15	2.0199862306256346e-6	-2.4364813041767062e-20	1.6495884448482625e-18	2.583289774630998e-12	8.923184603657718e-12	2.6023251042682866e-11
13900000	0.00499898663462902	1.523125600029815e-49	2.040309314099705e-64	3.3534899182285532e-9	1.770660345190995e-15	2.0199862306256346e-6	-2.4364757575132196e-20	1.6495884448482625e-18	2.583289774630998e-12	8.923184603657718e-12	2.6023251042682866e-11
14000000	0.00499898663462902	1.523125600029815e-49	2.040309314099705e-64	3.3534899182285532e-9	1.770660345190995e-15	2.0199862306256346e-6	-2.4364702108497333e-20	1.6495884448482625e-18	2.583289774630998e-12	8.923184603657718e-12	2.6023251042682866e-11
14100000	0.00499898663462902	1.523125600029815e-49	2.040309314099705e-64	3.3534899182285532e-9	1.770660345190995e-15	2.0199862306256346e-6	-2.436464664186247e-20	1.6495884448482625e-18	2.583289774630998e-12	8.923184603657718e-12	2.6023251042682866e-11
14200000	0.00499898663462902	1.523125600029815e-49	2.040309314099705e-64	3.3534899182285532e-9	1.770660345190995e-15	2.0199862306256346e-6	-2.4364591175227607e-20	1.6495884448482625e-18	2.583289774630998e-12	8.923184603657718e-12	2.6023251042682866e-11
14300000	0.00499898663462902	1.523125600029815e-49	2.040309314099705e-64	3.3534899182285532e-9	1.770660345190995e-15	2.0199862306256346e-6	-2.4364535708592744e-20	1.6495884448482625e-18	2.583289774630998e-12	8.923184603657718e-12	2.6023251042682866e-11
14400000	0.00499898663462902	1.523125600029815e-49	2.040309314099705e-64	3.3534899182285532e-9	1.770660345190995e-15	2.0199862306256346e-6	-2.436448024195788e-20	1.6495884448482625e-18	2.583289774630998e-12	8.923184603657718e-12	2.6023251042682866e-11
14500000	0.00499898663462902	1.523125600029815e-49	2.040309314099705e-64	3.3534899182285532e-9	1.770660345190995e-15	2.0199862306256346e-6	-2.4364424775323018e-20	1.6495884448482625e-18	2.583289774630998e-12	8.923184603657718e-12	2.6023251042682866e-11
14600000	0.00499898663462902	1.523125600029815e-49	2.040309314099705e-64	3.3534899182285532e-9	1.770660345190995e-15	2.0199862306256346e-6	-2.4364369308688155e-20	1.6495884448482625e-18	2.583289774630998e-12	8.923184603657718e-12	2.6023251042682866e-11
14700000	0.00499898663462902	1.523125600029815e-49	2.040309314099705e-64	3.3534899182285532e-9	1.770660345190995e-15	2.0199862306256346e-6	-2.4364313842053288e-20	1.6495884448482625e-18	2.583289774630998e-12	8.923184603657718e-12	2.6023251042682866e-11
14800000	0.00499898663462902	1.523125600029815e-49	2.040309314099705e-64	3.3534899182285532e-9	1.770660345190995e-15	2.0199862306256346e-6	-2.4364258375418425e-20	1.6495884448482625e-18	2.583289774630998e-12	8.923184603657718e-12	2.6023251042682866e-11
14900000	0.00499898663462902	1.523125600029815e-49	2.040309314099705e-64	3.3534899182285532e-9	1.770660345190995e-15	2.0199862306256346e-6	-2.4364202908783562e-20	1.6495884448482625e-18	2.583289774630998e-12	8.923184603657718e-12	2.6023251042682866e-11
15000000	0.00499898663462902	1.523125600029815e-49	2.040309314099705e-64	3.3534899182285532e-9	1.770660345190995e-15	2.0199862306256346e-6	-2.43641474421487e-20	1.6495884448482625e-18	2.583289774630998e-12	8.923184603657718e-12	2.6023251042682866e-11
15100000	0.00499898663462902	1.523125600029815e-49	2.040309314099705e-64	3.3534899182285532e-9	1.770660345190995e-15	2.0199862306256346e-6	-2.4364091975513836e-20	1.6495884448482625e-18	2.583289774630998e-12	8.923184603657718e-12	2.6023251042682866e-11
15200000	0.00499898663462902	1.523125600029815e-49	2.040309314099705e-64	3.3534899182285532e-9	1.770660345190995e-15	2.0199862306256346e-6	-2.4364036508878973e-20	1.6495884448482625e-18	2.583289774630998e-12	8.923184603657718e-12	2.6023251042682866e-11
15300000	0.00499898663462902	1.523125600029815e-49	2.040309314099705e-64	3.3534899182285532e-9	1.770660345190995e-15	2.0199862306256346e-6	-2.436398104224411e-20	1.6495884448482625e-18	2.583289774630998e-12	8.923184603657718e-12	2.6023251042682866e-11
15400000	0.00499898663462902	1.523125600029815e-49	2.040309314099705e-64	3.3534899182285532e-9	1.770660345190995e-15	2.0199862306256346e-6	-2.4363925575609247e-20	1.6495884448482625e-18	2.583289774630998e-12	8.923184603657718e-12	2.6023251042682866e-11
15500000	0.00499898663462902	1.523125600029815e-49	2.040309314099705e-64	3.3534899182285532e-9	1.770660345190995e-15	2.0199862306256346e-6	-2.4363870108974384e-20	1.6495884448482625e-18	2.583289774630998e-12	8.923184603657718e-12	2.6023251042682866e-11
15600000	0.00499898663462902	1.523125600029815e-49	2.040309314099705e-64	3.3534899182285532e-9	1.770660345190995e-15	2.0199862306256346e-6	-2.4363814642339518e-20	1.6495884448482625e-18	2.583289774630998e-12	8.923184603657718e-12	2.6023251042682866e-11
15700000	0.00499898663462902	1.523125600029815e-49	2.040309314099705e-64	3.3534899182285532e-9	1.770660345190995e-15	2.0199862306256346e-6	-2.4363759175704655e-20	1.6495884448482625e-18	2.583289774630998e-12	8.923184603657718e-12	2.6023251042682866e-11
15800000	0.00499898663462902	1.523125600029815e-49	2.040309314099705e-64	3.3534899182285532e-9	1.770660345190995e-15	2.0199862306256346e-6	-2.436370370906979e-20	1.6495884448482625e-18	2.583289774630998e-12	8.923184603657718e-12	2.6023251042682866e-11
15900000	0.00499898663462902	1.523125600029815e-49	2.040309314099705e-64	3.3534899182285532e-9	1.770660345190995e-15	2.0199862306256346e-6	-2.4363648242434928e-20	1.6495884448482625e-18	2.583289774630998e-12	8.923184603657718e-12	2.6023251042682866e-11
16000000	0.00499898663462902	1.523125600029815e-49	2.040309314099705e-64	3.3534899182285532e-9	1.770660345190995e-15	2.0199862306256346e-6	-2.4363592775800065e-20	1.6495884448482625e-18	2.583289774630998e-12	8.923184603657718e-12	2.6023251042682866e-11
16100000	0.00499898663462902	1.523125600029815e-49	2.040309314099705e-64	3.3534899182285532e-9	1.770660345190995e-15	2.0199862306256346e-6	-2.4363537309165202e-20	1.6495884448482625e-18	2.583289774630998e-12	8.923184603657718e-12	2.6023251042682866e-11
16200000	0.00499898663462902	1.523125600029815e-49	2.040309314099705e-64	3.3534899182285532e-9	1.770660345190995e-15	2.0199862306256346e-6	-2.436348184253034e-20	1.6495884448482625e-18	2.583289774630998e-12	8.923184603657718e-12	2.6023251042682866e-11
16300000	0.00499898663462902	1.523125600029815e-49	2.040309314099705e-64	3.3534899182285532e-9	1.770660345190995e-15	2.0199862306256346e-6	-2.4363426375895476e-20	1.6495884448482625e-18	2.583289774630998e-12	8.923184603657718e-12	2.6023251042682866e-11
16400000	0.00499898663462902	1.523125600029815e-49	2.040309314099705e-64	3.3534899182285532e-9	1.770660345190995e-15	2.0199862306256346e-6	-2.436337090926061e-20	1.6495884448482625e-18	2.583289774630998e-12	8.923184603657718e-12	2.6023251042682866e-11
16500000	0.00499898663462902	1.523125600029815e-49	2.040309314099705e-64	3.3534899182285532e-9	1.770660345190995e-15	2.0199862306256346e-6	-2.4363315442625747e-20	1.6495884448482625e-18	2.583289774630998e-12	8.923184603657718e-12	2.6023251042682866e-11
16600000	0.00499898663462902	1.523125600029815e-49	2.040309314099705e-64	3.3534899182285532e-9	1.770660345190995e-15	2.0199862306256346e-6	-2.4363259975990884e-20	1.6495884448482625e-18	2.583289774630998e-12	8.923184603657718e-12	2.6023251042682866e-11
16700000	0.00499898663462902	1.523125600029815e-49	2.040309314099705e-64	3.3534899182285532e-9	1.770660345190995e-15	2.0199862306256346e-6	-2.436320450935602e-20	1.6495884448482625e-18	2.583289774630998e-12	8.923184603657718e-12	2.6023251042682866e-11
16800000	0.00499898663462902	1.523125600029815e-49	2.040309314099705e-64	3.3534899182285532e-9	1.770660345190995e-15	2.0199862306256346e-6	-2.4363149042721158e-20	1.6495884448482625e-18	2.583289774630998e-12	8.923184603657718e-12	2.6023251042682866e-11
16900000	0.00499898663462902	1.523125600029815e-49	2.040309314099705e-64	3.3534899182285532e-9	1.770660345190995e-15	2.0199862306256346e-6	-2.4363093576086294e-20	1.6495884448482625e-18	2.583289774630998e-12	8.923184603657718e-12	2.6023251042682866e-11
17000000	0.00499898663462902	1.523125600029815e-49	2.040309314099705e-64	3.3534899182285532e-9	1.770660345190995e-15	2.0199862306256346e-6	-2.436303810945143e-20	1.6495884448482625e-18	2.583289774630998e-12	8.923184603657718e-12	2.6023251042682866e-11
17100000	0.00499898663462902	1.523125600029815e-49	2.040309314099705e-64	3.3534899182285532e-9	1.770660345190995e-15	2.0199862306256346e-6	-2.4362982642816568e-20	1.6495884448482625e-18	2.583289774630998e-12	8.923184603657718e-12	2.6023251042682866e-11
17200000	0.00499898663462902	1.5231256000298153e-49	2.040309314099705e-64	3.3534899182285532e-9	1.770660345190995e-15	2.0199862306256346e-6	-2.4362927176181702e-20	1.6495884448482625e-18	2.583289774630998e-12	8.923184603657718e-12	2.6023251042682866e-11
17300000	0.00499898663462902	1.5231256000298153e-49	2.040309314099705e-64	3.3534899182285532e-9	1.770660345190995e-15	2.0199862306256346e-6	-2.436287170954684e-20	1.6495884448482625e-18	2.583289774630998e-12	8.923184603657718e-12	2.6023251042682866e-11
17400000	0.00499898663462902	1.5231256000298153e-49	2.040309314099705e-64	3.3534899182285532e-9	1.770660345190995e-15	2.0199862306256346e-6	-2.4362816242911976e-20	1.6495884448482625e-18	2.583289774630998e-12	8.923184603657718e-12	2.6023251042682866e-11
17500000	0.00499898663462902	1.5231256000298153e-49	2.040309314099705e-64	3.3534899182285532e-9	1.770660345190995e-15	2.0199862306256346e-6	-2.4362760776277113e-20	1.6495884448482625e-18	2.583289774630998e-12	8.923184603657718e-12	2.6023251042682866e-11
17600000	0.00499898663462902	1.5231256000298153e-49	2.040309314099705e-64	3.3534899182285532e-9	1.770660345190995e-15	2.0199862306256346e-6	-2.436270530964225e-20	1.6495884448482625e-18	2.583289774630998e-12	8.923184603657718e-12	2.6023251042682866e-11
17700000	0.00499898663462902	1.5231256000298153e-49	2.040309314099705e-64	3.3534899182285532e-9	1.770660345190995e-15	2.0199862306256346e-6	-2.4362649843007387e-20	1.6495884448482625e-18	2.583289774630998e-12	8.923184603657718e-12	2.6023251042682866e-11
17800000	0.00499898663462902	1.5231256000298153e-49	2.040309314099705e-64	3.3534899182285532e-9	1.770660345190995e-15	2.0199862306256346e-6	-2.4362594376372524e-20	1.6495884448482625e-18	2.583289774630998e-12	8.923184603657718e-12	2.6023251042682866e-11
17900000	0.00499898663462902	1.5231256000298153e-49	2.040309314099705e-64	3.3534899182285532e-9	1.770660345190995e-15	2.0199862306256346e-6	-2.436253890973766e-20	1.6495884448482625e-18	2.583289774630998e-12	8.923184603657718e-12	2.6023251042682866e-11
18000000	0.00499898663462902	1.5231256000298153e-49	2.040309314099705e-64	3.3534899182285532e-9	1.770660345190995e-15	2.0199862306256346e-6	-2.4362483443102797e-20	1.6495884448482625e-18	2.583289774630998e-12	8.923184603657718e-12	2.6023251042682866e-11
18100000	0.00499898663462902	1.5231256000298153e-49	2.040309314099705e-64	3.3534899182285532e-9	1.770660345190995e-15	2.0199862306256346e-6	-2.436242797646793e-20	1.6495884448482625e-18	2.583289774630998e-12	8.923184603657718e-12	2.6023251042682866e-11
18200000	0.00499898663462902	1.5231256000298153e-49	2.040309314099705e-64	3.3534899182285532e-9	1.770660345190995e-15	2.0199862306256346e-6	-2.4362372509833068e-20	1.6495884448482625e-18	2.583289774630998e-12	8.923184603657718e-12	2.6023251042682866e-11
18300000	0.00499898663462902	1.5231256000298153e-49	2.040309314099705e-64	3.3534899182285532e-9	1.770660345190995e-15	2.0199862306256346e-6	-2.4362317043198205e-20	1.6495884448482625e-18	2.583289774630998e-12	8.923184603657718e-12	2.6023251042682866e-11
18400000	0.00499898663462902	1.5231256000298155e-49	2.040309314099705e-64	3.3534899182285532e-9	1.770660345190995e-15	2.0199862306256346e-6	-2.4362261576563342e-20	1.6495884448482625e-18	2.583289774630998e-12	8.923184603657718e-12	2.6023251042682866e-11
18500000	0.00499898663462902	1.5231256000298155e-49	2.040309314099705e-64	3.3534899182285532e-9	1.770660345190995e-15	2.0199862306256346e-6	-2.436220610992848e-20	1.6495884448482625e-18	2.583289774630998e-12	8.923184603657718e-12	2.6023251042682866e-11
18600000	0.00499898663462902	1.5231256000298155e-49	2.040309314099705e-64	3.3534899182285532e-9	1.770660345190995e-15	2.0199862306256346e-6	-2.4362150643293616e-20	1.6495884448482625e-18	2.583289774630998e-12	8.923184603657718e-12	2.6023251042682866e-11
18700000	0.00499898663462902	1.5231256000298155e-49	2.040309314099705e-64	3.3534899182285532e-9	1.770660345190995e-15	2.0199862306256346e-6	-2.4362095176658753e-20	1.6495884448482625e-18	2.583289774630998e-12	8.923184603657718e-12	2.6023251042682866e-11
18800000	0.00499898663462902	1.5231256000298155e-49	2.040309314099705e-64	3.3534899182285532e-9	1.770660345190995e-15	2.0199862306256346e-6	-2.436203971002389e-20	1.6495884448482625e-18	2.583289774630998e-12	8.923184603657718e-12	2.6023251042682866e-11
18900000	0.00499898663462902	1.5231256000298155e-49	2.040309314099705e-64	3.3534899182285532e-9	1.770660345190995e-15	2.0199862306256346e-6	-2.4361984243389024e-20	1.6495884448482625e-18	2.583289774630998e-12	8.923184603657718e-12	2.6023251042682866e-11
19000000	0.00499898663462902	1.5231256000298155e-49	2.040309314099705e-64	3.3534899182285532e-9	1.770660345190995e-15	2.0199862306256346e-6	-2.436192877675416e-20	1.6495884448482625e-18	2.583289774630998e-12	8.923184603657718e-12	2.6023251042682866e-11
19100000	0.00499898663462902	1.5231256000298155e-49	2.040309314099705e-64	3.3534899182285532e-9	1.770660345190995e-15	2.0199862306256346e-6	-2.4361873310119297e-20	1.6495884448482625e-18	2.583289774630998e-12	8.923184603657718e-12	2.6023251042682866e-11
19200000	0.00499898663462902	1.5231256000298155e-49	2.040309314099705e-64	3.3534899182285532e-9	1.770660345190995e-15	2.0199862306256346e-6	-2.4361817843484434e-20	1.6495884448482625e-18	2.583289774630998e-12	8.923184603657718e-12	2.6023251042682866e-11
19300000	0.00499898663462902	1.5231256000298156e-49	2.040309314099705e-64	3.3534899182285532e-9	1.770660345190995e-15	2.0199862306256346e-6	-2.436176237684957e-20	1.6495884448482625e-18	2.583289774630998e-12	8.923184603657718e-12	2.6023251042682866e-11
19400000	0.00499898663462902	1.5231256000298156e-49	2.040309314099705e-64	3.3534899182285532e-9	1.770660345190995e-15	2.0199862306256346e-6	-2.4361706910214708e-20	1.6495884448482625e-18	2.583289774630998e-12	8.923184603657718e-12	2.6023251042682866e-11
19500000	0.00499898663462902	1.5231256000298156e-49	2.040309314099705e-64	3.3534899182285532e-9	1.770660345190995e-15	2.0199862306256346e-6	-2.4361651443579845e-20	1.6495884448482625e-18	2.583289774630998e-12	8.923184603657718e-12	2.6023251042682866e-11
19600000	0.00499898663462902	1.5231256000298156e-49	2.040309314099705e-64	3.3534899182285532e-9	1.770660345190995e-15	2.0199862306256346e-6	-2.4361595976944982e-20	1.6495884448482625e-18	2.583289774630998e-12	8.923184603657718e-12	2.6023251042682866e-11
19700000	0.00499898663462902	1.5231256000298156e-49	2.040309314099705e-64	3.3534899182285532e-9	1.770660345190995e-15	2.0199862306256346e-6	-2.4361540510310116e-20	1.6495884448482625e-18	2.583289774630998e-12	8.92318460365772e-12	2.6023251042682866e-11
19800000	0.00499898663462902	1.5231256000298156e-49	2.040309314099705e-64	3.3534899182285532e-9	1.770660345190995e-15	2.0199862306256346e-6	-2.4361485043675253e-20	1.6495884448482625e-18	2.583289774630998e-12	8.92318460365772e-12	2.6023251042682866e-11
19900000	0.00499898663462902	1.5231256000298156e-49	2.040309314099705e-64	3.3534899182285532e-9	1.770660345190995e-15	2.0199862306256346e-6	-2.436142957704039e-20	1.6495884448482625e-18	2.583289774630998e-12	8.92318460365772e-12	2.602325104268287e-11
20000000	0.00499898663462902	1.5231256000298156e-49	2.040309314099705e-64	3.3534899182285532e-9	1.7706603451909949e-15	2.0199862306256346e-6	-2.4361374110405527e-20	1.6495884448482625e-18	2.583289774630998e-12	8.92318460365772e-12	2.602325104268287e-11
20100000	0.00499898663462902	1.5231256000298158e-49	2.040309314099705e-64	3.3534899182285532e-9	1.7706603451909949e-15	2.0199862306256346e-6	-2.4361318643770664e-20	1.6495884448482625e-18	2.583289774630998e-12	8.92318460365772e-12	2.602325104268287e-11
20200000	0.00499898663462902	1.5231256000298158e-49	2.040309314099705e-64	3.3534899182285532e-9	1.7706603451909949e-15	2.0199862306256346e-6	-2.43612631771358e-20	1.6495884448482625e-18	2.583289774630998e-12	8.92318460365772e-12	2.602325104268287e-11
20300000	0.00499898663462902	1.5231256000298158e-49	2.040309314099705e-64	3.3534899182285532e-9	1.7706603451909949e-15	2.0199862306256346e-6	-2.4361207710500937e-20	1.6495884448482625e-18	2.583289774630998e-12	8.92318460365772e-12	2.602325104268287e-11
20400000	0.00499898663462902	1.5231256000298158e-49	2.040309314099705e-64	3.3534899182285532e-9	1.7706603451909949e-15	2.0199862306256346e-6	-2.4361152243866074e-20	1.6495884448482625e-18	2.583289774630998e-12	8.92318460365772e-12	2.602325104268287e-11
20500000	0.00499898663462902	1.5231256000298158e-49	2.040309314099705e-64	3.3534899182285532e-9	1.7706603451909949e-15	2.0199862306256346e-6	-2.436109677723121e-20	1.6495884448482625e-18	2.583289774630998e-12	8.92318460365772e-12	2.602325104268287e-11
20600000	0.00499898663462902	1.5231256000298158e-49	2.040309314099705e-64	3.3534899182285532e-9	1.7706603451909949e-15	2.0199862306256346e-6	-2.4361041310596345e-20	1.6495884448482625e-18	2.583289774630998e-12	8.92318460365772e-12	2.602325104268287e-11
20700000	0.00499898663462902	1.5231256000298158e-49	2.040309314099705e-64	3.3534899182285532e-9	1.7706603451909949e-15	2.0199862306256346e-6	-2.4360985843961482e-20	1.6495884448482625e-18	2.583289774630998e-12	8.92318460365772e-12	2.602325104268287e-11
20800000	0.00499898663462902	1.5231256000298158e-49	2.0403093140997052e-64	3.3534899182285532e-9	1.7706603451909949e-15	2.0199862306256346e-6	-2.436093037732662e-20	1.6495884448482625e-18	2.583289774630998e-12	8.92318460365772e-12	2.602325104268287e-11
20900000	0.00499898663462902	1.5231256000298158e-49	2.0403093140997052e-64	3.3534899182285532e-9	1.7706603451909949e-15	2.0199862306256346e-6	-2.4360874910691756e-20	1.6495884448482625e-18	2.583289774630998e-12	8.92318460365772e-12	2.602325104268287e-11
21000000	0.00499898663462902	1.523125600029816e-49	2.0403093140997052e-64	3.3534899182285532e-9	1.7706603451909949e-15	2.0199862306256346e-6	-2.4360819444056893e-20	1.6495884448482625e-18	2.5832897746309985e-12	8.92318460365772e-12	2.602325104268287e-11
21100000	0.00499898663462902	1.523125600029816e-49	2.0403093140997052e-64	3.3534899182285532e-9	1.7706603451909949e-15	2.0199862306256346e-6	-2.436076397742203e-20	1.6495884448482625e-18	2.5832897746309985e-12	8.92318460365772e-12	2.602325104268287e-11
21200000	0.00499898663462902	1.523125600029816e-49	2.0403093140997052e-64	3.3534899182285532e-9	1.7706603451909949e-15	2.0199862306256346e-6	-2.4360708510787167e-20	1.6495884448482625e-18	2.5832897746309985e-12	8.92318460365772e-12	2.602325104268287e-11
21300000	0.00499898663462902	1.523125600029816e-49	2.0403093140997052e-64	3.3534899182285532e-9	1.7706603451909949e-15	2.0199862306256346e-6	-2.4360653044152303e-20	1.6495884448482625e-18	2.5832897746309985e-12	8.92318460365772e-12	2.602325104268287e-11
21400000	0.00499898663462902	1.523125600029816e-49	2.0403093140997052e-64	3.3534899182285532e-9	1.7706603451909949e-15	2.0199862306256346e-6	-2.4360597577517437e-20	1.6495884448482625e-18	2.5832897746309985e-12	8.92318460365772e-12	2.602325104268287e-11
21500000	0.00499898663462902	1.523125600029816e-49	2.0403093140997052e-64	3.3534899182285532e-9	1.7706603451909949e-15	2.0199862306256346e-6	-2.4360542110882574e-20	1.6495884448482625e-18	2.5832897746309985e-12	8.92318460365772e-12	2.602325104268287e-11
21600000	0.00499898663462902	1.523125600029816e-49	2.0403093140997052e-64	3.3534899182285532e-9	1.7706603451909949e-15	2.0199862306256346e-6	-2.436048664424771e-20	1.6495884448482625e-18	2.5832897746309985e-12	8.92318460365772e-12	2.602325104268287e-11
21700000	0.00499898663462902	1.523125600029816e-49	2.0403093140997052e-64	3.3534899182285532e-9	1.7706603451909949e-15	2.0199862306256346e-6	-2.4360431177612848e-20	1.6495884448482625e-18	2.5832897746309985e-12	8.92318460365772e-12	2.602325104268287e-11
21800000	0.00499898663462902	1.5231256000298162e-49	2.0403093140997052e-64	3.3534899182285532e-9	1.7706603451909949e-15	2.0199862306256346e-6	-2.4360375710977985e-20	1.6495884448482625e-18	2.5832897746309985e-12	8.92318460365772e-12	2.602325104268287e-11
21900000	0.00499898663462902	1.5231256000298162e-49	2.0403093140997052e-64	3.3534899182285532e-9	1.7706603451909949e-15	2.0199862306256346e-6	-2.4360320244343122e-20	1.6495884448482625e-18	2.5832897746309985e-12	8.92318460365772e-12	2.602325104268287e-11
22000000	0.00499898663462902	1.5231256000298162e-49	2.0403093140997052e-64	3.3534899182285532e-9	1.7706603451909949e-15	2.0199862306256346e-6	-2.436026477770826e-20	1.6495884448482625e-18	2.5832897746309985e-12	8.92318460365772e-12	2.602325104268287e-11
22100000	0.00499898663462902	1.5231256000298162e-49	2.0403093140997052e-64	3.3534899182285532e-9	1.7706603451909949e-15	2.0199862306256346e-6	-2.4360209311073396e-20	1.6495884448482625e-18	2.5832897746309985e-12	8.92318460365772e-12	2.602325104268287e-11
22200000	0.00499898663462902	1.5231256000298162e-49	2.0403093140997052e-64	3.3534899182285532e-9	1.7706603451909949e-15	2.0199862306256346e-6	-2.436015384443853e-20	1.6495884448482625e-18	2.5832897746309985e-12	8.92318460365772e-12	2.602325104268287e-11
22300000	0.00499898663462902	1.5231256000298162e-49	2.0403093140997052e-64	3.3534899182285532e-9	1.7706603451909949e-15	2.0199862306256346e-6	-2.4360098377803666e-20	1.6495884448482625e-18	2.5832897746309985e-12	8.92318460365772e-12	2.602325104268287e-11
22400000	0.00499898663462902	1.5231256000298162e-49	2.0403093140997052e-64	3.3534899182285532e-9	1.7706603451909949e-15	2.0199862306256346e-6	-2.4360042911168803e-20	1.6495884448482625e-18	2.5832897746309985e-12	8.92318460365772e-12	2.602325104268287e-11
22500000	0.00499898663462902	1.5231256000298162e-49	2.0403093140997052e-64	3.3534899182285532e-9	1.7706603451909949e-15	2.0199862306256346e-6	-2.435998744453394e-20	1.6495884448482625e-18	2.5832897746309985e-12	8.92318460365772e-12	2.602325104268287e-11
22600000	0.00499898663462902	1.5231256000298164e-49	2.0403093140997052e-64	3.3534899182285532e-9	1.7706603451909949e-15	2.0199862306256346e-6	-2.4359931977899077e-20	1.6495884448482625e-18	2.5832897746309985e-12	8.92318460365772e-12	2.602325104268287e-11
22700000	0.00499898663462902	1.5231256000298164e-49	2.0403093140997052e-64	3.3534899182285532e-9	1.7706603451909949e-15	2.0199862306256346e-6	-2.4359876511264214e-20	1.6495884448482625e-18	2.5832897746309985e-12	8.92318460365772e-12	2.602325104268287e-11
22800000	0.00499898663462902	1.5231256000298164e-49	2.0403093140997052e-64	3.3534899182285532e-9	1.7706603451909949e-15	2.0199862306256346e-6	-2.435982104462935e-20	1.6495884448482625e-18	2.5832897746309985e-12	8.92318460365772e-12	2.602325104268287e-11
22900000	0.00499898663462902	1.5231256000298164e-49	2.0403093140997052e-64	3.3534899182285532e-9	1.7706603451909949e-15	2.0199862306256346e-6	-2.4359765577994488e-20	1.6495884448482625e-18	2.5832897746309985e-12	8.92318460365772e-12	2.602325104268287e-11
23000000	0.00499898663462902	1.5231256000298164e-49	2.0403093140997052e-64	3.3534899182285532e-9	1.7706603451909949e-15	2.0199862306256346e-6	-2.4359710111359622e-20	1.6495884448482625e-18	2.5832897746309985e-12	8.92318460365772e-12	2.602325104268287e-11
23100000	0.00499898663462902	1.5231256000298164e-49	2.0403093140997052e-64	3.3534899182285532e-9	1.7706603451909949e-15	2.0199862306256346e-6	-2.435965464472476e-20	1.6495884448482625e-18	2.5832897746309985e-12	8.92318460365772e-12	2.602325104268287e-11
23200000	0.00499898663462902	1.5231256000298164e-49	2.0403093140997052e-64	3.3534899182285532e-9	1.7706603451909949e-15	2.0199862306256346e-6	-2.4359599178089896e-20	1.6495884448482625e-18	2.5832897746309985e-12	8.92318460365772e-12	2.602325104268287e-11
23300000	0.00499898663462902	1.5231256000298164e-49	2.0403093140997052e-64	3.3534899182285532e-9	1.7706603451909949e-15	2.0199862306256346e-6	-2.4359543711455033e-20	1.6495884448482625e-18	2.5832897746309985e-12	8.92318460365772e-12	2.602325104268287e-11
23400000	0.00499898663462902	1.5231256000298164e-49	2.0403093140997052e-64	3.3534899182285532e-9	1.7706603451909949e-15	2.0199862306256346e-6	-2.435948824482017e-20	1.6495884448482625e-18	2.5832897746309985e-12	8.92318460365772e-12	2.602325104268287e-11
23500000	0.00499898663462902	1.5231256000298164e-49	2.0403093140997052e-64	3.3534899182285532e-9	1.7706603451909949e-15	2.0199862306256346e-6	-2.4359432778185306e-20	1.6495884448482625e-18	2.5832897746309985e-12	8.92318460365772e-12	2.602325104268287e-11
23600000	0.00499898663462902	1.5231256000298166e-49	2.0403093140997052e-64	3.3534899182285532e-9	1.7706603451909949e-15	2.0199862306256346e-6	-2.4359377311550443e-20	1.6495884448482625e-18	2.5832897746309985e-12	8.92318460365772e-12	2.602325104268287e-11
23700000	0.00499898663462902	1.5231256000298166e-49	2.0403093140997052e-64	3.3534899182285532e-9	1.7706603451909949e-15	2.0199862306256346e-6	-2.435932184491558e-20	1.6495884448482625e-18	2.5832897746309985e-12	8.92318460365772e-12	2.602325104268287e-11
23800000	0.00499898663462902	1.5231256000298166e-49	2.0403093140997052e-64	3.3534899182285532e-9	1.7706603451909949e-15	2.0199862306256346e-6	-2.4359266378280717e-20	1.6495884448482625e-18	2.5832897746309985e-12	8.92318460365772e-12	2.602325104268287e-11
23900000	0.00499898663462902	1.5231256000298166e-49	2.0403093140997052e-64	3.3534899182285532e-9	1.7706603451909949e-15	2.0199862306256346e-6	-2.435921091164585e-20	1.6495884448482625e-18	2.5832897746309985e-12	8.92318460365772e-12	2.602325104268287e-11
24000000	0.00499898663462902	1.5231256000298166e-49	2.0403093140997052e-64	3.3534899182285532e-9	1.7706603451909949e-15	2.0199862306256346e-6	-2.4359155445010988e-20	1.6495884448482625e-18	2.5832897746309985e-12	8.92318460365772e-12	2.602325104268287e-11
24100000	0.00499898663462902	1.5231256000298166e-49	2.0403093140997052e-64	3.3534899182285532e-9	1.7706603451909949e-15	2.0199862306256346e-6	-2.4359099978376125e-20	1.6495884448482625e-18	2.5832897746309985e-12	8.92318460365772e-12	2.602325104268287e-11
24200000	0.00499898663462902	1.5231256000298166e-49	2.0403093140997052e-64	3.3534899182285532e-9	1.7706603451909949e-15	2.0199862306256346e-6	-2.4359044511741262e-20	1.6495884448482625e-18	2.5832897746309985e-12	8.92318460365772e-12	2.602325104268287e-11
24300000	0.00499898663462902	1.5231256000298166e-49	2.0403093140997052e-64	3.3534899182285532e-9	1.7706603451909949e-15	2.0199862306256346e-6	-2.43589890451064e-20	1.6495884448482625e-18	2.5832897746309985e-12	8.92318460365772e-12	2.602325104268287e-11
24400000	0.00499898663462902	1.5231256000298166e-49	2.0403093140997052e-64	3.3534899182285532e-9	1.7706603451909949e-15	2.0199862306256346e-6	-2.4358933578471536e-20	1.6495884448482625e-18	2.5832897746309985e-12	8.92318460365772e-12	2.602325104268287e-11
24500000	0.00499898663462902	1.5231256000298166e-49	2.0403093140997052e-64	3.3534899182285532e-9	1.7706603451909949e-15	2.0199862306256346e-6	-2.4358878111836672e-20	1.6495884448482625e-18	2.5832897746309985e-12	8.92318460365772e-12	2.602325104268287e-11
24600000	0.00499898663462902	1.5231256000298166e-49	2.0403093140997052e-64	3.3534899182285532e-9	1.7706603451909949e-15	2.0199862306256346e-6	-2.435882264520181e-20	1.6495884448482625e-18	2.5832897746309985e-12	8.92318460365772e-12	2.602325104268287e-11
24700000	0.00499898663462902	1.5231256000298166e-49	2.0403093140997052e-64	3.3534899182285532e-9	1.7706603451909949e-15	2.0199862306256346e-6	-2.4358767178566943e-20	1.6495884448482625e-18	2.5832897746309985e-12	8.92318460365772e-12	2.602325104268287e-11
24800000	0.00499898663462902	1.5231256000298166e-49	2.0403093140997052e-64	3.3534899182285532e-9	1.7706603451909949e-15	2.0199862306256346e-6	-2.435871171193208e-20	1.6495884448482625e-18	2.5832897746309985e-12	8.92318460365772e-12	2.602325104268287e-11
24900000	0.00499898663462902	1.5231256000298166e-49	2.0403093140997052e-64	3.3534899182285532e-9	1.7706603451909949e-15	2.0199862306256346e-6	-2.4358656245297217e-20	1.6495884448482625e-18	2.5832897746309985e-12	8.92318460365772e-12	2.602325104268287e-11
25000000	0.00499898663462902	1.5231256000298166e-49	2.0403093140997052e-64	3.3534899182285532e-9	1.7706603451909949e-15	2.0199862306256346e-6	-2.4358600778662354e-20	1.6495884448482625e-18	2.5832897746309985e-12	8.92318460365772e-12	2.602325104268287e-11
25100000	0.00499898663462902	1.5231256000298166e-49	2.0403093140997052e-64	3.3534899182285532e-9	1.7706603451909949e-15	2.0199862306256346e-6	-2.435854531202749e-20	1.6495884448482625e-18	2.5832897746309985e-12	8.92318460365772e-12	2.602325104268287e-11
25200000	0.00499898663462902	1.5231256000298166e-49	2.0403093140997052e-64	3.3534899182285532e-9	1.7706603451909949e-15	2.0199862306256346e-6	-2.4358489845392628e-20	1.6495884448482625e-18	2.5832897746309985e-12	8.92318460365772e-12	2.602325104268287e-11
25300000	0.00499898663462902	1.5231256000298166e-49	2.0403093140997052e-64	3.3534899182285532e-9	1.7706603451909949e-15	2.0199862306256346e-6	-2.4358434378757765e-20	1.6495884448482625e-18	2.5832897746309985e-12	8.92318460365772e-12	2.602325104268287e-11
25400000	0.00499898663462902	1.5231256000298166e-49	2.0403093140997052e-64	3.3534899182285532e-9	1.7706603451909949e-15	2.0199862306256346e-6	-2.4358378912122902e-20	1.6495884448482625e-18	2.5832897746309985e-12	8.92318460365772e-12	2.602325104268287e-11
25500000	0.00499898663462902	1.5231256000298166e-49	2.0403093140997052e-64	3.3534899182285532e-9	1.7706603451909949e-15	2.0199862306256346e-6	-2.435832344548804e-20	1.6495884448482625e-18	2.5832897746309985e-12	8.92318460365772e-12	2.602325104268287e-11
25600000	0.00499898663462902	1.5231256000298166e-49	2.0403093140997052e-64	3.3534899182285532e-9	1.7706603451909949e-15	2.0199862306256346e-6	-2.4358267978853172e-20	1.6495884448482625e-18	2.5832897746309985e-12	8.92318460365772e-12	2.602325104268287e-11
25700000	0.00499898663462902	1.5231256000298166e-49	2.0403093140997052e-64	3.3534899182285532e-9	1.7706603451909949e-15	2.0199862306256346e-6	-2.435821251221831e-20	1.6495884448482625e-18	2.5832897746309985e-12	8.92318460365772e-12	2.602325104268287e-11
25800000	0.00499898663462902	1.5231256000298166e-49	2.0403093140997052e-64	3.3534899182285532e-9	1.7706603451909949e-15	2.0199862306256346e-6	-2.4358157045583446e-20	1.6495884448482625e-18	2.5832897746309985e-12	8.92318460365772e-12	2.602325104268287e-11
25900000	0.00499898663462902	1.5231256000298166e-49	2.0403093140997052e-64	3.3534899182285532e-9	1.7706603451909949e-15	2.0199862306256346e-6	-2.4358101578948583e-20	1.6495884448482625e-18	2.5832897746309985e-12	8.92318460365772e-12	2.602325104268287e-11
26000000	0.00499898663462902	1.5231256000298166e-49	2.0403093140997052e-64	3.3534899182285532e-9	1.7706603451909949e-15	2.0199862306256346e-6	-2.435804611231372e-20	1.6495884448482625e-18	2.5832897746309985e-12	8.92318460365772e-12	2.602325104268287e-11
26100000	0.00499898663462902	1.5231256000298166e-49	2.0403093140997052e-64	3.3534899182285532e-9	1.7706603451909949e-15	2.0199862306256346e-6	-2.4357990645678857e-20	1.6495884448482625e-18	2.5832897746309985e-12	8.92318460365772e-12	2.602325104268287e-11
26200000	0.00499898663462902	1.5231256000298166e-49	2.0403093140997052e-64	3.3534899182285532e-9	1.7706603451909949e-15	2.0199862306256346e-6	-2.4357935179043994e-20	1.6495884448482625e-18	2.5832897746309985e-12	8.92318460365772e-12	2.602325104268287e-11
26300000	0.00499898663462902	1.5231256000298166e-49	2.0403093140997052e-64	3.3534899182285532e-9	1.7706603451909949e-15	2.0199862306256346e-6	-2.435787971240913e-20	1.6495884448482625e-18	2.5832897746309985e-12	8.92318460365772e-12	2.602325104268287e-11
26400000	0.00499898663462902	1.5231256000298166e-49	2.0403093140997052e-64	3.3534899182285532e-9	1.7706603451909949e-15	2.0199862306256346e-6	-2.4357824245774265e-20	1.6495884448482625e-18	2.5832897746309985e-12	8.92318460365772e-12	2.602325104268287e-11
26500000	0.00499898663462902	1.5231256000298166e-49	2.0403093140997052e-64	3.3534899182285532e-9	1.7706603451909949e-15	2.0199862306256346e-6	-2.4357768779139402e-20	1.6495884448482625e-18	2.5832897746309985e-12	8.92318460365772e-12	2.602325104268287e-11
26600000	0.00499898663462902	1.5231256000298166e-49	2.0403093140997052e-64	3.3534899182285532e-9	1.7706603451909949e-15	2.0199862306256346e-6	-2.435771331250454e-20	1.6495884448482625e-18	2.5832897746309985e-12	8.92318460365772e-12	2.602325104268287e-11
26700000	0.00499898663462902	1.5231256000298166e-49	2.0403093140997052e-64	3.3534899182285532e-9	1.7706603451909949e-15	2.0199862306256346e-6	-2.4357657845869675e-20	1.6495884448482625e-18	2.5832897746309985e-12	8.92318460365772e-12	2.602325104268287e-11
26800000	0.00499898663462902	1.5231256000298166e-49	2.0403093140997052e-64	3.3534899182285532e-9	1.7706603451909949e-15	2.0199862306256346e-6	-2.4357602379234812e-20	1.6495884448482625e-18	2.5832897746309985e-12	8.92318460365772e-12	2.602325104268287e-11
26900000	0.00499898663462902	1.5231256000298166e-49	2.0403093140997052e-64	3.3534899182285532e-9	1.7706603451909949e-15	2.0199862306256346e-6	-2.435754691259995e-20	1.6495884448482625e-18	2.5832897746309985e-12	8.92318460365772e-12	2.602325104268287e-11
27000000	0.00499898663462902	1.5231256000298164e-49	2.0403093140997052e-64	3.3534899182285532e-9	1.7706603451909949e-15	2.0199862306256346e-6	-2.4357491445965086e-20	1.6495884448482625e-18	2.5832897746309985e-12	8.92318460365772e-12	2.602325104268287e-11
27100000	0.00499898663462902	1.5231256000298164e-49	2.0403093140997052e-64	3.3534899182285532e-9	1.7706603451909949e-15	2.0199862306256346e-6	-2.4357435979330223e-20	1.6495884448482625e-18	2.5832897746309985e-12	8.92318460365772e-12	2.602325104268287e-11
27200000	0.00499898663462902	1.5231256000298164e-49	2.0403093140997052e-64	3.3534899182285532e-9	1.7706603451909949e-15	2.0199862306256346e-6	-2.4357380512695357e-20	1.6495884448482625e-18	2.5832897746309985e-12	8.92318460365772e-12	2.602325104268287e-11
27300000	0.00499898663462902	1.5231256000298164e-49	2.0403093140997052e-64	3.3534899182285532e-9	1.7706603451909949e-15	2.0199862306256346e-6	-2.4357325046060494e-20	1.6495884448482625e-18	2.5832897746309985e-12	8.92318460365772e-12	2.602325104268287e-11
27400000	0.00499898663462902	1.5231256000298164e-49	2.0403093140997052e-64	3.3534899182285532e-9	1.7706603451909949e-15	2.0199862306256346e-6	-2.435726957942563e-20	1.6495884448482625e-18	2.5832897746309985e-12	8.92318460365772e-12	2.602325104268287e-11
27500000	0.00499898663462902	1.5231256000298164e-49	2.0403093140997052e-64	3.3534899182285532e-9	1.7706603451909949e-15	2.0199862306256346e-6	-2.4357214112790768e-20	1.6495884448482625e-18	2.5832897746309985e-12	8.92318460365772e-12	2.602325104268287e-11
27600000	0.00499898663462902	1.5231256000298164e-49	2.0403093140997052e-64	3.3534899182285532e-9	1.7706603451909949e-15	2.0199862306256346e-6	-2.4357158646155905e-20	1.6495884448482625e-18	2.5832897746309985e-12	8.92318460365772e-12	2.602325104268287e-11
27700000	0.00499898663462902	1.5231256000298164e-49	2.0403093140997052e-64	3.3534899182285532e-9	1.7706603451909949e-15	2.0199862306256346e-6	-2.4357103179521042e-20	1.6495884448482625e-18	2.5832897746309985e-12	8.92318460365772e-12	2.602325104268287e-11
27800000	0.00499898663462902	1.5231256000298164e-49	2.0403093140997052e-64	3.3534899182285532e-9	1.7706603451909949e-15	2.0199862306256346e-6	-2.4357047712886178e-20	1.6495884448482625e-18	2.5832897746309985e-12	8.92318460365772e-12	2.602325104268287e-11
27900000	0.00499898663462902	1.5231256000298162e-49	2.0403093140997052e-64	3.3534899182285532e-9	1.7706603451909949e-15	2.0199862306256346e-6	-2.4356992246251315e-20	1.6495884448482625e-18	2.5832897746309985e-12	8.92318460365772e-12	2.602325104268287e-11
28000000	0.00499898663462902	1.5231256000298162e-49	2.0403093140997052e-64	3.3534899182285532e-9	1.7706603451909949e-15	2.0199862306256346e-6	-2.4356936779616452e-20	1.6495884448482625e-18	2.5832897746309985e-12	8.92318460365772e-12	2.602325104268287e-11
28100000	0.00499898663462902	1.5231256000298162e-49	2.0403093140997052e-64	3.3534899182285532e-9	1.7706603451909949e-15	2.0199862306256346e-6	-2.4356881312981586e-20	1.6495884448482625e-18	2.5832897746309985e-12	8.92318460365772e-12	2.602325104268287e-11
28200000	0.00499898663462902	1.5231256000298162e-49	2.0403093140997052e-64	3.3534899182285532e-9	1.7706603451909949e-15	2.0199862306256346e-6	-2.4356825846346723e-20	1.6495884448482625e-18	2.5832897746309985e-12	8.92318460365772e-12	2.602325104268287e-11
28300000	0.00499898663462902	1.5231256000298162e-49	2.0403093140997052e-64	3.3534899182285532e-9	1.7706603451909949e-15	2.0199862306256346e-6	-2.435677037971186e-20	1.6495884448482625e-18	2.5832897746309985e-12	8.92318460365772e-12	2.602325104268287e-11
28400000	0.00499898663462902	1.5231256000298162e-49	2.0403093140997052e-64	3.3534899182285532e-9	1.7706603451909949e-15	2.0199862306256346e-6	-2.4356714913076997e-20	1.6495884448482625e-18	2.5832897746309985e-12	8.92318460365772e-12	2.602325104268287e-11
28500000	0.00499898663462902	1.5231256000298162e-49	2.0403093140997052e-64	3.3534899182285532e-9	1.7706603451909949e-15	2.0199862306256346e-6	-2.4356659446442134e-20	1.6495884448482625e-18	2.5832897746309985e-12	8.92318460365772e-12	2.602325104268287e-11
28600000	0.00499898663462902	1.523125600029816e-49	2.0403093140997052e-64	3.3534899182285532e-9	1.7706603451909949e-15	2.0199862306256346e-6	-2.435660397980727e-20	1.6495884448482625e-18	2.5832897746309985e-12	8.92318460365772e-12	2.602325104268287e-11
28700000	0.00499898663462902	1.523125600029816e-49	2.0403093140997052e-64	3.3534899182285532e-9	1.7706603451909949e-15	2.0199862306256346e-6	-2.4356548513172408e-20	1.6495884448482625e-18	2.5832897746309985e-12	8.92318460365772e-12	2.602325104268287e-11
28800000	0.00499898663462902	1.523125600029816e-49	2.0403093140997052e-64	3.3534899182285532e-9	1.7706603451909949e-15	2.0199862306256346e-6	-2.4356493046537545e-20	1.6495884448482625e-18	2.5832897746309985e-12	8.92318460365772e-12	2.602325104268287e-11
28900000	0.00499898663462902	1.523125600029816e-49	2.0403093140997052e-64	3.3534899182285532e-9	1.7706603451909949e-15	2.0199862306256346e-6	-2.4356437579902678e-20	1.6495884448482625e-18	2.5832897746309985e-12	8.92318460365772e-12	2.602325104268287e-11
29000000	0.00499898663462902	1.523125600029816e-49	2.0403093140997052e-64	3.3534899182285532e-9	1.7706603451909949e-15	2.0199862306256346e-6	-2.4356382113267815e-20	1.6495884448482625e-18	2.5832897746309985e-12	8.92318460365772e-12	2.602325104268287e-11
29100000	0.00499898663462902	1.523125600029816e-49	2.0403093140997052e-64	3.3534899182285532e-9	1.7706603451909949e-15	2.0199862306256346e-6	-2.4356326646632952e-20	1.6495884448482625e-18	2.5832897746309985e-12	8.92318460365772e-12	2.602325104268287e-11
29200000	0.00499898663462902	1.5231256000298158e-49	2.0403093140997052e-64	3.3534899182285532e-9	1.7706603451909949e-15	2.0199862306256346e-6	-2.435627117999809e-20	1.6495884448482625e-18	2.5832897746309985e-12	8.92318460365772e-12	2.602325104268287e-11
29300000	0.00499898663462902	1.5231256000298158e-49	2.040309314099705e-64	3.3534899182285532e-9	1.7706603451909949e-15	2.0199862306256346e-6	-2.4356215713363226e-20	1.6495884448482625e-18	2.5832897746309985e-12	8.92318460365772e-12	2.602325104268287e-11
29400000	0.00499898663462902	1.5231256000298158e-49	2.040309314099705e-64	3.3534899182285532e-9	1.7706603451909949e-15	2.0199862306256346e-6	-2.4356160246728363e-20	1.6495884448482625e-18	2.5832897746309985e-12	8.92318460365772e-12	2.602325104268287e-11
29500000	0.00499898663462902	1.5231256000298158e-49	2.040309314099705e-64	3.3534899182285532e-9	1.7706603451909949e-15	2.0199862306256346e-6	-2.43561047800935e-20	1.6495884448482625e-18	2.5832897746309985e-12	8.92318460365772e-12	2.602325104268287e-11
29600000	0.00499898663462902	1.5231256000298158e-49	2.040309314099705e-64	3.3534899182285532e-9	1.7706603451909949e-15	2.0199862306256346e-6	-2.4356049313458637e-20	1.6495884448482625e-18	2.5832897746309985e-12	8.92318460365772e-12	2.602325104268287e-11
29700000	0.00499898663462902	1.5231256000298158e-49	2.040309314099705e-64	3.3534899182285532e-9	1.7706603451909949e-15	2.0199862306256346e-6	-2.435599384682377e-20	1.6495884448482625e-18	2.5832897746309985e-12	8.92318460365772e-12	2.602325104268287e-11
29800000	0.00499898663462902	1.5231256000298156e-49	2.040309314099705e-64	3.353489918228553e-9	1.7706603451909949e-15	2.0199862306256346e-6	-2.4355938380188908e-20	1.6495884448482625e-18	2.5832897746309985e-12	8.92318460365772e-12	2.602325104268287e-11
29900000	0.00499898663462902	1.5231256000298156e-49	2.040309314099705e-64	3.353489918228553e-9	1.7706603451909949e-15	2.0199862306256346e-6	-2.4355882913554045e-20	1.6495884448482625e-18	2.5832897746309985e-12	8.92318460365772e-12	2.602325104268287e-11
30000000	0.00499898663462902	1.5231256000298156e-49	2.040309314099705e-64	3.353489918228553e-9	1.7706603451909949e-15	2.0199862306256346e-6	-2.435582744691918e-20	1.6495884448482625e-18	2.5832897746309985e-12	8.923184603657718e-12	2.602325104268287e-11
30100000	0.00499898663462902	1.5231256000298156e-49	2.040309314099705e-64	3.353489918228553e-9	1.7706603451909949e-15	2.0199862306256346e-6	-2.4355771980284318e-20	1.6495884448482625e-18	2.5832897746309985e-12	8.923184603657718e-12	2.602325104268287e-11
30200000	0.00499898663462902	1.5231256000298156e-49	2.040309314099705e-64	3.353489918228553e-9	1.7706603451909949e-15	2.0199862306256346e-6	-2.4355716513649455e-20	1.6495884448482625e-18	2.5832897746309985e-12	8.923184603657718e-12	2.602325104268287e-11
30300000	0.00499898663462902	1.5231256000298155e-49	2.040309314099705e-64	3.353489918228553e-9	1.7706603451909949e-15	2.0199862306256346e-6	-2.4355661047014592e-20	1.6495884448482625e-18	2.5832897746309985e-12	8.923184603657718e-12	2.602325104268287e-11
30400000	0.00499898663462902	1.5231256000298155e-49	2.040309314099705e-64	3.353489918228553e-9	1.7706603451909949e-15	2.0199862306256346e-6	-2.435560558037973e-20	1.6495884448482625e-18	2.5832897746309985e-12	8.923184603657718e-12	2.602325104268287e-11
30500000	0.00499898663462902	1.5231256000298155e-49	2.040309314099705e-64	3.353489918228553e-9	1.7706603451909949e-15	2.0199862306256346e-6	-2.4355550113744863e-20	1.6495884448482625e-18	2.5832897746309985e-12	8.923184603657718e-12	2.602325104268287e-11
30600000	0.00499898663462902	1.5231256000298155e-49	2.040309314099705e-64	3.353489918228553e-9	1.7706603451909949e-15	2.0199862306256346e-6	-2.435549464711e-20	1.6495884448482623e-18	2.5832897746309985e-12	8.923184603657718e-12	2.602325104268287e-11
30700000	0.00499898663462902	1.5231256000298155e-49	2.040309314099705e-64	3.353489918228553e-9	1.7706603451909949e-15	2.0199862306256346e-6	-2.4355439180475137e-20	1.6495884448482623e-18	2.5832897746309985e-12	8.923184603657718e-12	2.602325104268287e-11
30800000	0.00499898663462902	1.5231256000298155e-49	2.040309314099705e-64	3.353489918228553e-9	1.7706603451909949e-15	2.0199862306256346e-6	-2.4355383713840274e-20	1.6495884448482623e-18	2.583289774630998e-12	8.923184603657718e-12	2.602325104268287e-11
30900000	0.00499898663462902	1.5231256000298153e-49	2.040309314099705e-64	3.353489918228553e-9	1.7706603451909949e-15	2.0199862306256346e-6	-2.435532824720541e-20	1.6495884448482623e-18	2.583289774630998e-12	8.923184603657718e-12	2.602325104268287e-11
31000000	0.00499898663462902	1.5231256000298153e-49	2.040309314099705e-64	3.353489918228553e-9	1.7706603451909949e-15	2.0199862306256346e-6	-2.4355272780570547e-20	1.6495884448482623e-18	2.583289774630998e-12	8.923184603657718e-12	2.602325104268287e-11
31100000	0.00499898663462902	1.5231256000298153e-49	2.040309314099705e-64	3.353489918228553e-9	1.7706603451909949e-15	2.0199862306256346e-6	-2.4355217313935684e-20	1.6495884448482623e-18	2.583289774630998e-12	8.923184603657718e-12	2.602325104268287e-11
31200000	0.00499898663462902	1.5231256000298153e-49	2.040309314099705e-64	3.353489918228553e-9	1.7706603451909949e-15	2.0199862306256346e-6	-2.435516184730082e-20	1.6495884448482623e-18	2.583289774630998e-12	8.923184603657718e-12	2.602325104268287e-11
31300000	0.00499898663462902	1.5231256000298153e-49	2.040309314099705e-64	3.353489918228553e-9	1.7706603451909949e-15	2.0199862306256346e-6	-2.4355106380665958e-20	1.6495884448482623e-18	2.583289774630998e-12	8.923184603657718e-12	2.602325104268287e-11
31400000	0.00499898663462902	1.523125600029815e-49	2.040309314099705e-64	3.353489918228553e-9	1.7706603451909949e-15	2.0199862306256346e-6	-2.4355050914031092e-20	1.6495884448482623e-18	2.583289774630998e-12	8.923184603657718e-12	2.602325104268287e-11
31500000	0.00499898663462902	1.523125600029815e-49	2.040309314099705e-64	3.353489918228553e-9	1.7706603451909949e-15	2.0199862306256346e-6	-2.435499544739623e-20	1.6495884448482623e-18	2.583289774630998e-12	8.923184603657718e-12	2.602325104268287e-11
31600000	0.00499898663462902	1.523125600029815e-49	2.040309314099705e-64	3.353489918228553e-9	1.7706603451909949e-15	2.0199862306256346e-6	-2.4354939980761366e-20	1.6495884448482623e-18	2.583289774630998e-12	8.923184603657718e-12	2.602325104268287e-11
31700000	0.00499898663462902	1.523125600029815e-49	2.040309314099705e-64	3.353489918228553e-9	1.7706603451909949e-15	2.0199862306256346e-6	-2.4354884514126503e-20	1.6495884448482623e-18	2.583289774630998e-12	8.923184603657718e-12	2.602325104268287e-11
31800000	0.00499898663462902	1.523125600029815e-49	2.040309314099705e-64	3.353489918228553e-9	1.7706603451909949e-15	2.0199862306256346e-6	-2.435482904749164e-20	1.6495884448482623e-18	2.583289774630998e-12	8.923184603657718e-12	2.602325104268287e-11
31900000	0.00499898663462902	1.523125600029815e-49	2.040309314099705e-64	3.353489918228553e-9	1.7706603451909949e-15	2.0199862306256346e-6	-2.4354773580856777e-20	1.6495884448482623e-18	2.583289774630998e-12	8.923184603657718e-12	2.602325104268287e-11
32000000	0.00499898663462902	1.5231256000298149e-49	2.040309314099705e-64	3.353489918228553e-9	1.7706603451909949e-15	2.0199862306256346e-6	-2.4354718114221914e-20	1.6495884448482623e-18	2.583289774630998e-12	8.923184603657718e-12	2.602325104268287e-11
32100000	0.00499898663462902	1.5231256000298149e-49	2.040309314099705e-64	3.353489918228553e-9	1.7706603451909949e-15	2.0199862306256346e-6	-2.435466264758705e-20	1.6495884448482623e-18	2.583289774630998e-12	8.923184603657718e-12	2.602325104268287e-11
32200000	0.00499898663462902	1.5231256000298149e-49	2.040309314099705e-64	3.353489918228553e-9	1.7706603451909949e-15	2.0199862306256346e-6	-2.4354607180952184e-20	1.6495884448482623e-18	2.583289774630998e-12	8.923184603657718e-12	2.602325104268287e-11
32300000	0.00499898663462902	1.5231256000298149e-49	2.040309314099705e-64	3.353489918228553e-9	1.7706603451909949e-15	2.0199862306256346e-6	-2.435455171431732e-20	1.6495884448482623e-18	2.583289774630998e-12	8.923184603657718e-12	2.602325104268287e-11
32400000	0.00499898663462902	1.5231256000298149e-49	2.0403093140997046e-64	3.353489918228553e-9	1.7706603451909949e-15	2.0199862306256346e-6	-2.4354496247682458e-20	1.6495884448482623e-18	2.583289774630998e-12	8.923184603657718e-12	2.602325104268287e-11
32500000	0.00499898663462902	1.5231256000298147e-49	2.0403093140997046e-64	3.353489918228553e-9	1.7706603451909949e-15	2.0199862306256346e-6	-2.4354440781047595e-20	1.6495884448482623e-18	2.583289774630998e-12	8.923184603657718e-12	2.602325104268287e-11
32600000	0.00499898663462902	1.5231256000298147e-49	2.0403093140997046e-64	3.353489918228553e-9	1.7706603451909949e-15	2.0199862306256346e-6	-2.4354385314412732e-20	1.6495884448482623e-18	2.583289774630998e-12	8.923184603657718e-12	2.602325104268287e-11
32700000	0.00499898663462902	1.5231256000298147e-49	2.0403093140997046e-64	3.353489918228553e-9	1.7706603451909949e-15	2.0199862306256346e-6	-2.435432984777787e-20	1.6495884448482623e-18	2.583289774630998e-12	8.923184603657718e-12	2.602325104268287e-11
32800000	0.00499898663462902	1.5231256000298147e-49	2.0403093140997046e-64	3.353489918228553e-9	1.7706603451909949e-15	2.0199862306256346e-6	-2.4354274381143006e-20	1.6495884448482623e-18	2.583289774630998e-12	8.923184603657718e-12	2.602325104268287e-11
32900000	0.00499898663462902	1.5231256000298147e-49	2.0403093140997046e-64	3.353489918228553e-9	1.7706603451909949e-15	2.0199862306256346e-6	-2.4354218914508143e-20	1.6495884448482623e-18	2.583289774630998e-12	8.923184603657718e-12	2.602325104268287e-11
33000000	0.00499898663462902	1.5231256000298147e-49	2.0403093140997046e-64	3.353489918228553e-9	1.7706603451909949e-15	2.0199862306256346e-6	-2.4354163447873277e-20	1.6495884448482623e-18	2.583289774630998e-12	8.923184603657718e-12	2.602325104268287e-11
33100000	0.00499898663462902	1.5231256000298145e-49	2.0403093140997046e-64	3.353489918228553e-9	1.7706603451909949e-15	2.0199862306256346e-6	-2.4354107981238414e-20	1.6495884448482623e-18	2.583289774630998e-12	8.923184603657718e-12	2.602325104268287e-11
33200000	0.00499898663462902	1.5231256000298145e-49	2.0403093140997046e-64	3.353489918228553e-9	1.7706603451909949e-15	2.0199862306256346e-6	-2.435405251460355e-20	1.6495884448482623e-18	2.583289774630998e-12	8.923184603657718e-12	2.602325104268287e-11
33300000	0.00499898663462902	1.5231256000298145e-49	2.0403093140997046e-64	3.353489918228553e-9	1.7706603451909949e-15	2.0199862306256346e-6	-2.4353997047968687e-20	1.6495884448482623e-18	2.583289774630998e-12	8.923184603657718e-12	2.602325104268287e-11
33400000	0.00499898663462902	1.5231256000298145e-49	2.0403093140997046e-64	3.353489918228553e-9	1.7706603451909949e-15	2.0199862306256346e-6	-2.4353941581333824e-20	1.6495884448482623e-18	2.583289774630998e-12	8.923184603657718e-12	2.602325104268287e-11
33500000	0.00499898663462902	1.5231256000298145e-49	2.0403093140997046e-64	3.353489918228553e-9	1.7706603451909949e-15	2.0199862306256346e-6	-2.435388611469896e-20	1.6495884448482623e-18	2.583289774630998e-12	8.923184603657718e-12	2.602325104268287e-11
33600000	0.00499898663462902	1.5231256000298145e-49	2.0403093140997046e-64	3.353489918228553e-9	1.7706603451909949e-15	2.0199862306256346e-6	-2.4353830648064098e-20	1.6495884448482623e-18	2.583289774630998e-12	8.923184603657718e-12	2.602325104268287e-11
33700000	0.00499898663462902	1.5231256000298145e-49	2.0403093140997046e-64	3.353489918228553e-9	1.7706603451909949e-15	2.0199862306256346e-6	-2.4353775181429235e-20	1.6495884448482623e-18	2.583289774630998e-12	8.923184603657718e-12	2.602325104268287e-11
33800000	0.00499898663462902	1.5231256000298143e-49	2.0403093140997046e-64	3.353489918228553e-9	1.7706603451909949e-15	2.0199862306256346e-6	-2.4353719714794372e-20	1.6495884448482623e-18	2.583289774630998e-12	8.923184603657718e-12	2.602325104268287e-11
33900000	0.00499898663462902	1.5231256000298143e-49	2.0403093140997046e-64	3.353489918228553e-9	1.7706603451909949e-15	2.0199862306256346e-6	-2.4353664248159506e-20	1.6495884448482623e-18	2.583289774630998e-12	8.923184603657718e-12	2.602325104268287e-11
34000000	0.00499898663462902	1.5231256000298143e-49	2.0403093140997046e-64	3.353489918228553e-9	1.7706603451909949e-15	2.0199862306256346e-6	-2.4353608781524643e-20	1.6495884448482623e-18	2.583289774630998e-12	8.923184603657718e-12	2.602325104268287e-11
34100000	0.00499898663462902	1.5231256000298143e-49	2.0403093140997046e-64	3.353489918228553e-9	1.7706603451909949e-15	2.0199862306256346e-6	-2.435355331488978e-20	1.6495884448482623e-18	2.583289774630998e-12	8.923184603657718e-12	2.602325104268287e-11
34200000	0.00499898663462902	1.5231256000298143e-49	2.0403093140997046e-64	3.353489918228553e-9	1.7706603451909949e-15	2.0199862306256346e-6	-2.4353497848254917e-20	1.6495884448482623e-18	2.583289774630998e-12	8.923184603657718e-12	2.602325104268287e-11
34300000	0.00499898663462902	1.5231256000298143e-49	2.0403093140997046e-64	3.353489918228553e-9	1.7706603451909949e-15	2.0199862306256346e-6	-2.4353442381620053e-20	1.6495884448482623e-18	2.583289774630998e-12	8.923184603657718e-12	2.602325104268287e-11
34400000	0.00499898663462902	1.5231256000298143e-49	2.0403093140997046e-64	3.353489918228553e-9	1.7706603451909949e-15	2.0199862306256346e-6	-2.435338691498519e-20	1.6495884448482623e-18	2.583289774630998e-12	8.923184603657718e-12	2.602325104268287e-11
34500000	0.00499898663462902	1.5231256000298143e-49	2.0403093140997046e-64	3.353489918228553e-9	1.7706603451909949e-15	2.0199862306256346e-6	-2.4353331448350327e-20	1.6495884448482623e-18	2.583289774630998e-12	8.923184603657718e-12	2.602325104268287e-11
34600000	0.00499898663462902	1.5231256000298143e-49	2.0403093140997046e-64	3.353489918228553e-9	1.7706603451909949e-15	2.0199862306256346e-6	-2.4353275981715464e-20	1.6495884448482623e-18	2.583289774630998e-12	8.923184603657718e-12	2.602325104268287e-11
34700000	0.00499898663462902	1.5231256000298141e-49	2.0403093140997046e-64	3.353489918228553e-9	1.7706603451909949e-15	2.0199862306256346e-6	-2.4353220515080598e-20	1.6495884448482623e-18	2.583289774630998e-12	8.923184603657718e-12	2.602325104268287e-11
34800000	0.00499898663462902	1.5231256000298141e-49	2.0403093140997046e-64	3.353489918228553e-9	1.7706603451909949e-15	2.0199862306256346e-6	-2.4353165048445735e-20	1.6495884448482623e-18	2.583289774630998e-12	8.923184603657718e-12	2.602325104268287e-11
34900000	0.00499898663462902	1.5231256000298141e-49	2.0403093140997046e-64	3.353489918228553e-9	1.7706603451909949e-15	2.0199862306256346e-6	-2.4353109581810872e-20	1.6495884448482623e-18	2.583289774630998e-12	8.923184603657718e-12	2.602325104268287e-11
35000000	0.00499898663462902	1.5231256000298141e-49	2.0403093140997046e-64	3.353489918228553e-9	1.7706603451909949e-15	2.0199862306256346e-6	-2.435305411517601e-20	1.6495884448482623e-18	2.583289774630998e-12	8.923184603657718e-12	2.602325104268287e-11
35100000	0.00499898663462902	1.5231256000298141e-49	2.0403093140997046e-64	3.353489918228553e-9	1.7706603451909949e-15	2.0199862306256346e-6	-2.4352998648541146e-20	1.6495884448482623e-18	2.583289774630998e-12	8.923184603657718e-12	2.602325104268287e-11
35200000	0.00499898663462902	1.5231256000298141e-49	2.0403093140997046e-64	3.353489918228553e-9	1.7706603451909949e-15	2.0199862306256346e-6	-2.4352943181906283e-20	1.6495884448482623e-18	2.583289774630998e-12	8.923184603657718e-12	2.602325104268287e-11
35300000	0.00499898663462902	1.5231256000298141e-49	2.0403093140997046e-64	3.353489918228553e-9	1.7706603451909949e-15	2.0199862306256346e-6	-2.435288771527142e-20	1.6495884448482623e-18	2.583289774630998e-12	8.923184603657718e-12	2.602325104268287e-11
35400000	0.00499898663462902	1.5231256000298141e-49	2.0403093140997046e-64	3.353489918228553e-9	1.7706603451909949e-15	2.0199862306256346e-6	-2.4352832248636556e-20	1.6495884448482623e-18	2.583289774630998e-12	8.923184603657718e-12	2.602325104268287e-11
35500000	0.00499898663462902	1.5231256000298141e-49	2.0403093140997046e-64	3.353489918228553e-9	1.7706603451909949e-15	2.0199862306256346e-6	-2.4352776782001693e-20	1.6495884448482623e-18	2.583289774630998e-12	8.923184603657718e-12	2.602325104268287e-11
35600000	0.00499898663462902	1.5231256000298141e-49	2.0403093140997046e-64	3.353489918228553e-9	1.7706603451909949e-15	2.0199862306256346e-6	-2.4352721315366827e-20	1.6495884448482623e-18	2.583289774630998e-12	8.923184603657718e-12	2.602325104268287e-11
35700000	0.00499898663462902	1.5231256000298141e-49	2.0403093140997046e-64	3.353489918228553e-9	1.7706603451909949e-15	2.0199862306256346e-6	-2.4352665848731964e-20	1.6495884448482623e-18	2.583289774630998e-12	8.923184603657718e-12	2.602325104268287e-11
35800000	0.00499898663462902	1.5231256000298141e-49	2.0403093140997046e-64	3.353489918228553e-9	1.7706603451909949e-15	2.0199862306256346e-6	-2.43526103820971e-20	1.6495884448482623e-18	2.583289774630998e-12	8.923184603657718e-12	2.602325104268287e-11
35900000	0.00499898663462902	1.5231256000298141e-49	2.0403093140997046e-64	3.353489918228553e-9	1.7706603451909949e-15	2.0199862306256346e-6	-2.4352554915462238e-20	1.6495884448482623e-18	2.583289774630998e-12	8.923184603657718e-12	2.602325104268287e-11
36000000	0.00499898663462902	1.5231256000298141e-49	2.0403093140997046e-64	3.353489918228553e-9	1.7706603451909949e-15	2.0199862306256346e-6	-2.4352499448827375e-20	1.6495884448482623e-18	2.583289774630998e-12	8.923184603657718e-12	2.602325104268287e-11
36100000	0.00499898663462902	1.5231256000298141e-49	2.0403093140997046e-64	3.353489918228553e-9	1.7706603451909949e-15	2.0199862306256346e-6	-2.4352443982192512e-20	1.6495884448482623e-18	2.583289774630998e-12	8.923184603657718e-12	2.602325104268287e-11
36200000	0.00499898663462902	1.5231256000298141e-49	2.0403093140997046e-64	3.353489918228553e-9	1.7706603451909949e-15	2.0199862306256346e-6	-2.435238851555765e-20	1.6495884448482623e-18	2.583289774630998e-12	8.923184603657718e-12	2.602325104268287e-11
36300000	0.00499898663462902	1.5231256000298141e-49	2.0403093140997046e-64	3.353489918228553e-9	1.7706603451909949e-15	2.0199862306256346e-6	-2.4352333048922786e-20	1.6495884448482623e-18	2.583289774630998e-12	8.923184603657718e-12	2.602325104268287e-11
36400000	0.00499898663462902	1.5231256000298141e-49	2.0403093140997046e-64	3.353489918228553e-9	1.7706603451909949e-15	2.0199862306256346e-6	-2.435227758228792e-20	1.6495884448482623e-18	2.583289774630998e-12	8.923184603657718e-12	2.602325104268287e-11
36500000	0.00499898663462902	1.5231256000298141e-49	2.0403093140997046e-64	3.353489918228553e-9	1.7706603451909949e-15	2.0199862306256346e-6	-2.4352222115653056e-20	1.6495884448482623e-18	2.583289774630998e-12	8.923184603657718e-12	2.602325104268287e-11
36600000	0.00499898663462902	1.5231256000298141e-49	2.0403093140997046e-64	3.353489918228553e-9	1.7706603451909949e-15	2.0199862306256346e-6	-2.4352166649018193e-20	1.6495884448482623e-18	2.583289774630998e-12	8.923184603657718e-12	2.602325104268287e-11
36700000	0.00499898663462902	1.5231256000298141e-49	2.0403093140997046e-64	3.353489918228553e-9	1.7706603451909949e-15	2.0199862306256346e-6	-2.435211118238333e-20	1.6495884448482623e-18	2.583289774630998e-12	8.923184603657718e-12	2.602325104268287e-11
36800000	0.00499898663462902	1.5231256000298141e-49	2.0403093140997046e-64	3.353489918228553e-9	1.7706603451909949e-15	2.0199862306256346e-6	-2.4352055715748467e-20	1.6495884448482623e-18	2.583289774630998e-12	8.923184603657718e-12	2.602325104268287e-11
36900000	0.00499898663462902	1.5231256000298141e-49	2.0403093140997046e-64	3.353489918228553e-9	1.7706603451909949e-15	2.0199862306256346e-6	-2.4352000249113604e-20	1.6495884448482623e-18	2.583289774630998e-12	8.923184603657718e-12	2.602325104268287e-11
37000000	0.00499898663462902	1.5231256000298141e-49	2.0403093140997046e-64	3.353489918228553e-9	1.7706603451909949e-15	2.0199862306256346e-6	-2.435194478247874e-20	1.6495884448482623e-18	2.583289774630998e-12	8.923184603657718e-12	2.602325104268287e-11
37100000	0.00499898663462902	1.5231256000298141e-49	2.0403093140997046e-64	3.353489918228553e-9	1.7706603451909949e-15	2.0199862306256346e-6	-2.4351889315843878e-20	1.6495884448482623e-18	2.583289774630998e-12	8.923184603657718e-12	2.602325104268287e-11
37200000	0.00499898663462902	1.5231256000298141e-49	2.0403093140997046e-64	3.353489918228553e-9	1.7706603451909949e-15	2.0199862306256346e-6	-2.4351833849209012e-20	1.6495884448482623e-18	2.583289774630998e-12	8.923184603657718e-12	2.602325104268287e-11
37300000	0.00499898663462902	1.5231256000298141e-49	2.0403093140997046e-64	3.353489918228553e-9	1.7706603451909949e-15	2.0199862306256346e-6	-2.435177838257415e-20	1.6495884448482623e-18	2.583289774630998e-12	8.923184603657718e-12	2.602325104268287e-11
37400000	0.00499898663462902	1.5231256000298141e-49	2.0403093140997046e-64	3.353489918228553e-9	1.7706603451909949e-15	2.0199862306256346e-6	-2.4351722915939286e-20	1.6495884448482623e-18	2.583289774630998e-12	8.923184603657718e-12	2.602325104268287e-11
37500000	0.00499898663462902	1.5231256000298141e-49	2.0403093140997046e-64	3.353489918228553e-9	1.7706603451909949e-15	2.0199862306256346e-6	-2.4351667449304423e-20	1.6495884448482623e-18	2.583289774630998e-12	8.923184603657718e-12	2.602325104268287e-11
37600000	0.00499898663462902	1.5231256000298141e-49	2.0403093140997046e-64	3.353489918228553e-9	1.7706603451909949e-15	2.0199862306256346e-6	-2.435161198266956e-20	1.6495884448482623e-18	2.583289774630998e-12	8.923184603657718e-12	2.602325104268287e-11
37700000	0.00499898663462902	1.5231256000298141e-49	2.0403093140997046e-64	3.353489918228553e-9	1.7706603451909949e-15	2.0199862306256346e-6	-2.4351556516034696e-20	1.6495884448482623e-18	2.583289774630998e-12	8.923184603657718e-12	2.602325104268287e-11
37800000	0.00499898663462902	1.5231256000298141e-49	2.0403093140997046e-64	3.353489918228553e-9	1.7706603451909949e-15	2.0199862306256346e-6	-2.4351501049399833e-20	1.6495884448482623e-18	2.583289774630998e-12	8.923184603657718e-12	2.602325104268287e-11
37900000	0.00499898663462902	1.5231256000298141e-49	2.0403093140997046e-64	3.353489918228553e-9	1.7706603451909949e-15	2.0199862306256346e-6	-2.435144558276497e-20	1.6495884448482623e-18	2.583289774630998e-12	8.923184603657718e-12	2.602325104268287e-11
38000000	0.00499898663462902	1.5231256000298141e-49	2.0403093140997046e-64	3.353489918228553e-9	1.7706603451909949e-15	2.0199862306256346e-6	-2.4351390116130107e-20	1.6495884448482623e-18	2.583289774630998e-12	8.923184603657718e-12	2.602325104268287e-11
38100000	0.00499898663462902	1.5231256000298141e-49	2.0403093140997046e-64	3.353489918228553e-9	1.7706603451909949e-15	2.0199862306256346e-6	-2.435133464949524e-20	1.6495884448482623e-18	2.583289774630998e-12	8.923184603657718e-12	2.602325104268287e-11
38200000	0.00499898663462902	1.5231256000298141e-49	2.0403093140997046e-64	3.353489918228553e-9	1.7706603451909949e-15	2.0199862306256346e-6	-2.4351279182860378e-20	1.6495884448482623e-18	2.583289774630998e-12	8.923184603657718e-12	2.602325104268287e-11
38300000	0.00499898663462902	1.5231256000298141e-49	2.0403093140997046e-64	3.353489918228553e-9	1.7706603451909949e-15	2.0199862306256346e-6	-2.4351223716225515e-20	1.6495884448482623e-18	2.583289774630998e-12	8.923184603657718e-12	2.602325104268287e-11
38400000	0.00499898663462902	1.5231256000298141e-49	2.0403093140997046e-64	3.353489918228553e-9	1.7706603451909949e-15	2.0199862306256346e-6	-2.4351168249590652e-20	1.6495884448482623e-18	2.583289774630998e-12	8.923184603657718e-12	2.602325104268287e-11
38500000	0.00499898663462902	1.5231256000298141e-49	2.0403093140997046e-64	3.353489918228553e-9	1.7706603451909949e-15	2.0199862306256346e-6	-2.435111278295579e-20	1.6495884448482623e-18	2.583289774630998e-12	8.923184603657718e-12	2.602325104268287e-11
38600000	0.00499898663462902	1.5231256000298143e-49	2.0403093140997046e-64	3.353489918228553e-9	1.7706603451909949e-15	2.0199862306256346e-6	-2.4351057316320926e-20	1.6495884448482625e-18	2.583289774630998e-12	8.923184603657718e-12	2.602325104268287e-11
38700000	0.00499898663462902	1.5231256000298143e-49	2.0403093140997046e-64	3.353489918228553e-9	1.7706603451909949e-15	2.0199862306256346e-6	-2.4351001849686062e-20	1.6495884448482625e-18	2.583289774630998e-12	8.923184603657718e-12	2.602325104268287e-11
38800000	0.00499898663462902	1.5231256000298143e-49	2.0403093140997046e-64	3.353489918228553e-9	1.7706603451909949e-15	2.0199862306256346e-6	-2.43509463830512e-20	1.6495884448482625e-18	2.583289774630998e-12	8.923184603657718e-12	2.602325104268287e-11
38900000	0.00499898663462902	1.5231256000298143e-49	2.0403093140997046e-64	3.353489918228553e-9	1.7706603451909949e-15	2.0199862306256346e-6	-2.4350890916416333e-20	1.6495884448482625e-18	2.583289774630998e-12	8.923184603657718e-12	2.602325104268287e-11
39000000	0.00499898663462902	1.5231256000298143e-49	2.0403093140997046e-64	3.353489918228553e-9	1.7706603451909949e-15	2.0199862306256346e-6	-2.435083544978147e-20	1.6495884448482625e-18	2.583289774630998e-12	8.923184603657718e-12	2.602325104268287e-11
39100000	0.00499898663462902	1.5231256000298143e-49	2.0403093140997046e-64	3.353489918228553e-9	1.7706603451909949e-15	2.0199862306256346e-6	-2.4350779983146607e-20	1.6495884448482625e-18	2.583289774630998e-12	8.923184603657718e-12	2.602325104268287e-11
39200000	0.00499898663462902	1.5231256000298143e-49	2.0403093140997046e-64	3.353489918228553e-9	1.7706603451909949e-15	2.0199862306256346e-6	-2.4350724516511744e-20	1.6495884448482625e-18	2.583289774630998e-12	8.923184603657718e-12	2.602325104268287e-11
39300000	0.00499898663462902	1.5231256000298143e-49	2.0403093140997046e-64	3.353489918228553e-9	1.7706603451909949e-15	2.0199862306256346e-6	-2.435066904987688e-20	1.6495884448482625e-18	2.583289774630998e-12	8.923184603657718e-12	2.602325104268287e-11
39400000	0.00499898663462902	1.5231256000298143e-49	2.0403093140997046e-64	3.353489918228553e-9	1.7706603451909949e-15	2.0199862306256346e-6	-2.4350613583242018e-20	1.6495884448482625e-18	2.583289774630998e-12	8.923184603657718e-12	2.602325104268287e-11
39500000	0.00499898663462902	1.5231256000298143e-49	2.0403093140997046e-64	3.353489918228553e-9	1.7706603451909949e-15	2.0199862306256346e-6	-2.4350558116607155e-20	1.6495884448482625e-18	2.583289774630998e-12	8.923184603657718e-12	2.602325104268287e-11
39600000	0.00499898663462902	1.5231256000298143e-49	2.0403093140997046e-64	3.353489918228553e-9	1.7706603451909949e-15	2.0199862306256346e-6	-2.4350502649972292e-20	1.6495884448482625e-18	2.583289774630998e-12	8.923184603657718e-12	2.602325104268287e-11
39700000	0.00499898663462902	1.5231256000298143e-49	2.0403093140997046e-64	3.353489918228553e-9	1.7706603451909949e-15	2.0199862306256346e-6	-2.4350447183337425e-20	1.6495884448482625e-18	2.583289774630998e-12	8.923184603657718e-12	2.602325104268287e-11
39800000	0.00499898663462902	1.5231256000298145e-49	2.0403093140997046e-64	3.353489918228553e-9	1.7706603451909949e-15	2.0199862306256346e-6	-2.4350391716702562e-20	1.6495884448482625e-18	2.583289774630998e-12	8.923184603657718e-12	2.602325104268287e-11
39900000	0.00499898663462902	1.5231256000298145e-49	2.0403093140997046e-64	3.353489918228553e-9	1.7706603451909949e-15	2.0199862306256346e-6	-2.43503362500677e-20	1.6495884448482625e-18	2.583289774630998e-12	8.923184603657718e-12	2.602325104268287e-11
40000000	0.00499898663462902	1.5231256000298145e-49	2.0403093140997046e-64	3.353489918228553e-9	1.7706603451909949e-15	2.0199862306256346e-6	-2.4350280783432836e-20	1.6495884448482625e-18	2.583289774630998e-12	8.923184603657718e-12	2.602325104268287e-11
40100000	0.00499898663462902	1.5231256000298145e-49	2.0403093140997046e-64	3.353489918228553e-9	1.7706603451909949e-15	2.0199862306256346e-6	-2.4350225316797973e-20	1.6495884448482625e-18	2.583289774630998e-12	8.923184603657718e-12	2.602325104268287e-11
40200000	0.00499898663462902	1.5231256000298145e-49	2.0403093140997046e-64	3.353489918228553e-9	1.7706603451909949e-15	2.0199862306256346e-6	-2.435016985016311e-20	1.6495884448482625e-18	2.583289774630998e-12	8.923184603657718e-12	2.602325104268287e-11
40300000	0.00499898663462902	1.5231256000298145e-49	2.0403093140997046e-64	3.353489918228553e-9	1.7706603451909949e-15	2.0199862306256346e-6	-2.4350114383528247e-20	1.6495884448482625e-18	2.583289774630998e-12	8.923184603657718e-12	2.602325104268287e-11
40400000	0.00499898663462902	1.5231256000298145e-49	2.0403093140997046e-64	3.353489918228553e-9	1.7706603451909949e-15	2.0199862306256346e-6	-2.4350058916893384e-20	1.6495884448482625e-18	2.583289774630998e-12	8.923184603657718e-12	2.602325104268287e-11
40500000	0.00499898663462902	1.5231256000298145e-49	2.0403093140997046e-64	3.353489918228553e-9	1.7706603451909949e-15	2.0199862306256346e-6	-2.4350003450258518e-20	1.6495884448482625e-18	2.583289774630998e-12	8.923184603657718e-12	2.602325104268287e-11
40600000	0.00499898663462902	1.5231256000298145e-49	2.0403093140997046e-64	3.353489918228553e-9	1.770660345190995e-15	2.0199862306256346e-6	-2.4349947983623655e-20	1.6495884448482625e-18	2.583289774630998e-12	8.923184603657718e-12	2.602325104268287e-11
40700000	0.00499898663462902	1.5231256000298145e-49	2.0403093140997046e-64	3.353489918228553e-9	1.770660345190995e-15	2.0199862306256346e-6	-2.4349892516988792e-20	1.6495884448482625e-18	2.583289774630998e-12	8.923184603657718e-12	2.602325104268287e-11
40800000	0.00499898663462902	1.5231256000298145e-49	2.0403093140997046e-64	3.353489918228553e-9	1.770660345190995e-15	2.0199862306256346e-6	-2.4349837050353928e-20	1.6495884448482625e-18	2.583289774630998e-12	8.923184603657718e-12	2.602325104268287e-11
40900000	0.00499898663462902	1.5231256000298147e-49	2.0403093140997046e-64	3.353489918228553e-9	1.770660345190995e-15	2.0199862306256346e-6	-2.4349781583719065e-20	1.6495884448482625e-18	2.583289774630998e-12	8.92318460365772e-12	2.602325104268287e-11
41000000	0.00499898663462902	1.5231256000298147e-49	2.0403093140997046e-64	3.353489918228553e-9	1.770660345190995e-15	2.0199862306256346e-6	-2.4349726117084202e-20	1.6495884448482625e-18	2.583289774630998e-12	8.92318460365772e-12	2.602325104268287e-11
41100000	0.00499898663462902	1.5231256000298147e-49	2.0403093140997046e-64	3.353489918228553e-9	1.770660345190995e-15	2.0199862306256346e-6	-2.434967065044934e-20	1.6495884448482625e-18	2.583289774630998e-12	8.92318460365772e-12	2.602325104268287e-11
41200000	0.00499898663462902	1.5231256000298147e-49	2.040309314099705e-64	3.353489918228553e-9	1.770660345190995e-15	2.0199862306256346e-6	-2.4349615183814476e-20	1.6495884448482625e-18	2.583289774630998e-12	8.92318460365772e-12	2.602325104268287e-11
41300000	0.00499898663462902	1.5231256000298147e-49	2.040309314099705e-64	3.353489918228553e-9	1.770660345190995e-15	2.0199862306256346e-6	-2.4349559717179613e-20	1.6495884448482625e-18	2.583289774630998e-12	8.92318460365772e-12	2.602325104268287e-11
41400000	0.00499898663462902	1.5231256000298147e-49	2.040309314099705e-64	3.353489918228553e-9	1.770660345190995e-15	2.0199862306256346e-6	-2.4349504250544747e-20	1.6495884448482625e-18	2.583289774630998e-12	8.92318460365772e-12	2.602325104268287e-11
41500000	0.00499898663462902	1.5231256000298147e-49	2.040309314099705e-64	3.353489918228553e-9	1.770660345190995e-15	2.0199862306256346e-6	-2.4349448783909884e-20	1.6495884448482625e-18	2.583289774630998e-12	8.92318460365772e-12	2.602325104268287e-11
41600000	0.00499898663462902	1.5231256000298147e-49	2.040309314099705e-64	3.353489918228553e-9	1.770660345190995e-15	2.0199862306256346e-6	-2.434939331727502e-20	1.6495884448482625e-18	2.583289774630998e-12	8.92318460365772e-12	2.602325104268287e-11
41700000	0.00499898663462902	1.5231256000298147e-49	2.040309314099705e-64	3.353489918228553e-9	1.770660345190995e-15	2.0199862306256346e-6	-2.4349337850640158e-20	1.6495884448482625e-18	2.583289774630998e-12	8.92318460365772e-12	2.602325104268287e-11
41800000	0.00499898663462902	1.5231256000298147e-49	2.040309314099705e-64	3.353489918228553e-9	1.770660345190995e-15	2.0199862306256346e-6	-2.4349282384005295e-20	1.6495884448482625e-18	2.583289774630998e-12	8.92318460365772e-12	2.602325104268287e-11
41900000	0.00499898663462902	1.5231256000298147e-49	2.040309314099705e-64	3.353489918228553e-9	1.770660345190995e-15	2.0199862306256346e-6	-2.434922691737043e-20	1.6495884448482625e-18	2.583289774630998e-12	8.92318460365772e-12	2.602325104268287e-11
42000000	0.00499898663462902	1.5231256000298149e-49	2.040309314099705e-64	3.353489918228553e-9	1.770660345190995e-15	2.0199862306256346e-6	-2.4349171450735568e-20	1.6495884448482627e-18	2.583289774630998e-12	8.92318460365772e-12	2.602325104268287e-11
42100000	0.00499898663462902	1.5231256000298149e-49	2.040309314099705e-64	3.353489918228553e-9	1.770660345190995e-15	2.0199862306256346e-6	-2.4349115984100705e-20	1.6495884448482627e-18	2.583289774630998e-12	8.92318460365772e-12	2.602325104268287e-11
42200000	0.00499898663462902	1.5231256000298149e-49	2.040309314099705e-64	3.353489918228553e-9	1.770660345190995e-15	2.0199862306256346e-6	-2.434906051746584e-20	1.6495884448482627e-18	2.583289774630998e-12	8.92318460365772e-12	2.602325104268287e-11
42300000	0.00499898663462902	1.5231256000298149e-49	2.040309314099705e-64	3.353489918228553e-9	1.770660345190995e-15	2.0199862306256346e-6	-2.4349005050830976e-20	1.6495884448482627e-18	2.583289774630998e-12	8.92318460365772e-12	2.602325104268287e-11
42400000	0.00499898663462902	1.5231256000298149e-49	2.040309314099705e-64	3.353489918228553e-9	1.770660345190995e-15	2.0199862306256346e-6	-2.4348949584196113e-20	1.6495884448482627e-18	2.583289774630998e-12	8.92318460365772e-12	2.602325104268287e-11
42500000	0.00499898663462902	1.5231256000298149e-49	2.040309314099705e-64	3.353489918228553e-9	1.770660345190995e-15	2.0199862306256346e-6	-2.434889411756125e-20	1.6495884448482627e-18	2.583289774630998e-12	8.92318460365772e-12	2.602325104268287e-11
42600000	0.00499898663462902	1.5231256000298149e-49	2.040309314099705e-64	3.353489918228553e-9	1.770660345190995e-15	2.0199862306256346e-6	-2.4348838650926387e-20	1.6495884448482627e-18	2.583289774630998e-12	8.92318460365772e-12	2.602325104268287e-11
42700000	0.00499898663462902	1.5231256000298149e-49	2.040309314099705e-64	3.353489918228553e-9	1.770660345190995e-15	2.0199862306256346e-6	-2.4348783184291524e-20	1.6495884448482627e-18	2.583289774630998e-12	8.92318460365772e-12	2.602325104268287e-11
42800000	0.00499898663462902	1.5231256000298149e-49	2.040309314099705e-64	3.353489918228553e-9	1.770660345190995e-15	2.0199862306256346e-6	-2.434872771765666e-20	1.6495884448482627e-18	2.583289774630998e-12	8.92318460365772e-12	2.602325104268287e-11
42900000	0.00499898663462902	1.5231256000298149e-49	2.040309314099705e-64	3.353489918228553e-9	1.770660345190995e-15	2.0199862306256346e-6	-2.4348672251021798e-20	1.6495884448482627e-18	2.583289774630998e-12	8.92318460365772e-12	2.602325104268287e-11
43000000	0.00499898663462902	1.5231256000298149e-49	2.040309314099705e-64	3.353489918228553e-9	1.770660345190995e-15	2.0199862306256346e-6	-2.434861678438693e-20	1.6495884448482627e-18	2.583289774630998e-12	8.92318460365772e-12	2.602325104268287e-11
43100000	0.00499898663462902	1.5231256000298149e-49	2.040309314099705e-64	3.353489918228553e-9	1.770660345190995e-15	2.0199862306256346e-6	-2.4348561317752068e-20	1.6495884448482627e-18	2.583289774630998e-12	8.92318460365772e-12	2.602325104268287e-11
43200000	0.00499898663462902	1.5231256000298149e-49	2.040309314099705e-64	3.353489918228553e-9	1.770660345190995e-15	2.0199862306256346e-6	-2.4348505851117205e-20	1.6495884448482627e-18	2.583289774630998e-12	8.92318460365772e-12	2.602325104268287e-11
43300000	0.00499898663462902	1.523125600029815e-49	2.040309314099705e-64	3.353489918228553e-9	1.770660345190995e-15	2.0199862306256346e-6	-2.4348450384482342e-20	1.6495884448482627e-18	2.583289774630998e-12	8.92318460365772e-12	2.602325104268287e-11
43400000	0.00499898663462902	1.523125600029815e-49	2.040309314099705e-64	3.353489918228553e-9	1.770660345190995e-15	2.0199862306256346e-6	-2.434839491784748e-20	1.6495884448482627e-18	2.583289774630998e-12	8.92318460365772e-12	2.602325104268287e-11
43500000	0.00499898663462902	1.523125600029815e-49	2.040309314099705e-64	3.353489918228553e-9	1.770660345190995e-15	2.0199862306256346e-6	-2.4348339451212616e-20	1.6495884448482627e-18	2.583289774630998e-12	8.92318460365772e-12	2.602325104268287e-11
43600000	0.00499898663462902	1.523125600029815e-49	2.040309314099705e-64	3.353489918228553e-9	1.770660345190995e-15	2.0199862306256346e-6	-2.4348283984577753e-20	1.6495884448482627e-18	2.583289774630998e-12	8.92318460365772e-12	2.602325104268287e-11
43700000	0.00499898663462902	1.523125600029815e-49	2.040309314099705e-64	3.353489918228553e-9	1.770660345190995e-15	2.0199862306256346e-6	-2.434822851794289e-20	1.6495884448482627e-18	2.583289774630998e-12	8.92318460365772e-12	2.602325104268287e-11
43800000	0.00499898663462902	1.523125600029815e-49	2.040309314099705e-64	3.353489918228553e-9	1.770660345190995e-15	2.0199862306256346e-6	-2.4348173051308027e-20	1.6495884448482627e-18	2.583289774630998e-12	8.92318460365772e-12	2.602325104268287e-11
43900000	0.00499898663462902	1.523125600029815e-49	2.040309314099705e-64	3.353489918228553e-9	1.770660345190995e-15	2.0199862306256346e-6	-2.434811758467316e-20	1.6495884448482627e-18	2.583289774630998e-12	8.92318460365772e-12	2.602325104268287e-11
44000000	0.00499898663462902	1.523125600029815e-49	2.040309314099705e-64	3.353489918228553e-9	1.770660345190995e-15	2.0199862306256346e-6	-2.4348062118038298e-20	1.6495884448482627e-18	2.583289774630998e-12	8.92318460365772e-12	2.602325104268287e-11
44100000	0.00499898663462902	1.523125600029815e-49	2.040309314099705e-64	3.353489918228553e-9	1.770660345190995e-15	2.0199862306256346e-6	-2.4348006651403434e-20	1.6495884448482627e-18	2.583289774630998e-12	8.92318460365772e-12	2.602325104268287e-11
44200000	0.00499898663462902	1.523125600029815e-49	2.040309314099705e-64	3.353489918228553e-9	1.770660345190995e-15	2.0199862306256346e-6	-2.434795118476857e-20	1.6495884448482627e-18	2.583289774630998e-12	8.92318460365772e-12	2.602325104268287e-11
44300000	0.00499898663462902	1.523125600029815e-49	2.040309314099705e-64	3.353489918228553e-9	1.770660345190995e-15	2.0199862306256346e-6	-2.4347895718133708e-20	1.6495884448482627e-18	2.583289774630998e-12	8.92318460365772e-12	2.602325104268287e-11
44400000	0.00499898663462902	1.523125600029815e-49	2.040309314099705e-64	3.353489918228553e-9	1.770660345190995e-15	2.0199862306256346e-6	-2.4347840251498845e-20	1.6495884448482627e-18	2.583289774630998e-12	8.92318460365772e-12	2.602325104268287e-11
44500000	0.00499898663462902	1.523125600029815e-49	2.040309314099705e-64	3.353489918228553e-9	1.770660345190995e-15	2.0199862306256346e-6	-2.4347784784863982e-20	1.6495884448482627e-18	2.583289774630998e-12	8.92318460365772e-12	2.602325104268287e-11
44600000	0.00499898663462902	1.523125600029815e-49	2.040309314099705e-64	3.353489918228553e-9	1.770660345190995e-15	2.0199862306256346e-6	-2.434772931822912e-20	1.6495884448482627e-18	2.583289774630998e-12	8.92318460365772e-12	2.602325104268287e-11
44700000	0.00499898663462902	1.523125600029815e-49	2.040309314099705e-64	3.353489918228553e-9	1.770660345190995e-15	2.0199862306256346e-6	-2.4347673851594253e-20	1.6495884448482627e-18	2.583289774630998e-12	8.92318460365772e-12	2.602325104268287e-11
44800000	0.00499898663462902	1.523125600029815e-49	2.040309314099705e-64	3.353489918228553e-9	1.770660345190995e-15	2.0199862306256346e-6	-2.434761838495939e-20	1.6495884448482627e-18	2.583289774630998e-12	8.92318460365772e-12	2.602325104268287e-11
44900000	0.00499898663462902	1.523125600029815e-49	2.040309314099705e-64	3.353489918228553e-9	1.770660345190995e-15	2.0199862306256346e-6	-2.4347562918324527e-20	1.6495884448482627e-18	2.583289774630998e-12	8.92318460365772e-12	2.602325104268287e-11
45000000	0.00499898663462902	1.523125600029815e-49	2.040309314099705e-64	3.353489918228553e-9	1.770660345190995e-15	2.0199862306256346e-6	-2.4347507451689664e-20	1.6495884448482627e-18	2.583289774630998e-12	8.92318460365772e-12	2.602325104268287e-11
45100000	0.00499898663462902	1.523125600029815e-49	2.040309314099705e-64	3.353489918228553e-9	1.770660345190995e-15	2.0199862306256346e-6	-2.43474519850548e-20	1.6495884448482627e-18	2.583289774630998e-12	8.92318460365772e-12	2.602325104268287e-11
45200000	0.00499898663462902	1.523125600029815e-49	2.040309314099705e-64	3.353489918228553e-9	1.770660345190995e-15	2.0199862306256346e-6	-2.4347396518419937e-20	1.6495884448482627e-18	2.583289774630998e-12	8.92318460365772e-12	2.602325104268287e-11
45300000	0.00499898663462902	1.523125600029815e-49	2.040309314099705e-64	3.353489918228553e-9	1.770660345190995e-15	2.0199862306256346e-6	-2.4347341051785074e-20	1.6495884448482627e-18	2.583289774630998e-12	8.92318460365772e-12	2.602325104268287e-11
45400000	0.00499898663462902	1.523125600029815e-49	2.040309314099705e-64	3.353489918228553e-9	1.770660345190995e-15	2.0199862306256346e-6	-2.434728558515021e-20	1.6495884448482627e-18	2.583289774630998e-12	8.92318460365772e-12	2.602325104268287e-11
45500000	0.00499898663462902	1.523125600029815e-49	2.040309314099705e-64	3.353489918228553e-9	1.770660345190995e-15	2.0199862306256346e-6	-2.4347230118515348e-20	1.6495884448482627e-18	2.583289774630998e-12	8.92318460365772e-12	2.602325104268287e-11
45600000	0.00499898663462902	1.5231256000298153e-49	2.040309314099705e-64	3.353489918228553e-9	1.770660345190995e-15	2.0199862306256346e-6	-2.4347174651880482e-20	1.6495884448482627e-18	2.583289774630998e-12	8.92318460365772e-12	2.602325104268287e-11
45700000	0.00499898663462902	1.5231256000298153e-49	2.040309314099705e-64	3.353489918228553e-9	1.770660345190995e-15	2.0199862306256346e-6	-2.434711918524562e-20	1.6495884448482627e-18	2.583289774630998e-12	8.92318460365772e-12	2.602325104268287e-11
45800000	0.00499898663462902	1.5231256000298153e-49	2.040309314099705e-64	3.353489918228553e-9	1.770660345190995e-15	2.0199862306256346e-6	-2.4347063718610756e-20	1.6495884448482627e-18	2.583289774630998e-12	8.92318460365772e-12	2.602325104268287e-11
45900000	0.00499898663462902	1.5231256000298153e-49	2.040309314099705e-64	3.353489918228553e-9	1.770660345190995e-15	2.0199862306256346e-6	-2.4347008251975893e-20	1.6495884448482627e-18	2.583289774630998e-12	8.92318460365772e-12	2.602325104268287e-11
46000000	0.00499898663462902	1.5231256000298153e-49	2.040309314099705e-64	3.353489918228553e-9	1.770660345190995e-15	2.0199862306256346e-6	-2.434695278534103e-20	1.6495884448482627e-18	2.583289774630998e-12	8.92318460365772e-12	2.602325104268287e-11
46100000	0.00499898663462902	1.5231256000298153e-49	2.040309314099705e-64	3.353489918228553e-9	1.770660345190995e-15	2.0199862306256346e-6	-2.4346897318706167e-20	1.6495884448482627e-18	2.583289774630998e-12	8.92318460365772e-12	2.602325104268287e-11
46200000	0.00499898663462902	1.5231256000298153e-49	2.040309314099705e-64	3.353489918228553e-9	1.770660345190995e-15	2.0199862306256346e-6	-2.4346841852071304e-20	1.6495884448482627e-18	2.583289774630998e-12	8.92318460365772e-12	2.602325104268287e-11
46300000	0.00499898663462902	1.5231256000298153e-49	2.040309314099705e-64	3.353489918228553e-9	1.770660345190995e-15	2.0199862306256346e-6	-2.434678638543644e-20	1.6495884448482627e-18	2.583289774630998e-12	8.92318460365772e-12	2.602325104268287e-11
46400000	0.00499898663462902	1.5231256000298153e-49	2.040309314099705e-64	3.353489918228553e-9	1.770660345190995e-15	2.0199862306256346e-6	-2.4346730918801574e-20	1.6495884448482627e-18	2.583289774630998e-12	8.92318460365772e-12	2.602325104268287e-11
46500000	0.00499898663462902	1.5231256000298153e-49	2.040309314099705e-64	3.353489918228553e-9	1.770660345190995e-15	2.0199862306256346e-6	-2.434667545216671e-20	1.6495884448482627e-18	2.583289774630998e-12	8.92318460365772e-12	2.602325104268287e-11
46600000	0.00499898663462902	1.5231256000298153e-49	2.040309314099705e-64	3.353489918228553e-9	1.770660345190995e-15	2.0199862306256346e-6	-2.4346619985531848e-20	1.6495884448482627e-18	2.583289774630998e-12	8.92318460365772e-12	2.602325104268287e-11
46700000	0.00499898663462902	1.5231256000298153e-49	2.040309314099705e-64	3.353489918228553e-9	1.770660345190995e-15	2.0199862306256346e-6	-2.4346564518896985e-20	1.6495884448482627e-18	2.583289774630998e-12	8.92318460365772e-12	2.602325104268287e-11
46800000	0.00499898663462902	1.5231256000298153e-49	2.040309314099705e-64	3.353489918228553e-9	1.770660345190995e-15	2.0199862306256346e-6	-2.4346509052262122e-20	1.6495884448482627e-18	2.583289774630998e-12	8.92318460365772e-12	2.602325104268287e-11
46900000	0.00499898663462902	1.5231256000298153e-49	2.040309314099705e-64	3.353489918228553e-9	1.770660345190995e-15	2.0199862306256346e-6	-2.434645358562726e-20	1.6495884448482627e-18	2.583289774630998e-12	8.92318460365772e-12	2.602325104268287e-11
47000000	0.00499898663462902	1.5231256000298153e-49	2.040309314099705e-64	3.353489918228553e-9	1.770660345190995e-15	2.0199862306256346e-6	-2.4346398118992396e-20	1.6495884448482627e-18	2.583289774630998e-12	8.92318460365772e-12	2.602325104268287e-11
47100000	0.00499898663462902	1.5231256000298153e-49	2.040309314099705e-64	3.353489918228553e-9	1.770660345190995e-15	2.0199862306256346e-6	-2.4346342652357533e-20	1.6495884448482627e-18	2.583289774630998e-12	8.92318460365772e-12	2.602325104268287e-11
47200000	0.00499898663462902	1.5231256000298153e-49	2.040309314099705e-64	3.353489918228553e-9	1.770660345190995e-15	2.0199862306256346e-6	-2.4346287185722667e-20	1.6495884448482627e-18	2.583289774630998e-12	8.92318460365772e-12	2.602325104268287e-11
47300000	0.00499898663462902	1.5231256000298153e-49	2.040309314099705e-64	3.353489918228553e-9	1.770660345190995e-15	2.0199862306256346e-6	-2.4346231719087804e-20	1.6495884448482627e-18	2.583289774630998e-12	8.92318460365772e-12	2.602325104268287e-11
47400000	0.00499898663462902	1.5231256000298153e-49	2.040309314099705e-64	3.353489918228553e-9	1.770660345190995e-15	2.0199862306256346e-6	-2.434617625245294e-20	1.6495884448482627e-18	2.583289774630998e-12	8.92318460365772e-12	2.602325104268287e-11
47500000	0.00499898663462902	1.5231256000298153e-49	2.040309314099705e-64	3.353489918228553e-9	1.770660345190995e-15	2.0199862306256346e-6	-2.4346120785818077e-20	1.6495884448482627e-18	2.583289774630998e-12	8.92318460365772e-12	2.602325104268287e-11
47600000	0.00499898663462902	1.5231256000298153e-49	2.040309314099705e-64	3.353489918228553e-9	1.770660345190995e-15	2.0199862306256346e-6	-2.4346065319183214e-20	1.6495884448482627e-18	2.583289774630998e-12	8.92318460365772e-12	2.602325104268287e-11
47700000	0.00499898663462902	1.5231256000298153e-49	2.040309314099705e-64	3.353489918228553e-9	1.770660345190995e-15	2.0199862306256346e-6	-2.434600985254835e-20	1.6495884448482627e-18	2.583289774630998e-12	8.92318460365772e-12	2.602325104268287e-11
47800000	0.00499898663462902	1.5231256000298153e-49	2.040309314099705e-64	3.353489918228553e-9	1.770660345190995e-15	2.0199862306256346e-6	-2.4345954385913488e-20	1.6495884448482627e-18	2.583289774630998e-12	8.92318460365772e-12	2.602325104268287e-11
47900000	0.00499898663462902	1.5231256000298153e-49	2.040309314099705e-64	3.353489918228553e-9	1.770660345190995e-15	2.0199862306256346e-6	-2.4345898919278625e-20	1.6495884448482627e-18	2.583289774630998e-12	8.92318460365772e-12	2.602325104268287e-11
48000000	0.00499898663462902	1.5231256000298153e-49	2.040309314099705e-64	3.353489918228553e-9	1.770660345190995e-15	2.0199862306256346e-6	-2.4345843452643762e-20	1.6495884448482627e-18	2.583289774630998e-12	8.92318460365772e-12	2.602325104268287e-11
48100000	0.00499898663462902	1.5231256000298153e-49	2.040309314099705e-64	3.353489918228553e-9	1.770660345190995e-15	2.0199862306256346e-6	-2.4345787986008896e-20	1.6495884448482627e-18	2.583289774630998e-12	8.92318460365772e-12	2.602325104268287e-11
48200000	0.00499898663462902	1.5231256000298153e-49	2.040309314099705e-64	3.353489918228553e-9	1.770660345190995e-15	2.0199862306256346e-6	-2.4345732519374033e-20	1.6495884448482627e-18	2.583289774630998e-12	8.92318460365772e-12	2.602325104268287e-11
48300000	0.00499898663462902	1.5231256000298153e-49	2.040309314099705e-64	3.353489918228553e-9	1.770660345190995e-15	2.0199862306256346e-6	-2.434567705273917e-20	1.6495884448482627e-18	2.583289774630998e-12	8.92318460365772e-12	2.602325104268287e-11
48400000	0.00499898663462902	1.5231256000298153e-49	2.040309314099705e-64	3.353489918228553e-9	1.770660345190995e-15	2.0199862306256346e-6	-2.4345621586104306e-20	1.6495884448482627e-18	2.583289774630998e-12	8.92318460365772e-12	2.602325104268287e-11
48500000	0.00499898663462902	1.5231256000298153e-49	2.040309314099705e-64	3.353489918228553e-9	1.770660345190995e-15	2.0199862306256346e-6	-2.4345566119469443e-20	1.6495884448482627e-18	2.583289774630998e-12	8.92318460365772e-12	2.602325104268287e-11
48600000	0.00499898663462902	1.5231256000298153e-49	2.040309314099705e-64	3.353489918228553e-9	1.770660345190995e-15	2.0199862306256346e-6	-2.434551065283458e-20	1.6495884448482627e-18	2.583289774630998e-12	8.92318460365772e-12	2.602325104268287e-11
48700000	0.00499898663462902	1.5231256000298153e-49	2.040309314099705e-64	3.353489918228553e-9	1.770660345190995e-15	2.0199862306256346e-6	-2.4345455186199717e-20	1.6495884448482627e-18	2.583289774630998e-12	8.92318460365772e-12	2.602325104268287e-11
48800000	0.00499898663462902	1.5231256000298153e-49	2.040309314099705e-64	3.353489918228553e-9	1.770660345190995e-15	2.0199862306256346e-6	-2.4345399719564854e-20	1.6495884448482627e-18	2.583289774630998e-12	8.92318460365772e-12	2.602325104268287e-11
48900000	0.00499898663462902	1.5231256000298153e-49	2.040309314099705e-64	3.353489918228553e-9	1.770660345190995e-15	2.0199862306256346e-6	-2.4345344252929988e-20	1.6495884448482627e-18	2.583289774630998e-12	8.92318460365772e-12	2.602325104268287e-11
49000000	0.00499898663462902	1.5231256000298153e-49	2.040309314099705e-64	3.353489918228553e-9	1.770660345190995e-15	2.0199862306256346e-6	-2.4345288786295125e-20	1.6495884448482627e-18	2.583289774630998e-12	8.92318460365772e-12	2.602325104268287e-11
49100000	0.00499898663462902	1.5231256000298153e-49	2.040309314099705e-64	3.353489918228553e-9	1.770660345190995e-15	2.0199862306256346e-6	-2.4345233319660262e-20	1.6495884448482625e-18	2.583289774630998e-12	8.92318460365772e-12	2.602325104268287e-11
49200000	0.00499898663462902	1.5231256000298153e-49	2.0403093140997052e-64	3.353489918228553e-9	1.770660345190995e-15	2.0199862306256346e-6	-2.43451778530254e-20	1.6495884448482625e-18	2.583289774630998e-12	8.92318460365772e-12	2.602325104268287e-11
49300000	0.00499898663462902	1.5231256000298153e-49	2.0403093140997052e-64	3.353489918228553e-9	1.770660345190995e-15	2.0199862306256346e-6	-2.4345122386390536e-20	1.6495884448482625e-18	2.583289774630998e-12	8.92318460365772e-12	2.602325104268287e-11
49400000	0.00499898663462902	1.5231256000298153e-49	2.0403093140997052e-64	3.353489918228553e-9	1.770660345190995e-15	2.0199862306256346e-6	-2.4345066919755673e-20	1.6495884448482625e-18	2.583289774630998e-12	8.92318460365772e-12	2.602325104268287e-11
49500000	0.00499898663462902	1.5231256000298153e-49	2.0403093140997052e-64	3.353489918228553e-9	1.770660345190995e-15	2.0199862306256346e-6	-2.434501145312081e-20	1.6495884448482625e-18	2.583289774630998e-12	8.92318460365772e-12	2.602325104268287e-11
49600000	0.00499898663462902	1.5231256000298153e-49	2.0403093140997052e-64	3.353489918228553e-9	1.770660345190995e-15	2.0199862306256346e-6	-2.4344955986485946e-20	1.6495884448482625e-18	2.583289774630998e-12	8.92318460365772e-12	2.602325104268287e-11
49700000	0.00499898663462902	1.5231256000298153e-49	2.0403093140997052e-64	3.353489918228553e-9	1.770660345190995e-15	2.0199862306256346e-6	-2.434490051985108e-20	1.6495884448482625e-18	2.583289774630998e-12	8.92318460365772e-12	2.602325104268287e-11
49800000	0.00499898663462902	1.5231256000298153e-49	2.0403093140997052e-64	3.353489918228553e-9	1.770660345190995e-15	2.0199862306256346e-6	-2.4344845053216217e-20	1.6495884448482625e-18	2.583289774630998e-12	8.92318460365772e-12	2.602325104268287e-11
49900000	0.00499898663462902	1.5231256000298153e-49	2.0403093140997052e-64	3.353489918228553e-9	1.770660345190995e-15	2.0199862306256346e-6	-2.4344789586581354e-20	1.6495884448482625e-18	2.583289774630998e-12	8.92318460365772e-12	2.602325104268287e-11
50000000	0.00499898663462902	1.5231256000298153e-49	2.0403093140997052e-64	3.353489918228553e-9	1.770660345190995e-15	2.0199862306256346e-6	-2.434473411994649e-20	1.6495884448482625e-18	2.583289774630998e-12	8.92318460365772e-12	2.602325104268287e-11
50100000	0.00499898663462902	1.5231256000298153e-49	2.0403093140997052e-64	3.353489918228553e-9	1.770660345190995e-15	2.0199862306256346e-6	-2.4344678653311628e-20	1.6495884448482625e-18	2.583289774630998e-12	8.92318460365772e-12	2.602325104268287e-11
50200000	0.00499898663462902	1.5231256000298153e-49	2.0403093140997052e-64	3.353489918228553e-9	1.770660345190995e-15	2.0199862306256346e-6	-2.4344623186676765e-20	1.6495884448482625e-18	2.583289774630998e-12	8.92318460365772e-12	2.602325104268287e-11
50300000	0.00499898663462902	1.5231256000298153e-49	2.0403093140997052e-64	3.353489918228553e-9	1.770660345190995e-15	2.0199862306256346e-6	-2.4344567720041902e-20	1.6495884448482625e-18	2.5832897746309985e-12	8.92318460365772e-12	2.602325104268287e-11
50400000	0.00499898663462902	1.5231256000298153e-49	2.0403093140997052e-64	3.353489918228553e-9	1.770660345190995e-15	2.0199862306256346e-6	-2.434451225340704e-20	1.6495884448482625e-18	2.5832897746309985e-12	8.92318460365772e-12	2.602325104268287e-11
50500000	0.00499898663462902	1.5231256000298153e-49	2.0403093140997052e-64	3.353489918228553e-9	1.770660345190995e-15	2.0199862306256346e-6	-2.4344456786772173e-20	1.6495884448482625e-18	2.5832897746309985e-12	8.923184603657718e-12	2.602325104268287e-11
50600000	0.00499898663462902	1.5231256000298155e-49	2.0403093140997052e-64	3.353489918228553e-9	1.770660345190995e-15	2.0199862306256346e-6	-2.434440132013731e-20	1.6495884448482625e-18	2.5832897746309985e-12	8.923184603657718e-12	2.602325104268287e-11
50700000	0.00499898663462902	1.5231256000298155e-49	2.0403093140997052e-64	3.353489918228553e-9	1.770660345190995e-15	2.0199862306256346e-6	-2.4344345853502446e-20	1.6495884448482625e-18	2.5832897746309985e-12	8.923184603657718e-12	2.602325104268287e-11
50800000	0.00499898663462902	1.5231256000298155e-49	2.0403093140997052e-64	3.353489918228553e-9	1.770660345190995e-15	2.0199862306256346e-6	-2.4344290386867583e-20	1.6495884448482625e-18	2.5832897746309985e-12	8.923184603657718e-12	2.602325104268287e-11
50900000	0.00499898663462902	1.5231256000298155e-49	2.0403093140997052e-64	3.353489918228553e-9	1.770660345190995e-15	2.0199862306256346e-6	-2.434423492023272e-20	1.6495884448482625e-18	2.5832897746309985e-12	8.923184603657718e-12	2.602325104268287e-11
51000000	0.00499898663462902	1.5231256000298155e-49	2.0403093140997052e-64	3.353489918228553e-9	1.770660345190995e-15	2.0199862306256346e-6	-2.4344179453597857e-20	1.6495884448482625e-18	2.5832897746309985e-12	8.923184603657718e-12	2.602325104268287e-11
51100000	0.00499898663462902	1.5231256000298155e-49	2.0403093140997052e-64	3.353489918228553e-9	1.770660345190995e-15	2.0199862306256346e-6	-2.4344123986962994e-20	1.6495884448482625e-18	2.5832897746309985e-12	8.923184603657718e-12	2.602325104268287e-11
51200000	0.00499898663462902	1.5231256000298155e-49	2.0403093140997052e-64	3.353489918228553e-9	1.770660345190995e-15	2.0199862306256346e-6	-2.434406852032813e-20	1.6495884448482625e-18	2.5832897746309985e-12	8.923184603657718e-12	2.602325104268287e-11
51300000	0.00499898663462902	1.5231256000298155e-49	2.0403093140997052e-64	3.353489918228553e-9	1.770660345190995e-15	2.0199862306256346e-6	-2.4344013053693268e-20	1.6495884448482625e-18	2.5832897746309985e-12	8.923184603657718e-12	2.602325104268287e-11
51400000	0.00499898663462902	1.5231256000298155e-49	2.0403093140997052e-64	3.353489918228553e-9	1.770660345190995e-15	2.0199862306256346e-6	-2.4343957587058402e-20	1.6495884448482625e-18	2.5832897746309985e-12	8.923184603657718e-12	2.602325104268287e-11
51500000	0.00499898663462902	1.5231256000298155e-49	2.0403093140997052e-64	3.353489918228553e-9	1.770660345190995e-15	2.0199862306256346e-6	-2.434390212042354e-20	1.6495884448482625e-18	2.5832897746309985e-12	8.923184603657718e-12	2.602325104268287e-11
51600000	0.00499898663462902	1.5231256000298155e-49	2.0403093140997052e-64	3.353489918228553e-9	1.770660345190995e-15	2.0199862306256346e-6	-2.4343846653788676e-20	1.6495884448482625e-18	2.5832897746309985e-12	8.923184603657718e-12	2.602325104268287e-11
51700000	0.00499898663462902	1.5231256000298155e-49	2.0403093140997052e-64	3.353489918228553e-9	1.770660345190995e-15	2.0199862306256346e-6	-2.4343791187153812e-20	1.6495884448482625e-18	2.5832897746309985e-12	8.923184603657718e-12	2.602325104268287e-11
51800000	0.00499898663462902	1.5231256000298155e-49	2.0403093140997052e-64	3.353489918228553e-9	1.770660345190995e-15	2.0199862306256346e-6	-2.434373572051895e-20	1.6495884448482625e-18	2.5832897746309985e-12	8.923184603657718e-12	2.602325104268287e-11
51900000	0.00499898663462902	1.5231256000298155e-49	2.0403093140997052e-64	3.353489918228553e-9	1.770660345190995e-15	2.0199862306256346e-6	-2.4343680253884086e-20	1.6495884448482625e-18	2.5832897746309985e-12	8.923184603657718e-12	2.602325104268287e-11
52000000	0.00499898663462902	1.5231256000298155e-49	2.0403093140997052e-64	3.353489918228553e-9	1.770660345190995e-15	2.0199862306256346e-6	-2.4343624787249223e-20	1.6495884448482625e-18	2.5832897746309985e-12	8.923184603657718e-12	2.602325104268287e-11
52100000	0.00499898663462902	1.5231256000298155e-49	2.0403093140997052e-64	3.353489918228553e-9	1.770660345190995e-15	2.0199862306256346e-6	-2.434356932061436e-20	1.6495884448482625e-18	2.5832897746309985e-12	8.923184603657718e-12	2.602325104268287e-11
52200000	0.00499898663462902	1.5231256000298155e-49	2.0403093140997052e-64	3.353489918228553e-9	1.770660345190995e-15	2.0199862306256346e-6	-2.4343513853979494e-20	1.6495884448482625e-18	2.5832897746309985e-12	8.923184603657718e-12	2.602325104268287e-11
52300000	0.00499898663462902	1.5231256000298155e-49	2.0403093140997052e-64	3.353489918228553e-9	1.770660345190995e-15	2.0199862306256346e-6	-2.434345838734463e-20	1.6495884448482623e-18	2.5832897746309985e-12	8.923184603657718e-12	2.602325104268287e-11
52400000	0.00499898663462902	1.5231256000298155e-49	2.0403093140997052e-64	3.353489918228553e-9	1.770660345190995e-15	2.0199862306256346e-6	-2.4343402920709768e-20	1.6495884448482623e-18	2.5832897746309985e-12	8.923184603657718e-12	2.602325104268287e-11
52500000	0.00499898663462902	1.5231256000298155e-49	2.0403093140997052e-64	3.353489918228553e-9	1.770660345190995e-15	2.0199862306256346e-6	-2.4343347454074905e-20	1.6495884448482623e-18	2.5832897746309985e-12	8.923184603657718e-12	2.602325104268287e-11
52600000	0.00499898663462902	1.5231256000298155e-49	2.0403093140997052e-64	3.353489918228553e-9	1.770660345190995e-15	2.0199862306256346e-6	-2.4343291987440042e-20	1.6495884448482623e-18	2.5832897746309985e-12	8.923184603657718e-12	2.602325104268287e-11
52700000	0.00499898663462902	1.5231256000298155e-49	2.0403093140997052e-64	3.353489918228553e-9	1.770660345190995e-15	2.0199862306256346e-6	-2.434323652080518e-20	1.6495884448482623e-18	2.5832897746309985e-12	8.923184603657718e-12	2.602325104268287e-11
52800000	0.00499898663462902	1.5231256000298155e-49	2.0403093140997052e-64	3.353489918228553e-9	1.770660345190995e-15	2.0199862306256346e-6	-2.4343181054170315e-20	1.6495884448482623e-18	2.5832897746309985e-12	8.923184603657718e-12	2.602325104268287e-11
52900000	0.00499898663462902	1.5231256000298155e-49	2.0403093140997052e-64	3.353489918228553e-9	1.770660345190995e-15	2.0199862306256346e-6	-2.4343125587535452e-20	1.6495884448482623e-18	2.5832897746309985e-12	8.923184603657718e-12	2.602325104268287e-11
53000000	0.00499898663462902	1.5231256000298155e-49	2.0403093140997052e-64	3.353489918228553e-9	1.770660345190995e-15	2.0199862306256346e-6	-2.4343070120900586e-20	1.6495884448482623e-18	2.5832897746309985e-12	8.923184603657718e-12	2.602325104268287e-11
53100000	0.00499898663462902	1.5231256000298155e-49	2.0403093140997052e-64	3.353489918228553e-9	1.770660345190995e-15	2.0199862306256346e-6	-2.4343014654265723e-20	1.6495884448482623e-18	2.5832897746309985e-12	8.923184603657718e-12	2.602325104268287e-11
53200000	0.00499898663462902	1.5231256000298155e-49	2.0403093140997052e-64	3.353489918228553e-9	1.770660345190995e-15	2.0199862306256346e-6	-2.434295918763086e-20	1.6495884448482623e-18	2.5832897746309985e-12	8.923184603657718e-12	2.602325104268287e-11
53300000	0.00499898663462902	1.5231256000298155e-49	2.0403093140997052e-64	3.353489918228553e-9	1.770660345190995e-15	2.0199862306256346e-6	-2.4342903720995997e-20	1.6495884448482623e-18	2.5832897746309985e-12	8.923184603657718e-12	2.602325104268287e-11
53400000	0.00499898663462902	1.5231256000298155e-49	2.0403093140997052e-64	3.353489918228553e-9	1.770660345190995e-15	2.0199862306256346e-6	-2.4342848254361134e-20	1.6495884448482623e-18	2.5832897746309985e-12	8.923184603657718e-12	2.602325104268287e-11
53500000	0.00499898663462902	1.5231256000298155e-49	2.0403093140997052e-64	3.353489918228553e-9	1.770660345190995e-15	2.0199862306256346e-6	-2.434279278772627e-20	1.6495884448482623e-18	2.5832897746309985e-12	8.923184603657718e-12	2.602325104268287e-11
53600000	0.00499898663462902	1.5231256000298155e-49	2.0403093140997052e-64	3.353489918228553e-9	1.770660345190995e-15	2.0199862306256346e-6	-2.4342737321091408e-20	1.6495884448482623e-18	2.5832897746309985e-12	8.923184603657718e-12	2.602325104268287e-11
53700000	0.00499898663462902	1.5231256000298155e-49	2.0403093140997052e-64	3.353489918228553e-9	1.770660345190995e-15	2.0199862306256346e-6	-2.4342681854456545e-20	1.6495884448482623e-18	2.5832897746309985e-12	8.923184603657718e-12	2.602325104268287e-11
53800000	0.00499898663462902	1.5231256000298155e-49	2.0403093140997052e-64	3.353489918228553e-9	1.770660345190995e-15	2.0199862306256346e-6	-2.4342626387821682e-20	1.6495884448482623e-18	2.5832897746309985e-12	8.923184603657718e-12	2.602325104268287e-11
53900000	0.00499898663462902	1.5231256000298155e-49	2.0403093140997052e-64	3.353489918228553e-9	1.770660345190995e-15	2.0199862306256346e-6	-2.4342570921186815e-20	1.6495884448482623e-18	2.5832897746309985e-12	8.923184603657718e-12	2.602325104268287e-11
54000000	0.00499898663462902	1.5231256000298155e-49	2.0403093140997052e-64	3.353489918228553e-9	1.770660345190995e-15	2.0199862306256346e-6	-2.4342515454551952e-20	1.6495884448482623e-18	2.5832897746309985e-12	8.923184603657718e-12	2.602325104268287e-11
54100000	0.00499898663462902	1.5231256000298155e-49	2.0403093140997052e-64	3.353489918228553e-9	1.770660345190995e-15	2.0199862306256346e-6	-2.434245998791709e-20	1.6495884448482623e-18	2.5832897746309985e-12	8.923184603657718e-12	2.602325104268287e-11
54200000	0.00499898663462902	1.5231256000298155e-49	2.0403093140997052e-64	3.353489918228553e-9	1.770660345190995e-15	2.0199862306256346e-6	-2.4342404521282226e-20	1.6495884448482623e-18	2.5832897746309985e-12	8.923184603657718e-12	2.602325104268287e-11
54300000	0.00499898663462902	1.5231256000298155e-49	2.0403093140997052e-64	3.353489918228553e-9	1.770660345190995e-15	2.0199862306256346e-6	-2.4342349054647363e-20	1.6495884448482623e-18	2.5832897746309985e-12	8.923184603657718e-12	2.602325104268287e-11
54400000	0.00499898663462902	1.5231256000298155e-49	2.0403093140997052e-64	3.353489918228553e-9	1.770660345190995e-15	2.0199862306256346e-6	-2.43422935880125e-20	1.6495884448482623e-18	2.5832897746309985e-12	8.923184603657718e-12	2.602325104268287e-11
54500000	0.00499898663462902	1.5231256000298155e-49	2.0403093140997052e-64	3.353489918228553e-9	1.770660345190995e-15	2.0199862306256346e-6	-2.4342238121377637e-20	1.6495884448482623e-18	2.5832897746309985e-12	8.923184603657718e-12	2.602325104268287e-11
54600000	0.00499898663462902	1.5231256000298155e-49	2.0403093140997052e-64	3.353489918228553e-9	1.770660345190995e-15	2.0199862306256346e-6	-2.4342182654742774e-20	1.6495884448482623e-18	2.5832897746309985e-12	8.923184603657718e-12	2.602325104268287e-11
54700000	0.00499898663462902	1.5231256000298155e-49	2.0403093140997052e-64	3.353489918228553e-9	1.770660345190995e-15	2.0199862306256346e-6	-2.4342127188107908e-20	1.6495884448482623e-18	2.5832897746309985e-12	8.923184603657718e-12	2.602325104268287e-11
54800000	0.00499898663462902	1.5231256000298155e-49	2.0403093140997052e-64	3.353489918228553e-9	1.770660345190995e-15	2.0199862306256346e-6	-2.4342071721473045e-20	1.6495884448482623e-18	2.5832897746309985e-12	8.923184603657718e-12	2.602325104268287e-11
54900000	0.00499898663462902	1.5231256000298155e-49	2.0403093140997052e-64	3.353489918228553e-9	1.770660345190995e-15	2.0199862306256346e-6	-2.4342016254838182e-20	1.6495884448482623e-18	2.5832897746309985e-12	8.923184603657718e-12	2.602325104268287e-11
55000000	0.00499898663462902	1.5231256000298155e-49	2.0403093140997052e-64	3.353489918228553e-9	1.770660345190995e-15	2.0199862306256346e-6	-2.4341960788203318e-20	1.6495884448482623e-18	2.5832897746309985e-12	8.923184603657718e-12	2.602325104268287e-11
55100000	0.00499898663462902	1.5231256000298155e-49	2.0403093140997052e-64	3.353489918228553e-9	1.770660345190995e-15	2.0199862306256346e-6	-2.4341905321568455e-20	1.6495884448482623e-18	2.5832897746309985e-12	8.923184603657718e-12	2.602325104268287e-11
55200000	0.00499898663462902	1.5231256000298155e-49	2.0403093140997052e-64	3.353489918228553e-9	1.770660345190995e-15	2.0199862306256346e-6	-2.4341849854933592e-20	1.6495884448482623e-18	2.5832897746309985e-12	8.923184603657718e-12	2.602325104268287e-11
55300000	0.00499898663462902	1.5231256000298155e-49	2.0403093140997052e-64	3.353489918228553e-9	1.770660345190995e-15	2.0199862306256346e-6	-2.434179438829873e-20	1.6495884448482623e-18	2.5832897746309985e-12	8.923184603657718e-12	2.602325104268287e-11
55400000	0.00499898663462902	1.5231256000298155e-49	2.0403093140997052e-64	3.353489918228553e-9	1.770660345190995e-15	2.0199862306256346e-6	-2.4341738921663866e-20	1.6495884448482623e-18	2.5832897746309985e-12	8.923184603657718e-12	2.602325104268287e-11
55500000	0.00499898663462902	1.5231256000298155e-49	2.0403093140997052e-64	3.353489918228553e-9	1.770660345190995e-15	2.0199862306256346e-6	-2.4341683455029003e-20	1.6495884448482623e-18	2.5832897746309985e-12	8.923184603657718e-12	2.602325104268287e-11
55600000	0.00499898663462902	1.5231256000298155e-49	2.0403093140997052e-64	3.353489918228553e-9	1.770660345190995e-15	2.0199862306256346e-6	-2.4341627988394137e-20	1.6495884448482623e-18	2.5832897746309985e-12	8.923184603657718e-12	2.602325104268287e-11
55700000	0.00499898663462902	1.5231256000298155e-49	2.0403093140997052e-64	3.353489918228553e-9	1.770660345190995e-15	2.0199862306256346e-6	-2.4341572521759274e-20	1.6495884448482623e-18	2.5832897746309985e-12	8.923184603657718e-12	2.602325104268287e-11
55800000	0.00499898663462902	1.5231256000298155e-49	2.0403093140997052e-64	3.353489918228553e-9	1.770660345190995e-15	2.0199862306256346e-6	-2.434151705512441e-20	1.6495884448482623e-18	2.5832897746309985e-12	8.923184603657718e-12	2.602325104268287e-11
55900000	0.00499898663462902	1.5231256000298155e-49	2.0403093140997052e-64	3.353489918228553e-9	1.770660345190995e-15	2.0199862306256346e-6	-2.4341461588489548e-20	1.6495884448482623e-18	2.5832897746309985e-12	8.923184603657718e-12	2.602325104268287e-11
56000000	0.00499898663462902	1.5231256000298155e-49	2.0403093140997052e-64	3.353489918228553e-9	1.770660345190995e-15	2.0199862306256346e-6	-2.4341406121854685e-20	1.6495884448482623e-18	2.5832897746309985e-12	8.923184603657718e-12	2.602325104268287e-11
56100000	0.00499898663462902	1.5231256000298155e-49	2.0403093140997052e-64	3.353489918228553e-9	1.770660345190995e-15	2.0199862306256346e-6	-2.434135065521982e-20	1.6495884448482623e-18	2.5832897746309985e-12	8.923184603657718e-12	2.602325104268287e-11
56200000	0.00499898663462902	1.5231256000298155e-49	2.0403093140997052e-64	3.353489918228553e-9	1.770660345190995e-15	2.0199862306256346e-6	-2.4341295188584958e-20	1.6495884448482623e-18	2.5832897746309985e-12	8.923184603657718e-12	2.602325104268287e-11
56300000	0.00499898663462902	1.5231256000298155e-49	2.0403093140997052e-64	3.353489918228553e-9	1.770660345190995e-15	2.0199862306256346e-6	-2.4341239721950095e-20	1.6495884448482623e-18	2.5832897746309985e-12	8.923184603657718e-12	2.602325104268287e-11
56400000	0.00499898663462902	1.5231256000298155e-49	2.0403093140997052e-64	3.353489918228553e-9	1.770660345190995e-15	2.0199862306256346e-6	-2.434118425531523e-20	1.6495884448482623e-18	2.5832897746309985e-12	8.923184603657718e-12	2.602325104268287e-11
56500000	0.00499898663462902	1.5231256000298155e-49	2.0403093140997052e-64	3.353489918228553e-9	1.770660345190995e-15	2.0199862306256346e-6	-2.4341128788680366e-20	1.6495884448482623e-18	2.5832897746309985e-12	8.923184603657718e-12	2.602325104268287e-11
56600000	0.00499898663462902	1.5231256000298155e-49	2.0403093140997052e-64	3.353489918228553e-9	1.770660345190995e-15	2.0199862306256346e-6	-2.4341073322045503e-20	1.6495884448482623e-18	2.5832897746309985e-12	8.923184603657718e-12	2.602325104268287e-11
56700000	0.00499898663462902	1.5231256000298155e-49	2.0403093140997052e-64	3.353489918228553e-9	1.770660345190995e-15	2.0199862306256346e-6	-2.434101785541064e-20	1.6495884448482623e-18	2.5832897746309985e-12	8.923184603657718e-12	2.602325104268287e-11
56800000	0.00499898663462902	1.5231256000298155e-49	2.0403093140997052e-64	3.353489918228553e-9	1.770660345190995e-15	2.0199862306256346e-6	-2.4340962388775777e-20	1.6495884448482623e-18	2.5832897746309985e-12	8.923184603657718e-12	2.602325104268287e-11
56900000	0.00499898663462902	1.5231256000298155e-49	2.0403093140997052e-64	3.353489918228553e-9	1.770660345190995e-15	2.0199862306256346e-6	-2.4340906922140914e-20	1.6495884448482623e-18	2.5832897746309985e-12	8.923184603657718e-12	2.602325104268287e-11
57000000	0.00499898663462902	1.5231256000298155e-49	2.0403093140997052e-64	3.353489918228553e-9	1.770660345190995e-15	2.0199862306256346e-6	-2.434085145550605e-20	1.6495884448482623e-18	2.5832897746309985e-12	8.923184603657718e-12	2.602325104268287e-11
57100000	0.00499898663462902	1.5231256000298155e-49	2.0403093140997052e-64	3.353489918228553e-9	1.770660345190995e-15	2.0199862306256346e-6	-2.4340795988871187e-20	1.6495884448482623e-18	2.5832897746309985e-12	8.923184603657718e-12	2.602325104268287e-11
57200000	0.00499898663462902	1.5231256000298155e-49	2.0403093140997052e-64	3.353489918228553e-9	1.770660345190995e-15	2.0199862306256346e-6	-2.434074052223632e-20	1.6495884448482623e-18	2.5832897746309985e-12	8.923184603657718e-12	2.602325104268287e-11
57300000	0.00499898663462902	1.5231256000298155e-49	2.0403093140997052e-64	3.353489918228553e-9	1.770660345190995e-15	2.0199862306256346e-6	-2.4340685055601458e-20	1.6495884448482623e-18	2.5832897746309985e-12	8.923184603657718e-12	2.602325104268287e-11
57400000	0.00499898663462902	1.5231256000298155e-49	2.0403093140997052e-64	3.353489918228553e-9	1.770660345190995e-15	2.0199862306256346e-6	-2.4340629588966595e-20	1.6495884448482623e-18	2.5832897746309985e-12	8.923184603657718e-12	2.602325104268287e-11
57500000	0.00499898663462902	1.5231256000298153e-49	2.0403093140997052e-64	3.353489918228553e-9	1.770660345190995e-15	2.0199862306256346e-6	-2.4340574122331732e-20	1.6495884448482623e-18	2.5832897746309985e-12	8.923184603657718e-12	2.602325104268287e-11
57600000	0.00499898663462902	1.5231256000298153e-49	2.0403093140997052e-64	3.353489918228553e-9	1.770660345190995e-15	2.0199862306256346e-6	-2.434051865569687e-20	1.6495884448482623e-18	2.5832897746309985e-12	8.923184603657718e-12	2.602325104268287e-11
57700000	0.00499898663462902	1.5231256000298153e-49	2.0403093140997052e-64	3.353489918228553e-9	1.770660345190995e-15	2.0199862306256346e-6	-2.4340463189062006e-20	1.6495884448482623e-18	2.5832897746309985e-12	8.923184603657718e-12	2.602325104268287e-11
57800000	0.00499898663462902	1.5231256000298153e-49	2.0403093140997052e-64	3.353489918228553e-9	1.770660345190995e-15	2.0199862306256346e-6	-2.4340407722427143e-20	1.6495884448482623e-18	2.5832897746309985e-12	8.923184603657718e-12	2.602325104268287e-11
57900000	0.00499898663462902	1.5231256000298153e-49	2.0403093140997052e-64	3.353489918228553e-9	1.770660345190995e-15	2.0199862306256346e-6	-2.434035225579228e-20	1.6495884448482623e-18	2.5832897746309985e-12	8.923184603657718e-12	2.602325104268287e-11
58000000	0.00499898663462902	1.5231256000298153e-49	2.0403093140997052e-64	3.353489918228553e-9	1.770660345190995e-15	2.0199862306256346e-6	-2.4340296789157417e-20	1.6495884448482623e-18	2.5832897746309985e-12	8.923184603657718e-12	2.602325104268287e-11
58100000	0.00499898663462902	1.5231256000298153e-49	2.0403093140997052e-64	3.353489918228553e-9	1.770660345190995e-15	2.0199862306256346e-6	-2.434024132252255e-20	1.6495884448482623e-18	2.5832897746309985e-12	8.923184603657718e-12	2.602325104268287e-11
58200000	0.00499898663462902	1.5231256000298153e-49	2.0403093140997052e-64	3.353489918228553e-9	1.770660345190995e-15	2.0199862306256346e-6	-2.4340185855887687e-20	1.6495884448482623e-18	2.5832897746309985e-12	8.923184603657718e-12	2.602325104268287e-11
58300000	0.00499898663462902	1.5231256000298153e-49	2.0403093140997052e-64	3.353489918228553e-9	1.770660345190995e-15	2.0199862306256346e-6	-2.4340130389252824e-20	1.6495884448482623e-18	2.5832897746309985e-12	8.923184603657718e-12	2.602325104268287e-11
58400000	0.00499898663462902	1.5231256000298153e-49	2.0403093140997052e-64	3.353489918228553e-9	1.770660345190995e-15	2.0199862306256346e-6	-2.434007492261796e-20	1.6495884448482623e-18	2.5832897746309985e-12	8.923184603657718e-12	2.602325104268287e-11
58500000	0.00499898663462902	1.5231256000298153e-49	2.0403093140997052e-64	3.353489918228553e-9	1.770660345190995e-15	2.0199862306256346e-6	-2.4340019455983098e-20	1.6495884448482623e-18	2.5832897746309985e-12	8.923184603657718e-12	2.602325104268287e-11
58600000	0.00499898663462902	1.5231256000298153e-49	2.0403093140997052e-64	3.353489918228553e-9	1.770660345190995e-15	2.0199862306256346e-6	-2.4339963989348235e-20	1.6495884448482623e-18	2.5832897746309985e-12	8.923184603657718e-12	2.602325104268287e-11
58700000	0.00499898663462902	1.5231256000298153e-49	2.040309314099705e-64	3.353489918228553e-9	1.770660345190995e-15	2.0199862306256346e-6	-2.4339908522713372e-20	1.6495884448482623e-18	2.5832897746309985e-12	8.923184603657718e-12	2.602325104268287e-11
58800000	0.00499898663462902	1.5231256000298153e-49	2.040309314099705e-64	3.353489918228553e-9	1.770660345190995e-15	2.0199862306256346e-6	-2.433985305607851e-20	1.6495884448482623e-18	2.5832897746309985e-12	8.923184603657718e-12	2.602325104268287e-11
58900000	0.00499898663462902	1.5231256000298153e-49	2.040309314099705e-64	3.353489918228553e-9	1.770660345190995e-15	2.0199862306256346e-6	-2.4339797589443643e-20	1.6495884448482623e-18	2.5832897746309985e-12	8.923184603657718e-12	2.602325104268287e-11
59000000	0.00499898663462902	1.5231256000298153e-49	2.040309314099705e-64	3.353489918228553e-9	1.770660345190995e-15	2.0199862306256346e-6	-2.433974212280878e-20	1.6495884448482623e-18	2.5832897746309985e-12	8.923184603657718e-12	2.602325104268287e-11
59100000	0.00499898663462902	1.5231256000298153e-49	2.040309314099705e-64	3.353489918228553e-9	1.770660345190995e-15	2.0199862306256346e-6	-2.4339686656173917e-20	1.6495884448482623e-18	2.5832897746309985e-12	8.923184603657718e-12	2.602325104268287e-11
59200000	0.00499898663462902	1.5231256000298153e-49	2.040309314099705e-64	3.353489918228553e-9	1.770660345190995e-15	2.0199862306256346e-6	-2.4339631189539054e-20	1.6495884448482623e-18	2.5832897746309985e-12	8.923184603657718e-12	2.602325104268287e-11
59300000	0.00499898663462902	1.5231256000298153e-49	2.040309314099705e-64	3.353489918228553e-9	1.770660345190995e-15	2.0199862306256346e-6	-2.433957572290419e-20	1.6495884448482623e-18	2.5832897746309985e-12	8.923184603657718e-12	2.602325104268287e-11
59400000	0.00499898663462902	1.5231256000298153e-49	2.040309314099705e-64	3.353489918228553e-9	1.770660345190995e-15	2.0199862306256346e-6	-2.4339520256269327e-20	1.6495884448482623e-18	2.5832897746309985e-12	8.923184603657718e-12	2.602325104268287e-11
59500000	0.00499898663462902	1.5231256000298153e-49	2.040309314099705e-64	3.353489918228553e-9	1.770660345190995e-15	2.0199862306256346e-6	-2.4339464789634464e-20	1.6495884448482623e-18	2.5832897746309985e-12	8.923184603657718e-12	2.602325104268287e-11
59600000	0.00499898663462902	1.523125600029815e-49	2.040309314099705e-64	3.353489918228553e-9	1.770660345190995e-15	2.0199862306256346e-6	-2.43394093229996e-20	1.6495884448482623e-18	2.5832897746309985e-12	8.923184603657718e-12	2.602325104268287e-11
59700000	0.00499898663462902	1.523125600029815e-49	2.040309314099705e-64	3.353489918228553e-9	1.770660345190995e-15	2.0199862306256346e-6	-2.4339353856364735e-20	1.6495884448482623e-18	2.5832897746309985e-12	8.923184603657718e-12	2.602325104268287e-11
59800000	0.00499898663462902	1.523125600029815e-49	2.040309314099705e-64	3.353489918228553e-9	1.770660345190995e-15	2.0199862306256346e-6	-2.4339298389729872e-20	1.6495884448482623e-18	2.5832897746309985e-12	8.923184603657718e-12	2.602325104268287e-11
59900000	0.00499898663462902	1.523125600029815e-49	2.040309314099705e-64	3.353489918228553e-9	1.770660345190995e-15	2.0199862306256346e-6	-2.433924292309501e-20	1.6495884448482623e-18	2.5832897746309985e-12	8.923184603657718e-12	2.602325104268287e-11
60000000	0.00499898663462902	1.523125600029815e-49	2.040309314099705e-64	3.353489918228553e-9	1.7706603451909949e-15	2.0199862306256346e-6	-2.4339187456460146e-20	1.6495884448482623e-18	2.5832897746309985e-12	8.923184603657718e-12	2.602325104268287e-11
60100000	0.00499898663462902	1.523125600029815e-49	2.040309314099705e-64	3.3534899182285532e-9	1.7706603451909949e-15	2.0199862306256346e-6	-2.4339131989825283e-20	1.6495884448482623e-18	2.5832897746309985e-12	8.923184603657718e-12	2.602325104268287e-11
60200000	0.00499898663462902	1.523125600029815e-49	2.040309314099705e-64	3.3534899182285532e-9	1.7706603451909949e-15	2.0199862306256346e-6	-2.433907652319042e-20	1.6495884448482623e-18	2.5832897746309985e-12	8.923184603657718e-12	2.602325104268287e-11
60300000	0.00499898663462902	1.523125600029815e-49	2.040309314099705e-64	3.3534899182285532e-9	1.7706603451909949e-15	2.0199862306256346e-6	-2.4339021056555557e-20	1.6495884448482623e-18	2.5832897746309985e-12	8.923184603657718e-12	2.602325104268287e-11
60400000	0.00499898663462902	1.523125600029815e-49	2.040309314099705e-64	3.3534899182285532e-9	1.7706603451909949e-15	2.0199862306256346e-6	-2.4338965589920693e-20	1.6495884448482623e-18	2.5832897746309985e-12	8.923184603657718e-12	2.602325104268287e-11
60500000	0.00499898663462902	1.523125600029815e-49	2.040309314099705e-64	3.3534899182285532e-9	1.7706603451909949e-15	2.0199862306256346e-6	-2.4338910123285827e-20	1.6495884448482623e-18	2.5832897746309985e-12	8.923184603657718e-12	2.602325104268287e-11
60600000	0.00499898663462902	1.523125600029815e-49	2.040309314099705e-64	3.3534899182285532e-9	1.7706603451909949e-15	2.0199862306256346e-6	-2.4338854656650964e-20	1.6495884448482623e-18	2.5832897746309985e-12	8.92318460365772e-12	2.602325104268287e-11
60700000	0.00499898663462902	1.523125600029815e-49	2.040309314099705e-64	3.3534899182285532e-9	1.7706603451909949e-15	2.0199862306256346e-6	-2.43387991900161e-20	1.6495884448482623e-18	2.5832897746309985e-12	8.92318460365772e-12	2.602325104268287e-11
60800000	0.00499898663462902	1.523125600029815e-49	2.040309314099705e-64	3.3534899182285532e-9	1.7706603451909949e-15	2.0199862306256346e-6	-2.4338743723381238e-20	1.6495884448482623e-18	2.583289774630998e-12	8.92318460365772e-12	2.602325104268287e-11
60900000	0.00499898663462902	1.523125600029815e-49	2.040309314099705e-64	3.3534899182285532e-9	1.7706603451909949e-15	2.0199862306256346e-6	-2.4338688256746375e-20	1.6495884448482623e-18	2.583289774630998e-12	8.92318460365772e-12	2.602325104268287e-11
61000000	0.00499898663462902	1.523125600029815e-49	2.040309314099705e-64	3.3534899182285532e-9	1.7706603451909949e-15	2.0199862306256346e-6	-2.4338632790111512e-20	1.6495884448482623e-18	2.583289774630998e-12	8.92318460365772e-12	2.602325104268287e-11
61100000	0.00499898663462902	1.523125600029815e-49	2.040309314099705e-64	3.3534899182285532e-9	1.7706603451909949e-15	2.0199862306256346e-6	-2.433857732347665e-20	1.6495884448482623e-18	2.583289774630998e-12	8.92318460365772e-12	2.602325104268287e-11
61200000	0.00499898663462902	1.523125600029815e-49	2.040309314099705e-64	3.3534899182285532e-9	1.7706603451909949e-15	2.0199862306256346e-6	-2.4338521856841786e-20	1.6495884448482623e-18	2.583289774630998e-12	8.92318460365772e-12	2.602325104268287e-11
61300000	0.00499898663462902	1.5231256000298149e-49	2.040309314099705e-64	3.3534899182285532e-9	1.7706603451909949e-15	2.0199862306256346e-6	-2.4338466390206923e-20	1.6495884448482623e-18	2.583289774630998e-12	8.92318460365772e-12	2.602325104268287e-11
61400000	0.00499898663462902	1.5231256000298149e-49	2.040309314099705e-64	3.3534899182285532e-9	1.7706603451909949e-15	2.0199862306256346e-6	-2.4338410923572057e-20	1.6495884448482625e-18	2.583289774630998e-12	8.92318460365772e-12	2.602325104268287e-11
61500000	0.00499898663462902	1.5231256000298149e-49	2.040309314099705e-64	3.3534899182285532e-9	1.7706603451909949e-15	2.0199862306256346e-6	-2.4338355456937193e-20	1.6495884448482625e-18	2.583289774630998e-12	8.92318460365772e-12	2.602325104268287e-11
61600000	0.00499898663462902	1.5231256000298149e-49	2.040309314099705e-64	3.3534899182285532e-9	1.7706603451909949e-15	2.0199862306256346e-6	-2.433829999030233e-20	1.6495884448482625e-18	2.583289774630998e-12	8.92318460365772e-12	2.602325104268287e-11
61700000	0.00499898663462902	1.5231256000298149e-49	2.040309314099705e-64	3.3534899182285532e-9	1.7706603451909949e-15	2.0199862306256346e-6	-2.4338244523667467e-20	1.6495884448482625e-18	2.583289774630998e-12	8.92318460365772e-12	2.602325104268287e-11
61800000	0.00499898663462902	1.5231256000298149e-49	2.040309314099705e-64	3.3534899182285532e-9	1.7706603451909949e-15	2.0199862306256346e-6	-2.4338189057032604e-20	1.6495884448482625e-18	2.583289774630998e-12	8.92318460365772e-12	2.602325104268287e-11
61900000	0.00499898663462902	1.5231256000298149e-49	2.040309314099705e-64	3.3534899182285532e-9	1.7706603451909949e-15	2.0199862306256346e-6	-2.433813359039774e-20	1.6495884448482625e-18	2.583289774630998e-12	8.92318460365772e-12	2.602325104268287e-11
62000000	0.00499898663462902	1.5231256000298149e-49	2.040309314099705e-64	3.3534899182285532e-9	1.7706603451909949e-15	2.0199862306256346e-6	-2.4338078123762878e-20	1.6495884448482625e-18	2.583289774630998e-12	8.92318460365772e-12	2.602325104268287e-11
62100000	0.00499898663462902	1.5231256000298149e-49	2.040309314099705e-64	3.3534899182285532e-9	1.7706603451909949e-15	2.0199862306256346e-6	-2.4338022657128015e-20	1.6495884448482625e-18	2.583289774630998e-12	8.92318460365772e-12	2.602325104268287e-11
62200000	0.00499898663462902	1.5231256000298149e-49	2.0403093140997046e-64	3.3534899182285532e-9	1.7706603451909949e-15	2.0199862306256346e-6	-2.433796719049315e-20	1.6495884448482625e-18	2.583289774630998e-12	8.92318460365772e-12	2.602325104268287e-11
62300000	0.00499898663462902	1.5231256000298149e-49	2.0403093140997046e-64	3.3534899182285532e-9	1.7706603451909949e-15	2.0199862306256346e-6	-2.4337911723858286e-20	1.6495884448482625e-18	2.583289774630998e-12	8.92318460365772e-12	2.602325104268287e-11
62400000	0.00499898663462902	1.5231256000298149e-49	2.0403093140997046e-64	3.3534899182285532e-9	1.7706603451909949e-15	2.0199862306256346e-6	-2.4337856257223423e-20	1.6495884448482625e-18	2.583289774630998e-12	8.92318460365772e-12	2.602325104268287e-11
62500000	0.00499898663462902	1.5231256000298149e-49	2.0403093140997046e-64	3.3534899182285532e-9	1.7706603451909949e-15	2.0199862306256346e-6	-2.433780079058856e-20	1.6495884448482625e-18	2.583289774630998e-12	8.92318460365772e-12	2.602325104268287e-11
62600000	0.00499898663462902	1.5231256000298149e-49	2.0403093140997046e-64	3.3534899182285532e-9	1.7706603451909949e-15	2.0199862306256346e-6	-2.4337745323953696e-20	1.6495884448482625e-18	2.583289774630998e-12	8.92318460365772e-12	2.602325104268287e-11
62700000	0.00499898663462902	1.5231256000298149e-49	2.0403093140997046e-64	3.3534899182285532e-9	1.7706603451909949e-15	2.0199862306256346e-6	-2.4337689857318833e-20	1.6495884448482625e-18	2.583289774630998e-12	8.92318460365772e-12	2.602325104268287e-11
62800000	0.00499898663462902	1.5231256000298149e-49	2.0403093140997046e-64	3.3534899182285532e-9	1.7706603451909949e-15	2.0199862306256346e-6	-2.433763439068397e-20	1.6495884448482625e-18	2.583289774630998e-12	8.92318460365772e-12	2.602325104268287e-11
62900000	0.00499898663462902	1.5231256000298149e-49	2.0403093140997046e-64	3.3534899182285532e-9	1.7706603451909949e-15	2.0199862306256346e-6	-2.4337578924049107e-20	1.6495884448482625e-18	2.583289774630998e-12	8.92318460365772e-12	2.602325104268287e-11
63000000	0.00499898663462902	1.5231256000298149e-49	2.0403093140997046e-64	3.3534899182285532e-9	1.7706603451909949e-15	2.0199862306256346e-6	-2.433752345741424e-20	1.6495884448482625e-18	2.583289774630998e-12	8.92318460365772e-12	2.602325104268287e-11
63100000	0.00499898663462902	1.5231256000298147e-49	2.0403093140997046e-64	3.3534899182285532e-9	1.7706603451909949e-15	2.0199862306256346e-6	-2.4337467990779378e-20	1.6495884448482625e-18	2.583289774630998e-12	8.92318460365772e-12	2.602325104268287e-11
63200000	0.00499898663462902	1.5231256000298147e-49	2.0403093140997046e-64	3.3534899182285532e-9	1.7706603451909949e-15	2.0199862306256346e-6	-2.4337412524144515e-20	1.6495884448482625e-18	2.583289774630998e-12	8.92318460365772e-12	2.602325104268287e-11
63300000	0.00499898663462902	1.5231256000298147e-49	2.0403093140997046e-64	3.3534899182285532e-9	1.7706603451909949e-15	2.0199862306256346e-6	-2.4337357057509652e-20	1.6495884448482625e-18	2.583289774630998e-12	8.92318460365772e-12	2.602325104268287e-11
63400000	0.00499898663462902	1.5231256000298147e-49	2.0403093140997046e-64	3.3534899182285532e-9	1.7706603451909949e-15	2.0199862306256346e-6	-2.433730159087479e-20	1.6495884448482625e-18	2.583289774630998e-12	8.92318460365772e-12	2.602325104268287e-11
63500000	0.00499898663462902	1.5231256000298147e-49	2.0403093140997046e-64	3.3534899182285532e-9	1.7706603451909949e-15	2.0199862306256346e-6	-2.4337246124239926e-20	1.6495884448482625e-18	2.583289774630998e-12	8.92318460365772e-12	2.602325104268287e-11
63600000	0.00499898663462902	1.5231256000298147e-49	2.0403093140997046e-64	3.3534899182285532e-9	1.7706603451909949e-15	2.0199862306256346e-6	-2.4337190657605063e-20	1.6495884448482625e-18	2.583289774630998e-12	8.92318460365772e-12	2.602325104268287e-11
63700000	0.00499898663462902	1.5231256000298147e-49	2.0403093140997046e-64	3.3534899182285532e-9	1.7706603451909949e-15	2.0199862306256346e-6	-2.43371351909702e-20	1.6495884448482625e-18	2.583289774630998e-12	8.92318460365772e-12	2.602325104268287e-11
63800000	0.00499898663462902	1.5231256000298147e-49	2.0403093140997046e-64	3.3534899182285532e-9	1.7706603451909949e-15	2.0199862306256346e-6	-2.4337079724335336e-20	1.6495884448482625e-18	2.583289774630998e-12	8.92318460365772e-12	2.602325104268287e-11
63900000	0.00499898663462902	1.5231256000298147e-49	2.0403093140997046e-64	3.3534899182285532e-9	1.7706603451909949e-15	2.0199862306256346e-6	-2.433702425770047e-20	1.6495884448482625e-18	2.583289774630998e-12	8.92318460365772e-12	2.602325104268287e-11
64000000	0.00499898663462902	1.5231256000298147e-49	2.0403093140997046e-64	3.3534899182285532e-9	1.7706603451909949e-15	2.0199862306256346e-6	-2.4336968791065607e-20	1.6495884448482625e-18	2.583289774630998e-12	8.92318460365772e-12	2.602325104268287e-11
64100000	0.00499898663462902	1.5231256000298147e-49	2.0403093140997046e-64	3.3534899182285532e-9	1.7706603451909949e-15	2.0199862306256346e-6	-2.4336913324430744e-20	1.6495884448482625e-18	2.583289774630998e-12	8.92318460365772e-12	2.602325104268287e-11
64200000	0.00499898663462902	1.5231256000298147e-49	2.0403093140997046e-64	3.3534899182285532e-9	1.7706603451909949e-15	2.0199862306256346e-6	-2.433685785779588e-20	1.6495884448482625e-18	2.583289774630998e-12	8.92318460365772e-12	2.602325104268287e-11
64300000	0.00499898663462902	1.5231256000298147e-49	2.0403093140997046e-64	3.3534899182285532e-9	1.7706603451909949e-15	2.0199862306256346e-6	-2.4336802391161018e-20	1.6495884448482625e-18	2.583289774630998e-12	8.92318460365772e-12	2.602325104268287e-11
64400000	0.00499898663462902	1.5231256000298147e-49	2.0403093140997046e-64	3.3534899182285532e-9	1.7706603451909949e-15	2.0199862306256346e-6	-2.4336746924526155e-20	1.6495884448482625e-18	2.583289774630998e-12	8.92318460365772e-12	2.602325104268287e-11
64500000	0.00499898663462902	1.5231256000298147e-49	2.0403093140997046e-64	3.3534899182285532e-9	1.7706603451909949e-15	2.0199862306256346e-6	-2.4336691457891292e-20	1.6495884448482625e-18	2.583289774630998e-12	8.92318460365772e-12	2.602325104268287e-11
64600000	0.00499898663462902	1.5231256000298147e-49	2.0403093140997046e-64	3.3534899182285532e-9	1.7706603451909949e-15	2.0199862306256346e-6	-2.433663599125643e-20	1.6495884448482625e-18	2.583289774630998e-12	8.92318460365772e-12	2.602325104268287e-11
64700000	0.00499898663462902	1.5231256000298147e-49	2.0403093140997046e-64	3.3534899182285532e-9	1.7706603451909949e-15	2.0199862306256346e-6	-2.4336580524621562e-20	1.6495884448482625e-18	2.583289774630998e-12	8.92318460365772e-12	2.602325104268287e-11
64800000	0.00499898663462902	1.5231256000298147e-49	2.0403093140997046e-64	3.3534899182285532e-9	1.7706603451909949e-15	2.0199862306256346e-6	-2.43365250579867e-20	1.6495884448482625e-18	2.583289774630998e-12	8.92318460365772e-12	2.602325104268287e-11
64900000	0.00499898663462902	1.5231256000298147e-49	2.0403093140997046e-64	3.3534899182285532e-9	1.7706603451909949e-15	2.0199862306256346e-6	-2.4336469591351836e-20	1.6495884448482625e-18	2.583289774630998e-12	8.92318460365772e-12	2.602325104268287e-11
65000000	0.00499898663462902	1.5231256000298147e-49	2.0403093140997046e-64	3.3534899182285532e-9	1.7706603451909949e-15	2.0199862306256346e-6	-2.4336414124716973e-20	1.6495884448482625e-18	2.583289774630998e-12	8.92318460365772e-12	2.602325104268287e-11
65100000	0.00499898663462902	1.5231256000298147e-49	2.0403093140997046e-64	3.3534899182285532e-9	1.7706603451909949e-15	2.0199862306256346e-6	-2.433635865808211e-20	1.6495884448482625e-18	2.583289774630998e-12	8.92318460365772e-12	2.602325104268287e-11
65200000	0.00499898663462902	1.5231256000298147e-49	2.0403093140997046e-64	3.3534899182285532e-9	1.7706603451909949e-15	2.0199862306256346e-6	-2.4336303191447247e-20	1.6495884448482625e-18	2.583289774630998e-12	8.92318460365772e-12	2.602325104268287e-11
65300000	0.00499898663462902	1.5231256000298147e-49	2.0403093140997046e-64	3.3534899182285532e-9	1.7706603451909949e-15	2.0199862306256346e-6	-2.4336247724812384e-20	1.6495884448482625e-18	2.583289774630998e-12	8.92318460365772e-12	2.602325104268287e-11
65400000	0.00499898663462902	1.5231256000298147e-49	2.0403093140997046e-64	3.3534899182285532e-9	1.7706603451909949e-15	2.0199862306256346e-6	-2.433619225817752e-20	1.6495884448482625e-18	2.583289774630998e-12	8.92318460365772e-12	2.602325104268287e-11
65500000	0.00499898663462902	1.5231256000298147e-49	2.0403093140997046e-64	3.3534899182285532e-9	1.7706603451909949e-15	2.0199862306256346e-6	-2.4336136791542658e-20	1.6495884448482625e-18	2.583289774630998e-12	8.92318460365772e-12	2.602325104268287e-11
65600000	0.00499898663462902	1.5231256000298147e-49	2.0403093140997046e-64	3.3534899182285532e-9	1.7706603451909949e-15	2.0199862306256346e-6	-2.4336081324907792e-20	1.6495884448482625e-18	2.583289774630998e-12	8.92318460365772e-12	2.602325104268287e-11
65700000	0.00499898663462902	1.5231256000298147e-49	2.0403093140997046e-64	3.3534899182285532e-9	1.7706603451909949e-15	2.0199862306256346e-6	-2.433602585827293e-20	1.6495884448482625e-18	2.583289774630998e-12	8.92318460365772e-12	2.602325104268287e-11
65800000	0.00499898663462902	1.5231256000298147e-49	2.0403093140997046e-64	3.3534899182285532e-9	1.7706603451909949e-15	2.0199862306256346e-6	-2.4335970391638065e-20	1.6495884448482625e-18	2.583289774630998e-12	8.92318460365772e-12	2.602325104268287e-11
65900000	0.00499898663462902	1.5231256000298147e-49	2.0403093140997046e-64	3.3534899182285532e-9	1.7706603451909949e-15	2.0199862306256346e-6	-2.4335914925003202e-20	1.6495884448482625e-18	2.583289774630998e-12	8.92318460365772e-12	2.602325104268287e-11
66000000	0.00499898663462902	1.5231256000298147e-49	2.0403093140997046e-64	3.3534899182285532e-9	1.7706603451909949e-15	2.0199862306256346e-6	-2.433585945836834e-20	1.6495884448482625e-18	2.583289774630998e-12	8.92318460365772e-12	2.602325104268287e-11
66100000	0.00499898663462902	1.5231256000298147e-49	2.0403093140997046e-64	3.3534899182285532e-9	1.7706603451909949e-15	2.0199862306256346e-6	-2.4335803991733476e-20	1.6495884448482625e-18	2.583289774630998e-12	8.92318460365772e-12	2.602325104268287e-11
66200000	0.00499898663462902	1.5231256000298147e-49	2.0403093140997046e-64	3.3534899182285532e-9	1.7706603451909949e-15	2.0199862306256346e-6	-2.4335748525098613e-20	1.6495884448482625e-18	2.583289774630998e-12	8.92318460365772e-12	2.602325104268287e-11
66300000	0.00499898663462902	1.5231256000298147e-49	2.0403093140997046e-64	3.3534899182285532e-9	1.7706603451909949e-15	2.0199862306256346e-6	-2.433569305846375e-20	1.6495884448482625e-18	2.583289774630998e-12	8.92318460365772e-12	2.602325104268287e-11
66400000	0.00499898663462902	1.5231256000298147e-49	2.0403093140997046e-64	3.3534899182285532e-9	1.7706603451909949e-15	2.0199862306256346e-6	-2.4335637591828884e-20	1.6495884448482625e-18	2.583289774630998e-12	8.92318460365772e-12	2.602325104268287e-11
66500000	0.00499898663462902	1.5231256000298147e-49	2.0403093140997046e-64	3.3534899182285532e-9	1.7706603451909949e-15	2.0199862306256346e-6	-2.433558212519402e-20	1.6495884448482625e-18	2.583289774630998e-12	8.92318460365772e-12	2.602325104268287e-11
66600000	0.00499898663462902	1.5231256000298147e-49	2.0403093140997046e-64	3.3534899182285532e-9	1.7706603451909949e-15	2.0199862306256346e-6	-2.4335526658559158e-20	1.6495884448482625e-18	2.583289774630998e-12	8.92318460365772e-12	2.602325104268287e-11
66700000	0.00499898663462902	1.5231256000298149e-49	2.0403093140997046e-64	3.3534899182285532e-9	1.7706603451909949e-15	2.0199862306256346e-6	-2.4335471191924295e-20	1.6495884448482625e-18	2.583289774630998e-12	8.92318460365772e-12	2.602325104268287e-11
66800000	0.00499898663462902	1.5231256000298149e-49	2.0403093140997046e-64	3.3534899182285532e-9	1.7706603451909949e-15	2.0199862306256346e-6	-2.4335415725289432e-20	1.6495884448482625e-18	2.583289774630998e-12	8.92318460365772e-12	2.602325104268287e-11
66900000	0.00499898663462902	1.5231256000298149e-49	2.0403093140997046e-64	3.3534899182285532e-9	1.7706603451909949e-15	2.0199862306256346e-6	-2.4335360258654568e-20	1.6495884448482625e-18	2.583289774630998e-12	8.92318460365772e-12	2.602325104268287e-11
67000000	0.00499898663462902	1.5231256000298149e-49	2.0403093140997046e-64	3.3534899182285532e-9	1.7706603451909949e-15	2.0199862306256346e-6	-2.4335304792019705e-20	1.6495884448482625e-18	2.583289774630998e-12	8.92318460365772e-12	2.602325104268287e-11
67100000	0.00499898663462902	1.5231256000298149e-49	2.0403093140997046e-64	3.3534899182285532e-9	1.7706603451909949e-15	2.0199862306256346e-6	-2.4335249325384842e-20	1.6495884448482625e-18	2.583289774630998e-12	8.92318460365772e-12	2.602325104268287e-11
67200000	0.00499898663462902	1.5231256000298149e-49	2.0403093140997046e-64	3.3534899182285532e-9	1.7706603451909949e-15	2.0199862306256346e-6	-2.4335193858749976e-20	1.6495884448482625e-18	2.583289774630998e-12	8.92318460365772e-12	2.602325104268287e-11
67300000	0.00499898663462902	1.5231256000298149e-49	2.0403093140997046e-64	3.3534899182285532e-9	1.7706603451909949e-15	2.0199862306256346e-6	-2.4335138392115113e-20	1.6495884448482625e-18	2.583289774630998e-12	8.92318460365772e-12	2.602325104268287e-11
67400000	0.00499898663462902	1.5231256000298149e-49	2.0403093140997046e-64	3.3534899182285532e-9	1.7706603451909949e-15	2.0199862306256346e-6	-2.433508292548025e-20	1.6495884448482625e-18	2.583289774630998e-12	8.92318460365772e-12	2.602325104268287e-11
67500000	0.00499898663462902	1.5231256000298149e-49	2.0403093140997046e-64	3.3534899182285532e-9	1.7706603451909949e-15	2.0199862306256346e-6	-2.4335027458845387e-20	1.6495884448482625e-18	2.583289774630998e-12	8.92318460365772e-12	2.602325104268287e-11
67600000	0.00499898663462902	1.5231256000298149e-49	2.0403093140997046e-64	3.3534899182285532e-9	1.7706603451909949e-15	2.0199862306256346e-6	-2.4334971992210524e-20	1.6495884448482625e-18	2.583289774630998e-12	8.92318460365772e-12	2.602325104268287e-11
67700000	0.00499898663462902	1.5231256000298149e-49	2.0403093140997046e-64	3.3534899182285532e-9	1.7706603451909949e-15	2.0199862306256346e-6	-2.433491652557566e-20	1.6495884448482625e-18	2.583289774630998e-12	8.92318460365772e-12	2.602325104268287e-11
67800000	0.00499898663462902	1.523125600029815e-49	2.0403093140997046e-64	3.3534899182285532e-9	1.7706603451909949e-15	2.0199862306256346e-6	-2.4334861058940798e-20	1.6495884448482625e-18	2.583289774630998e-12	8.92318460365772e-12	2.602325104268287e-11
67900000	0.00499898663462902	1.523125600029815e-49	2.0403093140997046e-64	3.3534899182285532e-9	1.7706603451909949e-15	2.0199862306256346e-6	-2.4334805592305935e-20	1.6495884448482625e-18	2.583289774630998e-12	8.92318460365772e-12	2.602325104268287e-11
68000000	0.00499898663462902	1.523125600029815e-49	2.0403093140997046e-64	3.3534899182285532e-9	1.7706603451909949e-15	2.0199862306256346e-6	-2.433475012567107e-20	1.6495884448482625e-18	2.583289774630998e-12	8.92318460365772e-12	2.602325104268287e-11
68100000	0.00499898663462902	1.523125600029815e-49	2.0403093140997046e-64	3.3534899182285532e-9	1.7706603451909949e-15	2.0199862306256346e-6	-2.4334694659036205e-20	1.6495884448482625e-18	2.583289774630998e-12	8.92318460365772e-12	2.602325104268287e-11
68200000	0.00499898663462902	1.523125600029815e-49	2.0403093140997046e-64	3.3534899182285532e-9	1.7706603451909949e-15	2.0199862306256346e-6	-2.4334639192401342e-20	1.6495884448482625e-18	2.583289774630998e-12	8.92318460365772e-12	2.602325104268287e-11
68300000	0.00499898663462902	1.523125600029815e-49	2.0403093140997046e-64	3.3534899182285532e-9	1.7706603451909949e-15	2.0199862306256346e-6	-2.433458372576648e-20	1.6495884448482625e-18	2.583289774630998e-12	8.92318460365772e-12	2.602325104268287e-11
68400000	0.00499898663462902	1.523125600029815e-49	2.0403093140997046e-64	3.3534899182285532e-9	1.7706603451909949e-15	2.0199862306256346e-6	-2.4334528259131616e-20	1.6495884448482625e-18	2.583289774630998e-12	8.92318460365772e-12	2.602325104268287e-11
68500000	0.00499898663462902	1.523125600029815e-49	2.0403093140997046e-64	3.3534899182285532e-9	1.7706603451909949e-15	2.0199862306256346e-6	-2.4334472792496753e-20	1.6495884448482625e-18	2.583289774630998e-12	8.92318460365772e-12	2.602325104268287e-11
68600000	0.00499898663462902	1.5231256000298153e-49	2.0403093140997046e-64	3.3534899182285532e-9	1.7706603451909949e-15	2.0199862306256346e-6	-2.433441732586189e-20	1.6495884448482625e-18	2.583289774630998e-12	8.92318460365772e-12	2.602325104268287e-11
68700000	0.00499898663462902	1.5231256000298153e-49	2.0403093140997046e-64	3.3534899182285537e-9	1.7706603451909949e-15	2.0199862306256346e-6	-2.4334361859227027e-20	1.6495884448482625e-18	2.583289774630998e-12	8.92318460365772e-12	2.602325104268287e-11
68800000	0.00499898663462902	1.5231256000298153e-49	2.0403093140997046e-64	3.3534899182285537e-9	1.7706603451909949e-15	2.0199862306256346e-6	-2.4334306392592164e-20	1.6495884448482625e-18	2.583289774630998e-12	8.92318460365772e-12	2.602325104268287e-11
68900000	0.00499898663462902	1.5231256000298153e-49	2.0403093140997046e-64	3.3534899182285537e-9	1.7706603451909949e-15	2.0199862306256346e-6	-2.4334250925957298e-20	1.6495884448482625e-18	2.583289774630998e-12	8.92318460365772e-12	2.602325104268287e-11
69000000	0.00499898663462902	1.5231256000298153e-49	2.040309314099705e-64	3.3534899182285537e-9	1.7706603451909949e-15	2.0199862306256346e-6	-2.4334195459322435e-20	1.6495884448482625e-18	2.583289774630998e-12	8.92318460365772e-12	2.602325104268287e-11
69100000	0.00499898663462902	1.5231256000298153e-49	2.040309314099705e-64	3.3534899182285537e-9	1.7706603451909949e-15	2.0199862306256346e-6	-2.433413999268757e-20	1.6495884448482625e-18	2.583289774630998e-12	8.92318460365772e-12	2.602325104268287e-11
69200000	0.00499898663462902	1.5231256000298153e-49	2.040309314099705e-64	3.3534899182285537e-9	1.7706603451909949e-15	2.0199862306256346e-6	-2.4334084526052708e-20	1.6495884448482625e-18	2.583289774630998e-12	8.92318460365772e-12	2.602325104268287e-11
69300000	0.00499898663462902	1.5231256000298153e-49	2.040309314099705e-64	3.3534899182285537e-9	1.7706603451909949e-15	2.0199862306256346e-6	-2.4334029059417845e-20	1.6495884448482625e-18	2.583289774630998e-12	8.92318460365772e-12	2.602325104268287e-11
69400000	0.00499898663462902	1.5231256000298155e-49	2.040309314099705e-64	3.3534899182285537e-9	1.7706603451909949e-15	2.0199862306256346e-6	-2.4333973592782982e-20	1.6495884448482625e-18	2.583289774630998e-12	8.92318460365772e-12	2.602325104268287e-11
69500000	0.00499898663462902	1.5231256000298155e-49	2.040309314099705e-64	3.3534899182285537e-9	1.7706603451909949e-15	2.0199862306256346e-6	-2.433391812614812e-20	1.6495884448482625e-18	2.583289774630998e-12	8.92318460365772e-12	2.602325104268287e-11
69600000	0.00499898663462902	1.5231256000298155e-49	2.040309314099705e-64	3.3534899182285537e-9	1.7706603451909949e-15	2.0199862306256346e-6	-2.4333862659513256e-20	1.6495884448482625e-18	2.583289774630998e-12	8.92318460365772e-12	2.602325104268287e-11
69700000	0.00499898663462902	1.5231256000298155e-49	2.040309314099705e-64	3.3534899182285537e-9	1.7706603451909949e-15	2.0199862306256346e-6	-2.433380719287839e-20	1.6495884448482625e-18	2.583289774630998e-12	8.92318460365772e-12	2.602325104268287e-11
69800000	0.00499898663462902	1.5231256000298155e-49	2.040309314099705e-64	3.3534899182285537e-9	1.7706603451909949e-15	2.0199862306256346e-6	-2.4333751726243527e-20	1.6495884448482625e-18	2.583289774630998e-12	8.92318460365772e-12	2.602325104268287e-11
69900000	0.00499898663462902	1.5231256000298155e-49	2.040309314099705e-64	3.3534899182285537e-9	1.7706603451909949e-15	2.0199862306256346e-6	-2.4333696259608664e-20	1.6495884448482625e-18	2.583289774630998e-12	8.92318460365772e-12	2.602325104268287e-11
70000000	0.00499898663462902	1.5231256000298155e-49	2.040309314099705e-64	3.3534899182285537e-9	1.7706603451909949e-15	2.0199862306256346e-6	-2.43336407929738e-20	1.6495884448482625e-18	2.583289774630998e-12	8.92318460365772e-12	2.602325104268287e-11
70100000	0.00499898663462902	1.5231256000298156e-49	2.040309314099705e-64	3.3534899182285537e-9	1.7706603451909949e-15	2.0199862306256346e-6	-2.4333585326338938e-20	1.6495884448482625e-18	2.583289774630998e-12	8.92318460365772e-12	2.602325104268287e-11
70200000	0.00499898663462902	1.5231256000298156e-49	2.040309314099705e-64	3.3534899182285537e-9	1.7706603451909949e-15	2.0199862306256346e-6	-2.4333529859704074e-20	1.6495884448482625e-18	2.583289774630998e-12	8.92318460365772e-12	2.602325104268287e-11
70300000	0.00499898663462902	1.5231256000298156e-49	2.040309314099705e-64	3.3534899182285537e-9	1.7706603451909949e-15	2.0199862306256346e-6	-2.433347439306921e-20	1.6495884448482625e-18	2.583289774630998e-12	8.92318460365772e-12	2.602325104268287e-11
70400000	0.00499898663462902	1.5231256000298156e-49	2.040309314099705e-64	3.3534899182285537e-9	1.7706603451909949e-15	2.0199862306256346e-6	-2.4333418926434348e-20	1.6495884448482625e-18	2.583289774630998e-12	8.92318460365772e-12	2.602325104268287e-11
70500000	0.00499898663462902	1.5231256000298156e-49	2.040309314099705e-64	3.3534899182285537e-9	1.7706603451909949e-15	2.0199862306256346e-6	-2.4333363459799482e-20	1.6495884448482625e-18	2.583289774630998e-12	8.92318460365772e-12	2.602325104268287e-11
70600000	0.00499898663462902	1.5231256000298156e-49	2.040309314099705e-64	3.3534899182285537e-9	1.7706603451909949e-15	2.0199862306256346e-6	-2.433330799316462e-20	1.6495884448482625e-18	2.583289774630998e-12	8.92318460365772e-12	2.602325104268287e-11
70700000	0.00499898663462902	1.5231256000298156e-49	2.040309314099705e-64	3.3534899182285537e-9	1.7706603451909949e-15	2.0199862306256346e-6	-2.4333252526529756e-20	1.6495884448482625e-18	2.583289774630998e-12	8.92318460365772e-12	2.602325104268287e-11
70800000	0.00499898663462902	1.5231256000298158e-49	2.040309314099705e-64	3.3534899182285537e-9	1.7706603451909949e-15	2.0199862306256346e-6	-2.4333197059894893e-20	1.6495884448482625e-18	2.583289774630998e-12	8.92318460365772e-12	2.602325104268287e-11
70900000	0.00499898663462902	1.5231256000298158e-49	2.040309314099705e-64	3.3534899182285537e-9	1.7706603451909949e-15	2.0199862306256346e-6	-2.433314159326003e-20	1.6495884448482625e-18	2.583289774630998e-12	8.92318460365772e-12	2.602325104268287e-11
71000000	0.00499898663462902	1.5231256000298158e-49	2.040309314099705e-64	3.3534899182285537e-9	1.7706603451909949e-15	2.0199862306256346e-6	-2.4333086126625167e-20	1.6495884448482625e-18	2.5832897746309985e-12	8.92318460365772e-12	2.602325104268287e-11
71100000	0.00499898663462902	1.5231256000298158e-49	2.040309314099705e-64	3.3534899182285537e-9	1.7706603451909949e-15	2.0199862306256346e-6	-2.4333030659990304e-20	1.6495884448482625e-18	2.5832897746309985e-12	8.92318460365772e-12	2.602325104268287e-11
71200000	0.00499898663462902	1.5231256000298158e-49	2.040309314099705e-64	3.3534899182285537e-9	1.7706603451909949e-15	2.0199862306256346e-6	-2.433297519335544e-20	1.6495884448482625e-18	2.5832897746309985e-12	8.92318460365772e-12	2.602325104268287e-11
71300000	0.00499898663462902	1.5231256000298158e-49	2.040309314099705e-64	3.3534899182285537e-9	1.7706603451909949e-15	2.0199862306256346e-6	-2.4332919726720577e-20	1.6495884448482625e-18	2.5832897746309985e-12	8.92318460365772e-12	2.602325104268287e-11
71400000	0.00499898663462902	1.5231256000298158e-49	2.040309314099705e-64	3.3534899182285537e-9	1.7706603451909949e-15	2.0199862306256346e-6	-2.433286426008571e-20	1.6495884448482625e-18	2.5832897746309985e-12	8.92318460365772e-12	2.602325104268287e-11
71500000	0.00499898663462902	1.523125600029816e-49	2.040309314099705e-64	3.3534899182285537e-9	1.7706603451909949e-15	2.0199862306256346e-6	-2.4332808793450848e-20	1.6495884448482625e-18	2.5832897746309985e-12	8.92318460365772e-12	2.602325104268287e-11
71600000	0.00499898663462902	1.523125600029816e-49	2.040309314099705e-64	3.3534899182285537e-9	1.7706603451909949e-15	2.0199862306256346e-6	-2.4332753326815985e-20	1.6495884448482625e-18	2.5832897746309985e-12	8.92318460365772e-12	2.602325104268287e-11
71700000	0.00499898663462902	1.523125600029816e-49	2.040309314099705e-64	3.3534899182285537e-9	1.7706603451909949e-15	2.0199862306256346e-6	-2.4332697860181122e-20	1.6495884448482625e-18	2.5832897746309985e-12	8.92318460365772e-12	2.602325104268287e-11
71800000	0.00499898663462902	1.523125600029816e-49	2.040309314099705e-64	3.3534899182285537e-9	1.7706603451909949e-15	2.0199862306256346e-6	-2.433264239354626e-20	1.6495884448482625e-18	2.5832897746309985e-12	8.92318460365772e-12	2.602325104268287e-11
71900000	0.00499898663462902	1.523125600029816e-49	2.040309314099705e-64	3.3534899182285537e-9	1.7706603451909949e-15	2.0199862306256346e-6	-2.4332586926911396e-20	1.6495884448482625e-18	2.5832897746309985e-12	8.92318460365772e-12	2.602325104268287e-11
72000000	0.00499898663462902	1.523125600029816e-49	2.040309314099705e-64	3.3534899182285537e-9	1.7706603451909949e-15	2.0199862306256346e-6	-2.4332531460276533e-20	1.6495884448482625e-18	2.5832897746309985e-12	8.92318460365772e-12	2.602325104268287e-11
72100000	0.00499898663462902	1.523125600029816e-49	2.0403093140997052e-64	3.3534899182285537e-9	1.7706603451909949e-15	2.0199862306256346e-6	-2.433247599364167e-20	1.6495884448482625e-18	2.5832897746309985e-12	8.92318460365772e-12	2.602325104268287e-11
72200000	0.00499898663462902	1.5231256000298162e-49	2.0403093140997052e-64	3.3534899182285537e-9	1.7706603451909949e-15	2.0199862306256346e-6	-2.4332420527006804e-20	1.6495884448482625e-18	2.5832897746309985e-12	8.92318460365772e-12	2.602325104268287e-11
72300000	0.00499898663462902	1.5231256000298162e-49	2.0403093140997052e-64	3.3534899182285537e-9	1.7706603451909949e-15	2.0199862306256346e-6	-2.433236506037194e-20	1.6495884448482625e-18	2.5832897746309985e-12	8.92318460365772e-12	2.602325104268287e-11
72400000	0.00499898663462902	1.5231256000298162e-49	2.0403093140997052e-64	3.3534899182285537e-9	1.7706603451909949e-15	2.0199862306256346e-6	-2.4332309593737077e-20	1.6495884448482625e-18	2.5832897746309985e-12	8.92318460365772e-12	2.602325104268287e-11
72500000	0.00499898663462902	1.5231256000298162e-49	2.0403093140997052e-64	3.3534899182285537e-9	1.7706603451909949e-15	2.0199862306256346e-6	-2.4332254127102214e-20	1.6495884448482625e-18	2.5832897746309985e-12	8.92318460365772e-12	2.602325104268287e-11
72600000	0.00499898663462902	1.5231256000298162e-49	2.0403093140997052e-64	3.3534899182285537e-9	1.7706603451909949e-15	2.0199862306256346e-6	-2.433219866046735e-20	1.6495884448482625e-18	2.5832897746309985e-12	8.92318460365772e-12	2.602325104268287e-11
72700000	0.00499898663462902	1.5231256000298162e-49	2.0403093140997052e-64	3.3534899182285537e-9	1.7706603451909949e-15	2.0199862306256346e-6	-2.4332143193832488e-20	1.6495884448482625e-18	2.5832897746309985e-12	8.92318460365772e-12	2.602325104268287e-11
72800000	0.00499898663462902	1.5231256000298162e-49	2.0403093140997052e-64	3.3534899182285537e-9	1.7706603451909949e-15	2.0199862306256346e-6	-2.4332087727197625e-20	1.6495884448482625e-18	2.5832897746309985e-12	8.92318460365772e-12	2.602325104268287e-11
72900000	0.00499898663462902	1.5231256000298164e-49	2.0403093140997052e-64	3.3534899182285537e-9	1.7706603451909949e-15	2.0199862306256346e-6	-2.4332032260562762e-20	1.6495884448482625e-18	2.5832897746309985e-12	8.92318460365772e-12	2.602325104268287e-11
73000000	0.00499898663462902	1.5231256000298164e-49	2.0403093140997052e-64	3.3534899182285537e-9	1.7706603451909949e-15	2.0199862306256346e-6	-2.4331976793927896e-20	1.6495884448482625e-18	2.5832897746309985e-12	8.92318460365772e-12	2.602325104268287e-11
73100000	0.00499898663462902	1.5231256000298164e-49	2.0403093140997052e-64	3.3534899182285537e-9	1.7706603451909949e-15	2.0199862306256346e-6	-2.4331921327293033e-20	1.6495884448482625e-18	2.5832897746309985e-12	8.92318460365772e-12	2.602325104268287e-11
73200000	0.00499898663462902	1.5231256000298164e-49	2.0403093140997052e-64	3.3534899182285537e-9	1.7706603451909949e-15	2.0199862306256346e-6	-2.433186586065817e-20	1.6495884448482625e-18	2.5832897746309985e-12	8.92318460365772e-12	2.602325104268287e-11
73300000	0.00499898663462902	1.5231256000298164e-49	2.0403093140997052e-64	3.3534899182285537e-9	1.7706603451909949e-15	2.0199862306256346e-6	-2.4331810394023307e-20	1.6495884448482625e-18	2.5832897746309985e-12	8.92318460365772e-12	2.602325104268287e-11
73400000	0.00499898663462902	1.5231256000298164e-49	2.0403093140997052e-64	3.3534899182285537e-9	1.7706603451909949e-15	2.0199862306256346e-6	-2.4331754927388444e-20	1.6495884448482625e-18	2.5832897746309985e-12	8.92318460365772e-12	2.602325104268287e-11
73500000	0.00499898663462902	1.5231256000298164e-49	2.0403093140997052e-64	3.3534899182285537e-9	1.7706603451909949e-15	2.0199862306256346e-6	-2.433169946075358e-20	1.6495884448482625e-18	2.5832897746309985e-12	8.92318460365772e-12	2.602325104268287e-11
73600000	0.00499898663462902	1.5231256000298164e-49	2.0403093140997052e-64	3.3534899182285537e-9	1.7706603451909949e-15	2.0199862306256346e-6	-2.4331643994118717e-20	1.6495884448482625e-18	2.5832897746309985e-12	8.92318460365772e-12	2.602325104268287e-11
73700000	0.00499898663462902	1.5231256000298166e-49	2.0403093140997052e-64	3.3534899182285537e-9	1.7706603451909949e-15	2.0199862306256346e-6	-2.4331588527483854e-20	1.6495884448482625e-18	2.5832897746309985e-12	8.92318460365772e-12	2.602325104268287e-11
73800000	0.00499898663462902	1.5231256000298166e-49	2.0403093140997052e-64	3.3534899182285537e-9	1.7706603451909949e-15	2.0199862306256346e-6	-2.433153306084899e-20	1.6495884448482625e-18	2.5832897746309985e-12	8.92318460365772e-12	2.602325104268287e-11
73900000	0.00499898663462902	1.5231256000298166e-49	2.0403093140997052e-64	3.3534899182285537e-9	1.7706603451909949e-15	2.0199862306256346e-6	-2.4331477594214125e-20	1.6495884448482625e-18	2.5832897746309985e-12	8.92318460365772e-12	2.602325104268287e-11
74000000	0.00499898663462902	1.5231256000298166e-49	2.0403093140997052e-64	3.3534899182285537e-9	1.7706603451909949e-15	2.0199862306256346e-6	-2.4331422127579262e-20	1.6495884448482625e-18	2.5832897746309985e-12	8.92318460365772e-12	2.602325104268287e-11
74100000	0.00499898663462902	1.5231256000298166e-49	2.0403093140997052e-64	3.3534899182285537e-9	1.7706603451909949e-15	2.0199862306256346e-6	-2.43313666609444e-20	1.6495884448482625e-18	2.5832897746309985e-12	8.92318460365772e-12	2.602325104268287e-11
74200000	0.00499898663462902	1.5231256000298166e-49	2.0403093140997052e-64	3.3534899182285537e-9	1.7706603451909949e-15	2.0199862306256346e-6	-2.4331311194309536e-20	1.6495884448482625e-18	2.5832897746309985e-12	8.92318460365772e-12	2.602325104268287e-11
74300000	0.00499898663462902	1.5231256000298166e-49	2.0403093140997052e-64	3.3534899182285537e-9	1.7706603451909949e-15	2.0199862306256346e-6	-2.4331255727674673e-20	1.6495884448482625e-18	2.5832897746309985e-12	8.92318460365772e-12	2.602325104268287e-11
74400000	0.00499898663462902	1.5231256000298166e-49	2.0403093140997052e-64	3.3534899182285537e-9	1.7706603451909949e-15	2.0199862306256346e-6	-2.433120026103981e-20	1.6495884448482625e-18	2.5832897746309985e-12	8.92318460365772e-12	2.602325104268287e-11
74500000	0.00499898663462902	1.5231256000298166e-49	2.0403093140997052e-64	3.3534899182285537e-9	1.7706603451909949e-15	2.0199862306256346e-6	-2.4331144794404946e-20	1.6495884448482625e-18	2.5832897746309985e-12	8.92318460365772e-12	2.602325104268287e-11
74600000	0.00499898663462902	1.5231256000298166e-49	2.0403093140997052e-64	3.3534899182285537e-9	1.7706603451909949e-15	2.0199862306256346e-6	-2.4331089327770083e-20	1.6495884448482625e-18	2.5832897746309985e-12	8.92318460365772e-12	2.602325104268287e-11
74700000	0.00499898663462902	1.5231256000298166e-49	2.0403093140997052e-64	3.3534899182285537e-9	1.7706603451909949e-15	2.0199862306256346e-6	-2.4331033861135217e-20	1.6495884448482625e-18	2.5832897746309985e-12	8.92318460365772e-12	2.602325104268287e-11
74800000	0.00499898663462902	1.5231256000298166e-49	2.0403093140997052e-64	3.3534899182285537e-9	1.7706603451909949e-15	2.0199862306256346e-6	-2.4330978394500354e-20	1.6495884448482625e-18	2.5832897746309985e-12	8.92318460365772e-12	2.602325104268287e-11
74900000	0.00499898663462902	1.5231256000298168e-49	2.0403093140997052e-64	3.3534899182285537e-9	1.7706603451909949e-15	2.0199862306256346e-6	-2.433092292786549e-20	1.6495884448482625e-18	2.5832897746309985e-12	8.92318460365772e-12	2.602325104268287e-11
75000000	0.00499898663462902	1.5231256000298168e-49	2.0403093140997052e-64	3.3534899182285537e-9	1.7706603451909949e-15	2.0199862306256346e-6	-2.4330867461230628e-20	1.6495884448482625e-18	2.5832897746309985e-12	8.92318460365772e-12	2.602325104268287e-11
75100000	0.00499898663462902	1.5231256000298168e-49	2.0403093140997052e-64	3.3534899182285537e-9	1.7706603451909949e-15	2.0199862306256346e-6	-2.4330811994595765e-20	1.6495884448482625e-18	2.5832897746309985e-12	8.92318460365772e-12	2.602325104268287e-11
75200000	0.00499898663462902	1.5231256000298168e-49	2.0403093140997052e-64	3.3534899182285537e-9	1.7706603451909949e-15	2.0199862306256346e-6	-2.4330756527960902e-20	1.6495884448482625e-18	2.5832897746309985e-12	8.92318460365772e-12	2.602325104268287e-11
75300000	0.00499898663462902	1.5231256000298168e-49	2.0403093140997052e-64	3.3534899182285537e-9	1.7706603451909949e-15	2.0199862306256346e-6	-2.433070106132604e-20	1.6495884448482625e-18	2.5832897746309985e-12	8.92318460365772e-12	2.602325104268287e-11
75400000	0.00499898663462902	1.5231256000298168e-49	2.0403093140997052e-64	3.3534899182285537e-9	1.7706603451909949e-15	2.0199862306256346e-6	-2.4330645594691176e-20	1.6495884448482625e-18	2.5832897746309985e-12	8.92318460365772e-12	2.602325104268287e-11
75500000	0.00499898663462902	1.5231256000298168e-49	2.0403093140997052e-64	3.3534899182285537e-9	1.7706603451909949e-15	2.0199862306256346e-6	-2.4330590128056313e-20	1.6495884448482625e-18	2.5832897746309985e-12	8.92318460365772e-12	2.602325104268287e-11
75600000	0.00499898663462902	1.5231256000298168e-49	2.0403093140997052e-64	3.3534899182285537e-9	1.7706603451909949e-15	2.0199862306256346e-6	-2.4330534661421446e-20	1.6495884448482625e-18	2.5832897746309985e-12	8.92318460365772e-12	2.602325104268287e-11
75700000	0.00499898663462902	1.5231256000298168e-49	2.0403093140997052e-64	3.3534899182285537e-9	1.7706603451909949e-15	2.0199862306256346e-6	-2.4330479194786583e-20	1.6495884448482625e-18	2.5832897746309985e-12	8.92318460365772e-12	2.602325104268287e-11
75800000	0.00499898663462902	1.5231256000298168e-49	2.0403093140997052e-64	3.3534899182285537e-9	1.7706603451909949e-15	2.0199862306256346e-6	-2.433042372815172e-20	1.6495884448482625e-18	2.5832897746309985e-12	8.92318460365772e-12	2.602325104268287e-11
75900000	0.00499898663462902	1.5231256000298168e-49	2.0403093140997052e-64	3.3534899182285537e-9	1.7706603451909949e-15	2.0199862306256346e-6	-2.4330368261516857e-20	1.6495884448482625e-18	2.5832897746309985e-12	8.92318460365772e-12	2.602325104268287e-11
76000000	0.00499898663462902	1.5231256000298168e-49	2.0403093140997052e-64	3.3534899182285537e-9	1.7706603451909949e-15	2.0199862306256346e-6	-2.4330312794881994e-20	1.6495884448482625e-18	2.5832897746309985e-12	8.92318460365772e-12	2.602325104268287e-11
76100000	0.00499898663462902	1.5231256000298168e-49	2.0403093140997052e-64	3.3534899182285537e-9	1.7706603451909949e-15	2.0199862306256346e-6	-2.433025732824713e-20	1.6495884448482625e-18	2.5832897746309985e-12	8.92318460365772e-12	2.602325104268287e-11
76200000	0.00499898663462902	1.5231256000298168e-49	2.0403093140997052e-64	3.3534899182285537e-9	1.7706603451909949e-15	2.0199862306256346e-6	-2.4330201861612268e-20	1.6495884448482625e-18	2.5832897746309985e-12	8.92318460365772e-12	2.602325104268287e-11
76300000	0.00499898663462902	1.5231256000298168e-49	2.0403093140997052e-64	3.3534899182285537e-9	1.7706603451909949e-15	2.0199862306256346e-6	-2.4330146394977405e-20	1.6495884448482625e-18	2.5832897746309985e-12	8.92318460365772e-12	2.602325104268287e-11
76400000	0.00499898663462902	1.5231256000298168e-49	2.0403093140997052e-64	3.3534899182285537e-9	1.7706603451909949e-15	2.0199862306256346e-6	-2.433009092834254e-20	1.6495884448482625e-18	2.5832897746309985e-12	8.92318460365772e-12	2.602325104268287e-11
76500000	0.00499898663462902	1.5231256000298166e-49	2.0403093140997052e-64	3.3534899182285537e-9	1.7706603451909949e-15	2.0199862306256346e-6	-2.4330035461707676e-20	1.6495884448482625e-18	2.5832897746309985e-12	8.92318460365772e-12	2.602325104268287e-11
76600000	0.00499898663462902	1.5231256000298166e-49	2.0403093140997052e-64	3.3534899182285537e-9	1.7706603451909949e-15	2.0199862306256346e-6	-2.4329979995072813e-20	1.6495884448482625e-18	2.5832897746309985e-12	8.92318460365772e-12	2.602325104268287e-11
76700000	0.00499898663462902	1.5231256000298166e-49	2.0403093140997052e-64	3.3534899182285537e-9	1.7706603451909949e-15	2.0199862306256346e-6	-2.432992452843795e-20	1.6495884448482625e-18	2.5832897746309985e-12	8.92318460365772e-12	2.602325104268287e-11
76800000	0.00499898663462902	1.5231256000298166e-49	2.0403093140997052e-64	3.3534899182285537e-9	1.7706603451909949e-15	2.0199862306256346e-6	-2.4329869061803086e-20	1.6495884448482625e-18	2.5832897746309985e-12	8.92318460365772e-12	2.602325104268287e-11
76900000	0.00499898663462902	1.5231256000298166e-49	2.0403093140997052e-64	3.3534899182285537e-9	1.7706603451909949e-15	2.0199862306256346e-6	-2.4329813595168223e-20	1.6495884448482625e-18	2.5832897746309985e-12	8.92318460365772e-12	2.602325104268287e-11
77000000	0.00499898663462902	1.5231256000298166e-49	2.0403093140997052e-64	3.3534899182285537e-9	1.7706603451909949e-15	2.0199862306256346e-6	-2.432975812853336e-20	1.6495884448482625e-18	2.5832897746309985e-12	8.92318460365772e-12	2.602325104268287e-11
77100000	0.00499898663462902	1.5231256000298166e-49	2.0403093140997052e-64	3.3534899182285537e-9	1.7706603451909949e-15	2.0199862306256346e-6	-2.4329702661898497e-20	1.6495884448482625e-18	2.5832897746309985e-12	8.92318460365772e-12	2.602325104268287e-11
77200000	0.00499898663462902	1.5231256000298166e-49	2.0403093140997052e-64	3.3534899182285537e-9	1.7706603451909949e-15	2.0199862306256346e-6	-2.432964719526363e-20	1.6495884448482625e-18	2.5832897746309985e-12	8.92318460365772e-12	2.602325104268287e-11
77300000	0.00499898663462902	1.5231256000298166e-49	2.0403093140997052e-64	3.3534899182285537e-9	1.7706603451909949e-15	2.0199862306256346e-6	-2.4329591728628768e-20	1.6495884448482625e-18	2.5832897746309985e-12	8.92318460365772e-12	2.602325104268287e-11
77400000	0.00499898663462902	1.5231256000298166e-49	2.0403093140997052e-64	3.3534899182285537e-9	1.7706603451909949e-15	2.0199862306256346e-6	-2.4329536261993905e-20	1.6495884448482625e-18	2.5832897746309985e-12	8.92318460365772e-12	2.602325104268287e-11
77500000	0.00499898663462902	1.5231256000298166e-49	2.0403093140997052e-64	3.3534899182285537e-9	1.7706603451909949e-15	2.0199862306256346e-6	-2.4329480795359042e-20	1.6495884448482625e-18	2.5832897746309985e-12	8.92318460365772e-12	2.602325104268287e-11
77600000	0.00499898663462902	1.5231256000298166e-49	2.0403093140997052e-64	3.3534899182285537e-9	1.7706603451909949e-15	2.0199862306256346e-6	-2.432942532872418e-20	1.6495884448482625e-18	2.5832897746309985e-12	8.92318460365772e-12	2.602325104268287e-11
77700000	0.00499898663462902	1.5231256000298166e-49	2.0403093140997052e-64	3.3534899182285537e-9	1.7706603451909949e-15	2.0199862306256346e-6	-2.4329369862089316e-20	1.6495884448482625e-18	2.5832897746309985e-12	8.92318460365772e-12	2.602325104268287e-11
77800000	0.00499898663462902	1.5231256000298164e-49	2.0403093140997052e-64	3.3534899182285537e-9	1.7706603451909949e-15	2.0199862306256346e-6	-2.4329314395454452e-20	1.6495884448482625e-18	2.5832897746309985e-12	8.92318460365772e-12	2.602325104268287e-11
77900000	0.00499898663462902	1.5231256000298164e-49	2.0403093140997052e-64	3.3534899182285537e-9	1.7706603451909949e-15	2.0199862306256346e-6	-2.432925892881959e-20	1.6495884448482625e-18	2.5832897746309985e-12	8.92318460365772e-12	2.602325104268287e-11
78000000	0.00499898663462902	1.5231256000298164e-49	2.0403093140997052e-64	3.3534899182285537e-9	1.7706603451909949e-15	2.0199862306256346e-6	-2.4329203462184726e-20	1.6495884448482625e-18	2.5832897746309985e-12	8.92318460365772e-12	2.602325104268287e-11
78100000	0.00499898663462902	1.5231256000298164e-49	2.0403093140997052e-64	3.3534899182285537e-9	1.7706603451909949e-15	2.0199862306256346e-6	-2.432914799554986e-20	1.6495884448482625e-18	2.5832897746309985e-12	8.92318460365772e-12	2.602325104268287e-11
78200000	0.00499898663462902	1.5231256000298164e-49	2.0403093140997052e-64	3.3534899182285537e-9	1.7706603451909949e-15	2.0199862306256346e-6	-2.4329092528914997e-20	1.6495884448482625e-18	2.5832897746309985e-12	8.92318460365772e-12	2.602325104268287e-11
78300000	0.00499898663462902	1.5231256000298164e-49	2.0403093140997052e-64	3.3534899182285537e-9	1.7706603451909949e-15	2.0199862306256346e-6	-2.4329037062280134e-20	1.6495884448482625e-18	2.5832897746309985e-12	8.92318460365772e-12	2.602325104268287e-11
78400000	0.00499898663462902	1.5231256000298164e-49	2.0403093140997052e-64	3.3534899182285537e-9	1.7706603451909949e-15	2.0199862306256346e-6	-2.432898159564527e-20	1.6495884448482625e-18	2.5832897746309985e-12	8.92318460365772e-12	2.602325104268287e-11
78500000	0.00499898663462902	1.5231256000298164e-49	2.0403093140997052e-64	3.3534899182285537e-9	1.7706603451909949e-15	2.0199862306256346e-6	-2.4328926129010408e-20	1.6495884448482625e-18	2.5832897746309985e-12	8.92318460365772e-12	2.602325104268287e-11
78600000	0.00499898663462902	1.5231256000298164e-49	2.0403093140997052e-64	3.3534899182285537e-9	1.7706603451909949e-15	2.0199862306256346e-6	-2.4328870662375545e-20	1.6495884448482625e-18	2.5832897746309985e-12	8.92318460365772e-12	2.602325104268287e-11
78700000	0.00499898663462902	1.5231256000298162e-49	2.0403093140997052e-64	3.3534899182285537e-9	1.7706603451909949e-15	2.0199862306256346e-6	-2.4328815195740682e-20	1.6495884448482625e-18	2.5832897746309985e-12	8.92318460365772e-12	2.602325104268287e-11
78800000	0.00499898663462902	1.5231256000298162e-49	2.0403093140997052e-64	3.3534899182285537e-9	1.7706603451909949e-15	2.0199862306256346e-6	-2.432875972910582e-20	1.6495884448482625e-18	2.5832897746309985e-12	8.92318460365772e-12	2.602325104268287e-11
78900000	0.00499898663462902	1.5231256000298162e-49	2.0403093140997052e-64	3.3534899182285537e-9	1.7706603451909949e-15	2.0199862306256346e-6	-2.4328704262470952e-20	1.6495884448482625e-18	2.5832897746309985e-12	8.92318460365772e-12	2.602325104268287e-11
79000000	0.00499898663462902	1.5231256000298162e-49	2.0403093140997052e-64	3.3534899182285537e-9	1.7706603451909949e-15	2.0199862306256346e-6	-2.432864879583609e-20	1.6495884448482625e-18	2.5832897746309985e-12	8.92318460365772e-12	2.602325104268287e-11
79100000	0.00499898663462902	1.5231256000298162e-49	2.0403093140997052e-64	3.3534899182285537e-9	1.7706603451909949e-15	2.0199862306256346e-6	-2.4328593329201226e-20	1.6495884448482625e-18	2.5832897746309985e-12	8.92318460365772e-12	2.602325104268287e-11
79200000	0.00499898663462902	1.5231256000298162e-49	2.0403093140997052e-64	3.3534899182285537e-9	1.7706603451909949e-15	2.0199862306256346e-6	-2.4328537862566363e-20	1.6495884448482625e-18	2.5832897746309985e-12	8.92318460365772e-12	2.602325104268287e-11
79300000	0.00499898663462902	1.5231256000298162e-49	2.040309314099705e-64	3.3534899182285537e-9	1.7706603451909949e-15	2.0199862306256346e-6	-2.43284823959315e-20	1.6495884448482625e-18	2.5832897746309985e-12	8.92318460365772e-12	2.602325104268287e-11
79400000	0.00499898663462902	1.5231256000298162e-49	2.040309314099705e-64	3.3534899182285537e-9	1.7706603451909949e-15	2.0199862306256346e-6	-2.4328426929296637e-20	1.6495884448482625e-18	2.5832897746309985e-12	8.92318460365772e-12	2.602325104268287e-11
79500000	0.00499898663462902	1.523125600029816e-49	2.040309314099705e-64	3.3534899182285537e-9	1.7706603451909949e-15	2.0199862306256346e-6	-2.4328371462661774e-20	1.6495884448482625e-18	2.5832897746309985e-12	8.92318460365772e-12	2.602325104268287e-11
79600000	0.00499898663462902	1.523125600029816e-49	2.040309314099705e-64	3.3534899182285537e-9	1.7706603451909949e-15	2.0199862306256346e-6	-2.432831599602691e-20	1.6495884448482625e-18	2.5832897746309985e-12	8.92318460365772e-12	2.602325104268287e-11
79700000	0.00499898663462902	1.523125600029816e-49	2.040309314099705e-64	3.3534899182285537e-9	1.7706603451909949e-15	2.0199862306256346e-6	-2.4328260529392045e-20	1.6495884448482625e-18	2.5832897746309985e-12	8.92318460365772e-12	2.602325104268287e-11
79800000	0.00499898663462902	1.523125600029816e-49	2.040309314099705e-64	3.3534899182285537e-9	1.7706603451909949e-15	2.0199862306256346e-6	-2.4328205062757182e-20	1.6495884448482625e-18	2.5832897746309985e-12	8.92318460365772e-12	2.602325104268287e-11
79900000	0.00499898663462902	1.523125600029816e-49	2.040309314099705e-64	3.3534899182285537e-9	1.7706603451909949e-15	2.0199862306256346e-6	-2.432814959612232e-20	1.6495884448482625e-18	2.5832897746309985e-12	8.92318460365772e-12	2.602325104268287e-11
80000000	0.00499898663462902	1.523125600029816e-49	2.040309314099705e-64	3.3534899182285537e-9	1.7706603451909949e-15	2.0199862306256346e-6	-2.4328094129487455e-20	1.6495884448482625e-18	2.5832897746309985e-12	8.92318460365772e-12	2.602325104268287e-11
80100000	0.00499898663462902	1.5231256000298158e-49	2.040309314099705e-64	3.3534899182285537e-9	1.7706603451909949e-15	2.0199862306256346e-6	-2.4328038662852592e-20	1.6495884448482625e-18	2.5832897746309985e-12	8.92318460365772e-12	2.602325104268287e-11
80200000	0.00499898663462902	1.5231256000298158e-49	2.040309314099705e-64	3.3534899182285537e-9	1.7706603451909949e-15	2.0199862306256346e-6	-2.432798319621773e-20	1.6495884448482625e-18	2.5832897746309985e-12	8.92318460365772e-12	2.602325104268287e-11
80300000	0.00499898663462902	1.5231256000298158e-49	2.040309314099705e-64	3.3534899182285537e-9	1.7706603451909949e-15	2.0199862306256346e-6	-2.4327927729582866e-20	1.6495884448482625e-18	2.5832897746309985e-12	8.92318460365772e-12	2.602325104268287e-11
80400000	0.00499898663462902	1.5231256000298158e-49	2.040309314099705e-64	3.3534899182285537e-9	1.7706603451909949e-15	2.0199862306256346e-6	-2.4327872262948003e-20	1.6495884448482625e-18	2.5832897746309985e-12	8.92318460365772e-12	2.602325104268287e-11
80500000	0.00499898663462902	1.5231256000298158e-49	2.040309314099705e-64	3.3534899182285537e-9	1.770660345190995e-15	2.0199862306256346e-6	-2.4327816796313137e-20	1.6495884448482625e-18	2.5832897746309985e-12	8.92318460365772e-12	2.602325104268287e-11
80600000	0.00499898663462902	1.5231256000298158e-49	2.040309314099705e-64	3.3534899182285537e-9	1.770660345190995e-15	2.0199862306256346e-6	-2.4327761329678274e-20	1.6495884448482625e-18	2.5832897746309985e-12	8.92318460365772e-12	2.602325104268287e-11
80700000	0.00499898663462902	1.5231256000298158e-49	2.040309314099705e-64	3.3534899182285537e-9	1.770660345190995e-15	2.0199862306256346e-6	-2.432770586304341e-20	1.6495884448482625e-18	2.583289774630998e-12	8.92318460365772e-12	2.602325104268287e-11
80800000	0.00499898663462902	1.5231256000298156e-49	2.040309314099705e-64	3.3534899182285537e-9	1.770660345190995e-15	2.0199862306256346e-6	-2.4327650396408548e-20	1.6495884448482625e-18	2.583289774630998e-12	8.92318460365772e-12	2.602325104268287e-11
80900000	0.00499898663462902	1.5231256000298156e-49	2.040309314099705e-64	3.3534899182285537e-9	1.770660345190995e-15	2.0199862306256346e-6	-2.4327594929773685e-20	1.6495884448482625e-18	2.583289774630998e-12	8.92318460365772e-12	2.602325104268287e-11
81000000	0.00499898663462902	1.5231256000298156e-49	2.040309314099705e-64	3.3534899182285537e-9	1.770660345190995e-15	2.0199862306256346e-6	-2.4327539463138822e-20	1.6495884448482625e-18	2.583289774630998e-12	8.92318460365772e-12	2.602325104268287e-11
81100000	0.00499898663462902	1.5231256000298156e-49	2.040309314099705e-64	3.3534899182285537e-9	1.770660345190995e-15	2.0199862306256346e-6	-2.4327483996503958e-20	1.6495884448482625e-18	2.583289774630998e-12	8.92318460365772e-12	2.602325104268287e-11
81200000	0.00499898663462902	1.5231256000298156e-49	2.040309314099705e-64	3.3534899182285537e-9	1.770660345190995e-15	2.0199862306256346e-6	-2.4327428529869095e-20	1.6495884448482625e-18	2.583289774630998e-12	8.92318460365772e-12	2.602325104268287e-11
81300000	0.00499898663462902	1.5231256000298156e-49	2.040309314099705e-64	3.3534899182285537e-9	1.770660345190995e-15	2.0199862306256346e-6	-2.4327373063234232e-20	1.6495884448482625e-18	2.583289774630998e-12	8.92318460365772e-12	2.602325104268287e-11
81400000	0.00499898663462902	1.5231256000298155e-49	2.040309314099705e-64	3.3534899182285537e-9	1.770660345190995e-15	2.0199862306256346e-6	-2.4327317596599366e-20	1.6495884448482625e-18	2.583289774630998e-12	8.92318460365772e-12	2.602325104268287e-11
81500000	0.00499898663462902	1.5231256000298155e-49	2.040309314099705e-64	3.3534899182285537e-9	1.770660345190995e-15	2.0199862306256346e-6	-2.4327262129964503e-20	1.6495884448482625e-18	2.583289774630998e-12	8.92318460365772e-12	2.602325104268287e-11
81600000	0.00499898663462902	1.5231256000298155e-49	2.040309314099705e-64	3.3534899182285537e-9	1.770660345190995e-15	2.0199862306256346e-6	-2.432720666332964e-20	1.6495884448482625e-18	2.583289774630998e-12	8.92318460365772e-12	2.602325104268287e-11
81700000	0.00499898663462902	1.5231256000298155e-49	2.040309314099705e-64	3.3534899182285537e-9	1.770660345190995e-15	2.0199862306256346e-6	-2.4327151196694777e-20	1.6495884448482625e-18	2.583289774630998e-12	8.92318460365772e-12	2.602325104268287e-11
81800000	0.00499898663462902	1.5231256000298155e-49	2.040309314099705e-64	3.3534899182285537e-9	1.770660345190995e-15	2.0199862306256346e-6	-2.4327095730059914e-20	1.6495884448482625e-18	2.583289774630998e-12	8.92318460365772e-12	2.602325104268287e-11
81900000	0.00499898663462902	1.5231256000298155e-49	2.040309314099705e-64	3.3534899182285537e-9	1.770660345190995e-15	2.0199862306256346e-6	-2.432704026342505e-20	1.6495884448482625e-18	2.583289774630998e-12	8.92318460365772e-12	2.602325104268287e-11
82000000	0.00499898663462902	1.5231256000298155e-49	2.040309314099705e-64	3.3534899182285537e-9	1.770660345190995e-15	2.0199862306256346e-6	-2.4326984796790188e-20	1.6495884448482625e-18	2.583289774630998e-12	8.92318460365772e-12	2.602325104268287e-11
82100000	0.00499898663462902	1.5231256000298153e-49	2.040309314099705e-64	3.3534899182285537e-9	1.770660345190995e-15	2.0199862306256346e-6	-2.4326929330155325e-20	1.6495884448482625e-18	2.583289774630998e-12	8.92318460365772e-12	2.602325104268287e-11
82200000	0.00499898663462902	1.5231256000298153e-49	2.040309314099705e-64	3.3534899182285537e-9	1.770660345190995e-15	2.0199862306256346e-6	-2.4326873863520458e-20	1.6495884448482625e-18	2.583289774630998e-12	8.92318460365772e-12	2.602325104268287e-11
82300000	0.00499898663462902	1.5231256000298153e-49	2.040309314099705e-64	3.3534899182285537e-9	1.770660345190995e-15	2.0199862306256346e-6	-2.4326818396885595e-20	1.6495884448482625e-18	2.583289774630998e-12	8.92318460365772e-12	2.602325104268287e-11
82400000	0.00499898663462902	1.5231256000298153e-49	2.040309314099705e-64	3.3534899182285537e-9	1.770660345190995e-15	2.0199862306256346e-6	-2.4326762930250732e-20	1.6495884448482625e-18	2.583289774630998e-12	8.92318460365772e-12	2.602325104268287e-11
82500000	0.00499898663462902	1.5231256000298153e-49	2.0403093140997046e-64	3.3534899182285537e-9	1.770660345190995e-15	2.0199862306256346e-6	-2.432670746361587e-20	1.6495884448482625e-18	2.583289774630998e-12	8.92318460365772e-12	2.602325104268287e-11
82600000	0.00499898663462902	1.5231256000298153e-49	2.0403093140997046e-64	3.3534899182285537e-9	1.770660345190995e-15	2.0199862306256346e-6	-2.4326651996981006e-20	1.6495884448482625e-18	2.583289774630998e-12	8.92318460365772e-12	2.602325104268287e-11
82700000	0.00499898663462902	1.5231256000298153e-49	2.0403093140997046e-64	3.3534899182285537e-9	1.770660345190995e-15	2.0199862306256346e-6	-2.4326596530346143e-20	1.6495884448482625e-18	2.583289774630998e-12	8.92318460365772e-12	2.602325104268287e-11
82800000	0.00499898663462902	1.5231256000298153e-49	2.0403093140997046e-64	3.3534899182285537e-9	1.770660345190995e-15	2.0199862306256346e-6	-2.432654106371128e-20	1.6495884448482625e-18	2.583289774630998e-12	8.92318460365772e-12	2.602325104268287e-11
82900000	0.00499898663462902	1.523125600029815e-49	2.0403093140997046e-64	3.3534899182285537e-9	1.770660345190995e-15	2.0199862306256346e-6	-2.4326485597076417e-20	1.6495884448482625e-18	2.583289774630998e-12	8.92318460365772e-12	2.602325104268287e-11
83000000	0.00499898663462902	1.523125600029815e-49	2.0403093140997046e-64	3.3534899182285537e-9	1.770660345190995e-15	2.0199862306256346e-6	-2.432643013044155e-20	1.6495884448482625e-18	2.583289774630998e-12	8.92318460365772e-12	2.602325104268287e-11
83100000	0.00499898663462902	1.523125600029815e-49	2.0403093140997046e-64	3.3534899182285537e-9	1.770660345190995e-15	2.0199862306256346e-6	-2.4326374663806688e-20	1.6495884448482625e-18	2.583289774630998e-12	8.92318460365772e-12	2.602325104268287e-11
83200000	0.00499898663462902	1.523125600029815e-49	2.0403093140997046e-64	3.3534899182285537e-9	1.770660345190995e-15	2.0199862306256346e-6	-2.4326319197171824e-20	1.6495884448482625e-18	2.583289774630998e-12	8.92318460365772e-12	2.602325104268287e-11
83300000	0.00499898663462902	1.523125600029815e-49	2.0403093140997046e-64	3.3534899182285537e-9	1.770660345190995e-15	2.0199862306256346e-6	-2.432626373053696e-20	1.6495884448482625e-18	2.583289774630998e-12	8.92318460365772e-12	2.602325104268287e-11
83400000	0.00499898663462902	1.523125600029815e-49	2.0403093140997046e-64	3.3534899182285537e-9	1.770660345190995e-15	2.0199862306256346e-6	-2.4326208263902098e-20	1.6495884448482625e-18	2.583289774630998e-12	8.92318460365772e-12	2.602325104268287e-11
83500000	0.00499898663462902	1.523125600029815e-49	2.0403093140997046e-64	3.3534899182285537e-9	1.770660345190995e-15	2.0199862306256346e-6	-2.4326152797267235e-20	1.6495884448482625e-18	2.583289774630998e-12	8.92318460365772e-12	2.602325104268287e-11
83600000	0.00499898663462902	1.523125600029815e-49	2.0403093140997046e-64	3.3534899182285537e-9	1.770660345190995e-15	2.0199862306256346e-6	-2.4326097330632372e-20	1.6495884448482625e-18	2.583289774630998e-12	8.92318460365772e-12	2.602325104268287e-11
83700000	0.00499898663462902	1.5231256000298149e-49	2.0403093140997046e-64	3.3534899182285537e-9	1.770660345190995e-15	2.0199862306256346e-6	-2.432604186399751e-20	1.6495884448482625e-18	2.583289774630998e-12	8.92318460365772e-12	2.602325104268287e-11
83800000	0.00499898663462902	1.5231256000298149e-49	2.0403093140997046e-64	3.3534899182285537e-9	1.770660345190995e-15	2.0199862306256346e-6	-2.4325986397362646e-20	1.6495884448482625e-18	2.583289774630998e-12	8.92318460365772e-12	2.602325104268287e-11
83900000	0.00499898663462902	1.5231256000298149e-49	2.0403093140997046e-64	3.3534899182285537e-9	1.770660345190995e-15	2.0199862306256346e-6	-2.432593093072778e-20	1.6495884448482625e-18	2.583289774630998e-12	8.92318460365772e-12	2.602325104268287e-11
84000000	0.00499898663462902	1.5231256000298149e-49	2.0403093140997046e-64	3.3534899182285537e-9	1.770660345190995e-15	2.0199862306256346e-6	-2.4325875464092917e-20	1.6495884448482625e-18	2.583289774630998e-12	8.92318460365772e-12	2.602325104268287e-11
84100000	0.00499898663462902	1.5231256000298149e-49	2.0403093140997046e-64	3.3534899182285537e-9	1.770660345190995e-15	2.0199862306256346e-6	-2.4325819997458054e-20	1.6495884448482625e-18	2.583289774630998e-12	8.92318460365772e-12	2.602325104268287e-11
84200000	0.00499898663462902	1.5231256000298149e-49	2.0403093140997046e-64	3.3534899182285537e-9	1.770660345190995e-15	2.0199862306256346e-6	-2.432576453082319e-20	1.6495884448482625e-18	2.583289774630998e-12	8.92318460365772e-12	2.602325104268287e-11
84300000	0.00499898663462902	1.5231256000298149e-49	2.0403093140997046e-64	3.3534899182285537e-9	1.770660345190995e-15	2.0199862306256346e-6	-2.4325709064188327e-20	1.6495884448482625e-18	2.583289774630998e-12	8.92318460365772e-12	2.602325104268287e-11
84400000	0.00499898663462902	1.5231256000298149e-49	2.0403093140997046e-64	3.3534899182285537e-9	1.770660345190995e-15	2.0199862306256346e-6	-2.4325653597553464e-20	1.6495884448482625e-18	2.583289774630998e-12	8.92318460365772e-12	2.602325104268287e-11
84500000	0.00499898663462902	1.5231256000298149e-49	2.0403093140997046e-64	3.3534899182285537e-9	1.770660345190995e-15	2.0199862306256346e-6	-2.43255981309186e-20	1.6495884448482625e-18	2.583289774630998e-12	8.92318460365772e-12	2.602325104268287e-11
84600000	0.00499898663462902	1.5231256000298149e-49	2.0403093140997046e-64	3.3534899182285537e-9	1.770660345190995e-15	2.0199862306256346e-6	-2.4325542664283738e-20	1.6495884448482625e-18	2.583289774630998e-12	8.92318460365772e-12	2.602325104268287e-11
84700000	0.00499898663462902	1.5231256000298149e-49	2.0403093140997046e-64	3.3534899182285537e-9	1.770660345190995e-15	2.0199862306256346e-6	-2.4325487197648872e-20	1.6495884448482625e-18	2.583289774630998e-12	8.92318460365772e-12	2.602325104268287e-11
84800000	0.00499898663462902	1.5231256000298149e-49	2.0403093140997046e-64	3.3534899182285537e-9	1.770660345190995e-15	2.0199862306256346e-6	-2.432543173101401e-20	1.6495884448482625e-18	2.583289774630998e-12	8.92318460365772e-12	2.602325104268287e-11
84900000	0.00499898663462902	1.5231256000298149e-49	2.0403093140997046e-64	3.3534899182285537e-9	1.770660345190995e-15	2.0199862306256346e-6	-2.4325376264379146e-20	1.6495884448482625e-18	2.583289774630998e-12	8.92318460365772e-12	2.602325104268287e-11
85000000	0.00499898663462902	1.5231256000298149e-49	2.0403093140997046e-64	3.3534899182285537e-9	1.770660345190995e-15	2.0199862306256346e-6	-2.4325320797744283e-20	1.6495884448482625e-18	2.583289774630998e-12	8.92318460365772e-12	2.602325104268287e-11
85100000	0.00499898663462902	1.5231256000298147e-49	2.0403093140997046e-64	3.3534899182285537e-9	1.770660345190995e-15	2.0199862306256346e-6	-2.432526533110942e-20	1.6495884448482625e-18	2.583289774630998e-12	8.92318460365772e-12	2.602325104268287e-11
85200000	0.00499898663462902	1.5231256000298147e-49	2.0403093140997046e-64	3.3534899182285537e-9	1.770660345190995e-15	2.0199862306256346e-6	-2.4325209864474557e-20	1.6495884448482625e-18	2.583289774630998e-12	8.92318460365772e-12	2.602325104268287e-11
85300000	0.00499898663462902	1.5231256000298147e-49	2.0403093140997046e-64	3.3534899182285537e-9	1.770660345190995e-15	2.0199862306256346e-6	-2.4325154397839694e-20	1.6495884448482625e-18	2.583289774630998e-12	8.92318460365772e-12	2.602325104268287e-11
85400000	0.00499898663462902	1.5231256000298147e-49	2.0403093140997046e-64	3.3534899182285537e-9	1.770660345190995e-15	2.0199862306256346e-6	-2.432509893120483e-20	1.6495884448482625e-18	2.583289774630998e-12	8.92318460365772e-12	2.602325104268287e-11
85500000	0.00499898663462902	1.5231256000298147e-49	2.0403093140997046e-64	3.3534899182285537e-9	1.770660345190995e-15	2.0199862306256346e-6	-2.4325043464569967e-20	1.6495884448482625e-18	2.583289774630998e-12	8.92318460365772e-12	2.602325104268287e-11
85600000	0.00499898663462902	1.5231256000298147e-49	2.0403093140997046e-64	3.3534899182285537e-9	1.770660345190995e-15	2.0199862306256346e-6	-2.43249879979351e-20	1.6495884448482625e-18	2.583289774630998e-12	8.92318460365772e-12	2.602325104268287e-11
85700000	0.00499898663462902	1.5231256000298147e-49	2.0403093140997046e-64	3.3534899182285537e-9	1.770660345190995e-15	2.0199862306256346e-6	-2.4324932531300238e-20	1.6495884448482625e-18	2.583289774630998e-12	8.92318460365772e-12	2.602325104268287e-11
85800000	0.00499898663462902	1.5231256000298147e-49	2.0403093140997046e-64	3.3534899182285537e-9	1.770660345190995e-15	2.0199862306256346e-6	-2.4324877064665375e-20	1.6495884448482625e-18	2.583289774630998e-12	8.92318460365772e-12	2.602325104268287e-11
85900000	0.00499898663462902	1.5231256000298149e-49	2.0403093140997046e-64	3.3534899182285537e-9	1.770660345190995e-15	2.0199862306256346e-6	-2.4324821598030512e-20	1.6495884448482625e-18	2.583289774630998e-12	8.92318460365772e-12	2.602325104268287e-11
86000000	0.00499898663462902	1.5231256000298149e-49	2.0403093140997046e-64	3.3534899182285537e-9	1.770660345190995e-15	2.0199862306256346e-6	-2.432476613139565e-20	1.6495884448482625e-18	2.583289774630998e-12	8.92318460365772e-12	2.602325104268287e-11
86100000	0.00499898663462902	1.5231256000298149e-49	2.0403093140997046e-64	3.3534899182285537e-9	1.770660345190995e-15	2.0199862306256346e-6	-2.4324710664760786e-20	1.6495884448482625e-18	2.583289774630998e-12	8.92318460365772e-12	2.602325104268287e-11
86200000	0.00499898663462902	1.5231256000298149e-49	2.0403093140997046e-64	3.3534899182285537e-9	1.770660345190995e-15	2.0199862306256346e-6	-2.4324655198125923e-20	1.6495884448482625e-18	2.583289774630998e-12	8.92318460365772e-12	2.602325104268287e-11
86300000	0.00499898663462902	1.5231256000298149e-49	2.0403093140997046e-64	3.3534899182285537e-9	1.770660345190995e-15	2.0199862306256346e-6	-2.432459973149106e-20	1.6495884448482625e-18	2.583289774630998e-12	8.92318460365772e-12	2.602325104268287e-11
86400000	0.00499898663462902	1.5231256000298149e-49	2.0403093140997046e-64	3.3534899182285537e-9	1.770660345190995e-15	2.0199862306256346e-6	-2.4324544264856194e-20	1.6495884448482625e-18	2.583289774630998e-12	8.92318460365772e-12	2.602325104268287e-11
86500000	0.00499898663462902	1.5231256000298149e-49	2.0403093140997046e-64	3.3534899182285537e-9	1.770660345190995e-15	2.0199862306256346e-6	-2.432448879822133e-20	1.6495884448482625e-18	2.583289774630998e-12	8.92318460365772e-12	2.602325104268287e-11
86600000	0.00499898663462902	1.5231256000298149e-49	2.0403093140997046e-64	3.3534899182285537e-9	1.770660345190995e-15	2.0199862306256346e-6	-2.4324433331586467e-20	1.6495884448482625e-18	2.583289774630998e-12	8.92318460365772e-12	2.602325104268287e-11
86700000	0.00499898663462902	1.5231256000298149e-49	2.0403093140997046e-64	3.3534899182285537e-9	1.770660345190995e-15	2.0199862306256346e-6	-2.4324377864951604e-20	1.6495884448482625e-18	2.583289774630998e-12	8.92318460365772e-12	2.602325104268287e-11
86800000	0.00499898663462902	1.5231256000298149e-49	2.0403093140997046e-64	3.3534899182285537e-9	1.770660345190995e-15	2.0199862306256346e-6	-2.432432239831674e-20	1.6495884448482625e-18	2.583289774630998e-12	8.92318460365772e-12	2.602325104268287e-11
86900000	0.00499898663462902	1.5231256000298149e-49	2.0403093140997046e-64	3.3534899182285537e-9	1.770660345190995e-15	2.0199862306256346e-6	-2.4324266931681878e-20	1.6495884448482625e-18	2.583289774630998e-12	8.92318460365772e-12	2.602325104268287e-11
87000000	0.00499898663462902	1.5231256000298149e-49	2.0403093140997046e-64	3.3534899182285537e-9	1.770660345190995e-15	2.0199862306256346e-6	-2.4324211465047015e-20	1.6495884448482625e-18	2.583289774630998e-12	8.92318460365772e-12	2.602325104268287e-11
87100000	0.00499898663462902	1.5231256000298149e-49	2.0403093140997046e-64	3.3534899182285537e-9	1.770660345190995e-15	2.0199862306256346e-6	-2.4324155998412152e-20	1.6495884448482625e-18	2.583289774630998e-12	8.92318460365772e-12	2.602325104268287e-11
87200000	0.00499898663462902	1.5231256000298149e-49	2.0403093140997046e-64	3.3534899182285537e-9	1.770660345190995e-15	2.0199862306256346e-6	-2.4324100531777286e-20	1.6495884448482625e-18	2.583289774630998e-12	8.92318460365772e-12	2.602325104268287e-11
87300000	0.00499898663462902	1.5231256000298149e-49	2.0403093140997046e-64	3.3534899182285537e-9	1.770660345190995e-15	2.0199862306256346e-6	-2.4324045065142423e-20	1.6495884448482625e-18	2.583289774630998e-12	8.92318460365772e-12	2.602325104268287e-11
87400000	0.00499898663462902	1.5231256000298149e-49	2.0403093140997046e-64	3.3534899182285537e-9	1.770660345190995e-15	2.0199862306256346e-6	-2.432398959850756e-20	1.6495884448482625e-18	2.583289774630998e-12	8.92318460365772e-12	2.602325104268287e-11
87500000	0.00499898663462902	1.5231256000298149e-49	2.0403093140997046e-64	3.3534899182285537e-9	1.770660345190995e-15	2.0199862306256346e-6	-2.4323934131872697e-20	1.6495884448482625e-18	2.583289774630998e-12	8.92318460365772e-12	2.602325104268287e-11
87600000	0.00499898663462902	1.523125600029815e-49	2.0403093140997046e-64	3.3534899182285537e-9	1.770660345190995e-15	2.0199862306256346e-6	-2.4323878665237833e-20	1.6495884448482625e-18	2.583289774630998e-12	8.92318460365772e-12	2.602325104268287e-11
87700000	0.00499898663462902	1.523125600029815e-49	2.0403093140997046e-64	3.3534899182285537e-9	1.770660345190995e-15	2.0199862306256346e-6	-2.432382319860297e-20	1.6495884448482625e-18	2.583289774630998e-12	8.92318460365772e-12	2.602325104268287e-11
87800000	0.00499898663462902	1.523125600029815e-49	2.0403093140997046e-64	3.3534899182285537e-9	1.770660345190995e-15	2.0199862306256346e-6	-2.4323767731968107e-20	1.6495884448482625e-18	2.583289774630998e-12	8.923184603657718e-12	2.602325104268287e-11
87900000	0.00499898663462902	1.523125600029815e-49	2.0403093140997046e-64	3.3534899182285537e-9	1.770660345190995e-15	2.0199862306256346e-6	-2.4323712265333244e-20	1.6495884448482625e-18	2.583289774630998e-12	8.923184603657718e-12	2.602325104268287e-11
88000000	0.00499898663462902	1.523125600029815e-49	2.0403093140997046e-64	3.3534899182285537e-9	1.770660345190995e-15	2.0199862306256346e-6	-2.4323656798698378e-20	1.6495884448482625e-18	2.583289774630998e-12	8.923184603657718e-12	2.602325104268287e-11
88100000	0.00499898663462902	1.523125600029815e-49	2.0403093140997046e-64	3.3534899182285537e-9	1.770660345190995e-15	2.0199862306256346e-6	-2.4323601332063515e-20	1.6495884448482625e-18	2.583289774630998e-12	8.923184603657718e-12	2.602325104268287e-11
88200000	0.00499898663462902	1.523125600029815e-49	2.0403093140997046e-64	3.3534899182285537e-9	1.770660345190995e-15	2.0199862306256346e-6	-2.4323545865428652e-20	1.6495884448482625e-18	2.583289774630998e-12	8.923184603657718e-12	2.602325104268287e-11
88300000	0.00499898663462902	1.523125600029815e-49	2.0403093140997046e-64	3.3534899182285537e-9	1.770660345190995e-15	2.0199862306256346e-6	-2.432349039879379e-20	1.6495884448482625e-18	2.583289774630998e-12	8.923184603657718e-12	2.602325104268287e-11
88400000	0.00499898663462902	1.523125600029815e-49	2.0403093140997046e-64	3.3534899182285537e-9	1.770660345190995e-15	2.0199862306256346e-6	-2.4323434932158926e-20	1.6495884448482625e-18	2.583289774630998e-12	8.923184603657718e-12	2.602325104268287e-11
88500000	0.00499898663462902	1.523125600029815e-49	2.0403093140997046e-64	3.3534899182285537e-9	1.770660345190995e-15	2.0199862306256346e-6	-2.4323379465524063e-20	1.6495884448482625e-18	2.583289774630998e-12	8.923184603657718e-12	2.602325104268287e-11
88600000	0.00499898663462902	1.5231256000298153e-49	2.0403093140997046e-64	3.3534899182285537e-9	1.770660345190995e-15	2.0199862306256346e-6	-2.43233239988892e-20	1.6495884448482625e-18	2.583289774630998e-12	8.923184603657718e-12	2.602325104268287e-11
88700000	0.00499898663462902	1.5231256000298153e-49	2.0403093140997046e-64	3.3534899182285537e-9	1.770660345190995e-15	2.0199862306256346e-6	-2.4323268532254336e-20	1.6495884448482625e-18	2.583289774630998e-12	8.923184603657718e-12	2.602325104268287e-11
88800000	0.00499898663462902	1.5231256000298153e-49	2.0403093140997046e-64	3.3534899182285537e-9	1.770660345190995e-15	2.0199862306256346e-6	-2.4323213065619473e-20	1.6495884448482625e-18	2.583289774630998e-12	8.923184603657718e-12	2.602325104268287e-11
88900000	0.00499898663462902	1.5231256000298153e-49	2.0403093140997046e-64	3.3534899182285537e-9	1.770660345190995e-15	2.0199862306256346e-6	-2.4323157598984607e-20	1.6495884448482625e-18	2.583289774630998e-12	8.923184603657718e-12	2.602325104268287e-11
89000000	0.00499898663462902	1.5231256000298153e-49	2.0403093140997046e-64	3.3534899182285537e-9	1.770660345190995e-15	2.0199862306256346e-6	-2.4323102132349744e-20	1.6495884448482625e-18	2.583289774630998e-12	8.923184603657718e-12	2.602325104268287e-11
89100000	0.00499898663462902	1.5231256000298153e-49	2.0403093140997046e-64	3.3534899182285537e-9	1.770660345190995e-15	2.0199862306256346e-6	-2.432304666571488e-20	1.6495884448482625e-18	2.583289774630998e-12	8.923184603657718e-12	2.602325104268287e-11
89200000	0.00499898663462902	1.5231256000298153e-49	2.0403093140997046e-64	3.3534899182285537e-9	1.770660345190995e-15	2.0199862306256346e-6	-2.4322991199080018e-20	1.6495884448482625e-18	2.583289774630998e-12	8.923184603657718e-12	2.602325104268287e-11
89300000	0.00499898663462902	1.5231256000298153e-49	2.0403093140997046e-64	3.3534899182285537e-9	1.770660345190995e-15	2.0199862306256346e-6	-2.4322935732445155e-20	1.6495884448482625e-18	2.5832897746309985e-12	8.923184603657718e-12	2.602325104268287e-11
89400000	0.00499898663462902	1.5231256000298153e-49	2.0403093140997046e-64	3.3534899182285537e-9	1.770660345190995e-15	2.0199862306256346e-6	-2.4322880265810292e-20	1.6495884448482625e-18	2.5832897746309985e-12	8.923184603657718e-12	2.602325104268287e-11
89500000	0.00499898663462902	1.5231256000298155e-49	2.0403093140997046e-64	3.3534899182285537e-9	1.770660345190995e-15	2.0199862306256346e-6	-2.432282479917543e-20	1.6495884448482625e-18	2.5832897746309985e-12	8.923184603657718e-12	2.602325104268287e-11
89600000	0.00499898663462902	1.5231256000298155e-49	2.040309314099705e-64	3.3534899182285537e-9	1.770660345190995e-15	2.0199862306256346e-6	-2.4322769332540566e-20	1.6495884448482625e-18	2.5832897746309985e-12	8.923184603657718e-12	2.602325104268287e-11
89700000	0.00499898663462902	1.5231256000298155e-49	2.040309314099705e-64	3.3534899182285537e-9	1.770660345190995e-15	2.0199862306256346e-6	-2.43227138659057e-20	1.6495884448482625e-18	2.5832897746309985e-12	8.923184603657718e-12	2.602325104268287e-11
89800000	0.00499898663462902	1.5231256000298155e-49	2.040309314099705e-64	3.3534899182285537e-9	1.770660345190995e-15	2.0199862306256346e-6	-2.4322658399270836e-20	1.6495884448482625e-18	2.5832897746309985e-12	8.923184603657718e-12	2.602325104268287e-11
89900000	0.00499898663462902	1.5231256000298155e-49	2.040309314099705e-64	3.3534899182285537e-9	1.770660345190995e-15	2.0199862306256346e-6	-2.4322602932635973e-20	1.6495884448482625e-18	2.5832897746309985e-12	8.923184603657718e-12	2.602325104268287e-11
90000000	0.00499898663462902	1.5231256000298155e-49	2.040309314099705e-64	3.3534899182285537e-9	1.770660345190995e-15	2.0199862306256346e-6	-2.432254746600111e-20	1.6495884448482625e-18	2.5832897746309985e-12	8.923184603657718e-12	2.602325104268287e-11
90100000	0.00499898663462902	1.5231256000298155e-49	2.040309314099705e-64	3.3534899182285537e-9	1.770660345190995e-15	2.0199862306256346e-6	-2.4322491999366247e-20	1.6495884448482625e-18	2.5832897746309985e-12	8.923184603657718e-12	2.602325104268287e-11
90200000	0.00499898663462902	1.5231256000298155e-49	2.040309314099705e-64	3.3534899182285537e-9	1.770660345190995e-15	2.0199862306256346e-6	-2.4322436532731384e-20	1.6495884448482625e-18	2.5832897746309985e-12	8.923184603657718e-12	2.602325104268287e-11
90300000	0.00499898663462902	1.5231256000298155e-49	2.040309314099705e-64	3.3534899182285537e-9	1.770660345190995e-15	2.0199862306256346e-6	-2.432238106609652e-20	1.6495884448482625e-18	2.5832897746309985e-12	8.923184603657718e-12	2.602325104268287e-11
90400000	0.00499898663462902	1.5231256000298156e-49	2.040309314099705e-64	3.3534899182285537e-9	1.770660345190995e-15	2.0199862306256346e-6	-2.4322325599461658e-20	1.6495884448482625e-18	2.5832897746309985e-12	8.923184603657718e-12	2.602325104268287e-11
90500000	0.00499898663462902	1.5231256000298156e-49	2.040309314099705e-64	3.3534899182285537e-9	1.770660345190995e-15	2.0199862306256346e-6	-2.4322270132826792e-20	1.6495884448482625e-18	2.5832897746309985e-12	8.923184603657718e-12	2.602325104268287e-11
90600000	0.00499898663462902	1.5231256000298156e-49	2.040309314099705e-64	3.3534899182285537e-9	1.770660345190995e-15	2.0199862306256346e-6	-2.432221466619193e-20	1.6495884448482625e-18	2.5832897746309985e-12	8.923184603657718e-12	2.602325104268287e-11
90700000	0.00499898663462902	1.5231256000298156e-49	2.040309314099705e-64	3.3534899182285537e-9	1.770660345190995e-15	2.0199862306256346e-6	-2.4322159199557066e-20	1.6495884448482625e-18	2.5832897746309985e-12	8.923184603657718e-12	2.602325104268287e-11
90800000	0.00499898663462902	1.5231256000298156e-49	2.040309314099705e-64	3.3534899182285537e-9	1.770660345190995e-15	2.0199862306256346e-6	-2.4322103732922202e-20	1.6495884448482625e-18	2.5832897746309985e-12	8.923184603657718e-12	2.602325104268287e-11
90900000	0.00499898663462902	1.5231256000298156e-49	2.040309314099705e-64	3.3534899182285537e-9	1.770660345190995e-15	2.0199862306256346e-6	-2.432204826628734e-20	1.6495884448482625e-18	2.5832897746309985e-12	8.923184603657718e-12	2.602325104268287e-11
91000000	0.00499898663462902	1.5231256000298156e-49	2.040309314099705e-64	3.3534899182285537e-9	1.770660345190995e-15	2.0199862306256346e-6	-2.4321992799652476e-20	1.6495884448482625e-18	2.5832897746309985e-12	8.923184603657718e-12	2.602325104268287e-11
91100000	0.00499898663462902	1.5231256000298156e-49	2.040309314099705e-64	3.3534899182285537e-9	1.770660345190995e-15	2.0199862306256346e-6	-2.4321937333017613e-20	1.6495884448482625e-18	2.5832897746309985e-12	8.923184603657718e-12	2.602325104268287e-11
91200000	0.00499898663462902	1.5231256000298156e-49	2.040309314099705e-64	3.3534899182285537e-9	1.770660345190995e-15	2.0199862306256346e-6	-2.432188186638275e-20	1.6495884448482625e-18	2.5832897746309985e-12	8.923184603657718e-12	2.602325104268287e-11
91300000	0.00499898663462902	1.5231256000298156e-49	2.040309314099705e-64	3.3534899182285537e-9	1.770660345190995e-15	2.0199862306256346e-6	-2.4321826399747884e-20	1.6495884448482625e-18	2.5832897746309985e-12	8.923184603657718e-12	2.602325104268287e-11
91400000	0.00499898663462902	1.5231256000298156e-49	2.040309314099705e-64	3.3534899182285537e-9	1.770660345190995e-15	2.0199862306256346e-6	-2.432177093311302e-20	1.6495884448482625e-18	2.5832897746309985e-12	8.923184603657718e-12	2.602325104268287e-11
91500000	0.00499898663462902	1.5231256000298158e-49	2.040309314099705e-64	3.3534899182285537e-9	1.770660345190995e-15	2.0199862306256346e-6	-2.4321715466478158e-20	1.6495884448482625e-18	2.5832897746309985e-12	8.923184603657718e-12	2.602325104268287e-11
91600000	0.00499898663462902	1.5231256000298158e-49	2.040309314099705e-64	3.3534899182285537e-9	1.770660345190995e-15	2.0199862306256346e-6	-2.4321659999843295e-20	1.6495884448482625e-18	2.5832897746309985e-12	8.923184603657718e-12	2.602325104268287e-11
91700000	0.00499898663462902	1.5231256000298158e-49	2.040309314099705e-64	3.3534899182285537e-9	1.770660345190995e-15	2.0199862306256346e-6	-2.4321604533208432e-20	1.6495884448482625e-18	2.5832897746309985e-12	8.923184603657718e-12	2.602325104268287e-11
91800000	0.00499898663462902	1.5231256000298158e-49	2.040309314099705e-64	3.3534899182285537e-9	1.770660345190995e-15	2.0199862306256346e-6	-2.432154906657357e-20	1.6495884448482625e-18	2.5832897746309985e-12	8.923184603657718e-12	2.602325104268287e-11
91900000	0.00499898663462902	1.5231256000298158e-49	2.040309314099705e-64	3.3534899182285537e-9	1.770660345190995e-15	2.0199862306256346e-6	-2.4321493599938705e-20	1.6495884448482625e-18	2.5832897746309985e-12	8.923184603657718e-12	2.602325104268287e-11
92000000	0.00499898663462902	1.5231256000298158e-49	2.040309314099705e-64	3.3534899182285537e-9	1.770660345190995e-15	2.0199862306256346e-6	-2.4321438133303842e-20	1.6495884448482625e-18	2.5832897746309985e-12	8.923184603657718e-12	2.602325104268287e-11
92100000	0.00499898663462902	1.5231256000298158e-49	2.040309314099705e-64	3.3534899182285537e-9	1.770660345190995e-15	2.0199862306256346e-6	-2.432138266666898e-20	1.6495884448482625e-18	2.5832897746309985e-12	8.923184603657718e-12	2.602325104268287e-11
92200000	0.00499898663462902	1.5231256000298158e-49	2.040309314099705e-64	3.3534899182285537e-9	1.770660345190995e-15	2.0199862306256346e-6	-2.4321327200034113e-20	1.6495884448482625e-18	2.5832897746309985e-12	8.923184603657718e-12	2.602325104268287e-11
92300000	0.00499898663462902	1.5231256000298158e-49	2.040309314099705e-64	3.3534899182285537e-9	1.770660345190995e-15	2.0199862306256346e-6	-2.432127173339925e-20	1.6495884448482625e-18	2.5832897746309985e-12	8.923184603657718e-12	2.602325104268287e-11
92400000	0.00499898663462902	1.5231256000298158e-49	2.040309314099705e-64	3.3534899182285537e-9	1.770660345190995e-15	2.0199862306256346e-6	-2.4321216266764387e-20	1.6495884448482625e-18	2.5832897746309985e-12	8.923184603657718e-12	2.602325104268287e-11
92500000	0.00499898663462902	1.5231256000298158e-49	2.040309314099705e-64	3.3534899182285537e-9	1.770660345190995e-15	2.0199862306256346e-6	-2.4321160800129524e-20	1.6495884448482625e-18	2.5832897746309985e-12	8.923184603657718e-12	2.602325104268287e-11
92600000	0.00499898663462902	1.5231256000298158e-49	2.040309314099705e-64	3.3534899182285537e-9	1.770660345190995e-15	2.0199862306256346e-6	-2.432110533349466e-20	1.6495884448482625e-18	2.5832897746309985e-12	8.923184603657718e-12	2.602325104268287e-11
92700000	0.00499898663462902	1.5231256000298158e-49	2.040309314099705e-64	3.3534899182285537e-9	1.770660345190995e-15	2.0199862306256346e-6	-2.4321049866859798e-20	1.6495884448482625e-18	2.5832897746309985e-12	8.923184603657718e-12	2.602325104268287e-11
92800000	0.00499898663462902	1.5231256000298158e-49	2.040309314099705e-64	3.3534899182285537e-9	1.770660345190995e-15	2.0199862306256346e-6	-2.4320994400224935e-20	1.6495884448482625e-18	2.5832897746309985e-12	8.923184603657718e-12	2.602325104268287e-11
92900000	0.00499898663462902	1.5231256000298158e-49	2.040309314099705e-64	3.3534899182285537e-9	1.770660345190995e-15	2.0199862306256346e-6	-2.4320938933590072e-20	1.6495884448482625e-18	2.5832897746309985e-12	8.923184603657718e-12	2.602325104268287e-11
93000000	0.00499898663462902	1.5231256000298158e-49	2.040309314099705e-64	3.3534899182285537e-9	1.770660345190995e-15	2.0199862306256346e-6	-2.4320883466955205e-20	1.6495884448482625e-18	2.5832897746309985e-12	8.923184603657718e-12	2.602325104268287e-11
93100000	0.00499898663462902	1.5231256000298158e-49	2.040309314099705e-64	3.3534899182285537e-9	1.770660345190995e-15	2.0199862306256346e-6	-2.4320828000320342e-20	1.6495884448482625e-18	2.5832897746309985e-12	8.923184603657718e-12	2.602325104268287e-11
93200000	0.00499898663462902	1.5231256000298158e-49	2.040309314099705e-64	3.3534899182285537e-9	1.770660345190995e-15	2.0199862306256346e-6	-2.432077253368548e-20	1.6495884448482625e-18	2.5832897746309985e-12	8.923184603657718e-12	2.602325104268287e-11
93300000	0.00499898663462902	1.5231256000298158e-49	2.040309314099705e-64	3.3534899182285537e-9	1.770660345190995e-15	2.0199862306256346e-6	-2.4320717067050616e-20	1.6495884448482625e-18	2.5832897746309985e-12	8.923184603657718e-12	2.602325104268287e-11
93400000	0.00499898663462902	1.5231256000298158e-49	2.040309314099705e-64	3.3534899182285537e-9	1.770660345190995e-15	2.0199862306256346e-6	-2.4320661600415753e-20	1.6495884448482625e-18	2.5832897746309985e-12	8.923184603657718e-12	2.602325104268287e-11
93500000	0.00499898663462902	1.5231256000298158e-49	2.040309314099705e-64	3.3534899182285537e-9	1.770660345190995e-15	2.0199862306256346e-6	-2.432060613378089e-20	1.6495884448482625e-18	2.5832897746309985e-12	8.923184603657718e-12	2.602325104268287e-11
93600000	0.00499898663462902	1.5231256000298158e-49	2.040309314099705e-64	3.3534899182285537e-9	1.770660345190995e-15	2.0199862306256346e-6	-2.4320550667146027e-20	1.6495884448482625e-18	2.5832897746309985e-12	8.923184603657718e-12	2.602325104268287e-11
93700000	0.00499898663462902	1.5231256000298158e-49	2.040309314099705e-64	3.3534899182285537e-9	1.770660345190995e-15	2.0199862306256346e-6	-2.4320495200511164e-20	1.6495884448482625e-18	2.5832897746309985e-12	8.923184603657718e-12	2.602325104268287e-11
93800000	0.00499898663462902	1.5231256000298158e-49	2.040309314099705e-64	3.3534899182285537e-9	1.770660345190995e-15	2.0199862306256346e-6	-2.4320439733876298e-20	1.6495884448482625e-18	2.5832897746309985e-12	8.923184603657718e-12	2.602325104268287e-11
93900000	0.00499898663462902	1.5231256000298158e-49	2.040309314099705e-64	3.3534899182285537e-9	1.770660345190995e-15	2.0199862306256346e-6	-2.4320384267241435e-20	1.6495884448482625e-18	2.5832897746309985e-12	8.923184603657718e-12	2.602325104268287e-11
94000000	0.00499898663462902	1.5231256000298158e-49	2.040309314099705e-64	3.3534899182285537e-9	1.770660345190995e-15	2.0199862306256346e-6	-2.4320328800606572e-20	1.6495884448482625e-18	2.5832897746309985e-12	8.923184603657718e-12	2.602325104268287e-11
94100000	0.00499898663462902	1.5231256000298158e-49	2.040309314099705e-64	3.3534899182285537e-9	1.770660345190995e-15	2.0199862306256346e-6	-2.4320273333971708e-20	1.6495884448482625e-18	2.5832897746309985e-12	8.923184603657718e-12	2.602325104268287e-11
94200000	0.00499898663462902	1.5231256000298158e-49	2.040309314099705e-64	3.3534899182285537e-9	1.770660345190995e-15	2.0199862306256346e-6	-2.4320217867336845e-20	1.6495884448482625e-18	2.5832897746309985e-12	8.923184603657718e-12	2.602325104268287e-11
94300000	0.00499898663462902	1.5231256000298158e-49	2.040309314099705e-64	3.3534899182285537e-9	1.770660345190995e-15	2.0199862306256346e-6	-2.4320162400701982e-20	1.6495884448482625e-18	2.5832897746309985e-12	8.923184603657718e-12	2.602325104268287e-11
94400000	0.00499898663462902	1.5231256000298158e-49	2.040309314099705e-64	3.3534899182285537e-9	1.770660345190995e-15	2.0199862306256346e-6	-2.432010693406712e-20	1.6495884448482625e-18	2.5832897746309985e-12	8.923184603657718e-12	2.602325104268287e-11
94500000	0.00499898663462902	1.5231256000298158e-49	2.040309314099705e-64	3.3534899182285537e-9	1.770660345190995e-15	2.0199862306256346e-6	-2.4320051467432256e-20	1.6495884448482625e-18	2.5832897746309985e-12	8.923184603657718e-12	2.602325104268287e-11
94600000	0.00499898663462902	1.5231256000298158e-49	2.040309314099705e-64	3.3534899182285537e-9	1.770660345190995e-15	2.0199862306256346e-6	-2.4319996000797393e-20	1.6495884448482625e-18	2.5832897746309985e-12	8.923184603657718e-12	2.602325104268287e-11
94700000	0.00499898663462902	1.5231256000298158e-49	2.040309314099705e-64	3.3534899182285537e-9	1.770660345190995e-15	2.0199862306256346e-6	-2.4319940534162527e-20	1.6495884448482625e-18	2.5832897746309985e-12	8.923184603657718e-12	2.602325104268287e-11
94800000	0.00499898663462902	1.5231256000298158e-49	2.040309314099705e-64	3.3534899182285537e-9	1.770660345190995e-15	2.0199862306256346e-6	-2.4319885067527664e-20	1.6495884448482625e-18	2.5832897746309985e-12	8.923184603657718e-12	2.602325104268287e-11
94900000	0.00499898663462902	1.5231256000298158e-49	2.040309314099705e-64	3.3534899182285537e-9	1.770660345190995e-15	2.0199862306256346e-6	-2.43198296008928e-20	1.6495884448482625e-18	2.5832897746309985e-12	8.923184603657718e-12	2.602325104268287e-11
95000000	0.00499898663462902	1.5231256000298158e-49	2.040309314099705e-64	3.3534899182285537e-9	1.770660345190995e-15	2.0199862306256346e-6	-2.4319774134257938e-20	1.6495884448482625e-18	2.5832897746309985e-12	8.923184603657718e-12	2.602325104268287e-11
95100000	0.00499898663462902	1.5231256000298158e-49	2.040309314099705e-64	3.3534899182285537e-9	1.770660345190995e-15	2.0199862306256346e-6	-2.4319718667623075e-20	1.6495884448482625e-18	2.5832897746309985e-12	8.923184603657718e-12	2.602325104268287e-11
95200000	0.00499898663462902	1.5231256000298158e-49	2.040309314099705e-64	3.3534899182285537e-9	1.770660345190995e-15	2.0199862306256346e-6	-2.431966320098821e-20	1.6495884448482625e-18	2.5832897746309985e-12	8.923184603657718e-12	2.602325104268287e-11
95300000	0.00499898663462902	1.5231256000298158e-49	2.040309314099705e-64	3.3534899182285537e-9	1.770660345190995e-15	2.0199862306256346e-6	-2.4319607734353348e-20	1.6495884448482625e-18	2.5832897746309985e-12	8.923184603657718e-12	2.602325104268287e-11
95400000	0.00499898663462902	1.5231256000298158e-49	2.040309314099705e-64	3.3534899182285537e-9	1.770660345190995e-15	2.0199862306256346e-6	-2.4319552267718485e-20	1.6495884448482625e-18	2.5832897746309985e-12	8.923184603657718e-12	2.602325104268287e-11
95500000	0.00499898663462902	1.5231256000298158e-49	2.040309314099705e-64	3.3534899182285537e-9	1.770660345190995e-15	2.0199862306256346e-6	-2.431949680108362e-20	1.6495884448482625e-18	2.5832897746309985e-12	8.923184603657718e-12	2.602325104268287e-11
95600000	0.00499898663462902	1.5231256000298158e-49	2.040309314099705e-64	3.3534899182285537e-9	1.770660345190995e-15	2.0199862306256346e-6	-2.4319441334448756e-20	1.6495884448482625e-18	2.5832897746309985e-12	8.923184603657718e-12	2.602325104268287e-11
95700000	0.00499898663462902	1.5231256000298158e-49	2.040309314099705e-64	3.3534899182285537e-9	1.770660345190995e-15	2.0199862306256346e-6	-2.4319385867813893e-20	1.6495884448482625e-18	2.5832897746309985e-12	8.923184603657718e-12	2.602325104268287e-11
95800000	0.00499898663462902	1.5231256000298158e-49	2.040309314099705e-64	3.3534899182285537e-9	1.770660345190995e-15	2.0199862306256346e-6	-2.431933040117903e-20	1.6495884448482625e-18	2.5832897746309985e-12	8.923184603657718e-12	2.602325104268287e-11
95900000	0.00499898663462902	1.5231256000298158e-49	2.040309314099705e-64	3.3534899182285537e-9	1.770660345190995e-15	2.0199862306256346e-6	-2.4319274934544167e-20	1.6495884448482625e-18	2.5832897746309985e-12	8.923184603657718e-12	2.602325104268287e-11
96000000	0.00499898663462902	1.5231256000298158e-49	2.040309314099705e-64	3.3534899182285537e-9	1.770660345190995e-15	2.0199862306256346e-6	-2.4319219467909304e-20	1.6495884448482625e-18	2.5832897746309985e-12	8.923184603657718e-12	2.602325104268287e-11
96100000	0.00499898663462902	1.5231256000298156e-49	2.040309314099705e-64	3.3534899182285537e-9	1.770660345190995e-15	2.0199862306256346e-6	-2.431916400127444e-20	1.6495884448482625e-18	2.5832897746309985e-12	8.923184603657718e-12	2.602325104268287e-11
96200000	0.00499898663462902	1.5231256000298156e-49	2.040309314099705e-64	3.3534899182285537e-9	1.770660345190995e-15	2.0199862306256346e-6	-2.4319108534639578e-20	1.6495884448482625e-18	2.5832897746309985e-12	8.923184603657718e-12	2.602325104268287e-11
96300000	0.00499898663462902	1.5231256000298156e-49	2.040309314099705e-64	3.3534899182285537e-9	1.770660345190995e-15	2.0199862306256346e-6	-2.431905306800471e-20	1.6495884448482625e-18	2.5832897746309985e-12	8.923184603657718e-12	2.602325104268287e-11
96400000	0.00499898663462902	1.5231256000298156e-49	2.040309314099705e-64	3.3534899182285537e-9	1.770660345190995e-15	2.0199862306256346e-6	-2.4318997601369848e-20	1.6495884448482625e-18	2.5832897746309985e-12	8.923184603657718e-12	2.602325104268287e-11
96500000	0.00499898663462902	1.5231256000298156e-49	2.040309314099705e-64	3.3534899182285537e-9	1.770660345190995e-15	2.0199862306256346e-6	-2.4318942134734985e-20	1.6495884448482625e-18	2.5832897746309985e-12	8.923184603657718e-12	2.602325104268287e-11
96600000	0.00499898663462902	1.5231256000298156e-49	2.040309314099705e-64	3.3534899182285537e-9	1.770660345190995e-15	2.0199862306256346e-6	-2.4318886668100122e-20	1.6495884448482625e-18	2.5832897746309985e-12	8.923184603657718e-12	2.602325104268287e-11
96700000	0.00499898663462902	1.5231256000298156e-49	2.040309314099705e-64	3.3534899182285537e-9	1.770660345190995e-15	2.0199862306256346e-6	-2.431883120146526e-20	1.6495884448482625e-18	2.5832897746309985e-12	8.923184603657718e-12	2.602325104268287e-11
96800000	0.00499898663462902	1.5231256000298156e-49	2.040309314099705e-64	3.3534899182285537e-9	1.770660345190995e-15	2.0199862306256346e-6	-2.4318775734830396e-20	1.6495884448482625e-18	2.5832897746309985e-12	8.923184603657718e-12	2.602325104268287e-11
96900000	0.00499898663462902	1.5231256000298156e-49	2.040309314099705e-64	3.3534899182285537e-9	1.770660345190995e-15	2.0199862306256346e-6	-2.4318720268195533e-20	1.6495884448482625e-18	2.5832897746309985e-12	8.923184603657718e-12	2.602325104268287e-11
97000000	0.00499898663462902	1.5231256000298156e-49	2.0403093140997046e-64	3.3534899182285537e-9	1.770660345190995e-15	2.0199862306256346e-6	-2.431866480156067e-20	1.6495884448482625e-18	2.5832897746309985e-12	8.923184603657718e-12	2.602325104268287e-11
97100000	0.00499898663462902	1.5231256000298156e-49	2.0403093140997046e-64	3.3534899182285537e-9	1.770660345190995e-15	2.0199862306256346e-6	-2.4318609334925804e-20	1.6495884448482625e-18	2.583289774630998e-12	8.923184603657718e-12	2.602325104268287e-11
97200000	0.00499898663462902	1.5231256000298156e-49	2.0403093140997046e-64	3.3534899182285537e-9	1.770660345190995e-15	2.0199862306256346e-6	-2.431855386829094e-20	1.6495884448482625e-18	2.583289774630998e-12	8.923184603657718e-12	2.602325104268287e-11
97300000	0.00499898663462902	1.5231256000298156e-49	2.0403093140997046e-64	3.3534899182285537e-9	1.770660345190995e-15	2.0199862306256346e-6	-2.4318498401656078e-20	1.6495884448482625e-18	2.583289774630998e-12	8.923184603657718e-12	2.602325104268287e-11
97400000	0.00499898663462902	1.5231256000298156e-49	2.0403093140997046e-64	3.3534899182285537e-9	1.770660345190995e-15	2.0199862306256346e-6	-2.4318442935021214e-20	1.6495884448482625e-18	2.583289774630998e-12	8.923184603657718e-12	2.602325104268287e-11
97500000	0.00499898663462902	1.5231256000298155e-49	2.0403093140997046e-64	3.3534899182285537e-9	1.770660345190995e-15	2.0199862306256346e-6	-2.431838746838635e-20	1.6495884448482625e-18	2.583289774630998e-12	8.923184603657718e-12	2.602325104268287e-11
97600000	0.00499898663462902	1.5231256000298155e-49	2.0403093140997046e-64	3.3534899182285537e-9	1.770660345190995e-15	2.0199862306256346e-6	-2.4318332001751488e-20	1.6495884448482625e-18	2.583289774630998e-12	8.923184603657718e-12	2.602325104268287e-11
97700000	0.00499898663462902	1.5231256000298155e-49	2.0403093140997046e-64	3.3534899182285537e-9	1.770660345190995e-15	2.0199862306256346e-6	-2.4318276535116625e-20	1.6495884448482625e-18	2.583289774630998e-12	8.923184603657718e-12	2.602325104268287e-11
97800000	0.00499898663462902	1.5231256000298155e-49	2.0403093140997046e-64	3.3534899182285537e-9	1.770660345190995e-15	2.0199862306256346e-6	-2.4318221068481762e-20	1.6495884448482625e-18	2.583289774630998e-12	8.923184603657718e-12	2.602325104268287e-11
97900000	0.00499898663462902	1.5231256000298155e-49	2.0403093140997046e-64	3.3534899182285537e-9	1.770660345190995e-15	2.0199862306256346e-6	-2.43181656018469e-20	1.6495884448482625e-18	2.583289774630998e-12	8.923184603657718e-12	2.602325104268287e-11
98000000	0.00499898663462902	1.5231256000298155e-49	2.0403093140997046e-64	3.3534899182285537e-9	1.770660345190995e-15	2.0199862306256346e-6	-2.4318110135212033e-20	1.6495884448482625e-18	2.583289774630998e-12	8.923184603657718e-12	2.602325104268287e-11
98100000	0.00499898663462902	1.5231256000298155e-49	2.0403093140997046e-64	3.3534899182285537e-9	1.770660345190995e-15	2.0199862306256346e-6	-2.431805466857717e-20	1.6495884448482625e-18	2.583289774630998e-12	8.923184603657718e-12	2.602325104268287e-11
98200000	0.00499898663462902	1.5231256000298155e-49	2.0403093140997046e-64	3.3534899182285537e-9	1.770660345190995e-15	2.0199862306256346e-6	-2.4317999201942307e-20	1.6495884448482625e-18	2.583289774630998e-12	8.923184603657718e-12	2.602325104268287e-11
98300000	0.00499898663462902	1.5231256000298155e-49	2.0403093140997046e-64	3.3534899182285537e-9	1.770660345190995e-15	2.0199862306256346e-6	-2.4317943735307444e-20	1.6495884448482625e-18	2.583289774630998e-12	8.923184603657718e-12	2.602325104268287e-11
98400000	0.00499898663462902	1.5231256000298155e-49	2.0403093140997046e-64	3.3534899182285537e-9	1.770660345190995e-15	2.0199862306256346e-6	-2.431788826867258e-20	1.6495884448482625e-18	2.583289774630998e-12	8.923184603657718e-12	2.602325104268287e-11
98500000	0.00499898663462902	1.5231256000298155e-49	2.0403093140997046e-64	3.3534899182285537e-9	1.770660345190995e-15	2.0199862306256346e-6	-2.4317832802037717e-20	1.6495884448482625e-18	2.583289774630998e-12	8.923184603657718e-12	2.602325104268287e-11
98600000	0.00499898663462902	1.5231256000298155e-49	2.0403093140997046e-64	3.3534899182285537e-9	1.770660345190995e-15	2.0199862306256346e-6	-2.4317777335402854e-20	1.6495884448482625e-18	2.583289774630998e-12	8.923184603657718e-12	2.602325104268287e-11
98700000	0.00499898663462902	1.5231256000298155e-49	2.0403093140997046e-64	3.3534899182285537e-9	1.770660345190995e-15	2.0199862306256346e-6	-2.431772186876799e-20	1.6495884448482625e-18	2.583289774630998e-12	8.923184603657718e-12	2.602325104268287e-11
98800000	0.00499898663462902	1.5231256000298155e-49	2.0403093140997046e-64	3.3534899182285537e-9	1.770660345190995e-15	2.0199862306256346e-6	-2.4317666402133125e-20	1.6495884448482625e-18	2.583289774630998e-12	8.923184603657718e-12	2.602325104268287e-11
98900000	0.00499898663462902	1.5231256000298155e-49	2.0403093140997046e-64	3.3534899182285537e-9	1.770660345190995e-15	2.0199862306256346e-6	-2.4317610935498262e-20	1.6495884448482625e-18	2.583289774630998e-12	8.923184603657718e-12	2.602325104268287e-11
99000000	0.00499898663462902	1.5231256000298153e-49	2.0403093140997046e-64	3.3534899182285537e-9	1.770660345190995e-15	2.0199862306256346e-6	-2.43175554688634e-20	1.6495884448482625e-18	2.583289774630998e-12	8.923184603657718e-12	2.602325104268287e-11
99100000	0.00499898663462902	1.5231256000298153e-49	2.0403093140997046e-64	3.3534899182285537e-9	1.770660345190995e-15	2.0199862306256346e-6	-2.4317500002228536e-20	1.6495884448482625e-18	2.583289774630998e-12	8.923184603657718e-12	2.602325104268287e-11
99200000	0.00499898663462902	1.5231256000298153e-49	2.0403093140997046e-64	3.3534899182285537e-9	1.770660345190995e-15	2.0199862306256346e-6	-2.4317444535593673e-20	1.6495884448482625e-18	2.583289774630998e-12	8.923184603657718e-12	2.602325104268287e-11
99300000	0.00499898663462902	1.5231256000298153e-49	2.0403093140997046e-64	3.3534899182285537e-9	1.770660345190995e-15	2.0199862306256346e-6	-2.431738906895881e-20	1.6495884448482625e-18	2.583289774630998e-12	8.923184603657718e-12	2.602325104268287e-11
99400000	0.00499898663462902	1.5231256000298153e-49	2.0403093140997046e-64	3.3534899182285537e-9	1.770660345190995e-15	2.0199862306256346e-6	-2.4317333602323947e-20	1.6495884448482625e-18	2.583289774630998e-12	8.923184603657718e-12	2.602325104268287e-11
99500000	0.00499898663462902	1.5231256000298153e-49	2.0403093140997046e-64	3.3534899182285537e-9	1.770660345190995e-15	2.0199862306256346e-6	-2.4317278135689084e-20	1.6495884448482625e-18	2.583289774630998e-12	8.923184603657718e-12	2.602325104268287e-11
99600000	0.00499898663462902	1.5231256000298153e-49	2.0403093140997046e-64	3.3534899182285537e-9	1.770660345190995e-15	2.0199862306256346e-6	-2.4317222669054217e-20	1.6495884448482625e-18	2.583289774630998e-12	8.923184603657718e-12	2.602325104268287e-11
99700000	0.00499898663462902	1.5231256000298153e-49	2.0403093140997046e-64	3.3534899182285537e-9	1.770660345190995e-15	2.0199862306256346e-6	-2.4317167202419354e-20	1.6495884448482625e-18	2.583289774630998e-12	8.923184603657718e-12	2.602325104268287e-11
99800000	0.00499898663462902	1.5231256000298153e-49	2.0403093140997046e-64	3.3534899182285537e-9	1.770660345190995e-15	2.0199862306256346e-6	-2.431711173578449e-20	1.6495884448482625e-18	2.583289774630998e-12	8.923184603657718e-12	2.602325104268287e-11
99900000	0.00499898663462902	1.5231256000298153e-49	2.0403093140997046e-64	3.3534899182285537e-9	1.770660345190995e-15	2.0199862306256346e-6	-2.4317056269149628e-20	1.6495884448482625e-18	2.583289774630998e-12	8.923184603657718e-12	2.602325104268287e-11
100000000	0.00499898663462902	1.5231256000298153e-49	2.0403093140997046e-64	3.3534899182285537e-9	1.770660345190995e-15	2.0199862306256346e-6	-2.4317000802514765e-20	1.6495884448482625e-18	2.583289774630998e-12	8.923184603657718e-12	2.602325104268287e-11
