# Supplementary material for: Thermodynamics Underpinning the Microbial Community‐Level Nitrogen Energy Metabolism
Source: Environ Microbiol. 2025 Feb 16;27(2):e70055. doi: 10.1111/1462-2920.70055 (PMC11830459; doi:10.1111/1462-2920.70055)
Supplement: Supplementary file 1 — Data S1. [file EMI-27-e70055-s001.zip › SI/Nnetwork/Results/kdef_-10/Iin_-5/p_0.2/O2_-10.2_H_-2..csv]

time	N2	N2H4	N2H5	N2O	NH2OH	NH3	NH3OH	NH4	NO	NO2	NO3
0	0.00001	0.00001	0.00001	0.00001	0.00001	0.00001	0.00001	0.00001	0.00001	0.00001	0.00001
100000	0.0022828391940293196	-8.931980836608375e-21	-3.816750961841226e-19	3.8575768787582514e-13	1.8998106253072906e-14	0.005434321167350016	5.945151787074697e-22	4.4380076820452737e-10	4.4047156936439017e-17	9.998915720466319e-19	-2.0039067689851924e-15
200000	0.0022828391940293196	-8.931980836608375e-21	-3.816750961841226e-19	3.857576878758251e-13	1.8998106253072903e-14	0.005434321167350016	5.922688868035742e-22	4.438007682045274e-10	4.404715693643899e-17	9.998915720466311e-19	-2.4509303067009464e-16
300000	0.002282839194029334	-8.931980836608375e-21	-3.816750961841226e-19	3.8575768787582474e-13	1.899810625313166e-14	0.005434321167350007	5.922790380613326e-22	4.438007682434893e-10	4.404715693643898e-17	9.998915720466311e-19	2.383123550339392e-24
400000	0.0022828391940293343	-8.931980836608375e-21	-3.816750961841226e-19	3.8575768787582474e-13	1.8998106253131623e-14	0.005434321167350005	5.922790324336341e-22	4.438007682434676e-10	4.4047156936438986e-17	9.998915720466313e-19	2.383123550339391e-24
500000	0.0022828391940293343	-8.931980836608375e-21	-3.816750961841226e-19	3.8575768787582474e-13	1.8998106253131623e-14	0.005434321167350006	5.92279032432107e-22	4.438007682434676e-10	4.404715693643899e-17	9.998915720466311e-19	2.383123550339391e-24
600000	0.0022828391940293343	-8.931980836608375e-21	-3.816750961841226e-19	3.8575768787582474e-13	1.8998106253131623e-14	0.005434321167350006	5.922790324221474e-22	4.438007682434677e-10	4.404715693643899e-17	9.998915720466311e-19	2.383123550339391e-24
700000	0.002282839194029334	-8.931980836608375e-21	-3.816750961841226e-19	3.8575768787582474e-13	1.8998106253131626e-14	0.005434321167350007	5.922790324231212e-22	4.438007682434677e-10	4.404715693643899e-17	9.998915720466311e-19	2.383123550339391e-24
800000	0.002282839194029334	-8.931980836608375e-21	-3.816750961841226e-19	3.8575768787582474e-13	1.8998106253131626e-14	0.005434321167350007	5.922790324237632e-22	4.438007682434677e-10	4.404715693643899e-17	9.998915720466311e-19	2.3831235503393907e-24
900000	0.002282839194029334	-8.931980836608375e-21	-3.816750961841226e-19	3.8575768787582474e-13	1.8998106253131626e-14	0.005434321167350007	5.922790324241166e-22	4.4380076824346773e-10	4.404715693643899e-17	9.998915720466311e-19	2.3831235503393907e-24
1000000	0.002282839194029334	-8.931980836608375e-21	-3.816750961841226e-19	3.8575768787582474e-13	1.8998106253131626e-14	0.005434321167350007	5.922790324242247e-22	4.4380076824346773e-10	4.404715693643899e-17	9.998915720466311e-19	2.3831235503393907e-24
1100000	0.002282839194029334	-8.931980836608375e-21	-3.816750961841226e-19	3.8575768787582474e-13	1.8998106253131626e-14	0.005434321167350007	5.922790324241307e-22	4.438007682434677e-10	4.404715693643899e-17	9.998915720466311e-19	2.383123550339391e-24
1200000	0.002282839194029334	-8.931980836608375e-21	-3.816750961841226e-19	3.8575768787582474e-13	1.8998106253131626e-14	0.005434321167350007	5.9227903242387805e-22	4.438007682434677e-10	4.404715693643899e-17	9.998915720466311e-19	2.383123550339391e-24
1300000	0.002282839194029334	-8.931980836608375e-21	-3.816750961841226e-19	3.8575768787582474e-13	1.8998106253131626e-14	0.005434321167350006	5.922790324235099e-22	4.438007682434677e-10	4.404715693643899e-17	9.998915720466311e-19	2.383123550339391e-24
1400000	0.002282839194029334	-8.931980836608375e-21	-3.816750961841226e-19	3.8575768787582474e-13	1.8998106253131626e-14	0.005434321167350006	5.922790324230696e-22	4.438007682434677e-10	4.4047156936438986e-17	9.998915720466311e-19	2.383123550339391e-24
1500000	0.0022828391940293343	-8.931980836608375e-21	-3.816750961841226e-19	3.8575768787582474e-13	1.8998106253131626e-14	0.005434321167350006	5.922790324226004e-22	4.438007682434676e-10	4.4047156936438986e-17	9.998915720466311e-19	2.383123550339391e-24
1600000	0.0022828391940293343	-8.931980836608375e-21	-3.816750961841226e-19	3.8575768787582474e-13	1.8998106253131626e-14	0.005434321167350006	5.922790324221457e-22	4.438007682434676e-10	4.4047156936438986e-17	9.998915720466311e-19	2.3831235503393915e-24
1700000	0.0022828391940293343	-8.931980836608375e-21	-3.816750961841226e-19	3.8575768787582474e-13	1.8998106253131626e-14	0.005434321167350005	5.922790324217485e-22	4.4380076824346757e-10	4.404715693643898e-17	9.998915720466311e-19	2.3831235503393915e-24
1800000	0.0022828391940293343	-8.931980836608375e-21	-3.816750961841226e-19	3.8575768787582474e-13	1.8998106253131626e-14	0.005434321167350005	5.922790324214525e-22	4.4380076824346757e-10	4.404715693643898e-17	9.998915720466311e-19	2.3831235503393915e-24
1900000	0.0022828391940293343	-8.931980836608375e-21	-3.816750961841226e-19	3.8575768787582474e-13	1.8998106253131626e-14	0.005434321167350005	5.922790324213006e-22	4.4380076824346757e-10	4.404715693643898e-17	9.998915720466311e-19	2.3831235503393915e-24
2000000	0.0022828391940293343	-8.931980836608375e-21	-3.816750961841226e-19	3.8575768787582474e-13	1.8998106253131626e-14	0.005434321167350005	5.922790324212901e-22	4.4380076824346757e-10	4.404715693643898e-17	9.998915720466311e-19	2.3831235503393915e-24
2100000	0.0022828391940293343	-8.931980836608375e-21	-3.816750961841226e-19	3.8575768787582474e-13	1.8998106253131626e-14	0.005434321167350005	5.922790324212908e-22	4.4380076824346757e-10	4.404715693643898e-17	9.998915720466311e-19	2.3831235503393915e-24
2200000	0.0022828391940293343	-8.931980836608375e-21	-3.816750961841226e-19	3.8575768787582474e-13	1.8998106253131626e-14	0.005434321167350005	5.922790324212913e-22	4.4380076824346757e-10	4.404715693643898e-17	9.998915720466311e-19	2.3831235503393915e-24
2300000	0.0022828391940293343	-8.931980836608375e-21	-3.816750961841226e-19	3.8575768787582474e-13	1.8998106253131626e-14	0.005434321167350005	5.922790324212916e-22	4.4380076824346757e-10	4.404715693643898e-17	9.998915720466311e-19	2.3831235503393915e-24
2400000	0.0022828391940293343	-8.931980836608375e-21	-3.816750961841226e-19	3.8575768787582474e-13	1.8998106253131626e-14	0.005434321167350005	5.922790324212916e-22	4.4380076824346757e-10	4.404715693643898e-17	9.998915720466311e-19	2.3831235503393915e-24
2500000	0.0022828391940293343	-8.931980836608375e-21	-3.816750961841226e-19	3.8575768787582474e-13	1.8998106253131626e-14	0.005434321167350005	5.922790324212916e-22	4.4380076824346757e-10	4.404715693643898e-17	9.998915720466311e-19	2.3831235503393915e-24
2600000	0.0022828391940293343	-8.931980836608375e-21	-3.816750961841226e-19	3.8575768787582474e-13	1.8998106253131626e-14	0.005434321167350005	5.922790324212914e-22	4.4380076824346757e-10	4.404715693643898e-17	9.998915720466311e-19	2.3831235503393915e-24
2700000	0.0022828391940293343	-8.931980836608375e-21	-3.816750961841226e-19	3.8575768787582474e-13	1.8998106253131626e-14	0.005434321167350005	5.922790324212911e-22	4.4380076824346757e-10	4.4047156936438986e-17	9.998915720466311e-19	2.3831235503393915e-24
2800000	0.0022828391940293343	-8.931980836608375e-21	-3.816750961841226e-19	3.8575768787582474e-13	1.8998106253131623e-14	0.005434321167350005	5.922790324212908e-22	4.4380076824346757e-10	4.4047156936438986e-17	9.998915720466311e-19	2.3831235503393915e-24
2900000	0.0022828391940293343	-8.931980836608375e-21	-3.816750961841226e-19	3.8575768787582474e-13	1.8998106253131623e-14	0.005434321167350006	5.9227903242129055e-22	4.4380076824346757e-10	4.4047156936438986e-17	9.998915720466311e-19	2.3831235503393915e-24
3000000	0.0022828391940293343	-8.931980836608375e-21	-3.816750961841226e-19	3.8575768787582474e-13	1.8998106253131623e-14	0.005434321167350006	5.922790324212902e-22	4.438007682434676e-10	4.4047156936438986e-17	9.998915720466311e-19	2.383123550339391e-24
3100000	0.0022828391940293343	-8.931980836608375e-21	-3.816750961841226e-19	3.8575768787582474e-13	1.8998106253131623e-14	0.005434321167350006	5.922790324212899e-22	4.438007682434676e-10	4.404715693643899e-17	9.998915720466311e-19	2.383123550339391e-24
3200000	0.0022828391940293343	-8.931980836608375e-21	-3.816750961841226e-19	3.8575768787582474e-13	1.8998106253131623e-14	0.005434321167350006	5.922790324212897e-22	4.438007682434676e-10	4.404715693643899e-17	9.998915720466311e-19	2.383123550339391e-24
3300000	0.0022828391940293343	-8.931980836608375e-21	-3.816750961841226e-19	3.8575768787582474e-13	1.8998106253131623e-14	0.005434321167350006	5.922790324212896e-22	4.438007682434676e-10	4.404715693643899e-17	9.998915720466311e-19	2.383123550339391e-24
3400000	0.0022828391940293343	-8.931980836608375e-21	-3.816750961841226e-19	3.8575768787582474e-13	1.8998106253131623e-14	0.005434321167350006	5.922790324212896e-22	4.438007682434676e-10	4.404715693643899e-17	9.998915720466311e-19	2.383123550339391e-24
3500000	0.0022828391940293343	-8.931980836608375e-21	-3.816750961841226e-19	3.8575768787582474e-13	1.8998106253131623e-14	0.005434321167350006	5.922790324212896e-22	4.438007682434676e-10	4.404715693643899e-17	9.998915720466311e-19	2.383123550339391e-24
3600000	0.0022828391940293343	-8.931980836608375e-21	-3.816750961841226e-19	3.8575768787582474e-13	1.8998106253131623e-14	0.005434321167350006	5.922790324212896e-22	4.438007682434676e-10	4.404715693643899e-17	9.998915720466311e-19	2.383123550339391e-24
3700000	0.0022828391940293343	-8.931980836608375e-21	-3.816750961841226e-19	3.8575768787582474e-13	1.8998106253131623e-14	0.005434321167350006	5.922790324212896e-22	4.438007682434676e-10	4.4047156936439e-17	9.998915720466311e-19	2.383123550339391e-24
3800000	0.0022828391940293343	-8.931980836608375e-21	-3.816750961841226e-19	3.8575768787582474e-13	1.8998106253131623e-14	0.005434321167350006	5.922790324212896e-22	4.438007682434676e-10	4.4047156936439e-17	9.998915720466311e-19	2.383123550339391e-24
3900000	0.0022828391940293343	-8.931980836608375e-21	-3.816750961841226e-19	3.8575768787582474e-13	1.8998106253131623e-14	0.005434321167350006	5.922790324212896e-22	4.438007682434677e-10	4.4047156936439e-17	9.998915720466311e-19	2.3831235503393907e-24
4000000	0.0022828391940293343	-8.931980836608375e-21	-3.816750961841226e-19	3.8575768787582474e-13	1.8998106253131623e-14	0.005434321167350006	5.922790324212896e-22	4.438007682434677e-10	4.4047156936439e-17	9.998915720466311e-19	2.3831235503393907e-24
4100000	0.0022828391940293343	-8.931980836608375e-21	-3.816750961841226e-19	3.8575768787582474e-13	1.8998106253131623e-14	0.005434321167350006	5.922790324212896e-22	4.438007682434677e-10	4.4047156936439e-17	9.998915720466311e-19	2.3831235503393907e-24
4200000	0.0022828391940293343	-8.931980836608375e-21	-3.816750961841226e-19	3.8575768787582474e-13	1.8998106253131623e-14	0.005434321167350006	5.922790324212896e-22	4.438007682434677e-10	4.4047156936439e-17	9.998915720466311e-19	2.3831235503393907e-24
4300000	0.0022828391940293343	-8.931980836608375e-21	-3.816750961841226e-19	3.8575768787582474e-13	1.8998106253131623e-14	0.005434321167350007	5.922790324212896e-22	4.438007682434677e-10	4.4047156936439e-17	9.998915720466311e-19	2.3831235503393907e-24
4400000	0.0022828391940293343	-8.931980836608375e-21	-3.816750961841226e-19	3.8575768787582474e-13	1.8998106253131623e-14	0.005434321167350007	5.922790324212896e-22	4.438007682434677e-10	4.4047156936439e-17	9.998915720466311e-19	2.3831235503393907e-24
4500000	0.002282839194029334	-8.931980836608375e-21	-3.816750961841226e-19	3.8575768787582474e-13	1.8998106253131623e-14	0.005434321167350007	5.922790324212896e-22	4.438007682434677e-10	4.4047156936439004e-17	9.998915720466311e-19	2.3831235503393907e-24
4600000	0.002282839194029334	-8.931980836608375e-21	-3.816750961841226e-19	3.857576878758248e-13	1.8998106253131623e-14	0.005434321167350007	5.922790324212896e-22	4.438007682434677e-10	4.4047156936439004e-17	9.998915720466311e-19	2.3831235503393907e-24
4700000	0.002282839194029334	-8.931980836608375e-21	-3.816750961841226e-19	3.857576878758248e-13	1.8998106253131623e-14	0.005434321167350007	5.922790324212896e-22	4.438007682434677e-10	4.4047156936439004e-17	9.998915720466311e-19	2.3831235503393907e-24
4800000	0.002282839194029334	-8.931980836608375e-21	-3.816750961841226e-19	3.857576878758248e-13	1.8998106253131623e-14	0.005434321167350007	5.922790324212896e-22	4.438007682434677e-10	4.4047156936439004e-17	9.998915720466311e-19	2.3831235503393907e-24
4900000	0.002282839194029334	-8.931980836608375e-21	-3.816750961841226e-19	3.857576878758248e-13	1.8998106253131623e-14	0.005434321167350007	5.922790324212896e-22	4.438007682434677e-10	4.4047156936439004e-17	9.998915720466311e-19	2.3831235503393907e-24
5000000	0.002282839194029334	-8.931980836608375e-21	-3.816750961841226e-19	3.857576878758248e-13	1.8998106253131623e-14	0.005434321167350007	5.922790324212896e-22	4.438007682434677e-10	4.4047156936439004e-17	9.998915720466311e-19	2.3831235503393907e-24
5100000	0.002282839194029334	-8.931980836608375e-21	-3.816750961841226e-19	3.857576878758248e-13	1.8998106253131623e-14	0.005434321167350007	5.922790324212897e-22	4.438007682434677e-10	4.4047156936439004e-17	9.998915720466311e-19	2.3831235503393907e-24
5200000	0.002282839194029334	-8.931980836608375e-21	-3.816750961841226e-19	3.857576878758248e-13	1.8998106253131623e-14	0.005434321167350007	5.922790324212897e-22	4.438007682434677e-10	4.4047156936439004e-17	9.998915720466311e-19	2.3831235503393907e-24
5300000	0.002282839194029334	-8.931980836608375e-21	-3.816750961841226e-19	3.857576878758248e-13	1.8998106253131623e-14	0.005434321167350007	5.922790324212897e-22	4.438007682434677e-10	4.4047156936439004e-17	9.998915720466311e-19	2.3831235503393907e-24
5400000	0.002282839194029334	-8.931980836608375e-21	-3.816750961841226e-19	3.857576878758248e-13	1.8998106253131623e-14	0.005434321167350007	5.922790324212897e-22	4.438007682434677e-10	4.4047156936439004e-17	9.998915720466311e-19	2.3831235503393907e-24
5500000	0.002282839194029334	-8.931980836608375e-21	-3.816750961841226e-19	3.857576878758248e-13	1.8998106253131623e-14	0.005434321167350007	5.922790324212897e-22	4.438007682434677e-10	4.4047156936439004e-17	9.998915720466311e-19	2.3831235503393907e-24
5600000	0.002282839194029334	-8.931980836608375e-21	-3.816750961841226e-19	3.857576878758248e-13	1.8998106253131623e-14	0.005434321167350007	5.922790324212897e-22	4.438007682434677e-10	4.4047156936439004e-17	9.998915720466311e-19	2.3831235503393907e-24
5700000	0.002282839194029334	-8.931980836608375e-21	-3.816750961841226e-19	3.857576878758248e-13	1.8998106253131623e-14	0.005434321167350007	5.922790324212897e-22	4.438007682434677e-10	4.4047156936439004e-17	9.998915720466311e-19	2.3831235503393907e-24
5800000	0.002282839194029334	-8.931980836608375e-21	-3.816750961841226e-19	3.857576878758248e-13	1.8998106253131623e-14	0.005434321167350007	5.922790324212897e-22	4.438007682434677e-10	4.4047156936439004e-17	9.998915720466311e-19	2.3831235503393904e-24
5900000	0.002282839194029334	-8.931980836608375e-21	-3.816750961841226e-19	3.857576878758248e-13	1.8998106253131623e-14	0.005434321167350007	5.922790324212897e-22	4.438007682434677e-10	4.4047156936439004e-17	9.998915720466311e-19	2.3831235503393904e-24
6000000	0.002282839194029334	-8.931980836608375e-21	-3.816750961841226e-19	3.857576878758248e-13	1.8998106253131623e-14	0.005434321167350007	5.922790324212897e-22	4.438007682434677e-10	4.4047156936439004e-17	9.998915720466311e-19	2.3831235503393904e-24
6100000	0.002282839194029334	-8.931980836608375e-21	-3.816750961841226e-19	3.857576878758248e-13	1.8998106253131623e-14	0.005434321167350007	5.922790324212897e-22	4.438007682434677e-10	4.4047156936439004e-17	9.998915720466311e-19	2.3831235503393904e-24
6200000	0.002282839194029334	-8.931980836608375e-21	-3.816750961841226e-19	3.857576878758248e-13	1.8998106253131623e-14	0.005434321167350007	5.922790324212897e-22	4.438007682434677e-10	4.4047156936439004e-17	9.998915720466311e-19	2.3831235503393904e-24
6300000	0.002282839194029334	-8.931980836608375e-21	-3.816750961841226e-19	3.857576878758248e-13	1.8998106253131623e-14	0.005434321167350007	5.922790324212897e-22	4.438007682434677e-10	4.4047156936439004e-17	9.998915720466311e-19	2.3831235503393904e-24
6400000	0.002282839194029334	-8.931980836608375e-21	-3.816750961841226e-19	3.857576878758248e-13	1.8998106253131623e-14	0.005434321167350007	5.922790324212897e-22	4.438007682434677e-10	4.4047156936439004e-17	9.998915720466311e-19	2.3831235503393904e-24
6500000	0.002282839194029334	-8.931980836608375e-21	-3.816750961841226e-19	3.857576878758248e-13	1.8998106253131623e-14	0.005434321167350007	5.922790324212897e-22	4.438007682434677e-10	4.4047156936439004e-17	9.998915720466311e-19	2.3831235503393904e-24
6600000	0.002282839194029334	-8.931980836608375e-21	-3.816750961841226e-19	3.857576878758248e-13	1.8998106253131623e-14	0.005434321167350007	5.922790324212897e-22	4.438007682434677e-10	4.4047156936439004e-17	9.998915720466311e-19	2.3831235503393904e-24
6700000	0.002282839194029334	-8.931980836608375e-21	-3.816750961841226e-19	3.857576878758248e-13	1.8998106253131623e-14	0.005434321167350007	5.922790324212897e-22	4.438007682434677e-10	4.4047156936439004e-17	9.998915720466311e-19	2.3831235503393904e-24
6800000	0.002282839194029334	-8.931980836608375e-21	-3.816750961841226e-19	3.857576878758248e-13	1.8998106253131623e-14	0.005434321167350007	5.922790324212897e-22	4.438007682434677e-10	4.4047156936439004e-17	9.998915720466311e-19	2.3831235503393904e-24
6900000	0.002282839194029334	-8.931980836608375e-21	-3.816750961841226e-19	3.857576878758248e-13	1.8998106253131623e-14	0.005434321167350007	5.922790324212897e-22	4.438007682434677e-10	4.4047156936439004e-17	9.998915720466311e-19	2.3831235503393904e-24
7000000	0.002282839194029334	-8.931980836608375e-21	-3.816750961841226e-19	3.857576878758248e-13	1.8998106253131623e-14	0.005434321167350007	5.922790324212897e-22	4.438007682434677e-10	4.4047156936439004e-17	9.998915720466311e-19	2.3831235503393904e-24
7100000	0.002282839194029334	-8.931980836608375e-21	-3.816750961841226e-19	3.857576878758248e-13	1.8998106253131623e-14	0.005434321167350007	5.922790324212897e-22	4.438007682434677e-10	4.4047156936439004e-17	9.998915720466311e-19	2.3831235503393904e-24
7200000	0.002282839194029334	-8.931980836608375e-21	-3.816750961841226e-19	3.857576878758248e-13	1.8998106253131623e-14	0.005434321167350007	5.922790324212896e-22	4.438007682434677e-10	4.4047156936439004e-17	9.998915720466311e-19	2.3831235503393904e-24
7300000	0.002282839194029334	-8.931980836608375e-21	-3.816750961841226e-19	3.857576878758248e-13	1.8998106253131623e-14	0.005434321167350007	5.922790324212896e-22	4.438007682434677e-10	4.4047156936439004e-17	9.998915720466311e-19	2.3831235503393904e-24
7400000	0.002282839194029334	-8.931980836608375e-21	-3.816750961841226e-19	3.857576878758248e-13	1.8998106253131623e-14	0.005434321167350007	5.922790324212896e-22	4.438007682434677e-10	4.4047156936439004e-17	9.998915720466311e-19	2.3831235503393904e-24
7500000	0.002282839194029334	-8.931980836608375e-21	-3.816750961841226e-19	3.857576878758248e-13	1.8998106253131623e-14	0.005434321167350007	5.922790324212896e-22	4.438007682434677e-10	4.4047156936439004e-17	9.998915720466311e-19	2.3831235503393904e-24
7600000	0.002282839194029334	-8.931980836608375e-21	-3.816750961841226e-19	3.857576878758248e-13	1.8998106253131623e-14	0.005434321167350007	5.922790324212896e-22	4.438007682434677e-10	4.4047156936439004e-17	9.998915720466311e-19	2.3831235503393904e-24
7700000	0.002282839194029334	-8.931980836608375e-21	-3.816750961841226e-19	3.857576878758248e-13	1.8998106253131623e-14	0.005434321167350007	5.922790324212896e-22	4.438007682434677e-10	4.4047156936439004e-17	9.998915720466311e-19	2.3831235503393907e-24
7800000	0.002282839194029334	-8.931980836608375e-21	-3.816750961841226e-19	3.857576878758248e-13	1.8998106253131623e-14	0.005434321167350007	5.922790324212896e-22	4.438007682434677e-10	4.4047156936439004e-17	9.998915720466311e-19	2.3831235503393907e-24
7900000	0.002282839194029334	-8.931980836608375e-21	-3.816750961841226e-19	3.857576878758248e-13	1.8998106253131623e-14	0.005434321167350007	5.922790324212896e-22	4.438007682434677e-10	4.4047156936439004e-17	9.998915720466311e-19	2.3831235503393907e-24
8000000	0.002282839194029334	-8.931980836608375e-21	-3.816750961841226e-19	3.857576878758248e-13	1.8998106253131623e-14	0.005434321167350007	5.922790324212896e-22	4.438007682434677e-10	4.4047156936439004e-17	9.998915720466311e-19	2.3831235503393907e-24
8100000	0.002282839194029334	-8.931980836608375e-21	-3.816750961841226e-19	3.857576878758248e-13	1.8998106253131623e-14	0.005434321167350007	5.922790324212896e-22	4.438007682434677e-10	4.4047156936439004e-17	9.998915720466311e-19	2.3831235503393907e-24
8200000	0.002282839194029334	-8.931980836608375e-21	-3.816750961841226e-19	3.857576878758248e-13	1.8998106253131623e-14	0.005434321167350006	5.922790324212896e-22	4.438007682434677e-10	4.4047156936439004e-17	9.998915720466311e-19	2.3831235503393907e-24
8300000	0.002282839194029334	-8.931980836608375e-21	-3.816750961841226e-19	3.857576878758248e-13	1.8998106253131623e-14	0.005434321167350006	5.922790324212896e-22	4.438007682434677e-10	4.4047156936439004e-17	9.998915720466311e-19	2.3831235503393907e-24
8400000	0.002282839194029334	-8.931980836608375e-21	-3.816750961841226e-19	3.857576878758248e-13	1.8998106253131623e-14	0.005434321167350006	5.922790324212896e-22	4.438007682434677e-10	4.4047156936439004e-17	9.998915720466311e-19	2.3831235503393907e-24
8500000	0.002282839194029334	-8.931980836608375e-21	-3.816750961841226e-19	3.857576878758248e-13	1.8998106253131623e-14	0.005434321167350006	5.922790324212896e-22	4.438007682434677e-10	4.4047156936439004e-17	9.998915720466311e-19	2.3831235503393907e-24
8600000	0.002282839194029334	-8.931980836608375e-21	-3.816750961841226e-19	3.857576878758248e-13	1.8998106253131623e-14	0.005434321167350006	5.922790324212896e-22	4.438007682434677e-10	4.4047156936439004e-17	9.998915720466311e-19	2.3831235503393907e-24
8700000	0.002282839194029334	-8.931980836608375e-21	-3.816750961841226e-19	3.857576878758248e-13	1.8998106253131623e-14	0.005434321167350006	5.922790324212896e-22	4.438007682434677e-10	4.4047156936439004e-17	9.998915720466311e-19	2.3831235503393907e-24
8800000	0.002282839194029334	-8.931980836608375e-21	-3.816750961841226e-19	3.857576878758248e-13	1.8998106253131623e-14	0.005434321167350006	5.922790324212896e-22	4.438007682434677e-10	4.4047156936439e-17	9.998915720466311e-19	2.3831235503393907e-24
8900000	0.002282839194029334	-8.931980836608375e-21	-3.816750961841226e-19	3.857576878758248e-13	1.8998106253131623e-14	0.005434321167350006	5.922790324212896e-22	4.438007682434677e-10	4.4047156936439e-17	9.998915720466313e-19	2.3831235503393907e-24
9000000	0.002282839194029334	-8.931980836608375e-21	-3.816750961841226e-19	3.857576878758248e-13	1.8998106253131623e-14	0.005434321167350006	5.922790324212896e-22	4.438007682434677e-10	4.4047156936439e-17	9.998915720466313e-19	2.3831235503393907e-24
9100000	0.002282839194029334	-8.931980836608375e-21	-3.816750961841226e-19	3.8575768787582474e-13	1.8998106253131623e-14	0.005434321167350006	5.922790324212896e-22	4.438007682434677e-10	4.4047156936439e-17	9.998915720466313e-19	2.3831235503393907e-24
9200000	0.002282839194029334	-8.931980836608375e-21	-3.816750961841226e-19	3.8575768787582474e-13	1.8998106253131623e-14	0.005434321167350006	5.922790324212896e-22	4.438007682434677e-10	4.4047156936439e-17	9.998915720466313e-19	2.3831235503393907e-24
9300000	0.002282839194029334	-8.931980836608375e-21	-3.816750961841226e-19	3.8575768787582474e-13	1.8998106253131623e-14	0.005434321167350006	5.922790324212896e-22	4.438007682434677e-10	4.4047156936439e-17	9.998915720466313e-19	2.3831235503393907e-24
9400000	0.002282839194029334	-8.931980836608375e-21	-3.816750961841226e-19	3.8575768787582474e-13	1.8998106253131623e-14	0.005434321167350006	5.922790324212896e-22	4.438007682434677e-10	4.4047156936439e-17	9.998915720466313e-19	2.3831235503393907e-24
9500000	0.002282839194029334	-8.931980836608375e-21	-3.816750961841226e-19	3.8575768787582474e-13	1.8998106253131623e-14	0.005434321167350006	5.922790324212896e-22	4.438007682434676e-10	4.4047156936439e-17	9.998915720466313e-19	2.3831235503393907e-24
9600000	0.002282839194029334	-8.931980836608375e-21	-3.816750961841226e-19	3.8575768787582474e-13	1.8998106253131623e-14	0.005434321167350006	5.922790324212896e-22	4.438007682434676e-10	4.4047156936439e-17	9.998915720466313e-19	2.3831235503393907e-24
9700000	0.002282839194029334	-8.931980836608375e-21	-3.816750961841226e-19	3.8575768787582474e-13	1.8998106253131623e-14	0.005434321167350006	5.922790324212896e-22	4.438007682434676e-10	4.4047156936439e-17	9.998915720466313e-19	2.3831235503393907e-24
9800000	0.002282839194029334	-8.931980836608375e-21	-3.816750961841226e-19	3.8575768787582474e-13	1.8998106253131623e-14	0.005434321167350006	5.922790324212896e-22	4.438007682434676e-10	4.4047156936439e-17	9.998915720466313e-19	2.3831235503393907e-24
9900000	0.002282839194029334	-8.931980836608375e-21	-3.816750961841226e-19	3.8575768787582474e-13	1.8998106253131623e-14	0.005434321167350006	5.922790324212896e-22	4.438007682434676e-10	4.4047156936439e-17	9.998915720466313e-19	2.3831235503393907e-24
10000000	0.002282839194029334	-8.931980836608375e-21	-3.816750961841226e-19	3.8575768787582474e-13	1.8998106253131623e-14	0.005434321167350006	5.922790324212896e-22	4.438007682434676e-10	4.4047156936439e-17	9.998915720466313e-19	2.3831235503393907e-24
10100000	0.002282839194029334	-8.931980836608375e-21	-3.816750961841226e-19	3.8575768787582474e-13	1.8998106253131623e-14	0.005434321167350006	5.922790324212896e-22	4.438007682434676e-10	4.4047156936439e-17	9.998915720466313e-19	2.3831235503393907e-24
10200000	0.002282839194029334	-8.931980836608375e-21	-3.816750961841226e-19	3.8575768787582474e-13	1.8998106253131623e-14	0.005434321167350006	5.922790324212896e-22	4.438007682434676e-10	4.404715693643899e-17	9.998915720466313e-19	2.3831235503393907e-24
10300000	0.002282839194029334	-8.931980836608375e-21	-3.816750961841226e-19	3.8575768787582474e-13	1.8998106253131623e-14	0.005434321167350006	5.922790324212896e-22	4.438007682434676e-10	4.404715693643899e-17	9.998915720466313e-19	2.3831235503393907e-24
10400000	0.002282839194029334	-8.931980836608375e-21	-3.816750961841226e-19	3.8575768787582474e-13	1.8998106253131623e-14	0.005434321167350006	5.922790324212896e-22	4.438007682434676e-10	4.404715693643899e-17	9.998915720466313e-19	2.3831235503393907e-24
10500000	0.002282839194029334	-8.931980836608375e-21	-3.816750961841226e-19	3.8575768787582474e-13	1.8998106253131623e-14	0.005434321167350006	5.922790324212896e-22	4.438007682434676e-10	4.404715693643899e-17	9.998915720466313e-19	2.3831235503393907e-24
10600000	0.002282839194029334	-8.931980836608375e-21	-3.816750961841226e-19	3.8575768787582474e-13	1.8998106253131623e-14	0.005434321167350006	5.922790324212896e-22	4.438007682434676e-10	4.404715693643899e-17	9.998915720466313e-19	2.3831235503393907e-24
10700000	0.002282839194029334	-8.931980836608375e-21	-3.816750961841226e-19	3.8575768787582474e-13	1.8998106253131623e-14	0.005434321167350006	5.922790324212896e-22	4.438007682434676e-10	4.404715693643899e-17	9.998915720466313e-19	2.3831235503393907e-24
10800000	0.002282839194029334	-8.931980836608375e-21	-3.816750961841226e-19	3.8575768787582474e-13	1.8998106253131623e-14	0.005434321167350006	5.922790324212896e-22	4.438007682434676e-10	4.404715693643899e-17	9.998915720466313e-19	2.3831235503393907e-24
10900000	0.002282839194029334	-8.931980836608375e-21	-3.816750961841226e-19	3.8575768787582474e-13	1.8998106253131623e-14	0.005434321167350006	5.922790324212896e-22	4.438007682434676e-10	4.404715693643899e-17	9.998915720466313e-19	2.383123550339391e-24
11000000	0.002282839194029334	-8.931980836608375e-21	-3.816750961841226e-19	3.8575768787582474e-13	1.8998106253131623e-14	0.005434321167350005	5.922790324212896e-22	4.438007682434676e-10	4.404715693643899e-17	9.998915720466313e-19	2.383123550339391e-24
11100000	0.002282839194029334	-8.931980836608375e-21	-3.816750961841226e-19	3.8575768787582474e-13	1.8998106253131623e-14	0.005434321167350005	5.922790324212896e-22	4.438007682434676e-10	4.404715693643899e-17	9.998915720466313e-19	2.383123550339391e-24
11200000	0.002282839194029334	-8.931980836608375e-21	-3.816750961841226e-19	3.8575768787582474e-13	1.8998106253131623e-14	0.005434321167350005	5.922790324212896e-22	4.438007682434676e-10	4.404715693643899e-17	9.998915720466313e-19	2.383123550339391e-24
11300000	0.002282839194029334	-8.931980836608375e-21	-3.816750961841226e-19	3.8575768787582474e-13	1.8998106253131623e-14	0.005434321167350005	5.922790324212895e-22	4.438007682434676e-10	4.404715693643899e-17	9.998915720466313e-19	2.383123550339391e-24
11400000	0.002282839194029334	-8.931980836608375e-21	-3.816750961841226e-19	3.8575768787582474e-13	1.8998106253131623e-14	0.005434321167350005	5.922790324212895e-22	4.438007682434676e-10	4.404715693643899e-17	9.998915720466313e-19	2.383123550339391e-24
11500000	0.002282839194029334	-8.931980836608375e-21	-3.816750961841226e-19	3.8575768787582474e-13	1.8998106253131623e-14	0.005434321167350005	5.922790324212895e-22	4.438007682434676e-10	4.404715693643899e-17	9.998915720466313e-19	2.383123550339391e-24
11600000	0.002282839194029334	-8.931980836608375e-21	-3.816750961841226e-19	3.8575768787582474e-13	1.8998106253131623e-14	0.005434321167350005	5.922790324212895e-22	4.4380076824346757e-10	4.404715693643899e-17	9.998915720466313e-19	2.383123550339391e-24
11700000	0.002282839194029334	-8.931980836608375e-21	-3.816750961841226e-19	3.8575768787582474e-13	1.8998106253131623e-14	0.005434321167350005	5.922790324212895e-22	4.4380076824346757e-10	4.404715693643899e-17	9.998915720466313e-19	2.383123550339391e-24
11800000	0.002282839194029334	-8.931980836608375e-21	-3.816750961841226e-19	3.8575768787582474e-13	1.8998106253131623e-14	0.005434321167350005	5.922790324212895e-22	4.4380076824346757e-10	4.4047156936438986e-17	9.998915720466313e-19	2.383123550339391e-24
11900000	0.002282839194029334	-8.931980836608375e-21	-3.816750961841226e-19	3.8575768787582474e-13	1.8998106253131623e-14	0.005434321167350005	5.922790324212895e-22	4.4380076824346757e-10	4.4047156936438986e-17	9.998915720466313e-19	2.383123550339391e-24
12000000	0.002282839194029334	-8.931980836608375e-21	-3.816750961841226e-19	3.8575768787582474e-13	1.8998106253131623e-14	0.005434321167350005	5.922790324212895e-22	4.4380076824346757e-10	4.4047156936438986e-17	9.998915720466313e-19	2.383123550339391e-24
12100000	0.002282839194029334	-8.931980836608375e-21	-3.816750961841226e-19	3.8575768787582474e-13	1.8998106253131623e-14	0.005434321167350005	5.922790324212895e-22	4.4380076824346757e-10	4.4047156936438986e-17	9.998915720466313e-19	2.383123550339391e-24
12200000	0.002282839194029334	-8.931980836608375e-21	-3.816750961841226e-19	3.8575768787582474e-13	1.8998106253131623e-14	0.005434321167350005	5.922790324212895e-22	4.4380076824346757e-10	4.4047156936438986e-17	9.998915720466313e-19	2.383123550339391e-24
12300000	0.002282839194029334	-8.931980836608375e-21	-3.816750961841226e-19	3.8575768787582474e-13	1.8998106253131623e-14	0.005434321167350005	5.922790324212895e-22	4.4380076824346757e-10	4.4047156936438986e-17	9.998915720466313e-19	2.383123550339391e-24
12400000	0.002282839194029334	-8.931980836608375e-21	-3.816750961841226e-19	3.8575768787582474e-13	1.8998106253131623e-14	0.005434321167350005	5.922790324212895e-22	4.4380076824346757e-10	4.4047156936438986e-17	9.998915720466313e-19	2.383123550339391e-24
12500000	0.002282839194029334	-8.931980836608375e-21	-3.816750961841226e-19	3.8575768787582474e-13	1.8998106253131623e-14	0.005434321167350005	5.922790324212895e-22	4.4380076824346757e-10	4.4047156936438986e-17	9.998915720466313e-19	2.383123550339391e-24
12600000	0.002282839194029334	-8.931980836608375e-21	-3.816750961841226e-19	3.8575768787582474e-13	1.8998106253131623e-14	0.005434321167350005	5.922790324212895e-22	4.4380076824346757e-10	4.4047156936438986e-17	9.998915720466313e-19	2.383123550339391e-24
12700000	0.002282839194029334	-8.931980836608375e-21	-3.816750961841226e-19	3.8575768787582474e-13	1.8998106253131623e-14	0.005434321167350005	5.922790324212895e-22	4.4380076824346757e-10	4.4047156936438986e-17	9.998915720466313e-19	2.383123550339391e-24
12800000	0.002282839194029334	-8.931980836608375e-21	-3.816750961841226e-19	3.8575768787582474e-13	1.8998106253131623e-14	0.005434321167350005	5.922790324212895e-22	4.4380076824346757e-10	4.4047156936438986e-17	9.998915720466313e-19	2.383123550339391e-24
12900000	0.002282839194029334	-8.931980836608375e-21	-3.816750961841226e-19	3.8575768787582474e-13	1.8998106253131623e-14	0.005434321167350005	5.922790324212895e-22	4.4380076824346757e-10	4.4047156936438986e-17	9.998915720466313e-19	2.383123550339391e-24
13000000	0.002282839194029334	-8.931980836608375e-21	-3.816750961841226e-19	3.8575768787582474e-13	1.8998106253131623e-14	0.005434321167350005	5.922790324212895e-22	4.4380076824346757e-10	4.4047156936438986e-17	9.998915720466313e-19	2.383123550339391e-24
13100000	0.002282839194029334	-8.931980836608375e-21	-3.816750961841226e-19	3.8575768787582474e-13	1.8998106253131623e-14	0.005434321167350005	5.922790324212895e-22	4.4380076824346757e-10	4.4047156936438986e-17	9.998915720466313e-19	2.383123550339391e-24
13200000	0.002282839194029334	-8.931980836608375e-21	-3.816750961841226e-19	3.8575768787582474e-13	1.8998106253131623e-14	0.005434321167350005	5.922790324212895e-22	4.4380076824346757e-10	4.4047156936438986e-17	9.998915720466313e-19	2.383123550339391e-24
13300000	0.002282839194029334	-8.931980836608375e-21	-3.816750961841226e-19	3.8575768787582474e-13	1.8998106253131623e-14	0.005434321167350005	5.922790324212895e-22	4.4380076824346757e-10	4.4047156936438986e-17	9.998915720466313e-19	2.383123550339391e-24
13400000	0.002282839194029334	-8.931980836608375e-21	-3.816750961841226e-19	3.8575768787582474e-13	1.8998106253131623e-14	0.005434321167350005	5.922790324212895e-22	4.4380076824346757e-10	4.4047156936438986e-17	9.998915720466313e-19	2.383123550339391e-24
13500000	0.002282839194029334	-8.931980836608375e-21	-3.816750961841226e-19	3.8575768787582474e-13	1.8998106253131623e-14	0.005434321167350005	5.922790324212895e-22	4.4380076824346757e-10	4.4047156936438986e-17	9.998915720466313e-19	2.383123550339391e-24
13600000	0.002282839194029334	-8.931980836608375e-21	-3.816750961841226e-19	3.8575768787582474e-13	1.8998106253131623e-14	0.005434321167350005	5.922790324212895e-22	4.4380076824346757e-10	4.4047156936438986e-17	9.998915720466313e-19	2.383123550339391e-24
13700000	0.002282839194029334	-8.931980836608375e-21	-3.816750961841226e-19	3.8575768787582474e-13	1.8998106253131623e-14	0.005434321167350005	5.922790324212895e-22	4.4380076824346757e-10	4.4047156936438986e-17	9.998915720466313e-19	2.383123550339391e-24
13800000	0.002282839194029334	-8.931980836608375e-21	-3.816750961841226e-19	3.8575768787582474e-13	1.8998106253131623e-14	0.005434321167350005	5.922790324212895e-22	4.4380076824346757e-10	4.4047156936438986e-17	9.998915720466313e-19	2.383123550339391e-24
13900000	0.002282839194029334	-8.931980836608375e-21	-3.816750961841226e-19	3.8575768787582474e-13	1.8998106253131623e-14	0.005434321167350005	5.922790324212895e-22	4.4380076824346757e-10	4.4047156936438986e-17	9.998915720466313e-19	2.383123550339391e-24
14000000	0.002282839194029334	-8.931980836608375e-21	-3.816750961841226e-19	3.8575768787582474e-13	1.8998106253131623e-14	0.005434321167350005	5.922790324212895e-22	4.4380076824346757e-10	4.4047156936438986e-17	9.998915720466313e-19	2.383123550339391e-24
14100000	0.002282839194029334	-8.931980836608375e-21	-3.816750961841226e-19	3.8575768787582474e-13	1.8998106253131623e-14	0.005434321167350005	5.922790324212895e-22	4.4380076824346757e-10	4.4047156936438986e-17	9.998915720466313e-19	2.383123550339391e-24
14200000	0.002282839194029334	-8.931980836608375e-21	-3.816750961841226e-19	3.8575768787582474e-13	1.8998106253131623e-14	0.005434321167350005	5.922790324212895e-22	4.4380076824346757e-10	4.4047156936438986e-17	9.998915720466313e-19	2.383123550339391e-24
14300000	0.002282839194029334	-8.931980836608375e-21	-3.816750961841226e-19	3.8575768787582474e-13	1.8998106253131623e-14	0.005434321167350005	5.922790324212895e-22	4.4380076824346757e-10	4.4047156936438986e-17	9.998915720466313e-19	2.383123550339391e-24
14400000	0.002282839194029334	-8.931980836608375e-21	-3.816750961841226e-19	3.8575768787582474e-13	1.8998106253131623e-14	0.005434321167350005	5.922790324212895e-22	4.4380076824346757e-10	4.4047156936438986e-17	9.998915720466313e-19	2.383123550339391e-24
14500000	0.002282839194029334	-8.931980836608375e-21	-3.816750961841226e-19	3.8575768787582474e-13	1.8998106253131623e-14	0.005434321167350005	5.922790324212895e-22	4.4380076824346757e-10	4.4047156936438986e-17	9.998915720466313e-19	2.383123550339391e-24
14600000	0.002282839194029334	-8.931980836608375e-21	-3.816750961841226e-19	3.8575768787582474e-13	1.8998106253131623e-14	0.005434321167350005	5.922790324212895e-22	4.4380076824346757e-10	4.4047156936438986e-17	9.998915720466313e-19	2.383123550339391e-24
14700000	0.002282839194029334	-8.931980836608375e-21	-3.816750961841226e-19	3.8575768787582474e-13	1.8998106253131623e-14	0.005434321167350005	5.922790324212895e-22	4.4380076824346757e-10	4.4047156936438986e-17	9.998915720466313e-19	2.383123550339391e-24
14800000	0.002282839194029334	-8.931980836608375e-21	-3.816750961841226e-19	3.8575768787582474e-13	1.8998106253131623e-14	0.005434321167350005	5.922790324212895e-22	4.4380076824346757e-10	4.4047156936438986e-17	9.998915720466313e-19	2.383123550339391e-24
14900000	0.002282839194029334	-8.931980836608375e-21	-3.816750961841226e-19	3.8575768787582474e-13	1.8998106253131623e-14	0.005434321167350005	5.922790324212895e-22	4.4380076824346757e-10	4.4047156936438986e-17	9.998915720466313e-19	2.383123550339391e-24
15000000	0.002282839194029334	-8.931980836608375e-21	-3.816750961841226e-19	3.8575768787582474e-13	1.8998106253131623e-14	0.005434321167350005	5.922790324212895e-22	4.4380076824346757e-10	4.4047156936438986e-17	9.998915720466313e-19	2.383123550339391e-24
15100000	0.002282839194029334	-8.931980836608375e-21	-3.816750961841226e-19	3.8575768787582474e-13	1.8998106253131623e-14	0.005434321167350005	5.922790324212895e-22	4.4380076824346757e-10	4.4047156936438986e-17	9.998915720466313e-19	2.383123550339391e-24
15200000	0.002282839194029334	-8.931980836608375e-21	-3.816750961841226e-19	3.8575768787582474e-13	1.8998106253131623e-14	0.005434321167350005	5.922790324212895e-22	4.4380076824346757e-10	4.4047156936438986e-17	9.998915720466313e-19	2.383123550339391e-24
15300000	0.002282839194029334	-8.931980836608375e-21	-3.816750961841226e-19	3.8575768787582474e-13	1.8998106253131623e-14	0.005434321167350005	5.922790324212895e-22	4.4380076824346757e-10	4.4047156936438986e-17	9.998915720466313e-19	2.383123550339391e-24
15400000	0.002282839194029334	-8.931980836608375e-21	-3.816750961841226e-19	3.8575768787582474e-13	1.8998106253131623e-14	0.005434321167350005	5.922790324212895e-22	4.4380076824346757e-10	4.4047156936438986e-17	9.998915720466313e-19	2.383123550339391e-24
15500000	0.002282839194029334	-8.931980836608375e-21	-3.816750961841226e-19	3.8575768787582474e-13	1.8998106253131623e-14	0.005434321167350005	5.922790324212895e-22	4.4380076824346757e-10	4.4047156936438986e-17	9.998915720466313e-19	2.383123550339391e-24
15600000	0.002282839194029334	-8.931980836608375e-21	-3.816750961841226e-19	3.8575768787582474e-13	1.8998106253131623e-14	0.005434321167350005	5.922790324212895e-22	4.4380076824346757e-10	4.4047156936438986e-17	9.998915720466313e-19	2.383123550339391e-24
15700000	0.002282839194029334	-8.931980836608375e-21	-3.816750961841226e-19	3.8575768787582474e-13	1.8998106253131623e-14	0.005434321167350005	5.922790324212895e-22	4.4380076824346757e-10	4.4047156936438986e-17	9.998915720466313e-19	2.383123550339391e-24
15800000	0.002282839194029334	-8.931980836608375e-21	-3.816750961841226e-19	3.8575768787582474e-13	1.8998106253131623e-14	0.005434321167350005	5.922790324212895e-22	4.4380076824346757e-10	4.4047156936438986e-17	9.998915720466313e-19	2.383123550339391e-24
15900000	0.002282839194029334	-8.931980836608375e-21	-3.816750961841226e-19	3.8575768787582474e-13	1.8998106253131623e-14	0.005434321167350005	5.922790324212895e-22	4.4380076824346757e-10	4.4047156936438986e-17	9.998915720466313e-19	2.383123550339391e-24
16000000	0.002282839194029334	-8.931980836608375e-21	-3.816750961841226e-19	3.8575768787582474e-13	1.8998106253131623e-14	0.005434321167350005	5.922790324212895e-22	4.4380076824346757e-10	4.4047156936438986e-17	9.998915720466313e-19	2.383123550339391e-24
16100000	0.002282839194029334	-8.931980836608375e-21	-3.816750961841226e-19	3.8575768787582474e-13	1.8998106253131623e-14	0.005434321167350005	5.922790324212895e-22	4.4380076824346757e-10	4.4047156936438986e-17	9.998915720466313e-19	2.383123550339391e-24
16200000	0.002282839194029334	-8.931980836608375e-21	-3.816750961841226e-19	3.8575768787582474e-13	1.8998106253131623e-14	0.005434321167350005	5.922790324212895e-22	4.4380076824346757e-10	4.4047156936438986e-17	9.998915720466313e-19	2.383123550339391e-24
16300000	0.002282839194029334	-8.931980836608375e-21	-3.816750961841226e-19	3.8575768787582474e-13	1.8998106253131623e-14	0.005434321167350005	5.922790324212895e-22	4.4380076824346757e-10	4.4047156936438986e-17	9.998915720466313e-19	2.383123550339391e-24
16400000	0.002282839194029334	-8.931980836608375e-21	-3.816750961841226e-19	3.8575768787582474e-13	1.8998106253131623e-14	0.005434321167350005	5.922790324212895e-22	4.4380076824346757e-10	4.4047156936438986e-17	9.998915720466313e-19	2.383123550339391e-24
16500000	0.002282839194029334	-8.931980836608375e-21	-3.816750961841226e-19	3.8575768787582474e-13	1.8998106253131623e-14	0.005434321167350005	5.922790324212895e-22	4.4380076824346757e-10	4.4047156936438986e-17	9.998915720466313e-19	2.383123550339391e-24
16600000	0.002282839194029334	-8.931980836608375e-21	-3.816750961841226e-19	3.8575768787582474e-13	1.8998106253131623e-14	0.005434321167350005	5.922790324212895e-22	4.4380076824346757e-10	4.4047156936438986e-17	9.998915720466313e-19	2.383123550339391e-24
16700000	0.002282839194029334	-8.931980836608375e-21	-3.816750961841226e-19	3.8575768787582474e-13	1.8998106253131623e-14	0.005434321167350005	5.922790324212895e-22	4.4380076824346757e-10	4.4047156936438986e-17	9.998915720466313e-19	2.383123550339391e-24
16800000	0.002282839194029334	-8.931980836608375e-21	-3.816750961841226e-19	3.8575768787582474e-13	1.8998106253131623e-14	0.005434321167350005	5.922790324212895e-22	4.4380076824346757e-10	4.4047156936438986e-17	9.998915720466313e-19	2.383123550339391e-24
16900000	0.002282839194029334	-8.931980836608375e-21	-3.816750961841226e-19	3.8575768787582474e-13	1.8998106253131623e-14	0.005434321167350005	5.922790324212895e-22	4.4380076824346757e-10	4.4047156936438986e-17	9.998915720466313e-19	2.383123550339391e-24
17000000	0.002282839194029334	-8.931980836608375e-21	-3.816750961841226e-19	3.8575768787582474e-13	1.8998106253131623e-14	0.005434321167350005	5.922790324212895e-22	4.4380076824346757e-10	4.4047156936438986e-17	9.998915720466313e-19	2.383123550339391e-24
17100000	0.002282839194029334	-8.931980836608375e-21	-3.816750961841226e-19	3.8575768787582474e-13	1.8998106253131623e-14	0.005434321167350005	5.922790324212895e-22	4.4380076824346757e-10	4.4047156936438986e-17	9.998915720466313e-19	2.383123550339391e-24
17200000	0.002282839194029334	-8.931980836608375e-21	-3.816750961841226e-19	3.8575768787582474e-13	1.8998106253131623e-14	0.005434321167350005	5.922790324212895e-22	4.4380076824346757e-10	4.4047156936438986e-17	9.998915720466313e-19	2.383123550339391e-24
17300000	0.002282839194029334	-8.931980836608375e-21	-3.816750961841226e-19	3.8575768787582474e-13	1.8998106253131623e-14	0.005434321167350005	5.922790324212895e-22	4.4380076824346757e-10	4.4047156936438986e-17	9.998915720466313e-19	2.383123550339391e-24
17400000	0.002282839194029334	-8.931980836608375e-21	-3.816750961841226e-19	3.8575768787582474e-13	1.8998106253131623e-14	0.005434321167350005	5.922790324212895e-22	4.4380076824346757e-10	4.4047156936438986e-17	9.998915720466313e-19	2.383123550339391e-24
17500000	0.002282839194029334	-8.931980836608375e-21	-3.816750961841226e-19	3.8575768787582474e-13	1.8998106253131623e-14	0.005434321167350005	5.922790324212895e-22	4.4380076824346757e-10	4.4047156936438986e-17	9.998915720466313e-19	2.383123550339391e-24
17600000	0.002282839194029334	-8.931980836608375e-21	-3.816750961841226e-19	3.8575768787582474e-13	1.8998106253131623e-14	0.005434321167350005	5.922790324212895e-22	4.4380076824346757e-10	4.4047156936438986e-17	9.998915720466313e-19	2.383123550339391e-24
17700000	0.002282839194029334	-8.931980836608375e-21	-3.816750961841226e-19	3.8575768787582474e-13	1.8998106253131623e-14	0.005434321167350005	5.922790324212895e-22	4.4380076824346757e-10	4.4047156936438986e-17	9.998915720466313e-19	2.383123550339391e-24
17800000	0.002282839194029334	-8.931980836608375e-21	-3.816750961841226e-19	3.8575768787582474e-13	1.8998106253131623e-14	0.005434321167350005	5.922790324212895e-22	4.4380076824346757e-10	4.4047156936438986e-17	9.998915720466313e-19	2.383123550339391e-24
17900000	0.002282839194029334	-8.931980836608375e-21	-3.816750961841226e-19	3.8575768787582474e-13	1.8998106253131623e-14	0.005434321167350005	5.922790324212895e-22	4.4380076824346757e-10	4.4047156936438986e-17	9.998915720466313e-19	2.383123550339391e-24
18000000	0.002282839194029334	-8.931980836608375e-21	-3.816750961841226e-19	3.8575768787582474e-13	1.8998106253131623e-14	0.005434321167350005	5.922790324212895e-22	4.4380076824346757e-10	4.4047156936438986e-17	9.998915720466313e-19	2.383123550339391e-24
18100000	0.002282839194029334	-8.931980836608375e-21	-3.816750961841226e-19	3.8575768787582474e-13	1.8998106253131623e-14	0.005434321167350005	5.922790324212895e-22	4.4380076824346757e-10	4.4047156936438986e-17	9.998915720466313e-19	2.383123550339391e-24
18200000	0.002282839194029334	-8.931980836608375e-21	-3.816750961841226e-19	3.8575768787582474e-13	1.8998106253131623e-14	0.005434321167350005	5.922790324212895e-22	4.4380076824346757e-10	4.4047156936438986e-17	9.998915720466313e-19	2.383123550339391e-24
18300000	0.002282839194029334	-8.931980836608375e-21	-3.816750961841226e-19	3.8575768787582474e-13	1.8998106253131623e-14	0.005434321167350005	5.922790324212895e-22	4.4380076824346757e-10	4.4047156936438986e-17	9.998915720466313e-19	2.383123550339391e-24
18400000	0.002282839194029334	-8.931980836608375e-21	-3.816750961841226e-19	3.8575768787582474e-13	1.8998106253131623e-14	0.005434321167350005	5.922790324212895e-22	4.4380076824346757e-10	4.4047156936438986e-17	9.998915720466313e-19	2.383123550339391e-24
18500000	0.002282839194029334	-8.931980836608375e-21	-3.816750961841226e-19	3.8575768787582474e-13	1.8998106253131623e-14	0.005434321167350005	5.922790324212895e-22	4.4380076824346757e-10	4.4047156936438986e-17	9.998915720466313e-19	2.383123550339391e-24
18600000	0.002282839194029334	-8.931980836608375e-21	-3.816750961841226e-19	3.8575768787582474e-13	1.8998106253131623e-14	0.005434321167350005	5.922790324212895e-22	4.4380076824346757e-10	4.4047156936438986e-17	9.998915720466313e-19	2.383123550339391e-24
18700000	0.002282839194029334	-8.931980836608375e-21	-3.816750961841226e-19	3.8575768787582474e-13	1.8998106253131623e-14	0.005434321167350005	5.922790324212895e-22	4.4380076824346757e-10	4.4047156936438986e-17	9.998915720466313e-19	2.383123550339391e-24
18800000	0.002282839194029334	-8.931980836608375e-21	-3.816750961841226e-19	3.8575768787582474e-13	1.8998106253131623e-14	0.005434321167350005	5.922790324212895e-22	4.4380076824346757e-10	4.4047156936438986e-17	9.998915720466313e-19	2.383123550339391e-24
18900000	0.002282839194029334	-8.931980836608375e-21	-3.816750961841226e-19	3.8575768787582474e-13	1.8998106253131623e-14	0.005434321167350005	5.922790324212895e-22	4.4380076824346757e-10	4.4047156936438986e-17	9.998915720466313e-19	2.383123550339391e-24
19000000	0.002282839194029334	-8.931980836608375e-21	-3.816750961841226e-19	3.8575768787582474e-13	1.8998106253131623e-14	0.005434321167350005	5.922790324212895e-22	4.4380076824346757e-10	4.4047156936438986e-17	9.998915720466311e-19	2.383123550339391e-24
19100000	0.002282839194029334	-8.931980836608375e-21	-3.816750961841226e-19	3.8575768787582474e-13	1.8998106253131623e-14	0.005434321167350005	5.922790324212895e-22	4.4380076824346757e-10	4.4047156936438986e-17	9.998915720466311e-19	2.383123550339391e-24
19200000	0.002282839194029334	-8.931980836608375e-21	-3.816750961841226e-19	3.8575768787582474e-13	1.8998106253131623e-14	0.005434321167350005	5.922790324212895e-22	4.4380076824346757e-10	4.4047156936438986e-17	9.998915720466311e-19	2.383123550339391e-24
19300000	0.002282839194029334	-8.931980836608375e-21	-3.816750961841226e-19	3.8575768787582474e-13	1.8998106253131623e-14	0.005434321167350005	5.922790324212895e-22	4.4380076824346757e-10	4.4047156936438986e-17	9.998915720466311e-19	2.383123550339391e-24
19400000	0.002282839194029334	-8.931980836608375e-21	-3.816750961841226e-19	3.8575768787582474e-13	1.8998106253131623e-14	0.005434321167350005	5.922790324212895e-22	4.4380076824346757e-10	4.4047156936438986e-17	9.998915720466311e-19	2.383123550339391e-24
19500000	0.002282839194029334	-8.931980836608375e-21	-3.816750961841226e-19	3.8575768787582474e-13	1.8998106253131623e-14	0.005434321167350005	5.922790324212895e-22	4.4380076824346757e-10	4.4047156936438986e-17	9.998915720466311e-19	2.383123550339391e-24
19600000	0.002282839194029334	-8.931980836608375e-21	-3.816750961841226e-19	3.8575768787582474e-13	1.8998106253131623e-14	0.005434321167350005	5.922790324212895e-22	4.4380076824346757e-10	4.4047156936438986e-17	9.998915720466311e-19	2.383123550339391e-24
19700000	0.002282839194029334	-8.931980836608375e-21	-3.816750961841226e-19	3.8575768787582474e-13	1.8998106253131623e-14	0.005434321167350005	5.922790324212895e-22	4.4380076824346757e-10	4.4047156936438986e-17	9.998915720466311e-19	2.383123550339391e-24
19800000	0.002282839194029334	-8.931980836608375e-21	-3.816750961841226e-19	3.8575768787582474e-13	1.8998106253131623e-14	0.005434321167350005	5.922790324212895e-22	4.4380076824346757e-10	4.4047156936438986e-17	9.998915720466311e-19	2.383123550339391e-24
19900000	0.002282839194029334	-8.931980836608375e-21	-3.816750961841226e-19	3.8575768787582474e-13	1.8998106253131623e-14	0.005434321167350005	5.922790324212895e-22	4.438007682434676e-10	4.4047156936438986e-17	9.998915720466311e-19	2.383123550339391e-24
20000000	0.002282839194029334	-8.931980836608375e-21	-3.816750961841226e-19	3.8575768787582474e-13	1.8998106253131623e-14	0.005434321167350005	5.922790324212895e-22	4.438007682434676e-10	4.4047156936438986e-17	9.998915720466311e-19	2.383123550339391e-24
20100000	0.002282839194029334	-8.931980836608375e-21	-3.816750961841226e-19	3.8575768787582474e-13	1.8998106253131623e-14	0.005434321167350005	5.922790324212895e-22	4.438007682434676e-10	4.4047156936438986e-17	9.998915720466311e-19	2.383123550339391e-24
20200000	0.0022828391940293343	-8.931980836608375e-21	-3.816750961841226e-19	3.8575768787582474e-13	1.8998106253131623e-14	0.005434321167350005	5.922790324212895e-22	4.438007682434676e-10	4.4047156936438986e-17	9.998915720466311e-19	2.383123550339391e-24
20300000	0.0022828391940293343	-8.931980836608375e-21	-3.816750961841226e-19	3.8575768787582474e-13	1.8998106253131623e-14	0.005434321167350005	5.922790324212895e-22	4.438007682434676e-10	4.4047156936438986e-17	9.998915720466311e-19	2.383123550339391e-24
20400000	0.0022828391940293343	-8.931980836608375e-21	-3.816750961841226e-19	3.8575768787582474e-13	1.8998106253131623e-14	0.005434321167350005	5.922790324212895e-22	4.438007682434676e-10	4.404715693643899e-17	9.998915720466311e-19	2.383123550339391e-24
20500000	0.0022828391940293343	-8.931980836608375e-21	-3.816750961841226e-19	3.8575768787582474e-13	1.8998106253131623e-14	0.005434321167350005	5.922790324212895e-22	4.438007682434676e-10	4.404715693643899e-17	9.998915720466311e-19	2.383123550339391e-24
20600000	0.0022828391940293343	-8.931980836608375e-21	-3.816750961841226e-19	3.8575768787582474e-13	1.8998106253131623e-14	0.005434321167350005	5.922790324212895e-22	4.438007682434676e-10	4.404715693643899e-17	9.998915720466311e-19	2.383123550339391e-24
20700000	0.0022828391940293343	-8.931980836608375e-21	-3.816750961841226e-19	3.8575768787582474e-13	1.8998106253131623e-14	0.005434321167350005	5.922790324212895e-22	4.438007682434676e-10	4.404715693643899e-17	9.998915720466311e-19	2.383123550339391e-24
20800000	0.0022828391940293343	-8.931980836608375e-21	-3.816750961841226e-19	3.8575768787582474e-13	1.8998106253131623e-14	0.005434321167350005	5.922790324212895e-22	4.438007682434676e-10	4.404715693643899e-17	9.998915720466311e-19	2.383123550339391e-24
20900000	0.0022828391940293343	-8.931980836608375e-21	-3.816750961841226e-19	3.8575768787582474e-13	1.8998106253131623e-14	0.005434321167350005	5.922790324212895e-22	4.438007682434676e-10	4.404715693643899e-17	9.998915720466311e-19	2.383123550339391e-24
21000000	0.0022828391940293343	-8.931980836608375e-21	-3.816750961841226e-19	3.8575768787582474e-13	1.8998106253131623e-14	0.005434321167350005	5.922790324212895e-22	4.438007682434676e-10	4.404715693643899e-17	9.998915720466311e-19	2.383123550339391e-24
21100000	0.0022828391940293343	-8.931980836608375e-21	-3.816750961841226e-19	3.8575768787582474e-13	1.8998106253131623e-14	0.005434321167350005	5.922790324212895e-22	4.438007682434676e-10	4.404715693643899e-17	9.998915720466311e-19	2.383123550339391e-24
21200000	0.0022828391940293343	-8.931980836608375e-21	-3.816750961841226e-19	3.8575768787582474e-13	1.8998106253131623e-14	0.005434321167350005	5.922790324212895e-22	4.438007682434676e-10	4.404715693643899e-17	9.998915720466311e-19	2.383123550339391e-24
21300000	0.0022828391940293343	-8.931980836608375e-21	-3.816750961841226e-19	3.8575768787582474e-13	1.8998106253131623e-14	0.005434321167350005	5.922790324212895e-22	4.438007682434676e-10	4.404715693643899e-17	9.998915720466311e-19	2.383123550339391e-24
21400000	0.0022828391940293343	-8.931980836608375e-21	-3.816750961841226e-19	3.8575768787582474e-13	1.8998106253131623e-14	0.005434321167350005	5.922790324212895e-22	4.438007682434676e-10	4.404715693643899e-17	9.998915720466311e-19	2.383123550339391e-24
21500000	0.0022828391940293343	-8.931980836608375e-21	-3.816750961841226e-19	3.8575768787582474e-13	1.8998106253131623e-14	0.005434321167350005	5.922790324212895e-22	4.438007682434676e-10	4.404715693643899e-17	9.998915720466311e-19	2.383123550339391e-24
21600000	0.0022828391940293343	-8.931980836608375e-21	-3.816750961841226e-19	3.8575768787582474e-13	1.8998106253131623e-14	0.005434321167350005	5.922790324212895e-22	4.438007682434676e-10	4.404715693643899e-17	9.998915720466311e-19	2.383123550339391e-24
21700000	0.0022828391940293343	-8.931980836608375e-21	-3.816750961841226e-19	3.8575768787582474e-13	1.8998106253131623e-14	0.005434321167350005	5.922790324212895e-22	4.438007682434676e-10	4.404715693643899e-17	9.998915720466311e-19	2.383123550339391e-24
21800000	0.0022828391940293343	-8.931980836608375e-21	-3.816750961841226e-19	3.8575768787582474e-13	1.8998106253131623e-14	0.005434321167350005	5.922790324212895e-22	4.438007682434676e-10	4.404715693643899e-17	9.998915720466311e-19	2.383123550339391e-24
21900000	0.0022828391940293343	-8.931980836608375e-21	-3.816750961841226e-19	3.8575768787582474e-13	1.8998106253131623e-14	0.005434321167350005	5.922790324212895e-22	4.438007682434676e-10	4.404715693643899e-17	9.998915720466311e-19	2.383123550339391e-24
22000000	0.0022828391940293343	-8.931980836608375e-21	-3.816750961841226e-19	3.8575768787582474e-13	1.8998106253131623e-14	0.005434321167350005	5.922790324212895e-22	4.438007682434676e-10	4.404715693643899e-17	9.998915720466311e-19	2.383123550339391e-24
22100000	0.0022828391940293343	-8.931980836608375e-21	-3.816750961841226e-19	3.8575768787582474e-13	1.8998106253131623e-14	0.005434321167350005	5.922790324212895e-22	4.438007682434676e-10	4.404715693643899e-17	9.998915720466311e-19	2.383123550339391e-24
22200000	0.0022828391940293343	-8.931980836608375e-21	-3.816750961841226e-19	3.8575768787582474e-13	1.8998106253131623e-14	0.005434321167350005	5.922790324212895e-22	4.438007682434676e-10	4.404715693643899e-17	9.998915720466311e-19	2.383123550339391e-24
22300000	0.0022828391940293343	-8.931980836608375e-21	-3.816750961841226e-19	3.8575768787582474e-13	1.8998106253131623e-14	0.005434321167350005	5.922790324212895e-22	4.438007682434676e-10	4.404715693643899e-17	9.998915720466311e-19	2.383123550339391e-24
22400000	0.0022828391940293343	-8.931980836608375e-21	-3.816750961841226e-19	3.8575768787582474e-13	1.8998106253131623e-14	0.005434321167350005	5.922790324212895e-22	4.438007682434676e-10	4.404715693643899e-17	9.998915720466311e-19	2.383123550339391e-24
22500000	0.0022828391940293343	-8.931980836608375e-21	-3.816750961841226e-19	3.8575768787582474e-13	1.8998106253131623e-14	0.005434321167350005	5.922790324212895e-22	4.438007682434676e-10	4.404715693643899e-17	9.998915720466311e-19	2.383123550339391e-24
22600000	0.0022828391940293343	-8.931980836608375e-21	-3.816750961841226e-19	3.8575768787582474e-13	1.8998106253131623e-14	0.005434321167350005	5.922790324212895e-22	4.438007682434676e-10	4.404715693643899e-17	9.998915720466311e-19	2.383123550339391e-24
22700000	0.0022828391940293343	-8.931980836608375e-21	-3.816750961841226e-19	3.8575768787582474e-13	1.8998106253131623e-14	0.005434321167350005	5.922790324212895e-22	4.438007682434676e-10	4.404715693643899e-17	9.998915720466311e-19	2.383123550339391e-24
22800000	0.0022828391940293343	-8.931980836608375e-21	-3.816750961841226e-19	3.8575768787582474e-13	1.8998106253131623e-14	0.005434321167350005	5.922790324212895e-22	4.438007682434676e-10	4.404715693643899e-17	9.998915720466311e-19	2.383123550339391e-24
22900000	0.0022828391940293343	-8.931980836608375e-21	-3.816750961841226e-19	3.8575768787582474e-13	1.8998106253131623e-14	0.005434321167350005	5.922790324212895e-22	4.438007682434676e-10	4.404715693643899e-17	9.998915720466311e-19	2.383123550339391e-24
23000000	0.0022828391940293343	-8.931980836608375e-21	-3.816750961841226e-19	3.8575768787582474e-13	1.8998106253131623e-14	0.005434321167350005	5.922790324212895e-22	4.438007682434676e-10	4.404715693643899e-17	9.998915720466311e-19	2.383123550339391e-24
23100000	0.0022828391940293343	-8.931980836608375e-21	-3.816750961841226e-19	3.8575768787582474e-13	1.8998106253131623e-14	0.005434321167350005	5.922790324212895e-22	4.438007682434676e-10	4.404715693643899e-17	9.998915720466311e-19	2.383123550339391e-24
23200000	0.0022828391940293343	-8.931980836608375e-21	-3.816750961841226e-19	3.8575768787582474e-13	1.8998106253131623e-14	0.005434321167350005	5.922790324212895e-22	4.438007682434676e-10	4.404715693643899e-17	9.998915720466311e-19	2.383123550339391e-24
23300000	0.0022828391940293343	-8.931980836608375e-21	-3.816750961841226e-19	3.8575768787582474e-13	1.8998106253131623e-14	0.005434321167350005	5.922790324212895e-22	4.438007682434676e-10	4.404715693643899e-17	9.998915720466311e-19	2.383123550339391e-24
23400000	0.0022828391940293343	-8.931980836608375e-21	-3.816750961841226e-19	3.8575768787582474e-13	1.8998106253131623e-14	0.005434321167350005	5.922790324212895e-22	4.438007682434676e-10	4.404715693643899e-17	9.998915720466311e-19	2.383123550339391e-24
23500000	0.0022828391940293343	-8.931980836608375e-21	-3.816750961841226e-19	3.8575768787582474e-13	1.8998106253131623e-14	0.005434321167350005	5.922790324212895e-22	4.438007682434676e-10	4.404715693643899e-17	9.998915720466311e-19	2.383123550339391e-24
23600000	0.0022828391940293343	-8.931980836608375e-21	-3.816750961841226e-19	3.8575768787582474e-13	1.8998106253131623e-14	0.005434321167350005	5.922790324212895e-22	4.438007682434676e-10	4.404715693643899e-17	9.998915720466311e-19	2.383123550339391e-24
23700000	0.0022828391940293343	-8.931980836608375e-21	-3.816750961841226e-19	3.8575768787582474e-13	1.8998106253131623e-14	0.005434321167350005	5.922790324212895e-22	4.438007682434676e-10	4.404715693643899e-17	9.998915720466311e-19	2.383123550339391e-24
23800000	0.0022828391940293343	-8.931980836608375e-21	-3.816750961841226e-19	3.8575768787582474e-13	1.8998106253131623e-14	0.005434321167350005	5.922790324212895e-22	4.438007682434676e-10	4.404715693643899e-17	9.998915720466311e-19	2.383123550339391e-24
23900000	0.0022828391940293343	-8.931980836608375e-21	-3.816750961841226e-19	3.8575768787582474e-13	1.8998106253131623e-14	0.005434321167350005	5.922790324212895e-22	4.438007682434676e-10	4.404715693643899e-17	9.998915720466311e-19	2.383123550339391e-24
24000000	0.0022828391940293343	-8.931980836608375e-21	-3.816750961841226e-19	3.8575768787582474e-13	1.8998106253131623e-14	0.005434321167350005	5.922790324212895e-22	4.438007682434676e-10	4.404715693643899e-17	9.998915720466311e-19	2.383123550339391e-24
24100000	0.0022828391940293343	-8.931980836608375e-21	-3.816750961841226e-19	3.8575768787582474e-13	1.8998106253131623e-14	0.005434321167350005	5.922790324212895e-22	4.438007682434676e-10	4.404715693643899e-17	9.998915720466311e-19	2.383123550339391e-24
24200000	0.0022828391940293343	-8.931980836608375e-21	-3.816750961841226e-19	3.8575768787582474e-13	1.8998106253131623e-14	0.005434321167350005	5.922790324212895e-22	4.438007682434676e-10	4.404715693643899e-17	9.998915720466311e-19	2.383123550339391e-24
24300000	0.0022828391940293343	-8.931980836608375e-21	-3.816750961841226e-19	3.8575768787582474e-13	1.8998106253131623e-14	0.005434321167350005	5.922790324212895e-22	4.438007682434676e-10	4.404715693643899e-17	9.998915720466311e-19	2.383123550339391e-24
24400000	0.0022828391940293343	-8.931980836608375e-21	-3.816750961841226e-19	3.8575768787582474e-13	1.8998106253131623e-14	0.005434321167350005	5.922790324212895e-22	4.438007682434676e-10	4.404715693643899e-17	9.998915720466311e-19	2.383123550339391e-24
24500000	0.0022828391940293343	-8.931980836608375e-21	-3.816750961841226e-19	3.8575768787582474e-13	1.8998106253131623e-14	0.005434321167350005	5.922790324212895e-22	4.438007682434676e-10	4.404715693643899e-17	9.998915720466311e-19	2.383123550339391e-24
24600000	0.0022828391940293343	-8.931980836608375e-21	-3.816750961841226e-19	3.8575768787582474e-13	1.8998106253131623e-14	0.005434321167350005	5.922790324212895e-22	4.438007682434676e-10	4.404715693643899e-17	9.998915720466311e-19	2.383123550339391e-24
24700000	0.0022828391940293343	-8.931980836608375e-21	-3.816750961841226e-19	3.8575768787582474e-13	1.8998106253131623e-14	0.005434321167350005	5.922790324212895e-22	4.438007682434676e-10	4.404715693643899e-17	9.998915720466311e-19	2.383123550339391e-24
24800000	0.0022828391940293343	-8.931980836608375e-21	-3.816750961841226e-19	3.8575768787582474e-13	1.8998106253131623e-14	0.005434321167350005	5.922790324212895e-22	4.438007682434676e-10	4.404715693643899e-17	9.998915720466311e-19	2.383123550339391e-24
24900000	0.0022828391940293343	-8.931980836608375e-21	-3.816750961841226e-19	3.8575768787582474e-13	1.8998106253131623e-14	0.005434321167350005	5.922790324212895e-22	4.438007682434676e-10	4.404715693643899e-17	9.998915720466311e-19	2.383123550339391e-24
25000000	0.0022828391940293343	-8.931980836608375e-21	-3.816750961841226e-19	3.8575768787582474e-13	1.8998106253131623e-14	0.005434321167350005	5.922790324212895e-22	4.438007682434676e-10	4.404715693643899e-17	9.998915720466311e-19	2.383123550339391e-24
25100000	0.0022828391940293343	-8.931980836608375e-21	-3.816750961841226e-19	3.8575768787582474e-13	1.8998106253131623e-14	0.005434321167350005	5.922790324212895e-22	4.438007682434676e-10	4.404715693643899e-17	9.998915720466311e-19	2.383123550339391e-24
25200000	0.0022828391940293343	-8.931980836608375e-21	-3.816750961841226e-19	3.8575768787582474e-13	1.8998106253131623e-14	0.005434321167350005	5.922790324212895e-22	4.438007682434676e-10	4.404715693643899e-17	9.998915720466311e-19	2.383123550339391e-24
25300000	0.0022828391940293343	-8.931980836608375e-21	-3.816750961841226e-19	3.8575768787582474e-13	1.8998106253131623e-14	0.005434321167350005	5.922790324212895e-22	4.438007682434676e-10	4.404715693643899e-17	9.998915720466311e-19	2.383123550339391e-24
25400000	0.0022828391940293343	-8.931980836608375e-21	-3.816750961841226e-19	3.8575768787582474e-13	1.8998106253131623e-14	0.005434321167350005	5.922790324212895e-22	4.438007682434676e-10	4.404715693643899e-17	9.998915720466311e-19	2.383123550339391e-24
25500000	0.0022828391940293343	-8.931980836608375e-21	-3.816750961841226e-19	3.8575768787582474e-13	1.8998106253131623e-14	0.005434321167350005	5.922790324212895e-22	4.438007682434676e-10	4.404715693643899e-17	9.998915720466311e-19	2.383123550339391e-24
25600000	0.0022828391940293343	-8.931980836608375e-21	-3.816750961841226e-19	3.8575768787582474e-13	1.8998106253131623e-14	0.005434321167350005	5.922790324212895e-22	4.438007682434676e-10	4.404715693643899e-17	9.998915720466311e-19	2.383123550339391e-24
25700000	0.0022828391940293343	-8.931980836608375e-21	-3.816750961841226e-19	3.8575768787582474e-13	1.8998106253131623e-14	0.005434321167350005	5.922790324212895e-22	4.438007682434676e-10	4.404715693643899e-17	9.998915720466311e-19	2.383123550339391e-24
25800000	0.0022828391940293343	-8.931980836608375e-21	-3.816750961841226e-19	3.8575768787582474e-13	1.8998106253131623e-14	0.005434321167350005	5.922790324212895e-22	4.438007682434676e-10	4.404715693643899e-17	9.998915720466311e-19	2.383123550339391e-24
25900000	0.0022828391940293343	-8.931980836608375e-21	-3.816750961841226e-19	3.8575768787582474e-13	1.8998106253131623e-14	0.005434321167350005	5.922790324212895e-22	4.438007682434676e-10	4.404715693643899e-17	9.998915720466311e-19	2.383123550339391e-24
26000000	0.0022828391940293343	-8.931980836608375e-21	-3.816750961841226e-19	3.8575768787582474e-13	1.8998106253131623e-14	0.005434321167350005	5.922790324212895e-22	4.438007682434676e-10	4.404715693643899e-17	9.998915720466311e-19	2.383123550339391e-24
26100000	0.0022828391940293343	-8.931980836608375e-21	-3.816750961841226e-19	3.8575768787582474e-13	1.8998106253131623e-14	0.005434321167350005	5.922790324212895e-22	4.438007682434676e-10	4.404715693643899e-17	9.998915720466311e-19	2.383123550339391e-24
26200000	0.0022828391940293343	-8.931980836608375e-21	-3.816750961841226e-19	3.8575768787582474e-13	1.8998106253131623e-14	0.005434321167350005	5.922790324212895e-22	4.438007682434676e-10	4.404715693643899e-17	9.998915720466311e-19	2.383123550339391e-24
26300000	0.0022828391940293343	-8.931980836608375e-21	-3.816750961841226e-19	3.8575768787582474e-13	1.8998106253131623e-14	0.005434321167350005	5.922790324212895e-22	4.438007682434676e-10	4.404715693643899e-17	9.998915720466311e-19	2.383123550339391e-24
26400000	0.0022828391940293343	-8.931980836608375e-21	-3.816750961841226e-19	3.8575768787582474e-13	1.8998106253131623e-14	0.005434321167350005	5.922790324212895e-22	4.438007682434676e-10	4.404715693643899e-17	9.998915720466311e-19	2.383123550339391e-24
26500000	0.0022828391940293343	-8.931980836608375e-21	-3.816750961841226e-19	3.8575768787582474e-13	1.8998106253131623e-14	0.005434321167350005	5.922790324212895e-22	4.438007682434676e-10	4.404715693643899e-17	9.998915720466311e-19	2.383123550339391e-24
26600000	0.0022828391940293343	-8.931980836608375e-21	-3.816750961841226e-19	3.8575768787582474e-13	1.8998106253131623e-14	0.005434321167350005	5.922790324212895e-22	4.438007682434676e-10	4.404715693643899e-17	9.998915720466311e-19	2.383123550339391e-24
26700000	0.0022828391940293343	-8.931980836608375e-21	-3.816750961841226e-19	3.8575768787582474e-13	1.8998106253131623e-14	0.005434321167350005	5.922790324212895e-22	4.438007682434676e-10	4.404715693643899e-17	9.998915720466311e-19	2.383123550339391e-24
26800000	0.0022828391940293343	-8.931980836608375e-21	-3.816750961841226e-19	3.8575768787582474e-13	1.8998106253131623e-14	0.005434321167350005	5.922790324212895e-22	4.438007682434676e-10	4.404715693643899e-17	9.998915720466311e-19	2.383123550339391e-24
26900000	0.0022828391940293343	-8.931980836608375e-21	-3.816750961841226e-19	3.8575768787582474e-13	1.8998106253131623e-14	0.005434321167350005	5.922790324212895e-22	4.438007682434676e-10	4.404715693643899e-17	9.998915720466311e-19	2.383123550339391e-24
27000000	0.0022828391940293343	-8.931980836608375e-21	-3.816750961841226e-19	3.8575768787582474e-13	1.8998106253131623e-14	0.005434321167350005	5.922790324212895e-22	4.438007682434676e-10	4.404715693643899e-17	9.998915720466311e-19	2.383123550339391e-24
27100000	0.0022828391940293343	-8.931980836608375e-21	-3.816750961841226e-19	3.8575768787582474e-13	1.8998106253131623e-14	0.005434321167350005	5.922790324212895e-22	4.438007682434676e-10	4.404715693643899e-17	9.998915720466311e-19	2.383123550339391e-24
27200000	0.0022828391940293343	-8.931980836608375e-21	-3.816750961841226e-19	3.8575768787582474e-13	1.8998106253131623e-14	0.005434321167350005	5.922790324212895e-22	4.438007682434676e-10	4.404715693643899e-17	9.998915720466311e-19	2.383123550339391e-24
27300000	0.0022828391940293343	-8.931980836608375e-21	-3.816750961841226e-19	3.8575768787582474e-13	1.8998106253131623e-14	0.005434321167350005	5.922790324212895e-22	4.438007682434676e-10	4.404715693643899e-17	9.998915720466311e-19	2.383123550339391e-24
27400000	0.0022828391940293343	-8.931980836608375e-21	-3.816750961841226e-19	3.8575768787582474e-13	1.8998106253131623e-14	0.005434321167350005	5.922790324212895e-22	4.438007682434676e-10	4.404715693643899e-17	9.998915720466311e-19	2.383123550339391e-24
27500000	0.0022828391940293343	-8.931980836608375e-21	-3.816750961841226e-19	3.8575768787582474e-13	1.8998106253131623e-14	0.005434321167350005	5.922790324212895e-22	4.438007682434676e-10	4.404715693643899e-17	9.998915720466311e-19	2.383123550339391e-24
27600000	0.0022828391940293343	-8.931980836608375e-21	-3.816750961841226e-19	3.8575768787582474e-13	1.8998106253131623e-14	0.005434321167350005	5.922790324212895e-22	4.438007682434676e-10	4.404715693643899e-17	9.998915720466311e-19	2.383123550339391e-24
27700000	0.0022828391940293343	-8.931980836608375e-21	-3.816750961841226e-19	3.8575768787582474e-13	1.8998106253131623e-14	0.005434321167350005	5.922790324212895e-22	4.438007682434676e-10	4.404715693643899e-17	9.998915720466311e-19	2.383123550339391e-24
27800000	0.0022828391940293343	-8.931980836608375e-21	-3.816750961841226e-19	3.8575768787582474e-13	1.8998106253131623e-14	0.005434321167350005	5.922790324212895e-22	4.438007682434676e-10	4.404715693643899e-17	9.998915720466311e-19	2.383123550339391e-24
27900000	0.0022828391940293343	-8.931980836608375e-21	-3.816750961841226e-19	3.8575768787582474e-13	1.8998106253131623e-14	0.005434321167350005	5.922790324212895e-22	4.438007682434676e-10	4.404715693643899e-17	9.998915720466311e-19	2.383123550339391e-24
28000000	0.0022828391940293343	-8.931980836608375e-21	-3.816750961841226e-19	3.8575768787582474e-13	1.8998106253131623e-14	0.005434321167350005	5.922790324212895e-22	4.438007682434676e-10	4.404715693643899e-17	9.998915720466311e-19	2.383123550339391e-24
28100000	0.0022828391940293343	-8.931980836608375e-21	-3.816750961841226e-19	3.8575768787582474e-13	1.8998106253131623e-14	0.005434321167350005	5.922790324212895e-22	4.438007682434676e-10	4.404715693643899e-17	9.998915720466311e-19	2.383123550339391e-24
28200000	0.0022828391940293343	-8.931980836608375e-21	-3.816750961841226e-19	3.8575768787582474e-13	1.8998106253131623e-14	0.005434321167350005	5.922790324212895e-22	4.438007682434676e-10	4.404715693643899e-17	9.998915720466311e-19	2.383123550339391e-24
28300000	0.0022828391940293343	-8.931980836608375e-21	-3.816750961841226e-19	3.8575768787582474e-13	1.8998106253131623e-14	0.005434321167350005	5.922790324212895e-22	4.438007682434676e-10	4.404715693643899e-17	9.998915720466311e-19	2.383123550339391e-24
28400000	0.0022828391940293343	-8.931980836608375e-21	-3.816750961841226e-19	3.8575768787582474e-13	1.8998106253131623e-14	0.005434321167350005	5.922790324212895e-22	4.438007682434676e-10	4.404715693643899e-17	9.998915720466311e-19	2.383123550339391e-24
28500000	0.0022828391940293343	-8.931980836608375e-21	-3.816750961841226e-19	3.8575768787582474e-13	1.8998106253131623e-14	0.005434321167350005	5.922790324212895e-22	4.438007682434676e-10	4.404715693643899e-17	9.998915720466311e-19	2.383123550339391e-24
28600000	0.0022828391940293343	-8.931980836608375e-21	-3.816750961841226e-19	3.8575768787582474e-13	1.8998106253131623e-14	0.005434321167350005	5.922790324212895e-22	4.438007682434676e-10	4.404715693643899e-17	9.998915720466311e-19	2.383123550339391e-24
28700000	0.0022828391940293343	-8.931980836608375e-21	-3.816750961841226e-19	3.8575768787582474e-13	1.8998106253131623e-14	0.005434321167350005	5.922790324212895e-22	4.438007682434676e-10	4.404715693643899e-17	9.998915720466311e-19	2.383123550339391e-24
28800000	0.0022828391940293343	-8.931980836608375e-21	-3.816750961841226e-19	3.8575768787582474e-13	1.8998106253131623e-14	0.005434321167350005	5.922790324212895e-22	4.438007682434676e-10	4.404715693643899e-17	9.998915720466311e-19	2.383123550339391e-24
28900000	0.0022828391940293343	-8.931980836608375e-21	-3.816750961841226e-19	3.8575768787582474e-13	1.8998106253131623e-14	0.005434321167350005	5.922790324212895e-22	4.438007682434676e-10	4.404715693643899e-17	9.998915720466311e-19	2.383123550339391e-24
29000000	0.0022828391940293343	-8.931980836608375e-21	-3.816750961841226e-19	3.8575768787582474e-13	1.8998106253131623e-14	0.005434321167350005	5.922790324212895e-22	4.438007682434676e-10	4.404715693643899e-17	9.998915720466311e-19	2.383123550339391e-24
29100000	0.0022828391940293343	-8.931980836608375e-21	-3.816750961841226e-19	3.8575768787582474e-13	1.8998106253131623e-14	0.005434321167350005	5.922790324212895e-22	4.438007682434676e-10	4.404715693643899e-17	9.998915720466311e-19	2.383123550339391e-24
29200000	0.0022828391940293343	-8.931980836608375e-21	-3.816750961841226e-19	3.8575768787582474e-13	1.8998106253131623e-14	0.005434321167350005	5.922790324212895e-22	4.438007682434676e-10	4.404715693643899e-17	9.998915720466311e-19	2.383123550339391e-24
29300000	0.0022828391940293343	-8.931980836608375e-21	-3.816750961841226e-19	3.8575768787582474e-13	1.8998106253131623e-14	0.005434321167350005	5.922790324212895e-22	4.438007682434676e-10	4.404715693643899e-17	9.998915720466311e-19	2.383123550339391e-24
29400000	0.0022828391940293343	-8.931980836608375e-21	-3.816750961841226e-19	3.8575768787582474e-13	1.8998106253131623e-14	0.005434321167350005	5.922790324212895e-22	4.438007682434676e-10	4.404715693643899e-17	9.998915720466311e-19	2.383123550339391e-24
29500000	0.0022828391940293343	-8.931980836608375e-21	-3.816750961841226e-19	3.8575768787582474e-13	1.8998106253131623e-14	0.005434321167350005	5.922790324212895e-22	4.438007682434676e-10	4.404715693643899e-17	9.998915720466311e-19	2.383123550339391e-24
29600000	0.0022828391940293343	-8.931980836608375e-21	-3.816750961841226e-19	3.8575768787582474e-13	1.8998106253131623e-14	0.005434321167350005	5.922790324212895e-22	4.438007682434676e-10	4.404715693643899e-17	9.998915720466311e-19	2.383123550339391e-24
29700000	0.0022828391940293343	-8.931980836608375e-21	-3.816750961841226e-19	3.8575768787582474e-13	1.8998106253131623e-14	0.005434321167350005	5.922790324212895e-22	4.438007682434676e-10	4.404715693643899e-17	9.998915720466311e-19	2.383123550339391e-24
29800000	0.0022828391940293343	-8.931980836608375e-21	-3.816750961841226e-19	3.8575768787582474e-13	1.8998106253131623e-14	0.005434321167350005	5.922790324212895e-22	4.438007682434676e-10	4.404715693643899e-17	9.998915720466311e-19	2.383123550339391e-24
29900000	0.0022828391940293343	-8.931980836608375e-21	-3.816750961841226e-19	3.8575768787582474e-13	1.8998106253131623e-14	0.005434321167350005	5.922790324212895e-22	4.438007682434676e-10	4.404715693643899e-17	9.998915720466311e-19	2.383123550339391e-24
30000000	0.0022828391940293343	-8.931980836608375e-21	-3.816750961841226e-19	3.8575768787582474e-13	1.8998106253131623e-14	0.005434321167350005	5.922790324212895e-22	4.438007682434676e-10	4.404715693643899e-17	9.998915720466311e-19	2.383123550339391e-24
30100000	0.0022828391940293343	-8.931980836608375e-21	-3.816750961841226e-19	3.8575768787582474e-13	1.8998106253131623e-14	0.005434321167350005	5.922790324212895e-22	4.438007682434676e-10	4.404715693643899e-17	9.998915720466311e-19	2.383123550339391e-24
30200000	0.0022828391940293343	-8.931980836608375e-21	-3.816750961841226e-19	3.8575768787582474e-13	1.8998106253131623e-14	0.005434321167350005	5.922790324212895e-22	4.438007682434676e-10	4.404715693643899e-17	9.998915720466311e-19	2.383123550339391e-24
30300000	0.0022828391940293343	-8.931980836608375e-21	-3.816750961841226e-19	3.8575768787582474e-13	1.8998106253131623e-14	0.005434321167350005	5.922790324212895e-22	4.438007682434676e-10	4.404715693643899e-17	9.998915720466311e-19	2.383123550339391e-24
30400000	0.0022828391940293343	-8.931980836608375e-21	-3.816750961841226e-19	3.8575768787582474e-13	1.8998106253131623e-14	0.005434321167350005	5.922790324212895e-22	4.438007682434676e-10	4.404715693643899e-17	9.998915720466311e-19	2.383123550339391e-24
30500000	0.0022828391940293343	-8.931980836608375e-21	-3.816750961841226e-19	3.8575768787582474e-13	1.8998106253131623e-14	0.005434321167350005	5.922790324212895e-22	4.438007682434676e-10	4.404715693643899e-17	9.998915720466311e-19	2.383123550339391e-24
30600000	0.0022828391940293343	-8.931980836608375e-21	-3.816750961841226e-19	3.8575768787582474e-13	1.8998106253131623e-14	0.005434321167350005	5.922790324212895e-22	4.438007682434676e-10	4.404715693643899e-17	9.998915720466311e-19	2.383123550339391e-24
30700000	0.0022828391940293343	-8.931980836608375e-21	-3.816750961841226e-19	3.8575768787582474e-13	1.8998106253131623e-14	0.005434321167350005	5.922790324212895e-22	4.438007682434676e-10	4.404715693643899e-17	9.998915720466311e-19	2.383123550339391e-24
30800000	0.0022828391940293343	-8.931980836608375e-21	-3.816750961841226e-19	3.8575768787582474e-13	1.8998106253131623e-14	0.005434321167350005	5.922790324212895e-22	4.438007682434676e-10	4.404715693643899e-17	9.998915720466311e-19	2.383123550339391e-24
30900000	0.0022828391940293343	-8.931980836608375e-21	-3.816750961841226e-19	3.8575768787582474e-13	1.8998106253131623e-14	0.005434321167350005	5.922790324212895e-22	4.438007682434676e-10	4.404715693643899e-17	9.998915720466311e-19	2.383123550339391e-24
31000000	0.0022828391940293343	-8.931980836608375e-21	-3.816750961841226e-19	3.8575768787582474e-13	1.8998106253131623e-14	0.005434321167350005	5.922790324212895e-22	4.438007682434676e-10	4.404715693643899e-17	9.998915720466311e-19	2.383123550339391e-24
31100000	0.0022828391940293343	-8.931980836608375e-21	-3.816750961841226e-19	3.8575768787582474e-13	1.8998106253131623e-14	0.005434321167350005	5.922790324212895e-22	4.438007682434676e-10	4.404715693643899e-17	9.998915720466311e-19	2.383123550339391e-24
31200000	0.0022828391940293343	-8.931980836608375e-21	-3.816750961841226e-19	3.8575768787582474e-13	1.8998106253131623e-14	0.005434321167350005	5.922790324212895e-22	4.438007682434676e-10	4.404715693643899e-17	9.998915720466311e-19	2.383123550339391e-24
31300000	0.0022828391940293343	-8.931980836608375e-21	-3.816750961841226e-19	3.8575768787582474e-13	1.8998106253131623e-14	0.005434321167350005	5.922790324212895e-22	4.438007682434676e-10	4.404715693643899e-17	9.998915720466311e-19	2.383123550339391e-24
31400000	0.0022828391940293343	-8.931980836608375e-21	-3.816750961841226e-19	3.8575768787582474e-13	1.8998106253131623e-14	0.005434321167350005	5.922790324212895e-22	4.438007682434676e-10	4.404715693643899e-17	9.998915720466311e-19	2.383123550339391e-24
31500000	0.0022828391940293343	-8.931980836608375e-21	-3.816750961841226e-19	3.8575768787582474e-13	1.8998106253131623e-14	0.005434321167350005	5.922790324212895e-22	4.438007682434676e-10	4.404715693643899e-17	9.998915720466311e-19	2.383123550339391e-24
31600000	0.0022828391940293343	-8.931980836608375e-21	-3.816750961841226e-19	3.8575768787582474e-13	1.8998106253131623e-14	0.005434321167350005	5.922790324212895e-22	4.438007682434676e-10	4.404715693643899e-17	9.998915720466311e-19	2.383123550339391e-24
31700000	0.0022828391940293343	-8.931980836608375e-21	-3.816750961841226e-19	3.8575768787582474e-13	1.8998106253131623e-14	0.005434321167350005	5.922790324212895e-22	4.438007682434676e-10	4.404715693643899e-17	9.998915720466311e-19	2.383123550339391e-24
31800000	0.0022828391940293343	-8.931980836608375e-21	-3.816750961841226e-19	3.8575768787582474e-13	1.8998106253131623e-14	0.005434321167350005	5.922790324212895e-22	4.438007682434676e-10	4.404715693643899e-17	9.998915720466311e-19	2.383123550339391e-24
31900000	0.0022828391940293343	-8.931980836608375e-21	-3.816750961841226e-19	3.8575768787582474e-13	1.8998106253131623e-14	0.005434321167350005	5.922790324212895e-22	4.438007682434676e-10	4.404715693643899e-17	9.998915720466311e-19	2.383123550339391e-24
32000000	0.0022828391940293343	-8.931980836608375e-21	-3.816750961841226e-19	3.8575768787582474e-13	1.8998106253131623e-14	0.005434321167350005	5.922790324212895e-22	4.438007682434676e-10	4.404715693643899e-17	9.998915720466311e-19	2.383123550339391e-24
32100000	0.0022828391940293343	-8.931980836608375e-21	-3.816750961841226e-19	3.8575768787582474e-13	1.8998106253131623e-14	0.005434321167350005	5.922790324212895e-22	4.438007682434676e-10	4.404715693643899e-17	9.998915720466311e-19	2.383123550339391e-24
32200000	0.0022828391940293343	-8.931980836608375e-21	-3.816750961841226e-19	3.8575768787582474e-13	1.8998106253131623e-14	0.005434321167350005	5.922790324212895e-22	4.438007682434676e-10	4.404715693643899e-17	9.998915720466311e-19	2.383123550339391e-24
32300000	0.0022828391940293343	-8.931980836608375e-21	-3.816750961841226e-19	3.8575768787582474e-13	1.8998106253131623e-14	0.005434321167350005	5.922790324212895e-22	4.438007682434676e-10	4.404715693643899e-17	9.998915720466311e-19	2.383123550339391e-24
32400000	0.0022828391940293343	-8.931980836608375e-21	-3.816750961841226e-19	3.8575768787582474e-13	1.8998106253131623e-14	0.005434321167350005	5.922790324212895e-22	4.438007682434676e-10	4.404715693643899e-17	9.998915720466311e-19	2.383123550339391e-24
32500000	0.0022828391940293343	-8.931980836608375e-21	-3.816750961841226e-19	3.8575768787582474e-13	1.8998106253131623e-14	0.005434321167350005	5.922790324212895e-22	4.438007682434676e-10	4.404715693643899e-17	9.998915720466311e-19	2.383123550339391e-24
32600000	0.0022828391940293343	-8.931980836608375e-21	-3.816750961841226e-19	3.8575768787582474e-13	1.8998106253131623e-14	0.005434321167350005	5.922790324212895e-22	4.438007682434676e-10	4.404715693643899e-17	9.998915720466311e-19	2.383123550339391e-24
32700000	0.0022828391940293343	-8.931980836608375e-21	-3.816750961841226e-19	3.8575768787582474e-13	1.8998106253131623e-14	0.005434321167350005	5.922790324212895e-22	4.438007682434676e-10	4.404715693643899e-17	9.998915720466311e-19	2.383123550339391e-24
32800000	0.0022828391940293343	-8.931980836608375e-21	-3.816750961841226e-19	3.8575768787582474e-13	1.8998106253131623e-14	0.005434321167350005	5.922790324212895e-22	4.438007682434676e-10	4.404715693643899e-17	9.998915720466311e-19	2.383123550339391e-24
32900000	0.0022828391940293343	-8.931980836608375e-21	-3.816750961841226e-19	3.8575768787582474e-13	1.8998106253131623e-14	0.005434321167350005	5.922790324212895e-22	4.438007682434676e-10	4.404715693643899e-17	9.998915720466311e-19	2.383123550339391e-24
33000000	0.0022828391940293343	-8.931980836608375e-21	-3.816750961841226e-19	3.8575768787582474e-13	1.8998106253131623e-14	0.005434321167350005	5.922790324212895e-22	4.438007682434676e-10	4.404715693643899e-17	9.998915720466311e-19	2.383123550339391e-24
33100000	0.0022828391940293343	-8.931980836608375e-21	-3.816750961841226e-19	3.8575768787582474e-13	1.8998106253131623e-14	0.005434321167350005	5.922790324212895e-22	4.438007682434676e-10	4.404715693643899e-17	9.998915720466311e-19	2.383123550339391e-24
33200000	0.0022828391940293343	-8.931980836608375e-21	-3.816750961841226e-19	3.8575768787582474e-13	1.8998106253131623e-14	0.005434321167350005	5.922790324212895e-22	4.438007682434676e-10	4.404715693643899e-17	9.998915720466311e-19	2.383123550339391e-24
33300000	0.0022828391940293343	-8.931980836608375e-21	-3.816750961841226e-19	3.8575768787582474e-13	1.8998106253131623e-14	0.005434321167350005	5.922790324212895e-22	4.438007682434676e-10	4.404715693643899e-17	9.998915720466311e-19	2.383123550339391e-24
33400000	0.0022828391940293343	-8.931980836608375e-21	-3.816750961841226e-19	3.8575768787582474e-13	1.8998106253131623e-14	0.005434321167350005	5.922790324212895e-22	4.438007682434676e-10	4.404715693643899e-17	9.998915720466311e-19	2.383123550339391e-24
33500000	0.0022828391940293343	-8.931980836608375e-21	-3.816750961841226e-19	3.8575768787582474e-13	1.8998106253131623e-14	0.005434321167350005	5.922790324212895e-22	4.438007682434676e-10	4.404715693643899e-17	9.998915720466311e-19	2.383123550339391e-24
33600000	0.0022828391940293343	-8.931980836608375e-21	-3.816750961841226e-19	3.8575768787582474e-13	1.8998106253131623e-14	0.005434321167350005	5.922790324212895e-22	4.438007682434676e-10	4.404715693643899e-17	9.998915720466311e-19	2.383123550339391e-24
33700000	0.0022828391940293343	-8.931980836608375e-21	-3.816750961841226e-19	3.8575768787582474e-13	1.8998106253131623e-14	0.005434321167350005	5.922790324212895e-22	4.438007682434676e-10	4.404715693643899e-17	9.998915720466311e-19	2.383123550339391e-24
33800000	0.0022828391940293343	-8.931980836608375e-21	-3.816750961841226e-19	3.8575768787582474e-13	1.8998106253131623e-14	0.005434321167350005	5.922790324212895e-22	4.438007682434676e-10	4.404715693643899e-17	9.998915720466311e-19	2.383123550339391e-24
33900000	0.0022828391940293343	-8.931980836608375e-21	-3.816750961841226e-19	3.8575768787582474e-13	1.8998106253131623e-14	0.005434321167350005	5.922790324212895e-22	4.438007682434676e-10	4.404715693643899e-17	9.998915720466311e-19	2.383123550339391e-24
34000000	0.0022828391940293343	-8.931980836608375e-21	-3.816750961841226e-19	3.8575768787582474e-13	1.8998106253131623e-14	0.005434321167350005	5.922790324212895e-22	4.438007682434676e-10	4.404715693643899e-17	9.998915720466311e-19	2.383123550339391e-24
34100000	0.0022828391940293343	-8.931980836608375e-21	-3.816750961841226e-19	3.8575768787582474e-13	1.8998106253131623e-14	0.005434321167350005	5.922790324212895e-22	4.438007682434676e-10	4.404715693643899e-17	9.998915720466311e-19	2.383123550339391e-24
34200000	0.0022828391940293343	-8.931980836608375e-21	-3.816750961841226e-19	3.8575768787582474e-13	1.8998106253131623e-14	0.005434321167350005	5.922790324212895e-22	4.438007682434676e-10	4.404715693643899e-17	9.998915720466311e-19	2.383123550339391e-24
34300000	0.0022828391940293343	-8.931980836608375e-21	-3.816750961841226e-19	3.8575768787582474e-13	1.8998106253131623e-14	0.005434321167350005	5.922790324212895e-22	4.438007682434676e-10	4.404715693643899e-17	9.998915720466311e-19	2.383123550339391e-24
34400000	0.0022828391940293343	-8.931980836608375e-21	-3.816750961841226e-19	3.8575768787582474e-13	1.8998106253131623e-14	0.005434321167350005	5.922790324212895e-22	4.438007682434676e-10	4.404715693643899e-17	9.998915720466311e-19	2.383123550339391e-24
34500000	0.0022828391940293343	-8.931980836608375e-21	-3.816750961841226e-19	3.8575768787582474e-13	1.8998106253131623e-14	0.005434321167350005	5.922790324212895e-22	4.438007682434676e-10	4.404715693643899e-17	9.998915720466311e-19	2.383123550339391e-24
34600000	0.0022828391940293343	-8.931980836608375e-21	-3.816750961841226e-19	3.8575768787582474e-13	1.8998106253131623e-14	0.005434321167350005	5.922790324212895e-22	4.438007682434676e-10	4.404715693643899e-17	9.998915720466311e-19	2.383123550339391e-24
34700000	0.0022828391940293343	-8.931980836608375e-21	-3.816750961841226e-19	3.8575768787582474e-13	1.8998106253131623e-14	0.005434321167350005	5.922790324212895e-22	4.438007682434676e-10	4.404715693643899e-17	9.998915720466311e-19	2.383123550339391e-24
34800000	0.0022828391940293343	-8.931980836608375e-21	-3.816750961841226e-19	3.8575768787582474e-13	1.8998106253131623e-14	0.005434321167350005	5.922790324212895e-22	4.438007682434676e-10	4.404715693643899e-17	9.998915720466311e-19	2.383123550339391e-24
34900000	0.0022828391940293343	-8.931980836608375e-21	-3.816750961841226e-19	3.8575768787582474e-13	1.8998106253131623e-14	0.005434321167350005	5.922790324212895e-22	4.438007682434676e-10	4.404715693643899e-17	9.998915720466311e-19	2.383123550339391e-24
35000000	0.0022828391940293343	-8.931980836608375e-21	-3.816750961841226e-19	3.8575768787582474e-13	1.8998106253131623e-14	0.005434321167350005	5.922790324212895e-22	4.438007682434676e-10	4.404715693643899e-17	9.998915720466311e-19	2.383123550339391e-24
35100000	0.0022828391940293343	-8.931980836608375e-21	-3.816750961841226e-19	3.8575768787582474e-13	1.8998106253131623e-14	0.005434321167350005	5.922790324212895e-22	4.438007682434676e-10	4.404715693643899e-17	9.998915720466311e-19	2.383123550339391e-24
35200000	0.0022828391940293343	-8.931980836608375e-21	-3.816750961841226e-19	3.8575768787582474e-13	1.8998106253131623e-14	0.005434321167350005	5.922790324212895e-22	4.438007682434676e-10	4.404715693643899e-17	9.998915720466311e-19	2.383123550339391e-24
35300000	0.0022828391940293343	-8.931980836608375e-21	-3.816750961841226e-19	3.8575768787582474e-13	1.8998106253131623e-14	0.005434321167350005	5.922790324212895e-22	4.438007682434676e-10	4.404715693643899e-17	9.998915720466311e-19	2.383123550339391e-24
35400000	0.0022828391940293343	-8.931980836608375e-21	-3.816750961841226e-19	3.8575768787582474e-13	1.8998106253131623e-14	0.005434321167350005	5.922790324212895e-22	4.438007682434676e-10	4.404715693643899e-17	9.998915720466311e-19	2.383123550339391e-24
35500000	0.0022828391940293343	-8.931980836608375e-21	-3.816750961841226e-19	3.8575768787582474e-13	1.8998106253131623e-14	0.005434321167350005	5.922790324212895e-22	4.438007682434676e-10	4.404715693643899e-17	9.998915720466311e-19	2.383123550339391e-24
35600000	0.0022828391940293343	-8.931980836608375e-21	-3.816750961841226e-19	3.8575768787582474e-13	1.8998106253131623e-14	0.005434321167350005	5.922790324212895e-22	4.438007682434676e-10	4.404715693643899e-17	9.998915720466311e-19	2.383123550339391e-24
35700000	0.0022828391940293343	-8.931980836608375e-21	-3.816750961841226e-19	3.8575768787582474e-13	1.8998106253131623e-14	0.005434321167350005	5.922790324212895e-22	4.438007682434676e-10	4.404715693643899e-17	9.998915720466311e-19	2.383123550339391e-24
35800000	0.0022828391940293343	-8.931980836608375e-21	-3.816750961841226e-19	3.8575768787582474e-13	1.8998106253131623e-14	0.005434321167350005	5.922790324212895e-22	4.438007682434676e-10	4.404715693643899e-17	9.998915720466311e-19	2.383123550339391e-24
35900000	0.0022828391940293343	-8.931980836608375e-21	-3.816750961841226e-19	3.8575768787582474e-13	1.8998106253131623e-14	0.005434321167350005	5.922790324212895e-22	4.438007682434676e-10	4.404715693643899e-17	9.998915720466311e-19	2.383123550339391e-24
36000000	0.0022828391940293343	-8.931980836608375e-21	-3.816750961841226e-19	3.8575768787582474e-13	1.8998106253131623e-14	0.005434321167350005	5.922790324212895e-22	4.438007682434676e-10	4.404715693643899e-17	9.998915720466311e-19	2.383123550339391e-24
36100000	0.0022828391940293343	-8.931980836608375e-21	-3.816750961841226e-19	3.8575768787582474e-13	1.8998106253131623e-14	0.005434321167350005	5.922790324212895e-22	4.438007682434676e-10	4.404715693643899e-17	9.998915720466311e-19	2.383123550339391e-24
36200000	0.0022828391940293343	-8.931980836608375e-21	-3.816750961841226e-19	3.8575768787582474e-13	1.8998106253131623e-14	0.005434321167350005	5.922790324212895e-22	4.438007682434676e-10	4.404715693643899e-17	9.998915720466311e-19	2.383123550339391e-24
36300000	0.0022828391940293343	-8.931980836608375e-21	-3.816750961841226e-19	3.8575768787582474e-13	1.8998106253131623e-14	0.005434321167350005	5.922790324212895e-22	4.438007682434676e-10	4.404715693643899e-17	9.998915720466311e-19	2.383123550339391e-24
36400000	0.0022828391940293343	-8.931980836608375e-21	-3.816750961841226e-19	3.8575768787582474e-13	1.8998106253131623e-14	0.005434321167350005	5.922790324212895e-22	4.438007682434676e-10	4.404715693643899e-17	9.998915720466311e-19	2.383123550339391e-24
36500000	0.0022828391940293343	-8.931980836608375e-21	-3.816750961841226e-19	3.8575768787582474e-13	1.8998106253131623e-14	0.005434321167350005	5.922790324212895e-22	4.438007682434676e-10	4.404715693643899e-17	9.998915720466311e-19	2.383123550339391e-24
36600000	0.0022828391940293343	-8.931980836608375e-21	-3.816750961841226e-19	3.8575768787582474e-13	1.8998106253131623e-14	0.005434321167350005	5.922790324212895e-22	4.438007682434676e-10	4.404715693643899e-17	9.998915720466311e-19	2.383123550339391e-24
36700000	0.0022828391940293343	-8.931980836608375e-21	-3.816750961841226e-19	3.8575768787582474e-13	1.8998106253131623e-14	0.005434321167350005	5.922790324212895e-22	4.438007682434676e-10	4.404715693643899e-17	9.998915720466311e-19	2.383123550339391e-24
36800000	0.0022828391940293343	-8.931980836608375e-21	-3.816750961841226e-19	3.8575768787582474e-13	1.8998106253131623e-14	0.005434321167350005	5.922790324212895e-22	4.438007682434676e-10	4.404715693643899e-17	9.998915720466311e-19	2.383123550339391e-24
36900000	0.0022828391940293343	-8.931980836608375e-21	-3.816750961841226e-19	3.8575768787582474e-13	1.8998106253131623e-14	0.005434321167350005	5.922790324212895e-22	4.438007682434676e-10	4.404715693643899e-17	9.998915720466311e-19	2.383123550339391e-24
37000000	0.0022828391940293343	-8.931980836608375e-21	-3.816750961841226e-19	3.8575768787582474e-13	1.8998106253131623e-14	0.005434321167350005	5.922790324212895e-22	4.438007682434676e-10	4.404715693643899e-17	9.998915720466311e-19	2.383123550339391e-24
37100000	0.0022828391940293343	-8.931980836608375e-21	-3.816750961841226e-19	3.8575768787582474e-13	1.8998106253131623e-14	0.005434321167350005	5.922790324212895e-22	4.438007682434676e-10	4.404715693643899e-17	9.998915720466311e-19	2.383123550339391e-24
37200000	0.0022828391940293343	-8.931980836608375e-21	-3.816750961841226e-19	3.8575768787582474e-13	1.8998106253131623e-14	0.005434321167350005	5.922790324212895e-22	4.438007682434676e-10	4.404715693643899e-17	9.998915720466311e-19	2.383123550339391e-24
37300000	0.0022828391940293343	-8.931980836608375e-21	-3.816750961841226e-19	3.8575768787582474e-13	1.8998106253131623e-14	0.005434321167350005	5.922790324212895e-22	4.438007682434676e-10	4.404715693643899e-17	9.998915720466311e-19	2.383123550339391e-24
37400000	0.0022828391940293343	-8.931980836608375e-21	-3.816750961841226e-19	3.8575768787582474e-13	1.8998106253131623e-14	0.005434321167350005	5.922790324212895e-22	4.438007682434676e-10	4.404715693643899e-17	9.998915720466311e-19	2.383123550339391e-24
37500000	0.0022828391940293343	-8.931980836608375e-21	-3.816750961841226e-19	3.8575768787582474e-13	1.8998106253131623e-14	0.005434321167350005	5.922790324212895e-22	4.438007682434676e-10	4.404715693643899e-17	9.998915720466311e-19	2.383123550339391e-24
37600000	0.0022828391940293343	-8.931980836608375e-21	-3.816750961841226e-19	3.8575768787582474e-13	1.8998106253131623e-14	0.005434321167350005	5.922790324212895e-22	4.438007682434676e-10	4.404715693643899e-17	9.998915720466311e-19	2.383123550339391e-24
37700000	0.0022828391940293343	-8.931980836608375e-21	-3.816750961841226e-19	3.8575768787582474e-13	1.8998106253131623e-14	0.005434321167350005	5.922790324212895e-22	4.438007682434676e-10	4.404715693643899e-17	9.998915720466311e-19	2.383123550339391e-24
37800000	0.0022828391940293343	-8.931980836608375e-21	-3.816750961841226e-19	3.8575768787582474e-13	1.8998106253131623e-14	0.005434321167350005	5.922790324212895e-22	4.438007682434676e-10	4.404715693643899e-17	9.998915720466311e-19	2.383123550339391e-24
37900000	0.0022828391940293343	-8.931980836608375e-21	-3.816750961841226e-19	3.8575768787582474e-13	1.8998106253131623e-14	0.005434321167350005	5.922790324212895e-22	4.438007682434676e-10	4.404715693643899e-17	9.998915720466311e-19	2.383123550339391e-24
38000000	0.0022828391940293343	-8.931980836608375e-21	-3.816750961841226e-19	3.8575768787582474e-13	1.8998106253131623e-14	0.005434321167350005	5.922790324212895e-22	4.438007682434676e-10	4.404715693643899e-17	9.998915720466311e-19	2.383123550339391e-24
38100000	0.0022828391940293343	-8.931980836608375e-21	-3.816750961841226e-19	3.8575768787582474e-13	1.8998106253131623e-14	0.005434321167350005	5.922790324212895e-22	4.438007682434676e-10	4.404715693643899e-17	9.998915720466311e-19	2.383123550339391e-24
38200000	0.0022828391940293343	-8.931980836608375e-21	-3.816750961841226e-19	3.8575768787582474e-13	1.8998106253131623e-14	0.005434321167350005	5.922790324212895e-22	4.438007682434676e-10	4.404715693643899e-17	9.998915720466311e-19	2.383123550339391e-24
38300000	0.0022828391940293343	-8.931980836608375e-21	-3.816750961841226e-19	3.8575768787582474e-13	1.8998106253131623e-14	0.005434321167350005	5.922790324212895e-22	4.438007682434676e-10	4.404715693643899e-17	9.998915720466311e-19	2.383123550339391e-24
38400000	0.0022828391940293343	-8.931980836608375e-21	-3.816750961841226e-19	3.8575768787582474e-13	1.8998106253131623e-14	0.005434321167350005	5.922790324212895e-22	4.438007682434676e-10	4.404715693643899e-17	9.998915720466311e-19	2.383123550339391e-24
38500000	0.0022828391940293343	-8.931980836608375e-21	-3.816750961841226e-19	3.8575768787582474e-13	1.8998106253131623e-14	0.005434321167350005	5.922790324212895e-22	4.438007682434676e-10	4.404715693643899e-17	9.998915720466311e-19	2.383123550339391e-24
38600000	0.0022828391940293343	-8.931980836608375e-21	-3.816750961841226e-19	3.8575768787582474e-13	1.8998106253131623e-14	0.005434321167350005	5.922790324212895e-22	4.438007682434676e-10	4.404715693643899e-17	9.998915720466311e-19	2.383123550339391e-24
38700000	0.0022828391940293343	-8.931980836608375e-21	-3.816750961841226e-19	3.8575768787582474e-13	1.8998106253131623e-14	0.005434321167350005	5.922790324212895e-22	4.438007682434676e-10	4.404715693643899e-17	9.998915720466311e-19	2.383123550339391e-24
38800000	0.0022828391940293343	-8.931980836608375e-21	-3.816750961841226e-19	3.8575768787582474e-13	1.8998106253131623e-14	0.005434321167350005	5.922790324212895e-22	4.438007682434676e-10	4.404715693643899e-17	9.998915720466311e-19	2.383123550339391e-24
38900000	0.0022828391940293343	-8.931980836608375e-21	-3.816750961841226e-19	3.8575768787582474e-13	1.8998106253131623e-14	0.005434321167350005	5.922790324212895e-22	4.438007682434676e-10	4.4047156936439e-17	9.998915720466311e-19	2.383123550339391e-24
39000000	0.0022828391940293343	-8.931980836608375e-21	-3.816750961841226e-19	3.8575768787582474e-13	1.8998106253131623e-14	0.005434321167350005	5.922790324212895e-22	4.438007682434676e-10	4.4047156936439e-17	9.998915720466311e-19	2.383123550339391e-24
39100000	0.0022828391940293343	-8.931980836608375e-21	-3.816750961841226e-19	3.8575768787582474e-13	1.8998106253131623e-14	0.005434321167350005	5.922790324212895e-22	4.438007682434676e-10	4.4047156936439e-17	9.998915720466311e-19	2.383123550339391e-24
39200000	0.0022828391940293343	-8.931980836608375e-21	-3.816750961841226e-19	3.8575768787582474e-13	1.8998106253131623e-14	0.005434321167350005	5.922790324212895e-22	4.438007682434676e-10	4.4047156936439e-17	9.998915720466311e-19	2.383123550339391e-24
39300000	0.0022828391940293343	-8.931980836608375e-21	-3.816750961841226e-19	3.8575768787582474e-13	1.8998106253131623e-14	0.005434321167350005	5.922790324212895e-22	4.438007682434676e-10	4.4047156936439e-17	9.998915720466311e-19	2.383123550339391e-24
39400000	0.0022828391940293343	-8.931980836608375e-21	-3.816750961841226e-19	3.8575768787582474e-13	1.8998106253131623e-14	0.005434321167350005	5.922790324212895e-22	4.438007682434676e-10	4.4047156936439e-17	9.998915720466311e-19	2.383123550339391e-24
39500000	0.0022828391940293343	-8.931980836608375e-21	-3.816750961841226e-19	3.8575768787582474e-13	1.8998106253131623e-14	0.005434321167350005	5.922790324212895e-22	4.438007682434676e-10	4.4047156936439e-17	9.998915720466311e-19	2.383123550339391e-24
39600000	0.0022828391940293343	-8.931980836608375e-21	-3.816750961841226e-19	3.8575768787582474e-13	1.8998106253131623e-14	0.005434321167350005	5.922790324212895e-22	4.438007682434676e-10	4.4047156936439e-17	9.998915720466311e-19	2.383123550339391e-24
39700000	0.0022828391940293343	-8.931980836608375e-21	-3.816750961841226e-19	3.8575768787582474e-13	1.8998106253131623e-14	0.005434321167350005	5.922790324212895e-22	4.438007682434676e-10	4.4047156936439e-17	9.998915720466311e-19	2.383123550339391e-24
39800000	0.0022828391940293343	-8.931980836608375e-21	-3.816750961841226e-19	3.8575768787582474e-13	1.8998106253131623e-14	0.005434321167350005	5.922790324212895e-22	4.438007682434676e-10	4.4047156936439e-17	9.998915720466311e-19	2.383123550339391e-24
39900000	0.0022828391940293343	-8.931980836608375e-21	-3.816750961841226e-19	3.8575768787582474e-13	1.8998106253131623e-14	0.005434321167350005	5.922790324212895e-22	4.438007682434676e-10	4.4047156936439e-17	9.998915720466311e-19	2.383123550339391e-24
40000000	0.0022828391940293343	-8.931980836608375e-21	-3.816750961841226e-19	3.8575768787582474e-13	1.8998106253131623e-14	0.005434321167350005	5.922790324212895e-22	4.438007682434676e-10	4.4047156936439e-17	9.998915720466311e-19	2.383123550339391e-24
40100000	0.0022828391940293343	-8.931980836608375e-21	-3.816750961841226e-19	3.8575768787582474e-13	1.8998106253131623e-14	0.005434321167350005	5.922790324212895e-22	4.438007682434676e-10	4.4047156936439e-17	9.998915720466311e-19	2.383123550339391e-24
40200000	0.0022828391940293343	-8.931980836608375e-21	-3.816750961841226e-19	3.8575768787582474e-13	1.8998106253131623e-14	0.005434321167350005	5.922790324212895e-22	4.438007682434676e-10	4.4047156936439e-17	9.998915720466311e-19	2.383123550339391e-24
40300000	0.0022828391940293343	-8.931980836608375e-21	-3.816750961841226e-19	3.8575768787582474e-13	1.8998106253131623e-14	0.005434321167350005	5.922790324212895e-22	4.438007682434676e-10	4.4047156936439e-17	9.998915720466311e-19	2.383123550339391e-24
40400000	0.0022828391940293343	-8.931980836608375e-21	-3.816750961841226e-19	3.8575768787582474e-13	1.8998106253131623e-14	0.005434321167350005	5.922790324212895e-22	4.438007682434676e-10	4.4047156936439e-17	9.998915720466311e-19	2.383123550339391e-24
40500000	0.0022828391940293343	-8.931980836608375e-21	-3.816750961841226e-19	3.8575768787582474e-13	1.8998106253131623e-14	0.005434321167350005	5.922790324212895e-22	4.438007682434676e-10	4.4047156936439e-17	9.998915720466311e-19	2.383123550339391e-24
40600000	0.0022828391940293343	-8.931980836608375e-21	-3.816750961841226e-19	3.8575768787582474e-13	1.8998106253131623e-14	0.005434321167350005	5.922790324212895e-22	4.438007682434676e-10	4.4047156936439e-17	9.998915720466311e-19	2.383123550339391e-24
40700000	0.0022828391940293343	-8.931980836608375e-21	-3.816750961841226e-19	3.8575768787582474e-13	1.8998106253131623e-14	0.005434321167350005	5.922790324212895e-22	4.438007682434676e-10	4.4047156936439e-17	9.998915720466311e-19	2.383123550339391e-24
40800000	0.0022828391940293343	-8.931980836608375e-21	-3.816750961841226e-19	3.8575768787582474e-13	1.8998106253131623e-14	0.005434321167350005	5.922790324212895e-22	4.438007682434676e-10	4.4047156936439e-17	9.998915720466311e-19	2.383123550339391e-24
40900000	0.0022828391940293343	-8.931980836608375e-21	-3.816750961841226e-19	3.8575768787582474e-13	1.8998106253131623e-14	0.005434321167350005	5.922790324212895e-22	4.438007682434676e-10	4.4047156936439e-17	9.998915720466311e-19	2.383123550339391e-24
41000000	0.0022828391940293343	-8.931980836608375e-21	-3.816750961841226e-19	3.8575768787582474e-13	1.8998106253131623e-14	0.005434321167350005	5.922790324212895e-22	4.438007682434676e-10	4.4047156936439e-17	9.998915720466311e-19	2.383123550339391e-24
41100000	0.0022828391940293343	-8.931980836608375e-21	-3.816750961841226e-19	3.8575768787582474e-13	1.8998106253131623e-14	0.005434321167350005	5.922790324212895e-22	4.438007682434676e-10	4.4047156936439e-17	9.998915720466311e-19	2.383123550339391e-24
41200000	0.0022828391940293343	-8.931980836608375e-21	-3.816750961841226e-19	3.8575768787582474e-13	1.8998106253131623e-14	0.005434321167350005	5.922790324212895e-22	4.438007682434676e-10	4.4047156936439e-17	9.998915720466311e-19	2.383123550339391e-24
41300000	0.0022828391940293343	-8.931980836608375e-21	-3.816750961841226e-19	3.8575768787582474e-13	1.8998106253131623e-14	0.005434321167350005	5.922790324212895e-22	4.438007682434676e-10	4.4047156936439e-17	9.998915720466311e-19	2.383123550339391e-24
41400000	0.0022828391940293343	-8.931980836608375e-21	-3.816750961841226e-19	3.8575768787582474e-13	1.8998106253131623e-14	0.005434321167350005	5.922790324212895e-22	4.438007682434676e-10	4.4047156936439e-17	9.998915720466311e-19	2.383123550339391e-24
41500000	0.0022828391940293343	-8.931980836608375e-21	-3.816750961841226e-19	3.8575768787582474e-13	1.8998106253131623e-14	0.005434321167350005	5.922790324212895e-22	4.438007682434676e-10	4.4047156936439e-17	9.998915720466311e-19	2.383123550339391e-24
41600000	0.0022828391940293343	-8.931980836608375e-21	-3.816750961841226e-19	3.8575768787582474e-13	1.8998106253131623e-14	0.005434321167350005	5.922790324212895e-22	4.438007682434676e-10	4.4047156936439e-17	9.998915720466311e-19	2.383123550339391e-24
41700000	0.0022828391940293343	-8.931980836608375e-21	-3.816750961841226e-19	3.8575768787582474e-13	1.8998106253131623e-14	0.005434321167350005	5.922790324212895e-22	4.438007682434676e-10	4.4047156936439e-17	9.998915720466311e-19	2.383123550339391e-24
41800000	0.0022828391940293343	-8.931980836608375e-21	-3.816750961841226e-19	3.8575768787582474e-13	1.8998106253131623e-14	0.005434321167350005	5.922790324212895e-22	4.438007682434676e-10	4.4047156936439e-17	9.998915720466311e-19	2.383123550339391e-24
41900000	0.0022828391940293343	-8.931980836608375e-21	-3.816750961841226e-19	3.8575768787582474e-13	1.8998106253131623e-14	0.005434321167350005	5.922790324212895e-22	4.438007682434676e-10	4.4047156936439e-17	9.998915720466311e-19	2.383123550339391e-24
42000000	0.0022828391940293343	-8.931980836608375e-21	-3.816750961841226e-19	3.8575768787582474e-13	1.8998106253131623e-14	0.005434321167350005	5.922790324212895e-22	4.438007682434676e-10	4.4047156936439e-17	9.998915720466311e-19	2.383123550339391e-24
42100000	0.0022828391940293343	-8.931980836608375e-21	-3.816750961841226e-19	3.8575768787582474e-13	1.8998106253131623e-14	0.005434321167350005	5.922790324212895e-22	4.438007682434676e-10	4.4047156936439e-17	9.998915720466311e-19	2.383123550339391e-24
42200000	0.0022828391940293343	-8.931980836608375e-21	-3.816750961841226e-19	3.8575768787582474e-13	1.8998106253131623e-14	0.005434321167350005	5.922790324212895e-22	4.438007682434676e-10	4.4047156936439e-17	9.998915720466311e-19	2.383123550339391e-24
42300000	0.0022828391940293343	-8.931980836608375e-21	-3.816750961841226e-19	3.8575768787582474e-13	1.8998106253131623e-14	0.005434321167350005	5.922790324212895e-22	4.438007682434676e-10	4.4047156936439e-17	9.998915720466311e-19	2.383123550339391e-24
42400000	0.0022828391940293343	-8.931980836608375e-21	-3.816750961841226e-19	3.8575768787582474e-13	1.8998106253131623e-14	0.005434321167350005	5.922790324212895e-22	4.438007682434676e-10	4.4047156936439e-17	9.998915720466311e-19	2.383123550339391e-24
42500000	0.0022828391940293343	-8.931980836608375e-21	-3.816750961841226e-19	3.8575768787582474e-13	1.8998106253131623e-14	0.005434321167350005	5.922790324212895e-22	4.438007682434676e-10	4.4047156936439e-17	9.998915720466311e-19	2.383123550339391e-24
42600000	0.0022828391940293343	-8.931980836608375e-21	-3.816750961841226e-19	3.8575768787582474e-13	1.8998106253131623e-14	0.005434321167350005	5.922790324212895e-22	4.438007682434676e-10	4.4047156936439e-17	9.998915720466311e-19	2.383123550339391e-24
42700000	0.0022828391940293343	-8.931980836608375e-21	-3.816750961841226e-19	3.8575768787582474e-13	1.8998106253131623e-14	0.005434321167350005	5.922790324212895e-22	4.438007682434676e-10	4.4047156936439e-17	9.998915720466311e-19	2.383123550339391e-24
42800000	0.0022828391940293343	-8.931980836608375e-21	-3.816750961841226e-19	3.8575768787582474e-13	1.8998106253131623e-14	0.005434321167350005	5.922790324212895e-22	4.438007682434676e-10	4.4047156936439e-17	9.998915720466311e-19	2.383123550339391e-24
42900000	0.0022828391940293343	-8.931980836608375e-21	-3.816750961841226e-19	3.8575768787582474e-13	1.8998106253131623e-14	0.005434321167350005	5.922790324212895e-22	4.438007682434676e-10	4.4047156936439e-17	9.998915720466311e-19	2.383123550339391e-24
43000000	0.0022828391940293343	-8.931980836608375e-21	-3.816750961841226e-19	3.8575768787582474e-13	1.8998106253131623e-14	0.005434321167350005	5.922790324212895e-22	4.438007682434676e-10	4.4047156936439e-17	9.998915720466311e-19	2.383123550339391e-24
43100000	0.0022828391940293343	-8.931980836608375e-21	-3.816750961841226e-19	3.8575768787582474e-13	1.8998106253131623e-14	0.005434321167350005	5.922790324212895e-22	4.438007682434676e-10	4.4047156936439e-17	9.998915720466311e-19	2.383123550339391e-24
43200000	0.0022828391940293343	-8.931980836608375e-21	-3.816750961841226e-19	3.8575768787582474e-13	1.8998106253131623e-14	0.005434321167350005	5.922790324212895e-22	4.438007682434676e-10	4.4047156936439e-17	9.998915720466311e-19	2.383123550339391e-24
43300000	0.0022828391940293343	-8.931980836608375e-21	-3.816750961841226e-19	3.8575768787582474e-13	1.8998106253131623e-14	0.005434321167350005	5.922790324212895e-22	4.438007682434676e-10	4.4047156936439e-17	9.998915720466311e-19	2.383123550339391e-24
43400000	0.0022828391940293343	-8.931980836608375e-21	-3.816750961841226e-19	3.8575768787582474e-13	1.8998106253131623e-14	0.005434321167350005	5.922790324212895e-22	4.438007682434676e-10	4.4047156936439e-17	9.998915720466311e-19	2.383123550339391e-24
43500000	0.0022828391940293343	-8.931980836608375e-21	-3.816750961841226e-19	3.8575768787582474e-13	1.8998106253131623e-14	0.005434321167350005	5.922790324212895e-22	4.438007682434676e-10	4.4047156936439e-17	9.998915720466311e-19	2.383123550339391e-24
43600000	0.0022828391940293343	-8.931980836608375e-21	-3.816750961841226e-19	3.8575768787582474e-13	1.8998106253131623e-14	0.005434321167350005	5.922790324212895e-22	4.438007682434676e-10	4.4047156936439e-17	9.998915720466311e-19	2.383123550339391e-24
43700000	0.0022828391940293343	-8.931980836608375e-21	-3.816750961841226e-19	3.8575768787582474e-13	1.8998106253131623e-14	0.005434321167350005	5.922790324212895e-22	4.438007682434676e-10	4.4047156936439e-17	9.998915720466311e-19	2.383123550339391e-24
43800000	0.0022828391940293343	-8.931980836608375e-21	-3.816750961841226e-19	3.8575768787582474e-13	1.8998106253131623e-14	0.005434321167350005	5.922790324212895e-22	4.438007682434676e-10	4.4047156936439e-17	9.998915720466311e-19	2.383123550339391e-24
43900000	0.0022828391940293343	-8.931980836608375e-21	-3.816750961841226e-19	3.8575768787582474e-13	1.8998106253131623e-14	0.005434321167350005	5.922790324212895e-22	4.438007682434676e-10	4.4047156936439e-17	9.998915720466311e-19	2.383123550339391e-24
44000000	0.0022828391940293343	-8.931980836608375e-21	-3.816750961841226e-19	3.8575768787582474e-13	1.8998106253131623e-14	0.005434321167350005	5.922790324212895e-22	4.438007682434676e-10	4.4047156936439e-17	9.998915720466311e-19	2.383123550339391e-24
44100000	0.0022828391940293343	-8.931980836608375e-21	-3.816750961841226e-19	3.8575768787582474e-13	1.8998106253131623e-14	0.005434321167350005	5.922790324212895e-22	4.438007682434676e-10	4.4047156936439e-17	9.998915720466311e-19	2.383123550339391e-24
44200000	0.0022828391940293343	-8.931980836608375e-21	-3.816750961841226e-19	3.8575768787582474e-13	1.8998106253131623e-14	0.005434321167350005	5.922790324212895e-22	4.438007682434676e-10	4.4047156936439e-17	9.998915720466311e-19	2.383123550339391e-24
44300000	0.0022828391940293343	-8.931980836608375e-21	-3.816750961841226e-19	3.8575768787582474e-13	1.8998106253131623e-14	0.005434321167350005	5.922790324212895e-22	4.438007682434676e-10	4.4047156936439e-17	9.998915720466311e-19	2.383123550339391e-24
44400000	0.0022828391940293343	-8.931980836608375e-21	-3.816750961841226e-19	3.8575768787582474e-13	1.8998106253131623e-14	0.005434321167350005	5.922790324212895e-22	4.438007682434676e-10	4.4047156936439e-17	9.998915720466311e-19	2.383123550339391e-24
44500000	0.0022828391940293343	-8.931980836608375e-21	-3.816750961841226e-19	3.8575768787582474e-13	1.8998106253131623e-14	0.005434321167350005	5.922790324212895e-22	4.438007682434676e-10	4.4047156936439e-17	9.998915720466311e-19	2.383123550339391e-24
44600000	0.0022828391940293343	-8.931980836608375e-21	-3.816750961841226e-19	3.8575768787582474e-13	1.8998106253131623e-14	0.005434321167350005	5.922790324212895e-22	4.438007682434676e-10	4.4047156936439e-17	9.998915720466311e-19	2.383123550339391e-24
44700000	0.0022828391940293343	-8.931980836608375e-21	-3.816750961841226e-19	3.8575768787582474e-13	1.8998106253131623e-14	0.005434321167350005	5.922790324212895e-22	4.438007682434676e-10	4.4047156936439e-17	9.998915720466311e-19	2.383123550339391e-24
44800000	0.0022828391940293343	-8.931980836608375e-21	-3.816750961841226e-19	3.8575768787582474e-13	1.8998106253131623e-14	0.005434321167350005	5.922790324212895e-22	4.438007682434676e-10	4.4047156936439e-17	9.998915720466311e-19	2.383123550339391e-24
44900000	0.0022828391940293343	-8.931980836608375e-21	-3.816750961841226e-19	3.8575768787582474e-13	1.8998106253131623e-14	0.005434321167350005	5.922790324212895e-22	4.438007682434676e-10	4.4047156936439e-17	9.998915720466311e-19	2.383123550339391e-24
45000000	0.0022828391940293343	-8.931980836608375e-21	-3.816750961841226e-19	3.8575768787582474e-13	1.8998106253131623e-14	0.005434321167350005	5.922790324212895e-22	4.438007682434676e-10	4.4047156936439e-17	9.998915720466311e-19	2.383123550339391e-24
45100000	0.0022828391940293343	-8.931980836608375e-21	-3.816750961841226e-19	3.8575768787582474e-13	1.8998106253131623e-14	0.005434321167350005	5.922790324212895e-22	4.438007682434676e-10	4.4047156936439e-17	9.998915720466311e-19	2.383123550339391e-24
45200000	0.0022828391940293343	-8.931980836608375e-21	-3.816750961841226e-19	3.8575768787582474e-13	1.8998106253131623e-14	0.005434321167350005	5.922790324212895e-22	4.438007682434676e-10	4.4047156936439e-17	9.998915720466311e-19	2.383123550339391e-24
45300000	0.0022828391940293343	-8.931980836608375e-21	-3.816750961841226e-19	3.8575768787582474e-13	1.8998106253131623e-14	0.005434321167350005	5.922790324212895e-22	4.438007682434676e-10	4.4047156936439e-17	9.998915720466311e-19	2.383123550339391e-24
45400000	0.0022828391940293343	-8.931980836608375e-21	-3.816750961841226e-19	3.8575768787582474e-13	1.8998106253131623e-14	0.005434321167350005	5.922790324212895e-22	4.438007682434676e-10	4.4047156936439e-17	9.998915720466311e-19	2.383123550339391e-24
45500000	0.0022828391940293343	-8.931980836608375e-21	-3.816750961841226e-19	3.8575768787582474e-13	1.8998106253131623e-14	0.005434321167350005	5.922790324212895e-22	4.438007682434676e-10	4.4047156936439e-17	9.998915720466311e-19	2.383123550339391e-24
45600000	0.0022828391940293343	-8.931980836608375e-21	-3.816750961841226e-19	3.8575768787582474e-13	1.8998106253131623e-14	0.005434321167350005	5.922790324212895e-22	4.438007682434676e-10	4.4047156936439e-17	9.998915720466311e-19	2.383123550339391e-24
45700000	0.0022828391940293343	-8.931980836608375e-21	-3.816750961841226e-19	3.8575768787582474e-13	1.8998106253131623e-14	0.005434321167350005	5.922790324212895e-22	4.438007682434676e-10	4.4047156936439e-17	9.998915720466311e-19	2.383123550339391e-24
45800000	0.0022828391940293343	-8.931980836608375e-21	-3.816750961841226e-19	3.8575768787582474e-13	1.8998106253131623e-14	0.005434321167350005	5.922790324212895e-22	4.438007682434676e-10	4.4047156936439e-17	9.998915720466311e-19	2.383123550339391e-24
45900000	0.0022828391940293343	-8.931980836608375e-21	-3.816750961841226e-19	3.8575768787582474e-13	1.8998106253131623e-14	0.005434321167350005	5.922790324212895e-22	4.438007682434676e-10	4.4047156936439e-17	9.998915720466311e-19	2.383123550339391e-24
46000000	0.0022828391940293343	-8.931980836608375e-21	-3.816750961841226e-19	3.8575768787582474e-13	1.8998106253131623e-14	0.005434321167350005	5.922790324212895e-22	4.438007682434676e-10	4.4047156936439e-17	9.998915720466311e-19	2.383123550339391e-24
46100000	0.0022828391940293343	-8.931980836608375e-21	-3.816750961841226e-19	3.8575768787582474e-13	1.8998106253131623e-14	0.005434321167350005	5.922790324212895e-22	4.438007682434676e-10	4.4047156936439e-17	9.998915720466311e-19	2.383123550339391e-24
46200000	0.0022828391940293343	-8.931980836608375e-21	-3.816750961841226e-19	3.8575768787582474e-13	1.8998106253131623e-14	0.005434321167350005	5.922790324212895e-22	4.438007682434676e-10	4.4047156936439e-17	9.998915720466311e-19	2.383123550339391e-24
46300000	0.0022828391940293343	-8.931980836608375e-21	-3.816750961841226e-19	3.8575768787582474e-13	1.8998106253131623e-14	0.005434321167350005	5.922790324212895e-22	4.438007682434676e-10	4.4047156936439e-17	9.998915720466311e-19	2.383123550339391e-24
46400000	0.0022828391940293343	-8.931980836608375e-21	-3.816750961841226e-19	3.8575768787582474e-13	1.8998106253131623e-14	0.005434321167350005	5.922790324212895e-22	4.438007682434676e-10	4.4047156936439e-17	9.998915720466311e-19	2.383123550339391e-24
46500000	0.0022828391940293343	-8.931980836608375e-21	-3.816750961841226e-19	3.8575768787582474e-13	1.8998106253131623e-14	0.005434321167350005	5.922790324212895e-22	4.438007682434676e-10	4.4047156936439e-17	9.998915720466311e-19	2.383123550339391e-24
46600000	0.0022828391940293343	-8.931980836608375e-21	-3.816750961841226e-19	3.8575768787582474e-13	1.8998106253131623e-14	0.005434321167350005	5.922790324212895e-22	4.438007682434676e-10	4.4047156936439e-17	9.998915720466311e-19	2.383123550339391e-24
46700000	0.0022828391940293343	-8.931980836608375e-21	-3.816750961841226e-19	3.8575768787582474e-13	1.8998106253131623e-14	0.005434321167350005	5.922790324212895e-22	4.438007682434676e-10	4.4047156936439e-17	9.998915720466311e-19	2.383123550339391e-24
46800000	0.0022828391940293343	-8.931980836608375e-21	-3.816750961841226e-19	3.8575768787582474e-13	1.8998106253131623e-14	0.005434321167350005	5.922790324212895e-22	4.438007682434676e-10	4.4047156936439e-17	9.998915720466311e-19	2.383123550339391e-24
46900000	0.0022828391940293343	-8.931980836608375e-21	-3.816750961841226e-19	3.8575768787582474e-13	1.8998106253131623e-14	0.005434321167350005	5.922790324212895e-22	4.438007682434676e-10	4.4047156936439e-17	9.998915720466311e-19	2.383123550339391e-24
47000000	0.0022828391940293343	-8.931980836608375e-21	-3.816750961841226e-19	3.8575768787582474e-13	1.8998106253131623e-14	0.005434321167350005	5.922790324212895e-22	4.438007682434676e-10	4.4047156936439e-17	9.998915720466311e-19	2.383123550339391e-24
47100000	0.0022828391940293343	-8.931980836608375e-21	-3.816750961841226e-19	3.8575768787582474e-13	1.8998106253131623e-14	0.005434321167350005	5.922790324212895e-22	4.438007682434676e-10	4.4047156936439e-17	9.998915720466311e-19	2.383123550339391e-24
47200000	0.0022828391940293343	-8.931980836608375e-21	-3.816750961841226e-19	3.8575768787582474e-13	1.8998106253131623e-14	0.005434321167350005	5.922790324212895e-22	4.438007682434676e-10	4.4047156936439e-17	9.998915720466311e-19	2.383123550339391e-24
47300000	0.0022828391940293343	-8.931980836608375e-21	-3.816750961841226e-19	3.8575768787582474e-13	1.8998106253131623e-14	0.005434321167350005	5.922790324212895e-22	4.438007682434676e-10	4.4047156936439e-17	9.998915720466311e-19	2.383123550339391e-24
47400000	0.0022828391940293343	-8.931980836608375e-21	-3.816750961841226e-19	3.8575768787582474e-13	1.8998106253131623e-14	0.005434321167350005	5.922790324212895e-22	4.438007682434676e-10	4.4047156936439e-17	9.998915720466311e-19	2.383123550339391e-24
47500000	0.0022828391940293343	-8.931980836608375e-21	-3.816750961841226e-19	3.8575768787582474e-13	1.8998106253131623e-14	0.005434321167350005	5.922790324212895e-22	4.438007682434676e-10	4.4047156936439e-17	9.998915720466311e-19	2.383123550339391e-24
47600000	0.0022828391940293343	-8.931980836608375e-21	-3.816750961841226e-19	3.8575768787582474e-13	1.8998106253131623e-14	0.005434321167350005	5.922790324212895e-22	4.438007682434676e-10	4.4047156936439e-17	9.998915720466311e-19	2.383123550339391e-24
47700000	0.0022828391940293343	-8.931980836608375e-21	-3.816750961841226e-19	3.8575768787582474e-13	1.8998106253131623e-14	0.005434321167350005	5.922790324212895e-22	4.438007682434676e-10	4.4047156936439e-17	9.998915720466311e-19	2.383123550339391e-24
47800000	0.0022828391940293343	-8.931980836608375e-21	-3.816750961841226e-19	3.8575768787582474e-13	1.8998106253131623e-14	0.005434321167350005	5.922790324212895e-22	4.438007682434676e-10	4.4047156936439e-17	9.998915720466311e-19	2.383123550339391e-24
47900000	0.0022828391940293343	-8.931980836608375e-21	-3.816750961841226e-19	3.8575768787582474e-13	1.8998106253131623e-14	0.005434321167350005	5.922790324212895e-22	4.438007682434676e-10	4.4047156936439e-17	9.998915720466311e-19	2.383123550339391e-24
48000000	0.002282839194029334	-8.931980836608375e-21	-3.816750961841226e-19	3.8575768787582474e-13	1.8998106253131623e-14	0.005434321167350005	5.922790324212895e-22	4.438007682434676e-10	4.4047156936439e-17	9.998915720466311e-19	2.383123550339391e-24
48100000	0.002282839194029334	-8.931980836608375e-21	-3.816750961841226e-19	3.8575768787582474e-13	1.8998106253131623e-14	0.005434321167350006	5.922790324212895e-22	4.438007682434676e-10	4.4047156936439e-17	9.998915720466311e-19	2.383123550339391e-24
48200000	0.002282839194029334	-8.931980836608375e-21	-3.816750961841226e-19	3.8575768787582474e-13	1.8998106253131623e-14	0.005434321167350006	5.922790324212895e-22	4.438007682434676e-10	4.4047156936439e-17	9.998915720466311e-19	2.383123550339391e-24
48300000	0.002282839194029334	-8.931980836608375e-21	-3.816750961841226e-19	3.8575768787582474e-13	1.8998106253131623e-14	0.005434321167350006	5.922790324212895e-22	4.438007682434676e-10	4.4047156936439e-17	9.998915720466311e-19	2.383123550339391e-24
48400000	0.002282839194029334	-8.931980836608375e-21	-3.816750961841226e-19	3.8575768787582474e-13	1.8998106253131623e-14	0.005434321167350006	5.922790324212895e-22	4.438007682434676e-10	4.4047156936439e-17	9.998915720466311e-19	2.383123550339391e-24
48500000	0.002282839194029334	-8.931980836608375e-21	-3.816750961841226e-19	3.8575768787582474e-13	1.8998106253131623e-14	0.005434321167350006	5.922790324212895e-22	4.438007682434676e-10	4.4047156936439e-17	9.998915720466311e-19	2.383123550339391e-24
48600000	0.002282839194029334	-8.931980836608375e-21	-3.816750961841226e-19	3.8575768787582474e-13	1.8998106253131623e-14	0.005434321167350006	5.922790324212895e-22	4.438007682434676e-10	4.4047156936439e-17	9.998915720466311e-19	2.383123550339391e-24
48700000	0.002282839194029334	-8.931980836608375e-21	-3.816750961841226e-19	3.8575768787582474e-13	1.8998106253131623e-14	0.005434321167350006	5.922790324212895e-22	4.438007682434676e-10	4.4047156936439e-17	9.998915720466311e-19	2.383123550339391e-24
48800000	0.002282839194029334	-8.931980836608375e-21	-3.816750961841226e-19	3.8575768787582474e-13	1.8998106253131623e-14	0.005434321167350006	5.922790324212895e-22	4.438007682434676e-10	4.4047156936439e-17	9.998915720466311e-19	2.383123550339391e-24
48900000	0.002282839194029334	-8.931980836608375e-21	-3.816750961841226e-19	3.8575768787582474e-13	1.8998106253131626e-14	0.005434321167350006	5.922790324212895e-22	4.438007682434676e-10	4.4047156936439e-17	9.998915720466311e-19	2.383123550339391e-24
49000000	0.002282839194029334	-8.931980836608375e-21	-3.816750961841226e-19	3.8575768787582474e-13	1.8998106253131626e-14	0.005434321167350006	5.922790324212895e-22	4.438007682434676e-10	4.4047156936439e-17	9.998915720466311e-19	2.383123550339391e-24
49100000	0.002282839194029334	-8.931980836608375e-21	-3.816750961841226e-19	3.8575768787582474e-13	1.8998106253131626e-14	0.005434321167350006	5.922790324212895e-22	4.438007682434676e-10	4.4047156936439e-17	9.998915720466311e-19	2.383123550339391e-24
49200000	0.002282839194029334	-8.931980836608375e-21	-3.816750961841226e-19	3.8575768787582474e-13	1.8998106253131626e-14	0.005434321167350006	5.922790324212895e-22	4.438007682434676e-10	4.4047156936439e-17	9.998915720466311e-19	2.383123550339391e-24
49300000	0.002282839194029334	-8.931980836608375e-21	-3.816750961841226e-19	3.8575768787582474e-13	1.8998106253131626e-14	0.005434321167350006	5.922790324212895e-22	4.438007682434676e-10	4.4047156936439e-17	9.998915720466311e-19	2.383123550339391e-24
49400000	0.002282839194029334	-8.931980836608375e-21	-3.816750961841226e-19	3.8575768787582474e-13	1.8998106253131626e-14	0.005434321167350006	5.922790324212895e-22	4.438007682434676e-10	4.404715693643899e-17	9.998915720466311e-19	2.383123550339391e-24
49500000	0.002282839194029334	-8.931980836608375e-21	-3.816750961841226e-19	3.8575768787582474e-13	1.8998106253131626e-14	0.005434321167350006	5.922790324212895e-22	4.438007682434676e-10	4.404715693643899e-17	9.998915720466311e-19	2.383123550339391e-24
49600000	0.002282839194029334	-8.931980836608375e-21	-3.816750961841226e-19	3.8575768787582474e-13	1.8998106253131626e-14	0.005434321167350006	5.922790324212895e-22	4.438007682434676e-10	4.404715693643899e-17	9.998915720466311e-19	2.383123550339391e-24
49700000	0.002282839194029334	-8.931980836608375e-21	-3.816750961841226e-19	3.8575768787582474e-13	1.8998106253131626e-14	0.005434321167350006	5.922790324212895e-22	4.438007682434676e-10	4.404715693643899e-17	9.998915720466311e-19	2.383123550339391e-24
49800000	0.002282839194029334	-8.931980836608375e-21	-3.816750961841226e-19	3.8575768787582474e-13	1.8998106253131626e-14	0.005434321167350006	5.922790324212895e-22	4.438007682434676e-10	4.404715693643899e-17	9.998915720466311e-19	2.383123550339391e-24
49900000	0.002282839194029334	-8.931980836608375e-21	-3.816750961841226e-19	3.8575768787582474e-13	1.8998106253131626e-14	0.005434321167350006	5.922790324212895e-22	4.438007682434676e-10	4.404715693643899e-17	9.998915720466311e-19	2.383123550339391e-24
50000000	0.002282839194029334	-8.931980836608375e-21	-3.816750961841226e-19	3.8575768787582474e-13	1.8998106253131626e-14	0.005434321167350006	5.922790324212895e-22	4.438007682434676e-10	4.404715693643899e-17	9.998915720466311e-19	2.383123550339391e-24
50100000	0.002282839194029334	-8.931980836608375e-21	-3.816750961841226e-19	3.8575768787582474e-13	1.8998106253131626e-14	0.005434321167350006	5.922790324212895e-22	4.438007682434676e-10	4.404715693643899e-17	9.998915720466311e-19	2.383123550339391e-24
50200000	0.002282839194029334	-8.931980836608375e-21	-3.816750961841226e-19	3.8575768787582474e-13	1.8998106253131626e-14	0.005434321167350006	5.922790324212895e-22	4.438007682434676e-10	4.404715693643899e-17	9.998915720466311e-19	2.383123550339391e-24
50300000	0.002282839194029334	-8.931980836608375e-21	-3.816750961841226e-19	3.8575768787582474e-13	1.8998106253131626e-14	0.005434321167350006	5.922790324212895e-22	4.438007682434676e-10	4.404715693643899e-17	9.998915720466311e-19	2.383123550339391e-24
50400000	0.002282839194029334	-8.931980836608375e-21	-3.816750961841226e-19	3.8575768787582474e-13	1.8998106253131626e-14	0.005434321167350006	5.922790324212895e-22	4.438007682434676e-10	4.404715693643899e-17	9.998915720466311e-19	2.383123550339391e-24
50500000	0.002282839194029334	-8.931980836608375e-21	-3.816750961841226e-19	3.8575768787582474e-13	1.8998106253131626e-14	0.005434321167350006	5.922790324212895e-22	4.438007682434676e-10	4.404715693643899e-17	9.998915720466311e-19	2.383123550339391e-24
50600000	0.002282839194029334	-8.931980836608375e-21	-3.816750961841226e-19	3.8575768787582474e-13	1.8998106253131626e-14	0.005434321167350006	5.922790324212895e-22	4.438007682434676e-10	4.404715693643899e-17	9.998915720466311e-19	2.383123550339391e-24
50700000	0.002282839194029334	-8.931980836608375e-21	-3.816750961841226e-19	3.8575768787582474e-13	1.8998106253131626e-14	0.005434321167350006	5.922790324212895e-22	4.438007682434676e-10	4.404715693643899e-17	9.998915720466311e-19	2.383123550339391e-24
50800000	0.002282839194029334	-8.931980836608375e-21	-3.816750961841226e-19	3.8575768787582474e-13	1.8998106253131626e-14	0.005434321167350006	5.922790324212895e-22	4.438007682434676e-10	4.404715693643899e-17	9.998915720466311e-19	2.383123550339391e-24
50900000	0.002282839194029334	-8.931980836608375e-21	-3.816750961841226e-19	3.8575768787582474e-13	1.8998106253131626e-14	0.005434321167350006	5.922790324212895e-22	4.438007682434676e-10	4.404715693643899e-17	9.998915720466311e-19	2.383123550339391e-24
51000000	0.002282839194029334	-8.931980836608375e-21	-3.816750961841226e-19	3.8575768787582474e-13	1.8998106253131626e-14	0.005434321167350006	5.922790324212895e-22	4.438007682434676e-10	4.404715693643899e-17	9.998915720466311e-19	2.383123550339391e-24
51100000	0.002282839194029334	-8.931980836608375e-21	-3.816750961841226e-19	3.8575768787582474e-13	1.8998106253131626e-14	0.005434321167350006	5.922790324212895e-22	4.438007682434676e-10	4.404715693643899e-17	9.998915720466311e-19	2.383123550339391e-24
51200000	0.002282839194029334	-8.931980836608375e-21	-3.816750961841226e-19	3.8575768787582474e-13	1.8998106253131626e-14	0.005434321167350006	5.922790324212895e-22	4.438007682434676e-10	4.404715693643899e-17	9.998915720466311e-19	2.383123550339391e-24
51300000	0.002282839194029334	-8.931980836608375e-21	-3.816750961841226e-19	3.8575768787582474e-13	1.8998106253131626e-14	0.005434321167350006	5.922790324212895e-22	4.438007682434676e-10	4.404715693643899e-17	9.998915720466311e-19	2.383123550339391e-24
51400000	0.002282839194029334	-8.931980836608375e-21	-3.816750961841226e-19	3.8575768787582474e-13	1.8998106253131626e-14	0.005434321167350006	5.922790324212895e-22	4.438007682434676e-10	4.404715693643899e-17	9.998915720466311e-19	2.383123550339391e-24
51500000	0.002282839194029334	-8.931980836608375e-21	-3.816750961841226e-19	3.8575768787582474e-13	1.8998106253131626e-14	0.005434321167350006	5.922790324212895e-22	4.438007682434676e-10	4.404715693643899e-17	9.998915720466311e-19	2.383123550339391e-24
51600000	0.002282839194029334	-8.931980836608375e-21	-3.816750961841226e-19	3.8575768787582474e-13	1.8998106253131626e-14	0.005434321167350006	5.922790324212895e-22	4.438007682434676e-10	4.404715693643899e-17	9.998915720466311e-19	2.383123550339391e-24
51700000	0.002282839194029334	-8.931980836608375e-21	-3.816750961841226e-19	3.8575768787582474e-13	1.8998106253131626e-14	0.005434321167350006	5.922790324212895e-22	4.438007682434676e-10	4.404715693643899e-17	9.998915720466311e-19	2.383123550339391e-24
51800000	0.002282839194029334	-8.931980836608375e-21	-3.816750961841226e-19	3.8575768787582474e-13	1.8998106253131626e-14	0.005434321167350006	5.922790324212895e-22	4.438007682434676e-10	4.404715693643899e-17	9.998915720466311e-19	2.383123550339391e-24
51900000	0.002282839194029334	-8.931980836608375e-21	-3.816750961841226e-19	3.8575768787582474e-13	1.8998106253131626e-14	0.005434321167350006	5.922790324212895e-22	4.438007682434676e-10	4.404715693643899e-17	9.998915720466311e-19	2.383123550339391e-24
52000000	0.002282839194029334	-8.931980836608375e-21	-3.816750961841226e-19	3.8575768787582474e-13	1.8998106253131626e-14	0.005434321167350006	5.922790324212895e-22	4.438007682434676e-10	4.404715693643899e-17	9.998915720466311e-19	2.383123550339391e-24
52100000	0.002282839194029334	-8.931980836608375e-21	-3.816750961841226e-19	3.8575768787582474e-13	1.8998106253131626e-14	0.005434321167350006	5.922790324212895e-22	4.438007682434676e-10	4.404715693643899e-17	9.998915720466311e-19	2.383123550339391e-24
52200000	0.002282839194029334	-8.931980836608375e-21	-3.816750961841226e-19	3.8575768787582474e-13	1.8998106253131626e-14	0.005434321167350006	5.922790324212895e-22	4.438007682434676e-10	4.404715693643899e-17	9.998915720466311e-19	2.383123550339391e-24
52300000	0.002282839194029334	-8.931980836608375e-21	-3.816750961841226e-19	3.8575768787582474e-13	1.8998106253131626e-14	0.005434321167350006	5.922790324212895e-22	4.438007682434676e-10	4.404715693643899e-17	9.998915720466311e-19	2.383123550339391e-24
52400000	0.002282839194029334	-8.931980836608375e-21	-3.816750961841226e-19	3.8575768787582474e-13	1.8998106253131626e-14	0.005434321167350006	5.922790324212895e-22	4.438007682434676e-10	4.404715693643899e-17	9.998915720466311e-19	2.383123550339391e-24
52500000	0.002282839194029334	-8.931980836608375e-21	-3.816750961841226e-19	3.8575768787582474e-13	1.8998106253131626e-14	0.005434321167350006	5.922790324212895e-22	4.438007682434676e-10	4.404715693643899e-17	9.998915720466311e-19	2.383123550339391e-24
52600000	0.002282839194029334	-8.931980836608375e-21	-3.816750961841226e-19	3.8575768787582474e-13	1.8998106253131626e-14	0.005434321167350006	5.922790324212895e-22	4.438007682434676e-10	4.404715693643899e-17	9.998915720466311e-19	2.383123550339391e-24
52700000	0.002282839194029334	-8.931980836608375e-21	-3.816750961841226e-19	3.8575768787582474e-13	1.8998106253131626e-14	0.005434321167350006	5.922790324212895e-22	4.438007682434676e-10	4.404715693643899e-17	9.998915720466311e-19	2.383123550339391e-24
52800000	0.002282839194029334	-8.931980836608375e-21	-3.816750961841226e-19	3.8575768787582474e-13	1.8998106253131626e-14	0.005434321167350006	5.922790324212895e-22	4.438007682434676e-10	4.404715693643899e-17	9.998915720466311e-19	2.383123550339391e-24
52900000	0.002282839194029334	-8.931980836608375e-21	-3.816750961841226e-19	3.8575768787582474e-13	1.8998106253131626e-14	0.005434321167350006	5.922790324212895e-22	4.438007682434676e-10	4.404715693643899e-17	9.998915720466311e-19	2.383123550339391e-24
53000000	0.002282839194029334	-8.931980836608375e-21	-3.816750961841226e-19	3.8575768787582474e-13	1.8998106253131626e-14	0.005434321167350006	5.922790324212895e-22	4.438007682434676e-10	4.404715693643899e-17	9.998915720466311e-19	2.383123550339391e-24
53100000	0.002282839194029334	-8.931980836608375e-21	-3.816750961841226e-19	3.8575768787582474e-13	1.8998106253131626e-14	0.005434321167350006	5.922790324212895e-22	4.438007682434676e-10	4.404715693643899e-17	9.998915720466311e-19	2.383123550339391e-24
53200000	0.002282839194029334	-8.931980836608375e-21	-3.816750961841226e-19	3.8575768787582474e-13	1.8998106253131626e-14	0.005434321167350006	5.922790324212895e-22	4.438007682434676e-10	4.404715693643899e-17	9.998915720466311e-19	2.383123550339391e-24
53300000	0.002282839194029334	-8.931980836608375e-21	-3.816750961841226e-19	3.8575768787582474e-13	1.8998106253131626e-14	0.005434321167350006	5.922790324212895e-22	4.438007682434676e-10	4.404715693643899e-17	9.998915720466311e-19	2.383123550339391e-24
53400000	0.002282839194029334	-8.931980836608375e-21	-3.816750961841226e-19	3.8575768787582474e-13	1.8998106253131626e-14	0.005434321167350006	5.922790324212895e-22	4.438007682434676e-10	4.404715693643899e-17	9.998915720466311e-19	2.383123550339391e-24
53500000	0.002282839194029334	-8.931980836608375e-21	-3.816750961841226e-19	3.8575768787582474e-13	1.8998106253131626e-14	0.005434321167350006	5.922790324212895e-22	4.438007682434676e-10	4.404715693643899e-17	9.998915720466311e-19	2.383123550339391e-24
53600000	0.002282839194029334	-8.931980836608375e-21	-3.816750961841226e-19	3.8575768787582474e-13	1.8998106253131626e-14	0.005434321167350006	5.922790324212895e-22	4.438007682434676e-10	4.404715693643899e-17	9.998915720466311e-19	2.383123550339391e-24
53700000	0.002282839194029334	-8.931980836608375e-21	-3.816750961841226e-19	3.8575768787582474e-13	1.8998106253131626e-14	0.005434321167350006	5.922790324212895e-22	4.438007682434676e-10	4.404715693643899e-17	9.998915720466311e-19	2.383123550339391e-24
53800000	0.002282839194029334	-8.931980836608375e-21	-3.816750961841226e-19	3.8575768787582474e-13	1.8998106253131626e-14	0.005434321167350006	5.922790324212895e-22	4.438007682434676e-10	4.404715693643899e-17	9.998915720466311e-19	2.383123550339391e-24
53900000	0.002282839194029334	-8.931980836608375e-21	-3.816750961841226e-19	3.8575768787582474e-13	1.8998106253131626e-14	0.005434321167350006	5.922790324212895e-22	4.438007682434676e-10	4.404715693643899e-17	9.998915720466311e-19	2.383123550339391e-24
54000000	0.002282839194029334	-8.931980836608375e-21	-3.816750961841226e-19	3.8575768787582474e-13	1.8998106253131626e-14	0.005434321167350006	5.922790324212895e-22	4.438007682434676e-10	4.404715693643899e-17	9.998915720466311e-19	2.383123550339391e-24
54100000	0.002282839194029334	-8.931980836608375e-21	-3.816750961841226e-19	3.8575768787582474e-13	1.8998106253131626e-14	0.005434321167350006	5.922790324212895e-22	4.438007682434676e-10	4.404715693643899e-17	9.998915720466311e-19	2.383123550339391e-24
54200000	0.002282839194029334	-8.931980836608375e-21	-3.816750961841226e-19	3.8575768787582474e-13	1.8998106253131626e-14	0.005434321167350006	5.922790324212895e-22	4.438007682434676e-10	4.404715693643899e-17	9.998915720466311e-19	2.383123550339391e-24
54300000	0.002282839194029334	-8.931980836608375e-21	-3.816750961841226e-19	3.8575768787582474e-13	1.8998106253131626e-14	0.005434321167350006	5.922790324212895e-22	4.438007682434676e-10	4.404715693643899e-17	9.998915720466311e-19	2.383123550339391e-24
54400000	0.002282839194029334	-8.931980836608375e-21	-3.816750961841226e-19	3.8575768787582474e-13	1.8998106253131626e-14	0.005434321167350006	5.922790324212895e-22	4.438007682434676e-10	4.404715693643899e-17	9.998915720466311e-19	2.383123550339391e-24
54500000	0.002282839194029334	-8.931980836608375e-21	-3.816750961841226e-19	3.8575768787582474e-13	1.8998106253131626e-14	0.005434321167350006	5.922790324212895e-22	4.438007682434676e-10	4.404715693643899e-17	9.998915720466311e-19	2.383123550339391e-24
54600000	0.002282839194029334	-8.931980836608375e-21	-3.816750961841226e-19	3.8575768787582474e-13	1.8998106253131626e-14	0.005434321167350006	5.922790324212895e-22	4.438007682434676e-10	4.404715693643899e-17	9.998915720466311e-19	2.383123550339391e-24
54700000	0.002282839194029334	-8.931980836608375e-21	-3.816750961841226e-19	3.8575768787582474e-13	1.8998106253131626e-14	0.005434321167350006	5.922790324212895e-22	4.438007682434676e-10	4.404715693643899e-17	9.998915720466311e-19	2.383123550339391e-24
54800000	0.002282839194029334	-8.931980836608375e-21	-3.816750961841226e-19	3.8575768787582474e-13	1.8998106253131626e-14	0.005434321167350006	5.922790324212895e-22	4.438007682434676e-10	4.404715693643899e-17	9.998915720466311e-19	2.383123550339391e-24
54900000	0.002282839194029334	-8.931980836608375e-21	-3.816750961841226e-19	3.8575768787582474e-13	1.8998106253131626e-14	0.005434321167350006	5.922790324212895e-22	4.438007682434676e-10	4.404715693643899e-17	9.998915720466311e-19	2.383123550339391e-24
55000000	0.002282839194029334	-8.931980836608375e-21	-3.816750961841226e-19	3.8575768787582474e-13	1.8998106253131626e-14	0.005434321167350006	5.922790324212895e-22	4.438007682434676e-10	4.404715693643899e-17	9.998915720466311e-19	2.383123550339391e-24
55100000	0.002282839194029334	-8.931980836608375e-21	-3.816750961841226e-19	3.8575768787582474e-13	1.8998106253131626e-14	0.005434321167350006	5.922790324212895e-22	4.438007682434676e-10	4.404715693643899e-17	9.998915720466311e-19	2.383123550339391e-24
55200000	0.002282839194029334	-8.931980836608375e-21	-3.816750961841226e-19	3.8575768787582474e-13	1.8998106253131626e-14	0.005434321167350006	5.922790324212895e-22	4.438007682434676e-10	4.404715693643899e-17	9.998915720466311e-19	2.383123550339391e-24
55300000	0.002282839194029334	-8.931980836608375e-21	-3.816750961841226e-19	3.8575768787582474e-13	1.8998106253131626e-14	0.005434321167350006	5.922790324212895e-22	4.438007682434676e-10	4.404715693643899e-17	9.998915720466311e-19	2.383123550339391e-24
55400000	0.002282839194029334	-8.931980836608375e-21	-3.816750961841226e-19	3.8575768787582474e-13	1.8998106253131626e-14	0.005434321167350006	5.922790324212895e-22	4.438007682434676e-10	4.404715693643899e-17	9.998915720466311e-19	2.383123550339391e-24
55500000	0.002282839194029334	-8.931980836608375e-21	-3.816750961841226e-19	3.8575768787582474e-13	1.8998106253131626e-14	0.005434321167350006	5.922790324212895e-22	4.438007682434676e-10	4.404715693643899e-17	9.998915720466311e-19	2.383123550339391e-24
55600000	0.002282839194029334	-8.931980836608375e-21	-3.816750961841226e-19	3.8575768787582474e-13	1.8998106253131626e-14	0.005434321167350006	5.922790324212895e-22	4.438007682434676e-10	4.404715693643899e-17	9.998915720466311e-19	2.383123550339391e-24
55700000	0.002282839194029334	-8.931980836608375e-21	-3.816750961841226e-19	3.8575768787582474e-13	1.8998106253131626e-14	0.005434321167350006	5.922790324212895e-22	4.438007682434676e-10	4.404715693643899e-17	9.998915720466311e-19	2.383123550339391e-24
55800000	0.002282839194029334	-8.931980836608375e-21	-3.816750961841226e-19	3.8575768787582474e-13	1.8998106253131626e-14	0.005434321167350006	5.922790324212895e-22	4.438007682434676e-10	4.404715693643899e-17	9.998915720466311e-19	2.383123550339391e-24
55900000	0.002282839194029334	-8.931980836608375e-21	-3.816750961841226e-19	3.8575768787582474e-13	1.8998106253131626e-14	0.005434321167350006	5.922790324212895e-22	4.438007682434676e-10	4.404715693643899e-17	9.998915720466311e-19	2.383123550339391e-24
56000000	0.002282839194029334	-8.931980836608375e-21	-3.816750961841226e-19	3.8575768787582474e-13	1.8998106253131626e-14	0.005434321167350006	5.922790324212895e-22	4.438007682434676e-10	4.404715693643899e-17	9.998915720466311e-19	2.383123550339391e-24
56100000	0.002282839194029334	-8.931980836608375e-21	-3.816750961841226e-19	3.8575768787582474e-13	1.8998106253131626e-14	0.005434321167350006	5.922790324212895e-22	4.438007682434676e-10	4.404715693643899e-17	9.998915720466311e-19	2.383123550339391e-24
56200000	0.002282839194029334	-8.931980836608375e-21	-3.816750961841226e-19	3.8575768787582474e-13	1.8998106253131626e-14	0.005434321167350006	5.922790324212895e-22	4.438007682434676e-10	4.404715693643899e-17	9.998915720466311e-19	2.383123550339391e-24
56300000	0.002282839194029334	-8.931980836608375e-21	-3.816750961841226e-19	3.8575768787582474e-13	1.8998106253131626e-14	0.005434321167350006	5.922790324212895e-22	4.438007682434676e-10	4.404715693643899e-17	9.998915720466311e-19	2.383123550339391e-24
56400000	0.002282839194029334	-8.931980836608375e-21	-3.816750961841226e-19	3.8575768787582474e-13	1.8998106253131626e-14	0.005434321167350006	5.922790324212895e-22	4.438007682434676e-10	4.404715693643899e-17	9.998915720466311e-19	2.383123550339391e-24
56500000	0.002282839194029334	-8.931980836608375e-21	-3.816750961841226e-19	3.8575768787582474e-13	1.8998106253131626e-14	0.005434321167350006	5.922790324212895e-22	4.438007682434676e-10	4.404715693643899e-17	9.998915720466311e-19	2.383123550339391e-24
56600000	0.002282839194029334	-8.931980836608375e-21	-3.816750961841226e-19	3.8575768787582474e-13	1.8998106253131626e-14	0.005434321167350006	5.922790324212895e-22	4.438007682434676e-10	4.404715693643899e-17	9.998915720466311e-19	2.383123550339391e-24
56700000	0.002282839194029334	-8.931980836608375e-21	-3.816750961841226e-19	3.8575768787582474e-13	1.8998106253131626e-14	0.005434321167350006	5.922790324212895e-22	4.438007682434676e-10	4.404715693643899e-17	9.998915720466311e-19	2.383123550339391e-24
56800000	0.002282839194029334	-8.931980836608375e-21	-3.816750961841226e-19	3.8575768787582474e-13	1.8998106253131626e-14	0.005434321167350006	5.922790324212895e-22	4.438007682434676e-10	4.404715693643899e-17	9.998915720466311e-19	2.383123550339391e-24
56900000	0.002282839194029334	-8.931980836608375e-21	-3.816750961841226e-19	3.8575768787582474e-13	1.8998106253131626e-14	0.005434321167350006	5.922790324212895e-22	4.438007682434676e-10	4.404715693643899e-17	9.998915720466311e-19	2.383123550339391e-24
57000000	0.002282839194029334	-8.931980836608375e-21	-3.816750961841226e-19	3.8575768787582474e-13	1.8998106253131626e-14	0.005434321167350006	5.922790324212895e-22	4.438007682434676e-10	4.404715693643899e-17	9.998915720466311e-19	2.383123550339391e-24
57100000	0.002282839194029334	-8.931980836608375e-21	-3.816750961841226e-19	3.8575768787582474e-13	1.8998106253131626e-14	0.005434321167350006	5.922790324212895e-22	4.438007682434676e-10	4.404715693643899e-17	9.998915720466311e-19	2.383123550339391e-24
57200000	0.002282839194029334	-8.931980836608375e-21	-3.816750961841226e-19	3.8575768787582474e-13	1.8998106253131626e-14	0.005434321167350006	5.922790324212895e-22	4.438007682434676e-10	4.404715693643899e-17	9.998915720466311e-19	2.383123550339391e-24
57300000	0.002282839194029334	-8.931980836608375e-21	-3.816750961841226e-19	3.8575768787582474e-13	1.8998106253131626e-14	0.005434321167350006	5.922790324212895e-22	4.438007682434676e-10	4.404715693643899e-17	9.998915720466311e-19	2.383123550339391e-24
57400000	0.002282839194029334	-8.931980836608375e-21	-3.816750961841226e-19	3.8575768787582474e-13	1.8998106253131626e-14	0.005434321167350006	5.922790324212895e-22	4.438007682434676e-10	4.404715693643899e-17	9.998915720466311e-19	2.383123550339391e-24
57500000	0.002282839194029334	-8.931980836608375e-21	-3.816750961841226e-19	3.8575768787582474e-13	1.8998106253131626e-14	0.005434321167350006	5.922790324212895e-22	4.438007682434676e-10	4.404715693643899e-17	9.998915720466311e-19	2.383123550339391e-24
57600000	0.002282839194029334	-8.931980836608375e-21	-3.816750961841226e-19	3.8575768787582474e-13	1.8998106253131626e-14	0.005434321167350006	5.922790324212895e-22	4.438007682434676e-10	4.404715693643899e-17	9.998915720466311e-19	2.383123550339391e-24
57700000	0.002282839194029334	-8.931980836608375e-21	-3.816750961841226e-19	3.8575768787582474e-13	1.8998106253131626e-14	0.005434321167350006	5.922790324212895e-22	4.438007682434676e-10	4.404715693643899e-17	9.998915720466311e-19	2.383123550339391e-24
57800000	0.002282839194029334	-8.931980836608375e-21	-3.816750961841226e-19	3.8575768787582474e-13	1.8998106253131626e-14	0.005434321167350006	5.922790324212895e-22	4.438007682434676e-10	4.404715693643899e-17	9.998915720466311e-19	2.383123550339391e-24
57900000	0.002282839194029334	-8.931980836608375e-21	-3.816750961841226e-19	3.8575768787582474e-13	1.8998106253131626e-14	0.005434321167350006	5.922790324212895e-22	4.438007682434676e-10	4.404715693643899e-17	9.998915720466311e-19	2.383123550339391e-24
58000000	0.002282839194029334	-8.931980836608375e-21	-3.816750961841226e-19	3.8575768787582474e-13	1.8998106253131626e-14	0.005434321167350006	5.922790324212895e-22	4.438007682434676e-10	4.404715693643899e-17	9.998915720466311e-19	2.383123550339391e-24
58100000	0.002282839194029334	-8.931980836608375e-21	-3.816750961841226e-19	3.8575768787582474e-13	1.8998106253131626e-14	0.005434321167350006	5.922790324212895e-22	4.438007682434676e-10	4.404715693643899e-17	9.998915720466311e-19	2.383123550339391e-24
58200000	0.002282839194029334	-8.931980836608375e-21	-3.816750961841226e-19	3.8575768787582474e-13	1.8998106253131626e-14	0.005434321167350006	5.922790324212895e-22	4.438007682434676e-10	4.404715693643899e-17	9.998915720466311e-19	2.383123550339391e-24
58300000	0.002282839194029334	-8.931980836608375e-21	-3.816750961841226e-19	3.8575768787582474e-13	1.8998106253131626e-14	0.005434321167350006	5.922790324212895e-22	4.438007682434676e-10	4.404715693643899e-17	9.998915720466311e-19	2.383123550339391e-24
58400000	0.002282839194029334	-8.931980836608375e-21	-3.816750961841226e-19	3.8575768787582474e-13	1.8998106253131626e-14	0.005434321167350006	5.922790324212895e-22	4.438007682434676e-10	4.404715693643899e-17	9.998915720466311e-19	2.383123550339391e-24
58500000	0.002282839194029334	-8.931980836608375e-21	-3.816750961841226e-19	3.8575768787582474e-13	1.8998106253131626e-14	0.005434321167350006	5.922790324212895e-22	4.438007682434676e-10	4.404715693643899e-17	9.998915720466311e-19	2.383123550339391e-24
58600000	0.002282839194029334	-8.931980836608375e-21	-3.816750961841226e-19	3.8575768787582474e-13	1.8998106253131626e-14	0.005434321167350006	5.922790324212895e-22	4.438007682434676e-10	4.404715693643899e-17	9.998915720466311e-19	2.383123550339391e-24
58700000	0.002282839194029334	-8.931980836608375e-21	-3.816750961841226e-19	3.8575768787582474e-13	1.8998106253131626e-14	0.005434321167350006	5.922790324212895e-22	4.438007682434676e-10	4.404715693643899e-17	9.998915720466311e-19	2.383123550339391e-24
58800000	0.0022828391940293343	-8.931980836608375e-21	-3.816750961841226e-19	3.8575768787582474e-13	1.8998106253131626e-14	0.005434321167350006	5.922790324212895e-22	4.438007682434676e-10	4.404715693643899e-17	9.998915720466311e-19	2.383123550339391e-24
58900000	0.0022828391940293343	-8.931980836608375e-21	-3.816750961841226e-19	3.8575768787582474e-13	1.8998106253131626e-14	0.005434321167350006	5.922790324212895e-22	4.438007682434676e-10	4.404715693643899e-17	9.998915720466311e-19	2.383123550339391e-24
59000000	0.0022828391940293343	-8.931980836608375e-21	-3.816750961841226e-19	3.8575768787582474e-13	1.8998106253131626e-14	0.005434321167350006	5.922790324212895e-22	4.438007682434676e-10	4.404715693643899e-17	9.998915720466311e-19	2.383123550339391e-24
59100000	0.0022828391940293343	-8.931980836608375e-21	-3.816750961841226e-19	3.8575768787582474e-13	1.8998106253131626e-14	0.005434321167350006	5.922790324212895e-22	4.438007682434676e-10	4.404715693643899e-17	9.998915720466311e-19	2.383123550339391e-24
59200000	0.0022828391940293343	-8.931980836608375e-21	-3.816750961841226e-19	3.8575768787582474e-13	1.8998106253131626e-14	0.005434321167350006	5.922790324212895e-22	4.438007682434676e-10	4.404715693643899e-17	9.998915720466311e-19	2.3831235503393915e-24
59300000	0.0022828391940293343	-8.931980836608375e-21	-3.816750961841226e-19	3.8575768787582474e-13	1.8998106253131626e-14	0.005434321167350006	5.922790324212895e-22	4.438007682434676e-10	4.404715693643899e-17	9.998915720466311e-19	2.3831235503393915e-24
59400000	0.0022828391940293343	-8.931980836608375e-21	-3.816750961841226e-19	3.8575768787582474e-13	1.8998106253131626e-14	0.005434321167350006	5.922790324212895e-22	4.438007682434676e-10	4.404715693643899e-17	9.998915720466311e-19	2.3831235503393915e-24
59500000	0.0022828391940293343	-8.931980836608375e-21	-3.816750961841226e-19	3.8575768787582474e-13	1.8998106253131626e-14	0.005434321167350006	5.922790324212895e-22	4.438007682434676e-10	4.404715693643899e-17	9.998915720466311e-19	2.3831235503393915e-24
59600000	0.0022828391940293343	-8.931980836608375e-21	-3.816750961841226e-19	3.8575768787582474e-13	1.8998106253131626e-14	0.005434321167350006	5.922790324212895e-22	4.438007682434676e-10	4.404715693643899e-17	9.998915720466311e-19	2.3831235503393915e-24
59700000	0.0022828391940293343	-8.931980836608375e-21	-3.816750961841226e-19	3.8575768787582474e-13	1.8998106253131626e-14	0.005434321167350006	5.922790324212895e-22	4.438007682434676e-10	4.404715693643899e-17	9.998915720466311e-19	2.3831235503393915e-24
59800000	0.0022828391940293343	-8.931980836608375e-21	-3.816750961841226e-19	3.8575768787582474e-13	1.8998106253131626e-14	0.005434321167350006	5.922790324212895e-22	4.438007682434676e-10	4.404715693643899e-17	9.998915720466311e-19	2.3831235503393915e-24
59900000	0.0022828391940293343	-8.931980836608375e-21	-3.816750961841226e-19	3.8575768787582474e-13	1.8998106253131626e-14	0.005434321167350006	5.922790324212895e-22	4.438007682434676e-10	4.404715693643899e-17	9.998915720466311e-19	2.3831235503393915e-24
60000000	0.0022828391940293343	-8.931980836608375e-21	-3.816750961841226e-19	3.8575768787582474e-13	1.8998106253131626e-14	0.005434321167350006	5.922790324212895e-22	4.438007682434676e-10	4.404715693643899e-17	9.998915720466311e-19	2.3831235503393915e-24
60100000	0.0022828391940293343	-8.931980836608375e-21	-3.816750961841226e-19	3.8575768787582474e-13	1.8998106253131626e-14	0.005434321167350006	5.922790324212895e-22	4.438007682434676e-10	4.404715693643899e-17	9.998915720466311e-19	2.3831235503393915e-24
60200000	0.0022828391940293343	-8.931980836608375e-21	-3.816750961841226e-19	3.8575768787582474e-13	1.8998106253131626e-14	0.005434321167350006	5.922790324212895e-22	4.438007682434676e-10	4.404715693643899e-17	9.998915720466311e-19	2.3831235503393915e-24
60300000	0.0022828391940293343	-8.931980836608375e-21	-3.816750961841226e-19	3.8575768787582474e-13	1.8998106253131626e-14	0.005434321167350006	5.922790324212895e-22	4.438007682434676e-10	4.404715693643899e-17	9.998915720466311e-19	2.3831235503393915e-24
60400000	0.0022828391940293343	-8.931980836608375e-21	-3.816750961841226e-19	3.8575768787582474e-13	1.8998106253131626e-14	0.005434321167350006	5.922790324212895e-22	4.438007682434676e-10	4.404715693643899e-17	9.998915720466311e-19	2.3831235503393915e-24
60500000	0.0022828391940293343	-8.931980836608375e-21	-3.816750961841226e-19	3.8575768787582474e-13	1.8998106253131626e-14	0.005434321167350006	5.922790324212895e-22	4.438007682434676e-10	4.404715693643899e-17	9.998915720466311e-19	2.3831235503393915e-24
60600000	0.0022828391940293343	-8.931980836608375e-21	-3.816750961841226e-19	3.8575768787582474e-13	1.8998106253131626e-14	0.005434321167350006	5.922790324212895e-22	4.438007682434676e-10	4.404715693643899e-17	9.998915720466311e-19	2.3831235503393915e-24
60700000	0.0022828391940293343	-8.931980836608375e-21	-3.816750961841226e-19	3.8575768787582474e-13	1.8998106253131626e-14	0.005434321167350006	5.922790324212895e-22	4.438007682434676e-10	4.404715693643899e-17	9.998915720466311e-19	2.3831235503393915e-24
60800000	0.0022828391940293343	-8.931980836608375e-21	-3.816750961841226e-19	3.8575768787582474e-13	1.8998106253131626e-14	0.005434321167350006	5.922790324212895e-22	4.438007682434676e-10	4.404715693643899e-17	9.998915720466311e-19	2.3831235503393915e-24
60900000	0.0022828391940293343	-8.931980836608375e-21	-3.816750961841226e-19	3.8575768787582474e-13	1.8998106253131626e-14	0.005434321167350006	5.922790324212895e-22	4.438007682434676e-10	4.404715693643899e-17	9.998915720466311e-19	2.3831235503393915e-24
61000000	0.0022828391940293343	-8.931980836608375e-21	-3.816750961841226e-19	3.8575768787582474e-13	1.8998106253131626e-14	0.005434321167350006	5.922790324212895e-22	4.438007682434676e-10	4.404715693643899e-17	9.998915720466311e-19	2.3831235503393915e-24
61100000	0.0022828391940293343	-8.931980836608375e-21	-3.816750961841226e-19	3.8575768787582474e-13	1.8998106253131626e-14	0.005434321167350006	5.922790324212895e-22	4.438007682434676e-10	4.404715693643899e-17	9.998915720466311e-19	2.3831235503393915e-24
61200000	0.0022828391940293343	-8.931980836608375e-21	-3.816750961841226e-19	3.8575768787582474e-13	1.8998106253131626e-14	0.005434321167350006	5.922790324212895e-22	4.438007682434676e-10	4.404715693643899e-17	9.998915720466311e-19	2.3831235503393915e-24
61300000	0.0022828391940293343	-8.931980836608375e-21	-3.816750961841226e-19	3.8575768787582474e-13	1.8998106253131626e-14	0.005434321167350006	5.922790324212895e-22	4.438007682434676e-10	4.404715693643899e-17	9.998915720466311e-19	2.3831235503393915e-24
61400000	0.0022828391940293343	-8.931980836608375e-21	-3.816750961841226e-19	3.8575768787582474e-13	1.8998106253131626e-14	0.005434321167350006	5.922790324212895e-22	4.438007682434676e-10	4.404715693643899e-17	9.998915720466311e-19	2.3831235503393915e-24
61500000	0.0022828391940293343	-8.931980836608375e-21	-3.816750961841226e-19	3.8575768787582474e-13	1.8998106253131626e-14	0.005434321167350006	5.922790324212895e-22	4.438007682434676e-10	4.404715693643899e-17	9.998915720466311e-19	2.3831235503393915e-24
61600000	0.0022828391940293343	-8.931980836608375e-21	-3.816750961841226e-19	3.8575768787582474e-13	1.8998106253131626e-14	0.005434321167350006	5.922790324212895e-22	4.438007682434676e-10	4.404715693643899e-17	9.998915720466311e-19	2.3831235503393915e-24
61700000	0.0022828391940293343	-8.931980836608375e-21	-3.816750961841226e-19	3.8575768787582474e-13	1.8998106253131626e-14	0.005434321167350006	5.922790324212895e-22	4.438007682434676e-10	4.404715693643899e-17	9.998915720466311e-19	2.3831235503393915e-24
61800000	0.0022828391940293343	-8.931980836608375e-21	-3.816750961841226e-19	3.8575768787582474e-13	1.8998106253131626e-14	0.005434321167350006	5.922790324212895e-22	4.438007682434676e-10	4.404715693643899e-17	9.998915720466311e-19	2.3831235503393915e-24
61900000	0.0022828391940293343	-8.931980836608375e-21	-3.816750961841226e-19	3.8575768787582474e-13	1.8998106253131626e-14	0.005434321167350006	5.922790324212895e-22	4.438007682434676e-10	4.404715693643899e-17	9.998915720466311e-19	2.3831235503393915e-24
62000000	0.0022828391940293343	-8.931980836608375e-21	-3.816750961841226e-19	3.8575768787582474e-13	1.8998106253131626e-14	0.005434321167350006	5.922790324212895e-22	4.438007682434676e-10	4.404715693643899e-17	9.998915720466311e-19	2.3831235503393915e-24
62100000	0.0022828391940293343	-8.931980836608375e-21	-3.816750961841226e-19	3.8575768787582474e-13	1.8998106253131626e-14	0.005434321167350006	5.922790324212895e-22	4.438007682434676e-10	4.404715693643899e-17	9.998915720466311e-19	2.3831235503393915e-24
62200000	0.0022828391940293343	-8.931980836608375e-21	-3.816750961841226e-19	3.8575768787582474e-13	1.8998106253131626e-14	0.005434321167350006	5.922790324212895e-22	4.438007682434676e-10	4.404715693643899e-17	9.998915720466311e-19	2.3831235503393915e-24
62300000	0.0022828391940293343	-8.931980836608375e-21	-3.816750961841226e-19	3.8575768787582474e-13	1.8998106253131626e-14	0.005434321167350006	5.922790324212895e-22	4.438007682434676e-10	4.404715693643899e-17	9.998915720466311e-19	2.3831235503393915e-24
62400000	0.0022828391940293343	-8.931980836608375e-21	-3.816750961841226e-19	3.8575768787582474e-13	1.8998106253131626e-14	0.005434321167350006	5.922790324212895e-22	4.438007682434676e-10	4.404715693643899e-17	9.998915720466311e-19	2.3831235503393915e-24
62500000	0.0022828391940293343	-8.931980836608375e-21	-3.816750961841226e-19	3.8575768787582474e-13	1.8998106253131626e-14	0.005434321167350006	5.922790324212895e-22	4.438007682434676e-10	4.404715693643899e-17	9.998915720466311e-19	2.3831235503393915e-24
62600000	0.0022828391940293343	-8.931980836608375e-21	-3.816750961841226e-19	3.8575768787582474e-13	1.8998106253131626e-14	0.005434321167350006	5.922790324212895e-22	4.438007682434676e-10	4.404715693643899e-17	9.998915720466311e-19	2.3831235503393915e-24
62700000	0.0022828391940293343	-8.931980836608375e-21	-3.816750961841226e-19	3.8575768787582474e-13	1.8998106253131626e-14	0.005434321167350006	5.922790324212895e-22	4.438007682434676e-10	4.404715693643899e-17	9.998915720466311e-19	2.3831235503393915e-24
62800000	0.0022828391940293343	-8.931980836608375e-21	-3.816750961841226e-19	3.8575768787582474e-13	1.8998106253131626e-14	0.005434321167350006	5.922790324212895e-22	4.438007682434676e-10	4.404715693643899e-17	9.998915720466311e-19	2.3831235503393915e-24
62900000	0.0022828391940293343	-8.931980836608375e-21	-3.816750961841226e-19	3.8575768787582474e-13	1.8998106253131626e-14	0.005434321167350006	5.922790324212895e-22	4.438007682434676e-10	4.404715693643899e-17	9.998915720466311e-19	2.3831235503393915e-24
63000000	0.0022828391940293343	-8.931980836608375e-21	-3.816750961841226e-19	3.8575768787582474e-13	1.8998106253131626e-14	0.005434321167350006	5.922790324212895e-22	4.438007682434676e-10	4.404715693643899e-17	9.998915720466311e-19	2.3831235503393915e-24
63100000	0.0022828391940293343	-8.931980836608375e-21	-3.816750961841226e-19	3.8575768787582474e-13	1.8998106253131626e-14	0.005434321167350006	5.922790324212895e-22	4.438007682434676e-10	4.404715693643899e-17	9.998915720466311e-19	2.3831235503393915e-24
63200000	0.0022828391940293343	-8.931980836608375e-21	-3.816750961841226e-19	3.8575768787582474e-13	1.8998106253131626e-14	0.005434321167350006	5.922790324212895e-22	4.438007682434676e-10	4.404715693643899e-17	9.998915720466311e-19	2.3831235503393915e-24
63300000	0.0022828391940293343	-8.931980836608375e-21	-3.816750961841226e-19	3.8575768787582474e-13	1.8998106253131626e-14	0.005434321167350006	5.922790324212895e-22	4.438007682434676e-10	4.404715693643899e-17	9.998915720466311e-19	2.3831235503393915e-24
63400000	0.0022828391940293343	-8.931980836608375e-21	-3.816750961841226e-19	3.8575768787582474e-13	1.8998106253131626e-14	0.005434321167350006	5.922790324212895e-22	4.438007682434676e-10	4.404715693643899e-17	9.998915720466311e-19	2.3831235503393915e-24
63500000	0.0022828391940293343	-8.931980836608375e-21	-3.816750961841226e-19	3.8575768787582474e-13	1.8998106253131626e-14	0.005434321167350006	5.922790324212895e-22	4.438007682434676e-10	4.404715693643899e-17	9.998915720466311e-19	2.3831235503393915e-24
63600000	0.0022828391940293343	-8.931980836608375e-21	-3.816750961841226e-19	3.8575768787582474e-13	1.8998106253131626e-14	0.005434321167350006	5.922790324212895e-22	4.438007682434676e-10	4.404715693643899e-17	9.998915720466311e-19	2.3831235503393915e-24
63700000	0.0022828391940293343	-8.931980836608375e-21	-3.816750961841226e-19	3.8575768787582474e-13	1.8998106253131626e-14	0.005434321167350006	5.922790324212895e-22	4.438007682434676e-10	4.404715693643899e-17	9.998915720466311e-19	2.3831235503393915e-24
63800000	0.0022828391940293343	-8.931980836608375e-21	-3.816750961841226e-19	3.8575768787582474e-13	1.8998106253131626e-14	0.005434321167350006	5.922790324212895e-22	4.438007682434676e-10	4.404715693643899e-17	9.998915720466311e-19	2.3831235503393915e-24
63900000	0.0022828391940293343	-8.931980836608375e-21	-3.816750961841226e-19	3.8575768787582474e-13	1.8998106253131626e-14	0.005434321167350006	5.922790324212895e-22	4.438007682434676e-10	4.404715693643899e-17	9.998915720466311e-19	2.3831235503393915e-24
64000000	0.0022828391940293343	-8.931980836608375e-21	-3.816750961841226e-19	3.8575768787582474e-13	1.8998106253131626e-14	0.005434321167350006	5.922790324212895e-22	4.438007682434676e-10	4.404715693643899e-17	9.998915720466311e-19	2.3831235503393915e-24
64100000	0.0022828391940293343	-8.931980836608375e-21	-3.816750961841226e-19	3.8575768787582474e-13	1.8998106253131626e-14	0.005434321167350006	5.922790324212895e-22	4.438007682434676e-10	4.404715693643899e-17	9.998915720466311e-19	2.3831235503393915e-24
64200000	0.0022828391940293343	-8.931980836608375e-21	-3.816750961841226e-19	3.8575768787582474e-13	1.8998106253131626e-14	0.005434321167350006	5.922790324212895e-22	4.438007682434676e-10	4.404715693643899e-17	9.998915720466311e-19	2.3831235503393915e-24
64300000	0.0022828391940293343	-8.931980836608375e-21	-3.816750961841226e-19	3.8575768787582474e-13	1.8998106253131626e-14	0.005434321167350006	5.922790324212895e-22	4.438007682434676e-10	4.404715693643899e-17	9.998915720466311e-19	2.3831235503393915e-24
64400000	0.0022828391940293343	-8.931980836608375e-21	-3.816750961841226e-19	3.8575768787582474e-13	1.8998106253131626e-14	0.005434321167350006	5.922790324212895e-22	4.438007682434676e-10	4.404715693643899e-17	9.998915720466311e-19	2.3831235503393915e-24
64500000	0.0022828391940293343	-8.931980836608375e-21	-3.816750961841226e-19	3.8575768787582474e-13	1.8998106253131626e-14	0.005434321167350006	5.922790324212895e-22	4.438007682434676e-10	4.404715693643899e-17	9.998915720466311e-19	2.3831235503393915e-24
64600000	0.0022828391940293343	-8.931980836608375e-21	-3.816750961841226e-19	3.8575768787582474e-13	1.8998106253131626e-14	0.005434321167350006	5.922790324212895e-22	4.438007682434676e-10	4.404715693643899e-17	9.998915720466311e-19	2.3831235503393915e-24
64700000	0.0022828391940293343	-8.931980836608375e-21	-3.816750961841226e-19	3.8575768787582474e-13	1.8998106253131626e-14	0.005434321167350006	5.922790324212895e-22	4.438007682434676e-10	4.404715693643899e-17	9.998915720466311e-19	2.3831235503393915e-24
64800000	0.0022828391940293343	-8.931980836608375e-21	-3.816750961841226e-19	3.8575768787582474e-13	1.8998106253131626e-14	0.005434321167350006	5.922790324212895e-22	4.438007682434676e-10	4.404715693643899e-17	9.998915720466311e-19	2.3831235503393915e-24
64900000	0.0022828391940293343	-8.931980836608375e-21	-3.816750961841226e-19	3.8575768787582474e-13	1.8998106253131626e-14	0.005434321167350006	5.922790324212895e-22	4.438007682434676e-10	4.404715693643899e-17	9.998915720466311e-19	2.3831235503393915e-24
65000000	0.0022828391940293343	-8.931980836608375e-21	-3.816750961841226e-19	3.8575768787582474e-13	1.8998106253131626e-14	0.005434321167350006	5.922790324212895e-22	4.438007682434676e-10	4.404715693643899e-17	9.998915720466311e-19	2.3831235503393915e-24
65100000	0.0022828391940293343	-8.931980836608375e-21	-3.816750961841226e-19	3.8575768787582474e-13	1.8998106253131626e-14	0.005434321167350006	5.922790324212895e-22	4.438007682434676e-10	4.404715693643899e-17	9.998915720466311e-19	2.3831235503393915e-24
65200000	0.0022828391940293343	-8.931980836608375e-21	-3.816750961841226e-19	3.8575768787582474e-13	1.8998106253131626e-14	0.005434321167350006	5.922790324212895e-22	4.438007682434676e-10	4.404715693643899e-17	9.998915720466311e-19	2.3831235503393915e-24
65300000	0.0022828391940293343	-8.931980836608375e-21	-3.816750961841226e-19	3.8575768787582474e-13	1.8998106253131626e-14	0.005434321167350006	5.922790324212895e-22	4.438007682434676e-10	4.404715693643899e-17	9.998915720466311e-19	2.3831235503393915e-24
65400000	0.0022828391940293343	-8.931980836608375e-21	-3.816750961841226e-19	3.8575768787582474e-13	1.8998106253131626e-14	0.005434321167350006	5.922790324212895e-22	4.438007682434676e-10	4.404715693643899e-17	9.998915720466311e-19	2.3831235503393915e-24
65500000	0.0022828391940293343	-8.931980836608375e-21	-3.816750961841226e-19	3.8575768787582474e-13	1.8998106253131626e-14	0.005434321167350006	5.922790324212895e-22	4.438007682434676e-10	4.404715693643899e-17	9.998915720466311e-19	2.3831235503393915e-24
65600000	0.0022828391940293343	-8.931980836608375e-21	-3.816750961841226e-19	3.8575768787582474e-13	1.8998106253131626e-14	0.005434321167350006	5.922790324212895e-22	4.438007682434676e-10	4.404715693643899e-17	9.998915720466311e-19	2.3831235503393915e-24
65700000	0.0022828391940293343	-8.931980836608375e-21	-3.816750961841226e-19	3.8575768787582474e-13	1.8998106253131626e-14	0.005434321167350006	5.922790324212895e-22	4.438007682434676e-10	4.404715693643899e-17	9.998915720466311e-19	2.3831235503393915e-24
65800000	0.0022828391940293343	-8.931980836608375e-21	-3.816750961841226e-19	3.8575768787582474e-13	1.8998106253131626e-14	0.005434321167350006	5.922790324212895e-22	4.438007682434676e-10	4.404715693643899e-17	9.998915720466311e-19	2.3831235503393915e-24
65900000	0.0022828391940293343	-8.931980836608375e-21	-3.816750961841226e-19	3.8575768787582474e-13	1.8998106253131626e-14	0.005434321167350006	5.922790324212895e-22	4.438007682434676e-10	4.404715693643899e-17	9.998915720466311e-19	2.3831235503393915e-24
66000000	0.0022828391940293343	-8.931980836608375e-21	-3.816750961841226e-19	3.8575768787582474e-13	1.8998106253131626e-14	0.005434321167350006	5.922790324212895e-22	4.438007682434676e-10	4.404715693643899e-17	9.998915720466311e-19	2.3831235503393915e-24
66100000	0.0022828391940293343	-8.931980836608375e-21	-3.816750961841226e-19	3.8575768787582474e-13	1.8998106253131626e-14	0.005434321167350006	5.922790324212895e-22	4.438007682434676e-10	4.404715693643899e-17	9.998915720466311e-19	2.3831235503393915e-24
66200000	0.0022828391940293343	-8.931980836608375e-21	-3.816750961841226e-19	3.8575768787582474e-13	1.8998106253131626e-14	0.005434321167350006	5.922790324212895e-22	4.438007682434676e-10	4.404715693643899e-17	9.998915720466311e-19	2.3831235503393915e-24
66300000	0.0022828391940293343	-8.931980836608375e-21	-3.816750961841226e-19	3.8575768787582474e-13	1.8998106253131626e-14	0.005434321167350006	5.922790324212895e-22	4.438007682434676e-10	4.404715693643899e-17	9.998915720466311e-19	2.3831235503393915e-24
66400000	0.0022828391940293343	-8.931980836608375e-21	-3.816750961841226e-19	3.8575768787582474e-13	1.8998106253131626e-14	0.005434321167350006	5.922790324212895e-22	4.438007682434676e-10	4.404715693643899e-17	9.998915720466311e-19	2.3831235503393915e-24
66500000	0.0022828391940293343	-8.931980836608375e-21	-3.816750961841226e-19	3.8575768787582474e-13	1.8998106253131626e-14	0.005434321167350006	5.922790324212895e-22	4.438007682434676e-10	4.404715693643899e-17	9.998915720466311e-19	2.3831235503393915e-24
66600000	0.0022828391940293343	-8.931980836608375e-21	-3.816750961841226e-19	3.8575768787582474e-13	1.8998106253131626e-14	0.005434321167350006	5.922790324212895e-22	4.438007682434676e-10	4.404715693643899e-17	9.998915720466311e-19	2.3831235503393915e-24
66700000	0.0022828391940293343	-8.931980836608375e-21	-3.816750961841226e-19	3.8575768787582474e-13	1.8998106253131626e-14	0.005434321167350006	5.922790324212895e-22	4.438007682434676e-10	4.404715693643899e-17	9.998915720466311e-19	2.3831235503393915e-24
66800000	0.0022828391940293343	-8.931980836608375e-21	-3.816750961841226e-19	3.8575768787582474e-13	1.8998106253131626e-14	0.005434321167350006	5.922790324212895e-22	4.438007682434676e-10	4.404715693643899e-17	9.998915720466311e-19	2.3831235503393915e-24
66900000	0.0022828391940293343	-8.931980836608375e-21	-3.816750961841226e-19	3.8575768787582474e-13	1.8998106253131626e-14	0.005434321167350006	5.922790324212895e-22	4.438007682434676e-10	4.404715693643899e-17	9.998915720466311e-19	2.3831235503393915e-24
67000000	0.0022828391940293343	-8.931980836608375e-21	-3.816750961841226e-19	3.8575768787582474e-13	1.8998106253131626e-14	0.005434321167350006	5.922790324212895e-22	4.438007682434676e-10	4.404715693643899e-17	9.998915720466311e-19	2.3831235503393915e-24
67100000	0.0022828391940293343	-8.931980836608375e-21	-3.816750961841226e-19	3.8575768787582474e-13	1.8998106253131626e-14	0.005434321167350006	5.922790324212895e-22	4.438007682434676e-10	4.404715693643899e-17	9.998915720466311e-19	2.3831235503393915e-24
67200000	0.0022828391940293343	-8.931980836608375e-21	-3.816750961841226e-19	3.8575768787582474e-13	1.8998106253131626e-14	0.005434321167350006	5.922790324212895e-22	4.438007682434676e-10	4.404715693643899e-17	9.998915720466311e-19	2.3831235503393915e-24
67300000	0.0022828391940293343	-8.931980836608375e-21	-3.816750961841226e-19	3.8575768787582474e-13	1.8998106253131626e-14	0.005434321167350006	5.922790324212895e-22	4.438007682434676e-10	4.404715693643899e-17	9.998915720466311e-19	2.3831235503393915e-24
67400000	0.0022828391940293343	-8.931980836608375e-21	-3.816750961841226e-19	3.8575768787582474e-13	1.8998106253131626e-14	0.005434321167350006	5.922790324212895e-22	4.438007682434676e-10	4.404715693643899e-17	9.998915720466311e-19	2.3831235503393915e-24
67500000	0.0022828391940293343	-8.931980836608375e-21	-3.816750961841226e-19	3.8575768787582474e-13	1.8998106253131626e-14	0.005434321167350006	5.922790324212895e-22	4.438007682434676e-10	4.404715693643899e-17	9.998915720466311e-19	2.3831235503393915e-24
67600000	0.0022828391940293343	-8.931980836608375e-21	-3.816750961841226e-19	3.8575768787582474e-13	1.8998106253131626e-14	0.005434321167350006	5.922790324212895e-22	4.438007682434676e-10	4.404715693643899e-17	9.998915720466311e-19	2.3831235503393915e-24
67700000	0.0022828391940293343	-8.931980836608375e-21	-3.816750961841226e-19	3.8575768787582474e-13	1.8998106253131626e-14	0.005434321167350006	5.922790324212895e-22	4.438007682434676e-10	4.404715693643899e-17	9.998915720466311e-19	2.383123550339391e-24
67800000	0.0022828391940293343	-8.931980836608375e-21	-3.816750961841226e-19	3.8575768787582474e-13	1.8998106253131626e-14	0.005434321167350006	5.922790324212895e-22	4.438007682434676e-10	4.404715693643899e-17	9.998915720466311e-19	2.383123550339391e-24
67900000	0.0022828391940293343	-8.931980836608375e-21	-3.816750961841226e-19	3.8575768787582474e-13	1.8998106253131626e-14	0.005434321167350005	5.922790324212895e-22	4.438007682434676e-10	4.404715693643899e-17	9.998915720466311e-19	2.383123550339391e-24
68000000	0.0022828391940293343	-8.931980836608375e-21	-3.816750961841226e-19	3.8575768787582474e-13	1.8998106253131626e-14	0.005434321167350005	5.922790324212895e-22	4.438007682434676e-10	4.404715693643899e-17	9.998915720466311e-19	2.383123550339391e-24
68100000	0.0022828391940293343	-8.931980836608375e-21	-3.816750961841226e-19	3.8575768787582474e-13	1.8998106253131623e-14	0.005434321167350005	5.922790324212895e-22	4.438007682434676e-10	4.404715693643899e-17	9.998915720466311e-19	2.383123550339391e-24
68200000	0.0022828391940293343	-8.931980836608375e-21	-3.816750961841226e-19	3.8575768787582474e-13	1.8998106253131623e-14	0.005434321167350005	5.922790324212895e-22	4.438007682434676e-10	4.404715693643899e-17	9.998915720466311e-19	2.383123550339391e-24
68300000	0.0022828391940293343	-8.931980836608375e-21	-3.816750961841226e-19	3.8575768787582474e-13	1.8998106253131623e-14	0.005434321167350005	5.922790324212895e-22	4.438007682434676e-10	4.404715693643899e-17	9.998915720466311e-19	2.383123550339391e-24
68400000	0.0022828391940293343	-8.931980836608375e-21	-3.816750961841226e-19	3.8575768787582474e-13	1.8998106253131623e-14	0.005434321167350005	5.922790324212895e-22	4.438007682434676e-10	4.404715693643899e-17	9.998915720466311e-19	2.383123550339391e-24
68500000	0.0022828391940293343	-8.931980836608375e-21	-3.816750961841226e-19	3.8575768787582474e-13	1.8998106253131623e-14	0.005434321167350005	5.922790324212895e-22	4.438007682434676e-10	4.404715693643899e-17	9.998915720466311e-19	2.383123550339391e-24
68600000	0.0022828391940293343	-8.931980836608375e-21	-3.816750961841226e-19	3.8575768787582474e-13	1.8998106253131623e-14	0.005434321167350005	5.922790324212895e-22	4.438007682434676e-10	4.404715693643899e-17	9.998915720466311e-19	2.383123550339391e-24
68700000	0.0022828391940293343	-8.931980836608375e-21	-3.816750961841226e-19	3.8575768787582474e-13	1.8998106253131623e-14	0.005434321167350005	5.922790324212895e-22	4.438007682434676e-10	4.404715693643899e-17	9.998915720466311e-19	2.383123550339391e-24
68800000	0.0022828391940293343	-8.931980836608375e-21	-3.816750961841226e-19	3.8575768787582474e-13	1.8998106253131623e-14	0.005434321167350005	5.922790324212895e-22	4.438007682434676e-10	4.404715693643899e-17	9.998915720466311e-19	2.383123550339391e-24
68900000	0.0022828391940293343	-8.931980836608375e-21	-3.816750961841226e-19	3.8575768787582474e-13	1.8998106253131623e-14	0.005434321167350005	5.922790324212895e-22	4.438007682434676e-10	4.4047156936439e-17	9.998915720466311e-19	2.383123550339391e-24
69000000	0.0022828391940293343	-8.931980836608375e-21	-3.816750961841226e-19	3.8575768787582474e-13	1.8998106253131623e-14	0.005434321167350005	5.922790324212895e-22	4.438007682434676e-10	4.4047156936439e-17	9.998915720466311e-19	2.383123550339391e-24
69100000	0.0022828391940293343	-8.931980836608375e-21	-3.816750961841226e-19	3.8575768787582474e-13	1.8998106253131623e-14	0.005434321167350005	5.922790324212895e-22	4.438007682434676e-10	4.4047156936439e-17	9.998915720466311e-19	2.383123550339391e-24
69200000	0.0022828391940293343	-8.931980836608375e-21	-3.816750961841226e-19	3.8575768787582474e-13	1.8998106253131623e-14	0.005434321167350005	5.922790324212895e-22	4.438007682434676e-10	4.4047156936439e-17	9.998915720466311e-19	2.383123550339391e-24
69300000	0.0022828391940293343	-8.931980836608375e-21	-3.816750961841226e-19	3.8575768787582474e-13	1.8998106253131623e-14	0.005434321167350005	5.922790324212895e-22	4.438007682434676e-10	4.4047156936439e-17	9.998915720466311e-19	2.383123550339391e-24
69400000	0.0022828391940293343	-8.931980836608375e-21	-3.816750961841226e-19	3.8575768787582474e-13	1.8998106253131623e-14	0.005434321167350005	5.922790324212895e-22	4.438007682434676e-10	4.4047156936439e-17	9.998915720466311e-19	2.383123550339391e-24
69500000	0.0022828391940293343	-8.931980836608375e-21	-3.816750961841226e-19	3.8575768787582474e-13	1.8998106253131623e-14	0.005434321167350005	5.922790324212895e-22	4.438007682434676e-10	4.4047156936439e-17	9.998915720466311e-19	2.383123550339391e-24
69600000	0.0022828391940293343	-8.931980836608375e-21	-3.816750961841226e-19	3.8575768787582474e-13	1.8998106253131623e-14	0.005434321167350005	5.922790324212895e-22	4.438007682434676e-10	4.4047156936439e-17	9.998915720466311e-19	2.383123550339391e-24
69700000	0.0022828391940293343	-8.931980836608375e-21	-3.816750961841226e-19	3.8575768787582474e-13	1.8998106253131623e-14	0.005434321167350005	5.922790324212895e-22	4.438007682434676e-10	4.4047156936439e-17	9.998915720466311e-19	2.383123550339391e-24
69800000	0.0022828391940293343	-8.931980836608375e-21	-3.816750961841226e-19	3.8575768787582474e-13	1.8998106253131623e-14	0.005434321167350005	5.922790324212895e-22	4.438007682434676e-10	4.4047156936439e-17	9.998915720466311e-19	2.383123550339391e-24
69900000	0.0022828391940293343	-8.931980836608375e-21	-3.816750961841226e-19	3.8575768787582474e-13	1.8998106253131623e-14	0.005434321167350005	5.922790324212895e-22	4.438007682434676e-10	4.4047156936439e-17	9.998915720466311e-19	2.383123550339391e-24
70000000	0.0022828391940293343	-8.931980836608375e-21	-3.816750961841226e-19	3.8575768787582474e-13	1.8998106253131623e-14	0.005434321167350005	5.922790324212895e-22	4.438007682434676e-10	4.4047156936439e-17	9.998915720466311e-19	2.383123550339391e-24
70100000	0.0022828391940293343	-8.931980836608375e-21	-3.816750961841226e-19	3.8575768787582474e-13	1.8998106253131623e-14	0.005434321167350005	5.922790324212895e-22	4.438007682434676e-10	4.4047156936439e-17	9.998915720466311e-19	2.383123550339391e-24
70200000	0.0022828391940293343	-8.931980836608375e-21	-3.816750961841226e-19	3.8575768787582474e-13	1.8998106253131623e-14	0.005434321167350005	5.922790324212895e-22	4.438007682434676e-10	4.4047156936439e-17	9.998915720466311e-19	2.383123550339391e-24
70300000	0.0022828391940293343	-8.931980836608375e-21	-3.816750961841226e-19	3.8575768787582474e-13	1.8998106253131623e-14	0.005434321167350005	5.922790324212895e-22	4.438007682434676e-10	4.4047156936439e-17	9.998915720466311e-19	2.383123550339391e-24
70400000	0.0022828391940293343	-8.931980836608375e-21	-3.816750961841226e-19	3.8575768787582474e-13	1.8998106253131623e-14	0.005434321167350005	5.922790324212895e-22	4.438007682434676e-10	4.4047156936439e-17	9.998915720466311e-19	2.383123550339391e-24
70500000	0.0022828391940293343	-8.931980836608375e-21	-3.816750961841226e-19	3.8575768787582474e-13	1.8998106253131623e-14	0.005434321167350005	5.922790324212895e-22	4.438007682434676e-10	4.4047156936439e-17	9.998915720466311e-19	2.383123550339391e-24
70600000	0.0022828391940293343	-8.931980836608375e-21	-3.816750961841226e-19	3.8575768787582474e-13	1.8998106253131623e-14	0.005434321167350005	5.922790324212895e-22	4.438007682434676e-10	4.4047156936439e-17	9.998915720466311e-19	2.383123550339391e-24
70700000	0.0022828391940293343	-8.931980836608375e-21	-3.816750961841226e-19	3.8575768787582474e-13	1.8998106253131623e-14	0.005434321167350005	5.922790324212895e-22	4.438007682434676e-10	4.4047156936439e-17	9.998915720466311e-19	2.383123550339391e-24
70800000	0.0022828391940293343	-8.931980836608375e-21	-3.816750961841226e-19	3.8575768787582474e-13	1.8998106253131623e-14	0.005434321167350005	5.922790324212895e-22	4.438007682434676e-10	4.4047156936439e-17	9.998915720466311e-19	2.383123550339391e-24
70900000	0.0022828391940293343	-8.931980836608375e-21	-3.816750961841226e-19	3.8575768787582474e-13	1.8998106253131623e-14	0.005434321167350005	5.922790324212895e-22	4.438007682434676e-10	4.4047156936439e-17	9.998915720466311e-19	2.383123550339391e-24
71000000	0.0022828391940293343	-8.931980836608375e-21	-3.816750961841226e-19	3.8575768787582474e-13	1.8998106253131623e-14	0.005434321167350005	5.922790324212895e-22	4.438007682434676e-10	4.4047156936439e-17	9.998915720466311e-19	2.383123550339391e-24
71100000	0.0022828391940293343	-8.931980836608375e-21	-3.816750961841226e-19	3.8575768787582474e-13	1.8998106253131623e-14	0.005434321167350005	5.922790324212895e-22	4.438007682434676e-10	4.4047156936439e-17	9.998915720466311e-19	2.383123550339391e-24
71200000	0.0022828391940293343	-8.931980836608375e-21	-3.816750961841226e-19	3.8575768787582474e-13	1.8998106253131623e-14	0.005434321167350005	5.922790324212895e-22	4.438007682434676e-10	4.4047156936439e-17	9.998915720466311e-19	2.383123550339391e-24
71300000	0.0022828391940293343	-8.931980836608375e-21	-3.816750961841226e-19	3.8575768787582474e-13	1.8998106253131623e-14	0.005434321167350005	5.922790324212895e-22	4.438007682434676e-10	4.4047156936439e-17	9.998915720466311e-19	2.3831235503393907e-24
71400000	0.0022828391940293343	-8.931980836608375e-21	-3.816750961841226e-19	3.8575768787582474e-13	1.8998106253131623e-14	0.005434321167350005	5.922790324212895e-22	4.438007682434676e-10	4.4047156936439e-17	9.998915720466311e-19	2.3831235503393907e-24
71500000	0.0022828391940293343	-8.931980836608375e-21	-3.816750961841226e-19	3.8575768787582474e-13	1.8998106253131623e-14	0.005434321167350005	5.922790324212895e-22	4.438007682434676e-10	4.4047156936439e-17	9.998915720466311e-19	2.3831235503393907e-24
71600000	0.0022828391940293343	-8.931980836608375e-21	-3.816750961841226e-19	3.8575768787582474e-13	1.8998106253131623e-14	0.005434321167350005	5.922790324212895e-22	4.438007682434676e-10	4.4047156936439e-17	9.998915720466311e-19	2.3831235503393907e-24
71700000	0.0022828391940293343	-8.931980836608375e-21	-3.816750961841226e-19	3.8575768787582474e-13	1.8998106253131623e-14	0.005434321167350005	5.922790324212895e-22	4.438007682434676e-10	4.4047156936439e-17	9.998915720466311e-19	2.3831235503393907e-24
71800000	0.0022828391940293343	-8.931980836608375e-21	-3.816750961841226e-19	3.8575768787582474e-13	1.8998106253131623e-14	0.005434321167350005	5.922790324212895e-22	4.438007682434676e-10	4.4047156936439e-17	9.998915720466311e-19	2.3831235503393907e-24
71900000	0.0022828391940293343	-8.931980836608375e-21	-3.816750961841226e-19	3.8575768787582474e-13	1.8998106253131623e-14	0.005434321167350005	5.922790324212895e-22	4.438007682434676e-10	4.4047156936439e-17	9.998915720466311e-19	2.3831235503393907e-24
72000000	0.0022828391940293343	-8.931980836608375e-21	-3.816750961841226e-19	3.8575768787582474e-13	1.8998106253131623e-14	0.005434321167350005	5.922790324212895e-22	4.438007682434676e-10	4.4047156936439e-17	9.998915720466311e-19	2.3831235503393907e-24
72100000	0.0022828391940293343	-8.931980836608375e-21	-3.816750961841226e-19	3.8575768787582474e-13	1.8998106253131623e-14	0.005434321167350005	5.922790324212895e-22	4.438007682434676e-10	4.4047156936439e-17	9.998915720466311e-19	2.3831235503393907e-24
72200000	0.0022828391940293343	-8.931980836608375e-21	-3.816750961841226e-19	3.8575768787582474e-13	1.8998106253131623e-14	0.005434321167350005	5.922790324212895e-22	4.438007682434676e-10	4.4047156936439e-17	9.998915720466311e-19	2.3831235503393907e-24
72300000	0.0022828391940293343	-8.931980836608375e-21	-3.816750961841226e-19	3.8575768787582474e-13	1.8998106253131623e-14	0.005434321167350005	5.922790324212895e-22	4.438007682434676e-10	4.4047156936439e-17	9.998915720466311e-19	2.3831235503393907e-24
72400000	0.0022828391940293343	-8.931980836608375e-21	-3.816750961841226e-19	3.8575768787582474e-13	1.8998106253131623e-14	0.005434321167350005	5.922790324212895e-22	4.438007682434676e-10	4.4047156936439e-17	9.998915720466311e-19	2.3831235503393907e-24
72500000	0.0022828391940293343	-8.931980836608375e-21	-3.816750961841226e-19	3.8575768787582474e-13	1.8998106253131623e-14	0.005434321167350005	5.922790324212895e-22	4.438007682434676e-10	4.4047156936439e-17	9.998915720466311e-19	2.3831235503393907e-24
72600000	0.0022828391940293343	-8.931980836608375e-21	-3.816750961841226e-19	3.8575768787582474e-13	1.8998106253131623e-14	0.005434321167350005	5.922790324212895e-22	4.438007682434676e-10	4.4047156936439e-17	9.998915720466311e-19	2.3831235503393907e-24
72700000	0.0022828391940293343	-8.931980836608375e-21	-3.816750961841226e-19	3.8575768787582474e-13	1.8998106253131623e-14	0.005434321167350005	5.922790324212895e-22	4.438007682434676e-10	4.4047156936439e-17	9.998915720466311e-19	2.3831235503393907e-24
72800000	0.0022828391940293343	-8.931980836608375e-21	-3.816750961841226e-19	3.8575768787582474e-13	1.8998106253131623e-14	0.005434321167350005	5.922790324212895e-22	4.438007682434676e-10	4.4047156936439e-17	9.998915720466311e-19	2.3831235503393907e-24
72900000	0.0022828391940293343	-8.931980836608375e-21	-3.816750961841226e-19	3.8575768787582474e-13	1.8998106253131623e-14	0.005434321167350005	5.922790324212895e-22	4.438007682434676e-10	4.4047156936439e-17	9.998915720466311e-19	2.3831235503393907e-24
73000000	0.0022828391940293343	-8.931980836608375e-21	-3.816750961841226e-19	3.8575768787582474e-13	1.8998106253131623e-14	0.005434321167350005	5.922790324212895e-22	4.438007682434676e-10	4.4047156936439e-17	9.998915720466311e-19	2.3831235503393907e-24
73100000	0.0022828391940293343	-8.931980836608375e-21	-3.816750961841226e-19	3.8575768787582474e-13	1.8998106253131623e-14	0.005434321167350005	5.922790324212895e-22	4.438007682434676e-10	4.4047156936439e-17	9.998915720466311e-19	2.3831235503393907e-24
73200000	0.0022828391940293343	-8.931980836608375e-21	-3.816750961841226e-19	3.8575768787582474e-13	1.8998106253131623e-14	0.005434321167350005	5.922790324212895e-22	4.438007682434676e-10	4.4047156936439e-17	9.998915720466311e-19	2.3831235503393907e-24
73300000	0.0022828391940293343	-8.931980836608375e-21	-3.816750961841226e-19	3.8575768787582474e-13	1.8998106253131623e-14	0.005434321167350005	5.922790324212895e-22	4.438007682434676e-10	4.4047156936439e-17	9.998915720466311e-19	2.3831235503393907e-24
73400000	0.0022828391940293343	-8.931980836608375e-21	-3.816750961841226e-19	3.8575768787582474e-13	1.8998106253131623e-14	0.005434321167350005	5.922790324212895e-22	4.438007682434676e-10	4.4047156936439e-17	9.998915720466311e-19	2.3831235503393907e-24
73500000	0.0022828391940293343	-8.931980836608375e-21	-3.816750961841226e-19	3.8575768787582474e-13	1.8998106253131623e-14	0.005434321167350005	5.922790324212895e-22	4.438007682434676e-10	4.4047156936439e-17	9.998915720466311e-19	2.3831235503393907e-24
73600000	0.0022828391940293343	-8.931980836608375e-21	-3.816750961841226e-19	3.8575768787582474e-13	1.8998106253131623e-14	0.005434321167350005	5.922790324212895e-22	4.438007682434676e-10	4.4047156936439e-17	9.998915720466311e-19	2.3831235503393907e-24
73700000	0.0022828391940293343	-8.931980836608375e-21	-3.816750961841226e-19	3.8575768787582474e-13	1.8998106253131623e-14	0.005434321167350005	5.922790324212895e-22	4.438007682434676e-10	4.4047156936439e-17	9.998915720466311e-19	2.3831235503393907e-24
73800000	0.0022828391940293343	-8.931980836608375e-21	-3.816750961841226e-19	3.8575768787582474e-13	1.8998106253131623e-14	0.005434321167350005	5.922790324212895e-22	4.438007682434676e-10	4.4047156936439e-17	9.998915720466311e-19	2.3831235503393907e-24
73900000	0.0022828391940293343	-8.931980836608375e-21	-3.816750961841226e-19	3.8575768787582474e-13	1.8998106253131623e-14	0.005434321167350005	5.922790324212895e-22	4.438007682434676e-10	4.4047156936439e-17	9.998915720466311e-19	2.3831235503393907e-24
74000000	0.0022828391940293343	-8.931980836608375e-21	-3.816750961841226e-19	3.8575768787582474e-13	1.8998106253131623e-14	0.005434321167350005	5.922790324212895e-22	4.438007682434676e-10	4.4047156936439e-17	9.998915720466311e-19	2.3831235503393907e-24
74100000	0.0022828391940293343	-8.931980836608375e-21	-3.816750961841226e-19	3.8575768787582474e-13	1.8998106253131623e-14	0.005434321167350005	5.922790324212895e-22	4.438007682434676e-10	4.4047156936439e-17	9.998915720466311e-19	2.3831235503393907e-24
74200000	0.0022828391940293343	-8.931980836608375e-21	-3.816750961841226e-19	3.8575768787582474e-13	1.8998106253131623e-14	0.005434321167350005	5.922790324212895e-22	4.438007682434676e-10	4.4047156936439e-17	9.998915720466311e-19	2.3831235503393907e-24
74300000	0.0022828391940293343	-8.931980836608375e-21	-3.816750961841226e-19	3.8575768787582474e-13	1.8998106253131623e-14	0.005434321167350005	5.922790324212895e-22	4.438007682434676e-10	4.4047156936439e-17	9.998915720466311e-19	2.3831235503393907e-24
74400000	0.0022828391940293343	-8.931980836608375e-21	-3.816750961841226e-19	3.8575768787582474e-13	1.8998106253131623e-14	0.005434321167350005	5.922790324212895e-22	4.438007682434676e-10	4.4047156936439e-17	9.998915720466311e-19	2.3831235503393907e-24
74500000	0.0022828391940293343	-8.931980836608375e-21	-3.816750961841226e-19	3.8575768787582474e-13	1.8998106253131623e-14	0.005434321167350005	5.922790324212895e-22	4.438007682434676e-10	4.4047156936439e-17	9.998915720466311e-19	2.3831235503393907e-24
74600000	0.0022828391940293343	-8.931980836608375e-21	-3.816750961841226e-19	3.8575768787582474e-13	1.8998106253131623e-14	0.005434321167350005	5.922790324212895e-22	4.438007682434676e-10	4.4047156936439e-17	9.998915720466311e-19	2.3831235503393907e-24
74700000	0.0022828391940293343	-8.931980836608375e-21	-3.816750961841226e-19	3.8575768787582474e-13	1.8998106253131623e-14	0.005434321167350005	5.922790324212895e-22	4.438007682434676e-10	4.4047156936439e-17	9.998915720466311e-19	2.3831235503393907e-24
74800000	0.0022828391940293343	-8.931980836608375e-21	-3.816750961841226e-19	3.8575768787582474e-13	1.8998106253131623e-14	0.005434321167350005	5.922790324212895e-22	4.438007682434676e-10	4.4047156936439e-17	9.998915720466311e-19	2.3831235503393907e-24
74900000	0.0022828391940293343	-8.931980836608375e-21	-3.816750961841226e-19	3.8575768787582474e-13	1.8998106253131623e-14	0.005434321167350005	5.922790324212895e-22	4.438007682434676e-10	4.4047156936439e-17	9.998915720466311e-19	2.3831235503393907e-24
75000000	0.0022828391940293343	-8.931980836608375e-21	-3.816750961841226e-19	3.8575768787582474e-13	1.8998106253131623e-14	0.005434321167350005	5.922790324212895e-22	4.438007682434676e-10	4.4047156936439e-17	9.998915720466311e-19	2.3831235503393907e-24
75100000	0.0022828391940293343	-8.931980836608375e-21	-3.816750961841226e-19	3.8575768787582474e-13	1.8998106253131623e-14	0.005434321167350005	5.922790324212895e-22	4.438007682434676e-10	4.4047156936439e-17	9.998915720466311e-19	2.3831235503393907e-24
75200000	0.0022828391940293343	-8.931980836608375e-21	-3.816750961841226e-19	3.8575768787582474e-13	1.8998106253131623e-14	0.005434321167350005	5.922790324212895e-22	4.438007682434676e-10	4.4047156936439e-17	9.998915720466311e-19	2.3831235503393907e-24
75300000	0.0022828391940293343	-8.931980836608375e-21	-3.816750961841226e-19	3.8575768787582474e-13	1.8998106253131623e-14	0.005434321167350005	5.922790324212895e-22	4.438007682434676e-10	4.4047156936439e-17	9.998915720466311e-19	2.3831235503393907e-24
75400000	0.0022828391940293343	-8.931980836608375e-21	-3.816750961841226e-19	3.8575768787582474e-13	1.8998106253131623e-14	0.005434321167350005	5.922790324212895e-22	4.438007682434676e-10	4.4047156936439e-17	9.998915720466311e-19	2.3831235503393907e-24
75500000	0.0022828391940293343	-8.931980836608375e-21	-3.816750961841226e-19	3.8575768787582474e-13	1.8998106253131623e-14	0.005434321167350005	5.922790324212895e-22	4.438007682434676e-10	4.4047156936439e-17	9.998915720466311e-19	2.3831235503393907e-24
75600000	0.0022828391940293343	-8.931980836608375e-21	-3.816750961841226e-19	3.8575768787582474e-13	1.8998106253131623e-14	0.005434321167350005	5.922790324212895e-22	4.438007682434676e-10	4.4047156936439e-17	9.998915720466311e-19	2.3831235503393907e-24
75700000	0.0022828391940293343	-8.931980836608375e-21	-3.816750961841226e-19	3.8575768787582474e-13	1.8998106253131623e-14	0.005434321167350005	5.922790324212895e-22	4.438007682434676e-10	4.4047156936439e-17	9.998915720466311e-19	2.3831235503393907e-24
75800000	0.0022828391940293343	-8.931980836608375e-21	-3.816750961841226e-19	3.8575768787582474e-13	1.8998106253131623e-14	0.005434321167350005	5.922790324212895e-22	4.438007682434676e-10	4.4047156936439e-17	9.998915720466311e-19	2.3831235503393907e-24
75900000	0.0022828391940293343	-8.931980836608375e-21	-3.816750961841226e-19	3.8575768787582474e-13	1.8998106253131623e-14	0.005434321167350005	5.922790324212895e-22	4.438007682434676e-10	4.4047156936439e-17	9.998915720466311e-19	2.3831235503393907e-24
76000000	0.0022828391940293343	-8.931980836608375e-21	-3.816750961841226e-19	3.8575768787582474e-13	1.8998106253131623e-14	0.005434321167350005	5.922790324212895e-22	4.438007682434676e-10	4.4047156936439e-17	9.998915720466311e-19	2.3831235503393907e-24
76100000	0.0022828391940293343	-8.931980836608375e-21	-3.816750961841226e-19	3.8575768787582474e-13	1.8998106253131623e-14	0.005434321167350005	5.922790324212895e-22	4.438007682434676e-10	4.4047156936439e-17	9.998915720466311e-19	2.3831235503393907e-24
76200000	0.0022828391940293343	-8.931980836608375e-21	-3.816750961841226e-19	3.8575768787582474e-13	1.8998106253131623e-14	0.005434321167350005	5.922790324212895e-22	4.438007682434676e-10	4.4047156936439e-17	9.998915720466311e-19	2.3831235503393907e-24
76300000	0.0022828391940293343	-8.931980836608375e-21	-3.816750961841226e-19	3.8575768787582474e-13	1.8998106253131623e-14	0.005434321167350005	5.922790324212895e-22	4.438007682434676e-10	4.4047156936439e-17	9.998915720466311e-19	2.3831235503393907e-24
76400000	0.0022828391940293343	-8.931980836608375e-21	-3.816750961841226e-19	3.8575768787582474e-13	1.8998106253131623e-14	0.005434321167350005	5.922790324212895e-22	4.438007682434676e-10	4.4047156936439e-17	9.998915720466311e-19	2.3831235503393907e-24
76500000	0.0022828391940293343	-8.931980836608375e-21	-3.816750961841226e-19	3.8575768787582474e-13	1.8998106253131623e-14	0.005434321167350005	5.922790324212895e-22	4.438007682434676e-10	4.4047156936439e-17	9.998915720466311e-19	2.3831235503393907e-24
76600000	0.0022828391940293343	-8.931980836608375e-21	-3.816750961841226e-19	3.8575768787582474e-13	1.8998106253131623e-14	0.005434321167350005	5.922790324212895e-22	4.438007682434676e-10	4.4047156936439e-17	9.998915720466311e-19	2.3831235503393907e-24
76700000	0.0022828391940293343	-8.931980836608375e-21	-3.816750961841226e-19	3.8575768787582474e-13	1.8998106253131623e-14	0.005434321167350005	5.922790324212895e-22	4.438007682434676e-10	4.4047156936439e-17	9.998915720466311e-19	2.3831235503393907e-24
76800000	0.0022828391940293343	-8.931980836608375e-21	-3.816750961841226e-19	3.8575768787582474e-13	1.8998106253131623e-14	0.005434321167350005	5.922790324212895e-22	4.438007682434676e-10	4.4047156936439e-17	9.998915720466311e-19	2.3831235503393907e-24
76900000	0.0022828391940293343	-8.931980836608375e-21	-3.816750961841226e-19	3.8575768787582474e-13	1.8998106253131623e-14	0.005434321167350005	5.922790324212895e-22	4.438007682434676e-10	4.4047156936439e-17	9.998915720466311e-19	2.3831235503393907e-24
77000000	0.0022828391940293343	-8.931980836608375e-21	-3.816750961841226e-19	3.8575768787582474e-13	1.8998106253131623e-14	0.005434321167350005	5.922790324212895e-22	4.438007682434676e-10	4.4047156936439e-17	9.998915720466311e-19	2.3831235503393907e-24
77100000	0.0022828391940293343	-8.931980836608375e-21	-3.816750961841226e-19	3.8575768787582474e-13	1.8998106253131623e-14	0.005434321167350005	5.922790324212895e-22	4.438007682434676e-10	4.4047156936439e-17	9.998915720466311e-19	2.3831235503393907e-24
77200000	0.0022828391940293343	-8.931980836608375e-21	-3.816750961841226e-19	3.8575768787582474e-13	1.8998106253131623e-14	0.005434321167350005	5.922790324212895e-22	4.438007682434676e-10	4.4047156936439e-17	9.998915720466311e-19	2.3831235503393907e-24
77300000	0.0022828391940293343	-8.931980836608375e-21	-3.816750961841226e-19	3.8575768787582474e-13	1.8998106253131623e-14	0.005434321167350005	5.922790324212895e-22	4.438007682434676e-10	4.4047156936439e-17	9.998915720466311e-19	2.3831235503393907e-24
77400000	0.0022828391940293343	-8.931980836608375e-21	-3.816750961841226e-19	3.8575768787582474e-13	1.8998106253131623e-14	0.005434321167350005	5.922790324212895e-22	4.438007682434676e-10	4.4047156936439e-17	9.998915720466311e-19	2.3831235503393907e-24
77500000	0.0022828391940293343	-8.931980836608375e-21	-3.816750961841226e-19	3.8575768787582474e-13	1.8998106253131623e-14	0.005434321167350005	5.922790324212895e-22	4.438007682434676e-10	4.4047156936439e-17	9.998915720466311e-19	2.3831235503393907e-24
77600000	0.0022828391940293343	-8.931980836608375e-21	-3.816750961841226e-19	3.8575768787582474e-13	1.8998106253131623e-14	0.005434321167350005	5.922790324212895e-22	4.438007682434676e-10	4.4047156936439e-17	9.998915720466311e-19	2.3831235503393907e-24
77700000	0.0022828391940293343	-8.931980836608375e-21	-3.816750961841226e-19	3.8575768787582474e-13	1.8998106253131623e-14	0.005434321167350005	5.922790324212895e-22	4.438007682434676e-10	4.4047156936439e-17	9.998915720466311e-19	2.3831235503393907e-24
77800000	0.0022828391940293343	-8.931980836608375e-21	-3.816750961841226e-19	3.8575768787582474e-13	1.8998106253131623e-14	0.005434321167350005	5.922790324212895e-22	4.438007682434676e-10	4.4047156936439e-17	9.998915720466311e-19	2.3831235503393907e-24
77900000	0.0022828391940293343	-8.931980836608375e-21	-3.816750961841226e-19	3.8575768787582474e-13	1.8998106253131623e-14	0.005434321167350005	5.922790324212895e-22	4.438007682434676e-10	4.4047156936439e-17	9.998915720466311e-19	2.3831235503393907e-24
78000000	0.0022828391940293343	-8.931980836608375e-21	-3.816750961841226e-19	3.8575768787582474e-13	1.8998106253131623e-14	0.005434321167350005	5.922790324212895e-22	4.438007682434676e-10	4.4047156936439e-17	9.998915720466311e-19	2.3831235503393907e-24
78100000	0.0022828391940293343	-8.931980836608375e-21	-3.816750961841226e-19	3.8575768787582474e-13	1.8998106253131623e-14	0.005434321167350005	5.922790324212895e-22	4.438007682434676e-10	4.4047156936439e-17	9.998915720466311e-19	2.3831235503393907e-24
78200000	0.0022828391940293343	-8.931980836608375e-21	-3.816750961841226e-19	3.8575768787582474e-13	1.8998106253131623e-14	0.005434321167350005	5.922790324212895e-22	4.438007682434676e-10	4.4047156936439e-17	9.998915720466311e-19	2.3831235503393907e-24
78300000	0.0022828391940293343	-8.931980836608375e-21	-3.816750961841226e-19	3.8575768787582474e-13	1.8998106253131623e-14	0.005434321167350005	5.922790324212895e-22	4.438007682434676e-10	4.4047156936439e-17	9.998915720466311e-19	2.3831235503393907e-24
78400000	0.0022828391940293343	-8.931980836608375e-21	-3.816750961841226e-19	3.8575768787582474e-13	1.8998106253131623e-14	0.005434321167350005	5.922790324212895e-22	4.438007682434676e-10	4.4047156936439e-17	9.998915720466311e-19	2.3831235503393907e-24
78500000	0.0022828391940293343	-8.931980836608375e-21	-3.816750961841226e-19	3.8575768787582474e-13	1.8998106253131623e-14	0.005434321167350005	5.922790324212895e-22	4.438007682434676e-10	4.4047156936439e-17	9.998915720466311e-19	2.3831235503393907e-24
78600000	0.0022828391940293343	-8.931980836608375e-21	-3.816750961841226e-19	3.8575768787582474e-13	1.8998106253131623e-14	0.005434321167350005	5.922790324212895e-22	4.438007682434676e-10	4.4047156936439e-17	9.998915720466311e-19	2.3831235503393907e-24
78700000	0.0022828391940293343	-8.931980836608375e-21	-3.816750961841226e-19	3.8575768787582474e-13	1.8998106253131623e-14	0.005434321167350005	5.922790324212895e-22	4.438007682434676e-10	4.4047156936439e-17	9.998915720466311e-19	2.3831235503393907e-24
78800000	0.0022828391940293343	-8.931980836608375e-21	-3.816750961841226e-19	3.8575768787582474e-13	1.8998106253131623e-14	0.005434321167350005	5.922790324212895e-22	4.438007682434676e-10	4.4047156936439e-17	9.998915720466311e-19	2.3831235503393907e-24
78900000	0.0022828391940293343	-8.931980836608375e-21	-3.816750961841226e-19	3.8575768787582474e-13	1.8998106253131623e-14	0.005434321167350005	5.922790324212895e-22	4.438007682434676e-10	4.4047156936439e-17	9.998915720466311e-19	2.3831235503393907e-24
79000000	0.0022828391940293343	-8.931980836608375e-21	-3.816750961841226e-19	3.8575768787582474e-13	1.8998106253131623e-14	0.005434321167350005	5.922790324212895e-22	4.438007682434676e-10	4.4047156936439e-17	9.998915720466311e-19	2.3831235503393907e-24
79100000	0.0022828391940293343	-8.931980836608375e-21	-3.816750961841226e-19	3.8575768787582474e-13	1.8998106253131623e-14	0.005434321167350005	5.922790324212895e-22	4.438007682434676e-10	4.4047156936439e-17	9.998915720466311e-19	2.3831235503393907e-24
79200000	0.0022828391940293343	-8.931980836608375e-21	-3.816750961841226e-19	3.8575768787582474e-13	1.8998106253131623e-14	0.005434321167350005	5.922790324212895e-22	4.438007682434676e-10	4.4047156936439e-17	9.998915720466311e-19	2.3831235503393907e-24
79300000	0.0022828391940293343	-8.931980836608375e-21	-3.816750961841226e-19	3.8575768787582474e-13	1.8998106253131623e-14	0.005434321167350005	5.922790324212895e-22	4.438007682434676e-10	4.404715693643899e-17	9.998915720466311e-19	2.3831235503393907e-24
79400000	0.0022828391940293343	-8.931980836608375e-21	-3.816750961841226e-19	3.8575768787582474e-13	1.8998106253131623e-14	0.005434321167350005	5.922790324212895e-22	4.438007682434676e-10	4.404715693643899e-17	9.998915720466311e-19	2.3831235503393907e-24
79500000	0.0022828391940293343	-8.931980836608375e-21	-3.816750961841226e-19	3.8575768787582474e-13	1.8998106253131623e-14	0.005434321167350005	5.922790324212895e-22	4.438007682434676e-10	4.404715693643899e-17	9.998915720466311e-19	2.3831235503393907e-24
79600000	0.0022828391940293343	-8.931980836608375e-21	-3.816750961841226e-19	3.8575768787582474e-13	1.8998106253131623e-14	0.005434321167350005	5.922790324212895e-22	4.438007682434676e-10	4.404715693643899e-17	9.998915720466311e-19	2.3831235503393907e-24
79700000	0.0022828391940293343	-8.931980836608375e-21	-3.816750961841226e-19	3.8575768787582474e-13	1.8998106253131623e-14	0.005434321167350005	5.922790324212895e-22	4.438007682434676e-10	4.404715693643899e-17	9.998915720466311e-19	2.3831235503393907e-24
79800000	0.0022828391940293343	-8.931980836608375e-21	-3.816750961841226e-19	3.8575768787582474e-13	1.8998106253131623e-14	0.005434321167350005	5.922790324212895e-22	4.438007682434676e-10	4.404715693643899e-17	9.998915720466311e-19	2.3831235503393907e-24
79900000	0.0022828391940293343	-8.931980836608375e-21	-3.816750961841226e-19	3.8575768787582474e-13	1.8998106253131623e-14	0.005434321167350005	5.922790324212895e-22	4.438007682434676e-10	4.404715693643899e-17	9.998915720466311e-19	2.3831235503393907e-24
80000000	0.0022828391940293343	-8.931980836608375e-21	-3.816750961841226e-19	3.8575768787582474e-13	1.8998106253131623e-14	0.005434321167350005	5.922790324212895e-22	4.438007682434676e-10	4.404715693643899e-17	9.998915720466311e-19	2.3831235503393907e-24
80100000	0.0022828391940293343	-8.931980836608375e-21	-3.816750961841226e-19	3.8575768787582474e-13	1.8998106253131623e-14	0.005434321167350005	5.922790324212895e-22	4.438007682434676e-10	4.404715693643899e-17	9.998915720466311e-19	2.3831235503393907e-24
80200000	0.0022828391940293343	-8.931980836608375e-21	-3.816750961841226e-19	3.8575768787582474e-13	1.8998106253131623e-14	0.005434321167350005	5.922790324212895e-22	4.438007682434676e-10	4.404715693643899e-17	9.998915720466311e-19	2.3831235503393907e-24
80300000	0.0022828391940293343	-8.931980836608375e-21	-3.816750961841226e-19	3.8575768787582474e-13	1.8998106253131623e-14	0.005434321167350005	5.922790324212895e-22	4.438007682434676e-10	4.404715693643899e-17	9.998915720466311e-19	2.3831235503393907e-24
80400000	0.0022828391940293343	-8.931980836608375e-21	-3.816750961841226e-19	3.8575768787582474e-13	1.8998106253131623e-14	0.005434321167350005	5.922790324212895e-22	4.438007682434676e-10	4.404715693643899e-17	9.998915720466311e-19	2.3831235503393907e-24
80500000	0.0022828391940293343	-8.931980836608375e-21	-3.816750961841226e-19	3.8575768787582474e-13	1.8998106253131623e-14	0.005434321167350005	5.922790324212895e-22	4.438007682434676e-10	4.404715693643899e-17	9.998915720466311e-19	2.3831235503393907e-24
80600000	0.0022828391940293343	-8.931980836608375e-21	-3.816750961841226e-19	3.8575768787582474e-13	1.8998106253131623e-14	0.005434321167350005	5.922790324212895e-22	4.438007682434676e-10	4.404715693643899e-17	9.998915720466311e-19	2.3831235503393907e-24
80700000	0.0022828391940293343	-8.931980836608375e-21	-3.816750961841226e-19	3.8575768787582474e-13	1.8998106253131623e-14	0.005434321167350005	5.922790324212895e-22	4.438007682434676e-10	4.404715693643899e-17	9.998915720466311e-19	2.3831235503393907e-24
80800000	0.0022828391940293343	-8.931980836608375e-21	-3.816750961841226e-19	3.8575768787582474e-13	1.8998106253131623e-14	0.005434321167350005	5.922790324212895e-22	4.438007682434676e-10	4.404715693643899e-17	9.998915720466311e-19	2.3831235503393907e-24
80900000	0.0022828391940293343	-8.931980836608375e-21	-3.816750961841226e-19	3.8575768787582474e-13	1.8998106253131623e-14	0.005434321167350005	5.922790324212895e-22	4.438007682434676e-10	4.404715693643899e-17	9.998915720466311e-19	2.3831235503393907e-24
81000000	0.0022828391940293343	-8.931980836608375e-21	-3.816750961841226e-19	3.8575768787582474e-13	1.8998106253131623e-14	0.005434321167350005	5.922790324212895e-22	4.438007682434676e-10	4.404715693643899e-17	9.998915720466311e-19	2.3831235503393907e-24
81100000	0.0022828391940293343	-8.931980836608375e-21	-3.816750961841226e-19	3.8575768787582474e-13	1.8998106253131623e-14	0.005434321167350005	5.922790324212895e-22	4.438007682434676e-10	4.404715693643899e-17	9.998915720466311e-19	2.3831235503393907e-24
81200000	0.0022828391940293343	-8.931980836608375e-21	-3.816750961841226e-19	3.8575768787582474e-13	1.8998106253131623e-14	0.005434321167350005	5.922790324212895e-22	4.438007682434676e-10	4.404715693643899e-17	9.998915720466311e-19	2.3831235503393907e-24
81300000	0.0022828391940293343	-8.931980836608375e-21	-3.816750961841226e-19	3.8575768787582474e-13	1.8998106253131623e-14	0.005434321167350005	5.922790324212895e-22	4.438007682434676e-10	4.404715693643899e-17	9.998915720466311e-19	2.3831235503393907e-24
81400000	0.0022828391940293343	-8.931980836608375e-21	-3.816750961841226e-19	3.8575768787582474e-13	1.8998106253131623e-14	0.005434321167350005	5.922790324212895e-22	4.438007682434676e-10	4.404715693643899e-17	9.998915720466311e-19	2.3831235503393907e-24
81500000	0.0022828391940293343	-8.931980836608375e-21	-3.816750961841226e-19	3.8575768787582474e-13	1.8998106253131623e-14	0.005434321167350005	5.922790324212895e-22	4.438007682434676e-10	4.404715693643899e-17	9.998915720466311e-19	2.3831235503393907e-24
81600000	0.0022828391940293343	-8.931980836608375e-21	-3.816750961841226e-19	3.8575768787582474e-13	1.8998106253131623e-14	0.005434321167350005	5.922790324212895e-22	4.438007682434676e-10	4.404715693643899e-17	9.998915720466311e-19	2.3831235503393907e-24
81700000	0.0022828391940293343	-8.931980836608375e-21	-3.816750961841226e-19	3.8575768787582474e-13	1.8998106253131623e-14	0.005434321167350005	5.922790324212895e-22	4.438007682434676e-10	4.404715693643899e-17	9.998915720466311e-19	2.3831235503393907e-24
81800000	0.0022828391940293343	-8.931980836608375e-21	-3.816750961841226e-19	3.8575768787582474e-13	1.8998106253131623e-14	0.005434321167350005	5.922790324212895e-22	4.438007682434676e-10	4.404715693643899e-17	9.998915720466311e-19	2.3831235503393907e-24
81900000	0.0022828391940293343	-8.931980836608375e-21	-3.816750961841226e-19	3.8575768787582474e-13	1.8998106253131623e-14	0.005434321167350005	5.922790324212895e-22	4.438007682434676e-10	4.404715693643899e-17	9.998915720466311e-19	2.3831235503393907e-24
82000000	0.0022828391940293343	-8.931980836608375e-21	-3.816750961841226e-19	3.8575768787582474e-13	1.8998106253131623e-14	0.005434321167350005	5.922790324212895e-22	4.438007682434676e-10	4.404715693643899e-17	9.998915720466311e-19	2.3831235503393907e-24
82100000	0.0022828391940293343	-8.931980836608375e-21	-3.816750961841226e-19	3.8575768787582474e-13	1.8998106253131623e-14	0.005434321167350005	5.922790324212895e-22	4.438007682434676e-10	4.404715693643899e-17	9.998915720466311e-19	2.3831235503393907e-24
82200000	0.0022828391940293343	-8.931980836608375e-21	-3.816750961841226e-19	3.8575768787582474e-13	1.8998106253131623e-14	0.005434321167350005	5.922790324212895e-22	4.438007682434676e-10	4.404715693643899e-17	9.998915720466311e-19	2.3831235503393907e-24
82300000	0.0022828391940293343	-8.931980836608375e-21	-3.816750961841226e-19	3.8575768787582474e-13	1.8998106253131623e-14	0.005434321167350005	5.922790324212895e-22	4.438007682434676e-10	4.404715693643899e-17	9.998915720466311e-19	2.3831235503393907e-24
82400000	0.0022828391940293343	-8.931980836608375e-21	-3.816750961841226e-19	3.8575768787582474e-13	1.8998106253131623e-14	0.005434321167350005	5.922790324212895e-22	4.438007682434676e-10	4.404715693643899e-17	9.998915720466311e-19	2.3831235503393907e-24
82500000	0.0022828391940293343	-8.931980836608375e-21	-3.816750961841226e-19	3.8575768787582474e-13	1.8998106253131623e-14	0.005434321167350005	5.922790324212895e-22	4.438007682434676e-10	4.404715693643899e-17	9.998915720466311e-19	2.3831235503393907e-24
82600000	0.0022828391940293343	-8.931980836608375e-21	-3.816750961841226e-19	3.8575768787582474e-13	1.8998106253131623e-14	0.005434321167350005	5.922790324212895e-22	4.438007682434676e-10	4.404715693643899e-17	9.998915720466311e-19	2.3831235503393907e-24
82700000	0.0022828391940293343	-8.931980836608375e-21	-3.816750961841226e-19	3.8575768787582474e-13	1.8998106253131623e-14	0.005434321167350005	5.922790324212895e-22	4.438007682434676e-10	4.404715693643899e-17	9.998915720466311e-19	2.3831235503393907e-24
82800000	0.0022828391940293343	-8.931980836608375e-21	-3.816750961841226e-19	3.8575768787582474e-13	1.8998106253131623e-14	0.005434321167350005	5.922790324212895e-22	4.438007682434676e-10	4.404715693643899e-17	9.998915720466311e-19	2.3831235503393907e-24
82900000	0.0022828391940293343	-8.931980836608375e-21	-3.816750961841226e-19	3.8575768787582474e-13	1.8998106253131623e-14	0.005434321167350005	5.922790324212895e-22	4.438007682434676e-10	4.404715693643899e-17	9.998915720466311e-19	2.3831235503393907e-24
83000000	0.0022828391940293343	-8.931980836608375e-21	-3.816750961841226e-19	3.8575768787582474e-13	1.8998106253131623e-14	0.005434321167350005	5.922790324212895e-22	4.438007682434676e-10	4.404715693643899e-17	9.998915720466311e-19	2.3831235503393907e-24
83100000	0.0022828391940293343	-8.931980836608375e-21	-3.816750961841226e-19	3.8575768787582474e-13	1.8998106253131623e-14	0.005434321167350005	5.922790324212895e-22	4.438007682434676e-10	4.404715693643899e-17	9.998915720466311e-19	2.3831235503393907e-24
83200000	0.0022828391940293343	-8.931980836608375e-21	-3.816750961841226e-19	3.8575768787582474e-13	1.8998106253131623e-14	0.005434321167350005	5.922790324212895e-22	4.438007682434676e-10	4.404715693643899e-17	9.998915720466311e-19	2.3831235503393907e-24
83300000	0.0022828391940293343	-8.931980836608375e-21	-3.816750961841226e-19	3.8575768787582474e-13	1.8998106253131623e-14	0.005434321167350005	5.922790324212895e-22	4.438007682434676e-10	4.404715693643899e-17	9.998915720466311e-19	2.3831235503393907e-24
83400000	0.0022828391940293343	-8.931980836608375e-21	-3.816750961841226e-19	3.8575768787582474e-13	1.8998106253131623e-14	0.005434321167350005	5.922790324212895e-22	4.438007682434676e-10	4.404715693643899e-17	9.998915720466311e-19	2.3831235503393907e-24
83500000	0.0022828391940293343	-8.931980836608375e-21	-3.816750961841226e-19	3.8575768787582474e-13	1.8998106253131623e-14	0.005434321167350005	5.922790324212895e-22	4.438007682434676e-10	4.404715693643899e-17	9.998915720466311e-19	2.3831235503393907e-24
83600000	0.0022828391940293343	-8.931980836608375e-21	-3.816750961841226e-19	3.8575768787582474e-13	1.8998106253131623e-14	0.005434321167350005	5.922790324212895e-22	4.438007682434676e-10	4.404715693643899e-17	9.998915720466311e-19	2.3831235503393907e-24
83700000	0.0022828391940293343	-8.931980836608375e-21	-3.816750961841226e-19	3.8575768787582474e-13	1.8998106253131623e-14	0.005434321167350005	5.922790324212895e-22	4.438007682434676e-10	4.404715693643899e-17	9.998915720466311e-19	2.3831235503393907e-24
83800000	0.0022828391940293343	-8.931980836608375e-21	-3.816750961841226e-19	3.8575768787582474e-13	1.8998106253131623e-14	0.005434321167350005	5.922790324212895e-22	4.438007682434676e-10	4.404715693643899e-17	9.998915720466311e-19	2.3831235503393907e-24
83900000	0.0022828391940293343	-8.931980836608375e-21	-3.816750961841226e-19	3.8575768787582474e-13	1.8998106253131623e-14	0.005434321167350005	5.922790324212895e-22	4.438007682434676e-10	4.404715693643899e-17	9.998915720466311e-19	2.3831235503393907e-24
84000000	0.0022828391940293343	-8.931980836608375e-21	-3.816750961841226e-19	3.8575768787582474e-13	1.8998106253131623e-14	0.005434321167350005	5.922790324212895e-22	4.438007682434676e-10	4.404715693643899e-17	9.998915720466311e-19	2.3831235503393907e-24
84100000	0.0022828391940293343	-8.931980836608375e-21	-3.816750961841226e-19	3.8575768787582474e-13	1.8998106253131623e-14	0.005434321167350005	5.922790324212895e-22	4.438007682434676e-10	4.404715693643899e-17	9.998915720466311e-19	2.3831235503393907e-24
84200000	0.0022828391940293343	-8.931980836608375e-21	-3.816750961841226e-19	3.8575768787582474e-13	1.8998106253131623e-14	0.005434321167350005	5.922790324212895e-22	4.438007682434676e-10	4.404715693643899e-17	9.998915720466311e-19	2.3831235503393907e-24
84300000	0.0022828391940293343	-8.931980836608375e-21	-3.816750961841226e-19	3.8575768787582474e-13	1.8998106253131623e-14	0.005434321167350005	5.922790324212895e-22	4.438007682434676e-10	4.404715693643899e-17	9.998915720466311e-19	2.3831235503393907e-24
84400000	0.0022828391940293343	-8.931980836608375e-21	-3.816750961841226e-19	3.8575768787582474e-13	1.8998106253131623e-14	0.005434321167350005	5.922790324212895e-22	4.438007682434676e-10	4.404715693643899e-17	9.998915720466311e-19	2.3831235503393907e-24
84500000	0.0022828391940293343	-8.931980836608375e-21	-3.816750961841226e-19	3.8575768787582474e-13	1.8998106253131623e-14	0.005434321167350005	5.922790324212895e-22	4.438007682434676e-10	4.404715693643899e-17	9.998915720466311e-19	2.3831235503393907e-24
84600000	0.0022828391940293343	-8.931980836608375e-21	-3.816750961841226e-19	3.8575768787582474e-13	1.8998106253131623e-14	0.005434321167350005	5.922790324212895e-22	4.438007682434676e-10	4.404715693643899e-17	9.998915720466311e-19	2.3831235503393907e-24
84700000	0.0022828391940293343	-8.931980836608375e-21	-3.816750961841226e-19	3.8575768787582474e-13	1.8998106253131623e-14	0.005434321167350005	5.922790324212895e-22	4.438007682434676e-10	4.404715693643899e-17	9.998915720466311e-19	2.3831235503393907e-24
84800000	0.0022828391940293343	-8.931980836608375e-21	-3.816750961841226e-19	3.8575768787582474e-13	1.8998106253131623e-14	0.005434321167350005	5.922790324212895e-22	4.438007682434676e-10	4.404715693643899e-17	9.998915720466311e-19	2.3831235503393907e-24
84900000	0.0022828391940293343	-8.931980836608375e-21	-3.816750961841226e-19	3.8575768787582474e-13	1.8998106253131623e-14	0.005434321167350005	5.922790324212895e-22	4.438007682434676e-10	4.404715693643899e-17	9.998915720466311e-19	2.3831235503393907e-24
85000000	0.0022828391940293343	-8.931980836608375e-21	-3.816750961841226e-19	3.8575768787582474e-13	1.8998106253131623e-14	0.005434321167350005	5.922790324212895e-22	4.438007682434676e-10	4.404715693643899e-17	9.998915720466311e-19	2.3831235503393907e-24
85100000	0.0022828391940293343	-8.931980836608375e-21	-3.816750961841226e-19	3.8575768787582474e-13	1.8998106253131623e-14	0.005434321167350005	5.922790324212895e-22	4.438007682434676e-10	4.404715693643899e-17	9.998915720466311e-19	2.3831235503393907e-24
85200000	0.0022828391940293343	-8.931980836608375e-21	-3.816750961841226e-19	3.8575768787582474e-13	1.8998106253131623e-14	0.005434321167350005	5.922790324212895e-22	4.438007682434676e-10	4.404715693643899e-17	9.998915720466311e-19	2.3831235503393907e-24
85300000	0.0022828391940293343	-8.931980836608375e-21	-3.816750961841226e-19	3.8575768787582474e-13	1.8998106253131623e-14	0.005434321167350005	5.922790324212895e-22	4.438007682434676e-10	4.404715693643899e-17	9.998915720466311e-19	2.3831235503393907e-24
85400000	0.0022828391940293343	-8.931980836608375e-21	-3.816750961841226e-19	3.8575768787582474e-13	1.8998106253131623e-14	0.005434321167350005	5.922790324212895e-22	4.438007682434676e-10	4.404715693643899e-17	9.998915720466311e-19	2.3831235503393907e-24
85500000	0.0022828391940293343	-8.931980836608375e-21	-3.816750961841226e-19	3.8575768787582474e-13	1.8998106253131623e-14	0.005434321167350005	5.922790324212895e-22	4.438007682434676e-10	4.404715693643899e-17	9.998915720466311e-19	2.3831235503393907e-24
85600000	0.0022828391940293343	-8.931980836608375e-21	-3.816750961841226e-19	3.8575768787582474e-13	1.8998106253131623e-14	0.005434321167350005	5.922790324212895e-22	4.438007682434676e-10	4.404715693643899e-17	9.998915720466311e-19	2.3831235503393907e-24
85700000	0.0022828391940293343	-8.931980836608375e-21	-3.816750961841226e-19	3.8575768787582474e-13	1.8998106253131623e-14	0.005434321167350005	5.922790324212895e-22	4.438007682434676e-10	4.404715693643899e-17	9.998915720466311e-19	2.3831235503393907e-24
85800000	0.0022828391940293343	-8.931980836608375e-21	-3.816750961841226e-19	3.8575768787582474e-13	1.8998106253131623e-14	0.005434321167350005	5.922790324212895e-22	4.438007682434676e-10	4.404715693643899e-17	9.998915720466311e-19	2.3831235503393907e-24
85900000	0.0022828391940293343	-8.931980836608375e-21	-3.816750961841226e-19	3.8575768787582474e-13	1.8998106253131623e-14	0.005434321167350005	5.922790324212895e-22	4.438007682434676e-10	4.404715693643899e-17	9.998915720466311e-19	2.3831235503393907e-24
86000000	0.0022828391940293343	-8.931980836608375e-21	-3.816750961841226e-19	3.8575768787582474e-13	1.8998106253131623e-14	0.005434321167350005	5.922790324212895e-22	4.438007682434676e-10	4.404715693643899e-17	9.998915720466311e-19	2.3831235503393907e-24
86100000	0.0022828391940293343	-8.931980836608375e-21	-3.816750961841226e-19	3.8575768787582474e-13	1.8998106253131623e-14	0.005434321167350005	5.922790324212895e-22	4.438007682434676e-10	4.404715693643899e-17	9.998915720466311e-19	2.3831235503393907e-24
86200000	0.0022828391940293343	-8.931980836608375e-21	-3.816750961841226e-19	3.8575768787582474e-13	1.8998106253131623e-14	0.005434321167350005	5.922790324212895e-22	4.438007682434676e-10	4.404715693643899e-17	9.998915720466311e-19	2.3831235503393907e-24
86300000	0.0022828391940293343	-8.931980836608375e-21	-3.816750961841226e-19	3.8575768787582474e-13	1.8998106253131623e-14	0.005434321167350005	5.922790324212895e-22	4.438007682434676e-10	4.404715693643899e-17	9.998915720466311e-19	2.3831235503393907e-24
86400000	0.0022828391940293343	-8.931980836608375e-21	-3.816750961841226e-19	3.8575768787582474e-13	1.8998106253131623e-14	0.005434321167350005	5.922790324212895e-22	4.438007682434676e-10	4.404715693643899e-17	9.998915720466311e-19	2.3831235503393907e-24
86500000	0.0022828391940293343	-8.931980836608375e-21	-3.816750961841226e-19	3.8575768787582474e-13	1.8998106253131623e-14	0.005434321167350005	5.922790324212895e-22	4.438007682434676e-10	4.404715693643899e-17	9.998915720466311e-19	2.3831235503393907e-24
86600000	0.0022828391940293343	-8.931980836608375e-21	-3.816750961841226e-19	3.8575768787582474e-13	1.8998106253131623e-14	0.005434321167350005	5.922790324212895e-22	4.438007682434676e-10	4.404715693643899e-17	9.998915720466311e-19	2.3831235503393907e-24
86700000	0.0022828391940293343	-8.931980836608375e-21	-3.816750961841226e-19	3.8575768787582474e-13	1.8998106253131623e-14	0.005434321167350005	5.922790324212895e-22	4.438007682434676e-10	4.404715693643899e-17	9.998915720466311e-19	2.3831235503393907e-24
86800000	0.0022828391940293343	-8.931980836608375e-21	-3.816750961841226e-19	3.8575768787582474e-13	1.8998106253131623e-14	0.005434321167350005	5.922790324212895e-22	4.438007682434676e-10	4.404715693643899e-17	9.998915720466311e-19	2.3831235503393907e-24
86900000	0.0022828391940293343	-8.931980836608375e-21	-3.816750961841226e-19	3.8575768787582474e-13	1.8998106253131623e-14	0.005434321167350005	5.922790324212895e-22	4.438007682434676e-10	4.404715693643899e-17	9.998915720466311e-19	2.3831235503393907e-24
87000000	0.0022828391940293343	-8.931980836608375e-21	-3.816750961841226e-19	3.8575768787582474e-13	1.8998106253131623e-14	0.005434321167350005	5.922790324212895e-22	4.438007682434676e-10	4.404715693643899e-17	9.998915720466311e-19	2.3831235503393907e-24
87100000	0.0022828391940293343	-8.931980836608375e-21	-3.816750961841226e-19	3.8575768787582474e-13	1.8998106253131623e-14	0.005434321167350005	5.922790324212895e-22	4.438007682434676e-10	4.404715693643899e-17	9.998915720466311e-19	2.3831235503393907e-24
87200000	0.0022828391940293343	-8.931980836608375e-21	-3.816750961841226e-19	3.8575768787582474e-13	1.8998106253131623e-14	0.005434321167350005	5.922790324212895e-22	4.438007682434676e-10	4.404715693643899e-17	9.998915720466311e-19	2.3831235503393907e-24
87300000	0.0022828391940293343	-8.931980836608375e-21	-3.816750961841226e-19	3.8575768787582474e-13	1.8998106253131623e-14	0.005434321167350005	5.922790324212895e-22	4.438007682434676e-10	4.404715693643899e-17	9.998915720466311e-19	2.3831235503393907e-24
87400000	0.0022828391940293343	-8.931980836608375e-21	-3.816750961841226e-19	3.8575768787582474e-13	1.8998106253131623e-14	0.005434321167350005	5.922790324212895e-22	4.438007682434676e-10	4.404715693643899e-17	9.998915720466311e-19	2.3831235503393907e-24
87500000	0.0022828391940293343	-8.931980836608375e-21	-3.816750961841226e-19	3.8575768787582474e-13	1.8998106253131623e-14	0.005434321167350005	5.922790324212895e-22	4.438007682434676e-10	4.404715693643899e-17	9.998915720466311e-19	2.3831235503393907e-24
87600000	0.0022828391940293343	-8.931980836608375e-21	-3.816750961841226e-19	3.8575768787582474e-13	1.8998106253131623e-14	0.005434321167350005	5.922790324212895e-22	4.438007682434676e-10	4.404715693643899e-17	9.998915720466311e-19	2.3831235503393907e-24
87700000	0.0022828391940293343	-8.931980836608375e-21	-3.816750961841226e-19	3.8575768787582474e-13	1.8998106253131623e-14	0.005434321167350005	5.922790324212895e-22	4.438007682434676e-10	4.404715693643899e-17	9.998915720466311e-19	2.3831235503393907e-24
87800000	0.0022828391940293343	-8.931980836608375e-21	-3.816750961841226e-19	3.8575768787582474e-13	1.8998106253131623e-14	0.005434321167350005	5.922790324212895e-22	4.438007682434676e-10	4.404715693643899e-17	9.998915720466311e-19	2.3831235503393907e-24
87900000	0.0022828391940293343	-8.931980836608375e-21	-3.816750961841226e-19	3.8575768787582474e-13	1.8998106253131623e-14	0.005434321167350005	5.922790324212895e-22	4.438007682434676e-10	4.404715693643899e-17	9.998915720466311e-19	2.3831235503393907e-24
88000000	0.0022828391940293343	-8.931980836608375e-21	-3.816750961841226e-19	3.8575768787582474e-13	1.8998106253131623e-14	0.005434321167350005	5.922790324212895e-22	4.438007682434676e-10	4.404715693643899e-17	9.998915720466311e-19	2.3831235503393907e-24
88100000	0.0022828391940293343	-8.931980836608375e-21	-3.816750961841226e-19	3.8575768787582474e-13	1.8998106253131623e-14	0.005434321167350005	5.922790324212895e-22	4.438007682434676e-10	4.404715693643899e-17	9.998915720466311e-19	2.383123550339391e-24
88200000	0.0022828391940293343	-8.931980836608375e-21	-3.816750961841226e-19	3.8575768787582474e-13	1.8998106253131623e-14	0.005434321167350005	5.922790324212895e-22	4.438007682434676e-10	4.404715693643899e-17	9.998915720466311e-19	2.383123550339391e-24
88300000	0.0022828391940293343	-8.931980836608375e-21	-3.816750961841226e-19	3.8575768787582474e-13	1.8998106253131623e-14	0.005434321167350005	5.922790324212895e-22	4.438007682434676e-10	4.404715693643899e-17	9.998915720466311e-19	2.383123550339391e-24
88400000	0.0022828391940293343	-8.931980836608375e-21	-3.816750961841226e-19	3.8575768787582474e-13	1.8998106253131623e-14	0.005434321167350005	5.922790324212895e-22	4.438007682434676e-10	4.404715693643899e-17	9.998915720466311e-19	2.383123550339391e-24
88500000	0.0022828391940293343	-8.931980836608375e-21	-3.816750961841226e-19	3.8575768787582474e-13	1.8998106253131623e-14	0.005434321167350005	5.922790324212895e-22	4.438007682434676e-10	4.404715693643899e-17	9.998915720466311e-19	2.383123550339391e-24
88600000	0.0022828391940293343	-8.931980836608375e-21	-3.816750961841226e-19	3.8575768787582474e-13	1.8998106253131623e-14	0.005434321167350005	5.922790324212895e-22	4.438007682434676e-10	4.4047156936439e-17	9.998915720466311e-19	2.383123550339391e-24
88700000	0.0022828391940293343	-8.931980836608375e-21	-3.816750961841226e-19	3.8575768787582474e-13	1.8998106253131623e-14	0.005434321167350005	5.922790324212895e-22	4.438007682434676e-10	4.4047156936439e-17	9.998915720466311e-19	2.383123550339391e-24
88800000	0.0022828391940293343	-8.931980836608375e-21	-3.816750961841226e-19	3.8575768787582474e-13	1.8998106253131623e-14	0.005434321167350005	5.922790324212895e-22	4.438007682434676e-10	4.4047156936439e-17	9.998915720466311e-19	2.383123550339391e-24
88900000	0.0022828391940293343	-8.931980836608375e-21	-3.816750961841226e-19	3.8575768787582474e-13	1.8998106253131623e-14	0.005434321167350005	5.922790324212895e-22	4.438007682434676e-10	4.4047156936439e-17	9.998915720466311e-19	2.383123550339391e-24
89000000	0.0022828391940293343	-8.931980836608375e-21	-3.816750961841226e-19	3.8575768787582474e-13	1.8998106253131623e-14	0.005434321167350005	5.922790324212895e-22	4.438007682434676e-10	4.4047156936439e-17	9.998915720466311e-19	2.383123550339391e-24
89100000	0.0022828391940293343	-8.931980836608375e-21	-3.816750961841226e-19	3.8575768787582474e-13	1.8998106253131623e-14	0.005434321167350005	5.922790324212895e-22	4.438007682434676e-10	4.4047156936439e-17	9.998915720466311e-19	2.383123550339391e-24
89200000	0.0022828391940293343	-8.931980836608375e-21	-3.816750961841226e-19	3.8575768787582474e-13	1.8998106253131623e-14	0.005434321167350005	5.922790324212895e-22	4.438007682434676e-10	4.4047156936439e-17	9.998915720466311e-19	2.383123550339391e-24
89300000	0.0022828391940293343	-8.931980836608375e-21	-3.816750961841226e-19	3.8575768787582474e-13	1.8998106253131623e-14	0.005434321167350005	5.922790324212895e-22	4.438007682434676e-10	4.4047156936439e-17	9.998915720466311e-19	2.383123550339391e-24
89400000	0.0022828391940293343	-8.931980836608375e-21	-3.816750961841226e-19	3.8575768787582474e-13	1.8998106253131623e-14	0.005434321167350005	5.922790324212895e-22	4.438007682434676e-10	4.4047156936439e-17	9.998915720466311e-19	2.383123550339391e-24
89500000	0.0022828391940293343	-8.931980836608375e-21	-3.816750961841226e-19	3.8575768787582474e-13	1.8998106253131623e-14	0.005434321167350005	5.922790324212895e-22	4.438007682434676e-10	4.4047156936439e-17	9.998915720466311e-19	2.383123550339391e-24
89600000	0.0022828391940293343	-8.931980836608375e-21	-3.816750961841226e-19	3.8575768787582474e-13	1.8998106253131623e-14	0.005434321167350005	5.922790324212895e-22	4.438007682434676e-10	4.4047156936439e-17	9.998915720466311e-19	2.383123550339391e-24
89700000	0.0022828391940293343	-8.931980836608375e-21	-3.816750961841226e-19	3.8575768787582474e-13	1.8998106253131623e-14	0.005434321167350005	5.922790324212895e-22	4.438007682434676e-10	4.4047156936439e-17	9.998915720466311e-19	2.383123550339391e-24
89800000	0.0022828391940293343	-8.931980836608375e-21	-3.816750961841226e-19	3.8575768787582474e-13	1.8998106253131623e-14	0.005434321167350005	5.922790324212895e-22	4.438007682434676e-10	4.4047156936439e-17	9.998915720466311e-19	2.383123550339391e-24
89900000	0.0022828391940293343	-8.931980836608375e-21	-3.816750961841226e-19	3.8575768787582474e-13	1.8998106253131623e-14	0.005434321167350005	5.922790324212895e-22	4.438007682434676e-10	4.4047156936439e-17	9.998915720466311e-19	2.383123550339391e-24
90000000	0.0022828391940293343	-8.931980836608375e-21	-3.816750961841226e-19	3.8575768787582474e-13	1.8998106253131623e-14	0.005434321167350005	5.922790324212895e-22	4.438007682434676e-10	4.4047156936439e-17	9.998915720466311e-19	2.383123550339391e-24
90100000	0.0022828391940293343	-8.931980836608375e-21	-3.816750961841226e-19	3.8575768787582474e-13	1.8998106253131623e-14	0.005434321167350005	5.922790324212895e-22	4.438007682434676e-10	4.4047156936439e-17	9.998915720466311e-19	2.383123550339391e-24
90200000	0.0022828391940293343	-8.931980836608375e-21	-3.816750961841226e-19	3.8575768787582474e-13	1.8998106253131623e-14	0.005434321167350005	5.922790324212895e-22	4.438007682434676e-10	4.4047156936439e-17	9.998915720466311e-19	2.383123550339391e-24
90300000	0.0022828391940293343	-8.931980836608375e-21	-3.816750961841226e-19	3.8575768787582474e-13	1.8998106253131623e-14	0.005434321167350005	5.922790324212895e-22	4.438007682434676e-10	4.4047156936439e-17	9.998915720466311e-19	2.383123550339391e-24
90400000	0.0022828391940293343	-8.931980836608375e-21	-3.816750961841226e-19	3.8575768787582474e-13	1.8998106253131623e-14	0.005434321167350005	5.922790324212895e-22	4.438007682434676e-10	4.4047156936439e-17	9.998915720466311e-19	2.383123550339391e-24
90500000	0.0022828391940293343	-8.931980836608375e-21	-3.816750961841226e-19	3.8575768787582474e-13	1.8998106253131623e-14	0.005434321167350005	5.922790324212895e-22	4.438007682434676e-10	4.4047156936439e-17	9.998915720466311e-19	2.383123550339391e-24
90600000	0.0022828391940293343	-8.931980836608375e-21	-3.816750961841226e-19	3.8575768787582474e-13	1.8998106253131623e-14	0.005434321167350005	5.922790324212895e-22	4.438007682434676e-10	4.4047156936439e-17	9.998915720466311e-19	2.383123550339391e-24
90700000	0.0022828391940293343	-8.931980836608375e-21	-3.816750961841226e-19	3.8575768787582474e-13	1.8998106253131623e-14	0.005434321167350005	5.922790324212895e-22	4.438007682434676e-10	4.4047156936439e-17	9.998915720466311e-19	2.383123550339391e-24
90800000	0.0022828391940293343	-8.931980836608375e-21	-3.816750961841226e-19	3.8575768787582474e-13	1.8998106253131623e-14	0.005434321167350005	5.922790324212895e-22	4.438007682434676e-10	4.4047156936439e-17	9.998915720466311e-19	2.383123550339391e-24
90900000	0.0022828391940293343	-8.931980836608375e-21	-3.816750961841226e-19	3.8575768787582474e-13	1.8998106253131623e-14	0.005434321167350005	5.922790324212895e-22	4.438007682434676e-10	4.4047156936439e-17	9.998915720466311e-19	2.383123550339391e-24
91000000	0.0022828391940293343	-8.931980836608375e-21	-3.816750961841226e-19	3.8575768787582474e-13	1.8998106253131623e-14	0.005434321167350005	5.922790324212895e-22	4.438007682434676e-10	4.4047156936439e-17	9.998915720466311e-19	2.383123550339391e-24
91100000	0.0022828391940293343	-8.931980836608375e-21	-3.816750961841226e-19	3.8575768787582474e-13	1.8998106253131623e-14	0.005434321167350005	5.922790324212895e-22	4.438007682434676e-10	4.4047156936439e-17	9.998915720466311e-19	2.383123550339391e-24
91200000	0.0022828391940293343	-8.931980836608375e-21	-3.816750961841226e-19	3.8575768787582474e-13	1.8998106253131623e-14	0.005434321167350005	5.922790324212895e-22	4.438007682434676e-10	4.4047156936439e-17	9.998915720466311e-19	2.383123550339391e-24
91300000	0.0022828391940293343	-8.931980836608375e-21	-3.816750961841226e-19	3.8575768787582474e-13	1.8998106253131623e-14	0.005434321167350005	5.922790324212895e-22	4.438007682434676e-10	4.4047156936439e-17	9.998915720466311e-19	2.383123550339391e-24
91400000	0.0022828391940293343	-8.931980836608375e-21	-3.816750961841226e-19	3.8575768787582474e-13	1.8998106253131623e-14	0.005434321167350005	5.922790324212895e-22	4.438007682434676e-10	4.4047156936439e-17	9.998915720466311e-19	2.383123550339391e-24
91500000	0.0022828391940293343	-8.931980836608375e-21	-3.816750961841226e-19	3.8575768787582474e-13	1.8998106253131623e-14	0.005434321167350005	5.922790324212895e-22	4.438007682434676e-10	4.4047156936439e-17	9.998915720466311e-19	2.383123550339391e-24
91600000	0.0022828391940293343	-8.931980836608375e-21	-3.816750961841226e-19	3.8575768787582474e-13	1.8998106253131623e-14	0.005434321167350005	5.922790324212895e-22	4.438007682434676e-10	4.4047156936439e-17	9.998915720466311e-19	2.383123550339391e-24
91700000	0.0022828391940293343	-8.931980836608375e-21	-3.816750961841226e-19	3.8575768787582474e-13	1.8998106253131623e-14	0.005434321167350005	5.922790324212895e-22	4.438007682434676e-10	4.4047156936439e-17	9.998915720466311e-19	2.383123550339391e-24
91800000	0.0022828391940293343	-8.931980836608375e-21	-3.816750961841226e-19	3.8575768787582474e-13	1.8998106253131623e-14	0.005434321167350005	5.922790324212895e-22	4.438007682434676e-10	4.4047156936439e-17	9.998915720466311e-19	2.383123550339391e-24
91900000	0.0022828391940293343	-8.931980836608375e-21	-3.816750961841226e-19	3.8575768787582474e-13	1.8998106253131623e-14	0.005434321167350005	5.922790324212895e-22	4.438007682434676e-10	4.4047156936439e-17	9.998915720466311e-19	2.383123550339391e-24
92000000	0.0022828391940293343	-8.931980836608375e-21	-3.816750961841226e-19	3.8575768787582474e-13	1.8998106253131623e-14	0.005434321167350005	5.922790324212895e-22	4.438007682434676e-10	4.4047156936439e-17	9.998915720466311e-19	2.383123550339391e-24
92100000	0.0022828391940293343	-8.931980836608375e-21	-3.816750961841226e-19	3.8575768787582474e-13	1.8998106253131623e-14	0.005434321167350005	5.922790324212895e-22	4.438007682434676e-10	4.4047156936439e-17	9.998915720466311e-19	2.383123550339391e-24
92200000	0.0022828391940293343	-8.931980836608375e-21	-3.816750961841226e-19	3.8575768787582474e-13	1.8998106253131623e-14	0.005434321167350005	5.922790324212895e-22	4.438007682434676e-10	4.4047156936439e-17	9.998915720466311e-19	2.383123550339391e-24
92300000	0.0022828391940293343	-8.931980836608375e-21	-3.816750961841226e-19	3.8575768787582474e-13	1.8998106253131623e-14	0.005434321167350005	5.922790324212895e-22	4.438007682434676e-10	4.4047156936439e-17	9.998915720466311e-19	2.383123550339391e-24
92400000	0.0022828391940293343	-8.931980836608375e-21	-3.816750961841226e-19	3.8575768787582474e-13	1.8998106253131623e-14	0.005434321167350005	5.922790324212895e-22	4.438007682434676e-10	4.4047156936439e-17	9.998915720466311e-19	2.383123550339391e-24
92500000	0.0022828391940293343	-8.931980836608375e-21	-3.816750961841226e-19	3.8575768787582474e-13	1.8998106253131623e-14	0.005434321167350005	5.922790324212895e-22	4.438007682434676e-10	4.4047156936439e-17	9.998915720466311e-19	2.383123550339391e-24
92600000	0.0022828391940293343	-8.931980836608375e-21	-3.816750961841226e-19	3.8575768787582474e-13	1.8998106253131623e-14	0.005434321167350005	5.922790324212895e-22	4.438007682434676e-10	4.4047156936439e-17	9.998915720466311e-19	2.383123550339391e-24
92700000	0.0022828391940293343	-8.931980836608375e-21	-3.816750961841226e-19	3.8575768787582474e-13	1.8998106253131623e-14	0.005434321167350005	5.922790324212895e-22	4.438007682434676e-10	4.4047156936439e-17	9.998915720466311e-19	2.383123550339391e-24
92800000	0.0022828391940293343	-8.931980836608375e-21	-3.816750961841226e-19	3.8575768787582474e-13	1.8998106253131623e-14	0.005434321167350005	5.922790324212895e-22	4.438007682434676e-10	4.4047156936439e-17	9.998915720466311e-19	2.383123550339391e-24
92900000	0.0022828391940293343	-8.931980836608375e-21	-3.816750961841226e-19	3.8575768787582474e-13	1.8998106253131623e-14	0.005434321167350005	5.922790324212895e-22	4.438007682434676e-10	4.4047156936439e-17	9.998915720466311e-19	2.383123550339391e-24
93000000	0.0022828391940293343	-8.931980836608375e-21	-3.816750961841226e-19	3.8575768787582474e-13	1.8998106253131623e-14	0.005434321167350005	5.922790324212895e-22	4.438007682434676e-10	4.4047156936439e-17	9.998915720466311e-19	2.383123550339391e-24
93100000	0.0022828391940293343	-8.931980836608375e-21	-3.816750961841226e-19	3.8575768787582474e-13	1.8998106253131623e-14	0.005434321167350005	5.922790324212895e-22	4.438007682434676e-10	4.4047156936439e-17	9.998915720466311e-19	2.383123550339391e-24
93200000	0.0022828391940293343	-8.931980836608375e-21	-3.816750961841226e-19	3.8575768787582474e-13	1.8998106253131623e-14	0.005434321167350005	5.922790324212895e-22	4.438007682434676e-10	4.4047156936439e-17	9.998915720466311e-19	2.383123550339391e-24
93300000	0.0022828391940293343	-8.931980836608375e-21	-3.816750961841226e-19	3.8575768787582474e-13	1.8998106253131623e-14	0.005434321167350005	5.922790324212895e-22	4.438007682434676e-10	4.4047156936439e-17	9.998915720466311e-19	2.383123550339391e-24
93400000	0.0022828391940293343	-8.931980836608375e-21	-3.816750961841226e-19	3.8575768787582474e-13	1.8998106253131623e-14	0.005434321167350005	5.922790324212895e-22	4.438007682434676e-10	4.4047156936439e-17	9.998915720466311e-19	2.383123550339391e-24
93500000	0.0022828391940293343	-8.931980836608375e-21	-3.816750961841226e-19	3.8575768787582474e-13	1.8998106253131623e-14	0.005434321167350005	5.922790324212895e-22	4.438007682434676e-10	4.4047156936439e-17	9.998915720466311e-19	2.383123550339391e-24
93600000	0.0022828391940293343	-8.931980836608375e-21	-3.816750961841226e-19	3.8575768787582474e-13	1.8998106253131623e-14	0.005434321167350005	5.922790324212895e-22	4.438007682434676e-10	4.4047156936439e-17	9.998915720466311e-19	2.383123550339391e-24
93700000	0.0022828391940293343	-8.931980836608375e-21	-3.816750961841226e-19	3.8575768787582474e-13	1.8998106253131623e-14	0.005434321167350005	5.922790324212895e-22	4.438007682434676e-10	4.4047156936439e-17	9.998915720466311e-19	2.383123550339391e-24
93800000	0.0022828391940293343	-8.931980836608375e-21	-3.816750961841226e-19	3.8575768787582474e-13	1.8998106253131623e-14	0.005434321167350005	5.922790324212895e-22	4.438007682434676e-10	4.4047156936439e-17	9.998915720466311e-19	2.383123550339391e-24
93900000	0.0022828391940293343	-8.931980836608375e-21	-3.816750961841226e-19	3.8575768787582474e-13	1.8998106253131623e-14	0.005434321167350005	5.922790324212895e-22	4.438007682434676e-10	4.4047156936439e-17	9.998915720466311e-19	2.383123550339391e-24
94000000	0.0022828391940293343	-8.931980836608375e-21	-3.816750961841226e-19	3.8575768787582474e-13	1.8998106253131623e-14	0.005434321167350005	5.922790324212895e-22	4.438007682434676e-10	4.4047156936439e-17	9.998915720466311e-19	2.383123550339391e-24
94100000	0.0022828391940293343	-8.931980836608375e-21	-3.816750961841226e-19	3.8575768787582474e-13	1.8998106253131623e-14	0.005434321167350005	5.922790324212895e-22	4.438007682434676e-10	4.4047156936439e-17	9.998915720466311e-19	2.383123550339391e-24
94200000	0.0022828391940293343	-8.931980836608375e-21	-3.816750961841226e-19	3.8575768787582474e-13	1.8998106253131623e-14	0.005434321167350005	5.922790324212895e-22	4.438007682434676e-10	4.4047156936439e-17	9.998915720466311e-19	2.383123550339391e-24
94300000	0.0022828391940293343	-8.931980836608375e-21	-3.816750961841226e-19	3.8575768787582474e-13	1.8998106253131623e-14	0.005434321167350005	5.922790324212895e-22	4.438007682434676e-10	4.4047156936439e-17	9.998915720466311e-19	2.383123550339391e-24
94400000	0.0022828391940293343	-8.931980836608375e-21	-3.816750961841226e-19	3.8575768787582474e-13	1.8998106253131623e-14	0.005434321167350005	5.922790324212895e-22	4.438007682434676e-10	4.4047156936439e-17	9.998915720466311e-19	2.383123550339391e-24
94500000	0.0022828391940293343	-8.931980836608375e-21	-3.816750961841226e-19	3.8575768787582474e-13	1.8998106253131623e-14	0.005434321167350005	5.922790324212895e-22	4.438007682434676e-10	4.4047156936439e-17	9.998915720466311e-19	2.383123550339391e-24
94600000	0.0022828391940293343	-8.931980836608375e-21	-3.816750961841226e-19	3.8575768787582474e-13	1.8998106253131623e-14	0.005434321167350005	5.922790324212895e-22	4.438007682434676e-10	4.4047156936439e-17	9.998915720466311e-19	2.383123550339391e-24
94700000	0.0022828391940293343	-8.931980836608375e-21	-3.816750961841226e-19	3.8575768787582474e-13	1.8998106253131623e-14	0.005434321167350005	5.922790324212895e-22	4.438007682434676e-10	4.4047156936439e-17	9.998915720466311e-19	2.383123550339391e-24
94800000	0.0022828391940293343	-8.931980836608375e-21	-3.816750961841226e-19	3.8575768787582474e-13	1.8998106253131623e-14	0.005434321167350005	5.922790324212895e-22	4.438007682434676e-10	4.4047156936439e-17	9.998915720466311e-19	2.383123550339391e-24
94900000	0.0022828391940293343	-8.931980836608375e-21	-3.816750961841226e-19	3.8575768787582474e-13	1.8998106253131623e-14	0.005434321167350005	5.922790324212895e-22	4.438007682434676e-10	4.4047156936439e-17	9.998915720466311e-19	2.383123550339391e-24
95000000	0.0022828391940293343	-8.931980836608375e-21	-3.816750961841226e-19	3.8575768787582474e-13	1.8998106253131623e-14	0.005434321167350005	5.922790324212895e-22	4.438007682434676e-10	4.4047156936439e-17	9.998915720466311e-19	2.383123550339391e-24
95100000	0.0022828391940293343	-8.931980836608375e-21	-3.816750961841226e-19	3.8575768787582474e-13	1.8998106253131623e-14	0.005434321167350005	5.922790324212895e-22	4.438007682434676e-10	4.4047156936439e-17	9.998915720466311e-19	2.383123550339391e-24
95200000	0.0022828391940293343	-8.931980836608375e-21	-3.816750961841226e-19	3.8575768787582474e-13	1.8998106253131623e-14	0.005434321167350005	5.922790324212895e-22	4.438007682434676e-10	4.4047156936439e-17	9.998915720466311e-19	2.383123550339391e-24
95300000	0.0022828391940293343	-8.931980836608375e-21	-3.816750961841226e-19	3.8575768787582474e-13	1.8998106253131623e-14	0.005434321167350005	5.922790324212895e-22	4.438007682434676e-10	4.4047156936439e-17	9.998915720466311e-19	2.383123550339391e-24
95400000	0.0022828391940293343	-8.931980836608375e-21	-3.816750961841226e-19	3.8575768787582474e-13	1.8998106253131623e-14	0.005434321167350005	5.922790324212895e-22	4.438007682434676e-10	4.4047156936439e-17	9.998915720466311e-19	2.383123550339391e-24
95500000	0.0022828391940293343	-8.931980836608375e-21	-3.816750961841226e-19	3.8575768787582474e-13	1.8998106253131623e-14	0.005434321167350005	5.922790324212895e-22	4.438007682434676e-10	4.4047156936439e-17	9.998915720466311e-19	2.383123550339391e-24
95600000	0.0022828391940293343	-8.931980836608375e-21	-3.816750961841226e-19	3.8575768787582474e-13	1.8998106253131623e-14	0.005434321167350005	5.922790324212895e-22	4.438007682434676e-10	4.4047156936439e-17	9.998915720466311e-19	2.383123550339391e-24
95700000	0.0022828391940293343	-8.931980836608375e-21	-3.816750961841226e-19	3.8575768787582474e-13	1.8998106253131623e-14	0.005434321167350005	5.922790324212895e-22	4.438007682434676e-10	4.4047156936439e-17	9.998915720466311e-19	2.383123550339391e-24
95800000	0.002282839194029334	-8.931980836608375e-21	-3.816750961841226e-19	3.8575768787582474e-13	1.8998106253131626e-14	0.005434321167350005	5.922790324212895e-22	4.438007682434676e-10	4.4047156936439e-17	9.998915720466311e-19	2.383123550339391e-24
95900000	0.002282839194029334	-8.931980836608375e-21	-3.816750961841226e-19	3.8575768787582474e-13	1.8998106253131626e-14	0.005434321167350005	5.922790324212895e-22	4.438007682434676e-10	4.4047156936439e-17	9.998915720466311e-19	2.383123550339391e-24
96000000	0.002282839194029334	-8.931980836608375e-21	-3.816750961841226e-19	3.8575768787582474e-13	1.8998106253131626e-14	0.005434321167350005	5.922790324212895e-22	4.438007682434676e-10	4.4047156936439e-17	9.998915720466311e-19	2.383123550339391e-24
96100000	0.002282839194029334	-8.931980836608375e-21	-3.816750961841226e-19	3.8575768787582474e-13	1.8998106253131626e-14	0.005434321167350005	5.922790324212895e-22	4.438007682434676e-10	4.4047156936439e-17	9.998915720466311e-19	2.383123550339391e-24
96200000	0.002282839194029334	-8.931980836608375e-21	-3.816750961841226e-19	3.8575768787582474e-13	1.8998106253131626e-14	0.005434321167350005	5.922790324212895e-22	4.438007682434676e-10	4.4047156936439e-17	9.998915720466311e-19	2.383123550339391e-24
96300000	0.002282839194029334	-8.931980836608375e-21	-3.816750961841226e-19	3.8575768787582474e-13	1.8998106253131626e-14	0.005434321167350006	5.922790324212895e-22	4.438007682434676e-10	4.4047156936439e-17	9.998915720466311e-19	2.383123550339391e-24
96400000	0.002282839194029334	-8.931980836608375e-21	-3.816750961841226e-19	3.8575768787582474e-13	1.8998106253131626e-14	0.005434321167350006	5.922790324212895e-22	4.438007682434676e-10	4.4047156936439e-17	9.998915720466311e-19	2.383123550339391e-24
96500000	0.002282839194029334	-8.931980836608375e-21	-3.816750961841226e-19	3.8575768787582474e-13	1.8998106253131626e-14	0.005434321167350006	5.922790324212895e-22	4.438007682434676e-10	4.4047156936439e-17	9.998915720466311e-19	2.383123550339391e-24
96600000	0.002282839194029334	-8.931980836608375e-21	-3.816750961841226e-19	3.8575768787582474e-13	1.8998106253131626e-14	0.005434321167350006	5.922790324212895e-22	4.438007682434676e-10	4.4047156936439e-17	9.998915720466311e-19	2.383123550339391e-24
96700000	0.002282839194029334	-8.931980836608375e-21	-3.816750961841226e-19	3.8575768787582474e-13	1.8998106253131626e-14	0.005434321167350006	5.922790324212895e-22	4.438007682434676e-10	4.4047156936439e-17	9.998915720466311e-19	2.383123550339391e-24
96800000	0.002282839194029334	-8.931980836608375e-21	-3.816750961841226e-19	3.8575768787582474e-13	1.8998106253131626e-14	0.005434321167350006	5.922790324212895e-22	4.438007682434676e-10	4.4047156936439e-17	9.998915720466311e-19	2.383123550339391e-24
96900000	0.002282839194029334	-8.931980836608375e-21	-3.816750961841226e-19	3.8575768787582474e-13	1.8998106253131626e-14	0.005434321167350006	5.922790324212895e-22	4.438007682434676e-10	4.4047156936439e-17	9.998915720466311e-19	2.383123550339391e-24
97000000	0.002282839194029334	-8.931980836608375e-21	-3.816750961841226e-19	3.8575768787582474e-13	1.8998106253131626e-14	0.005434321167350006	5.922790324212895e-22	4.438007682434676e-10	4.4047156936439e-17	9.998915720466311e-19	2.383123550339391e-24
97100000	0.002282839194029334	-8.931980836608375e-21	-3.816750961841226e-19	3.8575768787582474e-13	1.8998106253131626e-14	0.005434321167350006	5.922790324212895e-22	4.438007682434676e-10	4.4047156936439e-17	9.998915720466311e-19	2.383123550339391e-24
97200000	0.002282839194029334	-8.931980836608375e-21	-3.816750961841226e-19	3.8575768787582474e-13	1.8998106253131626e-14	0.005434321167350006	5.922790324212895e-22	4.438007682434676e-10	4.4047156936439e-17	9.998915720466311e-19	2.383123550339391e-24
97300000	0.002282839194029334	-8.931980836608375e-21	-3.816750961841226e-19	3.8575768787582474e-13	1.8998106253131626e-14	0.005434321167350006	5.922790324212895e-22	4.438007682434676e-10	4.4047156936439e-17	9.998915720466311e-19	2.383123550339391e-24
97400000	0.002282839194029334	-8.931980836608375e-21	-3.816750961841226e-19	3.8575768787582474e-13	1.8998106253131626e-14	0.005434321167350006	5.922790324212895e-22	4.438007682434676e-10	4.404715693643899e-17	9.998915720466311e-19	2.383123550339391e-24
97500000	0.002282839194029334	-8.931980836608375e-21	-3.816750961841226e-19	3.8575768787582474e-13	1.8998106253131626e-14	0.005434321167350006	5.922790324212895e-22	4.438007682434676e-10	4.404715693643899e-17	9.998915720466311e-19	2.383123550339391e-24
97600000	0.002282839194029334	-8.931980836608375e-21	-3.816750961841226e-19	3.8575768787582474e-13	1.8998106253131626e-14	0.005434321167350006	5.922790324212895e-22	4.438007682434676e-10	4.404715693643899e-17	9.998915720466311e-19	2.383123550339391e-24
97700000	0.002282839194029334	-8.931980836608375e-21	-3.816750961841226e-19	3.8575768787582474e-13	1.8998106253131626e-14	0.005434321167350006	5.922790324212895e-22	4.438007682434676e-10	4.404715693643899e-17	9.998915720466311e-19	2.383123550339391e-24
97800000	0.002282839194029334	-8.931980836608375e-21	-3.816750961841226e-19	3.8575768787582474e-13	1.8998106253131626e-14	0.005434321167350006	5.922790324212895e-22	4.438007682434676e-10	4.404715693643899e-17	9.998915720466311e-19	2.383123550339391e-24
97900000	0.002282839194029334	-8.931980836608375e-21	-3.816750961841226e-19	3.8575768787582474e-13	1.8998106253131626e-14	0.005434321167350006	5.922790324212895e-22	4.438007682434676e-10	4.404715693643899e-17	9.998915720466311e-19	2.383123550339391e-24
98000000	0.002282839194029334	-8.931980836608375e-21	-3.816750961841226e-19	3.8575768787582474e-13	1.8998106253131626e-14	0.005434321167350006	5.922790324212895e-22	4.438007682434676e-10	4.404715693643899e-17	9.998915720466311e-19	2.383123550339391e-24
98100000	0.002282839194029334	-8.931980836608375e-21	-3.816750961841226e-19	3.8575768787582474e-13	1.8998106253131626e-14	0.005434321167350006	5.922790324212895e-22	4.438007682434676e-10	4.404715693643899e-17	9.998915720466311e-19	2.383123550339391e-24
98200000	0.002282839194029334	-8.931980836608375e-21	-3.816750961841226e-19	3.8575768787582474e-13	1.8998106253131626e-14	0.005434321167350006	5.922790324212895e-22	4.438007682434676e-10	4.404715693643899e-17	9.998915720466311e-19	2.383123550339391e-24
98300000	0.002282839194029334	-8.931980836608375e-21	-3.816750961841226e-19	3.8575768787582474e-13	1.8998106253131626e-14	0.005434321167350006	5.922790324212895e-22	4.438007682434676e-10	4.404715693643899e-17	9.998915720466311e-19	2.383123550339391e-24
98400000	0.002282839194029334	-8.931980836608375e-21	-3.816750961841226e-19	3.8575768787582474e-13	1.8998106253131626e-14	0.005434321167350006	5.922790324212895e-22	4.438007682434676e-10	4.404715693643899e-17	9.998915720466311e-19	2.383123550339391e-24
98500000	0.002282839194029334	-8.931980836608375e-21	-3.816750961841226e-19	3.8575768787582474e-13	1.8998106253131626e-14	0.005434321167350006	5.922790324212895e-22	4.438007682434676e-10	4.404715693643899e-17	9.998915720466311e-19	2.383123550339391e-24
98600000	0.002282839194029334	-8.931980836608375e-21	-3.816750961841226e-19	3.8575768787582474e-13	1.8998106253131626e-14	0.005434321167350006	5.922790324212895e-22	4.438007682434676e-10	4.404715693643899e-17	9.998915720466311e-19	2.383123550339391e-24
98700000	0.002282839194029334	-8.931980836608375e-21	-3.816750961841226e-19	3.8575768787582474e-13	1.8998106253131626e-14	0.005434321167350006	5.922790324212895e-22	4.438007682434676e-10	4.404715693643899e-17	9.998915720466311e-19	2.383123550339391e-24
98800000	0.002282839194029334	-8.931980836608375e-21	-3.816750961841226e-19	3.8575768787582474e-13	1.8998106253131626e-14	0.005434321167350006	5.922790324212895e-22	4.438007682434676e-10	4.404715693643899e-17	9.998915720466311e-19	2.383123550339391e-24
98900000	0.002282839194029334	-8.931980836608375e-21	-3.816750961841226e-19	3.8575768787582474e-13	1.8998106253131626e-14	0.005434321167350006	5.922790324212895e-22	4.438007682434676e-10	4.404715693643899e-17	9.998915720466311e-19	2.383123550339391e-24
99000000	0.002282839194029334	-8.931980836608375e-21	-3.816750961841226e-19	3.8575768787582474e-13	1.8998106253131626e-14	0.005434321167350006	5.922790324212895e-22	4.438007682434676e-10	4.404715693643899e-17	9.998915720466311e-19	2.383123550339391e-24
99100000	0.002282839194029334	-8.931980836608375e-21	-3.816750961841226e-19	3.8575768787582474e-13	1.8998106253131626e-14	0.005434321167350006	5.922790324212895e-22	4.438007682434676e-10	4.404715693643899e-17	9.998915720466311e-19	2.383123550339391e-24
99200000	0.002282839194029334	-8.931980836608375e-21	-3.816750961841226e-19	3.8575768787582474e-13	1.8998106253131626e-14	0.005434321167350006	5.922790324212895e-22	4.438007682434676e-10	4.404715693643899e-17	9.998915720466311e-19	2.383123550339391e-24
99300000	0.002282839194029334	-8.931980836608375e-21	-3.816750961841226e-19	3.8575768787582474e-13	1.8998106253131626e-14	0.005434321167350006	5.922790324212895e-22	4.438007682434676e-10	4.404715693643899e-17	9.998915720466311e-19	2.383123550339391e-24
99400000	0.002282839194029334	-8.931980836608375e-21	-3.816750961841226e-19	3.8575768787582474e-13	1.8998106253131626e-14	0.005434321167350006	5.922790324212895e-22	4.438007682434676e-10	4.404715693643899e-17	9.998915720466311e-19	2.383123550339391e-24
99500000	0.002282839194029334	-8.931980836608375e-21	-3.816750961841226e-19	3.8575768787582474e-13	1.8998106253131626e-14	0.005434321167350006	5.922790324212895e-22	4.438007682434676e-10	4.404715693643899e-17	9.998915720466311e-19	2.383123550339391e-24
99600000	0.002282839194029334	-8.931980836608375e-21	-3.816750961841226e-19	3.8575768787582474e-13	1.8998106253131626e-14	0.005434321167350006	5.922790324212895e-22	4.438007682434676e-10	4.404715693643899e-17	9.998915720466311e-19	2.383123550339391e-24
99700000	0.002282839194029334	-8.931980836608375e-21	-3.816750961841226e-19	3.8575768787582474e-13	1.8998106253131626e-14	0.005434321167350006	5.922790324212895e-22	4.438007682434676e-10	4.404715693643899e-17	9.998915720466311e-19	2.383123550339391e-24
99800000	0.002282839194029334	-8.931980836608375e-21	-3.816750961841226e-19	3.8575768787582474e-13	1.8998106253131626e-14	0.005434321167350006	5.922790324212895e-22	4.438007682434676e-10	4.404715693643899e-17	9.998915720466311e-19	2.383123550339391e-24
99900000	0.002282839194029334	-8.931980836608375e-21	-3.816750961841226e-19	3.8575768787582474e-13	1.8998106253131626e-14	0.005434321167350006	5.922790324212895e-22	4.438007682434676e-10	4.404715693643899e-17	9.998915720466311e-19	2.383123550339391e-24
100000000	0.002282839194029334	-8.931980836608375e-21	-3.816750961841226e-19	3.8575768787582474e-13	1.8998106253131626e-14	0.005434321167350006	5.922790324212895e-22	4.438007682434676e-10	4.404715693643899e-17	9.998915720466311e-19	2.383123550339391e-24
