# Supplementary material for: Thermodynamics Underpinning the Microbial Community‐Level Nitrogen Energy Metabolism
Source: Environ Microbiol. 2025 Feb 16;27(2):e70055. doi: 10.1111/1462-2920.70055 (PMC11830459; doi:10.1111/1462-2920.70055)
Supplement: Supplementary file 1 — Data S1. [file EMI-27-e70055-s001.zip › SI/Nnetwork/Results/kdef_-10/Iin_-5/p_0.2/O2_-3.8_H_-7..csv]

time	N2	N2H4	N2H5	N2O	NH2OH	NH3	NH3OH	NH4	NO	NO2	NO3
0	0.00001	0.00001	0.00001	0.00001	0.00001	0.00001	0.00001	0.00001	0.00001	0.00001	0.00001
100000	0.004999898327963782	4.32718258034511e-50	1.1525272023477202e-65	3.65302907487675e-8	4.986500254408707e-16	1.2746405274950193e-7	-1.8877755470299966e-20	1.040011750546266e-19	7.507601055910644e-11	1.4143636825492947e-10	2.6029253100604047e-9
200000	0.004999898327963782	4.327182580345104e-50	1.1525272023184582e-65	3.653029074876749e-8	4.986500254408712e-16	1.2746405274950193e-7	-1.889275462372545e-20	1.0400117357786589e-19	7.507601055910644e-11	1.414363682549184e-10	2.602925310060393e-9
300000	0.004999898327963783	4.327182580345109e-50	1.1525272023322273e-65	3.65302907487675e-8	4.986500254408709e-16	1.2746405274950193e-7	-1.889273609030643e-20	1.0400117427279765e-19	7.507601055910646e-11	1.4143636825492363e-10	2.6029253100603985e-9
400000	0.004999898327963782	4.327182580345111e-50	1.152527202332529e-65	3.65302907487675e-8	4.986500254408709e-16	1.2746405274950193e-7	-1.889271755688741e-20	1.0400117428795893e-19	7.507601055910646e-11	1.4143636825492375e-10	2.602925310060399e-9
500000	0.004999898327963781	4.327182580345112e-50	1.1525272023325156e-65	3.65302907487675e-8	4.986500254408709e-16	1.2746405274950193e-7	-1.889269902346839e-20	1.0400117428723026e-19	7.507601055910646e-11	1.4143636825492375e-10	2.602925310060399e-9
600000	0.004999898327963781	4.327182580345112e-50	1.1525272023325071e-65	3.65302907487675e-8	4.986500254408709e-16	1.2746405274950193e-7	-1.8892680490049365e-20	1.0400117428677412e-19	7.507601055910647e-11	1.4143636825492375e-10	2.6029253100603993e-9
700000	0.004999898327963781	4.327182580345112e-50	1.152527202332503e-65	3.6530290748767494e-8	4.986500254408709e-16	1.2746405274950193e-7	-1.8892661956630344e-20	1.0400117428655056e-19	7.507601055910647e-11	1.4143636825492375e-10	2.6029253100603993e-9
800000	0.004999898327963781	4.327182580345112e-50	1.1525272023325023e-65	3.6530290748767494e-8	4.986500254408709e-16	1.2746405274950193e-7	-1.8892643423211324e-20	1.0400117428651961e-19	7.507601055910646e-11	1.4143636825492375e-10	2.6029253100603993e-9
900000	0.004999898327963781	4.327182580345112e-50	1.1525272023325044e-65	3.6530290748767494e-8	4.986500254408709e-16	1.2746405274950193e-7	-1.88926248897923e-20	1.0400117428664132e-19	7.507601055910646e-11	1.4143636825492375e-10	2.6029253100603993e-9
1000000	0.004999898327963781	4.327182580345111e-50	1.1525272023325088e-65	3.65302907487675e-8	4.986500254408709e-16	1.2746405274950193e-7	-1.889260635637328e-20	1.0400117428687572e-19	7.507601055910646e-11	1.4143636825492375e-10	2.6029253100603993e-9
1100000	0.004999898327963781	4.327182580345111e-50	1.1525272023325145e-65	3.65302907487675e-8	4.986500254408709e-16	1.2746405274950193e-7	-1.8892587822954258e-20	1.0400117428718282e-19	7.507601055910646e-11	1.4143636825492373e-10	2.602925310060399e-9
1200000	0.004999898327963781	4.32718258034511e-50	1.1525272023325206e-65	3.65302907487675e-8	4.986500254408709e-16	1.2746405274950193e-7	-1.8892569289535235e-20	1.040011742875227e-19	7.507601055910646e-11	1.4143636825492373e-10	2.602925310060399e-9
1300000	0.004999898327963782	4.327182580345109e-50	1.152527202332527e-65	3.65302907487675e-8	4.986500254408709e-16	1.2746405274950193e-7	-1.8892550756116214e-20	1.0400117428785536e-19	7.507601055910644e-11	1.4143636825492373e-10	2.602925310060399e-9
1400000	0.004999898327963782	4.327182580345109e-50	1.1525272023325322e-65	3.65302907487675e-8	4.986500254408709e-16	1.2746405274950193e-7	-1.8892532222697193e-20	1.0400117428814086e-19	7.507601055910644e-11	1.414363682549237e-10	2.602925310060399e-9
1500000	0.004999898327963782	4.327182580345108e-50	1.1525272023325358e-65	3.65302907487675e-8	4.986500254408709e-16	1.2746405274950193e-7	-1.889251368927817e-20	1.0400117428833923e-19	7.507601055910644e-11	1.414363682549237e-10	2.602925310060399e-9
1600000	0.004999898327963782	4.327182580345108e-50	1.152527202332537e-65	3.65302907487675e-8	4.986500254408709e-16	1.2746405274950193e-7	-1.889249515585915e-20	1.0400117428841057e-19	7.507601055910644e-11	1.414363682549237e-10	2.602925310060399e-9
1700000	0.004999898327963782	4.327182580345108e-50	1.152527202332537e-65	3.65302907487675e-8	4.986500254408709e-16	1.2746405274950193e-7	-1.8892476622440128e-20	1.0400117428840988e-19	7.507601055910644e-11	1.414363682549237e-10	2.602925310060399e-9
1800000	0.004999898327963782	4.327182580345108e-50	1.152527202332537e-65	3.65302907487675e-8	4.986500254408709e-16	1.2746405274950193e-7	-1.8892458089021104e-20	1.0400117428840942e-19	7.507601055910644e-11	1.414363682549237e-10	2.602925310060399e-9
1900000	0.004999898327963782	4.327182580345108e-50	1.152527202332537e-65	3.65302907487675e-8	4.986500254408709e-16	1.2746405274950193e-7	-1.8892439555602083e-20	1.0400117428840917e-19	7.507601055910644e-11	1.414363682549237e-10	2.602925310060399e-9
2000000	0.004999898327963782	4.327182580345108e-50	1.152527202332537e-65	3.65302907487675e-8	4.986500254408709e-16	1.2746405274950193e-7	-1.8892421022183063e-20	1.0400117428840907e-19	7.507601055910644e-11	1.414363682549237e-10	2.602925310060399e-9
2100000	0.004999898327963782	4.327182580345107e-50	1.152527202332537e-65	3.65302907487675e-8	4.986500254408709e-16	1.2746405274950193e-7	-1.889240248876404e-20	1.0400117428840912e-19	7.507601055910644e-11	1.414363682549237e-10	2.602925310060399e-9
2200000	0.004999898327963782	4.327182580345107e-50	1.152527202332537e-65	3.65302907487675e-8	4.986500254408709e-16	1.2746405274950193e-7	-1.8892383955345018e-20	1.0400117428840927e-19	7.507601055910644e-11	1.414363682549237e-10	2.602925310060399e-9
2300000	0.004999898327963782	4.327182580345107e-50	1.152527202332537e-65	3.6530290748767494e-8	4.986500254408709e-16	1.2746405274950193e-7	-1.8892365421925997e-20	1.0400117428840949e-19	7.507601055910644e-11	1.414363682549237e-10	2.602925310060399e-9
2400000	0.004999898327963782	4.327182580345107e-50	1.152527202332537e-65	3.6530290748767494e-8	4.986500254408709e-16	1.2746405274950193e-7	-1.8892346888506974e-20	1.0400117428840976e-19	7.507601055910644e-11	1.414363682549237e-10	2.602925310060399e-9
2500000	0.004999898327963782	4.327182580345107e-50	1.1525272023325373e-65	3.6530290748767494e-8	4.986500254408709e-16	1.2746405274950193e-7	-1.8892328355087953e-20	1.0400117428841003e-19	7.507601055910644e-11	1.4143636825492373e-10	2.602925310060399e-9
2600000	0.004999898327963782	4.327182580345107e-50	1.1525272023325373e-65	3.6530290748767494e-8	4.986500254408709e-16	1.2746405274950193e-7	-1.889230982166893e-20	1.0400117428841029e-19	7.507601055910644e-11	1.4143636825492373e-10	2.602925310060399e-9
2700000	0.004999898327963782	4.327182580345107e-50	1.1525272023325373e-65	3.6530290748767494e-8	4.986500254408709e-16	1.2746405274950193e-7	-1.8892291288249908e-20	1.0400117428841048e-19	7.507601055910644e-11	1.4143636825492373e-10	2.602925310060399e-9
2800000	0.004999898327963782	4.327182580345107e-50	1.1525272023325373e-65	3.6530290748767494e-8	4.986500254408709e-16	1.2746405274950193e-7	-1.8892272754830888e-20	1.0400117428841059e-19	7.507601055910644e-11	1.4143636825492373e-10	2.602925310060399e-9
2900000	0.004999898327963782	4.327182580345107e-50	1.1525272023325373e-65	3.6530290748767494e-8	4.986500254408709e-16	1.2746405274950193e-7	-1.8892254221411864e-20	1.040011742884106e-19	7.507601055910644e-11	1.4143636825492373e-10	2.602925310060399e-9
3000000	0.004999898327963782	4.327182580345107e-50	1.1525272023325373e-65	3.6530290748767494e-8	4.986500254408709e-16	1.2746405274950193e-7	-1.8892235687992843e-20	1.040011742884106e-19	7.507601055910644e-11	1.4143636825492373e-10	2.602925310060399e-9
3100000	0.004999898327963782	4.327182580345107e-50	1.1525272023325373e-65	3.6530290748767494e-8	4.986500254408709e-16	1.2746405274950193e-7	-1.8892217154573822e-20	1.040011742884106e-19	7.507601055910644e-11	1.4143636825492373e-10	2.602925310060399e-9
3200000	0.004999898327963782	4.327182580345107e-50	1.1525272023325373e-65	3.6530290748767494e-8	4.986500254408709e-16	1.2746405274950193e-7	-1.88921986211548e-20	1.040011742884106e-19	7.507601055910644e-11	1.4143636825492373e-10	2.602925310060399e-9
3300000	0.004999898327963782	4.327182580345107e-50	1.1525272023325373e-65	3.6530290748767494e-8	4.986500254408709e-16	1.2746405274950193e-7	-1.8892180087735778e-20	1.040011742884106e-19	7.507601055910644e-11	1.4143636825492373e-10	2.602925310060399e-9
3400000	0.004999898327963782	4.327182580345107e-50	1.1525272023325373e-65	3.6530290748767494e-8	4.986500254408709e-16	1.2746405274950193e-7	-1.8892161554316757e-20	1.040011742884106e-19	7.507601055910644e-11	1.4143636825492373e-10	2.602925310060399e-9
3500000	0.004999898327963782	4.327182580345107e-50	1.1525272023325373e-65	3.6530290748767494e-8	4.986500254408709e-16	1.2746405274950193e-7	-1.8892143020897733e-20	1.040011742884106e-19	7.507601055910644e-11	1.4143636825492373e-10	2.602925310060399e-9
3600000	0.004999898327963782	4.327182580345107e-50	1.1525272023325373e-65	3.6530290748767494e-8	4.986500254408709e-16	1.2746405274950193e-7	-1.8892124487478712e-20	1.040011742884106e-19	7.507601055910644e-11	1.4143636825492373e-10	2.602925310060399e-9
3700000	0.004999898327963782	4.327182580345106e-50	1.1525272023325375e-65	3.6530290748767494e-8	4.986500254408709e-16	1.2746405274950193e-7	-1.8892105954059692e-20	1.040011742884106e-19	7.507601055910644e-11	1.4143636825492373e-10	2.602925310060399e-9
3800000	0.004999898327963782	4.327182580345106e-50	1.1525272023325375e-65	3.6530290748767494e-8	4.986500254408709e-16	1.2746405274950193e-7	-1.8892087420640668e-20	1.040011742884106e-19	7.507601055910644e-11	1.4143636825492373e-10	2.602925310060399e-9
3900000	0.004999898327963782	4.327182580345106e-50	1.1525272023325375e-65	3.6530290748767494e-8	4.986500254408709e-16	1.2746405274950193e-7	-1.8892068887221647e-20	1.040011742884106e-19	7.507601055910644e-11	1.4143636825492373e-10	2.602925310060399e-9
4000000	0.004999898327963782	4.327182580345106e-50	1.1525272023325375e-65	3.6530290748767494e-8	4.986500254408709e-16	1.2746405274950193e-7	-1.8892050353802626e-20	1.040011742884106e-19	7.507601055910644e-11	1.4143636825492373e-10	2.602925310060399e-9
4100000	0.004999898327963782	4.327182580345106e-50	1.1525272023325375e-65	3.6530290748767494e-8	4.986500254408709e-16	1.2746405274950193e-7	-1.8892031820383603e-20	1.040011742884106e-19	7.507601055910644e-11	1.4143636825492373e-10	2.602925310060399e-9
4200000	0.004999898327963782	4.327182580345106e-50	1.1525272023325375e-65	3.6530290748767494e-8	4.986500254408709e-16	1.2746405274950193e-7	-1.8892013286964582e-20	1.040011742884106e-19	7.507601055910644e-11	1.4143636825492373e-10	2.602925310060399e-9
4300000	0.004999898327963782	4.327182580345106e-50	1.1525272023325375e-65	3.6530290748767494e-8	4.986500254408709e-16	1.2746405274950193e-7	-1.889199475354556e-20	1.040011742884106e-19	7.507601055910644e-11	1.4143636825492373e-10	2.602925310060399e-9
4400000	0.004999898327963782	4.327182580345106e-50	1.1525272023325375e-65	3.6530290748767494e-8	4.986500254408709e-16	1.2746405274950193e-7	-1.8891976220126537e-20	1.0400117428841059e-19	7.507601055910644e-11	1.4143636825492373e-10	2.602925310060399e-9
4500000	0.004999898327963782	4.327182580345106e-50	1.1525272023325375e-65	3.6530290748767494e-8	4.986500254408709e-16	1.2746405274950193e-7	-1.8891957686707517e-20	1.0400117428841059e-19	7.507601055910644e-11	1.4143636825492373e-10	2.602925310060399e-9
4600000	0.004999898327963782	4.327182580345106e-50	1.1525272023325375e-65	3.6530290748767494e-8	4.986500254408709e-16	1.2746405274950193e-7	-1.8891939153288496e-20	1.0400117428841059e-19	7.507601055910644e-11	1.4143636825492373e-10	2.602925310060399e-9
4700000	0.004999898327963782	4.327182580345106e-50	1.1525272023325375e-65	3.6530290748767494e-8	4.986500254408709e-16	1.2746405274950193e-7	-1.8891920619869472e-20	1.0400117428841059e-19	7.507601055910644e-11	1.4143636825492373e-10	2.602925310060399e-9
4800000	0.004999898327963782	4.327182580345106e-50	1.1525272023325375e-65	3.6530290748767494e-8	4.986500254408709e-16	1.2746405274950193e-7	-1.889190208645045e-20	1.0400117428841059e-19	7.507601055910644e-11	1.4143636825492373e-10	2.602925310060399e-9
4900000	0.004999898327963782	4.327182580345106e-50	1.1525272023325375e-65	3.6530290748767494e-8	4.986500254408709e-16	1.2746405274950193e-7	-1.889188355303143e-20	1.0400117428841059e-19	7.507601055910644e-11	1.4143636825492373e-10	2.602925310060399e-9
5000000	0.004999898327963782	4.327182580345106e-50	1.1525272023325375e-65	3.6530290748767494e-8	4.986500254408709e-16	1.2746405274950193e-7	-1.8891865019612407e-20	1.0400117428841059e-19	7.507601055910644e-11	1.4143636825492373e-10	2.602925310060399e-9
5100000	0.004999898327963782	4.327182580345106e-50	1.1525272023325375e-65	3.6530290748767494e-8	4.986500254408709e-16	1.2746405274950193e-7	-1.8891846486193386e-20	1.0400117428841059e-19	7.507601055910644e-11	1.4143636825492373e-10	2.602925310060399e-9
5200000	0.004999898327963782	4.327182580345106e-50	1.1525272023325375e-65	3.6530290748767494e-8	4.986500254408709e-16	1.2746405274950193e-7	-1.8891827952774365e-20	1.0400117428841059e-19	7.507601055910644e-11	1.4143636825492373e-10	2.602925310060399e-9
5300000	0.004999898327963782	4.327182580345106e-50	1.1525272023325375e-65	3.6530290748767494e-8	4.986500254408709e-16	1.2746405274950193e-7	-1.8891809419355342e-20	1.0400117428841059e-19	7.507601055910644e-11	1.4143636825492373e-10	2.602925310060399e-9
5400000	0.004999898327963782	4.327182580345106e-50	1.1525272023325375e-65	3.6530290748767494e-8	4.986500254408709e-16	1.2746405274950193e-7	-1.889179088593632e-20	1.0400117428841059e-19	7.507601055910644e-11	1.4143636825492373e-10	2.602925310060399e-9
5500000	0.004999898327963782	4.327182580345106e-50	1.1525272023325375e-65	3.6530290748767494e-8	4.986500254408709e-16	1.2746405274950193e-7	-1.88917723525173e-20	1.0400117428841059e-19	7.507601055910644e-11	1.4143636825492373e-10	2.602925310060399e-9
5600000	0.004999898327963782	4.327182580345106e-50	1.1525272023325375e-65	3.6530290748767494e-8	4.986500254408709e-16	1.2746405274950193e-7	-1.8891753819098276e-20	1.0400117428841059e-19	7.507601055910644e-11	1.4143636825492373e-10	2.602925310060399e-9
5700000	0.004999898327963782	4.327182580345106e-50	1.1525272023325375e-65	3.6530290748767494e-8	4.986500254408709e-16	1.2746405274950193e-7	-1.8891735285679256e-20	1.0400117428841059e-19	7.507601055910644e-11	1.4143636825492373e-10	2.602925310060399e-9
5800000	0.004999898327963782	4.327182580345106e-50	1.1525272023325375e-65	3.6530290748767494e-8	4.986500254408709e-16	1.2746405274950193e-7	-1.8891716752260235e-20	1.0400117428841059e-19	7.507601055910644e-11	1.4143636825492373e-10	2.602925310060399e-9
5900000	0.004999898327963782	4.327182580345106e-50	1.1525272023325375e-65	3.6530290748767494e-8	4.986500254408709e-16	1.2746405274950193e-7	-1.889169821884121e-20	1.0400117428841059e-19	7.507601055910644e-11	1.4143636825492373e-10	2.602925310060399e-9
6000000	0.004999898327963782	4.327182580345106e-50	1.1525272023325375e-65	3.6530290748767494e-8	4.986500254408709e-16	1.2746405274950193e-7	-1.889167968542219e-20	1.0400117428841059e-19	7.507601055910644e-11	1.4143636825492373e-10	2.602925310060399e-9
6100000	0.004999898327963782	4.327182580345106e-50	1.1525272023325375e-65	3.6530290748767494e-8	4.986500254408709e-16	1.2746405274950193e-7	-1.889166115200317e-20	1.0400117428841059e-19	7.507601055910646e-11	1.4143636825492373e-10	2.602925310060399e-9
6200000	0.004999898327963782	4.327182580345106e-50	1.1525272023325375e-65	3.6530290748767494e-8	4.986500254408709e-16	1.2746405274950193e-7	-1.8891642618584146e-20	1.0400117428841059e-19	7.507601055910646e-11	1.4143636825492373e-10	2.602925310060399e-9
6300000	0.004999898327963782	4.327182580345106e-50	1.1525272023325375e-65	3.6530290748767494e-8	4.986500254408709e-16	1.2746405274950193e-7	-1.8891624085165125e-20	1.0400117428841059e-19	7.507601055910646e-11	1.4143636825492373e-10	2.602925310060399e-9
6400000	0.004999898327963782	4.327182580345106e-50	1.1525272023325375e-65	3.6530290748767494e-8	4.986500254408709e-16	1.2746405274950193e-7	-1.8891605551746104e-20	1.0400117428841059e-19	7.507601055910646e-11	1.4143636825492373e-10	2.602925310060399e-9
6500000	0.004999898327963782	4.327182580345106e-50	1.1525272023325375e-65	3.6530290748767494e-8	4.986500254408709e-16	1.2746405274950193e-7	-1.889158701832708e-20	1.0400117428841059e-19	7.507601055910646e-11	1.4143636825492373e-10	2.602925310060399e-9
6600000	0.004999898327963782	4.327182580345107e-50	1.1525272023325375e-65	3.6530290748767494e-8	4.986500254408709e-16	1.2746405274950193e-7	-1.889156848490806e-20	1.0400117428841059e-19	7.507601055910646e-11	1.4143636825492373e-10	2.602925310060399e-9
6700000	0.004999898327963782	4.327182580345107e-50	1.1525272023325375e-65	3.6530290748767494e-8	4.986500254408709e-16	1.2746405274950193e-7	-1.889154995148904e-20	1.0400117428841059e-19	7.507601055910646e-11	1.4143636825492373e-10	2.602925310060399e-9
6800000	0.004999898327963782	4.327182580345107e-50	1.1525272023325375e-65	3.6530290748767494e-8	4.986500254408709e-16	1.2746405274950193e-7	-1.8891531418070015e-20	1.0400117428841059e-19	7.507601055910646e-11	1.4143636825492373e-10	2.602925310060399e-9
6900000	0.004999898327963782	4.327182580345107e-50	1.1525272023325375e-65	3.6530290748767494e-8	4.986500254408709e-16	1.2746405274950193e-7	-1.8891512884650994e-20	1.0400117428841059e-19	7.507601055910646e-11	1.4143636825492373e-10	2.602925310060399e-9
7000000	0.004999898327963782	4.327182580345107e-50	1.1525272023325375e-65	3.6530290748767494e-8	4.986500254408709e-16	1.2746405274950193e-7	-1.889149435123197e-20	1.0400117428841059e-19	7.507601055910646e-11	1.4143636825492373e-10	2.602925310060399e-9
7100000	0.004999898327963782	4.327182580345107e-50	1.1525272023325375e-65	3.6530290748767494e-8	4.986500254408709e-16	1.2746405274950193e-7	-1.889147581781295e-20	1.0400117428841059e-19	7.507601055910646e-11	1.4143636825492373e-10	2.602925310060399e-9
7200000	0.004999898327963782	4.327182580345107e-50	1.1525272023325375e-65	3.6530290748767494e-8	4.986500254408709e-16	1.2746405274950193e-7	-1.889145728439393e-20	1.0400117428841059e-19	7.507601055910646e-11	1.4143636825492373e-10	2.602925310060399e-9
7300000	0.004999898327963782	4.327182580345107e-50	1.1525272023325375e-65	3.6530290748767494e-8	4.986500254408709e-16	1.2746405274950193e-7	-1.8891438750974905e-20	1.0400117428841059e-19	7.507601055910646e-11	1.4143636825492373e-10	2.602925310060399e-9
7400000	0.004999898327963782	4.327182580345107e-50	1.1525272023325375e-65	3.6530290748767494e-8	4.986500254408709e-16	1.2746405274950193e-7	-1.8891420217555885e-20	1.0400117428841059e-19	7.507601055910646e-11	1.4143636825492373e-10	2.602925310060399e-9
7500000	0.004999898327963782	4.327182580345107e-50	1.1525272023325375e-65	3.6530290748767494e-8	4.986500254408709e-16	1.2746405274950193e-7	-1.8891401684136864e-20	1.0400117428841059e-19	7.507601055910646e-11	1.4143636825492373e-10	2.602925310060399e-9
7600000	0.004999898327963782	4.327182580345107e-50	1.1525272023325375e-65	3.6530290748767494e-8	4.986500254408709e-16	1.2746405274950193e-7	-1.889138315071784e-20	1.0400117428841059e-19	7.507601055910646e-11	1.4143636825492373e-10	2.602925310060399e-9
7700000	0.004999898327963782	4.327182580345107e-50	1.1525272023325375e-65	3.6530290748767494e-8	4.986500254408709e-16	1.2746405274950193e-7	-1.889136461729882e-20	1.0400117428841059e-19	7.507601055910646e-11	1.4143636825492373e-10	2.602925310060399e-9
7800000	0.004999898327963782	4.327182580345107e-50	1.1525272023325375e-65	3.6530290748767494e-8	4.986500254408709e-16	1.2746405274950193e-7	-1.88913460838798e-20	1.0400117428841059e-19	7.507601055910646e-11	1.4143636825492373e-10	2.602925310060399e-9
7900000	0.004999898327963783	4.327182580345107e-50	1.1525272023325375e-65	3.6530290748767494e-8	4.986500254408709e-16	1.2746405274950193e-7	-1.8891327550460775e-20	1.0400117428841059e-19	7.507601055910646e-11	1.4143636825492373e-10	2.602925310060399e-9
8000000	0.004999898327963783	4.327182580345107e-50	1.1525272023325375e-65	3.6530290748767494e-8	4.986500254408709e-16	1.2746405274950193e-7	-1.8891309017041754e-20	1.0400117428841059e-19	7.507601055910646e-11	1.4143636825492373e-10	2.602925310060399e-9
8100000	0.004999898327963783	4.327182580345107e-50	1.1525272023325375e-65	3.6530290748767494e-8	4.986500254408709e-16	1.2746405274950193e-7	-1.8891290483622733e-20	1.0400117428841059e-19	7.507601055910646e-11	1.4143636825492373e-10	2.602925310060399e-9
8200000	0.004999898327963783	4.327182580345107e-50	1.1525272023325375e-65	3.6530290748767494e-8	4.986500254408709e-16	1.2746405274950193e-7	-1.889127195020371e-20	1.0400117428841059e-19	7.507601055910646e-11	1.4143636825492373e-10	2.602925310060399e-9
8300000	0.004999898327963783	4.327182580345107e-50	1.1525272023325375e-65	3.6530290748767494e-8	4.986500254408709e-16	1.2746405274950193e-7	-1.889125341678469e-20	1.0400117428841059e-19	7.507601055910646e-11	1.4143636825492373e-10	2.602925310060399e-9
8400000	0.004999898327963783	4.327182580345107e-50	1.1525272023325375e-65	3.6530290748767494e-8	4.986500254408709e-16	1.2746405274950193e-7	-1.8891234883365668e-20	1.0400117428841059e-19	7.507601055910646e-11	1.4143636825492373e-10	2.602925310060399e-9
8500000	0.004999898327963783	4.327182580345108e-50	1.1525272023325375e-65	3.6530290748767494e-8	4.986500254408709e-16	1.2746405274950193e-7	-1.8891216349946644e-20	1.0400117428841059e-19	7.507601055910646e-11	1.4143636825492373e-10	2.602925310060399e-9
8600000	0.004999898327963783	4.327182580345108e-50	1.1525272023325375e-65	3.6530290748767494e-8	4.986500254408709e-16	1.2746405274950193e-7	-1.8891197816527624e-20	1.0400117428841059e-19	7.507601055910646e-11	1.4143636825492373e-10	2.602925310060399e-9
8700000	0.004999898327963783	4.327182580345108e-50	1.1525272023325375e-65	3.6530290748767494e-8	4.986500254408709e-16	1.2746405274950193e-7	-1.8891179283108603e-20	1.0400117428841059e-19	7.507601055910646e-11	1.4143636825492373e-10	2.602925310060399e-9
8800000	0.004999898327963783	4.327182580345108e-50	1.1525272023325375e-65	3.6530290748767494e-8	4.986500254408709e-16	1.2746405274950193e-7	-1.889116074968958e-20	1.0400117428841059e-19	7.507601055910646e-11	1.4143636825492373e-10	2.602925310060399e-9
8900000	0.004999898327963783	4.327182580345108e-50	1.1525272023325375e-65	3.6530290748767494e-8	4.986500254408709e-16	1.2746405274950193e-7	-1.8891142216270558e-20	1.0400117428841059e-19	7.507601055910646e-11	1.4143636825492373e-10	2.602925310060399e-9
9000000	0.004999898327963783	4.327182580345108e-50	1.1525272023325375e-65	3.6530290748767494e-8	4.986500254408709e-16	1.2746405274950193e-7	-1.8891123682851538e-20	1.0400117428841059e-19	7.507601055910646e-11	1.4143636825492373e-10	2.602925310060399e-9
9100000	0.004999898327963783	4.327182580345108e-50	1.1525272023325375e-65	3.6530290748767494e-8	4.986500254408709e-16	1.2746405274950193e-7	-1.8891105149432514e-20	1.0400117428841059e-19	7.507601055910646e-11	1.4143636825492373e-10	2.602925310060399e-9
9200000	0.004999898327963783	4.327182580345108e-50	1.1525272023325375e-65	3.6530290748767494e-8	4.986500254408709e-16	1.2746405274950193e-7	-1.8891086616013493e-20	1.0400117428841059e-19	7.507601055910646e-11	1.4143636825492373e-10	2.602925310060399e-9
9300000	0.004999898327963783	4.327182580345108e-50	1.1525272023325375e-65	3.6530290748767494e-8	4.986500254408709e-16	1.2746405274950193e-7	-1.8891068082594472e-20	1.0400117428841059e-19	7.507601055910646e-11	1.4143636825492373e-10	2.602925310060399e-9
9400000	0.004999898327963783	4.327182580345108e-50	1.1525272023325375e-65	3.6530290748767494e-8	4.986500254408709e-16	1.2746405274950193e-7	-1.889104954917545e-20	1.0400117428841059e-19	7.507601055910646e-11	1.4143636825492373e-10	2.602925310060399e-9
9500000	0.004999898327963783	4.327182580345108e-50	1.1525272023325375e-65	3.6530290748767494e-8	4.986500254408709e-16	1.2746405274950193e-7	-1.8891031015756428e-20	1.0400117428841059e-19	7.507601055910646e-11	1.4143636825492373e-10	2.602925310060399e-9
9600000	0.004999898327963783	4.327182580345108e-50	1.1525272023325375e-65	3.6530290748767494e-8	4.986500254408709e-16	1.2746405274950193e-7	-1.8891012482337407e-20	1.0400117428841059e-19	7.507601055910646e-11	1.4143636825492373e-10	2.602925310060399e-9
9700000	0.004999898327963783	4.327182580345108e-50	1.1525272023325375e-65	3.6530290748767494e-8	4.986500254408709e-16	1.2746405274950193e-7	-1.8890993948918383e-20	1.0400117428841059e-19	7.507601055910646e-11	1.4143636825492373e-10	2.602925310060399e-9
9800000	0.004999898327963783	4.327182580345108e-50	1.1525272023325375e-65	3.6530290748767494e-8	4.986500254408709e-16	1.2746405274950193e-7	-1.8890975415499363e-20	1.0400117428841059e-19	7.507601055910646e-11	1.4143636825492373e-10	2.602925310060399e-9
9900000	0.004999898327963783	4.327182580345108e-50	1.1525272023325375e-65	3.6530290748767494e-8	4.986500254408709e-16	1.2746405274950193e-7	-1.8890956882080342e-20	1.0400117428841059e-19	7.507601055910646e-11	1.4143636825492373e-10	2.602925310060399e-9
10000000	0.004999898327963783	4.327182580345109e-50	1.1525272023325375e-65	3.6530290748767494e-8	4.986500254408709e-16	1.2746405274950193e-7	-1.8890938348661318e-20	1.0400117428841059e-19	7.507601055910646e-11	1.4143636825492373e-10	2.602925310060399e-9
10100000	0.004999898327963783	4.327182580345109e-50	1.1525272023325375e-65	3.6530290748767494e-8	4.986500254408709e-16	1.2746405274950193e-7	-1.8890919815242297e-20	1.0400117428841059e-19	7.507601055910646e-11	1.4143636825492373e-10	2.602925310060399e-9
10200000	0.004999898327963783	4.327182580345109e-50	1.1525272023325375e-65	3.6530290748767494e-8	4.986500254408709e-16	1.2746405274950193e-7	-1.8890901281823276e-20	1.0400117428841059e-19	7.507601055910646e-11	1.414363682549237e-10	2.602925310060399e-9
10300000	0.004999898327963783	4.327182580345109e-50	1.1525272023325375e-65	3.65302907487675e-8	4.986500254408709e-16	1.2746405274950193e-7	-1.8890882748404253e-20	1.0400117428841059e-19	7.507601055910646e-11	1.414363682549237e-10	2.602925310060399e-9
10400000	0.004999898327963783	4.327182580345109e-50	1.1525272023325375e-65	3.65302907487675e-8	4.986500254408709e-16	1.2746405274950193e-7	-1.8890864214985232e-20	1.0400117428841059e-19	7.507601055910646e-11	1.414363682549237e-10	2.602925310060399e-9
10500000	0.004999898327963783	4.327182580345109e-50	1.1525272023325375e-65	3.65302907487675e-8	4.986500254408709e-16	1.2746405274950193e-7	-1.889084568156621e-20	1.0400117428841059e-19	7.507601055910646e-11	1.414363682549237e-10	2.602925310060399e-9
10600000	0.004999898327963783	4.327182580345109e-50	1.1525272023325375e-65	3.65302907487675e-8	4.986500254408709e-16	1.2746405274950193e-7	-1.8890827148147187e-20	1.0400117428841059e-19	7.507601055910646e-11	1.414363682549237e-10	2.602925310060399e-9
10700000	0.004999898327963783	4.327182580345109e-50	1.1525272023325375e-65	3.65302907487675e-8	4.986500254408709e-16	1.2746405274950193e-7	-1.8890808614728167e-20	1.0400117428841059e-19	7.507601055910646e-11	1.414363682549237e-10	2.602925310060399e-9
10800000	0.004999898327963783	4.327182580345109e-50	1.1525272023325375e-65	3.65302907487675e-8	4.986500254408709e-16	1.2746405274950193e-7	-1.8890790081309146e-20	1.0400117428841059e-19	7.507601055910646e-11	1.414363682549237e-10	2.602925310060399e-9
10900000	0.004999898327963783	4.327182580345109e-50	1.1525272023325375e-65	3.65302907487675e-8	4.986500254408709e-16	1.2746405274950193e-7	-1.8890771547890122e-20	1.0400117428841059e-19	7.507601055910646e-11	1.414363682549237e-10	2.602925310060399e-9
11000000	0.004999898327963783	4.327182580345109e-50	1.1525272023325375e-65	3.65302907487675e-8	4.986500254408709e-16	1.2746405274950193e-7	-1.88907530144711e-20	1.0400117428841059e-19	7.507601055910646e-11	1.414363682549237e-10	2.602925310060399e-9
11100000	0.004999898327963783	4.327182580345109e-50	1.1525272023325375e-65	3.65302907487675e-8	4.986500254408709e-16	1.2746405274950193e-7	-1.889073448105208e-20	1.0400117428841059e-19	7.507601055910646e-11	1.414363682549237e-10	2.602925310060399e-9
11200000	0.004999898327963783	4.327182580345109e-50	1.1525272023325375e-65	3.65302907487675e-8	4.986500254408709e-16	1.2746405274950193e-7	-1.8890715947633057e-20	1.0400117428841059e-19	7.507601055910646e-11	1.414363682549237e-10	2.602925310060399e-9
11300000	0.004999898327963783	4.327182580345109e-50	1.1525272023325375e-65	3.65302907487675e-8	4.986500254408709e-16	1.2746405274950193e-7	-1.8890697414214036e-20	1.0400117428841059e-19	7.507601055910646e-11	1.414363682549237e-10	2.602925310060399e-9
11400000	0.004999898327963783	4.327182580345109e-50	1.1525272023325375e-65	3.65302907487675e-8	4.986500254408709e-16	1.2746405274950193e-7	-1.8890678880795015e-20	1.0400117428841059e-19	7.507601055910646e-11	1.414363682549237e-10	2.602925310060399e-9
11500000	0.004999898327963783	4.327182580345109e-50	1.1525272023325375e-65	3.65302907487675e-8	4.986500254408709e-16	1.2746405274950193e-7	-1.8890660347375992e-20	1.0400117428841059e-19	7.507601055910646e-11	1.414363682549237e-10	2.602925310060399e-9
11600000	0.004999898327963783	4.327182580345109e-50	1.1525272023325375e-65	3.65302907487675e-8	4.986500254408709e-16	1.2746405274950193e-7	-1.889064181395697e-20	1.0400117428841059e-19	7.507601055910646e-11	1.414363682549237e-10	2.602925310060399e-9
11700000	0.004999898327963783	4.32718258034511e-50	1.1525272023325375e-65	3.65302907487675e-8	4.986500254408709e-16	1.2746405274950193e-7	-1.889062328053795e-20	1.0400117428841059e-19	7.507601055910646e-11	1.414363682549237e-10	2.602925310060399e-9
11800000	0.004999898327963783	4.32718258034511e-50	1.1525272023325375e-65	3.65302907487675e-8	4.986500254408709e-16	1.2746405274950193e-7	-1.8890604747118926e-20	1.0400117428841059e-19	7.507601055910646e-11	1.414363682549237e-10	2.602925310060399e-9
11900000	0.004999898327963783	4.32718258034511e-50	1.1525272023325375e-65	3.65302907487675e-8	4.986500254408709e-16	1.2746405274950193e-7	-1.8890586213699906e-20	1.0400117428841059e-19	7.507601055910646e-11	1.414363682549237e-10	2.602925310060399e-9
12000000	0.004999898327963783	4.32718258034511e-50	1.1525272023325375e-65	3.65302907487675e-8	4.986500254408709e-16	1.2746405274950193e-7	-1.8890567680280885e-20	1.0400117428841059e-19	7.507601055910646e-11	1.414363682549237e-10	2.602925310060399e-9
12100000	0.004999898327963783	4.32718258034511e-50	1.1525272023325375e-65	3.65302907487675e-8	4.986500254408709e-16	1.2746405274950193e-7	-1.889054914686186e-20	1.0400117428841059e-19	7.507601055910646e-11	1.414363682549237e-10	2.602925310060399e-9
12200000	0.004999898327963783	4.32718258034511e-50	1.1525272023325375e-65	3.65302907487675e-8	4.986500254408709e-16	1.2746405274950193e-7	-1.889053061344284e-20	1.0400117428841059e-19	7.507601055910646e-11	1.414363682549237e-10	2.602925310060399e-9
12300000	0.004999898327963783	4.32718258034511e-50	1.1525272023325375e-65	3.65302907487675e-8	4.986500254408709e-16	1.2746405274950193e-7	-1.8890512080023817e-20	1.0400117428841059e-19	7.507601055910646e-11	1.414363682549237e-10	2.602925310060399e-9
12400000	0.004999898327963783	4.32718258034511e-50	1.1525272023325375e-65	3.65302907487675e-8	4.986500254408709e-16	1.2746405274950193e-7	-1.8890493546604796e-20	1.0400117428841059e-19	7.507601055910646e-11	1.414363682549237e-10	2.602925310060399e-9
12500000	0.004999898327963783	4.32718258034511e-50	1.1525272023325375e-65	3.65302907487675e-8	4.986500254408709e-16	1.2746405274950193e-7	-1.8890475013185775e-20	1.0400117428841059e-19	7.507601055910646e-11	1.414363682549237e-10	2.602925310060399e-9
12600000	0.004999898327963783	4.32718258034511e-50	1.1525272023325375e-65	3.65302907487675e-8	4.986500254408709e-16	1.2746405274950193e-7	-1.889045647976675e-20	1.0400117428841059e-19	7.507601055910646e-11	1.414363682549237e-10	2.602925310060399e-9
12700000	0.004999898327963783	4.32718258034511e-50	1.1525272023325375e-65	3.65302907487675e-8	4.986500254408709e-16	1.2746405274950193e-7	-1.889043794634773e-20	1.0400117428841059e-19	7.507601055910646e-11	1.414363682549237e-10	2.602925310060399e-9
12800000	0.004999898327963783	4.32718258034511e-50	1.1525272023325375e-65	3.65302907487675e-8	4.986500254408709e-16	1.2746405274950193e-7	-1.889041941292871e-20	1.0400117428841059e-19	7.507601055910646e-11	1.414363682549237e-10	2.602925310060399e-9
12900000	0.004999898327963783	4.32718258034511e-50	1.1525272023325375e-65	3.65302907487675e-8	4.986500254408709e-16	1.2746405274950193e-7	-1.8890400879509686e-20	1.0400117428841059e-19	7.507601055910646e-11	1.414363682549237e-10	2.602925310060399e-9
13000000	0.004999898327963783	4.32718258034511e-50	1.1525272023325375e-65	3.65302907487675e-8	4.986500254408709e-16	1.2746405274950193e-7	-1.8890382346090665e-20	1.0400117428841059e-19	7.507601055910646e-11	1.414363682549237e-10	2.602925310060399e-9
13100000	0.004999898327963783	4.32718258034511e-50	1.1525272023325375e-65	3.65302907487675e-8	4.986500254408709e-16	1.2746405274950193e-7	-1.8890363812671644e-20	1.0400117428841059e-19	7.507601055910646e-11	1.414363682549237e-10	2.602925310060399e-9
13200000	0.004999898327963783	4.32718258034511e-50	1.1525272023325375e-65	3.65302907487675e-8	4.986500254408709e-16	1.2746405274950193e-7	-1.889034527925262e-20	1.0400117428841059e-19	7.507601055910646e-11	1.414363682549237e-10	2.602925310060399e-9
13300000	0.004999898327963783	4.32718258034511e-50	1.1525272023325375e-65	3.65302907487675e-8	4.986500254408709e-16	1.2746405274950193e-7	-1.88903267458336e-20	1.0400117428841059e-19	7.507601055910646e-11	1.414363682549237e-10	2.602925310060399e-9
13400000	0.004999898327963783	4.32718258034511e-50	1.1525272023325375e-65	3.65302907487675e-8	4.986500254408709e-16	1.2746405274950193e-7	-1.889030821241458e-20	1.0400117428841059e-19	7.507601055910646e-11	1.414363682549237e-10	2.602925310060399e-9
13500000	0.004999898327963783	4.32718258034511e-50	1.1525272023325375e-65	3.65302907487675e-8	4.986500254408709e-16	1.2746405274950193e-7	-1.8890289678995555e-20	1.0400117428841059e-19	7.507601055910646e-11	1.414363682549237e-10	2.602925310060399e-9
13600000	0.004999898327963783	4.32718258034511e-50	1.1525272023325375e-65	3.65302907487675e-8	4.986500254408709e-16	1.2746405274950193e-7	-1.8890271145576535e-20	1.0400117428841059e-19	7.507601055910646e-11	1.414363682549237e-10	2.602925310060399e-9
13700000	0.004999898327963783	4.32718258034511e-50	1.1525272023325375e-65	3.65302907487675e-8	4.986500254408709e-16	1.2746405274950193e-7	-1.8890252612157514e-20	1.0400117428841059e-19	7.507601055910646e-11	1.414363682549237e-10	2.602925310060399e-9
13800000	0.004999898327963783	4.32718258034511e-50	1.1525272023325375e-65	3.65302907487675e-8	4.986500254408709e-16	1.2746405274950193e-7	-1.889023407873849e-20	1.0400117428841059e-19	7.507601055910646e-11	1.414363682549237e-10	2.602925310060399e-9
13900000	0.004999898327963783	4.32718258034511e-50	1.1525272023325375e-65	3.65302907487675e-8	4.986500254408709e-16	1.2746405274950193e-7	-1.889021554531947e-20	1.0400117428841059e-19	7.507601055910646e-11	1.414363682549237e-10	2.602925310060399e-9
14000000	0.004999898327963783	4.32718258034511e-50	1.1525272023325375e-65	3.65302907487675e-8	4.986500254408709e-16	1.2746405274950193e-7	-1.889019701190045e-20	1.0400117428841059e-19	7.507601055910646e-11	1.414363682549237e-10	2.602925310060399e-9
14100000	0.004999898327963783	4.32718258034511e-50	1.1525272023325375e-65	3.65302907487675e-8	4.986500254408709e-16	1.2746405274950193e-7	-1.8890178478481425e-20	1.0400117428841059e-19	7.507601055910646e-11	1.414363682549237e-10	2.602925310060399e-9
14200000	0.004999898327963783	4.32718258034511e-50	1.1525272023325375e-65	3.65302907487675e-8	4.986500254408709e-16	1.2746405274950193e-7	-1.8890159945062404e-20	1.0400117428841059e-19	7.507601055910646e-11	1.414363682549237e-10	2.602925310060399e-9
14300000	0.004999898327963783	4.32718258034511e-50	1.1525272023325375e-65	3.65302907487675e-8	4.986500254408709e-16	1.2746405274950193e-7	-1.8890141411643383e-20	1.0400117428841059e-19	7.507601055910646e-11	1.414363682549237e-10	2.602925310060399e-9
14400000	0.004999898327963783	4.32718258034511e-50	1.1525272023325375e-65	3.65302907487675e-8	4.986500254408709e-16	1.2746405274950193e-7	-1.889012287822436e-20	1.0400117428841059e-19	7.507601055910646e-11	1.414363682549237e-10	2.602925310060399e-9
14500000	0.004999898327963783	4.32718258034511e-50	1.1525272023325375e-65	3.65302907487675e-8	4.986500254408709e-16	1.2746405274950193e-7	-1.889010434480534e-20	1.0400117428841059e-19	7.507601055910646e-11	1.414363682549237e-10	2.602925310060399e-9
14600000	0.004999898327963783	4.32718258034511e-50	1.1525272023325375e-65	3.65302907487675e-8	4.986500254408709e-16	1.2746405274950193e-7	-1.8890085811386318e-20	1.0400117428841059e-19	7.507601055910646e-11	1.414363682549237e-10	2.602925310060399e-9
14700000	0.004999898327963783	4.32718258034511e-50	1.1525272023325375e-65	3.65302907487675e-8	4.986500254408709e-16	1.2746405274950193e-7	-1.8890067277967294e-20	1.0400117428841059e-19	7.507601055910646e-11	1.414363682549237e-10	2.602925310060399e-9
14800000	0.004999898327963783	4.32718258034511e-50	1.1525272023325375e-65	3.65302907487675e-8	4.986500254408709e-16	1.2746405274950193e-7	-1.8890048744548274e-20	1.0400117428841059e-19	7.507601055910646e-11	1.414363682549237e-10	2.602925310060399e-9
14900000	0.004999898327963783	4.32718258034511e-50	1.1525272023325375e-65	3.65302907487675e-8	4.986500254408709e-16	1.2746405274950193e-7	-1.8890030211129253e-20	1.0400117428841059e-19	7.507601055910646e-11	1.414363682549237e-10	2.602925310060399e-9
15000000	0.004999898327963783	4.32718258034511e-50	1.1525272023325375e-65	3.65302907487675e-8	4.986500254408709e-16	1.2746405274950193e-7	-1.889001167771023e-20	1.0400117428841059e-19	7.507601055910646e-11	1.414363682549237e-10	2.602925310060399e-9
15100000	0.004999898327963783	4.32718258034511e-50	1.1525272023325375e-65	3.65302907487675e-8	4.986500254408709e-16	1.2746405274950193e-7	-1.8889993144291208e-20	1.0400117428841059e-19	7.507601055910646e-11	1.414363682549237e-10	2.602925310060399e-9
15200000	0.004999898327963783	4.32718258034511e-50	1.1525272023325375e-65	3.65302907487675e-8	4.986500254408709e-16	1.2746405274950193e-7	-1.8889974610872188e-20	1.0400117428841059e-19	7.507601055910646e-11	1.414363682549237e-10	2.602925310060399e-9
15300000	0.004999898327963783	4.32718258034511e-50	1.1525272023325375e-65	3.65302907487675e-8	4.986500254408709e-16	1.2746405274950193e-7	-1.8889956077453164e-20	1.0400117428841059e-19	7.507601055910646e-11	1.414363682549237e-10	2.602925310060399e-9
15400000	0.004999898327963783	4.32718258034511e-50	1.1525272023325375e-65	3.65302907487675e-8	4.986500254408709e-16	1.2746405274950193e-7	-1.8889937544034143e-20	1.0400117428841059e-19	7.507601055910646e-11	1.414363682549237e-10	2.602925310060399e-9
15500000	0.004999898327963783	4.32718258034511e-50	1.1525272023325375e-65	3.65302907487675e-8	4.986500254408709e-16	1.2746405274950193e-7	-1.8889919010615122e-20	1.0400117428841059e-19	7.507601055910646e-11	1.414363682549237e-10	2.602925310060399e-9
15600000	0.004999898327963783	4.32718258034511e-50	1.1525272023325375e-65	3.65302907487675e-8	4.986500254408709e-16	1.2746405274950193e-7	-1.88899004771961e-20	1.0400117428841059e-19	7.507601055910646e-11	1.414363682549237e-10	2.602925310060399e-9
15700000	0.004999898327963783	4.32718258034511e-50	1.1525272023325375e-65	3.65302907487675e-8	4.986500254408709e-16	1.2746405274950193e-7	-1.8889881943777078e-20	1.0400117428841059e-19	7.507601055910646e-11	1.414363682549237e-10	2.602925310060399e-9
15800000	0.004999898327963783	4.32718258034511e-50	1.1525272023325375e-65	3.65302907487675e-8	4.986500254408709e-16	1.2746405274950193e-7	-1.8889863410358057e-20	1.0400117428841059e-19	7.507601055910646e-11	1.414363682549237e-10	2.602925310060399e-9
15900000	0.004999898327963783	4.32718258034511e-50	1.1525272023325375e-65	3.65302907487675e-8	4.986500254408709e-16	1.2746405274950193e-7	-1.8889844876939033e-20	1.0400117428841059e-19	7.507601055910646e-11	1.414363682549237e-10	2.602925310060399e-9
16000000	0.004999898327963783	4.32718258034511e-50	1.1525272023325375e-65	3.65302907487675e-8	4.986500254408709e-16	1.2746405274950193e-7	-1.8889826343520013e-20	1.0400117428841059e-19	7.507601055910646e-11	1.414363682549237e-10	2.602925310060399e-9
16100000	0.004999898327963783	4.32718258034511e-50	1.1525272023325375e-65	3.65302907487675e-8	4.986500254408709e-16	1.2746405274950193e-7	-1.8889807810100992e-20	1.0400117428841059e-19	7.507601055910646e-11	1.414363682549237e-10	2.602925310060399e-9
16200000	0.004999898327963783	4.32718258034511e-50	1.1525272023325375e-65	3.65302907487675e-8	4.986500254408709e-16	1.2746405274950193e-7	-1.8889789276681968e-20	1.0400117428841059e-19	7.507601055910646e-11	1.414363682549237e-10	2.602925310060399e-9
16300000	0.004999898327963783	4.32718258034511e-50	1.1525272023325375e-65	3.65302907487675e-8	4.986500254408709e-16	1.2746405274950193e-7	-1.8889770743262947e-20	1.0400117428841059e-19	7.507601055910646e-11	1.414363682549237e-10	2.602925310060399e-9
16400000	0.004999898327963783	4.32718258034511e-50	1.1525272023325375e-65	3.65302907487675e-8	4.986500254408709e-16	1.2746405274950193e-7	-1.8889752209843926e-20	1.0400117428841059e-19	7.507601055910646e-11	1.414363682549237e-10	2.602925310060399e-9
16500000	0.004999898327963783	4.32718258034511e-50	1.1525272023325375e-65	3.65302907487675e-8	4.986500254408709e-16	1.2746405274950193e-7	-1.8889733676424903e-20	1.0400117428841059e-19	7.507601055910646e-11	1.414363682549237e-10	2.602925310060399e-9
16600000	0.004999898327963783	4.32718258034511e-50	1.1525272023325375e-65	3.65302907487675e-8	4.986500254408709e-16	1.2746405274950193e-7	-1.8889715143005882e-20	1.0400117428841059e-19	7.507601055910646e-11	1.414363682549237e-10	2.602925310060399e-9
16700000	0.004999898327963783	4.32718258034511e-50	1.1525272023325375e-65	3.65302907487675e-8	4.986500254408709e-16	1.2746405274950193e-7	-1.888969660958686e-20	1.0400117428841059e-19	7.507601055910646e-11	1.414363682549237e-10	2.602925310060399e-9
16800000	0.004999898327963783	4.32718258034511e-50	1.1525272023325375e-65	3.65302907487675e-8	4.986500254408709e-16	1.2746405274950193e-7	-1.8889678076167837e-20	1.0400117428841059e-19	7.507601055910646e-11	1.414363682549237e-10	2.602925310060399e-9
16900000	0.004999898327963783	4.32718258034511e-50	1.1525272023325375e-65	3.65302907487675e-8	4.986500254408709e-16	1.2746405274950193e-7	-1.8889659542748817e-20	1.0400117428841059e-19	7.507601055910646e-11	1.414363682549237e-10	2.602925310060399e-9
17000000	0.004999898327963783	4.32718258034511e-50	1.1525272023325375e-65	3.65302907487675e-8	4.986500254408709e-16	1.2746405274950193e-7	-1.8889641009329793e-20	1.0400117428841059e-19	7.507601055910646e-11	1.414363682549237e-10	2.602925310060399e-9
17100000	0.004999898327963783	4.32718258034511e-50	1.1525272023325375e-65	3.65302907487675e-8	4.986500254408709e-16	1.2746405274950193e-7	-1.8889622475910772e-20	1.0400117428841059e-19	7.507601055910646e-11	1.414363682549237e-10	2.602925310060399e-9
17200000	0.004999898327963783	4.32718258034511e-50	1.1525272023325375e-65	3.65302907487675e-8	4.986500254408709e-16	1.2746405274950193e-7	-1.888960394249175e-20	1.0400117428841059e-19	7.507601055910646e-11	1.414363682549237e-10	2.602925310060399e-9
17300000	0.004999898327963783	4.32718258034511e-50	1.1525272023325375e-65	3.65302907487675e-8	4.986500254408709e-16	1.2746405274950193e-7	-1.8889585409072728e-20	1.0400117428841059e-19	7.507601055910646e-11	1.4143636825492373e-10	2.602925310060399e-9
17400000	0.004999898327963783	4.32718258034511e-50	1.1525272023325375e-65	3.65302907487675e-8	4.986500254408709e-16	1.2746405274950193e-7	-1.8889566875653707e-20	1.0400117428841059e-19	7.507601055910646e-11	1.4143636825492373e-10	2.602925310060399e-9
17500000	0.004999898327963783	4.32718258034511e-50	1.1525272023325375e-65	3.65302907487675e-8	4.986500254408709e-16	1.2746405274950193e-7	-1.8889548342234686e-20	1.0400117428841059e-19	7.507601055910646e-11	1.4143636825492373e-10	2.602925310060399e-9
17600000	0.004999898327963783	4.32718258034511e-50	1.1525272023325375e-65	3.65302907487675e-8	4.986500254408709e-16	1.2746405274950193e-7	-1.8889529808815662e-20	1.0400117428841059e-19	7.507601055910646e-11	1.4143636825492373e-10	2.602925310060399e-9
17700000	0.004999898327963783	4.32718258034511e-50	1.1525272023325375e-65	3.65302907487675e-8	4.986500254408709e-16	1.2746405274950193e-7	-1.8889511275396642e-20	1.0400117428841059e-19	7.507601055910646e-11	1.4143636825492373e-10	2.602925310060399e-9
17800000	0.004999898327963783	4.32718258034511e-50	1.1525272023325375e-65	3.65302907487675e-8	4.986500254408709e-16	1.2746405274950193e-7	-1.888949274197762e-20	1.0400117428841059e-19	7.507601055910646e-11	1.4143636825492373e-10	2.602925310060399e-9
17900000	0.004999898327963783	4.32718258034511e-50	1.1525272023325375e-65	3.65302907487675e-8	4.986500254408709e-16	1.2746405274950193e-7	-1.8889474208558597e-20	1.0400117428841059e-19	7.507601055910646e-11	1.4143636825492373e-10	2.602925310060399e-9
18000000	0.004999898327963783	4.32718258034511e-50	1.1525272023325375e-65	3.65302907487675e-8	4.986500254408709e-16	1.2746405274950193e-7	-1.8889455675139576e-20	1.0400117428841059e-19	7.507601055910646e-11	1.4143636825492373e-10	2.602925310060399e-9
18100000	0.004999898327963783	4.32718258034511e-50	1.1525272023325375e-65	3.65302907487675e-8	4.986500254408709e-16	1.2746405274950193e-7	-1.8889437141720556e-20	1.0400117428841059e-19	7.507601055910646e-11	1.4143636825492373e-10	2.602925310060399e-9
18200000	0.004999898327963783	4.327182580345109e-50	1.1525272023325375e-65	3.65302907487675e-8	4.986500254408709e-16	1.2746405274950193e-7	-1.8889418608301532e-20	1.0400117428841059e-19	7.507601055910646e-11	1.4143636825492373e-10	2.602925310060399e-9
18300000	0.004999898327963783	4.327182580345109e-50	1.1525272023325375e-65	3.65302907487675e-8	4.986500254408709e-16	1.2746405274950193e-7	-1.888940007488251e-20	1.0400117428841059e-19	7.507601055910646e-11	1.4143636825492373e-10	2.602925310060399e-9
18400000	0.004999898327963783	4.327182580345109e-50	1.1525272023325375e-65	3.65302907487675e-8	4.986500254408709e-16	1.2746405274950193e-7	-1.888938154146349e-20	1.0400117428841059e-19	7.507601055910646e-11	1.4143636825492373e-10	2.602925310060399e-9
18500000	0.004999898327963783	4.327182580345109e-50	1.1525272023325375e-65	3.65302907487675e-8	4.986500254408709e-16	1.2746405274950193e-7	-1.8889363008044467e-20	1.0400117428841059e-19	7.507601055910646e-11	1.4143636825492373e-10	2.602925310060399e-9
18600000	0.004999898327963783	4.327182580345109e-50	1.1525272023325375e-65	3.65302907487675e-8	4.986500254408709e-16	1.2746405274950193e-7	-1.8889344474625446e-20	1.0400117428841059e-19	7.507601055910646e-11	1.4143636825492373e-10	2.602925310060399e-9
18700000	0.004999898327963783	4.327182580345109e-50	1.1525272023325375e-65	3.65302907487675e-8	4.986500254408709e-16	1.2746405274950193e-7	-1.8889325941206425e-20	1.0400117428841059e-19	7.507601055910646e-11	1.4143636825492373e-10	2.602925310060399e-9
18800000	0.004999898327963783	4.327182580345109e-50	1.1525272023325375e-65	3.65302907487675e-8	4.986500254408709e-16	1.2746405274950193e-7	-1.88893074077874e-20	1.0400117428841059e-19	7.507601055910646e-11	1.4143636825492373e-10	2.602925310060399e-9
18900000	0.004999898327963783	4.327182580345109e-50	1.1525272023325375e-65	3.65302907487675e-8	4.986500254408709e-16	1.2746405274950193e-7	-1.888928887436838e-20	1.0400117428841059e-19	7.507601055910646e-11	1.4143636825492373e-10	2.602925310060399e-9
19000000	0.004999898327963783	4.327182580345109e-50	1.1525272023325375e-65	3.65302907487675e-8	4.986500254408709e-16	1.2746405274950193e-7	-1.888927034094936e-20	1.0400117428841059e-19	7.507601055910646e-11	1.4143636825492373e-10	2.602925310060399e-9
19100000	0.004999898327963783	4.327182580345109e-50	1.1525272023325375e-65	3.65302907487675e-8	4.986500254408709e-16	1.2746405274950193e-7	-1.8889251807530336e-20	1.0400117428841059e-19	7.507601055910644e-11	1.4143636825492373e-10	2.602925310060399e-9
19200000	0.004999898327963783	4.327182580345109e-50	1.1525272023325375e-65	3.65302907487675e-8	4.986500254408709e-16	1.2746405274950193e-7	-1.8889233274111315e-20	1.0400117428841059e-19	7.507601055910644e-11	1.4143636825492373e-10	2.602925310060399e-9
19300000	0.004999898327963783	4.327182580345109e-50	1.1525272023325375e-65	3.65302907487675e-8	4.986500254408709e-16	1.2746405274950193e-7	-1.8889214740692294e-20	1.0400117428841059e-19	7.507601055910644e-11	1.4143636825492373e-10	2.602925310060399e-9
19400000	0.004999898327963783	4.327182580345109e-50	1.1525272023325375e-65	3.65302907487675e-8	4.986500254408709e-16	1.2746405274950193e-7	-1.888919620727327e-20	1.0400117428841059e-19	7.507601055910644e-11	1.4143636825492373e-10	2.602925310060399e-9
19500000	0.004999898327963782	4.327182580345109e-50	1.1525272023325375e-65	3.65302907487675e-8	4.986500254408709e-16	1.2746405274950193e-7	-1.888917767385425e-20	1.0400117428841059e-19	7.507601055910644e-11	1.4143636825492373e-10	2.602925310060399e-9
19600000	0.004999898327963782	4.327182580345109e-50	1.1525272023325375e-65	3.65302907487675e-8	4.986500254408709e-16	1.2746405274950193e-7	-1.888915914043523e-20	1.0400117428841059e-19	7.507601055910644e-11	1.4143636825492373e-10	2.602925310060399e-9
19700000	0.004999898327963782	4.327182580345109e-50	1.1525272023325375e-65	3.65302907487675e-8	4.986500254408709e-16	1.2746405274950193e-7	-1.8889140607016205e-20	1.0400117428841059e-19	7.507601055910644e-11	1.4143636825492373e-10	2.602925310060399e-9
19800000	0.004999898327963782	4.327182580345109e-50	1.1525272023325373e-65	3.65302907487675e-8	4.986500254408709e-16	1.2746405274950193e-7	-1.8889122073597185e-20	1.0400117428841059e-19	7.507601055910644e-11	1.4143636825492373e-10	2.602925310060399e-9
19900000	0.004999898327963782	4.327182580345109e-50	1.1525272023325373e-65	3.65302907487675e-8	4.986500254408709e-16	1.2746405274950193e-7	-1.8889103540178164e-20	1.0400117428841059e-19	7.507601055910644e-11	1.4143636825492373e-10	2.602925310060399e-9
20000000	0.004999898327963782	4.327182580345109e-50	1.1525272023325373e-65	3.65302907487675e-8	4.986500254408709e-16	1.2746405274950193e-7	-1.888908500675914e-20	1.0400117428841059e-19	7.507601055910644e-11	1.4143636825492373e-10	2.602925310060399e-9
20100000	0.004999898327963782	4.327182580345109e-50	1.1525272023325373e-65	3.65302907487675e-8	4.986500254408709e-16	1.2746405274950193e-7	-1.888906647334012e-20	1.0400117428841059e-19	7.507601055910644e-11	1.4143636825492373e-10	2.602925310060399e-9
20200000	0.004999898327963782	4.327182580345109e-50	1.1525272023325373e-65	3.65302907487675e-8	4.986500254408709e-16	1.2746405274950193e-7	-1.88890479399211e-20	1.0400117428841059e-19	7.507601055910644e-11	1.4143636825492373e-10	2.602925310060399e-9
20300000	0.004999898327963782	4.327182580345109e-50	1.1525272023325373e-65	3.65302907487675e-8	4.986500254408709e-16	1.2746405274950193e-7	-1.8889029406502075e-20	1.0400117428841059e-19	7.507601055910644e-11	1.4143636825492373e-10	2.602925310060399e-9
20400000	0.004999898327963782	4.327182580345109e-50	1.1525272023325373e-65	3.65302907487675e-8	4.986500254408709e-16	1.2746405274950193e-7	-1.8889010873083054e-20	1.0400117428841059e-19	7.507601055910644e-11	1.4143636825492373e-10	2.602925310060399e-9
20500000	0.004999898327963782	4.327182580345109e-50	1.1525272023325373e-65	3.65302907487675e-8	4.986500254408709e-16	1.2746405274950193e-7	-1.8888992339664033e-20	1.0400117428841059e-19	7.507601055910644e-11	1.4143636825492373e-10	2.602925310060399e-9
20600000	0.004999898327963782	4.327182580345109e-50	1.1525272023325373e-65	3.65302907487675e-8	4.986500254408709e-16	1.2746405274950193e-7	-1.888897380624501e-20	1.0400117428841059e-19	7.507601055910644e-11	1.4143636825492373e-10	2.602925310060399e-9
20700000	0.004999898327963782	4.327182580345109e-50	1.1525272023325373e-65	3.65302907487675e-8	4.986500254408709e-16	1.2746405274950193e-7	-1.888895527282599e-20	1.0400117428841059e-19	7.507601055910644e-11	1.4143636825492373e-10	2.602925310060399e-9
20800000	0.004999898327963782	4.327182580345109e-50	1.1525272023325373e-65	3.65302907487675e-8	4.986500254408709e-16	1.2746405274950193e-7	-1.8888936739406968e-20	1.0400117428841059e-19	7.507601055910644e-11	1.4143636825492373e-10	2.602925310060399e-9
20900000	0.004999898327963782	4.327182580345109e-50	1.1525272023325373e-65	3.65302907487675e-8	4.986500254408709e-16	1.2746405274950193e-7	-1.8888918205987944e-20	1.0400117428841059e-19	7.507601055910644e-11	1.4143636825492375e-10	2.602925310060399e-9
21000000	0.004999898327963782	4.327182580345108e-50	1.1525272023325373e-65	3.65302907487675e-8	4.986500254408709e-16	1.2746405274950193e-7	-1.8888899672568924e-20	1.0400117428841059e-19	7.507601055910644e-11	1.4143636825492375e-10	2.602925310060399e-9
21100000	0.004999898327963782	4.327182580345108e-50	1.1525272023325373e-65	3.65302907487675e-8	4.986500254408709e-16	1.2746405274950193e-7	-1.8888881139149903e-20	1.0400117428841059e-19	7.507601055910644e-11	1.4143636825492375e-10	2.602925310060399e-9
21200000	0.004999898327963782	4.327182580345108e-50	1.1525272023325373e-65	3.65302907487675e-8	4.986500254408709e-16	1.2746405274950193e-7	-1.888886260573088e-20	1.0400117428841059e-19	7.507601055910644e-11	1.4143636825492375e-10	2.602925310060399e-9
21300000	0.004999898327963782	4.327182580345108e-50	1.1525272023325373e-65	3.65302907487675e-8	4.986500254408709e-16	1.2746405274950193e-7	-1.8888844072311858e-20	1.0400117428841059e-19	7.507601055910644e-11	1.4143636825492375e-10	2.602925310060399e-9
21400000	0.004999898327963782	4.327182580345108e-50	1.1525272023325373e-65	3.65302907487675e-8	4.986500254408709e-16	1.2746405274950193e-7	-1.8888825538892838e-20	1.0400117428841059e-19	7.507601055910644e-11	1.4143636825492375e-10	2.602925310060399e-9
21500000	0.004999898327963782	4.327182580345108e-50	1.1525272023325373e-65	3.65302907487675e-8	4.986500254408709e-16	1.2746405274950193e-7	-1.8888807005473814e-20	1.0400117428841059e-19	7.507601055910644e-11	1.4143636825492375e-10	2.602925310060399e-9
21600000	0.004999898327963782	4.327182580345108e-50	1.1525272023325373e-65	3.65302907487675e-8	4.986500254408709e-16	1.2746405274950193e-7	-1.8888788472054793e-20	1.0400117428841059e-19	7.507601055910644e-11	1.4143636825492375e-10	2.602925310060399e-9
21700000	0.004999898327963782	4.327182580345108e-50	1.1525272023325373e-65	3.65302907487675e-8	4.986500254408709e-16	1.2746405274950193e-7	-1.8888769938635772e-20	1.0400117428841059e-19	7.507601055910644e-11	1.4143636825492375e-10	2.602925310060399e-9
21800000	0.004999898327963782	4.327182580345108e-50	1.1525272023325373e-65	3.65302907487675e-8	4.986500254408709e-16	1.2746405274950193e-7	-1.888875140521675e-20	1.0400117428841059e-19	7.507601055910644e-11	1.4143636825492375e-10	2.602925310060399e-9
21900000	0.004999898327963782	4.327182580345108e-50	1.1525272023325373e-65	3.65302907487675e-8	4.986500254408709e-16	1.2746405274950193e-7	-1.8888732871797728e-20	1.0400117428841059e-19	7.507601055910644e-11	1.4143636825492375e-10	2.602925310060399e-9
22000000	0.004999898327963782	4.327182580345108e-50	1.1525272023325373e-65	3.65302907487675e-8	4.986500254408709e-16	1.2746405274950193e-7	-1.8888714338378707e-20	1.0400117428841059e-19	7.507601055910644e-11	1.4143636825492375e-10	2.602925310060399e-9
22100000	0.004999898327963782	4.327182580345108e-50	1.1525272023325373e-65	3.65302907487675e-8	4.986500254408709e-16	1.2746405274950193e-7	-1.8888695804959683e-20	1.0400117428841059e-19	7.507601055910644e-11	1.4143636825492375e-10	2.602925310060399e-9
22200000	0.004999898327963782	4.327182580345108e-50	1.1525272023325373e-65	3.65302907487675e-8	4.986500254408709e-16	1.2746405274950193e-7	-1.8888677271540663e-20	1.0400117428841059e-19	7.507601055910644e-11	1.4143636825492375e-10	2.602925310060399e-9
22300000	0.004999898327963782	4.327182580345108e-50	1.1525272023325373e-65	3.65302907487675e-8	4.986500254408709e-16	1.2746405274950193e-7	-1.888865873812164e-20	1.0400117428841059e-19	7.507601055910644e-11	1.4143636825492375e-10	2.602925310060399e-9
22400000	0.004999898327963782	4.327182580345108e-50	1.1525272023325373e-65	3.65302907487675e-8	4.986500254408709e-16	1.2746405274950193e-7	-1.8888640204702618e-20	1.0400117428841059e-19	7.507601055910644e-11	1.4143636825492375e-10	2.602925310060399e-9
22500000	0.004999898327963782	4.327182580345108e-50	1.1525272023325373e-65	3.65302907487675e-8	4.986500254408709e-16	1.2746405274950193e-7	-1.8888621671283597e-20	1.0400117428841059e-19	7.507601055910644e-11	1.4143636825492375e-10	2.602925310060399e-9
22600000	0.004999898327963782	4.327182580345108e-50	1.1525272023325373e-65	3.65302907487675e-8	4.986500254408709e-16	1.2746405274950193e-7	-1.8888603137864573e-20	1.0400117428841059e-19	7.507601055910644e-11	1.4143636825492375e-10	2.602925310060399e-9
22700000	0.004999898327963782	4.327182580345108e-50	1.1525272023325373e-65	3.65302907487675e-8	4.986500254408709e-16	1.2746405274950193e-7	-1.8888584604445553e-20	1.0400117428841059e-19	7.507601055910644e-11	1.4143636825492375e-10	2.602925310060399e-9
22800000	0.004999898327963782	4.327182580345108e-50	1.1525272023325373e-65	3.65302907487675e-8	4.986500254408709e-16	1.2746405274950193e-7	-1.8888566071026532e-20	1.0400117428841059e-19	7.507601055910644e-11	1.4143636825492375e-10	2.602925310060399e-9
22900000	0.004999898327963782	4.327182580345108e-50	1.1525272023325373e-65	3.65302907487675e-8	4.986500254408709e-16	1.2746405274950193e-7	-1.8888547537607508e-20	1.0400117428841059e-19	7.507601055910644e-11	1.4143636825492375e-10	2.602925310060399e-9
23000000	0.004999898327963782	4.327182580345108e-50	1.1525272023325373e-65	3.65302907487675e-8	4.986500254408709e-16	1.2746405274950193e-7	-1.8888529004188487e-20	1.0400117428841059e-19	7.507601055910644e-11	1.4143636825492375e-10	2.602925310060399e-9
23100000	0.004999898327963782	4.327182580345108e-50	1.1525272023325373e-65	3.65302907487675e-8	4.986500254408709e-16	1.2746405274950193e-7	-1.8888510470769467e-20	1.0400117428841059e-19	7.507601055910644e-11	1.4143636825492375e-10	2.602925310060399e-9
23200000	0.004999898327963782	4.327182580345108e-50	1.1525272023325373e-65	3.65302907487675e-8	4.986500254408709e-16	1.2746405274950193e-7	-1.8888491937350443e-20	1.0400117428841059e-19	7.507601055910644e-11	1.4143636825492375e-10	2.602925310060399e-9
23300000	0.004999898327963782	4.327182580345108e-50	1.1525272023325373e-65	3.65302907487675e-8	4.986500254408709e-16	1.2746405274950193e-7	-1.8888473403931422e-20	1.0400117428841059e-19	7.507601055910644e-11	1.4143636825492375e-10	2.602925310060399e-9
23400000	0.004999898327963782	4.327182580345108e-50	1.1525272023325373e-65	3.65302907487675e-8	4.986500254408709e-16	1.2746405274950193e-7	-1.88884548705124e-20	1.0400117428841059e-19	7.507601055910644e-11	1.4143636825492375e-10	2.602925310060399e-9
23500000	0.004999898327963782	4.327182580345108e-50	1.1525272023325373e-65	3.65302907487675e-8	4.986500254408709e-16	1.2746405274950193e-7	-1.8888436337093378e-20	1.0400117428841059e-19	7.507601055910644e-11	1.4143636825492375e-10	2.602925310060399e-9
23600000	0.004999898327963782	4.327182580345108e-50	1.1525272023325373e-65	3.65302907487675e-8	4.986500254408709e-16	1.2746405274950193e-7	-1.8888417803674357e-20	1.0400117428841059e-19	7.507601055910644e-11	1.4143636825492375e-10	2.602925310060399e-9
23700000	0.004999898327963782	4.327182580345108e-50	1.1525272023325373e-65	3.65302907487675e-8	4.986500254408709e-16	1.2746405274950193e-7	-1.8888399270255336e-20	1.0400117428841059e-19	7.507601055910644e-11	1.4143636825492375e-10	2.602925310060399e-9
23800000	0.004999898327963782	4.327182580345108e-50	1.1525272023325373e-65	3.65302907487675e-8	4.986500254408709e-16	1.2746405274950193e-7	-1.8888380736836312e-20	1.0400117428841059e-19	7.507601055910644e-11	1.4143636825492375e-10	2.602925310060399e-9
23900000	0.004999898327963782	4.327182580345108e-50	1.1525272023325373e-65	3.65302907487675e-8	4.986500254408709e-16	1.2746405274950193e-7	-1.8888362203417292e-20	1.0400117428841059e-19	7.507601055910644e-11	1.4143636825492375e-10	2.602925310060399e-9
24000000	0.004999898327963782	4.327182580345108e-50	1.1525272023325373e-65	3.65302907487675e-8	4.986500254408709e-16	1.2746405274950193e-7	-1.888834366999827e-20	1.0400117428841059e-19	7.507601055910644e-11	1.4143636825492375e-10	2.602925310060399e-9
24100000	0.004999898327963782	4.327182580345108e-50	1.1525272023325373e-65	3.65302907487675e-8	4.986500254408709e-16	1.2746405274950193e-7	-1.8888325136579247e-20	1.0400117428841059e-19	7.507601055910644e-11	1.4143636825492375e-10	2.602925310060399e-9
24200000	0.004999898327963782	4.327182580345108e-50	1.1525272023325373e-65	3.65302907487675e-8	4.986500254408709e-16	1.2746405274950193e-7	-1.8888306603160226e-20	1.0400117428841059e-19	7.507601055910644e-11	1.4143636825492375e-10	2.602925310060399e-9
24300000	0.004999898327963782	4.327182580345108e-50	1.1525272023325373e-65	3.65302907487675e-8	4.986500254408709e-16	1.2746405274950193e-7	-1.8888288069741206e-20	1.0400117428841059e-19	7.507601055910644e-11	1.4143636825492375e-10	2.602925310060399e-9
24400000	0.004999898327963782	4.327182580345108e-50	1.1525272023325373e-65	3.65302907487675e-8	4.986500254408709e-16	1.2746405274950193e-7	-1.8888269536322182e-20	1.0400117428841059e-19	7.507601055910644e-11	1.4143636825492375e-10	2.602925310060399e-9
24500000	0.004999898327963782	4.327182580345108e-50	1.1525272023325373e-65	3.65302907487675e-8	4.986500254408709e-16	1.2746405274950193e-7	-1.888825100290316e-20	1.0400117428841059e-19	7.507601055910644e-11	1.4143636825492375e-10	2.602925310060399e-9
24600000	0.004999898327963782	4.327182580345108e-50	1.1525272023325373e-65	3.65302907487675e-8	4.986500254408709e-16	1.2746405274950193e-7	-1.888823246948414e-20	1.0400117428841059e-19	7.507601055910644e-11	1.4143636825492375e-10	2.602925310060399e-9
24700000	0.004999898327963782	4.327182580345108e-50	1.1525272023325373e-65	3.65302907487675e-8	4.986500254408709e-16	1.2746405274950193e-7	-1.8888213936065117e-20	1.0400117428841059e-19	7.507601055910644e-11	1.4143636825492375e-10	2.602925310060399e-9
24800000	0.004999898327963782	4.327182580345108e-50	1.1525272023325373e-65	3.65302907487675e-8	4.986500254408709e-16	1.2746405274950193e-7	-1.8888195402646096e-20	1.0400117428841059e-19	7.507601055910644e-11	1.4143636825492375e-10	2.602925310060399e-9
24900000	0.004999898327963782	4.327182580345108e-50	1.1525272023325373e-65	3.65302907487675e-8	4.986500254408709e-16	1.2746405274950193e-7	-1.8888176869227075e-20	1.0400117428841059e-19	7.507601055910644e-11	1.4143636825492375e-10	2.602925310060399e-9
25000000	0.004999898327963782	4.327182580345108e-50	1.1525272023325373e-65	3.65302907487675e-8	4.986500254408709e-16	1.2746405274950193e-7	-1.888815833580805e-20	1.0400117428841059e-19	7.507601055910644e-11	1.4143636825492375e-10	2.602925310060399e-9
25100000	0.004999898327963782	4.327182580345108e-50	1.1525272023325373e-65	3.65302907487675e-8	4.986500254408709e-16	1.2746405274950193e-7	-1.888813980238903e-20	1.0400117428841059e-19	7.507601055910644e-11	1.4143636825492375e-10	2.602925310060399e-9
25200000	0.004999898327963782	4.327182580345108e-50	1.1525272023325373e-65	3.65302907487675e-8	4.986500254408709e-16	1.2746405274950193e-7	-1.888812126897001e-20	1.0400117428841059e-19	7.507601055910644e-11	1.4143636825492375e-10	2.602925310060399e-9
25300000	0.004999898327963782	4.327182580345108e-50	1.1525272023325373e-65	3.65302907487675e-8	4.986500254408709e-16	1.2746405274950193e-7	-1.8888102735550986e-20	1.0400117428841059e-19	7.507601055910644e-11	1.4143636825492375e-10	2.602925310060399e-9
25400000	0.004999898327963782	4.327182580345108e-50	1.1525272023325373e-65	3.65302907487675e-8	4.986500254408709e-16	1.2746405274950193e-7	-1.8888084202131965e-20	1.0400117428841059e-19	7.507601055910644e-11	1.4143636825492375e-10	2.602925310060399e-9
25500000	0.004999898327963782	4.327182580345108e-50	1.1525272023325373e-65	3.65302907487675e-8	4.986500254408709e-16	1.2746405274950193e-7	-1.8888065668712944e-20	1.0400117428841059e-19	7.507601055910644e-11	1.4143636825492375e-10	2.602925310060399e-9
25600000	0.004999898327963782	4.327182580345108e-50	1.1525272023325373e-65	3.65302907487675e-8	4.986500254408709e-16	1.2746405274950193e-7	-1.888804713529392e-20	1.0400117428841059e-19	7.507601055910644e-11	1.4143636825492375e-10	2.602925310060399e-9
25700000	0.004999898327963782	4.327182580345108e-50	1.1525272023325373e-65	3.65302907487675e-8	4.986500254408709e-16	1.2746405274950193e-7	-1.88880286018749e-20	1.0400117428841059e-19	7.507601055910644e-11	1.4143636825492375e-10	2.602925310060399e-9
25800000	0.004999898327963782	4.327182580345108e-50	1.1525272023325373e-65	3.65302907487675e-8	4.986500254408709e-16	1.2746405274950193e-7	-1.888801006845588e-20	1.0400117428841059e-19	7.507601055910644e-11	1.4143636825492375e-10	2.602925310060399e-9
25900000	0.004999898327963782	4.327182580345108e-50	1.1525272023325373e-65	3.65302907487675e-8	4.986500254408709e-16	1.2746405274950193e-7	-1.8887991535036855e-20	1.0400117428841059e-19	7.507601055910644e-11	1.4143636825492375e-10	2.602925310060399e-9
26000000	0.004999898327963782	4.327182580345108e-50	1.1525272023325373e-65	3.65302907487675e-8	4.986500254408709e-16	1.2746405274950193e-7	-1.8887973001617835e-20	1.0400117428841059e-19	7.507601055910644e-11	1.4143636825492375e-10	2.602925310060399e-9
26100000	0.004999898327963782	4.327182580345108e-50	1.1525272023325373e-65	3.65302907487675e-8	4.986500254408709e-16	1.2746405274950193e-7	-1.8887954468198814e-20	1.0400117428841059e-19	7.507601055910644e-11	1.4143636825492375e-10	2.602925310060399e-9
26200000	0.004999898327963782	4.327182580345108e-50	1.1525272023325373e-65	3.65302907487675e-8	4.986500254408709e-16	1.2746405274950193e-7	-1.888793593477979e-20	1.0400117428841059e-19	7.507601055910644e-11	1.4143636825492375e-10	2.602925310060399e-9
26300000	0.004999898327963782	4.327182580345108e-50	1.1525272023325373e-65	3.65302907487675e-8	4.986500254408709e-16	1.2746405274950193e-7	-1.888791740136077e-20	1.0400117428841059e-19	7.507601055910644e-11	1.4143636825492375e-10	2.602925310060399e-9
26400000	0.004999898327963782	4.327182580345108e-50	1.1525272023325373e-65	3.65302907487675e-8	4.986500254408709e-16	1.2746405274950193e-7	-1.888789886794175e-20	1.0400117428841059e-19	7.507601055910644e-11	1.4143636825492375e-10	2.602925310060399e-9
26500000	0.004999898327963782	4.327182580345108e-50	1.1525272023325373e-65	3.65302907487675e-8	4.986500254408709e-16	1.2746405274950193e-7	-1.8887880334522725e-20	1.0400117428841059e-19	7.507601055910644e-11	1.4143636825492375e-10	2.602925310060399e-9
26600000	0.004999898327963782	4.327182580345108e-50	1.1525272023325373e-65	3.65302907487675e-8	4.986500254408709e-16	1.2746405274950193e-7	-1.8887861801103704e-20	1.0400117428841059e-19	7.507601055910644e-11	1.4143636825492375e-10	2.602925310060399e-9
26700000	0.004999898327963782	4.327182580345108e-50	1.1525272023325373e-65	3.65302907487675e-8	4.986500254408709e-16	1.2746405274950193e-7	-1.8887843267684683e-20	1.0400117428841059e-19	7.507601055910644e-11	1.4143636825492375e-10	2.602925310060399e-9
26800000	0.004999898327963782	4.327182580345108e-50	1.1525272023325373e-65	3.65302907487675e-8	4.986500254408709e-16	1.2746405274950193e-7	-1.888782473426566e-20	1.0400117428841059e-19	7.507601055910644e-11	1.4143636825492375e-10	2.602925310060399e-9
26900000	0.004999898327963782	4.327182580345108e-50	1.1525272023325373e-65	3.65302907487675e-8	4.986500254408709e-16	1.2746405274950193e-7	-1.888780620084664e-20	1.0400117428841059e-19	7.507601055910644e-11	1.4143636825492375e-10	2.602925310060399e-9
27000000	0.004999898327963782	4.327182580345108e-50	1.1525272023325373e-65	3.65302907487675e-8	4.986500254408709e-16	1.2746405274950193e-7	-1.8887787667427615e-20	1.0400117428841059e-19	7.507601055910644e-11	1.4143636825492375e-10	2.602925310060399e-9
27100000	0.004999898327963782	4.327182580345108e-50	1.1525272023325373e-65	3.65302907487675e-8	4.986500254408709e-16	1.2746405274950193e-7	-1.8887769134008594e-20	1.0400117428841059e-19	7.507601055910644e-11	1.4143636825492375e-10	2.602925310060399e-9
27200000	0.004999898327963782	4.327182580345108e-50	1.1525272023325373e-65	3.65302907487675e-8	4.986500254408709e-16	1.2746405274950193e-7	-1.8887750600589574e-20	1.0400117428841059e-19	7.507601055910644e-11	1.4143636825492375e-10	2.602925310060399e-9
27300000	0.004999898327963782	4.327182580345108e-50	1.1525272023325373e-65	3.65302907487675e-8	4.986500254408709e-16	1.2746405274950193e-7	-1.888773206717055e-20	1.0400117428841059e-19	7.507601055910644e-11	1.4143636825492375e-10	2.602925310060399e-9
27400000	0.004999898327963782	4.327182580345108e-50	1.1525272023325375e-65	3.65302907487675e-8	4.986500254408709e-16	1.2746405274950193e-7	-1.888771353375153e-20	1.0400117428841059e-19	7.507601055910644e-11	1.4143636825492375e-10	2.602925310060399e-9
27500000	0.004999898327963782	4.327182580345108e-50	1.1525272023325375e-65	3.65302907487675e-8	4.986500254408709e-16	1.2746405274950193e-7	-1.8887695000332508e-20	1.0400117428841059e-19	7.507601055910644e-11	1.4143636825492375e-10	2.602925310060399e-9
27600000	0.004999898327963782	4.327182580345108e-50	1.1525272023325375e-65	3.65302907487675e-8	4.986500254408709e-16	1.2746405274950193e-7	-1.8887676466913485e-20	1.0400117428841059e-19	7.507601055910644e-11	1.4143636825492375e-10	2.602925310060399e-9
27700000	0.004999898327963782	4.327182580345108e-50	1.1525272023325375e-65	3.65302907487675e-8	4.986500254408709e-16	1.2746405274950193e-7	-1.8887657933494464e-20	1.0400117428841059e-19	7.507601055910644e-11	1.4143636825492375e-10	2.602925310060399e-9
27800000	0.004999898327963782	4.327182580345109e-50	1.1525272023325375e-65	3.65302907487675e-8	4.986500254408709e-16	1.2746405274950193e-7	-1.8887639400075443e-20	1.0400117428841059e-19	7.507601055910644e-11	1.4143636825492375e-10	2.602925310060399e-9
27900000	0.004999898327963782	4.327182580345109e-50	1.1525272023325375e-65	3.65302907487675e-8	4.986500254408709e-16	1.2746405274950193e-7	-1.888762086665642e-20	1.0400117428841059e-19	7.507601055910644e-11	1.4143636825492375e-10	2.602925310060399e-9
28000000	0.004999898327963782	4.327182580345109e-50	1.1525272023325375e-65	3.65302907487675e-8	4.986500254408709e-16	1.2746405274950193e-7	-1.88876023332374e-20	1.0400117428841059e-19	7.507601055910644e-11	1.4143636825492375e-10	2.602925310060399e-9
28100000	0.004999898327963782	4.327182580345109e-50	1.1525272023325375e-65	3.65302907487675e-8	4.986500254408709e-16	1.2746405274950193e-7	-1.8887583799818378e-20	1.0400117428841059e-19	7.507601055910644e-11	1.4143636825492375e-10	2.602925310060399e-9
28200000	0.004999898327963782	4.327182580345109e-50	1.1525272023325375e-65	3.65302907487675e-8	4.986500254408709e-16	1.2746405274950193e-7	-1.8887565266399354e-20	1.0400117428841059e-19	7.507601055910644e-11	1.4143636825492375e-10	2.602925310060399e-9
28300000	0.004999898327963782	4.327182580345109e-50	1.1525272023325375e-65	3.65302907487675e-8	4.986500254408709e-16	1.2746405274950193e-7	-1.8887546732980333e-20	1.0400117428841059e-19	7.507601055910644e-11	1.4143636825492375e-10	2.602925310060399e-9
28400000	0.004999898327963782	4.327182580345109e-50	1.1525272023325375e-65	3.65302907487675e-8	4.986500254408709e-16	1.2746405274950193e-7	-1.8887528199561313e-20	1.0400117428841059e-19	7.507601055910644e-11	1.4143636825492375e-10	2.602925310060399e-9
28500000	0.004999898327963782	4.327182580345109e-50	1.1525272023325375e-65	3.65302907487675e-8	4.986500254408709e-16	1.2746405274950193e-7	-1.888750966614229e-20	1.0400117428841059e-19	7.507601055910644e-11	1.4143636825492375e-10	2.602925310060399e-9
28600000	0.004999898327963782	4.327182580345109e-50	1.1525272023325375e-65	3.65302907487675e-8	4.986500254408709e-16	1.2746405274950193e-7	-1.8887491132723268e-20	1.0400117428841059e-19	7.507601055910646e-11	1.4143636825492375e-10	2.602925310060399e-9
28700000	0.004999898327963782	4.327182580345109e-50	1.1525272023325375e-65	3.65302907487675e-8	4.986500254408709e-16	1.2746405274950193e-7	-1.8887472599304247e-20	1.0400117428841059e-19	7.507601055910646e-11	1.4143636825492375e-10	2.602925310060399e-9
28800000	0.004999898327963782	4.327182580345109e-50	1.1525272023325375e-65	3.65302907487675e-8	4.986500254408709e-16	1.2746405274950193e-7	-1.8887454065885223e-20	1.0400117428841059e-19	7.507601055910646e-11	1.4143636825492375e-10	2.602925310060399e-9
28900000	0.004999898327963782	4.327182580345109e-50	1.1525272023325375e-65	3.65302907487675e-8	4.986500254408709e-16	1.2746405274950193e-7	-1.8887435532466203e-20	1.0400117428841059e-19	7.507601055910646e-11	1.4143636825492375e-10	2.602925310060399e-9
29000000	0.004999898327963782	4.327182580345109e-50	1.1525272023325375e-65	3.65302907487675e-8	4.986500254408709e-16	1.2746405274950193e-7	-1.8887416999047182e-20	1.0400117428841059e-19	7.507601055910646e-11	1.4143636825492375e-10	2.602925310060399e-9
29100000	0.004999898327963782	4.327182580345109e-50	1.1525272023325375e-65	3.65302907487675e-8	4.986500254408709e-16	1.2746405274950193e-7	-1.8887398465628158e-20	1.0400117428841059e-19	7.507601055910646e-11	1.4143636825492375e-10	2.602925310060399e-9
29200000	0.004999898327963782	4.327182580345109e-50	1.1525272023325375e-65	3.65302907487675e-8	4.986500254408709e-16	1.2746405274950193e-7	-1.8887379932209137e-20	1.0400117428841059e-19	7.507601055910646e-11	1.4143636825492375e-10	2.602925310060399e-9
29300000	0.004999898327963782	4.327182580345109e-50	1.1525272023325375e-65	3.65302907487675e-8	4.986500254408709e-16	1.2746405274950193e-7	-1.8887361398790117e-20	1.0400117428841059e-19	7.507601055910646e-11	1.4143636825492375e-10	2.602925310060399e-9
29400000	0.004999898327963782	4.327182580345109e-50	1.1525272023325375e-65	3.65302907487675e-8	4.986500254408709e-16	1.2746405274950193e-7	-1.8887342865371093e-20	1.0400117428841059e-19	7.507601055910646e-11	1.4143636825492375e-10	2.602925310060399e-9
29500000	0.004999898327963782	4.327182580345109e-50	1.1525272023325375e-65	3.65302907487675e-8	4.986500254408709e-16	1.2746405274950193e-7	-1.8887324331952072e-20	1.0400117428841059e-19	7.507601055910646e-11	1.4143636825492375e-10	2.602925310060399e-9
29600000	0.004999898327963782	4.327182580345109e-50	1.1525272023325375e-65	3.65302907487675e-8	4.986500254408709e-16	1.2746405274950193e-7	-1.888730579853305e-20	1.0400117428841059e-19	7.507601055910646e-11	1.4143636825492375e-10	2.602925310060399e-9
29700000	0.004999898327963782	4.327182580345109e-50	1.1525272023325375e-65	3.65302907487675e-8	4.986500254408709e-16	1.2746405274950193e-7	-1.8887287265114028e-20	1.0400117428841059e-19	7.507601055910646e-11	1.4143636825492375e-10	2.602925310060399e-9
29800000	0.004999898327963782	4.327182580345109e-50	1.1525272023325375e-65	3.65302907487675e-8	4.986500254408709e-16	1.2746405274950193e-7	-1.8887268731695007e-20	1.0400117428841059e-19	7.507601055910646e-11	1.4143636825492375e-10	2.602925310060399e-9
29900000	0.004999898327963782	4.327182580345109e-50	1.1525272023325375e-65	3.65302907487675e-8	4.986500254408709e-16	1.2746405274950193e-7	-1.8887250198275986e-20	1.0400117428841059e-19	7.507601055910646e-11	1.4143636825492373e-10	2.602925310060399e-9
30000000	0.004999898327963782	4.327182580345109e-50	1.1525272023325375e-65	3.65302907487675e-8	4.986500254408709e-16	1.2746405274950193e-7	-1.8887231664856962e-20	1.0400117428841059e-19	7.507601055910646e-11	1.4143636825492373e-10	2.602925310060399e-9
30100000	0.004999898327963782	4.327182580345109e-50	1.1525272023325375e-65	3.65302907487675e-8	4.986500254408709e-16	1.2746405274950193e-7	-1.8887213131437942e-20	1.0400117428841059e-19	7.507601055910646e-11	1.4143636825492373e-10	2.602925310060399e-9
30200000	0.004999898327963782	4.327182580345109e-50	1.1525272023325375e-65	3.65302907487675e-8	4.986500254408709e-16	1.2746405274950193e-7	-1.888719459801892e-20	1.0400117428841059e-19	7.507601055910646e-11	1.4143636825492373e-10	2.602925310060399e-9
30300000	0.004999898327963782	4.327182580345109e-50	1.1525272023325375e-65	3.65302907487675e-8	4.986500254408709e-16	1.2746405274950193e-7	-1.8887176064599897e-20	1.0400117428841059e-19	7.507601055910646e-11	1.4143636825492373e-10	2.602925310060399e-9
30400000	0.004999898327963782	4.327182580345109e-50	1.1525272023325375e-65	3.65302907487675e-8	4.986500254408709e-16	1.2746405274950193e-7	-1.8887157531180876e-20	1.0400117428841059e-19	7.507601055910646e-11	1.4143636825492373e-10	2.602925310060399e-9
30500000	0.004999898327963782	4.327182580345109e-50	1.1525272023325375e-65	3.65302907487675e-8	4.986500254408709e-16	1.2746405274950193e-7	-1.8887138997761856e-20	1.0400117428841059e-19	7.507601055910646e-11	1.4143636825492373e-10	2.602925310060399e-9
30600000	0.004999898327963782	4.327182580345109e-50	1.1525272023325377e-65	3.65302907487675e-8	4.986500254408709e-16	1.2746405274950193e-7	-1.8887120464342832e-20	1.0400117428841059e-19	7.507601055910646e-11	1.4143636825492373e-10	2.602925310060399e-9
30700000	0.004999898327963782	4.327182580345109e-50	1.1525272023325377e-65	3.65302907487675e-8	4.986500254408709e-16	1.2746405274950193e-7	-1.888710193092381e-20	1.0400117428841059e-19	7.507601055910646e-11	1.4143636825492373e-10	2.602925310060399e-9
30800000	0.004999898327963782	4.327182580345109e-50	1.1525272023325377e-65	3.65302907487675e-8	4.986500254408709e-16	1.2746405274950193e-7	-1.888708339750479e-20	1.0400117428841059e-19	7.507601055910646e-11	1.4143636825492373e-10	2.602925310060399e-9
30900000	0.004999898327963782	4.327182580345109e-50	1.1525272023325377e-65	3.65302907487675e-8	4.986500254408709e-16	1.2746405274950193e-7	-1.8887064864085767e-20	1.0400117428841059e-19	7.507601055910646e-11	1.4143636825492373e-10	2.602925310060399e-9
31000000	0.004999898327963782	4.32718258034511e-50	1.1525272023325377e-65	3.65302907487675e-8	4.986500254408709e-16	1.2746405274950193e-7	-1.8887046330666746e-20	1.0400117428841059e-19	7.507601055910646e-11	1.4143636825492373e-10	2.602925310060399e-9
31100000	0.004999898327963782	4.32718258034511e-50	1.1525272023325377e-65	3.65302907487675e-8	4.986500254408709e-16	1.2746405274950193e-7	-1.8887027797247725e-20	1.0400117428841059e-19	7.507601055910646e-11	1.4143636825492373e-10	2.602925310060399e-9
31200000	0.004999898327963782	4.32718258034511e-50	1.1525272023325377e-65	3.65302907487675e-8	4.986500254408709e-16	1.2746405274950193e-7	-1.88870092638287e-20	1.0400117428841059e-19	7.507601055910646e-11	1.4143636825492373e-10	2.602925310060399e-9
31300000	0.004999898327963782	4.32718258034511e-50	1.1525272023325377e-65	3.65302907487675e-8	4.986500254408709e-16	1.2746405274950193e-7	-1.888699073040968e-20	1.0400117428841059e-19	7.507601055910646e-11	1.4143636825492373e-10	2.602925310060399e-9
31400000	0.004999898327963782	4.32718258034511e-50	1.1525272023325377e-65	3.65302907487675e-8	4.986500254408709e-16	1.2746405274950193e-7	-1.888697219699066e-20	1.0400117428841059e-19	7.507601055910646e-11	1.4143636825492373e-10	2.602925310060399e-9
31500000	0.004999898327963782	4.32718258034511e-50	1.1525272023325377e-65	3.65302907487675e-8	4.986500254408709e-16	1.2746405274950193e-7	-1.8886953663571636e-20	1.0400117428841059e-19	7.507601055910646e-11	1.4143636825492373e-10	2.602925310060399e-9
31600000	0.004999898327963782	4.32718258034511e-50	1.1525272023325377e-65	3.65302907487675e-8	4.986500254408709e-16	1.2746405274950193e-7	-1.8886935130152615e-20	1.0400117428841059e-19	7.507601055910646e-11	1.4143636825492373e-10	2.602925310060399e-9
31700000	0.004999898327963782	4.32718258034511e-50	1.1525272023325377e-65	3.65302907487675e-8	4.986500254408709e-16	1.2746405274950193e-7	-1.8886916596733595e-20	1.0400117428841059e-19	7.507601055910646e-11	1.4143636825492373e-10	2.602925310060399e-9
31800000	0.004999898327963782	4.32718258034511e-50	1.1525272023325377e-65	3.65302907487675e-8	4.986500254408709e-16	1.2746405274950193e-7	-1.888689806331457e-20	1.0400117428841059e-19	7.507601055910646e-11	1.4143636825492373e-10	2.602925310060399e-9
31900000	0.004999898327963782	4.32718258034511e-50	1.1525272023325377e-65	3.65302907487675e-8	4.986500254408709e-16	1.2746405274950193e-7	-1.888687952989555e-20	1.0400117428841059e-19	7.507601055910646e-11	1.4143636825492373e-10	2.602925310060399e-9
32000000	0.004999898327963782	4.32718258034511e-50	1.1525272023325377e-65	3.65302907487675e-8	4.986500254408709e-16	1.2746405274950193e-7	-1.888686099647653e-20	1.0400117428841059e-19	7.507601055910646e-11	1.4143636825492373e-10	2.602925310060399e-9
32100000	0.004999898327963782	4.32718258034511e-50	1.1525272023325377e-65	3.65302907487675e-8	4.986500254408709e-16	1.2746405274950193e-7	-1.8886842463057505e-20	1.0400117428841059e-19	7.507601055910646e-11	1.4143636825492373e-10	2.602925310060399e-9
32200000	0.004999898327963782	4.32718258034511e-50	1.1525272023325377e-65	3.65302907487675e-8	4.986500254408709e-16	1.2746405274950193e-7	-1.8886823929638485e-20	1.0400117428841059e-19	7.507601055910646e-11	1.4143636825492373e-10	2.602925310060399e-9
32300000	0.004999898327963782	4.32718258034511e-50	1.1525272023325377e-65	3.65302907487675e-8	4.986500254408709e-16	1.2746405274950193e-7	-1.888680539621946e-20	1.0400117428841059e-19	7.507601055910646e-11	1.4143636825492373e-10	2.602925310060399e-9
32400000	0.004999898327963782	4.32718258034511e-50	1.1525272023325377e-65	3.65302907487675e-8	4.986500254408709e-16	1.2746405274950193e-7	-1.888678686280044e-20	1.0400117428841059e-19	7.507601055910646e-11	1.4143636825492373e-10	2.602925310060399e-9
32500000	0.004999898327963782	4.32718258034511e-50	1.1525272023325377e-65	3.65302907487675e-8	4.986500254408709e-16	1.2746405274950193e-7	-1.888676832938142e-20	1.0400117428841059e-19	7.507601055910646e-11	1.4143636825492373e-10	2.602925310060399e-9
32600000	0.004999898327963782	4.32718258034511e-50	1.1525272023325377e-65	3.65302907487675e-8	4.986500254408709e-16	1.2746405274950193e-7	-1.8886749795962396e-20	1.0400117428841059e-19	7.507601055910646e-11	1.4143636825492373e-10	2.602925310060399e-9
32700000	0.004999898327963782	4.32718258034511e-50	1.1525272023325377e-65	3.65302907487675e-8	4.986500254408709e-16	1.2746405274950193e-7	-1.8886731262543375e-20	1.0400117428841059e-19	7.507601055910646e-11	1.4143636825492373e-10	2.602925310060399e-9
32800000	0.004999898327963782	4.32718258034511e-50	1.1525272023325377e-65	3.65302907487675e-8	4.986500254408709e-16	1.2746405274950193e-7	-1.8886712729124354e-20	1.0400117428841059e-19	7.507601055910646e-11	1.4143636825492373e-10	2.602925310060399e-9
32900000	0.004999898327963782	4.32718258034511e-50	1.1525272023325377e-65	3.65302907487675e-8	4.986500254408709e-16	1.2746405274950193e-7	-1.888669419570533e-20	1.0400117428841059e-19	7.507601055910646e-11	1.4143636825492373e-10	2.602925310060399e-9
33000000	0.004999898327963782	4.32718258034511e-50	1.1525272023325377e-65	3.65302907487675e-8	4.986500254408709e-16	1.2746405274950193e-7	-1.888667566228631e-20	1.0400117428841059e-19	7.507601055910646e-11	1.4143636825492373e-10	2.602925310060399e-9
33100000	0.004999898327963782	4.32718258034511e-50	1.1525272023325377e-65	3.65302907487675e-8	4.986500254408709e-16	1.2746405274950193e-7	-1.888665712886729e-20	1.0400117428841059e-19	7.507601055910646e-11	1.4143636825492373e-10	2.602925310060399e-9
33200000	0.004999898327963782	4.32718258034511e-50	1.1525272023325377e-65	3.65302907487675e-8	4.986500254408709e-16	1.2746405274950193e-7	-1.8886638595448265e-20	1.0400117428841059e-19	7.507601055910646e-11	1.4143636825492373e-10	2.602925310060399e-9
33300000	0.004999898327963782	4.32718258034511e-50	1.1525272023325377e-65	3.65302907487675e-8	4.986500254408709e-16	1.2746405274950193e-7	-1.8886620062029244e-20	1.0400117428841059e-19	7.507601055910646e-11	1.4143636825492373e-10	2.602925310060399e-9
33400000	0.004999898327963782	4.32718258034511e-50	1.1525272023325377e-65	3.65302907487675e-8	4.986500254408709e-16	1.2746405274950193e-7	-1.8886601528610224e-20	1.0400117428841059e-19	7.507601055910646e-11	1.4143636825492373e-10	2.602925310060399e-9
33500000	0.004999898327963782	4.32718258034511e-50	1.1525272023325377e-65	3.65302907487675e-8	4.986500254408709e-16	1.2746405274950193e-7	-1.88865829951912e-20	1.0400117428841059e-19	7.507601055910646e-11	1.4143636825492373e-10	2.602925310060399e-9
33600000	0.004999898327963782	4.32718258034511e-50	1.1525272023325377e-65	3.65302907487675e-8	4.986500254408709e-16	1.2746405274950193e-7	-1.888656446177218e-20	1.0400117428841059e-19	7.507601055910646e-11	1.4143636825492373e-10	2.602925310060399e-9
33700000	0.004999898327963782	4.32718258034511e-50	1.1525272023325377e-65	3.65302907487675e-8	4.986500254408709e-16	1.2746405274950193e-7	-1.8886545928353158e-20	1.0400117428841059e-19	7.507601055910646e-11	1.4143636825492373e-10	2.602925310060399e-9
33800000	0.004999898327963782	4.32718258034511e-50	1.1525272023325377e-65	3.65302907487675e-8	4.986500254408709e-16	1.2746405274950193e-7	-1.8886527394934135e-20	1.0400117428841059e-19	7.507601055910646e-11	1.4143636825492373e-10	2.602925310060399e-9
33900000	0.004999898327963782	4.32718258034511e-50	1.1525272023325377e-65	3.65302907487675e-8	4.986500254408709e-16	1.2746405274950193e-7	-1.8886508861515114e-20	1.0400117428841059e-19	7.507601055910646e-11	1.4143636825492373e-10	2.602925310060399e-9
34000000	0.004999898327963782	4.32718258034511e-50	1.1525272023325377e-65	3.65302907487675e-8	4.986500254408709e-16	1.2746405274950193e-7	-1.8886490328096093e-20	1.0400117428841059e-19	7.507601055910646e-11	1.4143636825492373e-10	2.602925310060399e-9
34100000	0.004999898327963782	4.32718258034511e-50	1.1525272023325377e-65	3.65302907487675e-8	4.986500254408709e-16	1.2746405274950193e-7	-1.888647179467707e-20	1.0400117428841059e-19	7.507601055910646e-11	1.4143636825492373e-10	2.602925310060399e-9
34200000	0.004999898327963782	4.32718258034511e-50	1.1525272023325377e-65	3.65302907487675e-8	4.986500254408709e-16	1.2746405274950193e-7	-1.888645326125805e-20	1.0400117428841059e-19	7.507601055910646e-11	1.4143636825492373e-10	2.602925310060399e-9
34300000	0.004999898327963782	4.32718258034511e-50	1.1525272023325377e-65	3.65302907487675e-8	4.986500254408709e-16	1.2746405274950193e-7	-1.8886434727839028e-20	1.0400117428841059e-19	7.507601055910646e-11	1.4143636825492373e-10	2.602925310060399e-9
34400000	0.004999898327963782	4.32718258034511e-50	1.1525272023325377e-65	3.65302907487675e-8	4.986500254408709e-16	1.2746405274950193e-7	-1.8886416194420004e-20	1.0400117428841059e-19	7.507601055910646e-11	1.4143636825492373e-10	2.602925310060399e-9
34500000	0.004999898327963782	4.32718258034511e-50	1.1525272023325377e-65	3.65302907487675e-8	4.986500254408709e-16	1.2746405274950193e-7	-1.8886397661000983e-20	1.0400117428841059e-19	7.507601055910646e-11	1.4143636825492373e-10	2.602925310060399e-9
34600000	0.004999898327963782	4.32718258034511e-50	1.1525272023325377e-65	3.65302907487675e-8	4.986500254408709e-16	1.2746405274950193e-7	-1.8886379127581963e-20	1.0400117428841059e-19	7.507601055910646e-11	1.4143636825492373e-10	2.602925310060399e-9
34700000	0.004999898327963782	4.32718258034511e-50	1.1525272023325377e-65	3.65302907487675e-8	4.986500254408709e-16	1.2746405274950193e-7	-1.888636059416294e-20	1.0400117428841059e-19	7.507601055910646e-11	1.4143636825492373e-10	2.602925310060399e-9
34800000	0.004999898327963782	4.32718258034511e-50	1.1525272023325377e-65	3.65302907487675e-8	4.986500254408709e-16	1.2746405274950193e-7	-1.8886342060743918e-20	1.0400117428841059e-19	7.507601055910646e-11	1.4143636825492373e-10	2.602925310060399e-9
34900000	0.004999898327963782	4.32718258034511e-50	1.1525272023325377e-65	3.65302907487675e-8	4.986500254408709e-16	1.2746405274950193e-7	-1.8886323527324897e-20	1.0400117428841059e-19	7.507601055910646e-11	1.4143636825492373e-10	2.602925310060399e-9
35000000	0.004999898327963782	4.32718258034511e-50	1.1525272023325377e-65	3.65302907487675e-8	4.986500254408709e-16	1.2746405274950193e-7	-1.8886304993905873e-20	1.0400117428841059e-19	7.507601055910646e-11	1.4143636825492373e-10	2.602925310060399e-9
35100000	0.004999898327963782	4.32718258034511e-50	1.1525272023325377e-65	3.65302907487675e-8	4.986500254408709e-16	1.2746405274950193e-7	-1.8886286460486853e-20	1.0400117428841059e-19	7.507601055910646e-11	1.4143636825492373e-10	2.602925310060399e-9
35200000	0.004999898327963782	4.32718258034511e-50	1.1525272023325377e-65	3.65302907487675e-8	4.986500254408709e-16	1.2746405274950193e-7	-1.8886267927067832e-20	1.0400117428841059e-19	7.507601055910646e-11	1.4143636825492373e-10	2.602925310060399e-9
35300000	0.004999898327963782	4.32718258034511e-50	1.1525272023325377e-65	3.65302907487675e-8	4.986500254408709e-16	1.2746405274950193e-7	-1.8886249393648808e-20	1.0400117428841059e-19	7.507601055910646e-11	1.4143636825492373e-10	2.602925310060399e-9
35400000	0.004999898327963782	4.32718258034511e-50	1.1525272023325377e-65	3.65302907487675e-8	4.986500254408709e-16	1.2746405274950193e-7	-1.8886230860229787e-20	1.0400117428841059e-19	7.507601055910646e-11	1.4143636825492373e-10	2.602925310060399e-9
35500000	0.004999898327963782	4.32718258034511e-50	1.1525272023325377e-65	3.65302907487675e-8	4.986500254408709e-16	1.2746405274950193e-7	-1.8886212326810767e-20	1.0400117428841059e-19	7.507601055910646e-11	1.4143636825492373e-10	2.602925310060399e-9
35600000	0.004999898327963782	4.32718258034511e-50	1.1525272023325377e-65	3.65302907487675e-8	4.986500254408709e-16	1.2746405274950193e-7	-1.8886193793391743e-20	1.0400117428841059e-19	7.507601055910646e-11	1.4143636825492373e-10	2.602925310060399e-9
35700000	0.004999898327963782	4.32718258034511e-50	1.1525272023325377e-65	3.65302907487675e-8	4.986500254408709e-16	1.2746405274950193e-7	-1.8886175259972722e-20	1.0400117428841059e-19	7.507601055910646e-11	1.4143636825492373e-10	2.602925310060399e-9
35800000	0.004999898327963782	4.32718258034511e-50	1.1525272023325377e-65	3.65302907487675e-8	4.986500254408709e-16	1.2746405274950193e-7	-1.88861567265537e-20	1.0400117428841059e-19	7.507601055910646e-11	1.4143636825492373e-10	2.602925310060399e-9
35900000	0.004999898327963782	4.32718258034511e-50	1.1525272023325377e-65	3.65302907487675e-8	4.986500254408709e-16	1.2746405274950193e-7	-1.8886138193134678e-20	1.0400117428841059e-19	7.507601055910646e-11	1.4143636825492373e-10	2.602925310060399e-9
36000000	0.004999898327963782	4.32718258034511e-50	1.1525272023325377e-65	3.65302907487675e-8	4.986500254408709e-16	1.2746405274950193e-7	-1.8886119659715657e-20	1.0400117428841059e-19	7.507601055910646e-11	1.4143636825492373e-10	2.602925310060399e-9
36100000	0.004999898327963782	4.32718258034511e-50	1.1525272023325377e-65	3.65302907487675e-8	4.986500254408709e-16	1.2746405274950193e-7	-1.8886101126296636e-20	1.0400117428841059e-19	7.507601055910646e-11	1.4143636825492373e-10	2.602925310060399e-9
36200000	0.004999898327963782	4.327182580345111e-50	1.1525272023325377e-65	3.65302907487675e-8	4.986500254408709e-16	1.2746405274950193e-7	-1.8886082592877612e-20	1.0400117428841059e-19	7.507601055910646e-11	1.4143636825492373e-10	2.602925310060399e-9
36300000	0.004999898327963782	4.327182580345111e-50	1.1525272023325377e-65	3.65302907487675e-8	4.986500254408709e-16	1.2746405274950193e-7	-1.8886064059458592e-20	1.0400117428841059e-19	7.507601055910646e-11	1.4143636825492373e-10	2.602925310060399e-9
36400000	0.004999898327963782	4.327182580345111e-50	1.1525272023325377e-65	3.65302907487675e-8	4.986500254408709e-16	1.2746405274950193e-7	-1.888604552603957e-20	1.0400117428841059e-19	7.507601055910646e-11	1.4143636825492373e-10	2.602925310060399e-9
36500000	0.004999898327963782	4.327182580345111e-50	1.1525272023325377e-65	3.65302907487675e-8	4.986500254408709e-16	1.2746405274950193e-7	-1.8886026992620547e-20	1.0400117428841059e-19	7.507601055910646e-11	1.4143636825492373e-10	2.602925310060399e-9
36600000	0.004999898327963782	4.327182580345111e-50	1.1525272023325377e-65	3.65302907487675e-8	4.986500254408709e-16	1.2746405274950193e-7	-1.8886008459201526e-20	1.0400117428841059e-19	7.507601055910646e-11	1.4143636825492373e-10	2.602925310060399e-9
36700000	0.004999898327963782	4.327182580345111e-50	1.1525272023325377e-65	3.65302907487675e-8	4.986500254408709e-16	1.2746405274950193e-7	-1.8885989925782506e-20	1.0400117428841059e-19	7.507601055910646e-11	1.4143636825492373e-10	2.602925310060399e-9
36800000	0.004999898327963782	4.327182580345111e-50	1.1525272023325377e-65	3.65302907487675e-8	4.986500254408709e-16	1.2746405274950193e-7	-1.8885971392363482e-20	1.0400117428841059e-19	7.507601055910646e-11	1.4143636825492373e-10	2.602925310060399e-9
36900000	0.004999898327963782	4.327182580345111e-50	1.1525272023325377e-65	3.65302907487675e-8	4.986500254408709e-16	1.2746405274950193e-7	-1.888595285894446e-20	1.0400117428841059e-19	7.507601055910646e-11	1.4143636825492373e-10	2.602925310060399e-9
37000000	0.004999898327963782	4.327182580345111e-50	1.1525272023325377e-65	3.65302907487675e-8	4.986500254408709e-16	1.2746405274950193e-7	-1.8885934325525437e-20	1.0400117428841059e-19	7.507601055910646e-11	1.4143636825492373e-10	2.602925310060399e-9
37100000	0.004999898327963782	4.327182580345111e-50	1.1525272023325377e-65	3.65302907487675e-8	4.986500254408709e-16	1.2746405274950193e-7	-1.8885915792106417e-20	1.0400117428841059e-19	7.507601055910646e-11	1.4143636825492373e-10	2.602925310060399e-9
37200000	0.004999898327963782	4.327182580345111e-50	1.1525272023325377e-65	3.65302907487675e-8	4.986500254408709e-16	1.2746405274950193e-7	-1.8885897258687396e-20	1.0400117428841059e-19	7.507601055910646e-11	1.4143636825492373e-10	2.602925310060399e-9
37300000	0.004999898327963782	4.327182580345111e-50	1.1525272023325377e-65	3.65302907487675e-8	4.986500254408709e-16	1.2746405274950193e-7	-1.8885878725268372e-20	1.0400117428841059e-19	7.507601055910646e-11	1.4143636825492373e-10	2.602925310060399e-9
37400000	0.004999898327963782	4.327182580345111e-50	1.1525272023325377e-65	3.65302907487675e-8	4.986500254408709e-16	1.2746405274950193e-7	-1.888586019184935e-20	1.0400117428841059e-19	7.507601055910646e-11	1.4143636825492373e-10	2.602925310060399e-9
37500000	0.004999898327963782	4.327182580345111e-50	1.1525272023325377e-65	3.65302907487675e-8	4.986500254408709e-16	1.2746405274950193e-7	-1.888584165843033e-20	1.0400117428841059e-19	7.507601055910646e-11	1.4143636825492373e-10	2.602925310060399e-9
37600000	0.004999898327963782	4.327182580345111e-50	1.1525272023325377e-65	3.65302907487675e-8	4.986500254408709e-16	1.2746405274950193e-7	-1.8885823125011307e-20	1.0400117428841059e-19	7.507601055910646e-11	1.4143636825492373e-10	2.602925310060399e-9
37700000	0.004999898327963782	4.327182580345111e-50	1.1525272023325377e-65	3.65302907487675e-8	4.986500254408709e-16	1.2746405274950193e-7	-1.8885804591592286e-20	1.0400117428841059e-19	7.507601055910646e-11	1.4143636825492373e-10	2.602925310060399e-9
37800000	0.004999898327963782	4.327182580345111e-50	1.1525272023325377e-65	3.65302907487675e-8	4.986500254408709e-16	1.2746405274950193e-7	-1.8885786058173265e-20	1.0400117428841059e-19	7.507601055910646e-11	1.4143636825492373e-10	2.602925310060399e-9
37900000	0.004999898327963782	4.327182580345111e-50	1.1525272023325377e-65	3.65302907487675e-8	4.986500254408709e-16	1.2746405274950193e-7	-1.888576752475424e-20	1.0400117428841059e-19	7.507601055910646e-11	1.4143636825492373e-10	2.602925310060399e-9
38000000	0.004999898327963782	4.327182580345111e-50	1.1525272023325377e-65	3.65302907487675e-8	4.986500254408709e-16	1.2746405274950193e-7	-1.888574899133522e-20	1.0400117428841059e-19	7.507601055910646e-11	1.4143636825492373e-10	2.602925310060399e-9
38100000	0.004999898327963782	4.327182580345111e-50	1.1525272023325377e-65	3.65302907487675e-8	4.986500254408709e-16	1.2746405274950193e-7	-1.88857304579162e-20	1.0400117428841059e-19	7.507601055910646e-11	1.4143636825492373e-10	2.602925310060399e-9
38200000	0.004999898327963782	4.327182580345111e-50	1.1525272023325377e-65	3.65302907487675e-8	4.986500254408709e-16	1.2746405274950193e-7	-1.8885711924497176e-20	1.0400117428841059e-19	7.507601055910646e-11	1.4143636825492373e-10	2.602925310060399e-9
38300000	0.004999898327963782	4.327182580345111e-50	1.1525272023325377e-65	3.65302907487675e-8	4.986500254408709e-16	1.2746405274950193e-7	-1.8885693391078155e-20	1.0400117428841059e-19	7.507601055910646e-11	1.4143636825492373e-10	2.602925310060399e-9
38400000	0.004999898327963782	4.327182580345111e-50	1.1525272023325377e-65	3.6530290748767494e-8	4.986500254408709e-16	1.2746405274950193e-7	-1.8885674857659135e-20	1.0400117428841059e-19	7.507601055910646e-11	1.4143636825492373e-10	2.602925310060399e-9
38500000	0.004999898327963782	4.327182580345111e-50	1.1525272023325377e-65	3.6530290748767494e-8	4.986500254408709e-16	1.2746405274950193e-7	-1.888565632424011e-20	1.0400117428841059e-19	7.507601055910646e-11	1.4143636825492373e-10	2.602925310060399e-9
38600000	0.004999898327963782	4.327182580345111e-50	1.1525272023325377e-65	3.6530290748767494e-8	4.986500254408709e-16	1.2746405274950193e-7	-1.888563779082109e-20	1.0400117428841059e-19	7.507601055910646e-11	1.4143636825492373e-10	2.602925310060399e-9
38700000	0.004999898327963782	4.327182580345111e-50	1.1525272023325377e-65	3.6530290748767494e-8	4.986500254408709e-16	1.2746405274950193e-7	-1.888561925740207e-20	1.0400117428841059e-19	7.507601055910646e-11	1.4143636825492373e-10	2.602925310060399e-9
38800000	0.004999898327963782	4.327182580345111e-50	1.1525272023325377e-65	3.6530290748767494e-8	4.986500254408709e-16	1.2746405274950193e-7	-1.8885600723983046e-20	1.0400117428841059e-19	7.507601055910646e-11	1.4143636825492373e-10	2.602925310060399e-9
38900000	0.004999898327963782	4.327182580345111e-50	1.1525272023325377e-65	3.6530290748767494e-8	4.986500254408709e-16	1.2746405274950193e-7	-1.8885582190564025e-20	1.0400117428841059e-19	7.507601055910646e-11	1.4143636825492373e-10	2.602925310060399e-9
39000000	0.004999898327963782	4.327182580345111e-50	1.1525272023325377e-65	3.6530290748767494e-8	4.986500254408709e-16	1.2746405274950193e-7	-1.8885563657145004e-20	1.0400117428841059e-19	7.507601055910646e-11	1.4143636825492373e-10	2.602925310060399e-9
39100000	0.004999898327963782	4.327182580345111e-50	1.1525272023325377e-65	3.6530290748767494e-8	4.986500254408709e-16	1.2746405274950193e-7	-1.888554512372598e-20	1.0400117428841059e-19	7.507601055910646e-11	1.4143636825492373e-10	2.602925310060399e-9
39200000	0.004999898327963782	4.327182580345111e-50	1.1525272023325377e-65	3.6530290748767494e-8	4.986500254408709e-16	1.2746405274950193e-7	-1.888552659030696e-20	1.0400117428841059e-19	7.507601055910646e-11	1.4143636825492373e-10	2.602925310060399e-9
39300000	0.004999898327963782	4.327182580345111e-50	1.1525272023325377e-65	3.6530290748767494e-8	4.986500254408709e-16	1.2746405274950193e-7	-1.888550805688794e-20	1.0400117428841059e-19	7.507601055910646e-11	1.4143636825492373e-10	2.602925310060399e-9
39400000	0.004999898327963782	4.327182580345111e-50	1.1525272023325377e-65	3.6530290748767494e-8	4.986500254408709e-16	1.2746405274950193e-7	-1.8885489523468915e-20	1.0400117428841059e-19	7.507601055910646e-11	1.4143636825492373e-10	2.602925310060399e-9
39500000	0.004999898327963782	4.327182580345111e-50	1.1525272023325377e-65	3.6530290748767494e-8	4.986500254408709e-16	1.2746405274950193e-7	-1.8885470990049894e-20	1.0400117428841059e-19	7.507601055910646e-11	1.4143636825492373e-10	2.602925310060399e-9
39600000	0.004999898327963782	4.327182580345111e-50	1.1525272023325375e-65	3.6530290748767494e-8	4.986500254408709e-16	1.2746405274950193e-7	-1.8885452456630874e-20	1.0400117428841059e-19	7.507601055910646e-11	1.4143636825492373e-10	2.602925310060399e-9
39700000	0.004999898327963782	4.327182580345111e-50	1.1525272023325375e-65	3.6530290748767494e-8	4.986500254408709e-16	1.2746405274950193e-7	-1.888543392321185e-20	1.0400117428841059e-19	7.507601055910646e-11	1.4143636825492373e-10	2.602925310060399e-9
39800000	0.004999898327963782	4.327182580345111e-50	1.1525272023325375e-65	3.6530290748767494e-8	4.986500254408709e-16	1.2746405274950193e-7	-1.888541538979283e-20	1.0400117428841059e-19	7.507601055910646e-11	1.4143636825492373e-10	2.602925310060399e-9
39900000	0.004999898327963782	4.327182580345111e-50	1.1525272023325375e-65	3.6530290748767494e-8	4.986500254408709e-16	1.2746405274950193e-7	-1.8885396856373808e-20	1.0400117428841059e-19	7.507601055910646e-11	1.4143636825492373e-10	2.602925310060399e-9
40000000	0.004999898327963782	4.327182580345111e-50	1.1525272023325375e-65	3.6530290748767494e-8	4.986500254408709e-16	1.2746405274950193e-7	-1.8885378322954785e-20	1.0400117428841059e-19	7.507601055910646e-11	1.4143636825492373e-10	2.602925310060399e-9
40100000	0.004999898327963782	4.327182580345111e-50	1.1525272023325375e-65	3.6530290748767494e-8	4.986500254408709e-16	1.2746405274950193e-7	-1.8885359789535764e-20	1.0400117428841059e-19	7.507601055910646e-11	1.4143636825492373e-10	2.602925310060399e-9
40200000	0.004999898327963782	4.327182580345111e-50	1.1525272023325375e-65	3.6530290748767494e-8	4.986500254408709e-16	1.2746405274950193e-7	-1.8885341256116743e-20	1.0400117428841059e-19	7.507601055910646e-11	1.4143636825492373e-10	2.602925310060399e-9
40300000	0.004999898327963782	4.327182580345111e-50	1.1525272023325375e-65	3.6530290748767494e-8	4.986500254408709e-16	1.2746405274950193e-7	-1.888532272269772e-20	1.0400117428841059e-19	7.507601055910646e-11	1.4143636825492373e-10	2.602925310060399e-9
40400000	0.004999898327963782	4.327182580345111e-50	1.1525272023325375e-65	3.6530290748767494e-8	4.986500254408709e-16	1.2746405274950193e-7	-1.88853041892787e-20	1.0400117428841059e-19	7.507601055910646e-11	1.4143636825492373e-10	2.602925310060399e-9
40500000	0.004999898327963782	4.327182580345111e-50	1.1525272023325375e-65	3.6530290748767494e-8	4.986500254408709e-16	1.2746405274950193e-7	-1.8885285655859678e-20	1.0400117428841059e-19	7.507601055910646e-11	1.4143636825492373e-10	2.602925310060399e-9
40600000	0.004999898327963782	4.327182580345111e-50	1.1525272023325375e-65	3.6530290748767494e-8	4.986500254408709e-16	1.2746405274950193e-7	-1.8885267122440654e-20	1.0400117428841059e-19	7.507601055910646e-11	1.4143636825492373e-10	2.602925310060399e-9
40700000	0.004999898327963782	4.327182580345111e-50	1.1525272023325375e-65	3.6530290748767494e-8	4.986500254408709e-16	1.2746405274950193e-7	-1.8885248589021633e-20	1.0400117428841059e-19	7.507601055910646e-11	1.4143636825492373e-10	2.602925310060399e-9
40800000	0.004999898327963782	4.327182580345111e-50	1.1525272023325375e-65	3.6530290748767494e-8	4.986500254408709e-16	1.2746405274950193e-7	-1.8885230055602613e-20	1.0400117428841059e-19	7.507601055910646e-11	1.4143636825492373e-10	2.602925310060399e-9
40900000	0.004999898327963782	4.327182580345111e-50	1.1525272023325375e-65	3.6530290748767494e-8	4.986500254408709e-16	1.2746405274950193e-7	-1.888521152218359e-20	1.0400117428841059e-19	7.507601055910646e-11	1.4143636825492373e-10	2.602925310060399e-9
41000000	0.004999898327963782	4.327182580345111e-50	1.1525272023325375e-65	3.6530290748767494e-8	4.986500254408709e-16	1.2746405274950193e-7	-1.8885192988764568e-20	1.0400117428841059e-19	7.507601055910646e-11	1.4143636825492373e-10	2.602925310060399e-9
41100000	0.004999898327963782	4.327182580345111e-50	1.1525272023325375e-65	3.6530290748767494e-8	4.986500254408709e-16	1.2746405274950193e-7	-1.8885174455345547e-20	1.0400117428841059e-19	7.507601055910646e-11	1.4143636825492373e-10	2.602925310060399e-9
41200000	0.004999898327963782	4.327182580345111e-50	1.1525272023325375e-65	3.6530290748767494e-8	4.986500254408709e-16	1.2746405274950193e-7	-1.8885155921926523e-20	1.0400117428841059e-19	7.507601055910646e-11	1.4143636825492373e-10	2.602925310060399e-9
41300000	0.004999898327963782	4.327182580345111e-50	1.1525272023325375e-65	3.6530290748767494e-8	4.986500254408709e-16	1.2746405274950193e-7	-1.8885137388507503e-20	1.0400117428841059e-19	7.507601055910646e-11	1.4143636825492373e-10	2.602925310060399e-9
41400000	0.004999898327963782	4.327182580345111e-50	1.1525272023325375e-65	3.6530290748767494e-8	4.986500254408709e-16	1.2746405274950193e-7	-1.8885118855088482e-20	1.0400117428841059e-19	7.507601055910646e-11	1.4143636825492373e-10	2.602925310060399e-9
41500000	0.004999898327963782	4.327182580345111e-50	1.1525272023325375e-65	3.6530290748767494e-8	4.986500254408709e-16	1.2746405274950193e-7	-1.8885100321669458e-20	1.0400117428841059e-19	7.507601055910646e-11	1.4143636825492373e-10	2.602925310060399e-9
41600000	0.004999898327963782	4.327182580345111e-50	1.1525272023325375e-65	3.6530290748767494e-8	4.986500254408709e-16	1.2746405274950193e-7	-1.8885081788250437e-20	1.0400117428841059e-19	7.507601055910646e-11	1.4143636825492373e-10	2.602925310060399e-9
41700000	0.004999898327963782	4.327182580345111e-50	1.1525272023325375e-65	3.6530290748767494e-8	4.986500254408709e-16	1.2746405274950193e-7	-1.8885063254831417e-20	1.0400117428841059e-19	7.507601055910646e-11	1.4143636825492373e-10	2.602925310060399e-9
41800000	0.004999898327963782	4.327182580345111e-50	1.1525272023325375e-65	3.6530290748767494e-8	4.986500254408709e-16	1.2746405274950193e-7	-1.8885044721412393e-20	1.0400117428841059e-19	7.507601055910646e-11	1.4143636825492373e-10	2.602925310060399e-9
41900000	0.004999898327963782	4.327182580345111e-50	1.1525272023325375e-65	3.6530290748767494e-8	4.986500254408709e-16	1.2746405274950193e-7	-1.8885026187993372e-20	1.0400117428841059e-19	7.507601055910646e-11	1.4143636825492373e-10	2.602925310060399e-9
42000000	0.004999898327963782	4.327182580345111e-50	1.1525272023325375e-65	3.6530290748767494e-8	4.986500254408709e-16	1.2746405274950193e-7	-1.888500765457435e-20	1.0400117428841059e-19	7.507601055910646e-11	1.4143636825492373e-10	2.602925310060399e-9
42100000	0.004999898327963782	4.327182580345111e-50	1.1525272023325375e-65	3.6530290748767494e-8	4.986500254408709e-16	1.2746405274950193e-7	-1.8884989121155328e-20	1.0400117428841059e-19	7.507601055910646e-11	1.4143636825492373e-10	2.602925310060399e-9
42200000	0.004999898327963782	4.327182580345111e-50	1.1525272023325375e-65	3.6530290748767494e-8	4.986500254408709e-16	1.2746405274950193e-7	-1.8884970587736307e-20	1.0400117428841059e-19	7.507601055910646e-11	1.4143636825492373e-10	2.602925310060399e-9
42300000	0.004999898327963782	4.327182580345111e-50	1.1525272023325375e-65	3.6530290748767494e-8	4.986500254408709e-16	1.2746405274950193e-7	-1.8884952054317283e-20	1.0400117428841059e-19	7.507601055910646e-11	1.4143636825492373e-10	2.602925310060399e-9
42400000	0.004999898327963782	4.327182580345111e-50	1.1525272023325375e-65	3.6530290748767494e-8	4.986500254408709e-16	1.2746405274950193e-7	-1.8884933520898262e-20	1.0400117428841059e-19	7.507601055910646e-11	1.4143636825492373e-10	2.602925310060399e-9
42500000	0.004999898327963782	4.327182580345111e-50	1.1525272023325375e-65	3.6530290748767494e-8	4.986500254408709e-16	1.2746405274950193e-7	-1.8884914987479242e-20	1.0400117428841059e-19	7.507601055910646e-11	1.4143636825492373e-10	2.602925310060399e-9
42600000	0.004999898327963782	4.327182580345111e-50	1.1525272023325375e-65	3.6530290748767494e-8	4.986500254408709e-16	1.2746405274950193e-7	-1.8884896454060218e-20	1.0400117428841059e-19	7.507601055910646e-11	1.4143636825492373e-10	2.602925310060399e-9
42700000	0.004999898327963782	4.327182580345111e-50	1.1525272023325375e-65	3.6530290748767494e-8	4.986500254408709e-16	1.2746405274950193e-7	-1.8884877920641197e-20	1.0400117428841059e-19	7.507601055910646e-11	1.4143636825492373e-10	2.602925310060399e-9
42800000	0.004999898327963782	4.327182580345111e-50	1.1525272023325375e-65	3.6530290748767494e-8	4.986500254408709e-16	1.2746405274950193e-7	-1.8884859387222176e-20	1.0400117428841059e-19	7.507601055910646e-11	1.4143636825492373e-10	2.602925310060399e-9
42900000	0.004999898327963782	4.327182580345111e-50	1.1525272023325375e-65	3.6530290748767494e-8	4.986500254408709e-16	1.2746405274950193e-7	-1.8884840853803153e-20	1.0400117428841059e-19	7.507601055910646e-11	1.4143636825492373e-10	2.602925310060399e-9
43000000	0.004999898327963782	4.327182580345111e-50	1.1525272023325375e-65	3.6530290748767494e-8	4.986500254408709e-16	1.2746405274950193e-7	-1.8884822320384132e-20	1.0400117428841059e-19	7.507601055910646e-11	1.4143636825492373e-10	2.602925310060399e-9
43100000	0.004999898327963782	4.327182580345111e-50	1.1525272023325375e-65	3.6530290748767494e-8	4.986500254408709e-16	1.2746405274950193e-7	-1.888480378696511e-20	1.0400117428841059e-19	7.507601055910646e-11	1.4143636825492373e-10	2.602925310060399e-9
43200000	0.004999898327963782	4.327182580345111e-50	1.1525272023325375e-65	3.6530290748767494e-8	4.986500254408709e-16	1.2746405274950193e-7	-1.8884785253546087e-20	1.0400117428841059e-19	7.507601055910646e-11	1.4143636825492373e-10	2.602925310060399e-9
43300000	0.004999898327963782	4.327182580345111e-50	1.1525272023325375e-65	3.6530290748767494e-8	4.986500254408709e-16	1.2746405274950193e-7	-1.8884766720127067e-20	1.0400117428841059e-19	7.507601055910646e-11	1.4143636825492373e-10	2.602925310060399e-9
43400000	0.004999898327963782	4.327182580345111e-50	1.1525272023325375e-65	3.6530290748767494e-8	4.986500254408709e-16	1.2746405274950193e-7	-1.8884748186708046e-20	1.0400117428841059e-19	7.507601055910646e-11	1.4143636825492373e-10	2.602925310060399e-9
43500000	0.004999898327963782	4.327182580345111e-50	1.1525272023325375e-65	3.6530290748767494e-8	4.986500254408709e-16	1.2746405274950193e-7	-1.8884729653289022e-20	1.0400117428841059e-19	7.507601055910646e-11	1.4143636825492373e-10	2.602925310060399e-9
43600000	0.004999898327963782	4.327182580345111e-50	1.1525272023325375e-65	3.6530290748767494e-8	4.986500254408709e-16	1.2746405274950193e-7	-1.888471111987e-20	1.0400117428841059e-19	7.507601055910646e-11	1.4143636825492373e-10	2.602925310060399e-9
43700000	0.004999898327963782	4.327182580345111e-50	1.1525272023325375e-65	3.6530290748767494e-8	4.986500254408709e-16	1.2746405274950193e-7	-1.888469258645098e-20	1.0400117428841059e-19	7.507601055910646e-11	1.4143636825492373e-10	2.602925310060399e-9
43800000	0.004999898327963782	4.327182580345111e-50	1.1525272023325375e-65	3.6530290748767494e-8	4.986500254408709e-16	1.2746405274950193e-7	-1.8884674053031957e-20	1.0400117428841059e-19	7.507601055910646e-11	1.4143636825492373e-10	2.602925310060399e-9
43900000	0.004999898327963782	4.327182580345111e-50	1.1525272023325375e-65	3.6530290748767494e-8	4.986500254408709e-16	1.2746405274950193e-7	-1.8884655519612936e-20	1.0400117428841059e-19	7.507601055910646e-11	1.4143636825492373e-10	2.602925310060399e-9
44000000	0.004999898327963782	4.327182580345111e-50	1.1525272023325375e-65	3.6530290748767494e-8	4.986500254408709e-16	1.2746405274950193e-7	-1.8884636986193915e-20	1.0400117428841059e-19	7.507601055910646e-11	1.4143636825492373e-10	2.602925310060399e-9
44100000	0.004999898327963782	4.327182580345111e-50	1.1525272023325375e-65	3.6530290748767494e-8	4.986500254408709e-16	1.2746405274950193e-7	-1.8884618452774892e-20	1.0400117428841059e-19	7.507601055910646e-11	1.4143636825492373e-10	2.602925310060399e-9
44200000	0.004999898327963782	4.327182580345111e-50	1.1525272023325375e-65	3.6530290748767494e-8	4.986500254408709e-16	1.2746405274950193e-7	-1.888459991935587e-20	1.0400117428841059e-19	7.507601055910646e-11	1.4143636825492373e-10	2.602925310060399e-9
44300000	0.004999898327963782	4.327182580345111e-50	1.1525272023325375e-65	3.6530290748767494e-8	4.986500254408709e-16	1.2746405274950193e-7	-1.888458138593685e-20	1.0400117428841059e-19	7.507601055910646e-11	1.4143636825492373e-10	2.602925310060399e-9
44400000	0.004999898327963782	4.327182580345111e-50	1.1525272023325375e-65	3.6530290748767494e-8	4.986500254408709e-16	1.2746405274950193e-7	-1.8884562852517826e-20	1.0400117428841059e-19	7.507601055910646e-11	1.4143636825492373e-10	2.602925310060399e-9
44500000	0.004999898327963782	4.327182580345111e-50	1.1525272023325375e-65	3.6530290748767494e-8	4.986500254408709e-16	1.2746405274950193e-7	-1.8884544319098805e-20	1.0400117428841059e-19	7.507601055910646e-11	1.4143636825492373e-10	2.602925310060399e-9
44600000	0.004999898327963782	4.327182580345111e-50	1.1525272023325375e-65	3.6530290748767494e-8	4.986500254408709e-16	1.2746405274950193e-7	-1.8884525785679785e-20	1.0400117428841059e-19	7.507601055910646e-11	1.4143636825492373e-10	2.602925310060399e-9
44700000	0.004999898327963782	4.327182580345111e-50	1.1525272023325375e-65	3.6530290748767494e-8	4.986500254408709e-16	1.2746405274950193e-7	-1.888450725226076e-20	1.0400117428841059e-19	7.507601055910646e-11	1.4143636825492373e-10	2.602925310060399e-9
44800000	0.004999898327963782	4.327182580345111e-50	1.1525272023325375e-65	3.6530290748767494e-8	4.986500254408709e-16	1.2746405274950193e-7	-1.888448871884174e-20	1.0400117428841059e-19	7.507601055910646e-11	1.4143636825492373e-10	2.602925310060399e-9
44900000	0.004999898327963782	4.327182580345111e-50	1.1525272023325375e-65	3.6530290748767494e-8	4.986500254408709e-16	1.2746405274950193e-7	-1.888447018542272e-20	1.0400117428841059e-19	7.507601055910646e-11	1.4143636825492373e-10	2.602925310060399e-9
45000000	0.004999898327963782	4.327182580345111e-50	1.1525272023325375e-65	3.6530290748767494e-8	4.986500254408709e-16	1.2746405274950193e-7	-1.8884451652003696e-20	1.0400117428841059e-19	7.507601055910646e-11	1.4143636825492373e-10	2.602925310060399e-9
45100000	0.004999898327963782	4.327182580345111e-50	1.1525272023325375e-65	3.6530290748767494e-8	4.986500254408709e-16	1.2746405274950193e-7	-1.8884433118584675e-20	1.0400117428841059e-19	7.507601055910646e-11	1.4143636825492373e-10	2.602925310060399e-9
45200000	0.004999898327963782	4.327182580345111e-50	1.1525272023325375e-65	3.6530290748767494e-8	4.986500254408709e-16	1.2746405274950193e-7	-1.8884414585165654e-20	1.0400117428841059e-19	7.507601055910646e-11	1.4143636825492373e-10	2.602925310060399e-9
45300000	0.004999898327963782	4.327182580345111e-50	1.1525272023325375e-65	3.6530290748767494e-8	4.986500254408709e-16	1.2746405274950193e-7	-1.888439605174663e-20	1.0400117428841059e-19	7.507601055910646e-11	1.4143636825492373e-10	2.602925310060399e-9
45400000	0.004999898327963782	4.327182580345111e-50	1.1525272023325375e-65	3.6530290748767494e-8	4.986500254408709e-16	1.2746405274950193e-7	-1.888437751832761e-20	1.0400117428841059e-19	7.507601055910646e-11	1.4143636825492373e-10	2.602925310060399e-9
45500000	0.004999898327963782	4.327182580345111e-50	1.1525272023325375e-65	3.6530290748767494e-8	4.986500254408709e-16	1.2746405274950193e-7	-1.888435898490859e-20	1.0400117428841059e-19	7.507601055910646e-11	1.4143636825492373e-10	2.602925310060399e-9
45600000	0.004999898327963782	4.327182580345111e-50	1.1525272023325375e-65	3.6530290748767494e-8	4.986500254408709e-16	1.2746405274950193e-7	-1.8884340451489565e-20	1.0400117428841059e-19	7.507601055910646e-11	1.4143636825492373e-10	2.602925310060399e-9
45700000	0.004999898327963782	4.327182580345111e-50	1.1525272023325375e-65	3.6530290748767494e-8	4.986500254408709e-16	1.2746405274950193e-7	-1.8884321918070544e-20	1.0400117428841059e-19	7.507601055910646e-11	1.4143636825492373e-10	2.602925310060399e-9
45800000	0.004999898327963782	4.327182580345111e-50	1.1525272023325375e-65	3.6530290748767494e-8	4.986500254408709e-16	1.2746405274950193e-7	-1.8884303384651524e-20	1.0400117428841059e-19	7.507601055910646e-11	1.4143636825492373e-10	2.602925310060399e-9
45900000	0.004999898327963782	4.327182580345111e-50	1.1525272023325375e-65	3.6530290748767494e-8	4.986500254408709e-16	1.2746405274950193e-7	-1.88842848512325e-20	1.0400117428841059e-19	7.507601055910646e-11	1.4143636825492373e-10	2.602925310060399e-9
46000000	0.004999898327963782	4.327182580345111e-50	1.1525272023325375e-65	3.6530290748767494e-8	4.986500254408709e-16	1.2746405274950193e-7	-1.888426631781348e-20	1.0400117428841059e-19	7.507601055910646e-11	1.4143636825492373e-10	2.602925310060399e-9
46100000	0.004999898327963782	4.327182580345111e-50	1.1525272023325375e-65	3.6530290748767494e-8	4.986500254408709e-16	1.2746405274950193e-7	-1.8884247784394458e-20	1.0400117428841059e-19	7.507601055910646e-11	1.4143636825492373e-10	2.602925310060399e-9
46200000	0.004999898327963782	4.327182580345111e-50	1.1525272023325375e-65	3.6530290748767494e-8	4.986500254408709e-16	1.2746405274950193e-7	-1.8884229250975435e-20	1.0400117428841059e-19	7.507601055910646e-11	1.4143636825492373e-10	2.602925310060399e-9
46300000	0.004999898327963782	4.327182580345111e-50	1.1525272023325375e-65	3.6530290748767494e-8	4.986500254408709e-16	1.2746405274950193e-7	-1.8884210717556414e-20	1.0400117428841059e-19	7.507601055910646e-11	1.4143636825492373e-10	2.602925310060399e-9
46400000	0.004999898327963782	4.327182580345111e-50	1.1525272023325375e-65	3.6530290748767494e-8	4.986500254408709e-16	1.2746405274950193e-7	-1.8884192184137393e-20	1.0400117428841059e-19	7.507601055910646e-11	1.4143636825492373e-10	2.602925310060399e-9
46500000	0.004999898327963782	4.327182580345111e-50	1.1525272023325375e-65	3.6530290748767494e-8	4.986500254408709e-16	1.2746405274950193e-7	-1.888417365071837e-20	1.0400117428841059e-19	7.507601055910646e-11	1.4143636825492373e-10	2.602925310060399e-9
46600000	0.004999898327963782	4.327182580345111e-50	1.1525272023325375e-65	3.6530290748767494e-8	4.986500254408709e-16	1.2746405274950193e-7	-1.888415511729935e-20	1.0400117428841059e-19	7.507601055910646e-11	1.4143636825492373e-10	2.602925310060399e-9
46700000	0.004999898327963782	4.327182580345111e-50	1.1525272023325375e-65	3.6530290748767494e-8	4.986500254408709e-16	1.2746405274950193e-7	-1.8884136583880328e-20	1.0400117428841059e-19	7.507601055910646e-11	1.4143636825492373e-10	2.602925310060399e-9
46800000	0.004999898327963782	4.327182580345111e-50	1.1525272023325375e-65	3.6530290748767494e-8	4.986500254408709e-16	1.2746405274950193e-7	-1.8884118050461304e-20	1.0400117428841059e-19	7.507601055910646e-11	1.4143636825492373e-10	2.602925310060399e-9
46900000	0.004999898327963782	4.327182580345111e-50	1.1525272023325375e-65	3.6530290748767494e-8	4.986500254408709e-16	1.2746405274950193e-7	-1.8884099517042283e-20	1.0400117428841059e-19	7.507601055910646e-11	1.4143636825492373e-10	2.602925310060399e-9
47000000	0.004999898327963782	4.327182580345111e-50	1.1525272023325375e-65	3.6530290748767494e-8	4.986500254408709e-16	1.2746405274950193e-7	-1.888408098362326e-20	1.0400117428841059e-19	7.507601055910646e-11	1.4143636825492373e-10	2.602925310060399e-9
47100000	0.004999898327963782	4.327182580345111e-50	1.1525272023325375e-65	3.6530290748767494e-8	4.986500254408709e-16	1.2746405274950193e-7	-1.888406245020424e-20	1.0400117428841059e-19	7.507601055910646e-11	1.4143636825492373e-10	2.602925310060399e-9
47200000	0.004999898327963782	4.327182580345111e-50	1.1525272023325375e-65	3.6530290748767494e-8	4.986500254408709e-16	1.2746405274950193e-7	-1.8884043916785218e-20	1.0400117428841059e-19	7.507601055910646e-11	1.4143636825492373e-10	2.602925310060399e-9
47300000	0.004999898327963782	4.327182580345111e-50	1.1525272023325375e-65	3.6530290748767494e-8	4.986500254408709e-16	1.2746405274950193e-7	-1.8884025383366194e-20	1.0400117428841059e-19	7.507601055910646e-11	1.4143636825492373e-10	2.602925310060399e-9
47400000	0.004999898327963782	4.327182580345111e-50	1.1525272023325375e-65	3.6530290748767494e-8	4.986500254408709e-16	1.2746405274950193e-7	-1.8884006849947173e-20	1.0400117428841059e-19	7.507601055910646e-11	1.4143636825492373e-10	2.602925310060399e-9
47500000	0.004999898327963782	4.327182580345111e-50	1.1525272023325373e-65	3.6530290748767494e-8	4.986500254408709e-16	1.2746405274950193e-7	-1.8883988316528153e-20	1.0400117428841059e-19	7.507601055910646e-11	1.4143636825492373e-10	2.602925310060399e-9
47600000	0.004999898327963782	4.327182580345111e-50	1.1525272023325373e-65	3.6530290748767494e-8	4.986500254408709e-16	1.2746405274950193e-7	-1.888396978310913e-20	1.0400117428841059e-19	7.507601055910646e-11	1.4143636825492373e-10	2.602925310060399e-9
47700000	0.004999898327963782	4.327182580345111e-50	1.1525272023325373e-65	3.6530290748767494e-8	4.986500254408709e-16	1.2746405274950193e-7	-1.8883951249690108e-20	1.0400117428841059e-19	7.507601055910646e-11	1.4143636825492373e-10	2.602925310060399e-9
47800000	0.004999898327963782	4.327182580345111e-50	1.1525272023325373e-65	3.6530290748767494e-8	4.986500254408709e-16	1.2746405274950193e-7	-1.8883932716271087e-20	1.0400117428841059e-19	7.507601055910646e-11	1.4143636825492373e-10	2.602925310060399e-9
47900000	0.004999898327963782	4.327182580345111e-50	1.1525272023325373e-65	3.6530290748767494e-8	4.986500254408709e-16	1.2746405274950193e-7	-1.8883914182852064e-20	1.0400117428841059e-19	7.507601055910646e-11	1.4143636825492373e-10	2.602925310060399e-9
48000000	0.004999898327963782	4.327182580345111e-50	1.1525272023325373e-65	3.6530290748767494e-8	4.986500254408709e-16	1.2746405274950193e-7	-1.8883895649433043e-20	1.0400117428841059e-19	7.507601055910646e-11	1.4143636825492373e-10	2.602925310060399e-9
48100000	0.004999898327963782	4.327182580345111e-50	1.1525272023325373e-65	3.6530290748767494e-8	4.986500254408709e-16	1.2746405274950193e-7	-1.8883877116014022e-20	1.0400117428841059e-19	7.507601055910646e-11	1.4143636825492373e-10	2.602925310060399e-9
48200000	0.004999898327963782	4.327182580345111e-50	1.1525272023325373e-65	3.6530290748767494e-8	4.986500254408709e-16	1.2746405274950193e-7	-1.8883858582594998e-20	1.0400117428841059e-19	7.507601055910646e-11	1.4143636825492373e-10	2.602925310060399e-9
48300000	0.004999898327963782	4.327182580345111e-50	1.1525272023325373e-65	3.6530290748767494e-8	4.986500254408709e-16	1.2746405274950193e-7	-1.8883840049175978e-20	1.0400117428841059e-19	7.507601055910646e-11	1.4143636825492373e-10	2.602925310060399e-9
48400000	0.004999898327963782	4.327182580345111e-50	1.1525272023325373e-65	3.6530290748767494e-8	4.986500254408709e-16	1.2746405274950193e-7	-1.8883821515756957e-20	1.0400117428841059e-19	7.507601055910646e-11	1.4143636825492373e-10	2.602925310060399e-9
48500000	0.004999898327963782	4.327182580345111e-50	1.1525272023325373e-65	3.65302907487675e-8	4.986500254408709e-16	1.2746405274950193e-7	-1.8883802982337933e-20	1.0400117428841059e-19	7.507601055910646e-11	1.4143636825492373e-10	2.602925310060399e-9
48600000	0.004999898327963782	4.327182580345111e-50	1.1525272023325373e-65	3.65302907487675e-8	4.986500254408709e-16	1.2746405274950193e-7	-1.8883784448918912e-20	1.0400117428841059e-19	7.507601055910646e-11	1.4143636825492375e-10	2.602925310060399e-9
48700000	0.004999898327963782	4.327182580345111e-50	1.1525272023325373e-65	3.65302907487675e-8	4.986500254408709e-16	1.2746405274950193e-7	-1.8883765915499892e-20	1.0400117428841059e-19	7.507601055910646e-11	1.4143636825492375e-10	2.602925310060399e-9
48800000	0.004999898327963782	4.327182580345111e-50	1.1525272023325373e-65	3.65302907487675e-8	4.986500254408709e-16	1.2746405274950193e-7	-1.8883747382080868e-20	1.0400117428841059e-19	7.507601055910646e-11	1.4143636825492375e-10	2.602925310060399e-9
48900000	0.004999898327963782	4.327182580345111e-50	1.1525272023325373e-65	3.65302907487675e-8	4.986500254408709e-16	1.2746405274950193e-7	-1.8883728848661847e-20	1.0400117428841059e-19	7.507601055910646e-11	1.4143636825492375e-10	2.602925310060399e-9
49000000	0.004999898327963782	4.327182580345111e-50	1.1525272023325373e-65	3.65302907487675e-8	4.986500254408709e-16	1.2746405274950193e-7	-1.8883710315242826e-20	1.0400117428841059e-19	7.507601055910646e-11	1.4143636825492375e-10	2.602925310060399e-9
49100000	0.004999898327963782	4.327182580345111e-50	1.1525272023325373e-65	3.65302907487675e-8	4.986500254408709e-16	1.2746405274950193e-7	-1.8883691781823803e-20	1.0400117428841059e-19	7.507601055910646e-11	1.4143636825492375e-10	2.602925310060399e-9
49200000	0.004999898327963782	4.327182580345111e-50	1.1525272023325373e-65	3.65302907487675e-8	4.986500254408709e-16	1.2746405274950193e-7	-1.8883673248404782e-20	1.0400117428841059e-19	7.507601055910646e-11	1.4143636825492375e-10	2.602925310060399e-9
49300000	0.004999898327963782	4.327182580345111e-50	1.1525272023325373e-65	3.65302907487675e-8	4.986500254408709e-16	1.2746405274950193e-7	-1.888365471498576e-20	1.0400117428841059e-19	7.507601055910646e-11	1.4143636825492375e-10	2.602925310060399e-9
49400000	0.004999898327963782	4.32718258034511e-50	1.1525272023325373e-65	3.65302907487675e-8	4.986500254408709e-16	1.2746405274950193e-7	-1.8883636181566737e-20	1.0400117428841059e-19	7.507601055910646e-11	1.4143636825492375e-10	2.602925310060399e-9
49500000	0.004999898327963782	4.32718258034511e-50	1.1525272023325373e-65	3.65302907487675e-8	4.986500254408709e-16	1.2746405274950193e-7	-1.8883617648147717e-20	1.0400117428841059e-19	7.507601055910646e-11	1.4143636825492375e-10	2.602925310060399e-9
49600000	0.004999898327963782	4.32718258034511e-50	1.1525272023325373e-65	3.65302907487675e-8	4.986500254408709e-16	1.2746405274950193e-7	-1.8883599114728696e-20	1.0400117428841059e-19	7.507601055910646e-11	1.4143636825492375e-10	2.602925310060399e-9
49700000	0.004999898327963782	4.32718258034511e-50	1.1525272023325373e-65	3.65302907487675e-8	4.986500254408709e-16	1.2746405274950193e-7	-1.8883580581309672e-20	1.0400117428841059e-19	7.507601055910646e-11	1.4143636825492375e-10	2.602925310060399e-9
49800000	0.004999898327963782	4.32718258034511e-50	1.1525272023325373e-65	3.65302907487675e-8	4.986500254408709e-16	1.2746405274950193e-7	-1.888356204789065e-20	1.0400117428841059e-19	7.507601055910646e-11	1.4143636825492375e-10	2.602925310060399e-9
49900000	0.004999898327963782	4.32718258034511e-50	1.1525272023325373e-65	3.65302907487675e-8	4.986500254408709e-16	1.2746405274950193e-7	-1.888354351447163e-20	1.0400117428841059e-19	7.507601055910646e-11	1.4143636825492375e-10	2.602925310060399e-9
50000000	0.004999898327963782	4.32718258034511e-50	1.1525272023325373e-65	3.65302907487675e-8	4.986500254408709e-16	1.2746405274950193e-7	-1.8883524981052607e-20	1.0400117428841059e-19	7.507601055910646e-11	1.4143636825492375e-10	2.602925310060399e-9
50100000	0.004999898327963782	4.32718258034511e-50	1.1525272023325373e-65	3.65302907487675e-8	4.986500254408709e-16	1.2746405274950193e-7	-1.8883506447633586e-20	1.0400117428841059e-19	7.507601055910646e-11	1.4143636825492375e-10	2.602925310060399e-9
50200000	0.004999898327963782	4.32718258034511e-50	1.1525272023325373e-65	3.65302907487675e-8	4.986500254408709e-16	1.2746405274950193e-7	-1.8883487914214565e-20	1.0400117428841059e-19	7.507601055910646e-11	1.4143636825492375e-10	2.602925310060399e-9
50300000	0.004999898327963782	4.32718258034511e-50	1.1525272023325373e-65	3.65302907487675e-8	4.986500254408709e-16	1.2746405274950193e-7	-1.8883469380795542e-20	1.0400117428841059e-19	7.507601055910646e-11	1.4143636825492375e-10	2.602925310060399e-9
50400000	0.004999898327963782	4.32718258034511e-50	1.1525272023325373e-65	3.65302907487675e-8	4.986500254408709e-16	1.2746405274950193e-7	-1.888345084737652e-20	1.0400117428841059e-19	7.507601055910646e-11	1.4143636825492375e-10	2.602925310060399e-9
50500000	0.004999898327963782	4.32718258034511e-50	1.1525272023325373e-65	3.65302907487675e-8	4.986500254408709e-16	1.2746405274950193e-7	-1.88834323139575e-20	1.0400117428841059e-19	7.507601055910646e-11	1.4143636825492375e-10	2.602925310060399e-9
50600000	0.004999898327963782	4.32718258034511e-50	1.1525272023325373e-65	3.65302907487675e-8	4.986500254408709e-16	1.2746405274950193e-7	-1.8883413780538476e-20	1.0400117428841059e-19	7.507601055910646e-11	1.4143636825492375e-10	2.602925310060399e-9
50700000	0.004999898327963782	4.32718258034511e-50	1.1525272023325373e-65	3.65302907487675e-8	4.986500254408709e-16	1.2746405274950193e-7	-1.8883395247119455e-20	1.0400117428841059e-19	7.507601055910646e-11	1.4143636825492375e-10	2.602925310060399e-9
50800000	0.004999898327963782	4.32718258034511e-50	1.1525272023325373e-65	3.65302907487675e-8	4.986500254408709e-16	1.2746405274950193e-7	-1.8883376713700435e-20	1.0400117428841059e-19	7.507601055910646e-11	1.4143636825492375e-10	2.602925310060399e-9
50900000	0.004999898327963782	4.32718258034511e-50	1.1525272023325373e-65	3.65302907487675e-8	4.986500254408709e-16	1.2746405274950193e-7	-1.888335818028141e-20	1.0400117428841059e-19	7.507601055910646e-11	1.4143636825492375e-10	2.602925310060399e-9
51000000	0.004999898327963782	4.32718258034511e-50	1.1525272023325373e-65	3.65302907487675e-8	4.986500254408709e-16	1.2746405274950193e-7	-1.888333964686239e-20	1.0400117428841059e-19	7.507601055910646e-11	1.4143636825492375e-10	2.602925310060399e-9
51100000	0.004999898327963782	4.32718258034511e-50	1.1525272023325373e-65	3.65302907487675e-8	4.986500254408709e-16	1.2746405274950193e-7	-1.888332111344337e-20	1.0400117428841059e-19	7.507601055910646e-11	1.4143636825492375e-10	2.602925310060399e-9
51200000	0.004999898327963782	4.32718258034511e-50	1.1525272023325373e-65	3.65302907487675e-8	4.986500254408709e-16	1.2746405274950193e-7	-1.8883302580024346e-20	1.0400117428841059e-19	7.507601055910646e-11	1.4143636825492375e-10	2.602925310060399e-9
51300000	0.004999898327963782	4.32718258034511e-50	1.1525272023325373e-65	3.65302907487675e-8	4.986500254408709e-16	1.2746405274950193e-7	-1.8883284046605325e-20	1.0400117428841059e-19	7.507601055910646e-11	1.4143636825492375e-10	2.602925310060399e-9
51400000	0.004999898327963782	4.32718258034511e-50	1.1525272023325373e-65	3.65302907487675e-8	4.986500254408709e-16	1.2746405274950193e-7	-1.8883265513186304e-20	1.0400117428841059e-19	7.507601055910646e-11	1.4143636825492375e-10	2.602925310060399e-9
51500000	0.004999898327963782	4.32718258034511e-50	1.1525272023325373e-65	3.65302907487675e-8	4.986500254408709e-16	1.2746405274950193e-7	-1.888324697976728e-20	1.0400117428841059e-19	7.507601055910646e-11	1.4143636825492375e-10	2.602925310060399e-9
51600000	0.004999898327963782	4.32718258034511e-50	1.1525272023325373e-65	3.65302907487675e-8	4.986500254408709e-16	1.2746405274950193e-7	-1.888322844634826e-20	1.0400117428841059e-19	7.507601055910646e-11	1.4143636825492375e-10	2.602925310060399e-9
51700000	0.004999898327963782	4.32718258034511e-50	1.1525272023325373e-65	3.65302907487675e-8	4.986500254408709e-16	1.2746405274950193e-7	-1.888320991292924e-20	1.0400117428841059e-19	7.507601055910646e-11	1.4143636825492375e-10	2.602925310060399e-9
51800000	0.004999898327963782	4.32718258034511e-50	1.1525272023325373e-65	3.65302907487675e-8	4.986500254408709e-16	1.2746405274950193e-7	-1.8883191379510215e-20	1.0400117428841059e-19	7.507601055910646e-11	1.4143636825492375e-10	2.602925310060399e-9
51900000	0.004999898327963782	4.32718258034511e-50	1.1525272023325373e-65	3.65302907487675e-8	4.986500254408709e-16	1.2746405274950193e-7	-1.8883172846091194e-20	1.0400117428841059e-19	7.507601055910646e-11	1.4143636825492375e-10	2.602925310060399e-9
52000000	0.004999898327963782	4.32718258034511e-50	1.1525272023325373e-65	3.65302907487675e-8	4.986500254408709e-16	1.2746405274950193e-7	-1.8883154312672174e-20	1.0400117428841059e-19	7.507601055910646e-11	1.4143636825492375e-10	2.602925310060399e-9
52100000	0.004999898327963782	4.32718258034511e-50	1.1525272023325373e-65	3.65302907487675e-8	4.986500254408709e-16	1.2746405274950193e-7	-1.888313577925315e-20	1.0400117428841059e-19	7.507601055910646e-11	1.4143636825492375e-10	2.602925310060399e-9
52200000	0.004999898327963782	4.32718258034511e-50	1.1525272023325373e-65	3.65302907487675e-8	4.986500254408709e-16	1.2746405274950193e-7	-1.888311724583413e-20	1.0400117428841059e-19	7.507601055910646e-11	1.4143636825492375e-10	2.602925310060399e-9
52300000	0.004999898327963782	4.32718258034511e-50	1.1525272023325373e-65	3.65302907487675e-8	4.986500254408709e-16	1.2746405274950193e-7	-1.8883098712415105e-20	1.0400117428841059e-19	7.507601055910646e-11	1.4143636825492375e-10	2.602925310060399e-9
52400000	0.004999898327963782	4.32718258034511e-50	1.1525272023325373e-65	3.65302907487675e-8	4.986500254408709e-16	1.2746405274950193e-7	-1.8883080178996085e-20	1.0400117428841059e-19	7.507601055910646e-11	1.4143636825492375e-10	2.602925310060399e-9
52500000	0.004999898327963782	4.32718258034511e-50	1.1525272023325373e-65	3.65302907487675e-8	4.986500254408709e-16	1.2746405274950193e-7	-1.8883061645577064e-20	1.0400117428841059e-19	7.507601055910646e-11	1.4143636825492375e-10	2.602925310060399e-9
52600000	0.004999898327963782	4.32718258034511e-50	1.1525272023325373e-65	3.65302907487675e-8	4.986500254408709e-16	1.2746405274950193e-7	-1.888304311215804e-20	1.0400117428841059e-19	7.507601055910646e-11	1.4143636825492375e-10	2.602925310060399e-9
52700000	0.004999898327963782	4.32718258034511e-50	1.1525272023325373e-65	3.65302907487675e-8	4.986500254408709e-16	1.2746405274950193e-7	-1.888302457873902e-20	1.0400117428841059e-19	7.507601055910646e-11	1.4143636825492375e-10	2.602925310060399e-9
52800000	0.004999898327963782	4.32718258034511e-50	1.1525272023325373e-65	3.65302907487675e-8	4.986500254408709e-16	1.2746405274950193e-7	-1.888300604532e-20	1.0400117428841059e-19	7.507601055910646e-11	1.4143636825492375e-10	2.602925310060399e-9
52900000	0.004999898327963782	4.32718258034511e-50	1.1525272023325373e-65	3.65302907487675e-8	4.986500254408709e-16	1.2746405274950193e-7	-1.8882987511900975e-20	1.0400117428841059e-19	7.507601055910646e-11	1.4143636825492375e-10	2.602925310060399e-9
53000000	0.004999898327963782	4.32718258034511e-50	1.1525272023325373e-65	3.65302907487675e-8	4.986500254408709e-16	1.2746405274950193e-7	-1.8882968978481954e-20	1.0400117428841059e-19	7.507601055910646e-11	1.4143636825492375e-10	2.602925310060399e-9
53100000	0.004999898327963782	4.32718258034511e-50	1.1525272023325373e-65	3.65302907487675e-8	4.986500254408709e-16	1.2746405274950193e-7	-1.8882950445062933e-20	1.0400117428841059e-19	7.507601055910646e-11	1.4143636825492375e-10	2.602925310060399e-9
53200000	0.004999898327963782	4.32718258034511e-50	1.1525272023325373e-65	3.65302907487675e-8	4.986500254408709e-16	1.2746405274950193e-7	-1.888293191164391e-20	1.0400117428841059e-19	7.507601055910646e-11	1.4143636825492375e-10	2.602925310060399e-9
53300000	0.004999898327963782	4.32718258034511e-50	1.1525272023325373e-65	3.65302907487675e-8	4.986500254408709e-16	1.2746405274950193e-7	-1.888291337822489e-20	1.0400117428841059e-19	7.507601055910646e-11	1.4143636825492375e-10	2.602925310060399e-9
53400000	0.004999898327963782	4.32718258034511e-50	1.1525272023325373e-65	3.65302907487675e-8	4.986500254408709e-16	1.2746405274950193e-7	-1.8882894844805868e-20	1.0400117428841059e-19	7.507601055910646e-11	1.4143636825492375e-10	2.602925310060399e-9
53500000	0.004999898327963782	4.32718258034511e-50	1.1525272023325373e-65	3.65302907487675e-8	4.986500254408709e-16	1.2746405274950193e-7	-1.8882876311386844e-20	1.0400117428841059e-19	7.507601055910646e-11	1.4143636825492375e-10	2.602925310060399e-9
53600000	0.004999898327963782	4.32718258034511e-50	1.1525272023325373e-65	3.65302907487675e-8	4.986500254408709e-16	1.2746405274950193e-7	-1.8882857777967823e-20	1.0400117428841059e-19	7.507601055910646e-11	1.4143636825492375e-10	2.602925310060399e-9
53700000	0.004999898327963782	4.32718258034511e-50	1.1525272023325373e-65	3.65302907487675e-8	4.986500254408709e-16	1.2746405274950193e-7	-1.8882839244548803e-20	1.0400117428841059e-19	7.507601055910646e-11	1.4143636825492375e-10	2.602925310060399e-9
53800000	0.004999898327963782	4.32718258034511e-50	1.1525272023325373e-65	3.65302907487675e-8	4.986500254408709e-16	1.2746405274950193e-7	-1.888282071112978e-20	1.0400117428841059e-19	7.507601055910646e-11	1.4143636825492375e-10	2.602925310060399e-9
53900000	0.004999898327963782	4.32718258034511e-50	1.1525272023325373e-65	3.65302907487675e-8	4.986500254408709e-16	1.2746405274950193e-7	-1.8882802177710758e-20	1.0400117428841059e-19	7.507601055910646e-11	1.4143636825492375e-10	2.602925310060399e-9
54000000	0.004999898327963782	4.32718258034511e-50	1.1525272023325373e-65	3.65302907487675e-8	4.986500254408709e-16	1.2746405274950193e-7	-1.8882783644291737e-20	1.0400117428841059e-19	7.507601055910646e-11	1.4143636825492375e-10	2.602925310060399e-9
54100000	0.004999898327963782	4.32718258034511e-50	1.1525272023325373e-65	3.65302907487675e-8	4.986500254408709e-16	1.2746405274950193e-7	-1.8882765110872714e-20	1.0400117428841059e-19	7.507601055910646e-11	1.4143636825492375e-10	2.602925310060399e-9
54200000	0.004999898327963782	4.32718258034511e-50	1.1525272023325373e-65	3.65302907487675e-8	4.986500254408709e-16	1.2746405274950193e-7	-1.8882746577453693e-20	1.0400117428841059e-19	7.507601055910646e-11	1.4143636825492375e-10	2.602925310060399e-9
54300000	0.004999898327963782	4.32718258034511e-50	1.1525272023325373e-65	3.65302907487675e-8	4.986500254408709e-16	1.2746405274950193e-7	-1.8882728044034672e-20	1.0400117428841059e-19	7.507601055910646e-11	1.4143636825492375e-10	2.602925310060399e-9
54400000	0.004999898327963782	4.32718258034511e-50	1.1525272023325373e-65	3.65302907487675e-8	4.986500254408709e-16	1.2746405274950193e-7	-1.8882709510615648e-20	1.0400117428841059e-19	7.507601055910646e-11	1.4143636825492375e-10	2.602925310060399e-9
54500000	0.004999898327963782	4.32718258034511e-50	1.1525272023325373e-65	3.65302907487675e-8	4.986500254408709e-16	1.2746405274950193e-7	-1.8882690977196628e-20	1.0400117428841059e-19	7.507601055910646e-11	1.4143636825492375e-10	2.602925310060399e-9
54600000	0.004999898327963782	4.32718258034511e-50	1.1525272023325373e-65	3.65302907487675e-8	4.986500254408709e-16	1.2746405274950193e-7	-1.8882672443777607e-20	1.0400117428841059e-19	7.507601055910646e-11	1.4143636825492375e-10	2.602925310060399e-9
54700000	0.004999898327963782	4.32718258034511e-50	1.1525272023325373e-65	3.65302907487675e-8	4.986500254408709e-16	1.2746405274950193e-7	-1.8882653910358583e-20	1.0400117428841059e-19	7.507601055910646e-11	1.4143636825492375e-10	2.602925310060399e-9
54800000	0.004999898327963782	4.32718258034511e-50	1.1525272023325373e-65	3.65302907487675e-8	4.986500254408709e-16	1.2746405274950193e-7	-1.8882635376939562e-20	1.0400117428841059e-19	7.507601055910646e-11	1.4143636825492375e-10	2.602925310060399e-9
54900000	0.004999898327963782	4.32718258034511e-50	1.1525272023325373e-65	3.65302907487675e-8	4.986500254408709e-16	1.2746405274950193e-7	-1.8882616843520542e-20	1.0400117428841059e-19	7.507601055910646e-11	1.4143636825492375e-10	2.602925310060399e-9
55000000	0.004999898327963782	4.32718258034511e-50	1.1525272023325373e-65	3.65302907487675e-8	4.986500254408709e-16	1.2746405274950193e-7	-1.8882598310101518e-20	1.0400117428841059e-19	7.507601055910646e-11	1.4143636825492375e-10	2.602925310060399e-9
55100000	0.004999898327963782	4.32718258034511e-50	1.1525272023325373e-65	3.65302907487675e-8	4.986500254408709e-16	1.2746405274950193e-7	-1.8882579776682497e-20	1.0400117428841059e-19	7.507601055910646e-11	1.4143636825492375e-10	2.602925310060399e-9
55200000	0.004999898327963782	4.32718258034511e-50	1.1525272023325373e-65	3.65302907487675e-8	4.986500254408709e-16	1.2746405274950193e-7	-1.8882561243263476e-20	1.0400117428841059e-19	7.507601055910646e-11	1.4143636825492375e-10	2.602925310060399e-9
55300000	0.004999898327963782	4.32718258034511e-50	1.1525272023325373e-65	3.65302907487675e-8	4.986500254408709e-16	1.2746405274950193e-7	-1.8882542709844453e-20	1.0400117428841059e-19	7.507601055910646e-11	1.4143636825492375e-10	2.602925310060399e-9
55400000	0.004999898327963782	4.32718258034511e-50	1.1525272023325373e-65	3.65302907487675e-8	4.986500254408709e-16	1.2746405274950193e-7	-1.8882524176425432e-20	1.0400117428841059e-19	7.507601055910646e-11	1.4143636825492375e-10	2.602925310060399e-9
55500000	0.004999898327963782	4.32718258034511e-50	1.1525272023325373e-65	3.65302907487675e-8	4.986500254408709e-16	1.2746405274950193e-7	-1.888250564300641e-20	1.0400117428841059e-19	7.507601055910646e-11	1.4143636825492375e-10	2.602925310060399e-9
55600000	0.004999898327963782	4.32718258034511e-50	1.1525272023325373e-65	3.65302907487675e-8	4.986500254408709e-16	1.2746405274950193e-7	-1.8882487109587387e-20	1.0400117428841059e-19	7.507601055910646e-11	1.4143636825492375e-10	2.602925310060399e-9
55700000	0.004999898327963782	4.32718258034511e-50	1.1525272023325373e-65	3.65302907487675e-8	4.986500254408709e-16	1.2746405274950193e-7	-1.8882468576168367e-20	1.0400117428841059e-19	7.507601055910646e-11	1.4143636825492375e-10	2.602925310060399e-9
55800000	0.004999898327963782	4.32718258034511e-50	1.1525272023325373e-65	3.65302907487675e-8	4.986500254408709e-16	1.2746405274950193e-7	-1.8882450042749346e-20	1.0400117428841059e-19	7.507601055910646e-11	1.4143636825492375e-10	2.602925310060399e-9
55900000	0.004999898327963782	4.32718258034511e-50	1.1525272023325373e-65	3.65302907487675e-8	4.986500254408709e-16	1.2746405274950193e-7	-1.8882431509330322e-20	1.0400117428841059e-19	7.507601055910646e-11	1.4143636825492375e-10	2.602925310060399e-9
56000000	0.004999898327963782	4.32718258034511e-50	1.1525272023325373e-65	3.65302907487675e-8	4.986500254408709e-16	1.2746405274950193e-7	-1.88824129759113e-20	1.0400117428841059e-19	7.507601055910646e-11	1.4143636825492375e-10	2.602925310060399e-9
56100000	0.004999898327963782	4.32718258034511e-50	1.1525272023325373e-65	3.65302907487675e-8	4.986500254408709e-16	1.2746405274950193e-7	-1.888239444249228e-20	1.0400117428841059e-19	7.507601055910646e-11	1.4143636825492375e-10	2.602925310060399e-9
56200000	0.004999898327963782	4.32718258034511e-50	1.1525272023325373e-65	3.65302907487675e-8	4.986500254408709e-16	1.2746405274950193e-7	-1.8882375909073257e-20	1.0400117428841059e-19	7.507601055910646e-11	1.4143636825492375e-10	2.602925310060399e-9
56300000	0.004999898327963782	4.32718258034511e-50	1.1525272023325373e-65	3.65302907487675e-8	4.986500254408709e-16	1.2746405274950193e-7	-1.8882357375654236e-20	1.0400117428841059e-19	7.507601055910646e-11	1.4143636825492375e-10	2.602925310060399e-9
56400000	0.004999898327963782	4.32718258034511e-50	1.1525272023325373e-65	3.65302907487675e-8	4.986500254408709e-16	1.2746405274950193e-7	-1.8882338842235215e-20	1.0400117428841059e-19	7.507601055910646e-11	1.4143636825492375e-10	2.602925310060399e-9
56500000	0.004999898327963782	4.32718258034511e-50	1.1525272023325373e-65	3.65302907487675e-8	4.986500254408709e-16	1.2746405274950193e-7	-1.8882320308816192e-20	1.0400117428841059e-19	7.507601055910646e-11	1.4143636825492375e-10	2.602925310060399e-9
56600000	0.004999898327963782	4.32718258034511e-50	1.1525272023325373e-65	3.65302907487675e-8	4.986500254408709e-16	1.2746405274950193e-7	-1.888230177539717e-20	1.0400117428841059e-19	7.507601055910646e-11	1.4143636825492375e-10	2.602925310060399e-9
56700000	0.004999898327963782	4.32718258034511e-50	1.1525272023325373e-65	3.65302907487675e-8	4.986500254408709e-16	1.2746405274950193e-7	-1.888228324197815e-20	1.0400117428841059e-19	7.507601055910646e-11	1.4143636825492375e-10	2.602925310060399e-9
56800000	0.004999898327963782	4.32718258034511e-50	1.1525272023325373e-65	3.65302907487675e-8	4.986500254408709e-16	1.2746405274950193e-7	-1.8882264708559126e-20	1.0400117428841059e-19	7.507601055910646e-11	1.4143636825492375e-10	2.602925310060399e-9
56900000	0.004999898327963782	4.32718258034511e-50	1.1525272023325373e-65	3.65302907487675e-8	4.986500254408709e-16	1.2746405274950193e-7	-1.8882246175140105e-20	1.0400117428841059e-19	7.507601055910646e-11	1.4143636825492375e-10	2.602925310060399e-9
57000000	0.004999898327963782	4.32718258034511e-50	1.1525272023325373e-65	3.65302907487675e-8	4.986500254408709e-16	1.2746405274950193e-7	-1.8882227641721082e-20	1.0400117428841059e-19	7.507601055910646e-11	1.4143636825492375e-10	2.602925310060399e-9
57100000	0.004999898327963782	4.32718258034511e-50	1.1525272023325373e-65	3.65302907487675e-8	4.986500254408709e-16	1.2746405274950193e-7	-1.888220910830206e-20	1.0400117428841059e-19	7.507601055910646e-11	1.4143636825492375e-10	2.602925310060399e-9
57200000	0.004999898327963782	4.32718258034511e-50	1.1525272023325373e-65	3.65302907487675e-8	4.986500254408709e-16	1.2746405274950193e-7	-1.888219057488304e-20	1.0400117428841059e-19	7.507601055910646e-11	1.4143636825492375e-10	2.602925310060399e-9
57300000	0.004999898327963782	4.32718258034511e-50	1.1525272023325373e-65	3.65302907487675e-8	4.986500254408709e-16	1.2746405274950193e-7	-1.8882172041464016e-20	1.0400117428841059e-19	7.507601055910646e-11	1.4143636825492375e-10	2.602925310060399e-9
57400000	0.004999898327963782	4.32718258034511e-50	1.1525272023325373e-65	3.65302907487675e-8	4.986500254408709e-16	1.2746405274950193e-7	-1.8882153508044996e-20	1.0400117428841059e-19	7.507601055910646e-11	1.4143636825492375e-10	2.602925310060399e-9
57500000	0.004999898327963782	4.32718258034511e-50	1.1525272023325373e-65	3.65302907487675e-8	4.986500254408709e-16	1.2746405274950193e-7	-1.8882134974625975e-20	1.0400117428841059e-19	7.507601055910646e-11	1.4143636825492375e-10	2.602925310060399e-9
57600000	0.004999898327963782	4.32718258034511e-50	1.1525272023325373e-65	3.65302907487675e-8	4.986500254408709e-16	1.2746405274950193e-7	-1.888211644120695e-20	1.0400117428841059e-19	7.507601055910646e-11	1.4143636825492375e-10	2.602925310060399e-9
57700000	0.004999898327963782	4.32718258034511e-50	1.1525272023325373e-65	3.65302907487675e-8	4.986500254408709e-16	1.2746405274950193e-7	-1.888209790778793e-20	1.0400117428841059e-19	7.507601055910646e-11	1.4143636825492375e-10	2.602925310060399e-9
57800000	0.004999898327963782	4.32718258034511e-50	1.1525272023325373e-65	3.65302907487675e-8	4.986500254408709e-16	1.2746405274950193e-7	-1.888207937436891e-20	1.0400117428841059e-19	7.507601055910646e-11	1.4143636825492375e-10	2.602925310060399e-9
57900000	0.004999898327963782	4.32718258034511e-50	1.1525272023325373e-65	3.65302907487675e-8	4.986500254408709e-16	1.2746405274950193e-7	-1.8882060840949886e-20	1.0400117428841059e-19	7.507601055910646e-11	1.4143636825492375e-10	2.602925310060399e-9
58000000	0.004999898327963782	4.32718258034511e-50	1.1525272023325373e-65	3.65302907487675e-8	4.986500254408709e-16	1.2746405274950193e-7	-1.8882042307530865e-20	1.0400117428841059e-19	7.507601055910646e-11	1.4143636825492375e-10	2.602925310060399e-9
58100000	0.004999898327963782	4.32718258034511e-50	1.1525272023325373e-65	3.65302907487675e-8	4.986500254408709e-16	1.2746405274950193e-7	-1.8882023774111844e-20	1.0400117428841059e-19	7.507601055910646e-11	1.4143636825492375e-10	2.602925310060399e-9
58200000	0.004999898327963782	4.32718258034511e-50	1.1525272023325373e-65	3.65302907487675e-8	4.986500254408709e-16	1.2746405274950193e-7	-1.888200524069282e-20	1.0400117428841059e-19	7.507601055910646e-11	1.4143636825492375e-10	2.602925310060399e-9
58300000	0.004999898327963782	4.32718258034511e-50	1.1525272023325373e-65	3.65302907487675e-8	4.986500254408709e-16	1.2746405274950193e-7	-1.88819867072738e-20	1.0400117428841059e-19	7.507601055910646e-11	1.4143636825492375e-10	2.602925310060399e-9
58400000	0.004999898327963782	4.32718258034511e-50	1.1525272023325373e-65	3.65302907487675e-8	4.986500254408709e-16	1.2746405274950193e-7	-1.888196817385478e-20	1.0400117428841059e-19	7.507601055910646e-11	1.4143636825492375e-10	2.602925310060399e-9
58500000	0.004999898327963782	4.32718258034511e-50	1.1525272023325373e-65	3.65302907487675e-8	4.986500254408709e-16	1.2746405274950193e-7	-1.8881949640435755e-20	1.0400117428841059e-19	7.507601055910646e-11	1.4143636825492375e-10	2.602925310060399e-9
58600000	0.004999898327963782	4.32718258034511e-50	1.1525272023325373e-65	3.65302907487675e-8	4.986500254408709e-16	1.2746405274950193e-7	-1.8881931107016735e-20	1.0400117428841059e-19	7.507601055910646e-11	1.4143636825492375e-10	2.602925310060399e-9
58700000	0.004999898327963782	4.32718258034511e-50	1.1525272023325373e-65	3.65302907487675e-8	4.986500254408709e-16	1.2746405274950193e-7	-1.8881912573597714e-20	1.0400117428841059e-19	7.507601055910646e-11	1.4143636825492375e-10	2.602925310060399e-9
58800000	0.004999898327963782	4.32718258034511e-50	1.1525272023325373e-65	3.65302907487675e-8	4.986500254408709e-16	1.2746405274950193e-7	-1.888189404017869e-20	1.0400117428841059e-19	7.507601055910646e-11	1.4143636825492375e-10	2.602925310060399e-9
58900000	0.004999898327963782	4.32718258034511e-50	1.1525272023325373e-65	3.65302907487675e-8	4.986500254408709e-16	1.2746405274950193e-7	-1.888187550675967e-20	1.0400117428841059e-19	7.507601055910646e-11	1.4143636825492375e-10	2.602925310060399e-9
59000000	0.004999898327963782	4.32718258034511e-50	1.1525272023325373e-65	3.65302907487675e-8	4.986500254408709e-16	1.2746405274950193e-7	-1.888185697334065e-20	1.0400117428841059e-19	7.507601055910646e-11	1.4143636825492375e-10	2.602925310060399e-9
59100000	0.004999898327963782	4.32718258034511e-50	1.1525272023325373e-65	3.65302907487675e-8	4.986500254408709e-16	1.2746405274950193e-7	-1.8881838439921625e-20	1.0400117428841059e-19	7.507601055910646e-11	1.4143636825492375e-10	2.602925310060399e-9
59200000	0.004999898327963782	4.32718258034511e-50	1.1525272023325373e-65	3.65302907487675e-8	4.986500254408709e-16	1.2746405274950193e-7	-1.8881819906502604e-20	1.0400117428841059e-19	7.507601055910646e-11	1.4143636825492375e-10	2.602925310060399e-9
59300000	0.004999898327963782	4.32718258034511e-50	1.1525272023325373e-65	3.65302907487675e-8	4.986500254408709e-16	1.2746405274950193e-7	-1.8881801373083583e-20	1.0400117428841059e-19	7.507601055910646e-11	1.4143636825492375e-10	2.602925310060399e-9
59400000	0.004999898327963782	4.32718258034511e-50	1.1525272023325373e-65	3.65302907487675e-8	4.986500254408709e-16	1.2746405274950193e-7	-1.888178283966456e-20	1.0400117428841059e-19	7.507601055910646e-11	1.4143636825492375e-10	2.602925310060399e-9
59500000	0.004999898327963782	4.32718258034511e-50	1.1525272023325373e-65	3.65302907487675e-8	4.986500254408709e-16	1.2746405274950193e-7	-1.888176430624554e-20	1.0400117428841059e-19	7.507601055910646e-11	1.4143636825492375e-10	2.602925310060399e-9
59600000	0.004999898327963782	4.32718258034511e-50	1.1525272023325373e-65	3.65302907487675e-8	4.986500254408709e-16	1.2746405274950193e-7	-1.8881745772826518e-20	1.0400117428841059e-19	7.507601055910646e-11	1.4143636825492375e-10	2.602925310060399e-9
59700000	0.004999898327963782	4.32718258034511e-50	1.1525272023325373e-65	3.65302907487675e-8	4.986500254408709e-16	1.2746405274950193e-7	-1.8881727239407494e-20	1.0400117428841059e-19	7.507601055910646e-11	1.4143636825492375e-10	2.602925310060399e-9
59800000	0.004999898327963782	4.32718258034511e-50	1.1525272023325373e-65	3.65302907487675e-8	4.986500254408709e-16	1.2746405274950193e-7	-1.8881708705988474e-20	1.0400117428841059e-19	7.507601055910646e-11	1.4143636825492373e-10	2.602925310060399e-9
59900000	0.004999898327963782	4.32718258034511e-50	1.1525272023325373e-65	3.65302907487675e-8	4.986500254408709e-16	1.2746405274950193e-7	-1.8881690172569453e-20	1.0400117428841059e-19	7.507601055910646e-11	1.4143636825492373e-10	2.602925310060399e-9
60000000	0.004999898327963782	4.32718258034511e-50	1.1525272023325373e-65	3.65302907487675e-8	4.986500254408709e-16	1.2746405274950193e-7	-1.888167163915043e-20	1.0400117428841059e-19	7.507601055910646e-11	1.4143636825492373e-10	2.602925310060399e-9
60100000	0.004999898327963782	4.32718258034511e-50	1.1525272023325373e-65	3.65302907487675e-8	4.986500254408709e-16	1.2746405274950193e-7	-1.8881653105731408e-20	1.0400117428841059e-19	7.507601055910646e-11	1.4143636825492373e-10	2.602925310060399e-9
60200000	0.004999898327963782	4.32718258034511e-50	1.1525272023325373e-65	3.65302907487675e-8	4.986500254408709e-16	1.2746405274950193e-7	-1.8881634572312387e-20	1.0400117428841059e-19	7.507601055910646e-11	1.4143636825492373e-10	2.602925310060399e-9
60300000	0.004999898327963782	4.32718258034511e-50	1.1525272023325373e-65	3.65302907487675e-8	4.986500254408709e-16	1.2746405274950193e-7	-1.8881616038893364e-20	1.0400117428841059e-19	7.507601055910646e-11	1.4143636825492373e-10	2.602925310060399e-9
60400000	0.004999898327963782	4.32718258034511e-50	1.1525272023325373e-65	3.65302907487675e-8	4.986500254408709e-16	1.2746405274950193e-7	-1.8881597505474343e-20	1.0400117428841059e-19	7.507601055910646e-11	1.4143636825492373e-10	2.602925310060399e-9
60500000	0.004999898327963782	4.32718258034511e-50	1.1525272023325373e-65	3.65302907487675e-8	4.986500254408709e-16	1.2746405274950193e-7	-1.8881578972055322e-20	1.0400117428841059e-19	7.507601055910646e-11	1.4143636825492373e-10	2.602925310060399e-9
60600000	0.004999898327963782	4.32718258034511e-50	1.1525272023325373e-65	3.65302907487675e-8	4.986500254408709e-16	1.2746405274950193e-7	-1.8881560438636298e-20	1.0400117428841059e-19	7.507601055910646e-11	1.4143636825492373e-10	2.602925310060399e-9
60700000	0.004999898327963782	4.32718258034511e-50	1.1525272023325373e-65	3.65302907487675e-8	4.986500254408709e-16	1.2746405274950193e-7	-1.8881541905217278e-20	1.0400117428841059e-19	7.507601055910646e-11	1.4143636825492373e-10	2.602925310060399e-9
60800000	0.004999898327963782	4.32718258034511e-50	1.1525272023325373e-65	3.65302907487675e-8	4.986500254408709e-16	1.2746405274950193e-7	-1.8881523371798257e-20	1.0400117428841059e-19	7.507601055910646e-11	1.4143636825492373e-10	2.602925310060399e-9
60900000	0.004999898327963782	4.32718258034511e-50	1.1525272023325373e-65	3.65302907487675e-8	4.986500254408709e-16	1.2746405274950193e-7	-1.8881504838379233e-20	1.0400117428841059e-19	7.507601055910646e-11	1.4143636825492373e-10	2.602925310060399e-9
61000000	0.004999898327963782	4.32718258034511e-50	1.1525272023325373e-65	3.65302907487675e-8	4.986500254408709e-16	1.2746405274950193e-7	-1.8881486304960212e-20	1.0400117428841059e-19	7.507601055910646e-11	1.4143636825492373e-10	2.602925310060399e-9
61100000	0.004999898327963782	4.32718258034511e-50	1.1525272023325373e-65	3.65302907487675e-8	4.986500254408709e-16	1.2746405274950193e-7	-1.8881467771541192e-20	1.0400117428841059e-19	7.507601055910646e-11	1.4143636825492373e-10	2.602925310060399e-9
61200000	0.004999898327963782	4.32718258034511e-50	1.1525272023325373e-65	3.65302907487675e-8	4.986500254408709e-16	1.2746405274950193e-7	-1.8881449238122168e-20	1.0400117428841059e-19	7.507601055910646e-11	1.4143636825492373e-10	2.602925310060399e-9
61300000	0.004999898327963782	4.32718258034511e-50	1.1525272023325373e-65	3.65302907487675e-8	4.986500254408709e-16	1.2746405274950193e-7	-1.8881430704703147e-20	1.0400117428841059e-19	7.507601055910646e-11	1.4143636825492373e-10	2.602925310060399e-9
61400000	0.004999898327963782	4.32718258034511e-50	1.1525272023325373e-65	3.65302907487675e-8	4.986500254408709e-16	1.2746405274950193e-7	-1.8881412171284126e-20	1.0400117428841059e-19	7.507601055910646e-11	1.4143636825492373e-10	2.602925310060399e-9
61500000	0.004999898327963782	4.32718258034511e-50	1.1525272023325373e-65	3.65302907487675e-8	4.986500254408709e-16	1.2746405274950193e-7	-1.8881393637865103e-20	1.0400117428841059e-19	7.507601055910646e-11	1.4143636825492373e-10	2.602925310060399e-9
61600000	0.004999898327963782	4.32718258034511e-50	1.1525272023325373e-65	3.65302907487675e-8	4.986500254408709e-16	1.2746405274950193e-7	-1.8881375104446082e-20	1.0400117428841059e-19	7.507601055910646e-11	1.4143636825492373e-10	2.602925310060399e-9
61700000	0.004999898327963782	4.32718258034511e-50	1.1525272023325373e-65	3.65302907487675e-8	4.986500254408709e-16	1.2746405274950193e-7	-1.888135657102706e-20	1.0400117428841059e-19	7.507601055910646e-11	1.4143636825492373e-10	2.602925310060399e-9
61800000	0.004999898327963782	4.32718258034511e-50	1.1525272023325373e-65	3.65302907487675e-8	4.986500254408709e-16	1.2746405274950193e-7	-1.8881338037608037e-20	1.0400117428841059e-19	7.507601055910646e-11	1.4143636825492373e-10	2.602925310060399e-9
61900000	0.004999898327963782	4.32718258034511e-50	1.1525272023325373e-65	3.65302907487675e-8	4.986500254408709e-16	1.2746405274950193e-7	-1.8881319504189017e-20	1.0400117428841059e-19	7.507601055910646e-11	1.4143636825492373e-10	2.602925310060399e-9
62000000	0.004999898327963782	4.32718258034511e-50	1.1525272023325373e-65	3.65302907487675e-8	4.986500254408709e-16	1.2746405274950193e-7	-1.8881300970769996e-20	1.0400117428841059e-19	7.507601055910646e-11	1.4143636825492373e-10	2.602925310060399e-9
62100000	0.004999898327963782	4.32718258034511e-50	1.1525272023325373e-65	3.65302907487675e-8	4.986500254408709e-16	1.2746405274950193e-7	-1.8881282437350972e-20	1.0400117428841059e-19	7.507601055910646e-11	1.4143636825492373e-10	2.602925310060399e-9
62200000	0.004999898327963782	4.32718258034511e-50	1.1525272023325373e-65	3.65302907487675e-8	4.986500254408709e-16	1.2746405274950193e-7	-1.888126390393195e-20	1.0400117428841059e-19	7.507601055910646e-11	1.4143636825492373e-10	2.602925310060399e-9
62300000	0.004999898327963782	4.32718258034511e-50	1.1525272023325373e-65	3.65302907487675e-8	4.986500254408709e-16	1.2746405274950193e-7	-1.8881245370512928e-20	1.0400117428841059e-19	7.507601055910646e-11	1.4143636825492373e-10	2.602925310060399e-9
62400000	0.004999898327963782	4.32718258034511e-50	1.1525272023325373e-65	3.65302907487675e-8	4.986500254408709e-16	1.2746405274950193e-7	-1.8881226837093907e-20	1.0400117428841059e-19	7.507601055910646e-11	1.4143636825492373e-10	2.602925310060399e-9
62500000	0.004999898327963782	4.32718258034511e-50	1.1525272023325373e-65	3.65302907487675e-8	4.986500254408709e-16	1.2746405274950193e-7	-1.8881208303674886e-20	1.0400117428841059e-19	7.507601055910646e-11	1.4143636825492373e-10	2.602925310060399e-9
62600000	0.004999898327963782	4.32718258034511e-50	1.1525272023325373e-65	3.65302907487675e-8	4.986500254408709e-16	1.2746405274950193e-7	-1.8881189770255862e-20	1.0400117428841059e-19	7.507601055910646e-11	1.4143636825492373e-10	2.602925310060399e-9
62700000	0.004999898327963782	4.32718258034511e-50	1.1525272023325373e-65	3.65302907487675e-8	4.986500254408709e-16	1.2746405274950193e-7	-1.8881171236836842e-20	1.0400117428841059e-19	7.507601055910646e-11	1.4143636825492373e-10	2.602925310060399e-9
62800000	0.004999898327963782	4.32718258034511e-50	1.1525272023325373e-65	3.65302907487675e-8	4.986500254408709e-16	1.2746405274950193e-7	-1.888115270341782e-20	1.0400117428841059e-19	7.507601055910646e-11	1.4143636825492373e-10	2.602925310060399e-9
62900000	0.004999898327963782	4.32718258034511e-50	1.1525272023325373e-65	3.65302907487675e-8	4.986500254408709e-16	1.2746405274950193e-7	-1.8881134169998797e-20	1.0400117428841059e-19	7.507601055910646e-11	1.4143636825492373e-10	2.602925310060399e-9
63000000	0.004999898327963782	4.32718258034511e-50	1.1525272023325373e-65	3.65302907487675e-8	4.986500254408709e-16	1.2746405274950193e-7	-1.8881115636579776e-20	1.0400117428841059e-19	7.507601055910646e-11	1.4143636825492373e-10	2.602925310060399e-9
63100000	0.004999898327963782	4.32718258034511e-50	1.1525272023325373e-65	3.65302907487675e-8	4.986500254408709e-16	1.2746405274950193e-7	-1.8881097103160755e-20	1.0400117428841059e-19	7.507601055910646e-11	1.4143636825492373e-10	2.602925310060399e-9
63200000	0.004999898327963782	4.32718258034511e-50	1.1525272023325373e-65	3.65302907487675e-8	4.986500254408709e-16	1.2746405274950193e-7	-1.8881078569741732e-20	1.0400117428841059e-19	7.507601055910646e-11	1.4143636825492373e-10	2.602925310060399e-9
63300000	0.004999898327963782	4.32718258034511e-50	1.1525272023325373e-65	3.65302907487675e-8	4.986500254408709e-16	1.2746405274950193e-7	-1.888106003632271e-20	1.0400117428841059e-19	7.507601055910646e-11	1.4143636825492373e-10	2.602925310060399e-9
63400000	0.004999898327963782	4.32718258034511e-50	1.1525272023325373e-65	3.65302907487675e-8	4.986500254408709e-16	1.2746405274950193e-7	-1.888104150290369e-20	1.0400117428841059e-19	7.507601055910646e-11	1.4143636825492373e-10	2.602925310060399e-9
63500000	0.004999898327963782	4.32718258034511e-50	1.1525272023325373e-65	3.65302907487675e-8	4.986500254408709e-16	1.2746405274950193e-7	-1.8881022969484666e-20	1.0400117428841059e-19	7.507601055910646e-11	1.4143636825492373e-10	2.602925310060399e-9
63600000	0.004999898327963782	4.32718258034511e-50	1.1525272023325373e-65	3.65302907487675e-8	4.986500254408709e-16	1.2746405274950193e-7	-1.8881004436065646e-20	1.0400117428841059e-19	7.507601055910646e-11	1.4143636825492373e-10	2.602925310060399e-9
63700000	0.004999898327963782	4.32718258034511e-50	1.1525272023325373e-65	3.65302907487675e-8	4.986500254408709e-16	1.2746405274950193e-7	-1.8880985902646625e-20	1.0400117428841059e-19	7.507601055910646e-11	1.4143636825492373e-10	2.602925310060399e-9
63800000	0.004999898327963782	4.32718258034511e-50	1.1525272023325373e-65	3.65302907487675e-8	4.986500254408709e-16	1.2746405274950193e-7	-1.88809673692276e-20	1.0400117428841059e-19	7.507601055910646e-11	1.4143636825492373e-10	2.602925310060399e-9
63900000	0.004999898327963782	4.32718258034511e-50	1.1525272023325373e-65	3.65302907487675e-8	4.986500254408709e-16	1.2746405274950193e-7	-1.888094883580858e-20	1.0400117428841059e-19	7.507601055910646e-11	1.4143636825492373e-10	2.602925310060399e-9
64000000	0.004999898327963782	4.32718258034511e-50	1.1525272023325373e-65	3.65302907487675e-8	4.986500254408709e-16	1.2746405274950193e-7	-1.888093030238956e-20	1.0400117428841059e-19	7.507601055910646e-11	1.4143636825492373e-10	2.602925310060399e-9
64100000	0.004999898327963782	4.32718258034511e-50	1.1525272023325373e-65	3.65302907487675e-8	4.986500254408709e-16	1.2746405274950193e-7	-1.8880911768970536e-20	1.0400117428841059e-19	7.507601055910646e-11	1.4143636825492373e-10	2.602925310060399e-9
64200000	0.004999898327963782	4.32718258034511e-50	1.1525272023325373e-65	3.65302907487675e-8	4.986500254408709e-16	1.2746405274950193e-7	-1.8880893235551515e-20	1.0400117428841059e-19	7.507601055910646e-11	1.4143636825492373e-10	2.602925310060399e-9
64300000	0.004999898327963782	4.32718258034511e-50	1.1525272023325373e-65	3.65302907487675e-8	4.986500254408709e-16	1.2746405274950193e-7	-1.8880874702132494e-20	1.0400117428841059e-19	7.507601055910646e-11	1.4143636825492373e-10	2.602925310060399e-9
64400000	0.004999898327963782	4.32718258034511e-50	1.1525272023325373e-65	3.65302907487675e-8	4.986500254408709e-16	1.2746405274950193e-7	-1.888085616871347e-20	1.0400117428841059e-19	7.507601055910646e-11	1.4143636825492373e-10	2.602925310060399e-9
64500000	0.004999898327963782	4.32718258034511e-50	1.1525272023325373e-65	3.65302907487675e-8	4.986500254408709e-16	1.2746405274950193e-7	-1.888083763529445e-20	1.0400117428841059e-19	7.507601055910646e-11	1.4143636825492373e-10	2.602925310060399e-9
64600000	0.004999898327963782	4.32718258034511e-50	1.1525272023325373e-65	3.65302907487675e-8	4.986500254408709e-16	1.2746405274950193e-7	-1.888081910187543e-20	1.0400117428841059e-19	7.507601055910646e-11	1.4143636825492373e-10	2.602925310060399e-9
64700000	0.004999898327963782	4.32718258034511e-50	1.1525272023325373e-65	3.65302907487675e-8	4.986500254408709e-16	1.2746405274950193e-7	-1.8880800568456405e-20	1.0400117428841059e-19	7.507601055910646e-11	1.4143636825492373e-10	2.602925310060399e-9
64800000	0.004999898327963782	4.32718258034511e-50	1.1525272023325373e-65	3.65302907487675e-8	4.986500254408709e-16	1.2746405274950193e-7	-1.8880782035037385e-20	1.0400117428841059e-19	7.507601055910646e-11	1.4143636825492373e-10	2.602925310060399e-9
64900000	0.004999898327963782	4.32718258034511e-50	1.1525272023325373e-65	3.65302907487675e-8	4.986500254408709e-16	1.2746405274950193e-7	-1.8880763501618364e-20	1.0400117428841059e-19	7.507601055910646e-11	1.4143636825492373e-10	2.602925310060399e-9
65000000	0.004999898327963782	4.32718258034511e-50	1.1525272023325373e-65	3.65302907487675e-8	4.986500254408709e-16	1.2746405274950193e-7	-1.888074496819934e-20	1.0400117428841059e-19	7.507601055910646e-11	1.4143636825492373e-10	2.602925310060399e-9
65100000	0.004999898327963782	4.32718258034511e-50	1.1525272023325373e-65	3.65302907487675e-8	4.986500254408709e-16	1.2746405274950193e-7	-1.888072643478032e-20	1.0400117428841059e-19	7.507601055910646e-11	1.4143636825492373e-10	2.602925310060399e-9
65200000	0.004999898327963782	4.32718258034511e-50	1.1525272023325373e-65	3.65302907487675e-8	4.986500254408709e-16	1.2746405274950193e-7	-1.88807079013613e-20	1.0400117428841059e-19	7.507601055910646e-11	1.4143636825492373e-10	2.602925310060399e-9
65300000	0.004999898327963782	4.32718258034511e-50	1.1525272023325373e-65	3.65302907487675e-8	4.986500254408709e-16	1.2746405274950193e-7	-1.8880689367942275e-20	1.0400117428841059e-19	7.507601055910646e-11	1.4143636825492373e-10	2.602925310060399e-9
65400000	0.004999898327963782	4.32718258034511e-50	1.1525272023325373e-65	3.65302907487675e-8	4.986500254408709e-16	1.2746405274950193e-7	-1.8880670834523254e-20	1.0400117428841059e-19	7.507601055910646e-11	1.4143636825492373e-10	2.602925310060399e-9
65500000	0.004999898327963782	4.32718258034511e-50	1.1525272023325373e-65	3.65302907487675e-8	4.986500254408709e-16	1.2746405274950193e-7	-1.8880652301104233e-20	1.0400117428841059e-19	7.507601055910646e-11	1.4143636825492373e-10	2.602925310060399e-9
65600000	0.004999898327963782	4.32718258034511e-50	1.1525272023325373e-65	3.65302907487675e-8	4.986500254408709e-16	1.2746405274950193e-7	-1.888063376768521e-20	1.0400117428841059e-19	7.507601055910646e-11	1.4143636825492373e-10	2.602925310060399e-9
65700000	0.004999898327963782	4.32718258034511e-50	1.1525272023325373e-65	3.65302907487675e-8	4.986500254408709e-16	1.2746405274950193e-7	-1.888061523426619e-20	1.0400117428841059e-19	7.507601055910646e-11	1.4143636825492373e-10	2.602925310060399e-9
65800000	0.004999898327963782	4.32718258034511e-50	1.1525272023325373e-65	3.65302907487675e-8	4.986500254408709e-16	1.2746405274950193e-7	-1.8880596700847168e-20	1.0400117428841059e-19	7.507601055910646e-11	1.4143636825492373e-10	2.602925310060399e-9
65900000	0.004999898327963782	4.32718258034511e-50	1.1525272023325373e-65	3.65302907487675e-8	4.986500254408709e-16	1.2746405274950193e-7	-1.8880578167428144e-20	1.0400117428841059e-19	7.507601055910646e-11	1.4143636825492373e-10	2.602925310060399e-9
66000000	0.004999898327963782	4.32718258034511e-50	1.1525272023325373e-65	3.65302907487675e-8	4.986500254408709e-16	1.2746405274950193e-7	-1.8880559634009124e-20	1.0400117428841059e-19	7.507601055910646e-11	1.4143636825492373e-10	2.602925310060399e-9
66100000	0.004999898327963782	4.32718258034511e-50	1.1525272023325373e-65	3.65302907487675e-8	4.986500254408709e-16	1.2746405274950193e-7	-1.8880541100590103e-20	1.0400117428841059e-19	7.507601055910646e-11	1.4143636825492373e-10	2.602925310060399e-9
66200000	0.004999898327963782	4.32718258034511e-50	1.1525272023325373e-65	3.65302907487675e-8	4.986500254408709e-16	1.2746405274950193e-7	-1.888052256717108e-20	1.0400117428841059e-19	7.507601055910646e-11	1.4143636825492373e-10	2.602925310060399e-9
66300000	0.004999898327963782	4.32718258034511e-50	1.1525272023325373e-65	3.65302907487675e-8	4.986500254408709e-16	1.2746405274950193e-7	-1.8880504033752058e-20	1.0400117428841059e-19	7.507601055910646e-11	1.4143636825492373e-10	2.602925310060399e-9
66400000	0.004999898327963782	4.32718258034511e-50	1.1525272023325373e-65	3.65302907487675e-8	4.986500254408709e-16	1.2746405274950193e-7	-1.8880485500333037e-20	1.0400117428841059e-19	7.507601055910646e-11	1.4143636825492373e-10	2.602925310060399e-9
66500000	0.004999898327963782	4.32718258034511e-50	1.1525272023325373e-65	3.65302907487675e-8	4.986500254408709e-16	1.2746405274950193e-7	-1.8880466966914014e-20	1.0400117428841059e-19	7.507601055910646e-11	1.4143636825492373e-10	2.602925310060399e-9
66600000	0.004999898327963782	4.32718258034511e-50	1.1525272023325373e-65	3.65302907487675e-8	4.986500254408709e-16	1.2746405274950193e-7	-1.8880448433494993e-20	1.0400117428841059e-19	7.507601055910646e-11	1.4143636825492373e-10	2.602925310060399e-9
66700000	0.004999898327963782	4.32718258034511e-50	1.1525272023325373e-65	3.65302907487675e-8	4.986500254408709e-16	1.2746405274950193e-7	-1.8880429900075972e-20	1.0400117428841059e-19	7.507601055910646e-11	1.4143636825492373e-10	2.602925310060399e-9
66800000	0.004999898327963782	4.32718258034511e-50	1.1525272023325373e-65	3.65302907487675e-8	4.986500254408709e-16	1.2746405274950193e-7	-1.8880411366656948e-20	1.0400117428841059e-19	7.507601055910646e-11	1.4143636825492373e-10	2.602925310060399e-9
66900000	0.004999898327963782	4.32718258034511e-50	1.1525272023325373e-65	3.65302907487675e-8	4.986500254408709e-16	1.2746405274950193e-7	-1.8880392833237928e-20	1.0400117428841059e-19	7.507601055910646e-11	1.4143636825492373e-10	2.602925310060399e-9
67000000	0.004999898327963782	4.32718258034511e-50	1.1525272023325373e-65	3.65302907487675e-8	4.986500254408709e-16	1.2746405274950193e-7	-1.8880374299818904e-20	1.0400117428841059e-19	7.507601055910646e-11	1.4143636825492373e-10	2.602925310060399e-9
67100000	0.004999898327963782	4.32718258034511e-50	1.1525272023325373e-65	3.65302907487675e-8	4.986500254408709e-16	1.2746405274950193e-7	-1.8880355766399883e-20	1.0400117428841059e-19	7.507601055910646e-11	1.4143636825492373e-10	2.602925310060399e-9
67200000	0.004999898327963782	4.32718258034511e-50	1.1525272023325373e-65	3.65302907487675e-8	4.986500254408709e-16	1.2746405274950193e-7	-1.8880337232980862e-20	1.0400117428841059e-19	7.507601055910646e-11	1.4143636825492373e-10	2.602925310060399e-9
67300000	0.004999898327963782	4.32718258034511e-50	1.1525272023325373e-65	3.65302907487675e-8	4.986500254408709e-16	1.2746405274950193e-7	-1.888031869956184e-20	1.0400117428841059e-19	7.507601055910646e-11	1.4143636825492373e-10	2.602925310060399e-9
67400000	0.004999898327963782	4.32718258034511e-50	1.1525272023325373e-65	3.65302907487675e-8	4.986500254408709e-16	1.2746405274950193e-7	-1.8880300166142818e-20	1.0400117428841059e-19	7.507601055910646e-11	1.4143636825492373e-10	2.602925310060399e-9
67500000	0.004999898327963782	4.32718258034511e-50	1.1525272023325373e-65	3.65302907487675e-8	4.986500254408709e-16	1.2746405274950193e-7	-1.8880281632723797e-20	1.0400117428841059e-19	7.507601055910646e-11	1.4143636825492373e-10	2.602925310060399e-9
67600000	0.004999898327963782	4.32718258034511e-50	1.1525272023325373e-65	3.65302907487675e-8	4.986500254408709e-16	1.2746405274950193e-7	-1.8880263099304773e-20	1.0400117428841059e-19	7.507601055910646e-11	1.4143636825492373e-10	2.602925310060399e-9
67700000	0.004999898327963782	4.32718258034511e-50	1.1525272023325373e-65	3.65302907487675e-8	4.986500254408709e-16	1.2746405274950193e-7	-1.8880244565885753e-20	1.0400117428841059e-19	7.507601055910646e-11	1.4143636825492373e-10	2.602925310060399e-9
67800000	0.004999898327963782	4.32718258034511e-50	1.1525272023325373e-65	3.65302907487675e-8	4.986500254408709e-16	1.2746405274950193e-7	-1.8880226032466732e-20	1.0400117428841059e-19	7.507601055910646e-11	1.4143636825492373e-10	2.602925310060399e-9
67900000	0.004999898327963782	4.32718258034511e-50	1.1525272023325373e-65	3.65302907487675e-8	4.986500254408709e-16	1.2746405274950193e-7	-1.8880207499047708e-20	1.0400117428841059e-19	7.507601055910646e-11	1.4143636825492373e-10	2.602925310060399e-9
68000000	0.004999898327963782	4.32718258034511e-50	1.1525272023325373e-65	3.65302907487675e-8	4.986500254408709e-16	1.2746405274950193e-7	-1.8880188965628687e-20	1.0400117428841059e-19	7.507601055910646e-11	1.4143636825492373e-10	2.602925310060399e-9
68100000	0.004999898327963782	4.32718258034511e-50	1.1525272023325373e-65	3.65302907487675e-8	4.986500254408709e-16	1.2746405274950193e-7	-1.8880170432209667e-20	1.0400117428841059e-19	7.507601055910646e-11	1.4143636825492373e-10	2.602925310060399e-9
68200000	0.004999898327963782	4.32718258034511e-50	1.1525272023325373e-65	3.65302907487675e-8	4.986500254408709e-16	1.2746405274950193e-7	-1.8880151898790643e-20	1.0400117428841059e-19	7.507601055910646e-11	1.4143636825492373e-10	2.602925310060399e-9
68300000	0.004999898327963782	4.32718258034511e-50	1.1525272023325373e-65	3.6530290748767494e-8	4.986500254408709e-16	1.2746405274950193e-7	-1.8880133365371622e-20	1.0400117428841059e-19	7.507601055910646e-11	1.4143636825492373e-10	2.602925310060399e-9
68400000	0.004999898327963782	4.32718258034511e-50	1.1525272023325373e-65	3.6530290748767494e-8	4.986500254408709e-16	1.2746405274950193e-7	-1.88801148319526e-20	1.0400117428841059e-19	7.507601055910646e-11	1.4143636825492373e-10	2.602925310060399e-9
68500000	0.004999898327963782	4.32718258034511e-50	1.1525272023325373e-65	3.6530290748767494e-8	4.986500254408709e-16	1.2746405274950193e-7	-1.8880096298533578e-20	1.0400117428841059e-19	7.507601055910646e-11	1.4143636825492373e-10	2.602925310060399e-9
68600000	0.004999898327963782	4.32718258034511e-50	1.1525272023325373e-65	3.6530290748767494e-8	4.986500254408709e-16	1.2746405274950193e-7	-1.8880077765114557e-20	1.0400117428841059e-19	7.507601055910646e-11	1.4143636825492373e-10	2.602925310060399e-9
68700000	0.004999898327963782	4.32718258034511e-50	1.1525272023325373e-65	3.6530290748767494e-8	4.986500254408709e-16	1.2746405274950193e-7	-1.8880059231695536e-20	1.0400117428841059e-19	7.507601055910646e-11	1.4143636825492373e-10	2.602925310060399e-9
68800000	0.004999898327963782	4.32718258034511e-50	1.1525272023325373e-65	3.6530290748767494e-8	4.986500254408709e-16	1.2746405274950193e-7	-1.8880040698276512e-20	1.0400117428841059e-19	7.507601055910646e-11	1.4143636825492373e-10	2.602925310060399e-9
68900000	0.004999898327963782	4.32718258034511e-50	1.1525272023325373e-65	3.6530290748767494e-8	4.986500254408709e-16	1.2746405274950193e-7	-1.8880022164857492e-20	1.0400117428841059e-19	7.507601055910646e-11	1.4143636825492373e-10	2.602925310060399e-9
69000000	0.004999898327963782	4.32718258034511e-50	1.1525272023325373e-65	3.6530290748767494e-8	4.986500254408709e-16	1.2746405274950193e-7	-1.888000363143847e-20	1.0400117428841059e-19	7.507601055910646e-11	1.4143636825492373e-10	2.602925310060399e-9
69100000	0.004999898327963782	4.32718258034511e-50	1.1525272023325373e-65	3.6530290748767494e-8	4.986500254408709e-16	1.2746405274950193e-7	-1.8879985098019447e-20	1.0400117428841059e-19	7.507601055910646e-11	1.4143636825492373e-10	2.602925310060399e-9
69200000	0.004999898327963782	4.32718258034511e-50	1.1525272023325373e-65	3.6530290748767494e-8	4.986500254408709e-16	1.2746405274950193e-7	-1.8879966564600426e-20	1.0400117428841059e-19	7.507601055910646e-11	1.4143636825492373e-10	2.602925310060399e-9
69300000	0.004999898327963782	4.32718258034511e-50	1.1525272023325373e-65	3.6530290748767494e-8	4.986500254408709e-16	1.2746405274950193e-7	-1.8879948031181405e-20	1.0400117428841059e-19	7.507601055910646e-11	1.4143636825492373e-10	2.602925310060399e-9
69400000	0.004999898327963782	4.32718258034511e-50	1.1525272023325373e-65	3.6530290748767494e-8	4.986500254408709e-16	1.2746405274950193e-7	-1.8879929497762382e-20	1.0400117428841059e-19	7.507601055910646e-11	1.4143636825492373e-10	2.602925310060399e-9
69500000	0.004999898327963782	4.32718258034511e-50	1.1525272023325373e-65	3.6530290748767494e-8	4.986500254408709e-16	1.2746405274950193e-7	-1.887991096434336e-20	1.0400117428841059e-19	7.507601055910646e-11	1.4143636825492373e-10	2.602925310060399e-9
69600000	0.004999898327963782	4.32718258034511e-50	1.1525272023325373e-65	3.6530290748767494e-8	4.986500254408709e-16	1.2746405274950193e-7	-1.887989243092434e-20	1.0400117428841059e-19	7.507601055910646e-11	1.4143636825492373e-10	2.602925310060399e-9
69700000	0.004999898327963782	4.32718258034511e-50	1.1525272023325373e-65	3.6530290748767494e-8	4.986500254408709e-16	1.2746405274950193e-7	-1.8879873897505316e-20	1.0400117428841059e-19	7.507601055910646e-11	1.4143636825492373e-10	2.602925310060399e-9
69800000	0.004999898327963782	4.32718258034511e-50	1.1525272023325373e-65	3.6530290748767494e-8	4.986500254408709e-16	1.2746405274950193e-7	-1.8879855364086296e-20	1.0400117428841059e-19	7.507601055910646e-11	1.4143636825492373e-10	2.602925310060399e-9
69900000	0.004999898327963782	4.32718258034511e-50	1.1525272023325373e-65	3.6530290748767494e-8	4.986500254408709e-16	1.2746405274950193e-7	-1.8879836830667275e-20	1.0400117428841059e-19	7.507601055910646e-11	1.4143636825492373e-10	2.602925310060399e-9
70000000	0.004999898327963782	4.32718258034511e-50	1.1525272023325373e-65	3.6530290748767494e-8	4.986500254408709e-16	1.2746405274950193e-7	-1.887981829724825e-20	1.0400117428841059e-19	7.507601055910646e-11	1.4143636825492373e-10	2.602925310060399e-9
70100000	0.004999898327963782	4.32718258034511e-50	1.1525272023325373e-65	3.6530290748767494e-8	4.986500254408709e-16	1.2746405274950193e-7	-1.887979976382923e-20	1.0400117428841059e-19	7.507601055910646e-11	1.4143636825492373e-10	2.602925310060399e-9
70200000	0.004999898327963782	4.32718258034511e-50	1.1525272023325373e-65	3.6530290748767494e-8	4.986500254408709e-16	1.2746405274950193e-7	-1.887978123041021e-20	1.0400117428841059e-19	7.507601055910646e-11	1.4143636825492373e-10	2.602925310060399e-9
70300000	0.004999898327963782	4.32718258034511e-50	1.1525272023325373e-65	3.6530290748767494e-8	4.986500254408709e-16	1.2746405274950193e-7	-1.8879762696991186e-20	1.0400117428841059e-19	7.507601055910646e-11	1.4143636825492373e-10	2.602925310060399e-9
70400000	0.004999898327963782	4.32718258034511e-50	1.1525272023325373e-65	3.6530290748767494e-8	4.986500254408709e-16	1.2746405274950193e-7	-1.8879744163572165e-20	1.0400117428841059e-19	7.507601055910646e-11	1.4143636825492373e-10	2.602925310060399e-9
70500000	0.004999898327963782	4.32718258034511e-50	1.1525272023325373e-65	3.6530290748767494e-8	4.986500254408709e-16	1.2746405274950193e-7	-1.8879725630153144e-20	1.0400117428841059e-19	7.507601055910646e-11	1.4143636825492373e-10	2.602925310060399e-9
70600000	0.004999898327963782	4.32718258034511e-50	1.1525272023325373e-65	3.6530290748767494e-8	4.986500254408709e-16	1.2746405274950193e-7	-1.887970709673412e-20	1.0400117428841059e-19	7.507601055910646e-11	1.4143636825492373e-10	2.602925310060399e-9
70700000	0.004999898327963782	4.32718258034511e-50	1.1525272023325373e-65	3.6530290748767494e-8	4.986500254408709e-16	1.2746405274950193e-7	-1.88796885633151e-20	1.0400117428841059e-19	7.507601055910646e-11	1.4143636825492373e-10	2.602925310060399e-9
70800000	0.004999898327963782	4.32718258034511e-50	1.1525272023325373e-65	3.6530290748767494e-8	4.986500254408709e-16	1.2746405274950193e-7	-1.887967002989608e-20	1.0400117428841059e-19	7.507601055910646e-11	1.4143636825492373e-10	2.602925310060399e-9
70900000	0.004999898327963782	4.32718258034511e-50	1.1525272023325373e-65	3.6530290748767494e-8	4.986500254408709e-16	1.2746405274950193e-7	-1.8879651496477055e-20	1.0400117428841059e-19	7.507601055910646e-11	1.4143636825492373e-10	2.602925310060399e-9
71000000	0.004999898327963782	4.32718258034511e-50	1.1525272023325373e-65	3.6530290748767494e-8	4.986500254408709e-16	1.2746405274950193e-7	-1.8879632963058035e-20	1.0400117428841059e-19	7.507601055910646e-11	1.4143636825492373e-10	2.602925310060399e-9
71100000	0.004999898327963782	4.32718258034511e-50	1.1525272023325373e-65	3.6530290748767494e-8	4.986500254408709e-16	1.2746405274950193e-7	-1.8879614429639014e-20	1.0400117428841059e-19	7.507601055910646e-11	1.4143636825492373e-10	2.602925310060399e-9
71200000	0.004999898327963782	4.32718258034511e-50	1.1525272023325373e-65	3.6530290748767494e-8	4.986500254408709e-16	1.2746405274950193e-7	-1.887959589621999e-20	1.0400117428841059e-19	7.507601055910646e-11	1.4143636825492373e-10	2.602925310060399e-9
71300000	0.004999898327963782	4.32718258034511e-50	1.1525272023325373e-65	3.6530290748767494e-8	4.986500254408709e-16	1.2746405274950193e-7	-1.887957736280097e-20	1.0400117428841059e-19	7.507601055910646e-11	1.4143636825492373e-10	2.602925310060399e-9
71400000	0.004999898327963782	4.32718258034511e-50	1.1525272023325373e-65	3.6530290748767494e-8	4.986500254408709e-16	1.2746405274950193e-7	-1.887955882938195e-20	1.0400117428841059e-19	7.507601055910646e-11	1.4143636825492373e-10	2.602925310060399e-9
71500000	0.004999898327963782	4.32718258034511e-50	1.1525272023325373e-65	3.6530290748767494e-8	4.986500254408709e-16	1.2746405274950193e-7	-1.8879540295962925e-20	1.0400117428841059e-19	7.507601055910646e-11	1.4143636825492373e-10	2.602925310060399e-9
71600000	0.004999898327963782	4.32718258034511e-50	1.1525272023325373e-65	3.6530290748767494e-8	4.986500254408709e-16	1.2746405274950193e-7	-1.8879521762543904e-20	1.0400117428841059e-19	7.507601055910646e-11	1.4143636825492373e-10	2.602925310060399e-9
71700000	0.004999898327963782	4.32718258034511e-50	1.1525272023325373e-65	3.6530290748767494e-8	4.986500254408709e-16	1.2746405274950193e-7	-1.8879503229124883e-20	1.0400117428841059e-19	7.507601055910646e-11	1.4143636825492373e-10	2.602925310060399e-9
71800000	0.004999898327963782	4.32718258034511e-50	1.1525272023325373e-65	3.6530290748767494e-8	4.986500254408709e-16	1.2746405274950193e-7	-1.887948469570586e-20	1.0400117428841059e-19	7.507601055910646e-11	1.4143636825492373e-10	2.602925310060399e-9
71900000	0.004999898327963782	4.32718258034511e-50	1.1525272023325373e-65	3.6530290748767494e-8	4.986500254408709e-16	1.2746405274950193e-7	-1.887946616228684e-20	1.0400117428841059e-19	7.507601055910646e-11	1.4143636825492373e-10	2.602925310060399e-9
72000000	0.004999898327963782	4.32718258034511e-50	1.1525272023325373e-65	3.6530290748767494e-8	4.986500254408709e-16	1.2746405274950193e-7	-1.8879447628867818e-20	1.0400117428841059e-19	7.507601055910646e-11	1.4143636825492373e-10	2.602925310060399e-9
72100000	0.004999898327963782	4.32718258034511e-50	1.1525272023325373e-65	3.6530290748767494e-8	4.986500254408709e-16	1.2746405274950193e-7	-1.8879429095448794e-20	1.0400117428841059e-19	7.507601055910646e-11	1.4143636825492373e-10	2.602925310060399e-9
72200000	0.004999898327963782	4.32718258034511e-50	1.1525272023325373e-65	3.6530290748767494e-8	4.986500254408709e-16	1.2746405274950193e-7	-1.8879410562029774e-20	1.0400117428841059e-19	7.507601055910646e-11	1.4143636825492373e-10	2.602925310060399e-9
72300000	0.004999898327963782	4.32718258034511e-50	1.1525272023325373e-65	3.6530290748767494e-8	4.986500254408709e-16	1.2746405274950193e-7	-1.887939202861075e-20	1.0400117428841059e-19	7.507601055910646e-11	1.4143636825492373e-10	2.602925310060399e-9
72400000	0.004999898327963782	4.32718258034511e-50	1.1525272023325373e-65	3.6530290748767494e-8	4.986500254408709e-16	1.2746405274950193e-7	-1.887937349519173e-20	1.0400117428841059e-19	7.507601055910646e-11	1.4143636825492373e-10	2.602925310060399e-9
72500000	0.004999898327963782	4.32718258034511e-50	1.1525272023325373e-65	3.6530290748767494e-8	4.986500254408709e-16	1.2746405274950193e-7	-1.8879354961772708e-20	1.0400117428841059e-19	7.507601055910646e-11	1.4143636825492373e-10	2.602925310060399e-9
72600000	0.004999898327963782	4.32718258034511e-50	1.1525272023325373e-65	3.6530290748767494e-8	4.986500254408709e-16	1.2746405274950193e-7	-1.8879336428353684e-20	1.0400117428841059e-19	7.507601055910646e-11	1.4143636825492373e-10	2.602925310060399e-9
72700000	0.004999898327963782	4.32718258034511e-50	1.1525272023325373e-65	3.6530290748767494e-8	4.986500254408709e-16	1.2746405274950193e-7	-1.8879317894934664e-20	1.0400117428841059e-19	7.507601055910646e-11	1.4143636825492373e-10	2.602925310060399e-9
72800000	0.004999898327963782	4.32718258034511e-50	1.1525272023325373e-65	3.6530290748767494e-8	4.986500254408709e-16	1.2746405274950193e-7	-1.8879299361515643e-20	1.0400117428841059e-19	7.507601055910646e-11	1.4143636825492373e-10	2.602925310060399e-9
72900000	0.004999898327963782	4.32718258034511e-50	1.1525272023325373e-65	3.6530290748767494e-8	4.986500254408709e-16	1.2746405274950193e-7	-1.887928082809662e-20	1.0400117428841059e-19	7.507601055910646e-11	1.4143636825492373e-10	2.602925310060399e-9
73000000	0.004999898327963782	4.32718258034511e-50	1.1525272023325373e-65	3.6530290748767494e-8	4.986500254408709e-16	1.2746405274950193e-7	-1.8879262294677598e-20	1.0400117428841059e-19	7.507601055910646e-11	1.4143636825492373e-10	2.602925310060399e-9
73100000	0.004999898327963782	4.32718258034511e-50	1.1525272023325373e-65	3.6530290748767494e-8	4.986500254408709e-16	1.2746405274950193e-7	-1.8879243761258578e-20	1.0400117428841059e-19	7.507601055910646e-11	1.4143636825492373e-10	2.602925310060399e-9
73200000	0.004999898327963782	4.32718258034511e-50	1.1525272023325373e-65	3.6530290748767494e-8	4.986500254408709e-16	1.2746405274950193e-7	-1.8879225227839554e-20	1.0400117428841059e-19	7.507601055910646e-11	1.4143636825492373e-10	2.602925310060399e-9
73300000	0.004999898327963782	4.32718258034511e-50	1.1525272023325373e-65	3.6530290748767494e-8	4.986500254408709e-16	1.2746405274950193e-7	-1.8879206694420533e-20	1.0400117428841059e-19	7.507601055910646e-11	1.4143636825492373e-10	2.602925310060399e-9
73400000	0.004999898327963782	4.32718258034511e-50	1.1525272023325373e-65	3.6530290748767494e-8	4.986500254408709e-16	1.2746405274950193e-7	-1.8879188161001512e-20	1.0400117428841059e-19	7.507601055910646e-11	1.4143636825492373e-10	2.602925310060399e-9
73500000	0.004999898327963782	4.32718258034511e-50	1.1525272023325373e-65	3.6530290748767494e-8	4.986500254408709e-16	1.2746405274950193e-7	-1.887916962758249e-20	1.0400117428841059e-19	7.507601055910646e-11	1.4143636825492373e-10	2.602925310060399e-9
73600000	0.004999898327963782	4.32718258034511e-50	1.1525272023325373e-65	3.6530290748767494e-8	4.986500254408709e-16	1.2746405274950193e-7	-1.8879151094163468e-20	1.0400117428841059e-19	7.507601055910646e-11	1.4143636825492373e-10	2.602925310060399e-9
73700000	0.004999898327963782	4.32718258034511e-50	1.1525272023325373e-65	3.6530290748767494e-8	4.986500254408709e-16	1.2746405274950193e-7	-1.8879132560744447e-20	1.0400117428841059e-19	7.507601055910646e-11	1.4143636825492373e-10	2.602925310060399e-9
73800000	0.004999898327963782	4.32718258034511e-50	1.1525272023325373e-65	3.6530290748767494e-8	4.986500254408709e-16	1.2746405274950193e-7	-1.8879114027325423e-20	1.0400117428841059e-19	7.507601055910646e-11	1.4143636825492373e-10	2.602925310060399e-9
73900000	0.004999898327963782	4.32718258034511e-50	1.1525272023325373e-65	3.6530290748767494e-8	4.986500254408709e-16	1.2746405274950193e-7	-1.8879095493906403e-20	1.0400117428841059e-19	7.507601055910646e-11	1.4143636825492373e-10	2.602925310060399e-9
74000000	0.004999898327963782	4.32718258034511e-50	1.1525272023325373e-65	3.6530290748767494e-8	4.986500254408709e-16	1.2746405274950193e-7	-1.8879076960487382e-20	1.0400117428841059e-19	7.507601055910646e-11	1.4143636825492373e-10	2.602925310060399e-9
74100000	0.004999898327963782	4.32718258034511e-50	1.1525272023325373e-65	3.6530290748767494e-8	4.986500254408709e-16	1.2746405274950193e-7	-1.8879058427068358e-20	1.0400117428841059e-19	7.507601055910646e-11	1.4143636825492373e-10	2.602925310060399e-9
74200000	0.004999898327963782	4.32718258034511e-50	1.1525272023325373e-65	3.6530290748767494e-8	4.986500254408709e-16	1.2746405274950193e-7	-1.8879039893649337e-20	1.0400117428841059e-19	7.507601055910646e-11	1.4143636825492373e-10	2.602925310060399e-9
74300000	0.004999898327963782	4.32718258034511e-50	1.1525272023325373e-65	3.6530290748767494e-8	4.986500254408709e-16	1.2746405274950193e-7	-1.8879021360230317e-20	1.0400117428841059e-19	7.507601055910646e-11	1.4143636825492373e-10	2.602925310060399e-9
74400000	0.004999898327963782	4.32718258034511e-50	1.1525272023325373e-65	3.6530290748767494e-8	4.986500254408709e-16	1.2746405274950193e-7	-1.8879002826811293e-20	1.0400117428841059e-19	7.507601055910646e-11	1.4143636825492373e-10	2.602925310060399e-9
74500000	0.004999898327963782	4.32718258034511e-50	1.1525272023325373e-65	3.6530290748767494e-8	4.986500254408709e-16	1.2746405274950193e-7	-1.8878984293392272e-20	1.0400117428841059e-19	7.507601055910646e-11	1.4143636825492373e-10	2.602925310060399e-9
74600000	0.004999898327963782	4.32718258034511e-50	1.1525272023325373e-65	3.6530290748767494e-8	4.986500254408709e-16	1.2746405274950193e-7	-1.887896575997325e-20	1.0400117428841059e-19	7.507601055910646e-11	1.4143636825492373e-10	2.602925310060399e-9
74700000	0.004999898327963782	4.32718258034511e-50	1.1525272023325373e-65	3.6530290748767494e-8	4.986500254408709e-16	1.2746405274950193e-7	-1.8878947226554228e-20	1.0400117428841059e-19	7.507601055910646e-11	1.4143636825492373e-10	2.602925310060399e-9
74800000	0.004999898327963782	4.32718258034511e-50	1.1525272023325373e-65	3.6530290748767494e-8	4.986500254408709e-16	1.2746405274950193e-7	-1.8878928693135207e-20	1.0400117428841059e-19	7.507601055910646e-11	1.4143636825492373e-10	2.602925310060399e-9
74900000	0.004999898327963782	4.32718258034511e-50	1.1525272023325373e-65	3.6530290748767494e-8	4.986500254408709e-16	1.2746405274950193e-7	-1.8878910159716186e-20	1.0400117428841059e-19	7.507601055910646e-11	1.4143636825492373e-10	2.602925310060399e-9
75000000	0.004999898327963782	4.32718258034511e-50	1.1525272023325373e-65	3.6530290748767494e-8	4.986500254408709e-16	1.2746405274950193e-7	-1.8878891626297162e-20	1.0400117428841059e-19	7.507601055910646e-11	1.4143636825492373e-10	2.602925310060399e-9
75100000	0.004999898327963782	4.32718258034511e-50	1.1525272023325373e-65	3.6530290748767494e-8	4.986500254408709e-16	1.2746405274950193e-7	-1.8878873092878142e-20	1.0400117428841059e-19	7.507601055910646e-11	1.4143636825492373e-10	2.602925310060399e-9
75200000	0.004999898327963782	4.32718258034511e-50	1.1525272023325373e-65	3.6530290748767494e-8	4.986500254408709e-16	1.2746405274950193e-7	-1.887885455945912e-20	1.0400117428841059e-19	7.507601055910646e-11	1.4143636825492373e-10	2.602925310060399e-9
75300000	0.004999898327963782	4.32718258034511e-50	1.1525272023325373e-65	3.6530290748767494e-8	4.986500254408709e-16	1.2746405274950193e-7	-1.8878836026040097e-20	1.0400117428841059e-19	7.507601055910646e-11	1.4143636825492373e-10	2.602925310060399e-9
75400000	0.004999898327963782	4.32718258034511e-50	1.1525272023325373e-65	3.6530290748767494e-8	4.986500254408709e-16	1.2746405274950193e-7	-1.8878817492621076e-20	1.0400117428841059e-19	7.507601055910646e-11	1.4143636825492373e-10	2.602925310060399e-9
75500000	0.004999898327963782	4.32718258034511e-50	1.1525272023325373e-65	3.6530290748767494e-8	4.986500254408709e-16	1.2746405274950193e-7	-1.8878798959202056e-20	1.0400117428841059e-19	7.507601055910646e-11	1.4143636825492373e-10	2.602925310060399e-9
75600000	0.004999898327963782	4.32718258034511e-50	1.1525272023325373e-65	3.6530290748767494e-8	4.986500254408709e-16	1.2746405274950193e-7	-1.8878780425783032e-20	1.0400117428841059e-19	7.507601055910646e-11	1.4143636825492373e-10	2.602925310060399e-9
75700000	0.004999898327963782	4.32718258034511e-50	1.1525272023325373e-65	3.6530290748767494e-8	4.986500254408709e-16	1.2746405274950193e-7	-1.887876189236401e-20	1.0400117428841059e-19	7.507601055910646e-11	1.4143636825492373e-10	2.602925310060399e-9
75800000	0.004999898327963782	4.32718258034511e-50	1.1525272023325373e-65	3.6530290748767494e-8	4.986500254408709e-16	1.2746405274950193e-7	-1.887874335894499e-20	1.0400117428841059e-19	7.507601055910646e-11	1.4143636825492373e-10	2.602925310060399e-9
75900000	0.004999898327963782	4.32718258034511e-50	1.1525272023325373e-65	3.6530290748767494e-8	4.986500254408709e-16	1.2746405274950193e-7	-1.8878724825525966e-20	1.0400117428841059e-19	7.507601055910646e-11	1.4143636825492373e-10	2.602925310060399e-9
76000000	0.004999898327963782	4.32718258034511e-50	1.1525272023325373e-65	3.6530290748767494e-8	4.986500254408709e-16	1.2746405274950193e-7	-1.8878706292106946e-20	1.0400117428841059e-19	7.507601055910646e-11	1.4143636825492373e-10	2.602925310060399e-9
76100000	0.004999898327963782	4.32718258034511e-50	1.1525272023325373e-65	3.6530290748767494e-8	4.986500254408709e-16	1.2746405274950193e-7	-1.8878687758687925e-20	1.0400117428841059e-19	7.507601055910646e-11	1.4143636825492373e-10	2.602925310060399e-9
76200000	0.004999898327963782	4.32718258034511e-50	1.1525272023325373e-65	3.6530290748767494e-8	4.986500254408709e-16	1.2746405274950193e-7	-1.88786692252689e-20	1.0400117428841059e-19	7.507601055910646e-11	1.4143636825492373e-10	2.602925310060399e-9
76300000	0.004999898327963782	4.32718258034511e-50	1.1525272023325373e-65	3.6530290748767494e-8	4.986500254408709e-16	1.2746405274950193e-7	-1.887865069184988e-20	1.0400117428841059e-19	7.507601055910646e-11	1.4143636825492373e-10	2.602925310060399e-9
76400000	0.004999898327963782	4.32718258034511e-50	1.1525272023325373e-65	3.6530290748767494e-8	4.986500254408709e-16	1.2746405274950193e-7	-1.887863215843086e-20	1.0400117428841059e-19	7.507601055910646e-11	1.4143636825492373e-10	2.602925310060399e-9
76500000	0.004999898327963782	4.32718258034511e-50	1.1525272023325373e-65	3.6530290748767494e-8	4.986500254408709e-16	1.2746405274950193e-7	-1.8878613625011836e-20	1.0400117428841059e-19	7.507601055910646e-11	1.4143636825492373e-10	2.602925310060399e-9
76600000	0.004999898327963782	4.32718258034511e-50	1.1525272023325373e-65	3.6530290748767494e-8	4.986500254408709e-16	1.2746405274950193e-7	-1.8878595091592815e-20	1.0400117428841059e-19	7.507601055910646e-11	1.4143636825492373e-10	2.602925310060399e-9
76700000	0.004999898327963782	4.32718258034511e-50	1.1525272023325373e-65	3.6530290748767494e-8	4.986500254408709e-16	1.2746405274950193e-7	-1.8878576558173794e-20	1.0400117428841059e-19	7.507601055910646e-11	1.4143636825492373e-10	2.602925310060399e-9
76800000	0.004999898327963782	4.32718258034511e-50	1.1525272023325373e-65	3.6530290748767494e-8	4.986500254408709e-16	1.2746405274950193e-7	-1.887855802475477e-20	1.0400117428841059e-19	7.507601055910646e-11	1.4143636825492373e-10	2.602925310060399e-9
76900000	0.004999898327963782	4.32718258034511e-50	1.1525272023325373e-65	3.6530290748767494e-8	4.986500254408709e-16	1.2746405274950193e-7	-1.887853949133575e-20	1.0400117428841059e-19	7.507601055910646e-11	1.4143636825492373e-10	2.602925310060399e-9
77000000	0.004999898327963782	4.32718258034511e-50	1.1525272023325373e-65	3.6530290748767494e-8	4.986500254408709e-16	1.2746405274950193e-7	-1.8878520957916726e-20	1.0400117428841059e-19	7.507601055910646e-11	1.4143636825492373e-10	2.602925310060399e-9
77100000	0.004999898327963782	4.32718258034511e-50	1.1525272023325373e-65	3.6530290748767494e-8	4.986500254408709e-16	1.2746405274950193e-7	-1.8878502424497705e-20	1.0400117428841059e-19	7.507601055910646e-11	1.4143636825492373e-10	2.602925310060399e-9
77200000	0.004999898327963782	4.32718258034511e-50	1.1525272023325373e-65	3.6530290748767494e-8	4.986500254408709e-16	1.2746405274950193e-7	-1.8878483891078685e-20	1.0400117428841059e-19	7.507601055910646e-11	1.4143636825492373e-10	2.602925310060399e-9
77300000	0.004999898327963782	4.32718258034511e-50	1.1525272023325373e-65	3.6530290748767494e-8	4.986500254408709e-16	1.2746405274950193e-7	-1.887846535765966e-20	1.0400117428841059e-19	7.507601055910646e-11	1.4143636825492373e-10	2.602925310060399e-9
77400000	0.004999898327963782	4.32718258034511e-50	1.1525272023325373e-65	3.6530290748767494e-8	4.986500254408709e-16	1.2746405274950193e-7	-1.887844682424064e-20	1.0400117428841059e-19	7.507601055910646e-11	1.4143636825492373e-10	2.602925310060399e-9
77500000	0.004999898327963782	4.32718258034511e-50	1.1525272023325373e-65	3.6530290748767494e-8	4.986500254408709e-16	1.2746405274950193e-7	-1.887842829082162e-20	1.0400117428841059e-19	7.507601055910646e-11	1.4143636825492373e-10	2.602925310060399e-9
77600000	0.004999898327963782	4.32718258034511e-50	1.1525272023325373e-65	3.6530290748767494e-8	4.986500254408709e-16	1.2746405274950193e-7	-1.8878409757402596e-20	1.0400117428841059e-19	7.507601055910646e-11	1.4143636825492373e-10	2.602925310060399e-9
77700000	0.004999898327963782	4.32718258034511e-50	1.1525272023325373e-65	3.6530290748767494e-8	4.986500254408709e-16	1.2746405274950193e-7	-1.8878391223983575e-20	1.0400117428841059e-19	7.507601055910646e-11	1.4143636825492373e-10	2.602925310060399e-9
77800000	0.004999898327963782	4.32718258034511e-50	1.1525272023325373e-65	3.6530290748767494e-8	4.986500254408709e-16	1.2746405274950193e-7	-1.8878372690564554e-20	1.0400117428841059e-19	7.507601055910646e-11	1.4143636825492373e-10	2.602925310060399e-9
77900000	0.004999898327963782	4.32718258034511e-50	1.1525272023325373e-65	3.6530290748767494e-8	4.986500254408709e-16	1.2746405274950193e-7	-1.887835415714553e-20	1.0400117428841059e-19	7.507601055910646e-11	1.4143636825492373e-10	2.602925310060399e-9
78000000	0.004999898327963782	4.32718258034511e-50	1.1525272023325373e-65	3.6530290748767494e-8	4.986500254408709e-16	1.2746405274950193e-7	-1.887833562372651e-20	1.0400117428841059e-19	7.507601055910646e-11	1.4143636825492373e-10	2.602925310060399e-9
78100000	0.004999898327963782	4.32718258034511e-50	1.1525272023325373e-65	3.6530290748767494e-8	4.986500254408709e-16	1.2746405274950193e-7	-1.887831709030749e-20	1.0400117428841059e-19	7.507601055910646e-11	1.4143636825492373e-10	2.602925310060399e-9
78200000	0.004999898327963782	4.32718258034511e-50	1.1525272023325373e-65	3.6530290748767494e-8	4.986500254408709e-16	1.2746405274950193e-7	-1.8878298556888465e-20	1.0400117428841059e-19	7.507601055910646e-11	1.4143636825492373e-10	2.602925310060399e-9
78300000	0.004999898327963782	4.32718258034511e-50	1.1525272023325373e-65	3.6530290748767494e-8	4.986500254408709e-16	1.2746405274950193e-7	-1.8878280023469444e-20	1.0400117428841059e-19	7.507601055910646e-11	1.4143636825492373e-10	2.602925310060399e-9
78400000	0.004999898327963782	4.32718258034511e-50	1.1525272023325373e-65	3.6530290748767494e-8	4.986500254408709e-16	1.2746405274950193e-7	-1.8878261490050424e-20	1.0400117428841059e-19	7.507601055910646e-11	1.4143636825492373e-10	2.602925310060399e-9
78500000	0.004999898327963782	4.32718258034511e-50	1.1525272023325373e-65	3.6530290748767494e-8	4.986500254408709e-16	1.2746405274950193e-7	-1.88782429566314e-20	1.0400117428841059e-19	7.507601055910646e-11	1.4143636825492373e-10	2.602925310060399e-9
78600000	0.004999898327963782	4.32718258034511e-50	1.1525272023325373e-65	3.65302907487675e-8	4.986500254408709e-16	1.2746405274950193e-7	-1.887822442321238e-20	1.0400117428841059e-19	7.507601055910646e-11	1.4143636825492373e-10	2.602925310060399e-9
78700000	0.004999898327963782	4.32718258034511e-50	1.1525272023325373e-65	3.65302907487675e-8	4.986500254408709e-16	1.2746405274950193e-7	-1.8878205889793358e-20	1.0400117428841059e-19	7.507601055910646e-11	1.4143636825492375e-10	2.602925310060399e-9
78800000	0.004999898327963782	4.32718258034511e-50	1.1525272023325373e-65	3.65302907487675e-8	4.986500254408709e-16	1.2746405274950193e-7	-1.8878187356374334e-20	1.0400117428841059e-19	7.507601055910646e-11	1.4143636825492375e-10	2.602925310060399e-9
78900000	0.004999898327963782	4.32718258034511e-50	1.1525272023325373e-65	3.65302907487675e-8	4.986500254408709e-16	1.2746405274950193e-7	-1.8878168822955314e-20	1.0400117428841059e-19	7.507601055910646e-11	1.4143636825492375e-10	2.602925310060399e-9
79000000	0.004999898327963782	4.32718258034511e-50	1.1525272023325373e-65	3.65302907487675e-8	4.986500254408709e-16	1.2746405274950193e-7	-1.8878150289536293e-20	1.0400117428841059e-19	7.507601055910646e-11	1.4143636825492375e-10	2.602925310060399e-9
79100000	0.004999898327963782	4.32718258034511e-50	1.1525272023325373e-65	3.65302907487675e-8	4.986500254408709e-16	1.2746405274950193e-7	-1.887813175611727e-20	1.0400117428841059e-19	7.507601055910646e-11	1.4143636825492375e-10	2.602925310060399e-9
79200000	0.004999898327963782	4.32718258034511e-50	1.1525272023325373e-65	3.65302907487675e-8	4.986500254408709e-16	1.2746405274950193e-7	-1.8878113222698248e-20	1.0400117428841059e-19	7.507601055910646e-11	1.4143636825492375e-10	2.602925310060399e-9
79300000	0.004999898327963782	4.32718258034511e-50	1.1525272023325373e-65	3.65302907487675e-8	4.986500254408709e-16	1.2746405274950193e-7	-1.8878094689279228e-20	1.0400117428841059e-19	7.507601055910646e-11	1.4143636825492375e-10	2.602925310060399e-9
79400000	0.004999898327963782	4.32718258034511e-50	1.1525272023325373e-65	3.65302907487675e-8	4.986500254408709e-16	1.2746405274950193e-7	-1.8878076155860204e-20	1.0400117428841059e-19	7.507601055910646e-11	1.4143636825492375e-10	2.602925310060399e-9
79500000	0.004999898327963782	4.32718258034511e-50	1.1525272023325373e-65	3.65302907487675e-8	4.986500254408709e-16	1.2746405274950193e-7	-1.8878057622441183e-20	1.0400117428841059e-19	7.507601055910646e-11	1.4143636825492375e-10	2.602925310060399e-9
79600000	0.004999898327963782	4.32718258034511e-50	1.1525272023325373e-65	3.65302907487675e-8	4.986500254408709e-16	1.2746405274950193e-7	-1.8878039089022162e-20	1.0400117428841059e-19	7.507601055910646e-11	1.4143636825492375e-10	2.602925310060399e-9
79700000	0.004999898327963782	4.32718258034511e-50	1.1525272023325373e-65	3.65302907487675e-8	4.986500254408709e-16	1.2746405274950193e-7	-1.887802055560314e-20	1.0400117428841059e-19	7.507601055910646e-11	1.4143636825492375e-10	2.602925310060399e-9
79800000	0.004999898327963782	4.32718258034511e-50	1.1525272023325373e-65	3.65302907487675e-8	4.986500254408709e-16	1.2746405274950193e-7	-1.8878002022184118e-20	1.0400117428841059e-19	7.507601055910646e-11	1.4143636825492375e-10	2.602925310060399e-9
79900000	0.004999898327963782	4.32718258034511e-50	1.1525272023325373e-65	3.65302907487675e-8	4.986500254408709e-16	1.2746405274950193e-7	-1.8877983488765097e-20	1.0400117428841059e-19	7.507601055910646e-11	1.4143636825492375e-10	2.602925310060399e-9
80000000	0.004999898327963782	4.32718258034511e-50	1.1525272023325373e-65	3.65302907487675e-8	4.986500254408709e-16	1.2746405274950193e-7	-1.8877964955346073e-20	1.0400117428841059e-19	7.507601055910646e-11	1.4143636825492375e-10	2.602925310060399e-9
80100000	0.004999898327963782	4.32718258034511e-50	1.1525272023325373e-65	3.65302907487675e-8	4.986500254408709e-16	1.2746405274950193e-7	-1.8877946421927053e-20	1.0400117428841059e-19	7.507601055910646e-11	1.4143636825492375e-10	2.602925310060399e-9
80200000	0.004999898327963782	4.32718258034511e-50	1.1525272023325373e-65	3.65302907487675e-8	4.986500254408709e-16	1.2746405274950193e-7	-1.8877927888508032e-20	1.0400117428841059e-19	7.507601055910646e-11	1.4143636825492375e-10	2.602925310060399e-9
80300000	0.004999898327963782	4.32718258034511e-50	1.1525272023325373e-65	3.65302907487675e-8	4.986500254408709e-16	1.2746405274950193e-7	-1.8877909355089008e-20	1.0400117428841059e-19	7.507601055910646e-11	1.4143636825492375e-10	2.602925310060399e-9
80400000	0.004999898327963782	4.32718258034511e-50	1.1525272023325373e-65	3.65302907487675e-8	4.986500254408709e-16	1.2746405274950193e-7	-1.8877890821669987e-20	1.0400117428841059e-19	7.507601055910646e-11	1.4143636825492375e-10	2.602925310060399e-9
80500000	0.004999898327963782	4.32718258034511e-50	1.1525272023325373e-65	3.65302907487675e-8	4.986500254408709e-16	1.2746405274950193e-7	-1.8877872288250967e-20	1.0400117428841059e-19	7.507601055910646e-11	1.4143636825492375e-10	2.602925310060399e-9
80600000	0.004999898327963782	4.32718258034511e-50	1.1525272023325373e-65	3.65302907487675e-8	4.986500254408709e-16	1.2746405274950193e-7	-1.8877853754831943e-20	1.0400117428841059e-19	7.507601055910646e-11	1.4143636825492375e-10	2.602925310060399e-9
80700000	0.004999898327963782	4.32718258034511e-50	1.1525272023325373e-65	3.65302907487675e-8	4.986500254408709e-16	1.2746405274950193e-7	-1.8877835221412922e-20	1.0400117428841059e-19	7.507601055910646e-11	1.4143636825492375e-10	2.602925310060399e-9
80800000	0.004999898327963782	4.32718258034511e-50	1.1525272023325373e-65	3.65302907487675e-8	4.986500254408709e-16	1.2746405274950193e-7	-1.88778166879939e-20	1.0400117428841059e-19	7.507601055910646e-11	1.4143636825492375e-10	2.602925310060399e-9
80900000	0.004999898327963782	4.32718258034511e-50	1.1525272023325373e-65	3.65302907487675e-8	4.986500254408709e-16	1.2746405274950193e-7	-1.8877798154574878e-20	1.0400117428841059e-19	7.507601055910646e-11	1.4143636825492375e-10	2.602925310060399e-9
81000000	0.004999898327963782	4.32718258034511e-50	1.1525272023325373e-65	3.65302907487675e-8	4.986500254408709e-16	1.2746405274950193e-7	-1.8877779621155857e-20	1.0400117428841059e-19	7.507601055910646e-11	1.4143636825492375e-10	2.602925310060399e-9
81100000	0.004999898327963782	4.32718258034511e-50	1.1525272023325373e-65	3.65302907487675e-8	4.986500254408709e-16	1.2746405274950193e-7	-1.8877761087736836e-20	1.0400117428841059e-19	7.507601055910646e-11	1.4143636825492375e-10	2.602925310060399e-9
81200000	0.004999898327963782	4.32718258034511e-50	1.1525272023325373e-65	3.65302907487675e-8	4.986500254408709e-16	1.2746405274950193e-7	-1.8877742554317812e-20	1.0400117428841059e-19	7.507601055910646e-11	1.4143636825492375e-10	2.602925310060399e-9
81300000	0.004999898327963782	4.32718258034511e-50	1.1525272023325373e-65	3.65302907487675e-8	4.986500254408709e-16	1.2746405274950193e-7	-1.8877724020898792e-20	1.0400117428841059e-19	7.507601055910646e-11	1.4143636825492375e-10	2.602925310060399e-9
81400000	0.004999898327963782	4.32718258034511e-50	1.1525272023325373e-65	3.65302907487675e-8	4.986500254408709e-16	1.2746405274950193e-7	-1.887770548747977e-20	1.0400117428841059e-19	7.507601055910646e-11	1.4143636825492375e-10	2.602925310060399e-9
81500000	0.004999898327963782	4.32718258034511e-50	1.1525272023325373e-65	3.65302907487675e-8	4.986500254408709e-16	1.2746405274950193e-7	-1.8877686954060747e-20	1.0400117428841059e-19	7.507601055910646e-11	1.4143636825492375e-10	2.602925310060399e-9
81600000	0.004999898327963782	4.32718258034511e-50	1.1525272023325373e-65	3.65302907487675e-8	4.986500254408709e-16	1.2746405274950193e-7	-1.8877668420641726e-20	1.0400117428841059e-19	7.507601055910646e-11	1.4143636825492375e-10	2.602925310060399e-9
81700000	0.004999898327963782	4.32718258034511e-50	1.1525272023325373e-65	3.65302907487675e-8	4.986500254408709e-16	1.2746405274950193e-7	-1.8877649887222706e-20	1.0400117428841059e-19	7.507601055910646e-11	1.4143636825492375e-10	2.602925310060399e-9
81800000	0.004999898327963782	4.32718258034511e-50	1.1525272023325373e-65	3.65302907487675e-8	4.986500254408709e-16	1.2746405274950193e-7	-1.8877631353803682e-20	1.0400117428841059e-19	7.507601055910646e-11	1.4143636825492375e-10	2.602925310060399e-9
81900000	0.004999898327963782	4.32718258034511e-50	1.1525272023325373e-65	3.65302907487675e-8	4.986500254408709e-16	1.2746405274950193e-7	-1.887761282038466e-20	1.0400117428841059e-19	7.507601055910646e-11	1.4143636825492375e-10	2.602925310060399e-9
82000000	0.004999898327963782	4.32718258034511e-50	1.1525272023325373e-65	3.65302907487675e-8	4.986500254408709e-16	1.2746405274950193e-7	-1.887759428696564e-20	1.0400117428841059e-19	7.507601055910646e-11	1.4143636825492375e-10	2.602925310060399e-9
82100000	0.004999898327963782	4.32718258034511e-50	1.1525272023325373e-65	3.65302907487675e-8	4.986500254408709e-16	1.2746405274950193e-7	-1.8877575753546616e-20	1.0400117428841059e-19	7.507601055910646e-11	1.4143636825492375e-10	2.602925310060399e-9
82200000	0.004999898327963782	4.32718258034511e-50	1.1525272023325373e-65	3.65302907487675e-8	4.986500254408709e-16	1.2746405274950193e-7	-1.8877557220127596e-20	1.0400117428841059e-19	7.507601055910646e-11	1.4143636825492375e-10	2.602925310060399e-9
82300000	0.004999898327963782	4.32718258034511e-50	1.1525272023325373e-65	3.65302907487675e-8	4.986500254408709e-16	1.2746405274950193e-7	-1.8877538686708572e-20	1.0400117428841059e-19	7.507601055910646e-11	1.4143636825492375e-10	2.602925310060399e-9
82400000	0.004999898327963782	4.32718258034511e-50	1.1525272023325373e-65	3.65302907487675e-8	4.986500254408709e-16	1.2746405274950193e-7	-1.887752015328955e-20	1.0400117428841059e-19	7.507601055910646e-11	1.4143636825492375e-10	2.602925310060399e-9
82500000	0.004999898327963782	4.32718258034511e-50	1.1525272023325373e-65	3.65302907487675e-8	4.986500254408709e-16	1.2746405274950193e-7	-1.887750161987053e-20	1.0400117428841059e-19	7.507601055910646e-11	1.4143636825492375e-10	2.602925310060399e-9
82600000	0.004999898327963782	4.32718258034511e-50	1.1525272023325373e-65	3.65302907487675e-8	4.986500254408709e-16	1.2746405274950193e-7	-1.8877483086451507e-20	1.0400117428841059e-19	7.507601055910646e-11	1.4143636825492375e-10	2.602925310060399e-9
82700000	0.004999898327963782	4.32718258034511e-50	1.1525272023325373e-65	3.65302907487675e-8	4.986500254408709e-16	1.2746405274950193e-7	-1.8877464553032486e-20	1.0400117428841059e-19	7.507601055910646e-11	1.4143636825492375e-10	2.602925310060399e-9
82800000	0.004999898327963782	4.32718258034511e-50	1.1525272023325373e-65	3.65302907487675e-8	4.986500254408709e-16	1.2746405274950193e-7	-1.8877446019613465e-20	1.0400117428841059e-19	7.507601055910646e-11	1.4143636825492375e-10	2.602925310060399e-9
82900000	0.004999898327963782	4.32718258034511e-50	1.1525272023325373e-65	3.65302907487675e-8	4.986500254408709e-16	1.2746405274950193e-7	-1.887742748619444e-20	1.0400117428841059e-19	7.507601055910646e-11	1.4143636825492375e-10	2.602925310060399e-9
83000000	0.004999898327963782	4.32718258034511e-50	1.1525272023325373e-65	3.65302907487675e-8	4.986500254408709e-16	1.2746405274950193e-7	-1.887740895277542e-20	1.0400117428841059e-19	7.507601055910646e-11	1.4143636825492375e-10	2.602925310060399e-9
83100000	0.004999898327963782	4.32718258034511e-50	1.1525272023325373e-65	3.65302907487675e-8	4.986500254408709e-16	1.2746405274950193e-7	-1.88773904193564e-20	1.0400117428841059e-19	7.507601055910646e-11	1.4143636825492375e-10	2.602925310060399e-9
83200000	0.004999898327963782	4.32718258034511e-50	1.1525272023325373e-65	3.65302907487675e-8	4.986500254408709e-16	1.2746405274950193e-7	-1.8877371885937376e-20	1.0400117428841059e-19	7.507601055910646e-11	1.4143636825492375e-10	2.602925310060399e-9
83300000	0.004999898327963782	4.32718258034511e-50	1.1525272023325373e-65	3.65302907487675e-8	4.986500254408709e-16	1.2746405274950193e-7	-1.8877353352518355e-20	1.0400117428841059e-19	7.507601055910646e-11	1.4143636825492375e-10	2.602925310060399e-9
83400000	0.004999898327963782	4.32718258034511e-50	1.1525272023325373e-65	3.65302907487675e-8	4.986500254408709e-16	1.2746405274950193e-7	-1.8877334819099335e-20	1.0400117428841059e-19	7.507601055910646e-11	1.4143636825492375e-10	2.602925310060399e-9
83500000	0.004999898327963782	4.32718258034511e-50	1.1525272023325373e-65	3.65302907487675e-8	4.986500254408709e-16	1.2746405274950193e-7	-1.887731628568031e-20	1.0400117428841059e-19	7.507601055910646e-11	1.4143636825492375e-10	2.602925310060399e-9
83600000	0.004999898327963782	4.32718258034511e-50	1.1525272023325373e-65	3.65302907487675e-8	4.986500254408709e-16	1.2746405274950193e-7	-1.887729775226129e-20	1.0400117428841059e-19	7.507601055910646e-11	1.4143636825492375e-10	2.602925310060399e-9
83700000	0.004999898327963782	4.32718258034511e-50	1.1525272023325373e-65	3.65302907487675e-8	4.986500254408709e-16	1.2746405274950193e-7	-1.887727921884227e-20	1.0400117428841059e-19	7.507601055910646e-11	1.4143636825492375e-10	2.602925310060399e-9
83800000	0.004999898327963782	4.32718258034511e-50	1.1525272023325373e-65	3.65302907487675e-8	4.986500254408709e-16	1.2746405274950193e-7	-1.8877260685423246e-20	1.0400117428841059e-19	7.507601055910646e-11	1.4143636825492375e-10	2.602925310060399e-9
83900000	0.004999898327963782	4.32718258034511e-50	1.1525272023325373e-65	3.65302907487675e-8	4.986500254408709e-16	1.2746405274950193e-7	-1.8877242152004225e-20	1.0400117428841059e-19	7.507601055910646e-11	1.4143636825492375e-10	2.602925310060399e-9
84000000	0.004999898327963782	4.32718258034511e-50	1.1525272023325373e-65	3.65302907487675e-8	4.986500254408709e-16	1.2746405274950193e-7	-1.8877223618585204e-20	1.0400117428841059e-19	7.507601055910646e-11	1.4143636825492375e-10	2.602925310060399e-9
84100000	0.004999898327963782	4.32718258034511e-50	1.1525272023325373e-65	3.65302907487675e-8	4.986500254408709e-16	1.2746405274950193e-7	-1.887720508516618e-20	1.0400117428841059e-19	7.507601055910646e-11	1.4143636825492375e-10	2.602925310060399e-9
84200000	0.004999898327963782	4.32718258034511e-50	1.1525272023325373e-65	3.65302907487675e-8	4.986500254408709e-16	1.2746405274950193e-7	-1.887718655174716e-20	1.0400117428841059e-19	7.507601055910646e-11	1.4143636825492375e-10	2.602925310060399e-9
84300000	0.004999898327963782	4.32718258034511e-50	1.1525272023325373e-65	3.65302907487675e-8	4.986500254408709e-16	1.2746405274950193e-7	-1.887716801832814e-20	1.0400117428841059e-19	7.507601055910646e-11	1.4143636825492375e-10	2.602925310060399e-9
84400000	0.004999898327963782	4.32718258034511e-50	1.1525272023325373e-65	3.65302907487675e-8	4.986500254408709e-16	1.2746405274950193e-7	-1.8877149484909115e-20	1.0400117428841059e-19	7.507601055910646e-11	1.4143636825492375e-10	2.602925310060399e-9
84500000	0.004999898327963782	4.32718258034511e-50	1.1525272023325373e-65	3.65302907487675e-8	4.986500254408709e-16	1.2746405274950193e-7	-1.8877130951490094e-20	1.0400117428841059e-19	7.507601055910646e-11	1.4143636825492375e-10	2.602925310060399e-9
84600000	0.004999898327963782	4.32718258034511e-50	1.1525272023325373e-65	3.65302907487675e-8	4.986500254408709e-16	1.2746405274950193e-7	-1.8877112418071074e-20	1.0400117428841059e-19	7.507601055910646e-11	1.4143636825492375e-10	2.602925310060399e-9
84700000	0.004999898327963782	4.32718258034511e-50	1.1525272023325373e-65	3.65302907487675e-8	4.986500254408709e-16	1.2746405274950193e-7	-1.887709388465205e-20	1.0400117428841059e-19	7.507601055910646e-11	1.4143636825492375e-10	2.602925310060399e-9
84800000	0.004999898327963782	4.32718258034511e-50	1.1525272023325373e-65	3.65302907487675e-8	4.986500254408709e-16	1.2746405274950193e-7	-1.887707535123303e-20	1.0400117428841059e-19	7.507601055910646e-11	1.4143636825492375e-10	2.602925310060399e-9
84900000	0.004999898327963782	4.32718258034511e-50	1.1525272023325373e-65	3.65302907487675e-8	4.986500254408709e-16	1.2746405274950193e-7	-1.8877056817814008e-20	1.0400117428841059e-19	7.507601055910646e-11	1.4143636825492375e-10	2.602925310060399e-9
85000000	0.004999898327963782	4.32718258034511e-50	1.1525272023325373e-65	3.65302907487675e-8	4.986500254408709e-16	1.2746405274950193e-7	-1.8877038284394984e-20	1.0400117428841059e-19	7.507601055910646e-11	1.4143636825492375e-10	2.602925310060399e-9
85100000	0.004999898327963782	4.32718258034511e-50	1.1525272023325373e-65	3.65302907487675e-8	4.986500254408709e-16	1.2746405274950193e-7	-1.8877019750975964e-20	1.0400117428841059e-19	7.507601055910646e-11	1.4143636825492375e-10	2.602925310060399e-9
85200000	0.004999898327963782	4.32718258034511e-50	1.1525272023325373e-65	3.65302907487675e-8	4.986500254408709e-16	1.2746405274950193e-7	-1.8877001217556943e-20	1.0400117428841059e-19	7.507601055910646e-11	1.4143636825492375e-10	2.602925310060399e-9
85300000	0.004999898327963782	4.32718258034511e-50	1.1525272023325373e-65	3.65302907487675e-8	4.986500254408709e-16	1.2746405274950193e-7	-1.887698268413792e-20	1.0400117428841059e-19	7.507601055910646e-11	1.4143636825492375e-10	2.602925310060399e-9
85400000	0.004999898327963782	4.32718258034511e-50	1.1525272023325373e-65	3.65302907487675e-8	4.986500254408709e-16	1.2746405274950193e-7	-1.8876964150718898e-20	1.0400117428841059e-19	7.507601055910646e-11	1.4143636825492375e-10	2.602925310060399e-9
85500000	0.004999898327963782	4.32718258034511e-50	1.1525272023325373e-65	3.65302907487675e-8	4.986500254408709e-16	1.2746405274950193e-7	-1.8876945617299878e-20	1.0400117428841059e-19	7.507601055910646e-11	1.4143636825492375e-10	2.602925310060399e-9
85600000	0.004999898327963782	4.32718258034511e-50	1.1525272023325373e-65	3.65302907487675e-8	4.986500254408709e-16	1.2746405274950193e-7	-1.8876927083880854e-20	1.0400117428841059e-19	7.507601055910646e-11	1.4143636825492375e-10	2.602925310060399e-9
85700000	0.004999898327963782	4.32718258034511e-50	1.1525272023325373e-65	3.65302907487675e-8	4.986500254408709e-16	1.2746405274950193e-7	-1.8876908550461833e-20	1.0400117428841059e-19	7.507601055910646e-11	1.4143636825492375e-10	2.602925310060399e-9
85800000	0.004999898327963782	4.32718258034511e-50	1.1525272023325373e-65	3.65302907487675e-8	4.986500254408709e-16	1.2746405274950193e-7	-1.8876890017042812e-20	1.0400117428841059e-19	7.507601055910646e-11	1.4143636825492375e-10	2.602925310060399e-9
85900000	0.004999898327963782	4.32718258034511e-50	1.1525272023325373e-65	3.65302907487675e-8	4.986500254408709e-16	1.2746405274950193e-7	-1.887687148362379e-20	1.0400117428841059e-19	7.507601055910646e-11	1.4143636825492375e-10	2.602925310060399e-9
86000000	0.004999898327963782	4.32718258034511e-50	1.1525272023325373e-65	3.65302907487675e-8	4.986500254408709e-16	1.2746405274950193e-7	-1.8876852950204768e-20	1.0400117428841059e-19	7.507601055910646e-11	1.4143636825492375e-10	2.602925310060399e-9
86100000	0.004999898327963782	4.32718258034511e-50	1.1525272023325373e-65	3.65302907487675e-8	4.986500254408709e-16	1.2746405274950193e-7	-1.8876834416785747e-20	1.0400117428841059e-19	7.507601055910646e-11	1.4143636825492375e-10	2.602925310060399e-9
86200000	0.004999898327963782	4.32718258034511e-50	1.1525272023325373e-65	3.65302907487675e-8	4.986500254408709e-16	1.2746405274950193e-7	-1.8876815883366723e-20	1.0400117428841059e-19	7.507601055910646e-11	1.4143636825492375e-10	2.602925310060399e-9
86300000	0.004999898327963782	4.32718258034511e-50	1.1525272023325373e-65	3.65302907487675e-8	4.986500254408709e-16	1.2746405274950193e-7	-1.8876797349947703e-20	1.0400117428841059e-19	7.507601055910646e-11	1.4143636825492375e-10	2.602925310060399e-9
86400000	0.004999898327963782	4.32718258034511e-50	1.1525272023325373e-65	3.65302907487675e-8	4.986500254408709e-16	1.2746405274950193e-7	-1.8876778816528682e-20	1.0400117428841059e-19	7.507601055910646e-11	1.4143636825492375e-10	2.602925310060399e-9
86500000	0.004999898327963782	4.32718258034511e-50	1.1525272023325373e-65	3.65302907487675e-8	4.986500254408709e-16	1.2746405274950193e-7	-1.8876760283109658e-20	1.0400117428841059e-19	7.507601055910646e-11	1.4143636825492375e-10	2.602925310060399e-9
86600000	0.004999898327963782	4.32718258034511e-50	1.1525272023325373e-65	3.65302907487675e-8	4.986500254408709e-16	1.2746405274950193e-7	-1.8876741749690637e-20	1.0400117428841059e-19	7.507601055910646e-11	1.4143636825492375e-10	2.602925310060399e-9
86700000	0.004999898327963782	4.32718258034511e-50	1.1525272023325373e-65	3.65302907487675e-8	4.986500254408709e-16	1.2746405274950193e-7	-1.8876723216271617e-20	1.0400117428841059e-19	7.507601055910646e-11	1.4143636825492375e-10	2.602925310060399e-9
86800000	0.004999898327963782	4.32718258034511e-50	1.1525272023325373e-65	3.65302907487675e-8	4.986500254408709e-16	1.2746405274950193e-7	-1.8876704682852593e-20	1.0400117428841059e-19	7.507601055910646e-11	1.4143636825492375e-10	2.602925310060399e-9
86900000	0.004999898327963782	4.32718258034511e-50	1.1525272023325373e-65	3.65302907487675e-8	4.986500254408709e-16	1.2746405274950193e-7	-1.8876686149433572e-20	1.0400117428841059e-19	7.507601055910646e-11	1.4143636825492375e-10	2.602925310060399e-9
87000000	0.004999898327963782	4.32718258034511e-50	1.1525272023325373e-65	3.65302907487675e-8	4.986500254408709e-16	1.2746405274950193e-7	-1.887666761601455e-20	1.0400117428841059e-19	7.507601055910646e-11	1.4143636825492375e-10	2.602925310060399e-9
87100000	0.004999898327963782	4.32718258034511e-50	1.1525272023325373e-65	3.65302907487675e-8	4.986500254408709e-16	1.2746405274950193e-7	-1.8876649082595528e-20	1.0400117428841059e-19	7.507601055910646e-11	1.4143636825492375e-10	2.602925310060399e-9
87200000	0.004999898327963782	4.32718258034511e-50	1.1525272023325373e-65	3.65302907487675e-8	4.986500254408709e-16	1.2746405274950193e-7	-1.8876630549176507e-20	1.0400117428841059e-19	7.507601055910646e-11	1.4143636825492375e-10	2.602925310060399e-9
87300000	0.004999898327963782	4.32718258034511e-50	1.1525272023325373e-65	3.65302907487675e-8	4.986500254408709e-16	1.2746405274950193e-7	-1.8876612015757486e-20	1.0400117428841059e-19	7.507601055910646e-11	1.4143636825492375e-10	2.602925310060399e-9
87400000	0.004999898327963782	4.32718258034511e-50	1.1525272023325373e-65	3.65302907487675e-8	4.986500254408709e-16	1.2746405274950193e-7	-1.8876593482338462e-20	1.0400117428841059e-19	7.507601055910646e-11	1.4143636825492375e-10	2.602925310060399e-9
87500000	0.004999898327963782	4.32718258034511e-50	1.1525272023325373e-65	3.65302907487675e-8	4.986500254408709e-16	1.2746405274950193e-7	-1.8876574948919442e-20	1.0400117428841059e-19	7.507601055910646e-11	1.4143636825492375e-10	2.602925310060399e-9
87600000	0.004999898327963782	4.32718258034511e-50	1.1525272023325373e-65	3.65302907487675e-8	4.986500254408709e-16	1.2746405274950193e-7	-1.887655641550042e-20	1.0400117428841059e-19	7.507601055910646e-11	1.4143636825492375e-10	2.602925310060399e-9
87700000	0.004999898327963782	4.32718258034511e-50	1.1525272023325373e-65	3.65302907487675e-8	4.986500254408709e-16	1.2746405274950193e-7	-1.8876537882081397e-20	1.0400117428841059e-19	7.507601055910646e-11	1.4143636825492375e-10	2.602925310060399e-9
87800000	0.004999898327963782	4.32718258034511e-50	1.1525272023325373e-65	3.65302907487675e-8	4.986500254408709e-16	1.2746405274950193e-7	-1.8876519348662376e-20	1.0400117428841059e-19	7.507601055910646e-11	1.4143636825492375e-10	2.602925310060399e-9
87900000	0.004999898327963782	4.32718258034511e-50	1.1525272023325373e-65	3.65302907487675e-8	4.986500254408709e-16	1.2746405274950193e-7	-1.8876500815243356e-20	1.0400117428841059e-19	7.507601055910646e-11	1.4143636825492375e-10	2.602925310060399e-9
88000000	0.004999898327963782	4.32718258034511e-50	1.1525272023325375e-65	3.65302907487675e-8	4.986500254408709e-16	1.2746405274950193e-7	-1.8876482281824332e-20	1.0400117428841059e-19	7.507601055910646e-11	1.4143636825492375e-10	2.602925310060399e-9
88100000	0.004999898327963782	4.32718258034511e-50	1.1525272023325375e-65	3.65302907487675e-8	4.986500254408709e-16	1.2746405274950193e-7	-1.887646374840531e-20	1.0400117428841059e-19	7.507601055910646e-11	1.4143636825492375e-10	2.602925310060399e-9
88200000	0.004999898327963782	4.32718258034511e-50	1.1525272023325375e-65	3.65302907487675e-8	4.986500254408709e-16	1.2746405274950193e-7	-1.887644521498629e-20	1.0400117428841059e-19	7.507601055910646e-11	1.4143636825492375e-10	2.602925310060399e-9
88300000	0.004999898327963782	4.32718258034511e-50	1.1525272023325375e-65	3.65302907487675e-8	4.986500254408709e-16	1.2746405274950193e-7	-1.8876426681567266e-20	1.0400117428841059e-19	7.507601055910646e-11	1.4143636825492375e-10	2.602925310060399e-9
88400000	0.004999898327963782	4.32718258034511e-50	1.1525272023325375e-65	3.65302907487675e-8	4.986500254408709e-16	1.2746405274950193e-7	-1.8876408148148246e-20	1.0400117428841059e-19	7.507601055910646e-11	1.4143636825492373e-10	2.602925310060399e-9
88500000	0.004999898327963782	4.32718258034511e-50	1.1525272023325375e-65	3.65302907487675e-8	4.986500254408709e-16	1.2746405274950193e-7	-1.8876389614729225e-20	1.0400117428841059e-19	7.507601055910646e-11	1.4143636825492373e-10	2.602925310060399e-9
88600000	0.004999898327963782	4.32718258034511e-50	1.1525272023325375e-65	3.65302907487675e-8	4.986500254408709e-16	1.2746405274950193e-7	-1.88763710813102e-20	1.0400117428841059e-19	7.507601055910646e-11	1.4143636825492373e-10	2.602925310060399e-9
88700000	0.004999898327963782	4.32718258034511e-50	1.1525272023325375e-65	3.65302907487675e-8	4.986500254408709e-16	1.2746405274950193e-7	-1.887635254789118e-20	1.0400117428841059e-19	7.507601055910646e-11	1.4143636825492373e-10	2.602925310060399e-9
88800000	0.004999898327963782	4.32718258034511e-50	1.1525272023325375e-65	3.65302907487675e-8	4.986500254408709e-16	1.2746405274950193e-7	-1.887633401447216e-20	1.0400117428841059e-19	7.507601055910646e-11	1.4143636825492373e-10	2.602925310060399e-9
88900000	0.004999898327963782	4.32718258034511e-50	1.1525272023325375e-65	3.65302907487675e-8	4.986500254408709e-16	1.2746405274950193e-7	-1.8876315481053136e-20	1.0400117428841059e-19	7.507601055910646e-11	1.4143636825492373e-10	2.602925310060399e-9
89000000	0.004999898327963782	4.32718258034511e-50	1.1525272023325375e-65	3.65302907487675e-8	4.986500254408709e-16	1.2746405274950193e-7	-1.8876296947634115e-20	1.0400117428841059e-19	7.507601055910646e-11	1.4143636825492373e-10	2.602925310060399e-9
89100000	0.004999898327963782	4.32718258034511e-50	1.1525272023325375e-65	3.65302907487675e-8	4.986500254408709e-16	1.2746405274950193e-7	-1.8876278414215094e-20	1.0400117428841059e-19	7.507601055910646e-11	1.4143636825492373e-10	2.602925310060399e-9
89200000	0.004999898327963782	4.32718258034511e-50	1.1525272023325375e-65	3.65302907487675e-8	4.986500254408709e-16	1.2746405274950193e-7	-1.887625988079607e-20	1.0400117428841059e-19	7.507601055910646e-11	1.4143636825492373e-10	2.602925310060399e-9
89300000	0.004999898327963782	4.32718258034511e-50	1.1525272023325375e-65	3.65302907487675e-8	4.986500254408709e-16	1.2746405274950193e-7	-1.887624134737705e-20	1.0400117428841059e-19	7.507601055910646e-11	1.4143636825492373e-10	2.602925310060399e-9
89400000	0.004999898327963782	4.32718258034511e-50	1.1525272023325375e-65	3.65302907487675e-8	4.986500254408709e-16	1.2746405274950193e-7	-1.887622281395803e-20	1.0400117428841059e-19	7.507601055910646e-11	1.4143636825492373e-10	2.602925310060399e-9
89500000	0.004999898327963782	4.32718258034511e-50	1.1525272023325375e-65	3.65302907487675e-8	4.986500254408709e-16	1.2746405274950193e-7	-1.8876204280539005e-20	1.0400117428841059e-19	7.507601055910646e-11	1.4143636825492373e-10	2.602925310060399e-9
89600000	0.004999898327963782	4.32718258034511e-50	1.1525272023325375e-65	3.65302907487675e-8	4.986500254408709e-16	1.2746405274950193e-7	-1.8876185747119985e-20	1.0400117428841059e-19	7.507601055910646e-11	1.4143636825492373e-10	2.602925310060399e-9
89700000	0.004999898327963782	4.32718258034511e-50	1.1525272023325375e-65	3.65302907487675e-8	4.986500254408709e-16	1.2746405274950193e-7	-1.8876167213700964e-20	1.0400117428841059e-19	7.507601055910646e-11	1.4143636825492373e-10	2.602925310060399e-9
89800000	0.004999898327963782	4.32718258034511e-50	1.1525272023325375e-65	3.65302907487675e-8	4.986500254408709e-16	1.2746405274950193e-7	-1.887614868028194e-20	1.0400117428841059e-19	7.507601055910646e-11	1.4143636825492373e-10	2.602925310060399e-9
89900000	0.004999898327963782	4.32718258034511e-50	1.1525272023325375e-65	3.65302907487675e-8	4.986500254408709e-16	1.2746405274950193e-7	-1.887613014686292e-20	1.0400117428841059e-19	7.507601055910646e-11	1.4143636825492373e-10	2.602925310060399e-9
90000000	0.004999898327963782	4.32718258034511e-50	1.1525272023325375e-65	3.65302907487675e-8	4.986500254408709e-16	1.2746405274950193e-7	-1.88761116134439e-20	1.0400117428841059e-19	7.507601055910646e-11	1.4143636825492373e-10	2.602925310060399e-9
90100000	0.004999898327963782	4.32718258034511e-50	1.1525272023325375e-65	3.65302907487675e-8	4.986500254408709e-16	1.2746405274950193e-7	-1.8876093080024875e-20	1.0400117428841059e-19	7.507601055910646e-11	1.4143636825492373e-10	2.602925310060399e-9
90200000	0.004999898327963782	4.32718258034511e-50	1.1525272023325375e-65	3.65302907487675e-8	4.986500254408709e-16	1.2746405274950193e-7	-1.8876074546605854e-20	1.0400117428841059e-19	7.507601055910646e-11	1.4143636825492373e-10	2.602925310060399e-9
90300000	0.004999898327963782	4.32718258034511e-50	1.1525272023325375e-65	3.65302907487675e-8	4.986500254408709e-16	1.2746405274950193e-7	-1.8876056013186833e-20	1.0400117428841059e-19	7.507601055910646e-11	1.4143636825492373e-10	2.602925310060399e-9
90400000	0.004999898327963782	4.32718258034511e-50	1.1525272023325375e-65	3.65302907487675e-8	4.986500254408709e-16	1.2746405274950193e-7	-1.887603747976781e-20	1.0400117428841059e-19	7.507601055910646e-11	1.4143636825492373e-10	2.602925310060399e-9
90500000	0.004999898327963782	4.32718258034511e-50	1.1525272023325375e-65	3.65302907487675e-8	4.986500254408709e-16	1.2746405274950193e-7	-1.887601894634879e-20	1.0400117428841059e-19	7.507601055910646e-11	1.4143636825492373e-10	2.602925310060399e-9
90600000	0.004999898327963782	4.32718258034511e-50	1.1525272023325375e-65	3.65302907487675e-8	4.986500254408709e-16	1.2746405274950193e-7	-1.8876000412929768e-20	1.0400117428841059e-19	7.507601055910646e-11	1.4143636825492373e-10	2.602925310060399e-9
90700000	0.004999898327963782	4.32718258034511e-50	1.1525272023325375e-65	3.65302907487675e-8	4.986500254408709e-16	1.2746405274950193e-7	-1.8875981879510744e-20	1.0400117428841059e-19	7.507601055910646e-11	1.4143636825492373e-10	2.602925310060399e-9
90800000	0.004999898327963782	4.32718258034511e-50	1.1525272023325375e-65	3.65302907487675e-8	4.986500254408709e-16	1.2746405274950193e-7	-1.8875963346091724e-20	1.0400117428841059e-19	7.507601055910646e-11	1.4143636825492373e-10	2.602925310060399e-9
90900000	0.004999898327963782	4.32718258034511e-50	1.1525272023325375e-65	3.65302907487675e-8	4.986500254408709e-16	1.2746405274950193e-7	-1.8875944812672703e-20	1.0400117428841059e-19	7.507601055910646e-11	1.4143636825492373e-10	2.602925310060399e-9
91000000	0.004999898327963782	4.32718258034511e-50	1.1525272023325375e-65	3.65302907487675e-8	4.986500254408709e-16	1.2746405274950193e-7	-1.887592627925368e-20	1.0400117428841059e-19	7.507601055910646e-11	1.4143636825492373e-10	2.602925310060399e-9
91100000	0.004999898327963782	4.32718258034511e-50	1.1525272023325375e-65	3.65302907487675e-8	4.986500254408709e-16	1.2746405274950193e-7	-1.8875907745834658e-20	1.0400117428841059e-19	7.507601055910646e-11	1.4143636825492373e-10	2.602925310060399e-9
91200000	0.004999898327963782	4.32718258034511e-50	1.1525272023325375e-65	3.65302907487675e-8	4.986500254408709e-16	1.2746405274950193e-7	-1.8875889212415638e-20	1.0400117428841059e-19	7.507601055910646e-11	1.4143636825492373e-10	2.602925310060399e-9
91300000	0.004999898327963782	4.32718258034511e-50	1.1525272023325375e-65	3.65302907487675e-8	4.986500254408709e-16	1.2746405274950193e-7	-1.8875870678996614e-20	1.0400117428841059e-19	7.507601055910646e-11	1.4143636825492373e-10	2.602925310060399e-9
91400000	0.004999898327963782	4.32718258034511e-50	1.1525272023325375e-65	3.65302907487675e-8	4.986500254408709e-16	1.2746405274950193e-7	-1.8875852145577593e-20	1.0400117428841059e-19	7.507601055910646e-11	1.4143636825492373e-10	2.602925310060399e-9
91500000	0.004999898327963782	4.32718258034511e-50	1.1525272023325375e-65	3.65302907487675e-8	4.986500254408709e-16	1.2746405274950193e-7	-1.8875833612158572e-20	1.0400117428841059e-19	7.507601055910646e-11	1.4143636825492373e-10	2.602925310060399e-9
91600000	0.004999898327963782	4.32718258034511e-50	1.1525272023325375e-65	3.65302907487675e-8	4.986500254408709e-16	1.2746405274950193e-7	-1.8875815078739548e-20	1.0400117428841059e-19	7.507601055910646e-11	1.4143636825492373e-10	2.602925310060399e-9
91700000	0.004999898327963782	4.32718258034511e-50	1.1525272023325375e-65	3.65302907487675e-8	4.986500254408709e-16	1.2746405274950193e-7	-1.8875796545320528e-20	1.0400117428841059e-19	7.507601055910646e-11	1.4143636825492373e-10	2.602925310060399e-9
91800000	0.004999898327963782	4.32718258034511e-50	1.1525272023325375e-65	3.65302907487675e-8	4.986500254408709e-16	1.2746405274950193e-7	-1.8875778011901507e-20	1.0400117428841059e-19	7.507601055910646e-11	1.4143636825492373e-10	2.602925310060399e-9
91900000	0.004999898327963782	4.32718258034511e-50	1.1525272023325375e-65	3.65302907487675e-8	4.986500254408709e-16	1.2746405274950193e-7	-1.8875759478482483e-20	1.0400117428841059e-19	7.507601055910646e-11	1.4143636825492373e-10	2.602925310060399e-9
92000000	0.004999898327963782	4.32718258034511e-50	1.1525272023325375e-65	3.65302907487675e-8	4.986500254408709e-16	1.2746405274950193e-7	-1.8875740945063462e-20	1.0400117428841059e-19	7.507601055910646e-11	1.4143636825492373e-10	2.602925310060399e-9
92100000	0.004999898327963782	4.32718258034511e-50	1.1525272023325375e-65	3.65302907487675e-8	4.986500254408709e-16	1.2746405274950193e-7	-1.8875722411644442e-20	1.0400117428841059e-19	7.507601055910646e-11	1.4143636825492373e-10	2.602925310060399e-9
92200000	0.004999898327963782	4.32718258034511e-50	1.1525272023325375e-65	3.65302907487675e-8	4.986500254408709e-16	1.2746405274950193e-7	-1.8875703878225418e-20	1.0400117428841059e-19	7.507601055910646e-11	1.4143636825492373e-10	2.602925310060399e-9
92300000	0.004999898327963782	4.32718258034511e-50	1.1525272023325375e-65	3.65302907487675e-8	4.986500254408709e-16	1.2746405274950193e-7	-1.8875685344806397e-20	1.0400117428841059e-19	7.507601055910646e-11	1.4143636825492373e-10	2.602925310060399e-9
92400000	0.004999898327963782	4.32718258034511e-50	1.1525272023325375e-65	3.65302907487675e-8	4.986500254408709e-16	1.2746405274950193e-7	-1.8875666811387373e-20	1.0400117428841059e-19	7.507601055910646e-11	1.4143636825492373e-10	2.602925310060399e-9
92500000	0.004999898327963782	4.32718258034511e-50	1.1525272023325375e-65	3.65302907487675e-8	4.986500254408709e-16	1.2746405274950193e-7	-1.8875648277968353e-20	1.0400117428841059e-19	7.507601055910646e-11	1.4143636825492373e-10	2.602925310060399e-9
92600000	0.004999898327963782	4.32718258034511e-50	1.1525272023325375e-65	3.65302907487675e-8	4.986500254408709e-16	1.2746405274950193e-7	-1.8875629744549332e-20	1.0400117428841059e-19	7.507601055910646e-11	1.4143636825492373e-10	2.602925310060399e-9
92700000	0.004999898327963782	4.32718258034511e-50	1.1525272023325375e-65	3.65302907487675e-8	4.986500254408709e-16	1.2746405274950193e-7	-1.8875611211130308e-20	1.0400117428841059e-19	7.507601055910646e-11	1.4143636825492373e-10	2.602925310060399e-9
92800000	0.004999898327963782	4.32718258034511e-50	1.1525272023325375e-65	3.65302907487675e-8	4.986500254408709e-16	1.2746405274950193e-7	-1.8875592677711287e-20	1.0400117428841059e-19	7.507601055910646e-11	1.4143636825492373e-10	2.602925310060399e-9
92900000	0.004999898327963782	4.32718258034511e-50	1.1525272023325375e-65	3.65302907487675e-8	4.986500254408709e-16	1.2746405274950193e-7	-1.8875574144292267e-20	1.0400117428841059e-19	7.507601055910646e-11	1.4143636825492373e-10	2.602925310060399e-9
93000000	0.004999898327963782	4.32718258034511e-50	1.1525272023325375e-65	3.65302907487675e-8	4.986500254408709e-16	1.2746405274950193e-7	-1.8875555610873243e-20	1.0400117428841059e-19	7.507601055910646e-11	1.4143636825492373e-10	2.602925310060399e-9
93100000	0.004999898327963782	4.32718258034511e-50	1.1525272023325375e-65	3.65302907487675e-8	4.986500254408709e-16	1.2746405274950193e-7	-1.8875537077454222e-20	1.0400117428841059e-19	7.507601055910646e-11	1.4143636825492373e-10	2.602925310060399e-9
93200000	0.004999898327963782	4.32718258034511e-50	1.1525272023325375e-65	3.65302907487675e-8	4.986500254408709e-16	1.2746405274950193e-7	-1.88755185440352e-20	1.0400117428841059e-19	7.507601055910646e-11	1.4143636825492373e-10	2.602925310060399e-9
93300000	0.004999898327963782	4.32718258034511e-50	1.1525272023325375e-65	3.65302907487675e-8	4.986500254408709e-16	1.2746405274950193e-7	-1.8875500010616178e-20	1.0400117428841059e-19	7.507601055910646e-11	1.4143636825492373e-10	2.602925310060399e-9
93400000	0.004999898327963782	4.32718258034511e-50	1.1525272023325375e-65	3.65302907487675e-8	4.986500254408709e-16	1.2746405274950193e-7	-1.8875481477197157e-20	1.0400117428841059e-19	7.507601055910646e-11	1.4143636825492373e-10	2.602925310060399e-9
93500000	0.004999898327963782	4.32718258034511e-50	1.1525272023325375e-65	3.65302907487675e-8	4.986500254408709e-16	1.2746405274950193e-7	-1.8875462943778136e-20	1.0400117428841059e-19	7.507601055910646e-11	1.4143636825492373e-10	2.602925310060399e-9
93600000	0.004999898327963782	4.32718258034511e-50	1.1525272023325375e-65	3.65302907487675e-8	4.986500254408709e-16	1.2746405274950193e-7	-1.8875444410359112e-20	1.0400117428841059e-19	7.507601055910646e-11	1.4143636825492373e-10	2.602925310060399e-9
93700000	0.004999898327963782	4.32718258034511e-50	1.1525272023325375e-65	3.65302907487675e-8	4.986500254408709e-16	1.2746405274950193e-7	-1.8875425876940092e-20	1.0400117428841059e-19	7.507601055910646e-11	1.4143636825492373e-10	2.602925310060399e-9
93800000	0.004999898327963782	4.32718258034511e-50	1.1525272023325375e-65	3.65302907487675e-8	4.986500254408709e-16	1.2746405274950193e-7	-1.887540734352107e-20	1.0400117428841059e-19	7.507601055910646e-11	1.4143636825492373e-10	2.602925310060399e-9
93900000	0.004999898327963782	4.32718258034511e-50	1.1525272023325375e-65	3.65302907487675e-8	4.986500254408709e-16	1.2746405274950193e-7	-1.8875388810102047e-20	1.0400117428841059e-19	7.507601055910646e-11	1.4143636825492373e-10	2.602925310060399e-9
94000000	0.004999898327963782	4.32718258034511e-50	1.1525272023325375e-65	3.65302907487675e-8	4.986500254408709e-16	1.2746405274950193e-7	-1.8875370276683026e-20	1.0400117428841059e-19	7.507601055910646e-11	1.4143636825492373e-10	2.602925310060399e-9
94100000	0.004999898327963782	4.32718258034511e-50	1.1525272023325375e-65	3.65302907487675e-8	4.986500254408709e-16	1.2746405274950193e-7	-1.8875351743264006e-20	1.0400117428841059e-19	7.507601055910646e-11	1.4143636825492373e-10	2.602925310060399e-9
94200000	0.004999898327963782	4.32718258034511e-50	1.1525272023325375e-65	3.65302907487675e-8	4.986500254408709e-16	1.2746405274950193e-7	-1.8875333209844982e-20	1.0400117428841059e-19	7.507601055910646e-11	1.4143636825492373e-10	2.602925310060399e-9
94300000	0.004999898327963782	4.32718258034511e-50	1.1525272023325375e-65	3.65302907487675e-8	4.986500254408709e-16	1.2746405274950193e-7	-1.887531467642596e-20	1.0400117428841059e-19	7.507601055910646e-11	1.4143636825492373e-10	2.602925310060399e-9
94400000	0.004999898327963782	4.32718258034511e-50	1.1525272023325375e-65	3.65302907487675e-8	4.986500254408709e-16	1.2746405274950193e-7	-1.887529614300694e-20	1.0400117428841059e-19	7.507601055910646e-11	1.4143636825492373e-10	2.602925310060399e-9
94500000	0.004999898327963782	4.32718258034511e-50	1.1525272023325375e-65	3.65302907487675e-8	4.986500254408709e-16	1.2746405274950193e-7	-1.8875277609587916e-20	1.0400117428841059e-19	7.507601055910646e-11	1.4143636825492373e-10	2.602925310060399e-9
94600000	0.004999898327963782	4.32718258034511e-50	1.1525272023325375e-65	3.65302907487675e-8	4.986500254408709e-16	1.2746405274950193e-7	-1.8875259076168896e-20	1.0400117428841059e-19	7.507601055910646e-11	1.4143636825492373e-10	2.602925310060399e-9
94700000	0.004999898327963782	4.32718258034511e-50	1.1525272023325375e-65	3.65302907487675e-8	4.986500254408709e-16	1.2746405274950193e-7	-1.8875240542749875e-20	1.0400117428841059e-19	7.507601055910646e-11	1.4143636825492373e-10	2.602925310060399e-9
94800000	0.004999898327963782	4.32718258034511e-50	1.1525272023325375e-65	3.65302907487675e-8	4.986500254408709e-16	1.2746405274950193e-7	-1.887522200933085e-20	1.0400117428841059e-19	7.507601055910646e-11	1.4143636825492373e-10	2.602925310060399e-9
94900000	0.004999898327963782	4.32718258034511e-50	1.1525272023325375e-65	3.65302907487675e-8	4.986500254408709e-16	1.2746405274950193e-7	-1.887520347591183e-20	1.0400117428841059e-19	7.507601055910646e-11	1.4143636825492373e-10	2.602925310060399e-9
95000000	0.004999898327963782	4.32718258034511e-50	1.1525272023325375e-65	3.65302907487675e-8	4.986500254408709e-16	1.2746405274950193e-7	-1.887518494249281e-20	1.0400117428841059e-19	7.507601055910646e-11	1.4143636825492373e-10	2.602925310060399e-9
95100000	0.004999898327963782	4.32718258034511e-50	1.1525272023325375e-65	3.65302907487675e-8	4.986500254408709e-16	1.2746405274950193e-7	-1.8875166409073786e-20	1.0400117428841059e-19	7.507601055910646e-11	1.4143636825492373e-10	2.602925310060399e-9
95200000	0.004999898327963782	4.32718258034511e-50	1.1525272023325375e-65	3.65302907487675e-8	4.986500254408709e-16	1.2746405274950193e-7	-1.8875147875654765e-20	1.0400117428841059e-19	7.507601055910646e-11	1.4143636825492373e-10	2.602925310060399e-9
95300000	0.004999898327963782	4.32718258034511e-50	1.1525272023325375e-65	3.65302907487675e-8	4.986500254408709e-16	1.2746405274950193e-7	-1.8875129342235744e-20	1.0400117428841059e-19	7.507601055910646e-11	1.4143636825492373e-10	2.602925310060399e-9
95400000	0.004999898327963782	4.32718258034511e-50	1.1525272023325375e-65	3.65302907487675e-8	4.986500254408709e-16	1.274640527495019e-7	-1.887511080881672e-20	1.0400117428841059e-19	7.507601055910646e-11	1.4143636825492373e-10	2.602925310060399e-9
95500000	0.004999898327963782	4.32718258034511e-50	1.1525272023325375e-65	3.65302907487675e-8	4.986500254408709e-16	1.274640527495019e-7	-1.88750922753977e-20	1.0400117428841059e-19	7.507601055910646e-11	1.4143636825492373e-10	2.602925310060399e-9
95600000	0.004999898327963782	4.32718258034511e-50	1.1525272023325375e-65	3.65302907487675e-8	4.986500254408709e-16	1.274640527495019e-7	-1.887507374197868e-20	1.0400117428841059e-19	7.507601055910646e-11	1.4143636825492373e-10	2.602925310060399e-9
95700000	0.004999898327963782	4.32718258034511e-50	1.1525272023325375e-65	3.65302907487675e-8	4.986500254408709e-16	1.274640527495019e-7	-1.8875055208559655e-20	1.0400117428841059e-19	7.507601055910646e-11	1.4143636825492373e-10	2.602925310060399e-9
95800000	0.004999898327963782	4.32718258034511e-50	1.1525272023325375e-65	3.65302907487675e-8	4.986500254408709e-16	1.274640527495019e-7	-1.8875036675140635e-20	1.0400117428841059e-19	7.507601055910646e-11	1.4143636825492373e-10	2.602925310060399e-9
95900000	0.004999898327963782	4.32718258034511e-50	1.1525272023325375e-65	3.65302907487675e-8	4.986500254408709e-16	1.274640527495019e-7	-1.8875018141721614e-20	1.0400117428841059e-19	7.507601055910646e-11	1.4143636825492373e-10	2.602925310060399e-9
96000000	0.004999898327963782	4.32718258034511e-50	1.1525272023325375e-65	3.65302907487675e-8	4.986500254408709e-16	1.274640527495019e-7	-1.887499960830259e-20	1.0400117428841059e-19	7.507601055910646e-11	1.4143636825492373e-10	2.602925310060399e-9
96100000	0.004999898327963782	4.32718258034511e-50	1.1525272023325375e-65	3.65302907487675e-8	4.986500254408709e-16	1.274640527495019e-7	-1.887498107488357e-20	1.0400117428841059e-19	7.507601055910646e-11	1.4143636825492373e-10	2.602925310060399e-9
96200000	0.004999898327963782	4.32718258034511e-50	1.1525272023325375e-65	3.65302907487675e-8	4.986500254408709e-16	1.274640527495019e-7	-1.887496254146455e-20	1.0400117428841059e-19	7.507601055910646e-11	1.4143636825492373e-10	2.602925310060399e-9
96300000	0.004999898327963782	4.32718258034511e-50	1.1525272023325375e-65	3.65302907487675e-8	4.986500254408709e-16	1.274640527495019e-7	-1.8874944008045525e-20	1.0400117428841059e-19	7.507601055910646e-11	1.4143636825492373e-10	2.602925310060399e-9
96400000	0.004999898327963782	4.32718258034511e-50	1.1525272023325375e-65	3.65302907487675e-8	4.986500254408709e-16	1.274640527495019e-7	-1.8874925474626504e-20	1.0400117428841059e-19	7.507601055910646e-11	1.4143636825492373e-10	2.602925310060399e-9
96500000	0.004999898327963782	4.32718258034511e-50	1.1525272023325375e-65	3.65302907487675e-8	4.986500254408709e-16	1.274640527495019e-7	-1.8874906941207483e-20	1.0400117428841059e-19	7.507601055910646e-11	1.4143636825492373e-10	2.602925310060399e-9
96600000	0.004999898327963782	4.32718258034511e-50	1.1525272023325375e-65	3.65302907487675e-8	4.986500254408709e-16	1.274640527495019e-7	-1.887488840778846e-20	1.0400117428841059e-19	7.507601055910646e-11	1.4143636825492373e-10	2.602925310060399e-9
96700000	0.004999898327963782	4.32718258034511e-50	1.1525272023325375e-65	3.65302907487675e-8	4.986500254408709e-16	1.274640527495019e-7	-1.887486987436944e-20	1.0400117428841059e-19	7.507601055910646e-11	1.4143636825492373e-10	2.602925310060399e-9
96800000	0.004999898327963782	4.32718258034511e-50	1.1525272023325375e-65	3.65302907487675e-8	4.986500254408709e-16	1.274640527495019e-7	-1.8874851340950418e-20	1.0400117428841059e-19	7.507601055910646e-11	1.4143636825492373e-10	2.602925310060399e-9
96900000	0.004999898327963782	4.32718258034511e-50	1.1525272023325375e-65	3.65302907487675e-8	4.986500254408709e-16	1.274640527495019e-7	-1.8874832807531394e-20	1.0400117428841059e-19	7.507601055910646e-11	1.4143636825492373e-10	2.602925310060399e-9
97000000	0.004999898327963782	4.32718258034511e-50	1.1525272023325375e-65	3.65302907487675e-8	4.986500254408709e-16	1.274640527495019e-7	-1.8874814274112374e-20	1.0400117428841059e-19	7.507601055910646e-11	1.4143636825492373e-10	2.602925310060399e-9
97100000	0.004999898327963782	4.32718258034511e-50	1.1525272023325375e-65	3.65302907487675e-8	4.986500254408709e-16	1.274640527495019e-7	-1.8874795740693353e-20	1.0400117428841059e-19	7.507601055910646e-11	1.4143636825492373e-10	2.602925310060399e-9
97200000	0.004999898327963782	4.32718258034511e-50	1.1525272023325375e-65	3.65302907487675e-8	4.986500254408709e-16	1.274640527495019e-7	-1.887477720727433e-20	1.0400117428841059e-19	7.507601055910646e-11	1.4143636825492373e-10	2.602925310060399e-9
97300000	0.004999898327963782	4.32718258034511e-50	1.1525272023325375e-65	3.65302907487675e-8	4.986500254408709e-16	1.274640527495019e-7	-1.8874758673855308e-20	1.0400117428841059e-19	7.507601055910646e-11	1.4143636825492373e-10	2.602925310060399e-9
97400000	0.004999898327963782	4.32718258034511e-50	1.1525272023325375e-65	3.65302907487675e-8	4.986500254408709e-16	1.274640527495019e-7	-1.8874740140436288e-20	1.0400117428841059e-19	7.507601055910646e-11	1.4143636825492373e-10	2.602925310060399e-9
97500000	0.004999898327963782	4.32718258034511e-50	1.1525272023325375e-65	3.65302907487675e-8	4.986500254408709e-16	1.274640527495019e-7	-1.8874721607017264e-20	1.0400117428841059e-19	7.507601055910646e-11	1.4143636825492373e-10	2.602925310060399e-9
97600000	0.004999898327963782	4.32718258034511e-50	1.1525272023325375e-65	3.65302907487675e-8	4.986500254408709e-16	1.274640527495019e-7	-1.8874703073598243e-20	1.0400117428841059e-19	7.507601055910646e-11	1.4143636825492373e-10	2.602925310060399e-9
97700000	0.004999898327963782	4.32718258034511e-50	1.1525272023325375e-65	3.65302907487675e-8	4.986500254408709e-16	1.274640527495019e-7	-1.8874684540179222e-20	1.0400117428841059e-19	7.507601055910646e-11	1.4143636825492373e-10	2.602925310060399e-9
97800000	0.004999898327963782	4.32718258034511e-50	1.1525272023325375e-65	3.65302907487675e-8	4.986500254408709e-16	1.274640527495019e-7	-1.8874666006760198e-20	1.0400117428841059e-19	7.507601055910646e-11	1.4143636825492373e-10	2.602925310060399e-9
97900000	0.004999898327963782	4.32718258034511e-50	1.1525272023325375e-65	3.65302907487675e-8	4.986500254408709e-16	1.274640527495019e-7	-1.8874647473341178e-20	1.0400117428841059e-19	7.507601055910646e-11	1.4143636825492373e-10	2.602925310060399e-9
98000000	0.004999898327963782	4.32718258034511e-50	1.1525272023325375e-65	3.65302907487675e-8	4.986500254408709e-16	1.274640527495019e-7	-1.8874628939922157e-20	1.0400117428841059e-19	7.507601055910646e-11	1.4143636825492373e-10	2.602925310060399e-9
98100000	0.004999898327963782	4.32718258034511e-50	1.1525272023325375e-65	3.65302907487675e-8	4.986500254408709e-16	1.274640527495019e-7	-1.8874610406503133e-20	1.0400117428841059e-19	7.507601055910646e-11	1.4143636825492373e-10	2.602925310060399e-9
98200000	0.004999898327963782	4.32718258034511e-50	1.1525272023325375e-65	3.65302907487675e-8	4.986500254408709e-16	1.274640527495019e-7	-1.8874591873084112e-20	1.0400117428841059e-19	7.507601055910646e-11	1.4143636825492373e-10	2.602925310060399e-9
98300000	0.004999898327963782	4.32718258034511e-50	1.1525272023325375e-65	3.65302907487675e-8	4.986500254408709e-16	1.274640527495019e-7	-1.8874573339665092e-20	1.0400117428841059e-19	7.507601055910646e-11	1.4143636825492373e-10	2.602925310060399e-9
98400000	0.004999898327963782	4.32718258034511e-50	1.1525272023325375e-65	3.65302907487675e-8	4.986500254408709e-16	1.274640527495019e-7	-1.8874554806246068e-20	1.0400117428841059e-19	7.507601055910646e-11	1.4143636825492373e-10	2.602925310060399e-9
98500000	0.004999898327963782	4.32718258034511e-50	1.1525272023325375e-65	3.65302907487675e-8	4.986500254408709e-16	1.274640527495019e-7	-1.8874536272827047e-20	1.0400117428841059e-19	7.507601055910646e-11	1.4143636825492373e-10	2.602925310060399e-9
98600000	0.004999898327963782	4.32718258034511e-50	1.1525272023325375e-65	3.65302907487675e-8	4.986500254408709e-16	1.274640527495019e-7	-1.8874517739408026e-20	1.0400117428841059e-19	7.507601055910646e-11	1.4143636825492373e-10	2.602925310060399e-9
98700000	0.004999898327963782	4.32718258034511e-50	1.1525272023325375e-65	3.65302907487675e-8	4.986500254408709e-16	1.274640527495019e-7	-1.8874499205989003e-20	1.0400117428841059e-19	7.507601055910646e-11	1.4143636825492373e-10	2.602925310060399e-9
98800000	0.004999898327963782	4.32718258034511e-50	1.1525272023325375e-65	3.65302907487675e-8	4.986500254408709e-16	1.274640527495019e-7	-1.8874480672569982e-20	1.0400117428841059e-19	7.507601055910646e-11	1.4143636825492373e-10	2.602925310060399e-9
98900000	0.004999898327963782	4.32718258034511e-50	1.1525272023325375e-65	3.65302907487675e-8	4.986500254408709e-16	1.274640527495019e-7	-1.887446213915096e-20	1.0400117428841059e-19	7.507601055910646e-11	1.4143636825492373e-10	2.602925310060399e-9
99000000	0.004999898327963782	4.32718258034511e-50	1.1525272023325375e-65	3.65302907487675e-8	4.986500254408709e-16	1.274640527495019e-7	-1.8874443605731937e-20	1.0400117428841059e-19	7.507601055910646e-11	1.4143636825492373e-10	2.602925310060399e-9
99100000	0.004999898327963782	4.32718258034511e-50	1.1525272023325375e-65	3.65302907487675e-8	4.986500254408709e-16	1.274640527495019e-7	-1.8874425072312917e-20	1.0400117428841059e-19	7.507601055910646e-11	1.4143636825492373e-10	2.602925310060399e-9
99200000	0.004999898327963782	4.32718258034511e-50	1.1525272023325375e-65	3.65302907487675e-8	4.986500254408709e-16	1.274640527495019e-7	-1.8874406538893896e-20	1.0400117428841059e-19	7.507601055910646e-11	1.4143636825492373e-10	2.602925310060399e-9
99300000	0.004999898327963782	4.32718258034511e-50	1.1525272023325375e-65	3.65302907487675e-8	4.986500254408709e-16	1.274640527495019e-7	-1.8874388005474872e-20	1.0400117428841059e-19	7.507601055910646e-11	1.4143636825492373e-10	2.602925310060399e-9
99400000	0.004999898327963782	4.32718258034511e-50	1.1525272023325375e-65	3.65302907487675e-8	4.986500254408709e-16	1.274640527495019e-7	-1.887436947205585e-20	1.0400117428841059e-19	7.507601055910646e-11	1.4143636825492373e-10	2.602925310060399e-9
99500000	0.004999898327963782	4.32718258034511e-50	1.1525272023325375e-65	3.65302907487675e-8	4.986500254408709e-16	1.274640527495019e-7	-1.887435093863683e-20	1.0400117428841059e-19	7.507601055910646e-11	1.4143636825492373e-10	2.602925310060399e-9
99600000	0.004999898327963782	4.32718258034511e-50	1.1525272023325375e-65	3.65302907487675e-8	4.986500254408709e-16	1.274640527495019e-7	-1.8874332405217807e-20	1.0400117428841059e-19	7.507601055910646e-11	1.4143636825492373e-10	2.602925310060399e-9
99700000	0.004999898327963782	4.32718258034511e-50	1.1525272023325375e-65	3.65302907487675e-8	4.986500254408709e-16	1.274640527495019e-7	-1.8874313871798786e-20	1.0400117428841059e-19	7.507601055910646e-11	1.4143636825492373e-10	2.602925310060399e-9
99800000	0.004999898327963782	4.32718258034511e-50	1.1525272023325375e-65	3.65302907487675e-8	4.986500254408709e-16	1.274640527495019e-7	-1.8874295338379765e-20	1.0400117428841059e-19	7.507601055910646e-11	1.4143636825492373e-10	2.602925310060399e-9
99900000	0.004999898327963782	4.32718258034511e-50	1.1525272023325375e-65	3.65302907487675e-8	4.986500254408709e-16	1.274640527495019e-7	-1.8874276804960742e-20	1.0400117428841059e-19	7.507601055910646e-11	1.4143636825492373e-10	2.602925310060399e-9
100000000	0.004999898327963782	4.32718258034511e-50	1.1525272023325375e-65	3.65302907487675e-8	4.986500254408709e-16	1.274640527495019e-7	-1.887425827154172e-20	1.0400117428841059e-19	7.507601055910646e-11	1.4143636825492373e-10	2.602925310060399e-9
