# Supplementary material for: Thermodynamics Underpinning the Microbial Community‐Level Nitrogen Energy Metabolism
Source: Environ Microbiol. 2025 Feb 16;27(2):e70055. doi: 10.1111/1462-2920.70055 (PMC11830459; doi:10.1111/1462-2920.70055)
Supplement: Supplementary file 1 — Data S1. [file EMI-27-e70055-s001.zip › SI/Nnetwork/Results/kdef_-10/Iin_-5/p_0.2/O2_-4.2_H_-11.5.csv]

time	N2	N2H4	N2H5	N2O	NH2OH	NH3	NH3OH	NH4	NO	NO2	NO3
0	0.00001	0.00001	0.00001	0.00001	0.00001	0.00001	0.00001	0.00001	0.00001	0.00001	0.00001
100000	0.004999851381057473	7.156358430384158e-50	7.953430316783843e-70	2.0993461571321697e-8	7.986650105754814e-16	2.5432306642445125e-7	-1.5580612319569581e-22	3.650428789497751e-24	3.389415992761708e-11	7.088584268066363e-11	8.23114686145103e-10
200000	0.004999851381057474	7.15635843038417e-50	7.95770121525096e-70	2.099346157132169e-8	7.986650105754683e-16	2.5432306642445114e-7	-8.217407373078065e-23	7.65826030701205e-24	3.389415992761709e-11	7.088584268066329e-11	8.231146861451024e-10
300000	0.004999851381057474	7.15635843038417e-50	7.958386902398564e-70	2.099346157132169e-8	7.986650105754683e-16	2.5432306642445114e-7	-8.21740729023826e-23	8.33655313221013e-24	3.389415992761709e-11	7.088584268066329e-11	8.231146861451023e-10
400000	0.004999851381057474	7.156358430384172e-50	7.957713076456854e-70	2.0993461571321694e-8	7.986650105754683e-16	2.5432306642445114e-7	-8.217407207317837e-23	7.66645353144209e-24	3.389415992761709e-11	7.088584268066329e-11	8.231146861451023e-10
500000	0.004999851381057474	7.156358430384174e-50	7.956802128472175e-70	2.0993461571321697e-8	7.986650105754684e-16	2.543230664244512e-7	-8.217407124383351e-23	6.761171519204325e-24	3.38941599276171e-11	7.088584268066328e-11	8.231146861451024e-10
600000	0.004999851381057474	7.156358430384175e-50	7.956610013143024e-70	2.0993461571321697e-8	7.986650105754684e-16	2.543230664244512e-7	-8.217407041491502e-23	6.569002630241941e-24	3.38941599276171e-11	7.088584268066328e-11	8.231146861451024e-10
700000	0.004999851381057474	7.156358430384176e-50	7.956612337675809e-70	2.0993461571321697e-8	7.986650105754684e-16	2.543230664244512e-7	-8.217406958611252e-23	6.570833531935366e-24	3.38941599276171e-11	7.088584268066328e-11	8.231146861451024e-10
800000	0.004999851381057474	7.156358430384176e-50	7.956610409353469e-70	2.0993461571321697e-8	7.986650105754684e-16	2.543230664244512e-7	-8.217406875730798e-23	6.5692409415967226e-24	3.38941599276171e-11	7.088584268066329e-11	8.231146861451024e-10
900000	0.004999851381057473	7.156358430384177e-50	7.956607648163047e-70	2.0993461571321697e-8	7.986650105754684e-16	2.543230664244512e-7	-8.217406792850304e-23	6.5669779034867956e-24	3.38941599276171e-11	7.088584268066329e-11	8.231146861451025e-10
1000000	0.004999851381057473	7.156358430384177e-50	7.956607042644412e-70	2.0993461571321697e-8	7.986650105754684e-16	2.543230664244512e-7	-8.217406709969913e-23	6.5664504907333816e-24	3.38941599276171e-11	7.088584268066329e-11	8.231146861451025e-10
1100000	0.004999851381057473	7.1563584303841775e-50	7.956607109218376e-70	2.0993461571321697e-8	7.986650105754684e-16	2.543230664244512e-7	-8.217406627089555e-23	6.5664673442243144e-24	3.38941599276171e-11	7.088584268066329e-11	8.231146861451026e-10
1200000	0.0049998513810574725	7.1563584303841775e-50	7.956607168928901e-70	2.0993461571321697e-8	7.986650105754684e-16	2.543230664244512e-7	-8.217406544209197e-23	6.566482459760649e-24	3.38941599276171e-11	7.088584268066329e-11	8.231146861451026e-10
1300000	0.0049998513810574725	7.1563584303841775e-50	7.956607222045466e-70	2.0993461571321697e-8	7.986650105754684e-16	2.543230664244512e-7	-8.217406461328839e-23	6.566495905579404e-24	3.38941599276171e-11	7.088584268066329e-11	8.231146861451026e-10
1400000	0.0049998513810574725	7.1563584303841775e-50	7.956607268837548e-70	2.0993461571321697e-8	7.986650105754684e-16	2.543230664244512e-7	-8.217406378448481e-23	6.566507749917593e-24	3.38941599276171e-11	7.088584268066329e-11	8.231146861451026e-10
1500000	0.0049998513810574725	7.1563584303841775e-50	7.956607309574626e-70	2.0993461571321697e-8	7.986650105754684e-16	2.5432306642445125e-7	-8.217406295568121e-23	6.566518061012237e-24	3.38941599276171e-11	7.088584268066329e-11	8.231146861451027e-10
1600000	0.0049998513810574725	7.156358430384178e-50	7.956607344526178e-70	2.0993461571321697e-8	7.986650105754684e-16	2.5432306642445125e-7	-8.217406212687763e-23	6.566526907100351e-24	3.38941599276171e-11	7.088584268066329e-11	8.231146861451027e-10
1700000	0.0049998513810574725	7.156358430384178e-50	7.95660737396168e-70	2.0993461571321697e-8	7.986650105754684e-16	2.5432306642445125e-7	-8.217406129807404e-23	6.566534356418951e-24	3.38941599276171e-11	7.088584268066329e-11	8.231146861451027e-10
1800000	0.0049998513810574725	7.156358430384178e-50	7.956607398150615e-70	2.0993461571321697e-8	7.986650105754684e-16	2.5432306642445125e-7	-8.217406046927046e-23	6.566540477205056e-24	3.38941599276171e-11	7.088584268066329e-11	8.231146861451027e-10
1900000	0.0049998513810574725	7.156358430384178e-50	7.956607417362455e-70	2.0993461571321697e-8	7.986650105754684e-16	2.5432306642445125e-7	-8.217405964046687e-23	6.566545337695682e-24	3.38941599276171e-11	7.088584268066329e-11	8.231146861451027e-10
2000000	0.0049998513810574725	7.156358430384178e-50	7.956607431866682e-70	2.0993461571321697e-8	7.986650105754684e-16	2.5432306642445125e-7	-8.217405881166328e-23	6.566549006127846e-24	3.38941599276171e-11	7.088584268066329e-11	8.231146861451027e-10
2100000	0.0049998513810574725	7.156358430384178e-50	7.956607441932772e-70	2.0993461571321697e-8	7.986650105754684e-16	2.5432306642445125e-7	-8.217405798285969e-23	6.5665515507385655e-24	3.38941599276171e-11	7.088584268066329e-11	8.231146861451027e-10
2200000	0.0049998513810574725	7.156358430384178e-50	7.956607447830205e-70	2.0993461571321697e-8	7.986650105754684e-16	2.5432306642445125e-7	-8.21740571540561e-23	6.566553039764857e-24	3.38941599276171e-11	7.088584268066329e-11	8.231146861451028e-10
2300000	0.004999851381057472	7.156358430384178e-50	7.956607449828457e-70	2.0993461571321697e-8	7.986650105754684e-16	2.5432306642445125e-7	-8.217405632525251e-23	6.566553541443738e-24	3.38941599276171e-11	7.088584268066329e-11	8.231146861451028e-10
2400000	0.0049998513810574725	7.1563584303841775e-50	7.956607448197007e-70	2.0993461571321697e-8	7.986650105754684e-16	2.5432306642445125e-7	-8.217405549644892e-23	6.566553124012225e-24	3.38941599276171e-11	7.088584268066329e-11	8.231146861451027e-10
2500000	0.0049998513810574725	7.1563584303841775e-50	7.956607443205333e-70	2.0993461571321697e-8	7.986650105754684e-16	2.5432306642445125e-7	-8.217405466764533e-23	6.566551855707336e-24	3.38941599276171e-11	7.088584268066329e-11	8.231146861451027e-10
2600000	0.0049998513810574725	7.1563584303841775e-50	7.956607435122912e-70	2.0993461571321697e-8	7.986650105754684e-16	2.5432306642445125e-7	-8.217405383884174e-23	6.5665498047660864e-24	3.38941599276171e-11	7.088584268066329e-11	8.231146861451027e-10
2700000	0.0049998513810574725	7.1563584303841775e-50	7.956607424219225e-70	2.0993461571321697e-8	7.986650105754684e-16	2.5432306642445125e-7	-8.217405301003815e-23	6.566547039425494e-24	3.38941599276171e-11	7.088584268066329e-11	8.231146861451027e-10
2800000	0.0049998513810574725	7.1563584303841775e-50	7.956607410763746e-70	2.0993461571321697e-8	7.986650105754684e-16	2.5432306642445125e-7	-8.217405218123455e-23	6.566543627922576e-24	3.38941599276171e-11	7.088584268066329e-11	8.231146861451027e-10
2900000	0.0049998513810574725	7.1563584303841775e-50	7.956607395025956e-70	2.0993461571321697e-8	7.986650105754684e-16	2.5432306642445125e-7	-8.217405135243096e-23	6.566539638494349e-24	3.38941599276171e-11	7.088584268066329e-11	8.231146861451027e-10
3000000	0.0049998513810574725	7.156358430384177e-50	7.956607377275332e-70	2.0993461571321697e-8	7.986650105754684e-16	2.5432306642445125e-7	-8.217405052362736e-23	6.566535139377831e-24	3.38941599276171e-11	7.088584268066329e-11	8.231146861451027e-10
3100000	0.0049998513810574725	7.156358430384177e-50	7.956607357781351e-70	2.0993461571321697e-8	7.986650105754684e-16	2.5432306642445125e-7	-8.217404969482377e-23	6.566530198810038e-24	3.38941599276171e-11	7.088584268066329e-11	8.231146861451027e-10
3200000	0.0049998513810574725	7.156358430384177e-50	7.956607336813492e-70	2.0993461571321697e-8	7.986650105754684e-16	2.5432306642445125e-7	-8.217404886602017e-23	6.566524885027987e-24	3.38941599276171e-11	7.088584268066329e-11	8.231146861451027e-10
3300000	0.0049998513810574725	7.156358430384177e-50	7.956607314641235e-70	2.0993461571321697e-8	7.986650105754684e-16	2.5432306642445125e-7	-8.217404803721658e-23	6.566519266268696e-24	3.38941599276171e-11	7.088584268066329e-11	8.231146861451027e-10
3400000	0.0049998513810574725	7.156358430384176e-50	7.956607291534053e-70	2.0993461571321697e-8	7.986650105754684e-16	2.5432306642445125e-7	-8.217404720841299e-23	6.566513410769181e-24	3.38941599276171e-11	7.088584268066329e-11	8.231146861451027e-10
3500000	0.0049998513810574725	7.156358430384176e-50	7.956607267761429e-70	2.0993461571321697e-8	7.986650105754684e-16	2.5432306642445125e-7	-8.21740463796094e-23	6.566507386766459e-24	3.38941599276171e-11	7.088584268066329e-11	8.231146861451026e-10
3600000	0.0049998513810574725	7.156358430384176e-50	7.956607243592839e-70	2.0993461571321697e-8	7.986650105754684e-16	2.543230664244512e-7	-8.217404555080579e-23	6.566501262497547e-24	3.38941599276171e-11	7.088584268066329e-11	8.231146861451026e-10
3700000	0.0049998513810574725	7.156358430384176e-50	7.956607219297761e-70	2.0993461571321697e-8	7.986650105754684e-16	2.543230664244512e-7	-8.21740447220022e-23	6.566495106199463e-24	3.38941599276171e-11	7.088584268066329e-11	8.231146861451026e-10
3800000	0.0049998513810574725	7.156358430384175e-50	7.956607195145673e-70	2.0993461571321697e-8	7.986650105754684e-16	2.543230664244512e-7	-8.217404389319861e-23	6.5664889861092235e-24	3.38941599276171e-11	7.088584268066329e-11	8.231146861451026e-10
3900000	0.0049998513810574725	7.156358430384175e-50	7.956607171406052e-70	2.0993461571321697e-8	7.986650105754684e-16	2.543230664244512e-7	-8.217404306439502e-23	6.566482970463845e-24	3.38941599276171e-11	7.088584268066329e-11	8.231146861451026e-10
4000000	0.004999851381057473	7.156358430384175e-50	7.956607148348379e-70	2.0993461571321697e-8	7.986650105754684e-16	2.543230664244512e-7	-8.217404223559141e-23	6.566477127500345e-24	3.38941599276171e-11	7.088584268066328e-11	8.231146861451026e-10
4100000	0.004999851381057473	7.156358430384175e-50	7.95660712624213e-70	2.0993461571321697e-8	7.986650105754684e-16	2.543230664244512e-7	-8.217404140678782e-23	6.56647152545574e-24	3.38941599276171e-11	7.088584268066328e-11	8.231146861451026e-10
4200000	0.004999851381057473	7.156358430384174e-50	7.956607105356782e-70	2.0993461571321697e-8	7.986650105754684e-16	2.543230664244512e-7	-8.217404057798423e-23	6.566466232567048e-24	3.38941599276171e-11	7.088584268066328e-11	8.231146861451025e-10
4300000	0.004999851381057473	7.156358430384174e-50	7.956607085961815e-70	2.0993461571321697e-8	7.986650105754684e-16	2.543230664244512e-7	-8.217403974918064e-23	6.5664613170712855e-24	3.38941599276171e-11	7.088584268066328e-11	8.231146861451025e-10
4400000	0.004999851381057473	7.156358430384174e-50	7.956607068326706e-70	2.0993461571321697e-8	7.986650105754684e-16	2.543230664244512e-7	-8.217403892037705e-23	6.566456847205469e-24	3.38941599276171e-11	7.088584268066328e-11	8.231146861451025e-10
4500000	0.004999851381057473	7.156358430384174e-50	7.956607052720933e-70	2.0993461571321697e-8	7.986650105754684e-16	2.543230664244512e-7	-8.217403809157345e-23	6.566452891206616e-24	3.38941599276171e-11	7.088584268066328e-11	8.231146861451025e-10
4600000	0.004999851381057473	7.156358430384174e-50	7.956607039413974e-70	2.0993461571321697e-8	7.986650105754684e-16	2.543230664244512e-7	-8.217403726276986e-23	6.5664495173117436e-24	3.38941599276171e-11	7.088584268066328e-11	8.231146861451025e-10
4700000	0.004999851381057473	7.156358430384173e-50	7.956607028675308e-70	2.0993461571321697e-8	7.986650105754684e-16	2.543230664244512e-7	-8.217403643396627e-23	6.566446793757868e-24	3.38941599276171e-11	7.088584268066328e-11	8.231146861451025e-10
4800000	0.004999851381057473	7.156358430384173e-50	7.956607020774412e-70	2.0993461571321697e-8	7.986650105754684e-16	2.543230664244512e-7	-8.217403560516268e-23	6.566444788782008e-24	3.38941599276171e-11	7.088584268066328e-11	8.231146861451025e-10
4900000	0.004999851381057473	7.156358430384173e-50	7.956607015980764e-70	2.0993461571321697e-8	7.986650105754684e-16	2.543230664244512e-7	-8.217403477635909e-23	6.566443570621178e-24	3.38941599276171e-11	7.088584268066328e-11	8.231146861451025e-10
5000000	0.004999851381057473	7.156358430384173e-50	7.956607014549212e-70	2.0993461571321697e-8	7.986650105754684e-16	2.543230664244512e-7	-8.217403394755549e-23	6.5664432038095e-24	3.38941599276171e-11	7.088584268066328e-11	8.231146861451025e-10
5100000	0.004999851381057473	7.156358430384173e-50	7.956607014582336e-70	2.0993461571321697e-8	7.986650105754684e-16	2.543230664244512e-7	-8.21740331187519e-23	6.566443208129404e-24	3.38941599276171e-11	7.088584268066328e-11	8.231146861451025e-10
5200000	0.004999851381057473	7.156358430384173e-50	7.956607014612115e-70	2.0993461571321697e-8	7.986650105754684e-16	2.543230664244512e-7	-8.217403228994831e-23	6.5664432120130826e-24	3.38941599276171e-11	7.088584268066328e-11	8.231146861451025e-10
5300000	0.004999851381057473	7.156358430384173e-50	7.956607014638679e-70	2.0993461571321697e-8	7.986650105754684e-16	2.543230664244512e-7	-8.217403146114472e-23	6.566443215477447e-24	3.38941599276171e-11	7.088584268066328e-11	8.231146861451025e-10
5400000	0.004999851381057473	7.156358430384173e-50	7.956607014662156e-70	2.0993461571321697e-8	7.986650105754684e-16	2.543230664244512e-7	-8.217403063234113e-23	6.56644321853941e-24	3.38941599276171e-11	7.088584268066328e-11	8.231146861451025e-10
5500000	0.004999851381057473	7.156358430384173e-50	7.956607014682675e-70	2.0993461571321697e-8	7.986650105754684e-16	2.543230664244512e-7	-8.217402980353753e-23	6.5664432212158876e-24	3.38941599276171e-11	7.088584268066328e-11	8.231146861451025e-10
5600000	0.004999851381057473	7.156358430384173e-50	7.956607014700368e-70	2.0993461571321697e-8	7.986650105754684e-16	2.543230664244512e-7	-8.217402897473394e-23	6.566443223523791e-24	3.38941599276171e-11	7.088584268066328e-11	8.231146861451025e-10
5700000	0.004999851381057473	7.156358430384173e-50	7.956607014715365e-70	2.0993461571321697e-8	7.986650105754684e-16	2.543230664244512e-7	-8.217402814593035e-23	6.566443225480033e-24	3.38941599276171e-11	7.088584268066328e-11	8.231146861451025e-10
5800000	0.004999851381057473	7.156358430384173e-50	7.956607014727793e-70	2.0993461571321697e-8	7.986650105754684e-16	2.543230664244512e-7	-8.217402731712676e-23	6.566443227101528e-24	3.38941599276171e-11	7.088584268066328e-11	8.231146861451025e-10
5900000	0.004999851381057473	7.156358430384173e-50	7.956607014737785e-70	2.0993461571321697e-8	7.986650105754684e-16	2.543230664244512e-7	-8.217402648832318e-23	6.56644322840519e-24	3.38941599276171e-11	7.088584268066328e-11	8.231146861451025e-10
6000000	0.004999851381057473	7.156358430384173e-50	7.956607014745467e-70	2.0993461571321697e-8	7.986650105754684e-16	2.543230664244512e-7	-8.217402565951959e-23	6.56644322940793e-24	3.38941599276171e-11	7.088584268066328e-11	8.231146861451025e-10
6100000	0.004999851381057473	7.156358430384173e-50	7.956607014750973e-70	2.0993461571321697e-8	7.986650105754684e-16	2.543230664244512e-7	-8.217402483071599e-23	6.566443230126662e-24	3.38941599276171e-11	7.088584268066328e-11	8.231146861451025e-10
6200000	0.004999851381057473	7.156358430384173e-50	7.95660701475443e-70	2.0993461571321697e-8	7.986650105754684e-16	2.543230664244512e-7	-8.21740240019124e-23	6.5664432305783004e-24	3.38941599276171e-11	7.088584268066328e-11	8.231146861451025e-10
6300000	0.004999851381057473	7.156358430384173e-50	7.956607014755967e-70	2.0993461571321697e-8	7.986650105754684e-16	2.543230664244512e-7	-8.217402317310881e-23	6.566443230779758e-24	3.38941599276171e-11	7.088584268066328e-11	8.231146861451025e-10
6400000	0.004999851381057473	7.156358430384173e-50	7.956607014755716e-70	2.0993461571321697e-8	7.986650105754684e-16	2.543230664244512e-7	-8.217402234430522e-23	6.566443230747947e-24	3.38941599276171e-11	7.088584268066328e-11	8.231146861451025e-10
6500000	0.004999851381057473	7.156358430384173e-50	7.956607014753805e-70	2.0993461571321697e-8	7.986650105754684e-16	2.543230664244512e-7	-8.217402151550163e-23	6.566443230499782e-24	3.38941599276171e-11	7.088584268066328e-11	8.231146861451025e-10
6600000	0.004999851381057473	7.156358430384173e-50	7.956607014750365e-70	2.0993461571321697e-8	7.986650105754684e-16	2.543230664244512e-7	-8.217402068669803e-23	6.566443230052175e-24	3.38941599276171e-11	7.088584268066328e-11	8.231146861451025e-10
6700000	0.004999851381057473	7.156358430384173e-50	7.956607014745524e-70	2.0993461571321697e-8	7.986650105754684e-16	2.543230664244512e-7	-8.217401985789444e-23	6.56644322942204e-24	3.38941599276171e-11	7.088584268066328e-11	8.231146861451025e-10
6800000	0.004999851381057473	7.156358430384173e-50	7.956607014739414e-70	2.0993461571321697e-8	7.986650105754684e-16	2.543230664244512e-7	-8.217401902909085e-23	6.56644322862629e-24	3.38941599276171e-11	7.088584268066328e-11	8.231146861451025e-10
6900000	0.004999851381057473	7.156358430384173e-50	7.956607014732164e-70	2.0993461571321697e-8	7.986650105754684e-16	2.543230664244512e-7	-8.217401820028727e-23	6.566443227681838e-24	3.38941599276171e-11	7.088584268066328e-11	8.231146861451025e-10
7000000	0.004999851381057473	7.156358430384173e-50	7.956607014723902e-70	2.0993461571321697e-8	7.986650105754684e-16	2.543230664244512e-7	-8.217401737148368e-23	6.566443226605598e-24	3.38941599276171e-11	7.088584268066328e-11	8.231146861451025e-10
7100000	0.004999851381057473	7.156358430384173e-50	7.956607014714758e-70	2.0993461571321697e-8	7.986650105754684e-16	2.543230664244512e-7	-8.217401654268009e-23	6.566443225414483e-24	3.38941599276171e-11	7.088584268066328e-11	8.231146861451025e-10
7200000	0.004999851381057473	7.156358430384173e-50	7.956607014704865e-70	2.0993461571321697e-8	7.986650105754684e-16	2.543230664244512e-7	-8.217401571387649e-23	6.566443224125406e-24	3.38941599276171e-11	7.088584268066328e-11	8.231146861451025e-10
7300000	0.004999851381057473	7.156358430384173e-50	7.95660701469435e-70	2.0993461571321697e-8	7.986650105754684e-16	2.543230664244512e-7	-8.21740148850729e-23	6.5664432227552804e-24	3.38941599276171e-11	7.088584268066328e-11	8.231146861451025e-10
7400000	0.004999851381057473	7.156358430384173e-50	7.956607014683342e-70	2.0993461571321697e-8	7.986650105754683e-16	2.543230664244512e-7	-8.217401405626931e-23	6.566443221321019e-24	3.38941599276171e-11	7.088584268066328e-11	8.231146861451025e-10
7500000	0.004999851381057473	7.156358430384173e-50	7.956607014671972e-70	2.0993461571321697e-8	7.986650105754683e-16	2.543230664244512e-7	-8.217401322746572e-23	6.566443219839535e-24	3.38941599276171e-11	7.088584268066328e-11	8.231146861451025e-10
7600000	0.004999851381057473	7.156358430384173e-50	7.95660701466037e-70	2.0993461571321697e-8	7.986650105754683e-16	2.543230664244512e-7	-8.217401239866213e-23	6.566443218327743e-24	3.38941599276171e-11	7.088584268066329e-11	8.231146861451025e-10
7700000	0.004999851381057473	7.156358430384173e-50	7.956607014648665e-70	2.0993461571321697e-8	7.986650105754683e-16	2.543230664244512e-7	-8.217401156985853e-23	6.566443216802555e-24	3.38941599276171e-11	7.088584268066329e-11	8.231146861451025e-10
7800000	0.004999851381057473	7.156358430384173e-50	7.956607014636988e-70	2.0993461571321697e-8	7.986650105754683e-16	2.543230664244512e-7	-8.217401074105494e-23	6.566443215280884e-24	3.38941599276171e-11	7.088584268066329e-11	8.231146861451025e-10
7900000	0.004999851381057473	7.156358430384173e-50	7.956607014625466e-70	2.0993461571321697e-8	7.986650105754683e-16	2.543230664244512e-7	-8.217400991225136e-23	6.566443213779644e-24	3.38941599276171e-11	7.088584268066329e-11	8.231146861451025e-10
8000000	0.004999851381057473	7.156358430384173e-50	7.956607014614232e-70	2.0993461571321697e-8	7.986650105754683e-16	2.543230664244512e-7	-8.217400908344777e-23	6.566443212315748e-24	3.38941599276171e-11	7.088584268066329e-11	8.231146861451025e-10
8100000	0.004999851381057473	7.156358430384174e-50	7.956607014603413e-70	2.0993461571321697e-8	7.986650105754683e-16	2.543230664244512e-7	-8.217400825464418e-23	6.566443210906109e-24	3.38941599276171e-11	7.088584268066329e-11	8.231146861451025e-10
8200000	0.004999851381057473	7.156358430384174e-50	7.95660701459314e-70	2.0993461571321697e-8	7.986650105754683e-16	2.543230664244512e-7	-8.217400742584059e-23	6.566443209567641e-24	3.38941599276171e-11	7.088584268066329e-11	8.231146861451025e-10
8300000	0.004999851381057473	7.156358430384174e-50	7.956607014583542e-70	2.0993461571321697e-8	7.986650105754683e-16	2.543230664244512e-7	-8.217400659703699e-23	6.5664432083172564e-24	3.38941599276171e-11	7.088584268066329e-11	8.231146861451025e-10
8400000	0.004999851381057473	7.156358430384174e-50	7.95660701457475e-70	2.0993461571321697e-8	7.986650105754683e-16	2.543230664244512e-7	-8.21740057682334e-23	6.566443207171869e-24	3.38941599276171e-11	7.088584268066329e-11	8.231146861451025e-10
8500000	0.004999851381057473	7.156358430384174e-50	7.956607014566894e-70	2.0993461571321697e-8	7.986650105754683e-16	2.543230664244512e-7	-8.217400493942981e-23	6.5664432061483914e-24	3.38941599276171e-11	7.088584268066329e-11	8.231146861451025e-10
8600000	0.004999851381057473	7.156358430384174e-50	7.956607014560101e-70	2.0993461571321697e-8	7.986650105754683e-16	2.543230664244512e-7	-8.217400411062622e-23	6.566443205263738e-24	3.38941599276171e-11	7.088584268066329e-11	8.231146861451025e-10
8700000	0.004999851381057473	7.156358430384174e-50	7.956607014554503e-70	2.0993461571321697e-8	7.986650105754683e-16	2.543230664244512e-7	-8.217400328182263e-23	6.5664432045348205e-24	3.38941599276171e-11	7.088584268066329e-11	8.231146861451025e-10
8800000	0.004999851381057473	7.156358430384174e-50	7.95660701455023e-70	2.0993461571321697e-8	7.986650105754683e-16	2.543230664244512e-7	-8.217400245301903e-23	6.566443203978553e-24	3.38941599276171e-11	7.088584268066329e-11	8.231146861451025e-10
8900000	0.004999851381057473	7.156358430384174e-50	7.95660701454741e-70	2.0993461571321697e-8	7.986650105754683e-16	2.543230664244512e-7	-8.217400162421544e-23	6.566443203611849e-24	3.38941599276171e-11	7.088584268066329e-11	8.231146861451025e-10
9000000	0.004999851381057473	7.156358430384174e-50	7.956607014546173e-70	2.0993461571321697e-8	7.986650105754683e-16	2.543230664244512e-7	-8.217400079541186e-23	6.5664432034516215e-24	3.38941599276171e-11	7.088584268066329e-11	8.231146861451025e-10
9100000	0.004999851381057473	7.156358430384174e-50	7.956607014546128e-70	2.0993461571321697e-8	7.986650105754683e-16	2.543230664244512e-7	-8.217399996660827e-23	6.566443203446614e-24	3.38941599276171e-11	7.088584268066329e-11	8.231146861451025e-10
9200000	0.004999851381057473	7.156358430384174e-50	7.95660701454613e-70	2.0993461571321697e-8	7.986650105754683e-16	2.543230664244512e-7	-8.217399913780468e-23	6.566443203447693e-24	3.38941599276171e-11	7.088584268066329e-11	8.231146861451025e-10
9300000	0.004999851381057473	7.156358430384174e-50	7.956607014546131e-70	2.0993461571321697e-8	7.986650105754683e-16	2.543230664244512e-7	-8.217399830900108e-23	6.566443203448728e-24	3.38941599276171e-11	7.088584268066329e-11	8.231146861451025e-10
9400000	0.004999851381057473	7.156358430384174e-50	7.956607014546132e-70	2.0993461571321697e-8	7.986650105754683e-16	2.543230664244512e-7	-8.217399748019749e-23	6.56644320344972e-24	3.38941599276171e-11	7.088584268066329e-11	8.231146861451025e-10
9500000	0.004999851381057473	7.156358430384174e-50	7.956607014546133e-70	2.0993461571321697e-8	7.986650105754683e-16	2.543230664244512e-7	-8.21739966513939e-23	6.5664432034506686e-24	3.38941599276171e-11	7.088584268066329e-11	8.231146861451025e-10
9600000	0.004999851381057473	7.156358430384174e-50	7.956607014546133e-70	2.0993461571321697e-8	7.986650105754683e-16	2.543230664244512e-7	-8.217399582259031e-23	6.5664432034515745e-24	3.38941599276171e-11	7.088584268066329e-11	8.231146861451025e-10
9700000	0.004999851381057473	7.156358430384174e-50	7.956607014546135e-70	2.0993461571321697e-8	7.986650105754683e-16	2.543230664244512e-7	-8.217399499378672e-23	6.56644320345244e-24	3.38941599276171e-11	7.088584268066329e-11	8.231146861451025e-10
9800000	0.004999851381057473	7.156358430384174e-50	7.956607014546136e-70	2.0993461571321697e-8	7.986650105754683e-16	2.543230664244512e-7	-8.217399416498312e-23	6.5664432034532635e-24	3.38941599276171e-11	7.088584268066329e-11	8.231146861451025e-10
9900000	0.004999851381057473	7.156358430384174e-50	7.956607014546137e-70	2.0993461571321697e-8	7.986650105754683e-16	2.543230664244512e-7	-8.217399333617953e-23	6.5664432034540474e-24	3.38941599276171e-11	7.088584268066329e-11	8.231146861451025e-10
10000000	0.004999851381057473	7.156358430384174e-50	7.956607014546137e-70	2.0993461571321697e-8	7.986650105754683e-16	2.543230664244512e-7	-8.217399250737595e-23	6.566443203454792e-24	3.38941599276171e-11	7.088584268066329e-11	8.231146861451025e-10
10100000	0.004999851381057473	7.156358430384174e-50	7.956607014546139e-70	2.0993461571321697e-8	7.986650105754683e-16	2.543230664244512e-7	-8.217399167857236e-23	6.566443203455498e-24	3.38941599276171e-11	7.088584268066329e-11	8.231146861451025e-10
10200000	0.004999851381057473	7.156358430384174e-50	7.95660701454614e-70	2.0993461571321697e-8	7.986650105754683e-16	2.543230664244512e-7	-8.217399084976877e-23	6.566443203456165e-24	3.38941599276171e-11	7.088584268066329e-11	8.231146861451025e-10
10300000	0.004999851381057473	7.156358430384174e-50	7.95660701454614e-70	2.0993461571321697e-8	7.986650105754683e-16	2.543230664244512e-7	-8.217399002096518e-23	6.566443203456795e-24	3.38941599276171e-11	7.088584268066329e-11	8.231146861451025e-10
10400000	0.004999851381057473	7.156358430384174e-50	7.956607014546141e-70	2.0993461571321697e-8	7.986650105754683e-16	2.543230664244512e-7	-8.217398919216158e-23	6.566443203457389e-24	3.38941599276171e-11	7.088584268066329e-11	8.231146861451025e-10
10500000	0.004999851381057473	7.156358430384174e-50	7.956607014546141e-70	2.0993461571321697e-8	7.986650105754683e-16	2.543230664244512e-7	-8.217398836335799e-23	6.566443203457946e-24	3.38941599276171e-11	7.088584268066329e-11	8.231146861451025e-10
10600000	0.004999851381057473	7.156358430384174e-50	7.956607014546142e-70	2.0993461571321697e-8	7.986650105754683e-16	2.543230664244512e-7	-8.21739875345544e-23	6.566443203458468e-24	3.38941599276171e-11	7.088584268066329e-11	8.231146861451025e-10
10700000	0.004999851381057473	7.156358430384174e-50	7.956607014546142e-70	2.0993461571321697e-8	7.986650105754683e-16	2.543230664244512e-7	-8.217398670575081e-23	6.566443203458955e-24	3.38941599276171e-11	7.088584268066329e-11	8.231146861451025e-10
10800000	0.004999851381057473	7.156358430384174e-50	7.956607014546144e-70	2.0993461571321697e-8	7.986650105754683e-16	2.543230664244512e-7	-8.217398587694722e-23	6.5664432034594084e-24	3.38941599276171e-11	7.088584268066329e-11	8.231146861451025e-10
10900000	0.004999851381057473	7.156358430384174e-50	7.956607014546144e-70	2.0993461571321697e-8	7.986650105754683e-16	2.543230664244512e-7	-8.217398504814362e-23	6.566443203459828e-24	3.38941599276171e-11	7.088584268066329e-11	8.231146861451025e-10
11000000	0.004999851381057473	7.156358430384174e-50	7.956607014546145e-70	2.0993461571321697e-8	7.986650105754683e-16	2.543230664244512e-7	-8.217398421934004e-23	6.566443203460215e-24	3.38941599276171e-11	7.088584268066329e-11	8.231146861451025e-10
11100000	0.004999851381057473	7.156358430384174e-50	7.956607014546145e-70	2.0993461571321697e-8	7.986650105754683e-16	2.543230664244512e-7	-8.217398339053645e-23	6.566443203460571e-24	3.38941599276171e-11	7.088584268066329e-11	8.231146861451025e-10
11200000	0.004999851381057473	7.156358430384174e-50	7.956607014546145e-70	2.0993461571321697e-8	7.986650105754683e-16	2.543230664244512e-7	-8.217398256173286e-23	6.566443203460895e-24	3.38941599276171e-11	7.088584268066329e-11	8.231146861451025e-10
11300000	0.004999851381057473	7.156358430384174e-50	7.956607014546146e-70	2.0993461571321697e-8	7.986650105754683e-16	2.543230664244512e-7	-8.217398173292927e-23	6.566443203461188e-24	3.38941599276171e-11	7.088584268066329e-11	8.231146861451025e-10
11400000	0.004999851381057473	7.156358430384175e-50	7.956607014546146e-70	2.0993461571321697e-8	7.986650105754683e-16	2.543230664244512e-7	-8.217398090412568e-23	6.566443203461451e-24	3.38941599276171e-11	7.088584268066329e-11	8.231146861451025e-10
11500000	0.004999851381057473	7.156358430384175e-50	7.956607014546146e-70	2.0993461571321697e-8	7.986650105754683e-16	2.543230664244512e-7	-8.217398007532208e-23	6.566443203461685e-24	3.38941599276171e-11	7.088584268066329e-11	8.231146861451025e-10
11600000	0.004999851381057473	7.156358430384175e-50	7.956607014546146e-70	2.0993461571321697e-8	7.986650105754683e-16	2.543230664244512e-7	-8.217397924651849e-23	6.566443203461891e-24	3.38941599276171e-11	7.088584268066329e-11	8.231146861451025e-10
11700000	0.004999851381057473	7.156358430384175e-50	7.956607014546146e-70	2.0993461571321697e-8	7.986650105754683e-16	2.543230664244512e-7	-8.21739784177149e-23	6.566443203462069e-24	3.38941599276171e-11	7.088584268066329e-11	8.231146861451025e-10
11800000	0.004999851381057473	7.156358430384175e-50	7.956607014546148e-70	2.0993461571321697e-8	7.986650105754683e-16	2.543230664244512e-7	-8.217397758891131e-23	6.566443203462219e-24	3.38941599276171e-11	7.088584268066329e-11	8.231146861451025e-10
11900000	0.004999851381057473	7.156358430384175e-50	7.956607014546148e-70	2.0993461571321697e-8	7.986650105754683e-16	2.543230664244512e-7	-8.217397676010772e-23	6.5664432034623435e-24	3.38941599276171e-11	7.088584268066329e-11	8.231146861451025e-10
12000000	0.004999851381057473	7.156358430384175e-50	7.956607014546148e-70	2.0993461571321697e-8	7.986650105754683e-16	2.543230664244512e-7	-8.217397593130414e-23	6.566443203462441e-24	3.38941599276171e-11	7.088584268066329e-11	8.231146861451025e-10
12100000	0.004999851381057473	7.156358430384175e-50	7.956607014546148e-70	2.0993461571321697e-8	7.986650105754683e-16	2.543230664244512e-7	-8.217397510250054e-23	6.566443203462515e-24	3.38941599276171e-11	7.088584268066329e-11	8.231146861451025e-10
12200000	0.004999851381057473	7.156358430384175e-50	7.956607014546148e-70	2.0993461571321697e-8	7.986650105754683e-16	2.543230664244512e-7	-8.217397427369695e-23	6.566443203462563e-24	3.38941599276171e-11	7.088584268066329e-11	8.231146861451025e-10
12300000	0.004999851381057473	7.156358430384175e-50	7.956607014546148e-70	2.0993461571321697e-8	7.986650105754683e-16	2.543230664244512e-7	-8.217397344489336e-23	6.5664432034625874e-24	3.38941599276171e-11	7.088584268066329e-11	8.231146861451025e-10
12400000	0.004999851381057473	7.156358430384175e-50	7.956607014546148e-70	2.0993461571321697e-8	7.986650105754683e-16	2.543230664244512e-7	-8.217397261608977e-23	6.5664432034625896e-24	3.38941599276171e-11	7.088584268066329e-11	8.231146861451025e-10
12500000	0.004999851381057473	7.156358430384175e-50	7.956607014546148e-70	2.0993461571321697e-8	7.986650105754683e-16	2.543230664244512e-7	-8.217397178728618e-23	6.566443203462568e-24	3.38941599276171e-11	7.088584268066329e-11	8.231146861451025e-10
12600000	0.004999851381057473	7.156358430384175e-50	7.956607014546148e-70	2.0993461571321697e-8	7.986650105754683e-16	2.543230664244512e-7	-8.217397095848258e-23	6.5664432034625264e-24	3.38941599276171e-11	7.088584268066329e-11	8.231146861451025e-10
12700000	0.004999851381057473	7.156358430384175e-50	7.956607014546148e-70	2.0993461571321697e-8	7.986650105754683e-16	2.543230664244512e-7	-8.217397012967899e-23	6.5664432034624625e-24	3.38941599276171e-11	7.088584268066329e-11	8.231146861451025e-10
12800000	0.004999851381057473	7.156358430384175e-50	7.956607014546148e-70	2.0993461571321697e-8	7.986650105754683e-16	2.543230664244512e-7	-8.21739693008754e-23	6.566443203462379e-24	3.38941599276171e-11	7.088584268066329e-11	8.231146861451025e-10
12900000	0.004999851381057473	7.156358430384175e-50	7.956607014546148e-70	2.0993461571321697e-8	7.986650105754683e-16	2.543230664244512e-7	-8.217396847207181e-23	6.566443203462275e-24	3.38941599276171e-11	7.088584268066329e-11	8.231146861451025e-10
13000000	0.004999851381057473	7.156358430384175e-50	7.956607014546148e-70	2.0993461571321697e-8	7.986650105754683e-16	2.543230664244512e-7	-8.217396764326823e-23	6.5664432034621525e-24	3.38941599276171e-11	7.088584268066329e-11	8.231146861451025e-10
13100000	0.004999851381057473	7.156358430384175e-50	7.956607014546148e-70	2.0993461571321697e-8	7.986650105754683e-16	2.543230664244512e-7	-8.217396681446464e-23	6.5664432034620114e-24	3.38941599276171e-11	7.088584268066329e-11	8.231146861451025e-10
13200000	0.004999851381057473	7.156358430384175e-50	7.956607014546146e-70	2.0993461571321697e-8	7.986650105754683e-16	2.543230664244512e-7	-8.217396598566104e-23	6.566443203461853e-24	3.38941599276171e-11	7.088584268066329e-11	8.231146861451025e-10
13300000	0.004999851381057473	7.156358430384175e-50	7.956607014546146e-70	2.0993461571321697e-8	7.986650105754683e-16	2.543230664244512e-7	-8.217396515685745e-23	6.566443203461677e-24	3.38941599276171e-11	7.088584268066329e-11	8.231146861451025e-10
13400000	0.004999851381057473	7.156358430384174e-50	7.956607014546146e-70	2.0993461571321697e-8	7.986650105754683e-16	2.543230664244512e-7	-8.217396432805386e-23	6.566443203461485e-24	3.38941599276171e-11	7.088584268066329e-11	8.231146861451025e-10
13500000	0.004999851381057473	7.156358430384174e-50	7.956607014546146e-70	2.0993461571321697e-8	7.986650105754683e-16	2.543230664244512e-7	-8.217396349925027e-23	6.5664432034612775e-24	3.38941599276171e-11	7.088584268066329e-11	8.231146861451025e-10
13600000	0.004999851381057473	7.156358430384174e-50	7.956607014546146e-70	2.0993461571321697e-8	7.986650105754683e-16	2.543230664244512e-7	-8.217396267044668e-23	6.566443203461055e-24	3.38941599276171e-11	7.088584268066329e-11	8.231146861451025e-10
13700000	0.004999851381057473	7.156358430384174e-50	7.956607014546145e-70	2.0993461571321697e-8	7.986650105754683e-16	2.543230664244512e-7	-8.217396184164308e-23	6.566443203460818e-24	3.38941599276171e-11	7.088584268066329e-11	8.231146861451025e-10
13800000	0.004999851381057473	7.156358430384174e-50	7.956607014546145e-70	2.0993461571321694e-8	7.986650105754683e-16	2.543230664244512e-7	-8.217396101283949e-23	6.566443203460568e-24	3.38941599276171e-11	7.088584268066329e-11	8.231146861451025e-10
13900000	0.004999851381057473	7.156358430384174e-50	7.956607014546145e-70	2.0993461571321694e-8	7.986650105754683e-16	2.543230664244512e-7	-8.21739601840359e-23	6.566443203460305e-24	3.38941599276171e-11	7.088584268066329e-11	8.231146861451025e-10
14000000	0.004999851381057473	7.156358430384174e-50	7.956607014546145e-70	2.0993461571321694e-8	7.986650105754683e-16	2.543230664244512e-7	-8.217395935523232e-23	6.566443203460029e-24	3.38941599276171e-11	7.088584268066329e-11	8.231146861451025e-10
14100000	0.004999851381057473	7.156358430384174e-50	7.956607014546145e-70	2.0993461571321694e-8	7.986650105754683e-16	2.543230664244512e-7	-8.217395852642873e-23	6.566443203459743e-24	3.38941599276171e-11	7.088584268066329e-11	8.231146861451025e-10
14200000	0.004999851381057473	7.156358430384174e-50	7.956607014546144e-70	2.0993461571321694e-8	7.986650105754683e-16	2.543230664244512e-7	-8.217395769762514e-23	6.5664432034594444e-24	3.38941599276171e-11	7.088584268066329e-11	8.231146861451025e-10
14300000	0.004999851381057473	7.156358430384174e-50	7.956607014546144e-70	2.0993461571321694e-8	7.986650105754683e-16	2.543230664244512e-7	-8.217395686882154e-23	6.5664432034591366e-24	3.38941599276171e-11	7.088584268066329e-11	8.231146861451025e-10
14400000	0.004999851381057473	7.156358430384174e-50	7.956607014546144e-70	2.0993461571321694e-8	7.986650105754683e-16	2.543230664244512e-7	-8.217395604001795e-23	6.566443203458819e-24	3.38941599276171e-11	7.088584268066329e-11	8.231146861451025e-10
14500000	0.004999851381057473	7.156358430384174e-50	7.956607014546142e-70	2.0993461571321694e-8	7.986650105754683e-16	2.543230664244512e-7	-8.217395521121436e-23	6.566443203458493e-24	3.38941599276171e-11	7.088584268066329e-11	8.231146861451025e-10
14600000	0.004999851381057473	7.156358430384174e-50	7.956607014546142e-70	2.0993461571321694e-8	7.986650105754683e-16	2.543230664244512e-7	-8.217395438241077e-23	6.566443203458159e-24	3.38941599276171e-11	7.088584268066329e-11	8.231146861451025e-10
14700000	0.004999851381057473	7.156358430384174e-50	7.956607014546142e-70	2.0993461571321694e-8	7.986650105754683e-16	2.543230664244512e-7	-8.217395355360718e-23	6.566443203457817e-24	3.38941599276171e-11	7.088584268066329e-11	8.231146861451025e-10
14800000	0.004999851381057473	7.156358430384174e-50	7.956607014546141e-70	2.0993461571321694e-8	7.986650105754683e-16	2.543230664244512e-7	-8.217395272480358e-23	6.566443203457469e-24	3.38941599276171e-11	7.088584268066329e-11	8.231146861451025e-10
14900000	0.004999851381057473	7.156358430384174e-50	7.956607014546141e-70	2.0993461571321694e-8	7.986650105754683e-16	2.543230664244512e-7	-8.217395189599999e-23	6.566443203457114e-24	3.38941599276171e-11	7.088584268066329e-11	8.231146861451025e-10
15000000	0.004999851381057473	7.156358430384174e-50	7.956607014546141e-70	2.0993461571321694e-8	7.986650105754683e-16	2.543230664244512e-7	-8.217395106719641e-23	6.566443203456754e-24	3.38941599276171e-11	7.088584268066329e-11	8.231146861451025e-10
15100000	0.004999851381057473	7.156358430384174e-50	7.956607014546141e-70	2.0993461571321694e-8	7.986650105754683e-16	2.543230664244512e-7	-8.217395023839282e-23	6.5664432034563896e-24	3.38941599276171e-11	7.088584268066329e-11	8.231146861451025e-10
15200000	0.004999851381057473	7.156358430384174e-50	7.95660701454614e-70	2.0993461571321694e-8	7.986650105754683e-16	2.543230664244512e-7	-8.217394940958923e-23	6.566443203456021e-24	3.38941599276171e-11	7.088584268066329e-11	8.231146861451025e-10
15300000	0.004999851381057473	7.156358430384174e-50	7.95660701454614e-70	2.0993461571321694e-8	7.986650105754683e-16	2.543230664244512e-7	-8.217394858078564e-23	6.566443203455649e-24	3.38941599276171e-11	7.088584268066329e-11	8.231146861451025e-10
15400000	0.004999851381057473	7.156358430384174e-50	7.95660701454614e-70	2.0993461571321694e-8	7.986650105754683e-16	2.543230664244512e-7	-8.217394775198204e-23	6.566443203455274e-24	3.38941599276171e-11	7.088584268066329e-11	8.231146861451025e-10
15500000	0.004999851381057473	7.156358430384174e-50	7.956607014546139e-70	2.0993461571321694e-8	7.986650105754683e-16	2.543230664244512e-7	-8.217394692317845e-23	6.566443203454898e-24	3.38941599276171e-11	7.088584268066329e-11	8.231146861451025e-10
15600000	0.004999851381057473	7.156358430384174e-50	7.956607014546139e-70	2.0993461571321694e-8	7.986650105754683e-16	2.543230664244512e-7	-8.217394609437486e-23	6.56644320345452e-24	3.38941599276171e-11	7.088584268066329e-11	8.231146861451025e-10
15700000	0.004999851381057473	7.156358430384174e-50	7.956607014546137e-70	2.0993461571321694e-8	7.986650105754683e-16	2.543230664244512e-7	-8.217394526557127e-23	6.5664432034541415e-24	3.38941599276171e-11	7.088584268066329e-11	8.231146861451025e-10
15800000	0.004999851381057473	7.156358430384174e-50	7.956607014546137e-70	2.0993461571321694e-8	7.986650105754683e-16	2.543230664244512e-7	-8.217394443676768e-23	6.566443203453763e-24	3.38941599276171e-11	7.088584268066329e-11	8.231146861451025e-10
15900000	0.004999851381057473	7.156358430384174e-50	7.956607014546137e-70	2.0993461571321694e-8	7.986650105754683e-16	2.543230664244512e-7	-8.217394360796408e-23	6.5664432034533855e-24	3.38941599276171e-11	7.088584268066328e-11	8.231146861451025e-10
16000000	0.004999851381057473	7.156358430384174e-50	7.956607014546136e-70	2.0993461571321694e-8	7.986650105754683e-16	2.543230664244512e-7	-8.21739427791605e-23	6.566443203453009e-24	3.38941599276171e-11	7.088584268066328e-11	8.231146861451025e-10
16100000	0.004999851381057473	7.156358430384174e-50	7.956607014546136e-70	2.0993461571321694e-8	7.986650105754683e-16	2.543230664244512e-7	-8.217394195035691e-23	6.566443203452635e-24	3.38941599276171e-11	7.088584268066328e-11	8.231146861451025e-10
16200000	0.004999851381057473	7.156358430384174e-50	7.956607014546136e-70	2.0993461571321694e-8	7.986650105754683e-16	2.543230664244512e-7	-8.217394112155332e-23	6.5664432034522636e-24	3.38941599276171e-11	7.088584268066328e-11	8.231146861451025e-10
16300000	0.004999851381057473	7.156358430384174e-50	7.956607014546135e-70	2.0993461571321694e-8	7.986650105754683e-16	2.543230664244512e-7	-8.217394029274973e-23	6.5664432034518956e-24	3.38941599276171e-11	7.088584268066328e-11	8.231146861451025e-10
16400000	0.004999851381057473	7.156358430384174e-50	7.956607014546135e-70	2.0993461571321694e-8	7.986650105754683e-16	2.543230664244512e-7	-8.217393946394613e-23	6.566443203451532e-24	3.38941599276171e-11	7.088584268066328e-11	8.231146861451025e-10
16500000	0.004999851381057473	7.156358430384174e-50	7.956607014546135e-70	2.0993461571321694e-8	7.986650105754684e-16	2.543230664244512e-7	-8.217393863514254e-23	6.566443203451173e-24	3.38941599276171e-11	7.088584268066328e-11	8.231146861451025e-10
16600000	0.004999851381057473	7.156358430384174e-50	7.956607014546133e-70	2.0993461571321694e-8	7.986650105754684e-16	2.543230664244512e-7	-8.217393780633895e-23	6.56644320345082e-24	3.38941599276171e-11	7.088584268066328e-11	8.231146861451025e-10
16700000	0.004999851381057473	7.156358430384174e-50	7.956607014546133e-70	2.0993461571321694e-8	7.986650105754684e-16	2.543230664244512e-7	-8.217393697753536e-23	6.5664432034504725e-24	3.38941599276171e-11	7.088584268066328e-11	8.231146861451025e-10
16800000	0.004999851381057473	7.156358430384174e-50	7.956607014546133e-70	2.0993461571321694e-8	7.986650105754684e-16	2.543230664244512e-7	-8.217393614873177e-23	6.566443203450132e-24	3.38941599276171e-11	7.088584268066328e-11	8.231146861451025e-10
16900000	0.004999851381057473	7.156358430384174e-50	7.956607014546133e-70	2.0993461571321694e-8	7.986650105754684e-16	2.543230664244512e-7	-8.217393531992817e-23	6.5664432034497995e-24	3.38941599276171e-11	7.088584268066328e-11	8.231146861451025e-10
17000000	0.004999851381057473	7.156358430384174e-50	7.956607014546132e-70	2.0993461571321694e-8	7.986650105754684e-16	2.543230664244512e-7	-8.21739344911246e-23	6.5664432034494755e-24	3.38941599276171e-11	7.088584268066328e-11	8.231146861451025e-10
17100000	0.004999851381057473	7.156358430384174e-50	7.956607014546132e-70	2.0993461571321694e-8	7.986650105754684e-16	2.543230664244512e-7	-8.2173933662321e-23	6.5664432034491596e-24	3.38941599276171e-11	7.088584268066328e-11	8.231146861451025e-10
17200000	0.004999851381057473	7.156358430384174e-50	7.956607014546132e-70	2.0993461571321694e-8	7.986650105754684e-16	2.543230664244512e-7	-8.217393283351741e-23	6.566443203448854e-24	3.38941599276171e-11	7.088584268066328e-11	8.231146861451025e-10
17300000	0.004999851381057473	7.156358430384174e-50	7.956607014546131e-70	2.0993461571321694e-8	7.986650105754684e-16	2.543230664244512e-7	-8.217393200471382e-23	6.566443203448558e-24	3.38941599276171e-11	7.088584268066328e-11	8.231146861451025e-10
17400000	0.004999851381057473	7.156358430384174e-50	7.956607014546131e-70	2.0993461571321694e-8	7.986650105754684e-16	2.543230664244512e-7	-8.217393117591023e-23	6.5664432034482736e-24	3.38941599276171e-11	7.088584268066328e-11	8.231146861451025e-10
17500000	0.004999851381057473	7.156358430384174e-50	7.956607014546131e-70	2.0993461571321694e-8	7.986650105754684e-16	2.543230664244512e-7	-8.217393034710663e-23	6.566443203448e-24	3.38941599276171e-11	7.088584268066328e-11	8.231146861451025e-10
17600000	0.004999851381057473	7.156358430384174e-50	7.956607014546131e-70	2.0993461571321694e-8	7.986650105754684e-16	2.543230664244512e-7	-8.217392951830304e-23	6.56644320344774e-24	3.38941599276171e-11	7.088584268066328e-11	8.231146861451025e-10
17700000	0.004999851381057473	7.156358430384174e-50	7.95660701454613e-70	2.0993461571321694e-8	7.986650105754684e-16	2.543230664244512e-7	-8.217392868949945e-23	6.566443203447492e-24	3.38941599276171e-11	7.088584268066328e-11	8.231146861451025e-10
17800000	0.004999851381057473	7.156358430384174e-50	7.95660701454613e-70	2.0993461571321694e-8	7.986650105754684e-16	2.543230664244512e-7	-8.217392786069586e-23	6.566443203447258e-24	3.38941599276171e-11	7.088584268066328e-11	8.231146861451025e-10
17900000	0.004999851381057473	7.156358430384174e-50	7.95660701454613e-70	2.0993461571321694e-8	7.986650105754684e-16	2.543230664244512e-7	-8.217392703189227e-23	6.5664432034470386e-24	3.38941599276171e-11	7.088584268066328e-11	8.231146861451025e-10
18000000	0.004999851381057473	7.156358430384174e-50	7.95660701454613e-70	2.0993461571321694e-8	7.986650105754684e-16	2.543230664244512e-7	-8.217392620308869e-23	6.566443203446834e-24	3.38941599276171e-11	7.088584268066328e-11	8.231146861451025e-10
18100000	0.004999851381057473	7.156358430384174e-50	7.95660701454613e-70	2.0993461571321694e-8	7.986650105754684e-16	2.543230664244512e-7	-8.21739253742851e-23	6.5664432034466455e-24	3.38941599276171e-11	7.088584268066328e-11	8.231146861451025e-10
18200000	0.004999851381057473	7.156358430384174e-50	7.95660701454613e-70	2.0993461571321694e-8	7.986650105754684e-16	2.543230664244512e-7	-8.21739245454815e-23	6.5664432034464736e-24	3.38941599276171e-11	7.088584268066328e-11	8.231146861451025e-10
18300000	0.004999851381057473	7.156358430384174e-50	7.956607014546128e-70	2.0993461571321694e-8	7.986650105754684e-16	2.543230664244512e-7	-8.217392371667791e-23	6.566443203446318e-24	3.38941599276171e-11	7.088584268066328e-11	8.231146861451025e-10
18400000	0.004999851381057473	7.156358430384174e-50	7.956607014546128e-70	2.0993461571321694e-8	7.986650105754684e-16	2.543230664244512e-7	-8.217392288787432e-23	6.5664432034461804e-24	3.38941599276171e-11	7.088584268066328e-11	8.231146861451025e-10
18500000	0.004999851381057473	7.156358430384174e-50	7.956607014546128e-70	2.0993461571321694e-8	7.986650105754684e-16	2.543230664244512e-7	-8.217392205907073e-23	6.5664432034460614e-24	3.38941599276171e-11	7.088584268066328e-11	8.231146861451025e-10
18600000	0.004999851381057473	7.156358430384174e-50	7.956607014546128e-70	2.0993461571321694e-8	7.986650105754684e-16	2.543230664244512e-7	-8.217392123026713e-23	6.566443203445962e-24	3.38941599276171e-11	7.088584268066328e-11	8.231146861451025e-10
18700000	0.004999851381057473	7.156358430384174e-50	7.956607014546128e-70	2.0993461571321694e-8	7.986650105754684e-16	2.543230664244512e-7	-8.217392040146354e-23	6.566443203445882e-24	3.38941599276171e-11	7.088584268066328e-11	8.231146861451025e-10
18800000	0.004999851381057473	7.156358430384174e-50	7.956607014546128e-70	2.0993461571321694e-8	7.986650105754684e-16	2.543230664244512e-7	-8.217391957265995e-23	6.566443203445823e-24	3.38941599276171e-11	7.088584268066328e-11	8.231146861451025e-10
18900000	0.004999851381057473	7.156358430384174e-50	7.956607014546128e-70	2.0993461571321694e-8	7.986650105754684e-16	2.543230664244512e-7	-8.217391874385636e-23	6.5664432034457845e-24	3.38941599276171e-11	7.088584268066328e-11	8.231146861451025e-10
19000000	0.004999851381057473	7.156358430384174e-50	7.956607014546128e-70	2.0993461571321694e-8	7.986650105754684e-16	2.543230664244512e-7	-8.217391791505278e-23	6.566443203445768e-24	3.38941599276171e-11	7.088584268066328e-11	8.231146861451025e-10
19100000	0.004999851381057473	7.156358430384174e-50	7.956607014546128e-70	2.0993461571321694e-8	7.986650105754684e-16	2.543230664244512e-7	-8.217391708624919e-23	6.5664432034457676e-24	3.38941599276171e-11	7.088584268066328e-11	8.231146861451025e-10
19200000	0.004999851381057473	7.156358430384174e-50	7.956607014546128e-70	2.0993461571321694e-8	7.986650105754684e-16	2.543230664244512e-7	-8.217391625744559e-23	6.5664432034457676e-24	3.38941599276171e-11	7.088584268066328e-11	8.231146861451025e-10
19300000	0.004999851381057473	7.156358430384174e-50	7.956607014546128e-70	2.0993461571321694e-8	7.986650105754684e-16	2.543230664244512e-7	-8.2173915428642e-23	6.5664432034457676e-24	3.38941599276171e-11	7.088584268066328e-11	8.231146861451025e-10
19400000	0.004999851381057473	7.156358430384174e-50	7.956607014546128e-70	2.0993461571321694e-8	7.986650105754684e-16	2.543230664244512e-7	-8.217391459983841e-23	6.566443203445768e-24	3.38941599276171e-11	7.088584268066328e-11	8.231146861451025e-10
19500000	0.004999851381057473	7.156358430384174e-50	7.956607014546128e-70	2.0993461571321694e-8	7.986650105754684e-16	2.543230664244512e-7	-8.217391377103482e-23	6.566443203445768e-24	3.38941599276171e-11	7.088584268066328e-11	8.231146861451025e-10
19600000	0.004999851381057473	7.156358430384174e-50	7.956607014546128e-70	2.0993461571321694e-8	7.986650105754684e-16	2.543230664244512e-7	-8.217391294223123e-23	6.566443203445768e-24	3.38941599276171e-11	7.088584268066328e-11	8.231146861451025e-10
19700000	0.004999851381057473	7.156358430384174e-50	7.956607014546128e-70	2.0993461571321694e-8	7.986650105754684e-16	2.543230664244512e-7	-8.217391211342763e-23	6.566443203445768e-24	3.38941599276171e-11	7.088584268066328e-11	8.231146861451025e-10
19800000	0.004999851381057473	7.156358430384174e-50	7.956607014546128e-70	2.0993461571321694e-8	7.986650105754684e-16	2.543230664244512e-7	-8.217391128462404e-23	6.566443203445768e-24	3.38941599276171e-11	7.088584268066328e-11	8.231146861451025e-10
19900000	0.004999851381057473	7.156358430384174e-50	7.956607014546128e-70	2.0993461571321694e-8	7.986650105754684e-16	2.543230664244512e-7	-8.217391045582045e-23	6.566443203445768e-24	3.38941599276171e-11	7.088584268066328e-11	8.231146861451025e-10
20000000	0.004999851381057473	7.156358430384174e-50	7.956607014546128e-70	2.0993461571321694e-8	7.986650105754684e-16	2.543230664244512e-7	-8.217390962701687e-23	6.566443203445768e-24	3.38941599276171e-11	7.088584268066328e-11	8.231146861451025e-10
20100000	0.004999851381057473	7.156358430384174e-50	7.956607014546128e-70	2.0993461571321694e-8	7.986650105754684e-16	2.543230664244512e-7	-8.217390879821328e-23	6.566443203445768e-24	3.38941599276171e-11	7.088584268066328e-11	8.231146861451025e-10
20200000	0.004999851381057473	7.156358430384174e-50	7.956607014546128e-70	2.0993461571321694e-8	7.986650105754684e-16	2.543230664244512e-7	-8.217390796940969e-23	6.566443203445769e-24	3.38941599276171e-11	7.088584268066328e-11	8.231146861451025e-10
20300000	0.004999851381057473	7.156358430384174e-50	7.956607014546128e-70	2.0993461571321694e-8	7.986650105754684e-16	2.543230664244512e-7	-8.217390714060609e-23	6.566443203445769e-24	3.38941599276171e-11	7.088584268066328e-11	8.231146861451025e-10
20400000	0.004999851381057473	7.156358430384174e-50	7.956607014546128e-70	2.0993461571321694e-8	7.986650105754684e-16	2.543230664244512e-7	-8.21739063118025e-23	6.566443203445769e-24	3.38941599276171e-11	7.088584268066328e-11	8.231146861451025e-10
20500000	0.004999851381057473	7.156358430384174e-50	7.956607014546128e-70	2.0993461571321694e-8	7.986650105754684e-16	2.543230664244512e-7	-8.217390548299891e-23	6.566443203445769e-24	3.38941599276171e-11	7.088584268066328e-11	8.231146861451025e-10
20600000	0.004999851381057473	7.156358430384174e-50	7.956607014546128e-70	2.0993461571321694e-8	7.986650105754684e-16	2.543230664244512e-7	-8.217390465419532e-23	6.566443203445769e-24	3.38941599276171e-11	7.088584268066328e-11	8.231146861451025e-10
20700000	0.004999851381057473	7.156358430384174e-50	7.956607014546128e-70	2.0993461571321694e-8	7.986650105754684e-16	2.543230664244512e-7	-8.217390382539173e-23	6.566443203445769e-24	3.38941599276171e-11	7.088584268066328e-11	8.231146861451025e-10
20800000	0.004999851381057473	7.156358430384174e-50	7.956607014546128e-70	2.0993461571321694e-8	7.986650105754684e-16	2.543230664244512e-7	-8.217390299658813e-23	6.566443203445769e-24	3.38941599276171e-11	7.088584268066328e-11	8.231146861451025e-10
20900000	0.004999851381057473	7.156358430384174e-50	7.956607014546128e-70	2.0993461571321694e-8	7.986650105754684e-16	2.543230664244512e-7	-8.217390216778454e-23	6.566443203445769e-24	3.38941599276171e-11	7.088584268066328e-11	8.231146861451025e-10
21000000	0.004999851381057473	7.156358430384174e-50	7.956607014546128e-70	2.0993461571321694e-8	7.986650105754684e-16	2.543230664244512e-7	-8.217390133898096e-23	6.566443203445769e-24	3.38941599276171e-11	7.088584268066328e-11	8.231146861451025e-10
21100000	0.004999851381057473	7.156358430384174e-50	7.956607014546128e-70	2.0993461571321694e-8	7.986650105754684e-16	2.543230664244512e-7	-8.217390051017737e-23	6.566443203445769e-24	3.38941599276171e-11	7.088584268066328e-11	8.231146861451025e-10
21200000	0.004999851381057473	7.156358430384174e-50	7.956607014546128e-70	2.0993461571321694e-8	7.986650105754684e-16	2.543230664244512e-7	-8.217389968137378e-23	6.566443203445769e-24	3.38941599276171e-11	7.088584268066328e-11	8.231146861451025e-10
21300000	0.004999851381057473	7.156358430384174e-50	7.956607014546128e-70	2.0993461571321694e-8	7.986650105754684e-16	2.543230664244512e-7	-8.217389885257019e-23	6.566443203445769e-24	3.38941599276171e-11	7.088584268066328e-11	8.231146861451025e-10
21400000	0.004999851381057473	7.156358430384174e-50	7.956607014546128e-70	2.0993461571321694e-8	7.986650105754684e-16	2.543230664244512e-7	-8.217389802376659e-23	6.566443203445769e-24	3.38941599276171e-11	7.088584268066328e-11	8.231146861451025e-10
21500000	0.004999851381057473	7.156358430384174e-50	7.956607014546128e-70	2.0993461571321694e-8	7.986650105754684e-16	2.543230664244512e-7	-8.2173897194963e-23	6.566443203445769e-24	3.38941599276171e-11	7.088584268066328e-11	8.231146861451025e-10
21600000	0.004999851381057473	7.156358430384174e-50	7.956607014546128e-70	2.0993461571321694e-8	7.986650105754684e-16	2.543230664244512e-7	-8.217389636615941e-23	6.566443203445769e-24	3.38941599276171e-11	7.088584268066328e-11	8.231146861451025e-10
21700000	0.004999851381057473	7.156358430384174e-50	7.956607014546128e-70	2.0993461571321694e-8	7.986650105754684e-16	2.543230664244512e-7	-8.217389553735582e-23	6.566443203445769e-24	3.38941599276171e-11	7.088584268066328e-11	8.231146861451025e-10
21800000	0.004999851381057473	7.156358430384174e-50	7.956607014546128e-70	2.0993461571321694e-8	7.986650105754684e-16	2.543230664244512e-7	-8.217389470855223e-23	6.566443203445769e-24	3.38941599276171e-11	7.088584268066328e-11	8.231146861451025e-10
21900000	0.004999851381057473	7.156358430384174e-50	7.956607014546128e-70	2.0993461571321694e-8	7.986650105754684e-16	2.543230664244512e-7	-8.217389387974863e-23	6.566443203445769e-24	3.38941599276171e-11	7.088584268066328e-11	8.231146861451025e-10
22000000	0.004999851381057473	7.156358430384174e-50	7.956607014546128e-70	2.0993461571321694e-8	7.986650105754684e-16	2.543230664244512e-7	-8.217389305094505e-23	6.566443203445769e-24	3.38941599276171e-11	7.088584268066328e-11	8.231146861451025e-10
22100000	0.004999851381057473	7.156358430384174e-50	7.956607014546128e-70	2.0993461571321694e-8	7.986650105754684e-16	2.543230664244512e-7	-8.217389222214146e-23	6.566443203445769e-24	3.38941599276171e-11	7.088584268066328e-11	8.231146861451025e-10
22200000	0.004999851381057473	7.156358430384174e-50	7.956607014546128e-70	2.0993461571321694e-8	7.986650105754684e-16	2.543230664244512e-7	-8.217389139333787e-23	6.566443203445769e-24	3.38941599276171e-11	7.088584268066328e-11	8.231146861451025e-10
22300000	0.004999851381057473	7.156358430384174e-50	7.956607014546128e-70	2.0993461571321694e-8	7.986650105754684e-16	2.543230664244512e-7	-8.217389056453428e-23	6.566443203445769e-24	3.38941599276171e-11	7.088584268066328e-11	8.231146861451025e-10
22400000	0.004999851381057473	7.156358430384174e-50	7.956607014546128e-70	2.0993461571321694e-8	7.986650105754684e-16	2.543230664244512e-7	-8.217388973573069e-23	6.566443203445769e-24	3.38941599276171e-11	7.088584268066328e-11	8.231146861451025e-10
22500000	0.004999851381057473	7.156358430384174e-50	7.956607014546128e-70	2.0993461571321694e-8	7.986650105754684e-16	2.543230664244512e-7	-8.217388890692709e-23	6.566443203445769e-24	3.38941599276171e-11	7.088584268066328e-11	8.231146861451025e-10
22600000	0.004999851381057473	7.156358430384174e-50	7.956607014546128e-70	2.0993461571321694e-8	7.986650105754684e-16	2.543230664244512e-7	-8.21738880781235e-23	6.566443203445769e-24	3.38941599276171e-11	7.088584268066328e-11	8.231146861451025e-10
22700000	0.004999851381057473	7.156358430384174e-50	7.956607014546128e-70	2.0993461571321694e-8	7.986650105754684e-16	2.543230664244512e-7	-8.217388724931991e-23	6.566443203445769e-24	3.38941599276171e-11	7.088584268066328e-11	8.231146861451025e-10
22800000	0.004999851381057473	7.156358430384174e-50	7.956607014546128e-70	2.0993461571321694e-8	7.986650105754684e-16	2.543230664244512e-7	-8.217388642051632e-23	6.566443203445769e-24	3.38941599276171e-11	7.088584268066328e-11	8.231146861451025e-10
22900000	0.004999851381057473	7.156358430384174e-50	7.956607014546128e-70	2.0993461571321694e-8	7.986650105754684e-16	2.543230664244512e-7	-8.217388559171273e-23	6.566443203445769e-24	3.38941599276171e-11	7.088584268066328e-11	8.231146861451025e-10
23000000	0.004999851381057473	7.156358430384174e-50	7.956607014546128e-70	2.0993461571321694e-8	7.986650105754684e-16	2.543230664244512e-7	-8.217388476290914e-23	6.566443203445769e-24	3.38941599276171e-11	7.088584268066328e-11	8.231146861451025e-10
23100000	0.004999851381057473	7.156358430384174e-50	7.956607014546128e-70	2.0993461571321694e-8	7.986650105754684e-16	2.543230664244512e-7	-8.217388393410555e-23	6.566443203445769e-24	3.38941599276171e-11	7.088584268066328e-11	8.231146861451025e-10
23200000	0.004999851381057473	7.156358430384174e-50	7.956607014546128e-70	2.0993461571321694e-8	7.986650105754684e-16	2.543230664244512e-7	-8.217388310530196e-23	6.566443203445769e-24	3.38941599276171e-11	7.088584268066328e-11	8.231146861451025e-10
23300000	0.004999851381057473	7.156358430384174e-50	7.956607014546128e-70	2.0993461571321694e-8	7.986650105754684e-16	2.543230664244512e-7	-8.217388227649837e-23	6.566443203445769e-24	3.38941599276171e-11	7.088584268066328e-11	8.231146861451025e-10
23400000	0.004999851381057473	7.156358430384174e-50	7.956607014546128e-70	2.0993461571321694e-8	7.986650105754684e-16	2.543230664244512e-7	-8.217388144769478e-23	6.566443203445769e-24	3.38941599276171e-11	7.088584268066328e-11	8.231146861451025e-10
23500000	0.004999851381057473	7.156358430384174e-50	7.956607014546128e-70	2.0993461571321694e-8	7.986650105754684e-16	2.543230664244512e-7	-8.217388061889118e-23	6.566443203445769e-24	3.38941599276171e-11	7.088584268066328e-11	8.231146861451025e-10
23600000	0.004999851381057473	7.156358430384174e-50	7.956607014546128e-70	2.0993461571321694e-8	7.986650105754684e-16	2.543230664244512e-7	-8.217387979008759e-23	6.566443203445769e-24	3.38941599276171e-11	7.088584268066328e-11	8.231146861451025e-10
23700000	0.004999851381057473	7.156358430384174e-50	7.956607014546128e-70	2.0993461571321694e-8	7.986650105754684e-16	2.543230664244512e-7	-8.2173878961284e-23	6.566443203445769e-24	3.38941599276171e-11	7.088584268066328e-11	8.231146861451025e-10
23800000	0.004999851381057473	7.156358430384174e-50	7.956607014546128e-70	2.0993461571321694e-8	7.986650105754684e-16	2.543230664244512e-7	-8.217387813248041e-23	6.566443203445769e-24	3.38941599276171e-11	7.088584268066328e-11	8.231146861451025e-10
23900000	0.004999851381057473	7.156358430384174e-50	7.956607014546128e-70	2.0993461571321694e-8	7.986650105754684e-16	2.543230664244512e-7	-8.217387730367682e-23	6.566443203445769e-24	3.38941599276171e-11	7.088584268066328e-11	8.231146861451025e-10
24000000	0.004999851381057473	7.156358430384174e-50	7.956607014546128e-70	2.0993461571321694e-8	7.986650105754684e-16	2.543230664244512e-7	-8.217387647487324e-23	6.566443203445769e-24	3.38941599276171e-11	7.088584268066328e-11	8.231146861451025e-10
24100000	0.004999851381057473	7.156358430384174e-50	7.956607014546128e-70	2.0993461571321694e-8	7.986650105754684e-16	2.543230664244512e-7	-8.217387564606964e-23	6.566443203445769e-24	3.38941599276171e-11	7.088584268066328e-11	8.231146861451025e-10
24200000	0.004999851381057473	7.156358430384174e-50	7.956607014546128e-70	2.0993461571321694e-8	7.986650105754684e-16	2.543230664244512e-7	-8.217387481726605e-23	6.566443203445769e-24	3.38941599276171e-11	7.088584268066328e-11	8.231146861451025e-10
24300000	0.004999851381057473	7.156358430384174e-50	7.956607014546128e-70	2.0993461571321694e-8	7.986650105754684e-16	2.543230664244512e-7	-8.217387398846246e-23	6.566443203445769e-24	3.38941599276171e-11	7.088584268066328e-11	8.231146861451025e-10
24400000	0.004999851381057473	7.156358430384174e-50	7.956607014546128e-70	2.0993461571321694e-8	7.986650105754684e-16	2.543230664244512e-7	-8.217387315965887e-23	6.566443203445769e-24	3.38941599276171e-11	7.088584268066328e-11	8.231146861451025e-10
24500000	0.004999851381057473	7.156358430384174e-50	7.956607014546128e-70	2.0993461571321694e-8	7.986650105754684e-16	2.543230664244512e-7	-8.217387233085528e-23	6.566443203445769e-24	3.38941599276171e-11	7.088584268066328e-11	8.231146861451025e-10
24600000	0.004999851381057473	7.156358430384174e-50	7.956607014546128e-70	2.0993461571321694e-8	7.986650105754684e-16	2.543230664244512e-7	-8.217387150205168e-23	6.566443203445769e-24	3.38941599276171e-11	7.088584268066328e-11	8.231146861451025e-10
24700000	0.004999851381057473	7.156358430384174e-50	7.956607014546128e-70	2.0993461571321694e-8	7.986650105754684e-16	2.543230664244512e-7	-8.217387067324809e-23	6.566443203445769e-24	3.38941599276171e-11	7.088584268066328e-11	8.231146861451025e-10
24800000	0.004999851381057473	7.156358430384174e-50	7.956607014546128e-70	2.0993461571321694e-8	7.986650105754684e-16	2.543230664244512e-7	-8.21738698444445e-23	6.566443203445769e-24	3.38941599276171e-11	7.088584268066328e-11	8.231146861451025e-10
24900000	0.004999851381057473	7.156358430384174e-50	7.956607014546128e-70	2.0993461571321694e-8	7.986650105754684e-16	2.543230664244512e-7	-8.217386901564091e-23	6.566443203445769e-24	3.38941599276171e-11	7.088584268066328e-11	8.231146861451025e-10
25000000	0.004999851381057473	7.156358430384174e-50	7.956607014546128e-70	2.0993461571321694e-8	7.986650105754684e-16	2.543230664244512e-7	-8.217386818683733e-23	6.566443203445769e-24	3.38941599276171e-11	7.088584268066328e-11	8.231146861451025e-10
25100000	0.004999851381057473	7.156358430384174e-50	7.956607014546128e-70	2.0993461571321694e-8	7.986650105754684e-16	2.543230664244512e-7	-8.217386735803374e-23	6.566443203445769e-24	3.38941599276171e-11	7.088584268066328e-11	8.231146861451025e-10
25200000	0.004999851381057473	7.156358430384174e-50	7.956607014546128e-70	2.0993461571321694e-8	7.986650105754684e-16	2.543230664244512e-7	-8.217386652923014e-23	6.566443203445768e-24	3.38941599276171e-11	7.088584268066328e-11	8.231146861451025e-10
25300000	0.004999851381057473	7.156358430384174e-50	7.956607014546128e-70	2.0993461571321694e-8	7.986650105754684e-16	2.543230664244512e-7	-8.217386570042655e-23	6.566443203445768e-24	3.38941599276171e-11	7.088584268066328e-11	8.231146861451025e-10
25400000	0.004999851381057473	7.156358430384174e-50	7.956607014546128e-70	2.0993461571321694e-8	7.986650105754684e-16	2.543230664244512e-7	-8.217386487162296e-23	6.566443203445768e-24	3.38941599276171e-11	7.088584268066328e-11	8.231146861451025e-10
25500000	0.004999851381057473	7.156358430384174e-50	7.956607014546128e-70	2.0993461571321694e-8	7.986650105754684e-16	2.543230664244512e-7	-8.217386404281937e-23	6.566443203445768e-24	3.38941599276171e-11	7.088584268066328e-11	8.231146861451025e-10
25600000	0.004999851381057473	7.156358430384174e-50	7.956607014546127e-70	2.0993461571321694e-8	7.986650105754684e-16	2.543230664244512e-7	-8.217386321401578e-23	6.566443203445768e-24	3.38941599276171e-11	7.088584268066329e-11	8.231146861451025e-10
25700000	0.004999851381057473	7.156358430384174e-50	7.956607014546127e-70	2.0993461571321694e-8	7.986650105754684e-16	2.543230664244512e-7	-8.217386238521218e-23	6.566443203445768e-24	3.38941599276171e-11	7.088584268066329e-11	8.231146861451025e-10
25800000	0.004999851381057473	7.156358430384174e-50	7.956607014546127e-70	2.0993461571321694e-8	7.986650105754684e-16	2.543230664244512e-7	-8.217386155640859e-23	6.566443203445768e-24	3.38941599276171e-11	7.088584268066329e-11	8.231146861451025e-10
25900000	0.004999851381057473	7.156358430384174e-50	7.956607014546127e-70	2.0993461571321694e-8	7.986650105754684e-16	2.543230664244512e-7	-8.2173860727605e-23	6.566443203445768e-24	3.38941599276171e-11	7.088584268066329e-11	8.231146861451025e-10
26000000	0.004999851381057473	7.156358430384174e-50	7.956607014546127e-70	2.0993461571321697e-8	7.986650105754684e-16	2.543230664244512e-7	-8.217385989880142e-23	6.566443203445768e-24	3.38941599276171e-11	7.088584268066329e-11	8.231146861451025e-10
26100000	0.004999851381057473	7.156358430384174e-50	7.956607014546127e-70	2.0993461571321697e-8	7.986650105754684e-16	2.543230664244512e-7	-8.217385906999783e-23	6.566443203445768e-24	3.38941599276171e-11	7.088584268066329e-11	8.231146861451025e-10
26200000	0.004999851381057473	7.156358430384174e-50	7.956607014546127e-70	2.0993461571321697e-8	7.986650105754684e-16	2.543230664244512e-7	-8.217385824119424e-23	6.566443203445768e-24	3.38941599276171e-11	7.088584268066329e-11	8.231146861451025e-10
26300000	0.004999851381057473	7.156358430384174e-50	7.956607014546127e-70	2.0993461571321697e-8	7.986650105754684e-16	2.543230664244512e-7	-8.217385741239064e-23	6.566443203445768e-24	3.38941599276171e-11	7.088584268066329e-11	8.231146861451025e-10
26400000	0.004999851381057473	7.156358430384174e-50	7.956607014546127e-70	2.0993461571321697e-8	7.986650105754684e-16	2.543230664244512e-7	-8.217385658358705e-23	6.566443203445768e-24	3.38941599276171e-11	7.088584268066329e-11	8.231146861451025e-10
26500000	0.004999851381057473	7.156358430384174e-50	7.956607014546127e-70	2.0993461571321697e-8	7.986650105754684e-16	2.543230664244512e-7	-8.217385575478346e-23	6.566443203445768e-24	3.38941599276171e-11	7.088584268066329e-11	8.231146861451025e-10
26600000	0.004999851381057473	7.156358430384174e-50	7.956607014546127e-70	2.0993461571321697e-8	7.986650105754684e-16	2.543230664244512e-7	-8.217385492597987e-23	6.566443203445768e-24	3.38941599276171e-11	7.088584268066329e-11	8.231146861451025e-10
26700000	0.004999851381057473	7.156358430384174e-50	7.956607014546127e-70	2.0993461571321697e-8	7.986650105754684e-16	2.543230664244512e-7	-8.217385409717628e-23	6.566443203445768e-24	3.38941599276171e-11	7.088584268066329e-11	8.231146861451025e-10
26800000	0.004999851381057473	7.156358430384174e-50	7.956607014546127e-70	2.0993461571321697e-8	7.986650105754684e-16	2.543230664244512e-7	-8.217385326837268e-23	6.566443203445768e-24	3.38941599276171e-11	7.088584268066329e-11	8.231146861451025e-10
26900000	0.004999851381057473	7.156358430384174e-50	7.956607014546127e-70	2.0993461571321697e-8	7.986650105754684e-16	2.543230664244512e-7	-8.217385243956909e-23	6.566443203445768e-24	3.38941599276171e-11	7.088584268066329e-11	8.231146861451025e-10
27000000	0.004999851381057473	7.156358430384174e-50	7.956607014546127e-70	2.0993461571321697e-8	7.986650105754684e-16	2.543230664244512e-7	-8.217385161076551e-23	6.566443203445768e-24	3.38941599276171e-11	7.088584268066329e-11	8.231146861451025e-10
27100000	0.004999851381057473	7.156358430384174e-50	7.956607014546127e-70	2.0993461571321697e-8	7.986650105754684e-16	2.543230664244512e-7	-8.217385078196192e-23	6.5664432034457676e-24	3.38941599276171e-11	7.088584268066329e-11	8.231146861451025e-10
27200000	0.004999851381057473	7.156358430384174e-50	7.956607014546127e-70	2.0993461571321697e-8	7.986650105754684e-16	2.543230664244512e-7	-8.217384995315833e-23	6.5664432034457676e-24	3.38941599276171e-11	7.088584268066329e-11	8.231146861451025e-10
27300000	0.004999851381057473	7.156358430384174e-50	7.956607014546127e-70	2.0993461571321697e-8	7.986650105754684e-16	2.543230664244512e-7	-8.217384912435474e-23	6.5664432034457676e-24	3.38941599276171e-11	7.088584268066329e-11	8.231146861451025e-10
27400000	0.004999851381057473	7.156358430384174e-50	7.956607014546127e-70	2.0993461571321697e-8	7.986650105754684e-16	2.543230664244512e-7	-8.217384829555114e-23	6.5664432034457676e-24	3.38941599276171e-11	7.088584268066329e-11	8.231146861451025e-10
27500000	0.004999851381057473	7.156358430384174e-50	7.956607014546127e-70	2.0993461571321697e-8	7.986650105754684e-16	2.543230664244512e-7	-8.217384746674755e-23	6.5664432034457676e-24	3.38941599276171e-11	7.088584268066329e-11	8.231146861451025e-10
27600000	0.004999851381057473	7.156358430384174e-50	7.956607014546127e-70	2.0993461571321697e-8	7.986650105754684e-16	2.543230664244512e-7	-8.217384663794396e-23	6.5664432034457676e-24	3.38941599276171e-11	7.088584268066329e-11	8.231146861451025e-10
27700000	0.004999851381057473	7.156358430384174e-50	7.956607014546127e-70	2.0993461571321697e-8	7.986650105754684e-16	2.543230664244512e-7	-8.217384580914037e-23	6.5664432034457676e-24	3.38941599276171e-11	7.088584268066329e-11	8.231146861451025e-10
27800000	0.004999851381057473	7.156358430384174e-50	7.956607014546127e-70	2.0993461571321697e-8	7.986650105754684e-16	2.543230664244512e-7	-8.217384498033678e-23	6.5664432034457676e-24	3.38941599276171e-11	7.088584268066329e-11	8.231146861451025e-10
27900000	0.004999851381057473	7.156358430384174e-50	7.956607014546127e-70	2.0993461571321697e-8	7.986650105754684e-16	2.543230664244512e-7	-8.217384415153318e-23	6.5664432034457676e-24	3.38941599276171e-11	7.088584268066329e-11	8.231146861451025e-10
28000000	0.004999851381057473	7.156358430384174e-50	7.956607014546127e-70	2.0993461571321697e-8	7.986650105754684e-16	2.543230664244512e-7	-8.21738433227296e-23	6.5664432034457676e-24	3.38941599276171e-11	7.088584268066329e-11	8.231146861451025e-10
28100000	0.004999851381057473	7.156358430384174e-50	7.956607014546127e-70	2.0993461571321697e-8	7.986650105754684e-16	2.543230664244512e-7	-8.217384249392601e-23	6.5664432034457676e-24	3.38941599276171e-11	7.088584268066329e-11	8.231146861451025e-10
28200000	0.004999851381057473	7.156358430384174e-50	7.956607014546127e-70	2.0993461571321697e-8	7.986650105754684e-16	2.543230664244512e-7	-8.217384166512242e-23	6.5664432034457676e-24	3.38941599276171e-11	7.088584268066329e-11	8.231146861451025e-10
28300000	0.004999851381057473	7.156358430384174e-50	7.956607014546127e-70	2.0993461571321697e-8	7.986650105754684e-16	2.543230664244512e-7	-8.217384083631883e-23	6.5664432034457676e-24	3.38941599276171e-11	7.088584268066329e-11	8.231146861451025e-10
28400000	0.004999851381057473	7.156358430384174e-50	7.956607014546127e-70	2.0993461571321697e-8	7.986650105754684e-16	2.543230664244512e-7	-8.217384000751524e-23	6.5664432034457676e-24	3.38941599276171e-11	7.088584268066329e-11	8.231146861451025e-10
28500000	0.004999851381057473	7.156358430384174e-50	7.956607014546127e-70	2.0993461571321697e-8	7.986650105754684e-16	2.543230664244512e-7	-8.217383917871164e-23	6.5664432034457676e-24	3.38941599276171e-11	7.088584268066329e-11	8.231146861451025e-10
28600000	0.004999851381057473	7.156358430384174e-50	7.956607014546127e-70	2.0993461571321697e-8	7.986650105754684e-16	2.543230664244512e-7	-8.217383834990805e-23	6.5664432034457676e-24	3.38941599276171e-11	7.088584268066329e-11	8.231146861451025e-10
28700000	0.004999851381057473	7.156358430384174e-50	7.956607014546127e-70	2.0993461571321697e-8	7.986650105754684e-16	2.543230664244512e-7	-8.217383752110446e-23	6.5664432034457676e-24	3.38941599276171e-11	7.088584268066329e-11	8.231146861451025e-10
28800000	0.004999851381057473	7.156358430384174e-50	7.956607014546127e-70	2.0993461571321697e-8	7.986650105754684e-16	2.543230664244512e-7	-8.217383669230087e-23	6.5664432034457676e-24	3.38941599276171e-11	7.088584268066329e-11	8.231146861451025e-10
28900000	0.004999851381057473	7.156358430384174e-50	7.956607014546127e-70	2.0993461571321697e-8	7.986650105754684e-16	2.543230664244512e-7	-8.217383586349728e-23	6.5664432034457676e-24	3.38941599276171e-11	7.088584268066329e-11	8.231146861451025e-10
29000000	0.004999851381057473	7.156358430384174e-50	7.956607014546127e-70	2.0993461571321697e-8	7.986650105754684e-16	2.543230664244512e-7	-8.21738350346937e-23	6.5664432034457676e-24	3.38941599276171e-11	7.088584268066329e-11	8.231146861451025e-10
29100000	0.004999851381057473	7.156358430384174e-50	7.956607014546127e-70	2.0993461571321697e-8	7.986650105754684e-16	2.543230664244512e-7	-8.21738342058901e-23	6.5664432034457676e-24	3.38941599276171e-11	7.088584268066329e-11	8.231146861451025e-10
29200000	0.004999851381057473	7.156358430384174e-50	7.956607014546127e-70	2.0993461571321697e-8	7.986650105754684e-16	2.543230664244512e-7	-8.217383337708651e-23	6.5664432034457676e-24	3.38941599276171e-11	7.088584268066329e-11	8.231146861451025e-10
29300000	0.004999851381057473	7.156358430384174e-50	7.956607014546127e-70	2.0993461571321697e-8	7.986650105754684e-16	2.543230664244512e-7	-8.217383254828292e-23	6.5664432034457676e-24	3.38941599276171e-11	7.088584268066329e-11	8.231146861451025e-10
29400000	0.004999851381057473	7.156358430384174e-50	7.956607014546127e-70	2.0993461571321697e-8	7.986650105754684e-16	2.543230664244512e-7	-8.217383171947933e-23	6.5664432034457676e-24	3.38941599276171e-11	7.088584268066329e-11	8.231146861451025e-10
29500000	0.004999851381057473	7.156358430384174e-50	7.956607014546127e-70	2.0993461571321697e-8	7.986650105754684e-16	2.543230664244512e-7	-8.217383089067573e-23	6.5664432034457676e-24	3.38941599276171e-11	7.088584268066329e-11	8.231146861451025e-10
29600000	0.004999851381057473	7.156358430384174e-50	7.956607014546127e-70	2.0993461571321697e-8	7.986650105754684e-16	2.543230664244512e-7	-8.217383006187214e-23	6.5664432034457676e-24	3.38941599276171e-11	7.088584268066329e-11	8.231146861451025e-10
29700000	0.004999851381057473	7.156358430384174e-50	7.956607014546127e-70	2.0993461571321697e-8	7.986650105754684e-16	2.543230664244512e-7	-8.217382923306855e-23	6.5664432034457676e-24	3.38941599276171e-11	7.088584268066329e-11	8.231146861451025e-10
29800000	0.004999851381057473	7.156358430384174e-50	7.956607014546127e-70	2.0993461571321697e-8	7.986650105754684e-16	2.543230664244512e-7	-8.217382840426496e-23	6.5664432034457676e-24	3.38941599276171e-11	7.088584268066329e-11	8.231146861451025e-10
29900000	0.004999851381057473	7.156358430384174e-50	7.956607014546127e-70	2.0993461571321697e-8	7.986650105754684e-16	2.543230664244512e-7	-8.217382757546137e-23	6.5664432034457676e-24	3.38941599276171e-11	7.088584268066329e-11	8.231146861451025e-10
30000000	0.004999851381057473	7.156358430384174e-50	7.956607014546127e-70	2.0993461571321697e-8	7.986650105754684e-16	2.543230664244512e-7	-8.217382674665779e-23	6.5664432034457676e-24	3.38941599276171e-11	7.088584268066329e-11	8.231146861451025e-10
30100000	0.004999851381057473	7.156358430384174e-50	7.956607014546127e-70	2.0993461571321697e-8	7.986650105754684e-16	2.543230664244512e-7	-8.21738259178542e-23	6.5664432034457676e-24	3.38941599276171e-11	7.088584268066329e-11	8.231146861451025e-10
30200000	0.004999851381057473	7.156358430384174e-50	7.956607014546127e-70	2.0993461571321697e-8	7.986650105754684e-16	2.543230664244512e-7	-8.21738250890506e-23	6.5664432034457676e-24	3.38941599276171e-11	7.088584268066329e-11	8.231146861451025e-10
30300000	0.004999851381057473	7.156358430384174e-50	7.956607014546127e-70	2.0993461571321697e-8	7.986650105754684e-16	2.543230664244512e-7	-8.217382426024701e-23	6.5664432034457676e-24	3.38941599276171e-11	7.088584268066329e-11	8.231146861451025e-10
30400000	0.004999851381057473	7.156358430384174e-50	7.956607014546127e-70	2.0993461571321697e-8	7.986650105754684e-16	2.543230664244512e-7	-8.217382343144342e-23	6.5664432034457676e-24	3.38941599276171e-11	7.088584268066329e-11	8.231146861451025e-10
30500000	0.004999851381057473	7.156358430384174e-50	7.956607014546127e-70	2.0993461571321697e-8	7.986650105754684e-16	2.543230664244512e-7	-8.217382260263983e-23	6.5664432034457676e-24	3.38941599276171e-11	7.088584268066329e-11	8.231146861451025e-10
30600000	0.004999851381057473	7.156358430384174e-50	7.956607014546127e-70	2.0993461571321697e-8	7.986650105754684e-16	2.543230664244512e-7	-8.217382177383623e-23	6.5664432034457676e-24	3.38941599276171e-11	7.088584268066329e-11	8.231146861451025e-10
30700000	0.004999851381057473	7.156358430384174e-50	7.956607014546127e-70	2.0993461571321697e-8	7.986650105754684e-16	2.543230664244512e-7	-8.217382094503264e-23	6.5664432034457676e-24	3.38941599276171e-11	7.088584268066329e-11	8.231146861451025e-10
30800000	0.004999851381057473	7.156358430384174e-50	7.956607014546127e-70	2.0993461571321697e-8	7.986650105754684e-16	2.543230664244512e-7	-8.217382011622905e-23	6.5664432034457676e-24	3.38941599276171e-11	7.088584268066329e-11	8.231146861451025e-10
30900000	0.004999851381057473	7.156358430384174e-50	7.956607014546127e-70	2.0993461571321697e-8	7.986650105754684e-16	2.543230664244512e-7	-8.217381928742546e-23	6.5664432034457676e-24	3.38941599276171e-11	7.088584268066329e-11	8.231146861451025e-10
31000000	0.004999851381057473	7.156358430384174e-50	7.956607014546127e-70	2.0993461571321697e-8	7.986650105754684e-16	2.543230664244512e-7	-8.217381845862188e-23	6.5664432034457676e-24	3.38941599276171e-11	7.088584268066329e-11	8.231146861451025e-10
31100000	0.004999851381057473	7.156358430384174e-50	7.956607014546127e-70	2.0993461571321697e-8	7.986650105754684e-16	2.543230664244512e-7	-8.217381762981829e-23	6.5664432034457676e-24	3.38941599276171e-11	7.088584268066329e-11	8.231146861451025e-10
31200000	0.004999851381057473	7.156358430384174e-50	7.956607014546127e-70	2.0993461571321697e-8	7.986650105754684e-16	2.543230664244512e-7	-8.21738168010147e-23	6.5664432034457676e-24	3.38941599276171e-11	7.088584268066329e-11	8.231146861451025e-10
31300000	0.004999851381057473	7.156358430384174e-50	7.956607014546127e-70	2.0993461571321697e-8	7.986650105754684e-16	2.543230664244512e-7	-8.21738159722111e-23	6.5664432034457676e-24	3.38941599276171e-11	7.088584268066329e-11	8.231146861451025e-10
31400000	0.004999851381057473	7.156358430384174e-50	7.956607014546127e-70	2.0993461571321697e-8	7.986650105754684e-16	2.543230664244512e-7	-8.217381514340751e-23	6.5664432034457676e-24	3.38941599276171e-11	7.088584268066329e-11	8.231146861451025e-10
31500000	0.004999851381057473	7.156358430384174e-50	7.956607014546127e-70	2.0993461571321697e-8	7.986650105754684e-16	2.543230664244512e-7	-8.217381431460392e-23	6.5664432034457676e-24	3.38941599276171e-11	7.088584268066329e-11	8.231146861451025e-10
31600000	0.004999851381057473	7.156358430384174e-50	7.956607014546127e-70	2.0993461571321697e-8	7.986650105754684e-16	2.543230664244512e-7	-8.217381348580033e-23	6.5664432034457676e-24	3.38941599276171e-11	7.088584268066329e-11	8.231146861451025e-10
31700000	0.004999851381057473	7.156358430384174e-50	7.956607014546127e-70	2.0993461571321697e-8	7.986650105754684e-16	2.543230664244512e-7	-8.217381265699673e-23	6.5664432034457676e-24	3.38941599276171e-11	7.088584268066329e-11	8.231146861451025e-10
31800000	0.004999851381057473	7.156358430384174e-50	7.956607014546127e-70	2.0993461571321697e-8	7.986650105754684e-16	2.543230664244512e-7	-8.217381182819314e-23	6.5664432034457676e-24	3.38941599276171e-11	7.088584268066329e-11	8.231146861451025e-10
31900000	0.004999851381057473	7.156358430384174e-50	7.956607014546127e-70	2.0993461571321697e-8	7.986650105754684e-16	2.543230664244512e-7	-8.217381099938955e-23	6.5664432034457676e-24	3.38941599276171e-11	7.088584268066329e-11	8.231146861451025e-10
32000000	0.004999851381057473	7.156358430384174e-50	7.956607014546127e-70	2.0993461571321697e-8	7.986650105754684e-16	2.543230664244512e-7	-8.217381017058597e-23	6.5664432034457676e-24	3.38941599276171e-11	7.088584268066329e-11	8.231146861451025e-10
32100000	0.004999851381057473	7.156358430384174e-50	7.956607014546127e-70	2.0993461571321697e-8	7.986650105754684e-16	2.543230664244512e-7	-8.217380934178238e-23	6.5664432034457676e-24	3.38941599276171e-11	7.088584268066329e-11	8.231146861451025e-10
32200000	0.004999851381057473	7.156358430384174e-50	7.956607014546127e-70	2.0993461571321697e-8	7.986650105754684e-16	2.543230664244512e-7	-8.217380851297879e-23	6.5664432034457676e-24	3.38941599276171e-11	7.088584268066329e-11	8.231146861451025e-10
32300000	0.004999851381057473	7.156358430384174e-50	7.956607014546127e-70	2.0993461571321697e-8	7.986650105754684e-16	2.543230664244512e-7	-8.217380768417519e-23	6.5664432034457676e-24	3.38941599276171e-11	7.088584268066329e-11	8.231146861451025e-10
32400000	0.004999851381057473	7.156358430384174e-50	7.956607014546127e-70	2.0993461571321697e-8	7.986650105754684e-16	2.543230664244512e-7	-8.21738068553716e-23	6.5664432034457676e-24	3.38941599276171e-11	7.088584268066329e-11	8.231146861451025e-10
32500000	0.004999851381057473	7.156358430384174e-50	7.956607014546127e-70	2.0993461571321697e-8	7.986650105754684e-16	2.543230664244512e-7	-8.217380602656801e-23	6.5664432034457676e-24	3.38941599276171e-11	7.088584268066329e-11	8.231146861451025e-10
32600000	0.004999851381057473	7.156358430384174e-50	7.956607014546127e-70	2.0993461571321697e-8	7.986650105754684e-16	2.543230664244512e-7	-8.217380519776442e-23	6.5664432034457676e-24	3.38941599276171e-11	7.088584268066329e-11	8.231146861451025e-10
32700000	0.004999851381057473	7.156358430384174e-50	7.956607014546127e-70	2.0993461571321697e-8	7.986650105754684e-16	2.543230664244512e-7	-8.217380436896083e-23	6.5664432034457676e-24	3.38941599276171e-11	7.088584268066329e-11	8.231146861451025e-10
32800000	0.004999851381057473	7.156358430384174e-50	7.956607014546127e-70	2.0993461571321697e-8	7.986650105754684e-16	2.543230664244512e-7	-8.217380354015723e-23	6.5664432034457676e-24	3.38941599276171e-11	7.088584268066329e-11	8.231146861451025e-10
32900000	0.004999851381057473	7.156358430384174e-50	7.956607014546127e-70	2.0993461571321697e-8	7.986650105754684e-16	2.543230664244512e-7	-8.217380271135364e-23	6.5664432034457676e-24	3.38941599276171e-11	7.088584268066329e-11	8.231146861451025e-10
33000000	0.004999851381057473	7.156358430384174e-50	7.956607014546127e-70	2.0993461571321697e-8	7.986650105754684e-16	2.543230664244512e-7	-8.217380188255006e-23	6.5664432034457676e-24	3.38941599276171e-11	7.088584268066329e-11	8.231146861451025e-10
33100000	0.004999851381057473	7.156358430384174e-50	7.956607014546127e-70	2.0993461571321697e-8	7.986650105754684e-16	2.543230664244512e-7	-8.217380105374647e-23	6.5664432034457676e-24	3.38941599276171e-11	7.088584268066329e-11	8.231146861451025e-10
33200000	0.004999851381057473	7.156358430384174e-50	7.956607014546127e-70	2.0993461571321697e-8	7.986650105754684e-16	2.543230664244512e-7	-8.217380022494288e-23	6.5664432034457676e-24	3.38941599276171e-11	7.088584268066329e-11	8.231146861451025e-10
33300000	0.004999851381057473	7.156358430384174e-50	7.956607014546127e-70	2.0993461571321697e-8	7.986650105754684e-16	2.543230664244512e-7	-8.217379939613929e-23	6.5664432034457676e-24	3.38941599276171e-11	7.088584268066329e-11	8.231146861451025e-10
33400000	0.004999851381057473	7.156358430384174e-50	7.956607014546127e-70	2.0993461571321697e-8	7.986650105754684e-16	2.543230664244512e-7	-8.217379856733569e-23	6.5664432034457676e-24	3.38941599276171e-11	7.088584268066329e-11	8.231146861451025e-10
33500000	0.004999851381057473	7.156358430384174e-50	7.956607014546127e-70	2.0993461571321697e-8	7.986650105754684e-16	2.543230664244512e-7	-8.21737977385321e-23	6.5664432034457676e-24	3.38941599276171e-11	7.088584268066329e-11	8.231146861451025e-10
33600000	0.004999851381057473	7.156358430384174e-50	7.956607014546127e-70	2.0993461571321697e-8	7.986650105754684e-16	2.543230664244512e-7	-8.217379690972851e-23	6.5664432034457676e-24	3.38941599276171e-11	7.088584268066329e-11	8.231146861451025e-10
33700000	0.004999851381057473	7.156358430384174e-50	7.956607014546127e-70	2.0993461571321697e-8	7.986650105754684e-16	2.543230664244512e-7	-8.217379608092492e-23	6.5664432034457676e-24	3.38941599276171e-11	7.088584268066329e-11	8.231146861451025e-10
33800000	0.004999851381057473	7.156358430384174e-50	7.956607014546127e-70	2.0993461571321697e-8	7.986650105754684e-16	2.543230664244512e-7	-8.217379525212133e-23	6.5664432034457676e-24	3.38941599276171e-11	7.088584268066329e-11	8.231146861451025e-10
33900000	0.004999851381057473	7.156358430384174e-50	7.956607014546127e-70	2.0993461571321697e-8	7.986650105754684e-16	2.543230664244512e-7	-8.217379442331773e-23	6.5664432034457676e-24	3.38941599276171e-11	7.088584268066329e-11	8.231146861451025e-10
34000000	0.004999851381057473	7.156358430384174e-50	7.956607014546127e-70	2.0993461571321697e-8	7.986650105754684e-16	2.543230664244512e-7	-8.217379359451415e-23	6.5664432034457676e-24	3.38941599276171e-11	7.088584268066329e-11	8.231146861451025e-10
34100000	0.004999851381057473	7.156358430384174e-50	7.956607014546127e-70	2.0993461571321697e-8	7.986650105754684e-16	2.543230664244512e-7	-8.217379276571056e-23	6.5664432034457676e-24	3.38941599276171e-11	7.088584268066329e-11	8.231146861451025e-10
34200000	0.004999851381057473	7.156358430384174e-50	7.956607014546127e-70	2.0993461571321697e-8	7.986650105754684e-16	2.543230664244512e-7	-8.217379193690697e-23	6.5664432034457676e-24	3.38941599276171e-11	7.088584268066329e-11	8.231146861451025e-10
34300000	0.004999851381057473	7.156358430384174e-50	7.956607014546127e-70	2.0993461571321697e-8	7.986650105754684e-16	2.543230664244512e-7	-8.217379110810338e-23	6.5664432034457676e-24	3.38941599276171e-11	7.088584268066329e-11	8.231146861451025e-10
34400000	0.004999851381057473	7.156358430384174e-50	7.956607014546127e-70	2.0993461571321697e-8	7.986650105754684e-16	2.543230664244512e-7	-8.217379027929979e-23	6.5664432034457676e-24	3.38941599276171e-11	7.088584268066329e-11	8.231146861451025e-10
34500000	0.004999851381057473	7.156358430384174e-50	7.956607014546127e-70	2.0993461571321697e-8	7.986650105754684e-16	2.543230664244512e-7	-8.217378945049619e-23	6.5664432034457676e-24	3.38941599276171e-11	7.088584268066329e-11	8.231146861451025e-10
34600000	0.004999851381057473	7.156358430384174e-50	7.956607014546127e-70	2.0993461571321697e-8	7.986650105754684e-16	2.543230664244512e-7	-8.21737886216926e-23	6.5664432034457676e-24	3.38941599276171e-11	7.088584268066329e-11	8.231146861451025e-10
34700000	0.004999851381057473	7.156358430384174e-50	7.956607014546127e-70	2.0993461571321697e-8	7.986650105754684e-16	2.543230664244512e-7	-8.217378779288901e-23	6.5664432034457676e-24	3.38941599276171e-11	7.088584268066329e-11	8.231146861451025e-10
34800000	0.004999851381057473	7.156358430384174e-50	7.956607014546127e-70	2.0993461571321697e-8	7.986650105754684e-16	2.543230664244512e-7	-8.217378696408542e-23	6.566443203445768e-24	3.38941599276171e-11	7.088584268066329e-11	8.231146861451025e-10
34900000	0.004999851381057473	7.156358430384174e-50	7.956607014546127e-70	2.0993461571321697e-8	7.986650105754684e-16	2.543230664244512e-7	-8.217378613528183e-23	6.566443203445768e-24	3.38941599276171e-11	7.088584268066329e-11	8.231146861451025e-10
35000000	0.004999851381057473	7.156358430384174e-50	7.956607014546127e-70	2.0993461571321697e-8	7.986650105754684e-16	2.543230664244512e-7	-8.217378530647825e-23	6.566443203445768e-24	3.38941599276171e-11	7.088584268066329e-11	8.231146861451025e-10
35100000	0.004999851381057473	7.156358430384174e-50	7.956607014546127e-70	2.0993461571321697e-8	7.986650105754684e-16	2.543230664244512e-7	-8.217378447767465e-23	6.566443203445768e-24	3.38941599276171e-11	7.088584268066329e-11	8.231146861451025e-10
35200000	0.004999851381057473	7.156358430384174e-50	7.956607014546127e-70	2.0993461571321697e-8	7.986650105754684e-16	2.543230664244512e-7	-8.217378364887106e-23	6.566443203445768e-24	3.38941599276171e-11	7.088584268066329e-11	8.231146861451025e-10
35300000	0.004999851381057473	7.156358430384174e-50	7.956607014546127e-70	2.0993461571321697e-8	7.986650105754684e-16	2.543230664244512e-7	-8.217378282006747e-23	6.566443203445768e-24	3.38941599276171e-11	7.088584268066329e-11	8.231146861451025e-10
35400000	0.004999851381057473	7.156358430384174e-50	7.956607014546127e-70	2.0993461571321697e-8	7.986650105754684e-16	2.543230664244512e-7	-8.217378199126388e-23	6.566443203445768e-24	3.38941599276171e-11	7.088584268066329e-11	8.231146861451025e-10
35500000	0.004999851381057473	7.156358430384174e-50	7.956607014546127e-70	2.0993461571321697e-8	7.986650105754684e-16	2.543230664244512e-7	-8.217378116246029e-23	6.566443203445768e-24	3.38941599276171e-11	7.088584268066329e-11	8.231146861451025e-10
35600000	0.004999851381057473	7.156358430384174e-50	7.956607014546127e-70	2.0993461571321697e-8	7.986650105754684e-16	2.543230664244512e-7	-8.217378033365669e-23	6.566443203445768e-24	3.38941599276171e-11	7.088584268066328e-11	8.231146861451025e-10
35700000	0.004999851381057473	7.156358430384174e-50	7.956607014546128e-70	2.0993461571321697e-8	7.986650105754684e-16	2.543230664244512e-7	-8.21737795048531e-23	6.566443203445768e-24	3.38941599276171e-11	7.088584268066328e-11	8.231146861451025e-10
35800000	0.004999851381057473	7.156358430384174e-50	7.956607014546128e-70	2.0993461571321697e-8	7.986650105754684e-16	2.543230664244512e-7	-8.217377867604951e-23	6.566443203445768e-24	3.38941599276171e-11	7.088584268066328e-11	8.231146861451025e-10
35900000	0.004999851381057473	7.156358430384174e-50	7.956607014546128e-70	2.0993461571321697e-8	7.986650105754684e-16	2.543230664244512e-7	-8.217377784724592e-23	6.566443203445768e-24	3.38941599276171e-11	7.088584268066328e-11	8.231146861451025e-10
36000000	0.004999851381057473	7.156358430384174e-50	7.956607014546128e-70	2.0993461571321697e-8	7.986650105754684e-16	2.543230664244512e-7	-8.217377701844234e-23	6.566443203445768e-24	3.38941599276171e-11	7.088584268066328e-11	8.231146861451025e-10
36100000	0.004999851381057473	7.156358430384174e-50	7.956607014546128e-70	2.0993461571321697e-8	7.986650105754684e-16	2.543230664244512e-7	-8.217377618963874e-23	6.566443203445768e-24	3.38941599276171e-11	7.088584268066328e-11	8.231146861451025e-10
36200000	0.004999851381057473	7.156358430384174e-50	7.956607014546128e-70	2.0993461571321697e-8	7.986650105754684e-16	2.543230664244512e-7	-8.217377536083515e-23	6.566443203445768e-24	3.38941599276171e-11	7.088584268066328e-11	8.231146861451025e-10
36300000	0.004999851381057473	7.156358430384174e-50	7.956607014546128e-70	2.0993461571321697e-8	7.986650105754684e-16	2.543230664244512e-7	-8.217377453203156e-23	6.566443203445768e-24	3.38941599276171e-11	7.088584268066328e-11	8.231146861451025e-10
36400000	0.004999851381057473	7.156358430384174e-50	7.956607014546128e-70	2.0993461571321697e-8	7.986650105754684e-16	2.543230664244512e-7	-8.217377370322797e-23	6.566443203445768e-24	3.38941599276171e-11	7.088584268066328e-11	8.231146861451025e-10
36500000	0.004999851381057473	7.156358430384174e-50	7.956607014546128e-70	2.0993461571321697e-8	7.986650105754684e-16	2.543230664244512e-7	-8.217377287442438e-23	6.566443203445768e-24	3.38941599276171e-11	7.088584268066328e-11	8.231146861451025e-10
36600000	0.004999851381057473	7.156358430384174e-50	7.956607014546128e-70	2.0993461571321697e-8	7.986650105754684e-16	2.543230664244512e-7	-8.217377204562078e-23	6.566443203445768e-24	3.38941599276171e-11	7.088584268066328e-11	8.231146861451025e-10
36700000	0.004999851381057473	7.156358430384174e-50	7.956607014546128e-70	2.0993461571321697e-8	7.986650105754684e-16	2.543230664244512e-7	-8.217377121681719e-23	6.566443203445768e-24	3.38941599276171e-11	7.088584268066328e-11	8.231146861451025e-10
36800000	0.004999851381057473	7.156358430384174e-50	7.956607014546128e-70	2.0993461571321697e-8	7.986650105754684e-16	2.543230664244512e-7	-8.21737703880136e-23	6.566443203445768e-24	3.38941599276171e-11	7.088584268066328e-11	8.231146861451025e-10
36900000	0.004999851381057473	7.156358430384174e-50	7.956607014546128e-70	2.0993461571321697e-8	7.986650105754684e-16	2.543230664244512e-7	-8.217376955921001e-23	6.566443203445768e-24	3.38941599276171e-11	7.088584268066328e-11	8.231146861451025e-10
37000000	0.004999851381057473	7.156358430384174e-50	7.956607014546128e-70	2.0993461571321697e-8	7.986650105754684e-16	2.543230664244512e-7	-8.217376873040643e-23	6.566443203445768e-24	3.38941599276171e-11	7.088584268066328e-11	8.231146861451025e-10
37100000	0.004999851381057473	7.156358430384174e-50	7.956607014546128e-70	2.0993461571321697e-8	7.986650105754684e-16	2.543230664244512e-7	-8.217376790160284e-23	6.566443203445768e-24	3.38941599276171e-11	7.088584268066328e-11	8.231146861451025e-10
37200000	0.004999851381057473	7.156358430384174e-50	7.956607014546128e-70	2.0993461571321697e-8	7.986650105754684e-16	2.543230664244512e-7	-8.217376707279924e-23	6.566443203445768e-24	3.38941599276171e-11	7.088584268066328e-11	8.231146861451025e-10
37300000	0.004999851381057473	7.156358430384174e-50	7.956607014546128e-70	2.0993461571321697e-8	7.986650105754684e-16	2.543230664244512e-7	-8.217376624399565e-23	6.566443203445768e-24	3.38941599276171e-11	7.088584268066328e-11	8.231146861451025e-10
37400000	0.004999851381057473	7.156358430384174e-50	7.956607014546128e-70	2.0993461571321697e-8	7.986650105754684e-16	2.543230664244512e-7	-8.217376541519206e-23	6.566443203445768e-24	3.38941599276171e-11	7.088584268066328e-11	8.231146861451025e-10
37500000	0.004999851381057473	7.156358430384174e-50	7.956607014546128e-70	2.0993461571321697e-8	7.986650105754684e-16	2.543230664244512e-7	-8.217376458638847e-23	6.566443203445768e-24	3.38941599276171e-11	7.088584268066328e-11	8.231146861451025e-10
37600000	0.004999851381057473	7.156358430384174e-50	7.956607014546128e-70	2.0993461571321697e-8	7.986650105754684e-16	2.543230664244512e-7	-8.217376375758488e-23	6.566443203445768e-24	3.38941599276171e-11	7.088584268066328e-11	8.231146861451025e-10
37700000	0.004999851381057473	7.156358430384174e-50	7.956607014546128e-70	2.0993461571321697e-8	7.986650105754684e-16	2.543230664244512e-7	-8.217376292878128e-23	6.566443203445768e-24	3.38941599276171e-11	7.088584268066328e-11	8.231146861451025e-10
37800000	0.004999851381057473	7.156358430384174e-50	7.956607014546128e-70	2.0993461571321697e-8	7.986650105754684e-16	2.543230664244512e-7	-8.217376209997769e-23	6.566443203445768e-24	3.38941599276171e-11	7.088584268066328e-11	8.231146861451025e-10
37900000	0.004999851381057473	7.156358430384174e-50	7.956607014546128e-70	2.0993461571321697e-8	7.986650105754684e-16	2.543230664244512e-7	-8.21737612711741e-23	6.566443203445768e-24	3.38941599276171e-11	7.088584268066328e-11	8.231146861451025e-10
38000000	0.004999851381057473	7.156358430384174e-50	7.956607014546128e-70	2.0993461571321697e-8	7.986650105754684e-16	2.543230664244512e-7	-8.217376044237052e-23	6.566443203445768e-24	3.38941599276171e-11	7.088584268066328e-11	8.231146861451025e-10
38100000	0.004999851381057473	7.156358430384174e-50	7.956607014546128e-70	2.0993461571321697e-8	7.986650105754684e-16	2.543230664244512e-7	-8.217375961356693e-23	6.566443203445768e-24	3.38941599276171e-11	7.088584268066328e-11	8.231146861451025e-10
38200000	0.004999851381057473	7.156358430384174e-50	7.956607014546128e-70	2.0993461571321697e-8	7.986650105754684e-16	2.543230664244512e-7	-8.217375878476334e-23	6.566443203445768e-24	3.38941599276171e-11	7.088584268066328e-11	8.231146861451025e-10
38300000	0.004999851381057473	7.156358430384174e-50	7.956607014546128e-70	2.0993461571321697e-8	7.986650105754684e-16	2.543230664244512e-7	-8.217375795595974e-23	6.566443203445768e-24	3.38941599276171e-11	7.088584268066328e-11	8.231146861451025e-10
38400000	0.004999851381057473	7.156358430384174e-50	7.956607014546128e-70	2.0993461571321697e-8	7.986650105754684e-16	2.543230664244512e-7	-8.217375712715615e-23	6.566443203445768e-24	3.38941599276171e-11	7.088584268066328e-11	8.231146861451025e-10
38500000	0.004999851381057473	7.156358430384174e-50	7.956607014546128e-70	2.0993461571321697e-8	7.986650105754684e-16	2.543230664244512e-7	-8.217375629835256e-23	6.566443203445768e-24	3.38941599276171e-11	7.088584268066328e-11	8.231146861451025e-10
38600000	0.004999851381057473	7.156358430384174e-50	7.956607014546128e-70	2.0993461571321697e-8	7.986650105754684e-16	2.543230664244512e-7	-8.217375546954897e-23	6.566443203445768e-24	3.38941599276171e-11	7.088584268066328e-11	8.231146861451025e-10
38700000	0.004999851381057473	7.156358430384174e-50	7.956607014546128e-70	2.0993461571321697e-8	7.986650105754684e-16	2.543230664244512e-7	-8.217375464074538e-23	6.566443203445768e-24	3.38941599276171e-11	7.088584268066328e-11	8.231146861451025e-10
38800000	0.004999851381057473	7.156358430384174e-50	7.956607014546128e-70	2.0993461571321697e-8	7.986650105754684e-16	2.543230664244512e-7	-8.217375381194178e-23	6.566443203445768e-24	3.38941599276171e-11	7.088584268066328e-11	8.231146861451025e-10
38900000	0.004999851381057473	7.156358430384174e-50	7.956607014546128e-70	2.0993461571321697e-8	7.986650105754684e-16	2.543230664244512e-7	-8.217375298313819e-23	6.566443203445768e-24	3.38941599276171e-11	7.088584268066328e-11	8.231146861451025e-10
39000000	0.004999851381057473	7.156358430384174e-50	7.956607014546128e-70	2.0993461571321697e-8	7.986650105754684e-16	2.543230664244512e-7	-8.217375215433461e-23	6.566443203445768e-24	3.38941599276171e-11	7.088584268066328e-11	8.231146861451025e-10
39100000	0.004999851381057473	7.156358430384174e-50	7.956607014546128e-70	2.0993461571321697e-8	7.986650105754684e-16	2.543230664244512e-7	-8.217375132553102e-23	6.566443203445768e-24	3.38941599276171e-11	7.088584268066328e-11	8.231146861451025e-10
39200000	0.004999851381057473	7.156358430384174e-50	7.956607014546128e-70	2.0993461571321697e-8	7.986650105754684e-16	2.543230664244512e-7	-8.217375049672743e-23	6.566443203445768e-24	3.38941599276171e-11	7.088584268066328e-11	8.231146861451025e-10
39300000	0.004999851381057473	7.156358430384174e-50	7.956607014546128e-70	2.0993461571321697e-8	7.986650105754684e-16	2.543230664244512e-7	-8.217374966792384e-23	6.566443203445768e-24	3.38941599276171e-11	7.088584268066328e-11	8.231146861451025e-10
39400000	0.004999851381057473	7.156358430384174e-50	7.956607014546128e-70	2.0993461571321697e-8	7.986650105754684e-16	2.543230664244512e-7	-8.217374883912024e-23	6.566443203445768e-24	3.38941599276171e-11	7.088584268066328e-11	8.231146861451025e-10
39500000	0.004999851381057473	7.156358430384174e-50	7.956607014546128e-70	2.0993461571321697e-8	7.986650105754684e-16	2.543230664244512e-7	-8.217374801031665e-23	6.566443203445768e-24	3.38941599276171e-11	7.088584268066328e-11	8.231146861451025e-10
39600000	0.004999851381057473	7.156358430384174e-50	7.956607014546128e-70	2.0993461571321697e-8	7.986650105754684e-16	2.543230664244512e-7	-8.217374718151306e-23	6.566443203445768e-24	3.38941599276171e-11	7.088584268066328e-11	8.231146861451025e-10
39700000	0.004999851381057473	7.156358430384174e-50	7.956607014546128e-70	2.0993461571321697e-8	7.986650105754684e-16	2.543230664244512e-7	-8.217374635270947e-23	6.566443203445768e-24	3.38941599276171e-11	7.088584268066328e-11	8.231146861451025e-10
39800000	0.004999851381057473	7.156358430384174e-50	7.956607014546128e-70	2.0993461571321697e-8	7.986650105754684e-16	2.543230664244512e-7	-8.217374552390588e-23	6.566443203445768e-24	3.38941599276171e-11	7.088584268066328e-11	8.231146861451025e-10
39900000	0.004999851381057473	7.156358430384174e-50	7.956607014546128e-70	2.0993461571321697e-8	7.986650105754684e-16	2.543230664244512e-7	-8.217374469510228e-23	6.566443203445768e-24	3.38941599276171e-11	7.088584268066328e-11	8.231146861451025e-10
40000000	0.004999851381057473	7.156358430384174e-50	7.956607014546128e-70	2.0993461571321697e-8	7.986650105754684e-16	2.543230664244512e-7	-8.21737438662987e-23	6.566443203445768e-24	3.38941599276171e-11	7.088584268066328e-11	8.231146861451025e-10
40100000	0.004999851381057473	7.156358430384174e-50	7.956607014546128e-70	2.0993461571321697e-8	7.986650105754684e-16	2.543230664244512e-7	-8.217374303749511e-23	6.566443203445768e-24	3.38941599276171e-11	7.088584268066328e-11	8.231146861451025e-10
40200000	0.004999851381057473	7.156358430384174e-50	7.956607014546128e-70	2.0993461571321697e-8	7.986650105754684e-16	2.543230664244512e-7	-8.217374220869152e-23	6.566443203445768e-24	3.38941599276171e-11	7.088584268066328e-11	8.231146861451025e-10
40300000	0.004999851381057473	7.156358430384174e-50	7.956607014546128e-70	2.0993461571321697e-8	7.986650105754684e-16	2.543230664244512e-7	-8.217374137988793e-23	6.566443203445768e-24	3.38941599276171e-11	7.088584268066328e-11	8.231146861451025e-10
40400000	0.004999851381057473	7.156358430384174e-50	7.956607014546128e-70	2.0993461571321697e-8	7.986650105754684e-16	2.543230664244512e-7	-8.217374055108434e-23	6.566443203445768e-24	3.38941599276171e-11	7.088584268066328e-11	8.231146861451025e-10
40500000	0.004999851381057473	7.156358430384174e-50	7.956607014546128e-70	2.0993461571321697e-8	7.986650105754684e-16	2.543230664244512e-7	-8.217373972228074e-23	6.566443203445768e-24	3.38941599276171e-11	7.088584268066328e-11	8.231146861451025e-10
40600000	0.004999851381057473	7.156358430384174e-50	7.956607014546128e-70	2.0993461571321697e-8	7.986650105754684e-16	2.543230664244512e-7	-8.217373889347715e-23	6.566443203445768e-24	3.38941599276171e-11	7.088584268066328e-11	8.231146861451025e-10
40700000	0.004999851381057473	7.156358430384174e-50	7.956607014546128e-70	2.0993461571321697e-8	7.986650105754684e-16	2.543230664244512e-7	-8.217373806467356e-23	6.566443203445768e-24	3.38941599276171e-11	7.088584268066328e-11	8.231146861451025e-10
40800000	0.004999851381057473	7.156358430384174e-50	7.956607014546128e-70	2.0993461571321697e-8	7.986650105754684e-16	2.543230664244512e-7	-8.217373723586997e-23	6.566443203445768e-24	3.38941599276171e-11	7.088584268066328e-11	8.231146861451025e-10
40900000	0.004999851381057473	7.156358430384174e-50	7.956607014546128e-70	2.0993461571321697e-8	7.986650105754684e-16	2.543230664244512e-7	-8.217373640706638e-23	6.566443203445768e-24	3.38941599276171e-11	7.088584268066328e-11	8.231146861451025e-10
41000000	0.004999851381057473	7.156358430384174e-50	7.956607014546128e-70	2.0993461571321697e-8	7.986650105754684e-16	2.543230664244512e-7	-8.21737355782628e-23	6.566443203445768e-24	3.38941599276171e-11	7.088584268066328e-11	8.231146861451025e-10
41100000	0.004999851381057473	7.156358430384174e-50	7.956607014546128e-70	2.0993461571321697e-8	7.986650105754684e-16	2.543230664244512e-7	-8.21737347494592e-23	6.566443203445768e-24	3.38941599276171e-11	7.088584268066328e-11	8.231146861451025e-10
41200000	0.004999851381057473	7.156358430384174e-50	7.956607014546128e-70	2.0993461571321697e-8	7.986650105754684e-16	2.543230664244512e-7	-8.217373392065561e-23	6.566443203445768e-24	3.38941599276171e-11	7.088584268066328e-11	8.231146861451025e-10
41300000	0.004999851381057473	7.156358430384174e-50	7.956607014546128e-70	2.0993461571321697e-8	7.986650105754684e-16	2.543230664244512e-7	-8.217373309185202e-23	6.566443203445768e-24	3.38941599276171e-11	7.088584268066328e-11	8.231146861451025e-10
41400000	0.004999851381057473	7.156358430384174e-50	7.956607014546128e-70	2.0993461571321697e-8	7.986650105754684e-16	2.543230664244512e-7	-8.217373226304843e-23	6.566443203445768e-24	3.38941599276171e-11	7.088584268066328e-11	8.231146861451025e-10
41500000	0.004999851381057473	7.156358430384174e-50	7.956607014546128e-70	2.0993461571321697e-8	7.986650105754684e-16	2.543230664244512e-7	-8.217373143424484e-23	6.566443203445768e-24	3.38941599276171e-11	7.088584268066328e-11	8.231146861451025e-10
41600000	0.004999851381057473	7.156358430384174e-50	7.956607014546128e-70	2.0993461571321697e-8	7.986650105754684e-16	2.543230664244512e-7	-8.217373060544124e-23	6.566443203445768e-24	3.38941599276171e-11	7.088584268066328e-11	8.231146861451025e-10
41700000	0.004999851381057473	7.156358430384174e-50	7.956607014546128e-70	2.0993461571321697e-8	7.986650105754684e-16	2.543230664244512e-7	-8.217372977663765e-23	6.566443203445768e-24	3.38941599276171e-11	7.088584268066328e-11	8.231146861451025e-10
41800000	0.004999851381057473	7.156358430384174e-50	7.956607014546128e-70	2.0993461571321697e-8	7.986650105754684e-16	2.543230664244512e-7	-8.217372894783406e-23	6.566443203445768e-24	3.38941599276171e-11	7.088584268066328e-11	8.231146861451025e-10
41900000	0.004999851381057473	7.156358430384174e-50	7.956607014546128e-70	2.0993461571321697e-8	7.986650105754684e-16	2.543230664244512e-7	-8.217372811903047e-23	6.566443203445768e-24	3.38941599276171e-11	7.088584268066328e-11	8.231146861451025e-10
42000000	0.004999851381057473	7.156358430384174e-50	7.956607014546128e-70	2.0993461571321697e-8	7.986650105754684e-16	2.543230664244512e-7	-8.217372729022689e-23	6.566443203445768e-24	3.38941599276171e-11	7.088584268066328e-11	8.231146861451025e-10
42100000	0.004999851381057473	7.156358430384174e-50	7.956607014546128e-70	2.0993461571321697e-8	7.986650105754684e-16	2.543230664244512e-7	-8.21737264614233e-23	6.566443203445768e-24	3.38941599276171e-11	7.088584268066328e-11	8.231146861451025e-10
42200000	0.004999851381057473	7.156358430384174e-50	7.956607014546128e-70	2.0993461571321697e-8	7.986650105754684e-16	2.543230664244512e-7	-8.21737256326197e-23	6.566443203445768e-24	3.38941599276171e-11	7.088584268066328e-11	8.231146861451025e-10
42300000	0.004999851381057473	7.156358430384174e-50	7.956607014546128e-70	2.0993461571321697e-8	7.986650105754684e-16	2.543230664244512e-7	-8.217372480381611e-23	6.566443203445768e-24	3.38941599276171e-11	7.088584268066328e-11	8.231146861451025e-10
42400000	0.004999851381057473	7.156358430384174e-50	7.956607014546128e-70	2.0993461571321697e-8	7.986650105754684e-16	2.543230664244512e-7	-8.217372397501252e-23	6.566443203445768e-24	3.38941599276171e-11	7.088584268066328e-11	8.231146861451025e-10
42500000	0.004999851381057473	7.156358430384174e-50	7.956607014546128e-70	2.0993461571321697e-8	7.986650105754684e-16	2.543230664244512e-7	-8.217372314620893e-23	6.566443203445768e-24	3.38941599276171e-11	7.088584268066328e-11	8.231146861451025e-10
42600000	0.004999851381057473	7.156358430384174e-50	7.956607014546128e-70	2.0993461571321697e-8	7.986650105754684e-16	2.543230664244512e-7	-8.217372231740534e-23	6.566443203445768e-24	3.38941599276171e-11	7.088584268066328e-11	8.231146861451025e-10
42700000	0.004999851381057473	7.156358430384174e-50	7.956607014546128e-70	2.0993461571321697e-8	7.986650105754684e-16	2.543230664244512e-7	-8.217372148860174e-23	6.566443203445768e-24	3.38941599276171e-11	7.088584268066328e-11	8.231146861451025e-10
42800000	0.004999851381057473	7.156358430384174e-50	7.956607014546128e-70	2.0993461571321697e-8	7.986650105754684e-16	2.543230664244512e-7	-8.217372065979815e-23	6.566443203445768e-24	3.38941599276171e-11	7.088584268066328e-11	8.231146861451025e-10
42900000	0.004999851381057473	7.156358430384174e-50	7.956607014546128e-70	2.0993461571321697e-8	7.986650105754684e-16	2.543230664244512e-7	-8.217371983099456e-23	6.566443203445768e-24	3.38941599276171e-11	7.088584268066328e-11	8.231146861451025e-10
43000000	0.004999851381057473	7.156358430384174e-50	7.956607014546128e-70	2.0993461571321697e-8	7.986650105754684e-16	2.543230664244512e-7	-8.217371900219098e-23	6.566443203445768e-24	3.38941599276171e-11	7.088584268066328e-11	8.231146861451025e-10
43100000	0.004999851381057473	7.156358430384174e-50	7.956607014546128e-70	2.0993461571321697e-8	7.986650105754684e-16	2.543230664244512e-7	-8.217371817338739e-23	6.566443203445768e-24	3.38941599276171e-11	7.088584268066328e-11	8.231146861451025e-10
43200000	0.004999851381057473	7.156358430384174e-50	7.956607014546128e-70	2.0993461571321697e-8	7.986650105754684e-16	2.543230664244512e-7	-8.21737173445838e-23	6.566443203445768e-24	3.38941599276171e-11	7.088584268066328e-11	8.231146861451025e-10
43300000	0.004999851381057473	7.156358430384174e-50	7.956607014546128e-70	2.0993461571321697e-8	7.986650105754684e-16	2.543230664244512e-7	-8.21737165157802e-23	6.566443203445768e-24	3.38941599276171e-11	7.088584268066328e-11	8.231146861451025e-10
43400000	0.004999851381057473	7.156358430384174e-50	7.956607014546128e-70	2.0993461571321697e-8	7.986650105754684e-16	2.543230664244512e-7	-8.217371568697661e-23	6.566443203445768e-24	3.38941599276171e-11	7.088584268066328e-11	8.231146861451025e-10
43500000	0.004999851381057473	7.156358430384174e-50	7.956607014546128e-70	2.0993461571321697e-8	7.986650105754684e-16	2.543230664244512e-7	-8.217371485817302e-23	6.566443203445768e-24	3.38941599276171e-11	7.088584268066328e-11	8.231146861451025e-10
43600000	0.004999851381057473	7.156358430384174e-50	7.956607014546128e-70	2.0993461571321697e-8	7.986650105754684e-16	2.543230664244512e-7	-8.217371402936943e-23	6.566443203445768e-24	3.38941599276171e-11	7.088584268066328e-11	8.231146861451025e-10
43700000	0.004999851381057473	7.156358430384174e-50	7.956607014546128e-70	2.0993461571321697e-8	7.986650105754684e-16	2.543230664244512e-7	-8.217371320056583e-23	6.5664432034457676e-24	3.38941599276171e-11	7.088584268066328e-11	8.231146861451025e-10
43800000	0.004999851381057473	7.156358430384174e-50	7.956607014546128e-70	2.0993461571321697e-8	7.986650105754684e-16	2.543230664244512e-7	-8.217371237176224e-23	6.5664432034457676e-24	3.38941599276171e-11	7.088584268066328e-11	8.231146861451025e-10
43900000	0.004999851381057473	7.156358430384174e-50	7.956607014546128e-70	2.0993461571321697e-8	7.986650105754684e-16	2.543230664244512e-7	-8.217371154295865e-23	6.5664432034457676e-24	3.38941599276171e-11	7.088584268066328e-11	8.231146861451025e-10
44000000	0.004999851381057473	7.156358430384174e-50	7.956607014546128e-70	2.0993461571321697e-8	7.986650105754684e-16	2.543230664244512e-7	-8.217371071415507e-23	6.5664432034457676e-24	3.38941599276171e-11	7.088584268066328e-11	8.231146861451025e-10
44100000	0.004999851381057473	7.156358430384174e-50	7.956607014546128e-70	2.0993461571321697e-8	7.986650105754684e-16	2.543230664244512e-7	-8.217370988535148e-23	6.5664432034457676e-24	3.38941599276171e-11	7.088584268066328e-11	8.231146861451025e-10
44200000	0.004999851381057473	7.156358430384174e-50	7.956607014546128e-70	2.0993461571321697e-8	7.986650105754684e-16	2.543230664244512e-7	-8.217370905654789e-23	6.5664432034457676e-24	3.38941599276171e-11	7.088584268066328e-11	8.231146861451025e-10
44300000	0.004999851381057473	7.156358430384174e-50	7.956607014546128e-70	2.0993461571321697e-8	7.986650105754684e-16	2.543230664244512e-7	-8.21737082277443e-23	6.5664432034457676e-24	3.38941599276171e-11	7.088584268066328e-11	8.231146861451025e-10
44400000	0.004999851381057473	7.156358430384174e-50	7.956607014546128e-70	2.0993461571321697e-8	7.986650105754684e-16	2.543230664244512e-7	-8.21737073989407e-23	6.5664432034457676e-24	3.38941599276171e-11	7.088584268066328e-11	8.231146861451025e-10
44500000	0.004999851381057473	7.156358430384174e-50	7.956607014546128e-70	2.0993461571321697e-8	7.986650105754684e-16	2.543230664244512e-7	-8.217370657013711e-23	6.5664432034457676e-24	3.38941599276171e-11	7.088584268066328e-11	8.231146861451025e-10
44600000	0.004999851381057473	7.156358430384174e-50	7.956607014546128e-70	2.0993461571321697e-8	7.986650105754684e-16	2.543230664244512e-7	-8.217370574133352e-23	6.5664432034457676e-24	3.38941599276171e-11	7.088584268066328e-11	8.231146861451025e-10
44700000	0.004999851381057473	7.156358430384174e-50	7.956607014546128e-70	2.0993461571321697e-8	7.986650105754684e-16	2.543230664244512e-7	-8.217370491252993e-23	6.5664432034457676e-24	3.38941599276171e-11	7.088584268066328e-11	8.231146861451025e-10
44800000	0.004999851381057473	7.156358430384174e-50	7.956607014546128e-70	2.0993461571321697e-8	7.986650105754684e-16	2.543230664244512e-7	-8.217370408372633e-23	6.5664432034457676e-24	3.38941599276171e-11	7.088584268066328e-11	8.231146861451025e-10
44900000	0.004999851381057473	7.156358430384174e-50	7.956607014546128e-70	2.0993461571321697e-8	7.986650105754683e-16	2.543230664244512e-7	-8.217370325492274e-23	6.5664432034457676e-24	3.38941599276171e-11	7.088584268066328e-11	8.231146861451025e-10
45000000	0.004999851381057473	7.156358430384174e-50	7.956607014546128e-70	2.0993461571321697e-8	7.986650105754683e-16	2.543230664244512e-7	-8.217370242611916e-23	6.5664432034457676e-24	3.38941599276171e-11	7.088584268066328e-11	8.231146861451025e-10
45100000	0.004999851381057473	7.156358430384174e-50	7.956607014546128e-70	2.0993461571321697e-8	7.986650105754683e-16	2.543230664244512e-7	-8.217370159731557e-23	6.5664432034457676e-24	3.38941599276171e-11	7.088584268066328e-11	8.231146861451025e-10
45200000	0.004999851381057473	7.156358430384174e-50	7.956607014546128e-70	2.0993461571321697e-8	7.986650105754683e-16	2.543230664244512e-7	-8.217370076851198e-23	6.5664432034457676e-24	3.38941599276171e-11	7.088584268066328e-11	8.231146861451025e-10
45300000	0.004999851381057473	7.156358430384174e-50	7.956607014546128e-70	2.0993461571321697e-8	7.986650105754683e-16	2.543230664244512e-7	-8.217369993970839e-23	6.5664432034457676e-24	3.38941599276171e-11	7.088584268066328e-11	8.231146861451025e-10
45400000	0.004999851381057473	7.156358430384174e-50	7.956607014546128e-70	2.0993461571321697e-8	7.986650105754683e-16	2.543230664244512e-7	-8.21736991109048e-23	6.5664432034457676e-24	3.38941599276171e-11	7.088584268066328e-11	8.231146861451025e-10
45500000	0.004999851381057473	7.156358430384174e-50	7.956607014546128e-70	2.0993461571321697e-8	7.986650105754683e-16	2.543230664244512e-7	-8.21736982821012e-23	6.5664432034457676e-24	3.38941599276171e-11	7.088584268066329e-11	8.231146861451025e-10
45600000	0.004999851381057473	7.156358430384174e-50	7.956607014546128e-70	2.0993461571321697e-8	7.986650105754683e-16	2.543230664244512e-7	-8.217369745329761e-23	6.5664432034457676e-24	3.38941599276171e-11	7.088584268066329e-11	8.231146861451025e-10
45700000	0.004999851381057473	7.156358430384174e-50	7.956607014546128e-70	2.0993461571321697e-8	7.986650105754683e-16	2.543230664244512e-7	-8.217369662449402e-23	6.5664432034457676e-24	3.38941599276171e-11	7.088584268066329e-11	8.231146861451025e-10
45800000	0.004999851381057473	7.156358430384174e-50	7.956607014546128e-70	2.0993461571321697e-8	7.986650105754683e-16	2.543230664244512e-7	-8.217369579569043e-23	6.5664432034457676e-24	3.38941599276171e-11	7.088584268066329e-11	8.231146861451025e-10
45900000	0.004999851381057473	7.156358430384174e-50	7.956607014546128e-70	2.0993461571321697e-8	7.986650105754683e-16	2.543230664244512e-7	-8.217369496688683e-23	6.5664432034457676e-24	3.38941599276171e-11	7.088584268066329e-11	8.231146861451025e-10
46000000	0.004999851381057473	7.156358430384174e-50	7.956607014546128e-70	2.0993461571321697e-8	7.986650105754683e-16	2.543230664244512e-7	-8.217369413808325e-23	6.5664432034457676e-24	3.38941599276171e-11	7.088584268066329e-11	8.231146861451025e-10
46100000	0.004999851381057473	7.156358430384174e-50	7.956607014546128e-70	2.0993461571321697e-8	7.986650105754683e-16	2.543230664244512e-7	-8.217369330927966e-23	6.5664432034457676e-24	3.38941599276171e-11	7.088584268066329e-11	8.231146861451025e-10
46200000	0.004999851381057473	7.156358430384174e-50	7.956607014546128e-70	2.0993461571321697e-8	7.986650105754683e-16	2.543230664244512e-7	-8.217369248047607e-23	6.5664432034457676e-24	3.38941599276171e-11	7.088584268066329e-11	8.231146861451025e-10
46300000	0.004999851381057473	7.156358430384174e-50	7.956607014546128e-70	2.0993461571321697e-8	7.986650105754683e-16	2.543230664244512e-7	-8.217369165167248e-23	6.5664432034457676e-24	3.38941599276171e-11	7.088584268066329e-11	8.231146861451025e-10
46400000	0.004999851381057473	7.156358430384174e-50	7.956607014546128e-70	2.0993461571321697e-8	7.986650105754683e-16	2.543230664244512e-7	-8.217369082286889e-23	6.5664432034457676e-24	3.38941599276171e-11	7.088584268066329e-11	8.231146861451025e-10
46500000	0.004999851381057473	7.156358430384174e-50	7.956607014546128e-70	2.0993461571321697e-8	7.986650105754683e-16	2.543230664244512e-7	-8.217368999406529e-23	6.5664432034457676e-24	3.38941599276171e-11	7.088584268066329e-11	8.231146861451025e-10
46600000	0.004999851381057473	7.156358430384174e-50	7.956607014546128e-70	2.0993461571321697e-8	7.986650105754683e-16	2.543230664244512e-7	-8.21736891652617e-23	6.5664432034457676e-24	3.38941599276171e-11	7.088584268066329e-11	8.231146861451025e-10
46700000	0.004999851381057473	7.156358430384174e-50	7.956607014546128e-70	2.0993461571321697e-8	7.986650105754683e-16	2.543230664244512e-7	-8.217368833645811e-23	6.5664432034457676e-24	3.38941599276171e-11	7.088584268066329e-11	8.231146861451025e-10
46800000	0.004999851381057473	7.156358430384174e-50	7.956607014546128e-70	2.0993461571321697e-8	7.986650105754683e-16	2.543230664244512e-7	-8.217368750765452e-23	6.5664432034457676e-24	3.38941599276171e-11	7.088584268066329e-11	8.231146861451025e-10
46900000	0.004999851381057473	7.156358430384174e-50	7.956607014546128e-70	2.0993461571321697e-8	7.986650105754683e-16	2.543230664244512e-7	-8.217368667885093e-23	6.5664432034457676e-24	3.38941599276171e-11	7.088584268066329e-11	8.231146861451025e-10
47000000	0.004999851381057473	7.156358430384174e-50	7.956607014546128e-70	2.0993461571321697e-8	7.986650105754683e-16	2.543230664244512e-7	-8.217368585004735e-23	6.5664432034457676e-24	3.38941599276171e-11	7.088584268066329e-11	8.231146861451025e-10
47100000	0.004999851381057473	7.156358430384174e-50	7.956607014546128e-70	2.0993461571321697e-8	7.986650105754683e-16	2.543230664244512e-7	-8.217368502124375e-23	6.5664432034457676e-24	3.38941599276171e-11	7.088584268066329e-11	8.231146861451025e-10
47200000	0.004999851381057473	7.156358430384174e-50	7.956607014546128e-70	2.0993461571321697e-8	7.986650105754683e-16	2.543230664244512e-7	-8.217368419244016e-23	6.566443203445767e-24	3.38941599276171e-11	7.088584268066329e-11	8.231146861451025e-10
47300000	0.004999851381057473	7.156358430384174e-50	7.956607014546128e-70	2.0993461571321697e-8	7.986650105754683e-16	2.543230664244512e-7	-8.217368336363657e-23	6.566443203445767e-24	3.38941599276171e-11	7.088584268066329e-11	8.231146861451025e-10
47400000	0.004999851381057473	7.156358430384174e-50	7.956607014546128e-70	2.0993461571321697e-8	7.986650105754683e-16	2.543230664244512e-7	-8.217368253483298e-23	6.566443203445767e-24	3.38941599276171e-11	7.088584268066329e-11	8.231146861451025e-10
47500000	0.004999851381057473	7.156358430384174e-50	7.956607014546128e-70	2.0993461571321697e-8	7.986650105754683e-16	2.543230664244512e-7	-8.217368170602939e-23	6.566443203445767e-24	3.38941599276171e-11	7.088584268066329e-11	8.231146861451025e-10
47600000	0.004999851381057473	7.156358430384174e-50	7.956607014546128e-70	2.0993461571321697e-8	7.986650105754683e-16	2.543230664244512e-7	-8.217368087722579e-23	6.566443203445767e-24	3.38941599276171e-11	7.088584268066329e-11	8.231146861451025e-10
47700000	0.004999851381057473	7.156358430384174e-50	7.956607014546128e-70	2.0993461571321697e-8	7.986650105754683e-16	2.543230664244512e-7	-8.21736800484222e-23	6.566443203445767e-24	3.38941599276171e-11	7.088584268066329e-11	8.231146861451025e-10
47800000	0.004999851381057473	7.156358430384174e-50	7.956607014546128e-70	2.0993461571321697e-8	7.986650105754683e-16	2.543230664244512e-7	-8.217367921961861e-23	6.566443203445767e-24	3.38941599276171e-11	7.088584268066329e-11	8.231146861451025e-10
47900000	0.004999851381057473	7.156358430384174e-50	7.956607014546128e-70	2.0993461571321697e-8	7.986650105754683e-16	2.543230664244512e-7	-8.217367839081502e-23	6.566443203445767e-24	3.38941599276171e-11	7.088584268066329e-11	8.231146861451025e-10
48000000	0.004999851381057473	7.156358430384174e-50	7.956607014546128e-70	2.0993461571321697e-8	7.986650105754683e-16	2.543230664244512e-7	-8.217367756201144e-23	6.566443203445767e-24	3.38941599276171e-11	7.088584268066329e-11	8.231146861451025e-10
48100000	0.004999851381057473	7.156358430384174e-50	7.956607014546128e-70	2.0993461571321697e-8	7.986650105754683e-16	2.543230664244512e-7	-8.217367673320785e-23	6.566443203445767e-24	3.38941599276171e-11	7.088584268066329e-11	8.231146861451025e-10
48200000	0.004999851381057473	7.156358430384174e-50	7.956607014546128e-70	2.0993461571321697e-8	7.986650105754683e-16	2.543230664244512e-7	-8.217367590440425e-23	6.566443203445767e-24	3.38941599276171e-11	7.088584268066329e-11	8.231146861451025e-10
48300000	0.004999851381057473	7.156358430384174e-50	7.956607014546128e-70	2.0993461571321697e-8	7.986650105754683e-16	2.543230664244512e-7	-8.217367507560066e-23	6.566443203445767e-24	3.38941599276171e-11	7.088584268066329e-11	8.231146861451025e-10
48400000	0.004999851381057473	7.156358430384174e-50	7.956607014546128e-70	2.0993461571321697e-8	7.986650105754683e-16	2.543230664244512e-7	-8.217367424679707e-23	6.566443203445767e-24	3.38941599276171e-11	7.088584268066329e-11	8.231146861451025e-10
48500000	0.004999851381057473	7.156358430384174e-50	7.956607014546128e-70	2.0993461571321697e-8	7.986650105754683e-16	2.543230664244512e-7	-8.217367341799348e-23	6.566443203445767e-24	3.38941599276171e-11	7.088584268066329e-11	8.231146861451025e-10
48600000	0.004999851381057473	7.156358430384174e-50	7.956607014546128e-70	2.0993461571321697e-8	7.986650105754683e-16	2.543230664244512e-7	-8.217367258918989e-23	6.566443203445767e-24	3.38941599276171e-11	7.088584268066329e-11	8.231146861451025e-10
48700000	0.004999851381057473	7.156358430384174e-50	7.956607014546128e-70	2.0993461571321697e-8	7.986650105754683e-16	2.543230664244512e-7	-8.217367176038629e-23	6.566443203445767e-24	3.38941599276171e-11	7.088584268066329e-11	8.231146861451025e-10
48800000	0.004999851381057473	7.156358430384174e-50	7.956607014546128e-70	2.0993461571321697e-8	7.986650105754683e-16	2.543230664244512e-7	-8.21736709315827e-23	6.566443203445767e-24	3.38941599276171e-11	7.088584268066329e-11	8.231146861451025e-10
48900000	0.004999851381057473	7.156358430384174e-50	7.956607014546128e-70	2.0993461571321697e-8	7.986650105754683e-16	2.543230664244512e-7	-8.217367010277911e-23	6.566443203445767e-24	3.38941599276171e-11	7.088584268066329e-11	8.231146861451025e-10
49000000	0.004999851381057473	7.156358430384174e-50	7.956607014546128e-70	2.0993461571321697e-8	7.986650105754683e-16	2.543230664244512e-7	-8.217366927397553e-23	6.566443203445767e-24	3.38941599276171e-11	7.088584268066329e-11	8.231146861451025e-10
49100000	0.004999851381057473	7.156358430384174e-50	7.956607014546128e-70	2.0993461571321697e-8	7.986650105754683e-16	2.543230664244512e-7	-8.217366844517194e-23	6.566443203445767e-24	3.38941599276171e-11	7.088584268066329e-11	8.231146861451025e-10
49200000	0.004999851381057473	7.156358430384174e-50	7.956607014546128e-70	2.0993461571321697e-8	7.986650105754683e-16	2.543230664244512e-7	-8.217366761636835e-23	6.566443203445767e-24	3.38941599276171e-11	7.088584268066329e-11	8.231146861451025e-10
49300000	0.004999851381057473	7.156358430384174e-50	7.956607014546128e-70	2.0993461571321697e-8	7.986650105754683e-16	2.543230664244512e-7	-8.217366678756475e-23	6.566443203445767e-24	3.38941599276171e-11	7.088584268066329e-11	8.231146861451025e-10
49400000	0.004999851381057473	7.156358430384174e-50	7.956607014546128e-70	2.0993461571321697e-8	7.986650105754683e-16	2.543230664244512e-7	-8.217366595876116e-23	6.566443203445767e-24	3.38941599276171e-11	7.088584268066329e-11	8.231146861451025e-10
49500000	0.004999851381057473	7.156358430384174e-50	7.956607014546128e-70	2.0993461571321697e-8	7.986650105754683e-16	2.543230664244512e-7	-8.217366512995757e-23	6.566443203445767e-24	3.38941599276171e-11	7.088584268066329e-11	8.231146861451025e-10
49600000	0.004999851381057473	7.156358430384174e-50	7.956607014546128e-70	2.0993461571321697e-8	7.986650105754683e-16	2.543230664244512e-7	-8.217366430115398e-23	6.566443203445767e-24	3.38941599276171e-11	7.088584268066329e-11	8.231146861451025e-10
49700000	0.004999851381057473	7.156358430384174e-50	7.956607014546128e-70	2.0993461571321697e-8	7.986650105754683e-16	2.543230664244512e-7	-8.217366347235039e-23	6.566443203445767e-24	3.38941599276171e-11	7.088584268066329e-11	8.231146861451025e-10
49800000	0.004999851381057473	7.156358430384174e-50	7.956607014546128e-70	2.0993461571321697e-8	7.986650105754683e-16	2.543230664244512e-7	-8.217366264354679e-23	6.566443203445767e-24	3.38941599276171e-11	7.088584268066329e-11	8.231146861451025e-10
49900000	0.004999851381057473	7.156358430384174e-50	7.956607014546128e-70	2.0993461571321697e-8	7.986650105754683e-16	2.543230664244512e-7	-8.21736618147432e-23	6.566443203445767e-24	3.38941599276171e-11	7.088584268066329e-11	8.231146861451025e-10
50000000	0.004999851381057473	7.156358430384174e-50	7.956607014546128e-70	2.0993461571321697e-8	7.986650105754683e-16	2.543230664244512e-7	-8.217366098593962e-23	6.566443203445767e-24	3.38941599276171e-11	7.088584268066329e-11	8.231146861451025e-10
50100000	0.004999851381057473	7.156358430384174e-50	7.956607014546128e-70	2.0993461571321697e-8	7.986650105754683e-16	2.543230664244512e-7	-8.217366015713603e-23	6.566443203445767e-24	3.38941599276171e-11	7.088584268066329e-11	8.231146861451025e-10
50200000	0.004999851381057473	7.156358430384174e-50	7.956607014546128e-70	2.0993461571321697e-8	7.986650105754683e-16	2.543230664244512e-7	-8.217365932833244e-23	6.566443203445767e-24	3.38941599276171e-11	7.088584268066329e-11	8.231146861451025e-10
50300000	0.004999851381057473	7.156358430384174e-50	7.956607014546128e-70	2.0993461571321697e-8	7.986650105754683e-16	2.543230664244512e-7	-8.217365849952884e-23	6.566443203445767e-24	3.38941599276171e-11	7.088584268066329e-11	8.231146861451025e-10
50400000	0.004999851381057473	7.156358430384174e-50	7.956607014546128e-70	2.0993461571321697e-8	7.986650105754683e-16	2.543230664244512e-7	-8.217365767072525e-23	6.566443203445767e-24	3.38941599276171e-11	7.088584268066329e-11	8.231146861451025e-10
50500000	0.004999851381057473	7.156358430384174e-50	7.956607014546128e-70	2.0993461571321697e-8	7.986650105754683e-16	2.543230664244512e-7	-8.217365684192166e-23	6.566443203445767e-24	3.38941599276171e-11	7.088584268066329e-11	8.231146861451025e-10
50600000	0.004999851381057473	7.156358430384174e-50	7.956607014546128e-70	2.0993461571321697e-8	7.986650105754683e-16	2.543230664244512e-7	-8.217365601311807e-23	6.566443203445767e-24	3.38941599276171e-11	7.088584268066329e-11	8.231146861451025e-10
50700000	0.004999851381057473	7.156358430384174e-50	7.956607014546128e-70	2.0993461571321697e-8	7.986650105754683e-16	2.543230664244512e-7	-8.217365518431448e-23	6.566443203445767e-24	3.38941599276171e-11	7.088584268066329e-11	8.231146861451025e-10
50800000	0.004999851381057473	7.156358430384174e-50	7.956607014546128e-70	2.0993461571321697e-8	7.986650105754683e-16	2.543230664244512e-7	-8.217365435551088e-23	6.566443203445767e-24	3.38941599276171e-11	7.088584268066329e-11	8.231146861451025e-10
50900000	0.004999851381057473	7.156358430384174e-50	7.956607014546128e-70	2.0993461571321697e-8	7.986650105754683e-16	2.543230664244512e-7	-8.217365352670729e-23	6.566443203445767e-24	3.38941599276171e-11	7.088584268066329e-11	8.231146861451025e-10
51000000	0.004999851381057473	7.156358430384174e-50	7.956607014546128e-70	2.0993461571321697e-8	7.986650105754683e-16	2.543230664244512e-7	-8.217365269790371e-23	6.566443203445767e-24	3.38941599276171e-11	7.088584268066329e-11	8.231146861451025e-10
51100000	0.004999851381057473	7.156358430384174e-50	7.956607014546128e-70	2.0993461571321697e-8	7.986650105754683e-16	2.543230664244512e-7	-8.217365186910012e-23	6.566443203445767e-24	3.38941599276171e-11	7.088584268066329e-11	8.231146861451025e-10
51200000	0.004999851381057473	7.156358430384174e-50	7.956607014546128e-70	2.0993461571321697e-8	7.986650105754683e-16	2.543230664244512e-7	-8.217365104029653e-23	6.566443203445767e-24	3.38941599276171e-11	7.088584268066329e-11	8.231146861451025e-10
51300000	0.004999851381057473	7.156358430384174e-50	7.956607014546128e-70	2.0993461571321697e-8	7.986650105754683e-16	2.543230664244512e-7	-8.217365021149294e-23	6.566443203445767e-24	3.38941599276171e-11	7.088584268066329e-11	8.231146861451025e-10
51400000	0.004999851381057473	7.156358430384174e-50	7.956607014546128e-70	2.0993461571321697e-8	7.986650105754683e-16	2.543230664244512e-7	-8.217364938268934e-23	6.566443203445767e-24	3.38941599276171e-11	7.088584268066329e-11	8.231146861451025e-10
51500000	0.004999851381057473	7.156358430384174e-50	7.956607014546128e-70	2.0993461571321697e-8	7.986650105754683e-16	2.543230664244512e-7	-8.217364855388575e-23	6.566443203445767e-24	3.38941599276171e-11	7.088584268066329e-11	8.231146861451025e-10
51600000	0.004999851381057473	7.156358430384174e-50	7.956607014546128e-70	2.0993461571321697e-8	7.986650105754683e-16	2.543230664244512e-7	-8.217364772508216e-23	6.566443203445767e-24	3.38941599276171e-11	7.088584268066329e-11	8.231146861451025e-10
51700000	0.004999851381057473	7.156358430384174e-50	7.956607014546128e-70	2.0993461571321697e-8	7.986650105754683e-16	2.543230664244512e-7	-8.217364689627857e-23	6.566443203445767e-24	3.38941599276171e-11	7.088584268066329e-11	8.231146861451025e-10
51800000	0.004999851381057473	7.156358430384174e-50	7.956607014546128e-70	2.0993461571321697e-8	7.986650105754683e-16	2.543230664244512e-7	-8.217364606747498e-23	6.566443203445767e-24	3.38941599276171e-11	7.088584268066329e-11	8.231146861451025e-10
51900000	0.004999851381057473	7.156358430384174e-50	7.956607014546128e-70	2.0993461571321697e-8	7.986650105754683e-16	2.543230664244512e-7	-8.217364523867138e-23	6.566443203445767e-24	3.38941599276171e-11	7.088584268066329e-11	8.231146861451025e-10
52000000	0.004999851381057473	7.156358430384174e-50	7.956607014546128e-70	2.0993461571321697e-8	7.986650105754683e-16	2.543230664244512e-7	-8.21736444098678e-23	6.566443203445767e-24	3.38941599276171e-11	7.088584268066329e-11	8.231146861451025e-10
52100000	0.004999851381057473	7.156358430384174e-50	7.956607014546128e-70	2.0993461571321697e-8	7.986650105754683e-16	2.543230664244512e-7	-8.217364358106421e-23	6.566443203445767e-24	3.38941599276171e-11	7.088584268066329e-11	8.231146861451025e-10
52200000	0.004999851381057473	7.156358430384174e-50	7.956607014546128e-70	2.0993461571321697e-8	7.986650105754683e-16	2.543230664244512e-7	-8.217364275226062e-23	6.566443203445767e-24	3.38941599276171e-11	7.088584268066329e-11	8.231146861451025e-10
52300000	0.004999851381057473	7.156358430384174e-50	7.956607014546128e-70	2.0993461571321697e-8	7.986650105754683e-16	2.543230664244512e-7	-8.217364192345703e-23	6.566443203445767e-24	3.38941599276171e-11	7.088584268066329e-11	8.231146861451025e-10
52400000	0.004999851381057473	7.156358430384174e-50	7.956607014546128e-70	2.0993461571321697e-8	7.986650105754683e-16	2.543230664244512e-7	-8.217364109465344e-23	6.566443203445767e-24	3.38941599276171e-11	7.088584268066329e-11	8.231146861451025e-10
52500000	0.004999851381057473	7.156358430384174e-50	7.956607014546128e-70	2.0993461571321697e-8	7.986650105754683e-16	2.543230664244512e-7	-8.217364026584984e-23	6.566443203445767e-24	3.38941599276171e-11	7.088584268066329e-11	8.231146861451025e-10
52600000	0.004999851381057473	7.156358430384174e-50	7.956607014546128e-70	2.0993461571321697e-8	7.986650105754683e-16	2.543230664244512e-7	-8.217363943704625e-23	6.566443203445767e-24	3.38941599276171e-11	7.088584268066329e-11	8.231146861451025e-10
52700000	0.004999851381057473	7.156358430384174e-50	7.956607014546128e-70	2.0993461571321697e-8	7.986650105754683e-16	2.543230664244512e-7	-8.217363860824266e-23	6.566443203445767e-24	3.38941599276171e-11	7.088584268066329e-11	8.231146861451025e-10
52800000	0.004999851381057473	7.156358430384174e-50	7.956607014546128e-70	2.0993461571321697e-8	7.986650105754683e-16	2.543230664244512e-7	-8.217363777943907e-23	6.566443203445767e-24	3.38941599276171e-11	7.088584268066329e-11	8.231146861451025e-10
52900000	0.004999851381057473	7.156358430384174e-50	7.956607014546128e-70	2.0993461571321697e-8	7.986650105754683e-16	2.543230664244512e-7	-8.217363695063548e-23	6.566443203445767e-24	3.38941599276171e-11	7.088584268066329e-11	8.231146861451025e-10
53000000	0.004999851381057473	7.156358430384174e-50	7.956607014546128e-70	2.0993461571321697e-8	7.986650105754683e-16	2.543230664244512e-7	-8.21736361218319e-23	6.566443203445767e-24	3.38941599276171e-11	7.088584268066329e-11	8.231146861451025e-10
53100000	0.004999851381057473	7.156358430384174e-50	7.956607014546128e-70	2.0993461571321697e-8	7.986650105754683e-16	2.543230664244512e-7	-8.21736352930283e-23	6.566443203445767e-24	3.38941599276171e-11	7.088584268066329e-11	8.231146861451025e-10
53200000	0.004999851381057473	7.156358430384174e-50	7.956607014546128e-70	2.0993461571321697e-8	7.986650105754683e-16	2.543230664244512e-7	-8.217363446422471e-23	6.566443203445767e-24	3.38941599276171e-11	7.088584268066329e-11	8.231146861451025e-10
53300000	0.004999851381057473	7.156358430384174e-50	7.956607014546128e-70	2.0993461571321697e-8	7.986650105754683e-16	2.543230664244512e-7	-8.217363363542112e-23	6.566443203445767e-24	3.38941599276171e-11	7.088584268066329e-11	8.231146861451025e-10
53400000	0.004999851381057473	7.156358430384174e-50	7.956607014546128e-70	2.0993461571321697e-8	7.986650105754683e-16	2.543230664244512e-7	-8.217363280661753e-23	6.566443203445767e-24	3.38941599276171e-11	7.088584268066329e-11	8.231146861451025e-10
53500000	0.004999851381057473	7.156358430384174e-50	7.956607014546128e-70	2.0993461571321697e-8	7.986650105754683e-16	2.543230664244512e-7	-8.217363197781394e-23	6.566443203445767e-24	3.38941599276171e-11	7.088584268066329e-11	8.231146861451025e-10
53600000	0.004999851381057473	7.156358430384174e-50	7.956607014546128e-70	2.0993461571321697e-8	7.986650105754684e-16	2.543230664244512e-7	-8.217363114901034e-23	6.566443203445767e-24	3.38941599276171e-11	7.088584268066329e-11	8.231146861451025e-10
53700000	0.004999851381057473	7.156358430384174e-50	7.956607014546128e-70	2.0993461571321697e-8	7.986650105754684e-16	2.543230664244512e-7	-8.217363032020675e-23	6.566443203445767e-24	3.38941599276171e-11	7.088584268066329e-11	8.231146861451025e-10
53800000	0.004999851381057473	7.156358430384174e-50	7.956607014546128e-70	2.0993461571321697e-8	7.986650105754684e-16	2.543230664244512e-7	-8.217362949140316e-23	6.566443203445767e-24	3.38941599276171e-11	7.088584268066329e-11	8.231146861451025e-10
53900000	0.004999851381057473	7.156358430384174e-50	7.956607014546128e-70	2.0993461571321697e-8	7.986650105754684e-16	2.543230664244512e-7	-8.217362866259957e-23	6.566443203445767e-24	3.38941599276171e-11	7.088584268066329e-11	8.231146861451025e-10
54000000	0.004999851381057473	7.156358430384174e-50	7.956607014546128e-70	2.0993461571321697e-8	7.986650105754684e-16	2.543230664244512e-7	-8.217362783379599e-23	6.566443203445767e-24	3.38941599276171e-11	7.088584268066329e-11	8.231146861451025e-10
54100000	0.004999851381057473	7.156358430384174e-50	7.956607014546128e-70	2.0993461571321697e-8	7.986650105754684e-16	2.543230664244512e-7	-8.21736270049924e-23	6.566443203445767e-24	3.38941599276171e-11	7.088584268066329e-11	8.231146861451025e-10
54200000	0.004999851381057473	7.156358430384174e-50	7.956607014546128e-70	2.0993461571321697e-8	7.986650105754684e-16	2.543230664244512e-7	-8.21736261761888e-23	6.566443203445767e-24	3.38941599276171e-11	7.088584268066329e-11	8.231146861451025e-10
54300000	0.004999851381057473	7.156358430384174e-50	7.956607014546128e-70	2.0993461571321697e-8	7.986650105754684e-16	2.543230664244512e-7	-8.217362534738521e-23	6.566443203445767e-24	3.38941599276171e-11	7.088584268066329e-11	8.231146861451025e-10
54400000	0.004999851381057473	7.156358430384174e-50	7.956607014546128e-70	2.0993461571321697e-8	7.986650105754684e-16	2.543230664244512e-7	-8.217362451858162e-23	6.566443203445767e-24	3.38941599276171e-11	7.088584268066329e-11	8.231146861451025e-10
54500000	0.004999851381057473	7.156358430384174e-50	7.956607014546128e-70	2.0993461571321697e-8	7.986650105754684e-16	2.543230664244512e-7	-8.217362368977803e-23	6.566443203445767e-24	3.38941599276171e-11	7.088584268066329e-11	8.231146861451025e-10
54600000	0.004999851381057473	7.156358430384174e-50	7.956607014546128e-70	2.0993461571321697e-8	7.986650105754684e-16	2.543230664244512e-7	-8.217362286097444e-23	6.566443203445767e-24	3.38941599276171e-11	7.088584268066329e-11	8.231146861451025e-10
54700000	0.004999851381057473	7.156358430384174e-50	7.956607014546128e-70	2.0993461571321697e-8	7.986650105754684e-16	2.543230664244512e-7	-8.217362203217084e-23	6.566443203445767e-24	3.38941599276171e-11	7.088584268066329e-11	8.231146861451025e-10
54800000	0.004999851381057473	7.156358430384174e-50	7.956607014546127e-70	2.0993461571321697e-8	7.986650105754684e-16	2.543230664244512e-7	-8.217362120336725e-23	6.566443203445767e-24	3.38941599276171e-11	7.088584268066329e-11	8.231146861451025e-10
54900000	0.004999851381057473	7.156358430384174e-50	7.956607014546127e-70	2.0993461571321697e-8	7.986650105754684e-16	2.543230664244512e-7	-8.217362037456366e-23	6.566443203445767e-24	3.38941599276171e-11	7.088584268066329e-11	8.231146861451025e-10
55000000	0.004999851381057473	7.156358430384174e-50	7.956607014546127e-70	2.0993461571321697e-8	7.986650105754684e-16	2.543230664244512e-7	-8.217361954576008e-23	6.566443203445767e-24	3.38941599276171e-11	7.088584268066329e-11	8.231146861451025e-10
55100000	0.004999851381057473	7.156358430384174e-50	7.956607014546127e-70	2.0993461571321697e-8	7.986650105754684e-16	2.543230664244512e-7	-8.217361871695649e-23	6.566443203445767e-24	3.38941599276171e-11	7.088584268066329e-11	8.231146861451025e-10
55200000	0.004999851381057473	7.156358430384174e-50	7.956607014546127e-70	2.0993461571321697e-8	7.986650105754684e-16	2.543230664244512e-7	-8.21736178881529e-23	6.566443203445767e-24	3.38941599276171e-11	7.088584268066329e-11	8.231146861451025e-10
55300000	0.004999851381057473	7.156358430384174e-50	7.956607014546127e-70	2.0993461571321697e-8	7.986650105754684e-16	2.543230664244512e-7	-8.21736170593493e-23	6.566443203445767e-24	3.38941599276171e-11	7.088584268066329e-11	8.231146861451025e-10
55400000	0.004999851381057473	7.156358430384174e-50	7.956607014546127e-70	2.0993461571321697e-8	7.986650105754684e-16	2.543230664244512e-7	-8.217361623054571e-23	6.566443203445767e-24	3.38941599276171e-11	7.088584268066329e-11	8.231146861451025e-10
55500000	0.004999851381057473	7.156358430384174e-50	7.956607014546127e-70	2.0993461571321697e-8	7.986650105754684e-16	2.543230664244512e-7	-8.217361540174212e-23	6.566443203445767e-24	3.38941599276171e-11	7.088584268066329e-11	8.231146861451025e-10
55600000	0.004999851381057473	7.156358430384174e-50	7.956607014546127e-70	2.0993461571321697e-8	7.986650105754684e-16	2.543230664244512e-7	-8.217361457293853e-23	6.566443203445767e-24	3.38941599276171e-11	7.088584268066329e-11	8.231146861451025e-10
55700000	0.004999851381057473	7.156358430384174e-50	7.956607014546127e-70	2.0993461571321697e-8	7.986650105754684e-16	2.543230664244512e-7	-8.217361374413494e-23	6.566443203445767e-24	3.38941599276171e-11	7.088584268066328e-11	8.231146861451025e-10
55800000	0.004999851381057473	7.156358430384174e-50	7.956607014546127e-70	2.0993461571321697e-8	7.986650105754684e-16	2.543230664244512e-7	-8.217361291533134e-23	6.566443203445767e-24	3.38941599276171e-11	7.088584268066328e-11	8.231146861451025e-10
55900000	0.004999851381057473	7.156358430384174e-50	7.956607014546127e-70	2.0993461571321697e-8	7.986650105754684e-16	2.543230664244512e-7	-8.217361208652775e-23	6.566443203445767e-24	3.38941599276171e-11	7.088584268066328e-11	8.231146861451025e-10
56000000	0.004999851381057473	7.156358430384174e-50	7.956607014546127e-70	2.0993461571321697e-8	7.986650105754684e-16	2.543230664244512e-7	-8.217361125772417e-23	6.5664432034457676e-24	3.38941599276171e-11	7.088584268066328e-11	8.231146861451025e-10
56100000	0.004999851381057473	7.156358430384174e-50	7.956607014546127e-70	2.0993461571321697e-8	7.986650105754684e-16	2.543230664244512e-7	-8.217361042892058e-23	6.5664432034457676e-24	3.38941599276171e-11	7.088584268066328e-11	8.231146861451025e-10
56200000	0.004999851381057473	7.156358430384174e-50	7.956607014546127e-70	2.0993461571321697e-8	7.986650105754684e-16	2.543230664244512e-7	-8.217360960011699e-23	6.5664432034457676e-24	3.38941599276171e-11	7.088584268066328e-11	8.231146861451025e-10
56300000	0.004999851381057473	7.156358430384174e-50	7.956607014546127e-70	2.0993461571321697e-8	7.986650105754684e-16	2.543230664244512e-7	-8.21736087713134e-23	6.5664432034457676e-24	3.38941599276171e-11	7.088584268066328e-11	8.231146861451025e-10
56400000	0.004999851381057473	7.156358430384174e-50	7.956607014546127e-70	2.0993461571321697e-8	7.986650105754684e-16	2.543230664244512e-7	-8.21736079425098e-23	6.5664432034457676e-24	3.38941599276171e-11	7.088584268066328e-11	8.231146861451025e-10
56500000	0.004999851381057473	7.156358430384174e-50	7.956607014546127e-70	2.0993461571321697e-8	7.986650105754684e-16	2.543230664244512e-7	-8.217360711370621e-23	6.5664432034457676e-24	3.38941599276171e-11	7.088584268066328e-11	8.231146861451025e-10
56600000	0.004999851381057473	7.156358430384174e-50	7.956607014546127e-70	2.0993461571321697e-8	7.986650105754684e-16	2.543230664244512e-7	-8.217360628490262e-23	6.5664432034457676e-24	3.38941599276171e-11	7.088584268066328e-11	8.231146861451025e-10
56700000	0.004999851381057473	7.156358430384174e-50	7.956607014546127e-70	2.0993461571321697e-8	7.986650105754684e-16	2.543230664244512e-7	-8.217360545609903e-23	6.5664432034457676e-24	3.38941599276171e-11	7.088584268066328e-11	8.231146861451025e-10
56800000	0.004999851381057473	7.156358430384174e-50	7.956607014546127e-70	2.0993461571321697e-8	7.986650105754684e-16	2.543230664244512e-7	-8.217360462729544e-23	6.5664432034457676e-24	3.38941599276171e-11	7.088584268066328e-11	8.231146861451025e-10
56900000	0.004999851381057473	7.156358430384174e-50	7.956607014546127e-70	2.0993461571321697e-8	7.986650105754684e-16	2.543230664244512e-7	-8.217360379849184e-23	6.5664432034457676e-24	3.38941599276171e-11	7.088584268066328e-11	8.231146861451025e-10
57000000	0.004999851381057473	7.156358430384174e-50	7.956607014546127e-70	2.0993461571321697e-8	7.986650105754684e-16	2.543230664244512e-7	-8.217360296968826e-23	6.5664432034457676e-24	3.38941599276171e-11	7.088584268066328e-11	8.231146861451025e-10
57100000	0.004999851381057473	7.156358430384174e-50	7.956607014546127e-70	2.0993461571321697e-8	7.986650105754685e-16	2.543230664244512e-7	-8.217360214088467e-23	6.5664432034457676e-24	3.38941599276171e-11	7.088584268066328e-11	8.231146861451025e-10
57200000	0.004999851381057473	7.156358430384174e-50	7.956607014546127e-70	2.0993461571321697e-8	7.986650105754685e-16	2.543230664244512e-7	-8.217360131208108e-23	6.5664432034457676e-24	3.38941599276171e-11	7.088584268066328e-11	8.231146861451025e-10
57300000	0.004999851381057473	7.156358430384174e-50	7.956607014546127e-70	2.0993461571321697e-8	7.986650105754685e-16	2.543230664244512e-7	-8.217360048327749e-23	6.5664432034457676e-24	3.38941599276171e-11	7.088584268066328e-11	8.231146861451025e-10
57400000	0.004999851381057473	7.156358430384174e-50	7.956607014546127e-70	2.0993461571321697e-8	7.986650105754685e-16	2.543230664244512e-7	-8.21735996544739e-23	6.5664432034457676e-24	3.38941599276171e-11	7.088584268066328e-11	8.231146861451025e-10
57500000	0.004999851381057473	7.156358430384174e-50	7.956607014546127e-70	2.0993461571321697e-8	7.986650105754685e-16	2.543230664244512e-7	-8.21735988256703e-23	6.5664432034457676e-24	3.38941599276171e-11	7.088584268066328e-11	8.231146861451025e-10
57600000	0.004999851381057473	7.156358430384174e-50	7.956607014546127e-70	2.0993461571321697e-8	7.986650105754685e-16	2.543230664244512e-7	-8.217359799686671e-23	6.5664432034457676e-24	3.38941599276171e-11	7.088584268066328e-11	8.231146861451025e-10
57700000	0.004999851381057473	7.156358430384174e-50	7.956607014546127e-70	2.0993461571321697e-8	7.986650105754685e-16	2.543230664244512e-7	-8.217359716806312e-23	6.5664432034457676e-24	3.38941599276171e-11	7.088584268066328e-11	8.231146861451025e-10
57800000	0.004999851381057473	7.156358430384174e-50	7.956607014546127e-70	2.0993461571321697e-8	7.986650105754685e-16	2.543230664244512e-7	-8.217359633925953e-23	6.5664432034457676e-24	3.38941599276171e-11	7.088584268066328e-11	8.231146861451025e-10
57900000	0.004999851381057473	7.156358430384174e-50	7.956607014546127e-70	2.0993461571321697e-8	7.986650105754685e-16	2.543230664244512e-7	-8.217359551045593e-23	6.5664432034457676e-24	3.38941599276171e-11	7.088584268066328e-11	8.231146861451025e-10
58000000	0.004999851381057473	7.156358430384174e-50	7.956607014546127e-70	2.0993461571321697e-8	7.986650105754685e-16	2.543230664244512e-7	-8.217359468165235e-23	6.5664432034457676e-24	3.38941599276171e-11	7.088584268066328e-11	8.231146861451025e-10
58100000	0.004999851381057473	7.156358430384174e-50	7.956607014546127e-70	2.0993461571321697e-8	7.986650105754685e-16	2.543230664244512e-7	-8.217359385284876e-23	6.5664432034457676e-24	3.38941599276171e-11	7.088584268066328e-11	8.231146861451025e-10
58200000	0.004999851381057473	7.156358430384174e-50	7.956607014546127e-70	2.0993461571321697e-8	7.986650105754685e-16	2.543230664244512e-7	-8.217359302404517e-23	6.5664432034457676e-24	3.38941599276171e-11	7.088584268066328e-11	8.231146861451025e-10
58300000	0.004999851381057473	7.156358430384174e-50	7.956607014546127e-70	2.0993461571321697e-8	7.986650105754685e-16	2.543230664244512e-7	-8.217359219524158e-23	6.5664432034457676e-24	3.38941599276171e-11	7.088584268066328e-11	8.231146861451025e-10
58400000	0.004999851381057473	7.156358430384174e-50	7.956607014546127e-70	2.0993461571321697e-8	7.986650105754685e-16	2.543230664244512e-7	-8.217359136643799e-23	6.5664432034457676e-24	3.38941599276171e-11	7.088584268066328e-11	8.231146861451025e-10
58500000	0.004999851381057473	7.156358430384174e-50	7.956607014546127e-70	2.0993461571321697e-8	7.986650105754685e-16	2.543230664244512e-7	-8.21735905376344e-23	6.5664432034457676e-24	3.38941599276171e-11	7.088584268066328e-11	8.231146861451025e-10
58600000	0.004999851381057473	7.156358430384174e-50	7.956607014546127e-70	2.0993461571321697e-8	7.986650105754685e-16	2.543230664244512e-7	-8.21735897088308e-23	6.5664432034457676e-24	3.38941599276171e-11	7.088584268066328e-11	8.231146861451025e-10
58700000	0.004999851381057473	7.156358430384174e-50	7.956607014546127e-70	2.0993461571321697e-8	7.986650105754685e-16	2.543230664244512e-7	-8.217358888002721e-23	6.5664432034457676e-24	3.38941599276171e-11	7.088584268066328e-11	8.231146861451025e-10
58800000	0.004999851381057473	7.156358430384174e-50	7.956607014546127e-70	2.0993461571321697e-8	7.986650105754685e-16	2.543230664244512e-7	-8.217358805122362e-23	6.5664432034457676e-24	3.38941599276171e-11	7.088584268066328e-11	8.231146861451025e-10
58900000	0.004999851381057473	7.156358430384174e-50	7.956607014546127e-70	2.0993461571321697e-8	7.986650105754685e-16	2.543230664244512e-7	-8.217358722242003e-23	6.5664432034457676e-24	3.38941599276171e-11	7.088584268066328e-11	8.231146861451025e-10
59000000	0.004999851381057473	7.156358430384174e-50	7.956607014546127e-70	2.0993461571321697e-8	7.986650105754685e-16	2.543230664244512e-7	-8.217358639361645e-23	6.5664432034457676e-24	3.38941599276171e-11	7.088584268066328e-11	8.231146861451025e-10
59100000	0.004999851381057473	7.156358430384174e-50	7.956607014546127e-70	2.0993461571321697e-8	7.986650105754685e-16	2.543230664244512e-7	-8.217358556481285e-23	6.5664432034457676e-24	3.38941599276171e-11	7.088584268066328e-11	8.231146861451025e-10
59200000	0.004999851381057473	7.156358430384174e-50	7.956607014546127e-70	2.0993461571321697e-8	7.986650105754685e-16	2.543230664244512e-7	-8.217358473600926e-23	6.5664432034457676e-24	3.38941599276171e-11	7.088584268066328e-11	8.231146861451025e-10
59300000	0.004999851381057473	7.156358430384174e-50	7.956607014546127e-70	2.0993461571321697e-8	7.986650105754685e-16	2.543230664244512e-7	-8.217358390720567e-23	6.5664432034457676e-24	3.38941599276171e-11	7.088584268066328e-11	8.231146861451025e-10
59400000	0.004999851381057473	7.156358430384174e-50	7.956607014546127e-70	2.0993461571321697e-8	7.986650105754685e-16	2.543230664244512e-7	-8.217358307840208e-23	6.5664432034457676e-24	3.38941599276171e-11	7.088584268066328e-11	8.231146861451025e-10
59500000	0.004999851381057473	7.156358430384174e-50	7.956607014546127e-70	2.0993461571321697e-8	7.986650105754685e-16	2.543230664244512e-7	-8.217358224959849e-23	6.5664432034457676e-24	3.38941599276171e-11	7.088584268066328e-11	8.231146861451025e-10
59600000	0.004999851381057473	7.156358430384174e-50	7.956607014546127e-70	2.0993461571321697e-8	7.986650105754685e-16	2.543230664244512e-7	-8.21735814207949e-23	6.5664432034457676e-24	3.38941599276171e-11	7.088584268066328e-11	8.231146861451025e-10
59700000	0.004999851381057473	7.156358430384174e-50	7.956607014546127e-70	2.0993461571321697e-8	7.986650105754685e-16	2.543230664244512e-7	-8.21735805919913e-23	6.5664432034457676e-24	3.38941599276171e-11	7.088584268066328e-11	8.231146861451025e-10
59800000	0.004999851381057473	7.156358430384174e-50	7.956607014546127e-70	2.0993461571321697e-8	7.986650105754685e-16	2.543230664244512e-7	-8.217357976318771e-23	6.5664432034457676e-24	3.38941599276171e-11	7.088584268066328e-11	8.231146861451025e-10
59900000	0.004999851381057473	7.156358430384174e-50	7.956607014546127e-70	2.0993461571321697e-8	7.986650105754685e-16	2.543230664244512e-7	-8.217357893438412e-23	6.5664432034457676e-24	3.38941599276171e-11	7.088584268066328e-11	8.231146861451025e-10
60000000	0.004999851381057473	7.156358430384174e-50	7.956607014546127e-70	2.0993461571321697e-8	7.986650105754685e-16	2.543230664244512e-7	-8.217357810558054e-23	6.5664432034457676e-24	3.38941599276171e-11	7.088584268066328e-11	8.231146861451025e-10
60100000	0.004999851381057473	7.156358430384174e-50	7.956607014546127e-70	2.0993461571321697e-8	7.986650105754685e-16	2.543230664244512e-7	-8.217357727677695e-23	6.5664432034457676e-24	3.38941599276171e-11	7.088584268066328e-11	8.231146861451025e-10
60200000	0.004999851381057473	7.156358430384174e-50	7.956607014546127e-70	2.0993461571321697e-8	7.986650105754685e-16	2.543230664244512e-7	-8.217357644797335e-23	6.5664432034457676e-24	3.38941599276171e-11	7.088584268066328e-11	8.231146861451025e-10
60300000	0.004999851381057473	7.156358430384174e-50	7.956607014546127e-70	2.0993461571321697e-8	7.986650105754685e-16	2.543230664244512e-7	-8.217357561916976e-23	6.5664432034457676e-24	3.38941599276171e-11	7.088584268066328e-11	8.231146861451025e-10
60400000	0.004999851381057473	7.156358430384174e-50	7.956607014546127e-70	2.0993461571321697e-8	7.986650105754685e-16	2.543230664244512e-7	-8.217357479036617e-23	6.5664432034457676e-24	3.38941599276171e-11	7.088584268066328e-11	8.231146861451025e-10
60500000	0.004999851381057473	7.156358430384174e-50	7.956607014546127e-70	2.0993461571321697e-8	7.986650105754685e-16	2.543230664244512e-7	-8.217357396156258e-23	6.5664432034457676e-24	3.38941599276171e-11	7.088584268066328e-11	8.231146861451025e-10
60600000	0.004999851381057473	7.156358430384174e-50	7.956607014546127e-70	2.0993461571321697e-8	7.986650105754685e-16	2.543230664244512e-7	-8.217357313275899e-23	6.5664432034457676e-24	3.38941599276171e-11	7.088584268066328e-11	8.231146861451025e-10
60700000	0.004999851381057473	7.156358430384174e-50	7.956607014546127e-70	2.0993461571321697e-8	7.986650105754685e-16	2.543230664244512e-7	-8.217357230395539e-23	6.5664432034457676e-24	3.38941599276171e-11	7.088584268066328e-11	8.231146861451025e-10
60800000	0.004999851381057473	7.156358430384174e-50	7.956607014546127e-70	2.0993461571321697e-8	7.986650105754685e-16	2.543230664244512e-7	-8.21735714751518e-23	6.5664432034457676e-24	3.38941599276171e-11	7.088584268066328e-11	8.231146861451025e-10
60900000	0.004999851381057473	7.156358430384174e-50	7.956607014546127e-70	2.0993461571321697e-8	7.986650105754685e-16	2.543230664244512e-7	-8.217357064634821e-23	6.5664432034457676e-24	3.38941599276171e-11	7.088584268066328e-11	8.231146861451025e-10
61000000	0.004999851381057473	7.156358430384174e-50	7.956607014546127e-70	2.0993461571321697e-8	7.986650105754685e-16	2.543230664244512e-7	-8.217356981754463e-23	6.5664432034457676e-24	3.38941599276171e-11	7.088584268066328e-11	8.231146861451025e-10
61100000	0.004999851381057473	7.156358430384174e-50	7.956607014546127e-70	2.0993461571321697e-8	7.986650105754685e-16	2.543230664244512e-7	-8.217356898874104e-23	6.5664432034457676e-24	3.38941599276171e-11	7.088584268066328e-11	8.231146861451025e-10
61200000	0.004999851381057473	7.156358430384174e-50	7.956607014546127e-70	2.0993461571321697e-8	7.986650105754685e-16	2.543230664244512e-7	-8.217356815993745e-23	6.5664432034457676e-24	3.38941599276171e-11	7.088584268066328e-11	8.231146861451025e-10
61300000	0.004999851381057473	7.156358430384174e-50	7.956607014546127e-70	2.0993461571321697e-8	7.986650105754685e-16	2.543230664244512e-7	-8.217356733113385e-23	6.5664432034457676e-24	3.38941599276171e-11	7.088584268066328e-11	8.231146861451025e-10
61400000	0.004999851381057473	7.156358430384174e-50	7.956607014546127e-70	2.0993461571321697e-8	7.986650105754685e-16	2.543230664244512e-7	-8.217356650233026e-23	6.5664432034457676e-24	3.38941599276171e-11	7.088584268066328e-11	8.231146861451025e-10
61500000	0.004999851381057473	7.156358430384174e-50	7.956607014546127e-70	2.0993461571321697e-8	7.986650105754685e-16	2.543230664244512e-7	-8.217356567352667e-23	6.5664432034457676e-24	3.38941599276171e-11	7.088584268066328e-11	8.231146861451025e-10
61600000	0.004999851381057473	7.156358430384174e-50	7.956607014546127e-70	2.0993461571321697e-8	7.986650105754685e-16	2.543230664244512e-7	-8.217356484472308e-23	6.5664432034457676e-24	3.38941599276171e-11	7.088584268066328e-11	8.231146861451025e-10
61700000	0.004999851381057473	7.156358430384174e-50	7.956607014546127e-70	2.0993461571321697e-8	7.986650105754685e-16	2.543230664244512e-7	-8.217356401591949e-23	6.5664432034457676e-24	3.38941599276171e-11	7.088584268066328e-11	8.231146861451025e-10
61800000	0.004999851381057473	7.156358430384174e-50	7.956607014546127e-70	2.0993461571321697e-8	7.986650105754685e-16	2.543230664244512e-7	-8.217356318711589e-23	6.5664432034457676e-24	3.38941599276171e-11	7.088584268066328e-11	8.231146861451025e-10
61900000	0.004999851381057473	7.156358430384174e-50	7.956607014546127e-70	2.0993461571321697e-8	7.986650105754685e-16	2.543230664244512e-7	-8.21735623583123e-23	6.5664432034457676e-24	3.38941599276171e-11	7.088584268066328e-11	8.231146861451025e-10
62000000	0.004999851381057473	7.156358430384174e-50	7.956607014546127e-70	2.0993461571321697e-8	7.986650105754685e-16	2.543230664244512e-7	-8.217356152950872e-23	6.5664432034457676e-24	3.38941599276171e-11	7.088584268066328e-11	8.231146861451025e-10
62100000	0.004999851381057473	7.156358430384174e-50	7.956607014546127e-70	2.0993461571321697e-8	7.986650105754685e-16	2.543230664244512e-7	-8.217356070070513e-23	6.5664432034457676e-24	3.38941599276171e-11	7.088584268066328e-11	8.231146861451025e-10
62200000	0.004999851381057473	7.156358430384174e-50	7.956607014546127e-70	2.0993461571321697e-8	7.986650105754685e-16	2.543230664244512e-7	-8.217355987190154e-23	6.5664432034457676e-24	3.38941599276171e-11	7.088584268066328e-11	8.231146861451025e-10
62300000	0.004999851381057473	7.156358430384174e-50	7.956607014546127e-70	2.0993461571321697e-8	7.986650105754685e-16	2.543230664244512e-7	-8.217355904309795e-23	6.5664432034457676e-24	3.38941599276171e-11	7.088584268066328e-11	8.231146861451025e-10
62400000	0.004999851381057473	7.156358430384174e-50	7.956607014546127e-70	2.0993461571321697e-8	7.986650105754685e-16	2.543230664244512e-7	-8.217355821429435e-23	6.5664432034457676e-24	3.38941599276171e-11	7.088584268066328e-11	8.231146861451025e-10
62500000	0.004999851381057473	7.156358430384174e-50	7.956607014546127e-70	2.0993461571321697e-8	7.986650105754685e-16	2.543230664244512e-7	-8.217355738549076e-23	6.5664432034457676e-24	3.38941599276171e-11	7.088584268066328e-11	8.231146861451025e-10
62600000	0.004999851381057473	7.156358430384174e-50	7.956607014546127e-70	2.0993461571321697e-8	7.986650105754685e-16	2.543230664244512e-7	-8.217355655668717e-23	6.5664432034457676e-24	3.38941599276171e-11	7.088584268066328e-11	8.231146861451025e-10
62700000	0.004999851381057473	7.156358430384174e-50	7.956607014546127e-70	2.0993461571321697e-8	7.986650105754685e-16	2.543230664244512e-7	-8.217355572788358e-23	6.5664432034457676e-24	3.38941599276171e-11	7.088584268066328e-11	8.231146861451025e-10
62800000	0.004999851381057473	7.156358430384174e-50	7.956607014546127e-70	2.0993461571321697e-8	7.986650105754685e-16	2.543230664244512e-7	-8.217355489907999e-23	6.5664432034457676e-24	3.38941599276171e-11	7.088584268066328e-11	8.231146861451025e-10
62900000	0.004999851381057473	7.156358430384174e-50	7.956607014546127e-70	2.0993461571321697e-8	7.986650105754685e-16	2.543230664244512e-7	-8.217355407027639e-23	6.5664432034457676e-24	3.38941599276171e-11	7.088584268066328e-11	8.231146861451025e-10
63000000	0.004999851381057473	7.156358430384174e-50	7.956607014546127e-70	2.0993461571321697e-8	7.986650105754685e-16	2.543230664244512e-7	-8.217355324147281e-23	6.5664432034457676e-24	3.38941599276171e-11	7.088584268066328e-11	8.231146861451025e-10
63100000	0.004999851381057473	7.156358430384174e-50	7.956607014546127e-70	2.0993461571321697e-8	7.986650105754685e-16	2.543230664244512e-7	-8.217355241266922e-23	6.5664432034457676e-24	3.38941599276171e-11	7.088584268066328e-11	8.231146861451025e-10
63200000	0.004999851381057473	7.156358430384174e-50	7.956607014546127e-70	2.0993461571321697e-8	7.986650105754685e-16	2.543230664244512e-7	-8.217355158386563e-23	6.5664432034457676e-24	3.38941599276171e-11	7.088584268066328e-11	8.231146861451025e-10
63300000	0.004999851381057473	7.156358430384174e-50	7.956607014546127e-70	2.0993461571321697e-8	7.986650105754685e-16	2.543230664244512e-7	-8.217355075506204e-23	6.5664432034457676e-24	3.38941599276171e-11	7.088584268066328e-11	8.231146861451025e-10
63400000	0.004999851381057473	7.156358430384174e-50	7.956607014546127e-70	2.0993461571321697e-8	7.986650105754685e-16	2.543230664244512e-7	-8.217354992625845e-23	6.5664432034457676e-24	3.38941599276171e-11	7.088584268066328e-11	8.231146861451025e-10
63500000	0.004999851381057473	7.156358430384174e-50	7.956607014546127e-70	2.0993461571321697e-8	7.986650105754685e-16	2.543230664244512e-7	-8.217354909745485e-23	6.5664432034457676e-24	3.38941599276171e-11	7.088584268066328e-11	8.231146861451025e-10
63600000	0.004999851381057473	7.156358430384174e-50	7.956607014546127e-70	2.0993461571321697e-8	7.986650105754685e-16	2.543230664244512e-7	-8.217354826865126e-23	6.5664432034457676e-24	3.38941599276171e-11	7.088584268066328e-11	8.231146861451025e-10
63700000	0.004999851381057473	7.156358430384174e-50	7.956607014546127e-70	2.0993461571321697e-8	7.986650105754685e-16	2.543230664244512e-7	-8.217354743984767e-23	6.5664432034457676e-24	3.38941599276171e-11	7.088584268066328e-11	8.231146861451025e-10
63800000	0.004999851381057473	7.156358430384174e-50	7.956607014546127e-70	2.0993461571321697e-8	7.986650105754685e-16	2.543230664244512e-7	-8.217354661104408e-23	6.5664432034457676e-24	3.38941599276171e-11	7.088584268066328e-11	8.231146861451025e-10
63900000	0.004999851381057473	7.156358430384174e-50	7.956607014546127e-70	2.0993461571321697e-8	7.986650105754685e-16	2.543230664244512e-7	-8.217354578224048e-23	6.5664432034457676e-24	3.38941599276171e-11	7.088584268066328e-11	8.231146861451025e-10
64000000	0.004999851381057473	7.156358430384174e-50	7.956607014546127e-70	2.0993461571321697e-8	7.986650105754685e-16	2.543230664244512e-7	-8.21735449534369e-23	6.5664432034457676e-24	3.38941599276171e-11	7.088584268066328e-11	8.231146861451025e-10
64100000	0.004999851381057473	7.156358430384174e-50	7.956607014546127e-70	2.0993461571321697e-8	7.986650105754685e-16	2.543230664244512e-7	-8.217354412463331e-23	6.5664432034457676e-24	3.38941599276171e-11	7.088584268066328e-11	8.231146861451025e-10
64200000	0.004999851381057473	7.156358430384174e-50	7.956607014546127e-70	2.0993461571321697e-8	7.986650105754685e-16	2.543230664244512e-7	-8.217354329582972e-23	6.5664432034457676e-24	3.38941599276171e-11	7.088584268066328e-11	8.231146861451025e-10
64300000	0.004999851381057473	7.156358430384174e-50	7.956607014546127e-70	2.0993461571321697e-8	7.986650105754685e-16	2.543230664244512e-7	-8.217354246702613e-23	6.5664432034457676e-24	3.38941599276171e-11	7.088584268066328e-11	8.231146861451025e-10
64400000	0.004999851381057473	7.156358430384174e-50	7.956607014546127e-70	2.0993461571321697e-8	7.986650105754685e-16	2.543230664244512e-7	-8.217354163822254e-23	6.5664432034457676e-24	3.38941599276171e-11	7.088584268066328e-11	8.231146861451025e-10
64500000	0.004999851381057473	7.156358430384174e-50	7.956607014546127e-70	2.0993461571321697e-8	7.986650105754685e-16	2.543230664244512e-7	-8.217354080941894e-23	6.5664432034457676e-24	3.38941599276171e-11	7.088584268066328e-11	8.231146861451025e-10
64600000	0.004999851381057473	7.156358430384174e-50	7.956607014546127e-70	2.0993461571321697e-8	7.986650105754685e-16	2.543230664244512e-7	-8.217353998061535e-23	6.5664432034457676e-24	3.38941599276171e-11	7.088584268066328e-11	8.231146861451025e-10
64700000	0.004999851381057473	7.156358430384174e-50	7.956607014546127e-70	2.0993461571321697e-8	7.986650105754685e-16	2.543230664244512e-7	-8.217353915181176e-23	6.5664432034457676e-24	3.38941599276171e-11	7.088584268066328e-11	8.231146861451025e-10
64800000	0.004999851381057473	7.156358430384174e-50	7.956607014546127e-70	2.0993461571321697e-8	7.986650105754685e-16	2.543230664244512e-7	-8.217353832300817e-23	6.5664432034457676e-24	3.38941599276171e-11	7.088584268066328e-11	8.231146861451025e-10
64900000	0.004999851381057473	7.156358430384174e-50	7.956607014546127e-70	2.0993461571321697e-8	7.986650105754685e-16	2.543230664244512e-7	-8.217353749420458e-23	6.5664432034457676e-24	3.38941599276171e-11	7.088584268066328e-11	8.231146861451025e-10
65000000	0.004999851381057473	7.156358430384174e-50	7.956607014546127e-70	2.0993461571321697e-8	7.986650105754685e-16	2.543230664244512e-7	-8.2173536665401e-23	6.5664432034457676e-24	3.38941599276171e-11	7.088584268066328e-11	8.231146861451025e-10
65100000	0.004999851381057473	7.156358430384174e-50	7.956607014546127e-70	2.0993461571321697e-8	7.986650105754685e-16	2.543230664244512e-7	-8.21735358365974e-23	6.5664432034457676e-24	3.38941599276171e-11	7.088584268066328e-11	8.231146861451025e-10
65200000	0.004999851381057473	7.156358430384174e-50	7.956607014546127e-70	2.0993461571321697e-8	7.986650105754685e-16	2.543230664244512e-7	-8.217353500779381e-23	6.5664432034457676e-24	3.38941599276171e-11	7.088584268066328e-11	8.231146861451025e-10
65300000	0.004999851381057473	7.156358430384174e-50	7.956607014546127e-70	2.0993461571321697e-8	7.986650105754685e-16	2.543230664244512e-7	-8.217353417899022e-23	6.5664432034457676e-24	3.38941599276171e-11	7.088584268066328e-11	8.231146861451025e-10
65400000	0.004999851381057473	7.156358430384174e-50	7.956607014546127e-70	2.0993461571321697e-8	7.986650105754685e-16	2.543230664244512e-7	-8.217353335018663e-23	6.5664432034457676e-24	3.38941599276171e-11	7.088584268066328e-11	8.231146861451025e-10
65500000	0.004999851381057473	7.156358430384174e-50	7.956607014546127e-70	2.0993461571321697e-8	7.986650105754685e-16	2.543230664244512e-7	-8.217353252138304e-23	6.5664432034457676e-24	3.38941599276171e-11	7.088584268066329e-11	8.231146861451025e-10
65600000	0.004999851381057473	7.156358430384174e-50	7.956607014546127e-70	2.0993461571321697e-8	7.986650105754685e-16	2.543230664244512e-7	-8.217353169257944e-23	6.5664432034457676e-24	3.38941599276171e-11	7.088584268066329e-11	8.231146861451025e-10
65700000	0.004999851381057473	7.156358430384174e-50	7.956607014546127e-70	2.0993461571321697e-8	7.986650105754684e-16	2.543230664244512e-7	-8.217353086377585e-23	6.5664432034457676e-24	3.38941599276171e-11	7.088584268066329e-11	8.231146861451025e-10
65800000	0.004999851381057473	7.156358430384174e-50	7.956607014546128e-70	2.0993461571321697e-8	7.986650105754684e-16	2.543230664244512e-7	-8.217353003497226e-23	6.5664432034457676e-24	3.38941599276171e-11	7.088584268066329e-11	8.231146861451025e-10
65900000	0.004999851381057473	7.156358430384174e-50	7.956607014546128e-70	2.0993461571321697e-8	7.986650105754684e-16	2.543230664244512e-7	-8.217352920616867e-23	6.5664432034457676e-24	3.38941599276171e-11	7.088584268066329e-11	8.231146861451025e-10
66000000	0.004999851381057473	7.156358430384174e-50	7.956607014546128e-70	2.0993461571321697e-8	7.986650105754684e-16	2.543230664244512e-7	-8.217352837736509e-23	6.5664432034457676e-24	3.38941599276171e-11	7.088584268066329e-11	8.231146861451025e-10
66100000	0.004999851381057473	7.156358430384174e-50	7.956607014546128e-70	2.0993461571321697e-8	7.986650105754684e-16	2.543230664244512e-7	-8.21735275485615e-23	6.5664432034457676e-24	3.38941599276171e-11	7.088584268066329e-11	8.231146861451025e-10
66200000	0.004999851381057473	7.156358430384174e-50	7.956607014546128e-70	2.0993461571321697e-8	7.986650105754684e-16	2.543230664244512e-7	-8.21735267197579e-23	6.5664432034457676e-24	3.38941599276171e-11	7.088584268066329e-11	8.231146861451025e-10
66300000	0.004999851381057473	7.156358430384174e-50	7.956607014546128e-70	2.0993461571321697e-8	7.986650105754684e-16	2.543230664244512e-7	-8.217352589095431e-23	6.5664432034457676e-24	3.38941599276171e-11	7.088584268066329e-11	8.231146861451025e-10
66400000	0.004999851381057473	7.156358430384174e-50	7.956607014546128e-70	2.0993461571321697e-8	7.986650105754684e-16	2.543230664244512e-7	-8.217352506215072e-23	6.5664432034457676e-24	3.38941599276171e-11	7.088584268066329e-11	8.231146861451025e-10
66500000	0.004999851381057473	7.156358430384174e-50	7.956607014546128e-70	2.0993461571321697e-8	7.986650105754684e-16	2.543230664244512e-7	-8.217352423334713e-23	6.5664432034457676e-24	3.38941599276171e-11	7.088584268066329e-11	8.231146861451025e-10
66600000	0.004999851381057473	7.156358430384174e-50	7.956607014546128e-70	2.0993461571321697e-8	7.986650105754684e-16	2.543230664244512e-7	-8.217352340454354e-23	6.5664432034457676e-24	3.38941599276171e-11	7.088584268066329e-11	8.231146861451025e-10
66700000	0.004999851381057473	7.156358430384174e-50	7.956607014546128e-70	2.0993461571321697e-8	7.986650105754684e-16	2.543230664244512e-7	-8.217352257573994e-23	6.5664432034457676e-24	3.38941599276171e-11	7.088584268066329e-11	8.231146861451025e-10
66800000	0.004999851381057473	7.156358430384174e-50	7.956607014546128e-70	2.0993461571321697e-8	7.986650105754684e-16	2.543230664244512e-7	-8.217352174693635e-23	6.5664432034457676e-24	3.38941599276171e-11	7.088584268066329e-11	8.231146861451025e-10
66900000	0.004999851381057473	7.156358430384174e-50	7.956607014546128e-70	2.0993461571321697e-8	7.986650105754684e-16	2.543230664244512e-7	-8.217352091813276e-23	6.5664432034457676e-24	3.38941599276171e-11	7.088584268066329e-11	8.231146861451025e-10
67000000	0.004999851381057473	7.156358430384174e-50	7.956607014546128e-70	2.0993461571321697e-8	7.986650105754684e-16	2.543230664244512e-7	-8.217352008932918e-23	6.5664432034457676e-24	3.38941599276171e-11	7.088584268066329e-11	8.231146861451025e-10
67100000	0.004999851381057473	7.156358430384174e-50	7.956607014546128e-70	2.0993461571321697e-8	7.986650105754684e-16	2.543230664244512e-7	-8.217351926052559e-23	6.5664432034457676e-24	3.38941599276171e-11	7.088584268066329e-11	8.231146861451025e-10
67200000	0.004999851381057473	7.156358430384174e-50	7.956607014546128e-70	2.0993461571321697e-8	7.986650105754684e-16	2.543230664244512e-7	-8.2173518431722e-23	6.5664432034457676e-24	3.38941599276171e-11	7.088584268066329e-11	8.231146861451025e-10
67300000	0.004999851381057473	7.156358430384174e-50	7.956607014546128e-70	2.0993461571321697e-8	7.986650105754684e-16	2.543230664244512e-7	-8.21735176029184e-23	6.5664432034457676e-24	3.38941599276171e-11	7.088584268066329e-11	8.231146861451025e-10
67400000	0.004999851381057473	7.156358430384174e-50	7.956607014546128e-70	2.0993461571321697e-8	7.986650105754684e-16	2.543230664244512e-7	-8.217351677411481e-23	6.5664432034457676e-24	3.38941599276171e-11	7.088584268066329e-11	8.231146861451025e-10
67500000	0.004999851381057473	7.156358430384174e-50	7.956607014546128e-70	2.0993461571321697e-8	7.986650105754684e-16	2.543230664244512e-7	-8.217351594531122e-23	6.5664432034457676e-24	3.38941599276171e-11	7.088584268066329e-11	8.231146861451025e-10
67600000	0.004999851381057473	7.156358430384174e-50	7.956607014546128e-70	2.0993461571321697e-8	7.986650105754684e-16	2.543230664244512e-7	-8.217351511650763e-23	6.5664432034457676e-24	3.38941599276171e-11	7.088584268066329e-11	8.231146861451025e-10
67700000	0.004999851381057473	7.156358430384174e-50	7.956607014546128e-70	2.0993461571321697e-8	7.986650105754684e-16	2.543230664244512e-7	-8.217351428770404e-23	6.5664432034457676e-24	3.38941599276171e-11	7.088584268066329e-11	8.231146861451025e-10
67800000	0.004999851381057473	7.156358430384174e-50	7.956607014546128e-70	2.0993461571321697e-8	7.986650105754684e-16	2.543230664244512e-7	-8.217351345890044e-23	6.5664432034457676e-24	3.38941599276171e-11	7.088584268066329e-11	8.231146861451025e-10
67900000	0.004999851381057473	7.156358430384174e-50	7.956607014546128e-70	2.0993461571321697e-8	7.986650105754684e-16	2.543230664244512e-7	-8.217351263009685e-23	6.5664432034457676e-24	3.38941599276171e-11	7.088584268066329e-11	8.231146861451025e-10
68000000	0.004999851381057473	7.156358430384174e-50	7.956607014546128e-70	2.0993461571321697e-8	7.986650105754684e-16	2.543230664244512e-7	-8.217351180129327e-23	6.5664432034457676e-24	3.38941599276171e-11	7.088584268066329e-11	8.231146861451025e-10
68100000	0.004999851381057473	7.156358430384174e-50	7.956607014546128e-70	2.0993461571321697e-8	7.986650105754684e-16	2.543230664244512e-7	-8.217351097248968e-23	6.5664432034457676e-24	3.38941599276171e-11	7.088584268066329e-11	8.231146861451025e-10
68200000	0.004999851381057473	7.156358430384174e-50	7.956607014546128e-70	2.0993461571321697e-8	7.986650105754684e-16	2.543230664244512e-7	-8.217351014368609e-23	6.5664432034457676e-24	3.38941599276171e-11	7.088584268066329e-11	8.231146861451025e-10
68300000	0.004999851381057473	7.156358430384174e-50	7.956607014546128e-70	2.0993461571321697e-8	7.986650105754684e-16	2.543230664244512e-7	-8.21735093148825e-23	6.5664432034457676e-24	3.38941599276171e-11	7.088584268066329e-11	8.231146861451025e-10
68400000	0.004999851381057473	7.156358430384174e-50	7.956607014546128e-70	2.0993461571321697e-8	7.986650105754684e-16	2.543230664244512e-7	-8.21735084860789e-23	6.5664432034457676e-24	3.38941599276171e-11	7.088584268066329e-11	8.231146861451025e-10
68500000	0.004999851381057473	7.156358430384174e-50	7.956607014546128e-70	2.0993461571321697e-8	7.986650105754684e-16	2.543230664244512e-7	-8.217350765727531e-23	6.5664432034457676e-24	3.38941599276171e-11	7.088584268066329e-11	8.231146861451025e-10
68600000	0.004999851381057473	7.156358430384174e-50	7.956607014546128e-70	2.0993461571321697e-8	7.986650105754684e-16	2.543230664244512e-7	-8.217350682847172e-23	6.5664432034457676e-24	3.38941599276171e-11	7.088584268066329e-11	8.231146861451025e-10
68700000	0.004999851381057473	7.156358430384174e-50	7.956607014546128e-70	2.0993461571321697e-8	7.986650105754684e-16	2.543230664244512e-7	-8.217350599966813e-23	6.5664432034457676e-24	3.38941599276171e-11	7.088584268066329e-11	8.231146861451025e-10
68800000	0.004999851381057473	7.156358430384174e-50	7.956607014546128e-70	2.0993461571321697e-8	7.986650105754684e-16	2.543230664244512e-7	-8.217350517086454e-23	6.5664432034457676e-24	3.38941599276171e-11	7.088584268066329e-11	8.231146861451025e-10
68900000	0.004999851381057473	7.156358430384174e-50	7.956607014546128e-70	2.0993461571321697e-8	7.986650105754684e-16	2.543230664244512e-7	-8.217350434206094e-23	6.5664432034457676e-24	3.38941599276171e-11	7.088584268066329e-11	8.231146861451025e-10
69000000	0.004999851381057473	7.156358430384174e-50	7.956607014546128e-70	2.0993461571321697e-8	7.986650105754684e-16	2.543230664244512e-7	-8.217350351325736e-23	6.5664432034457676e-24	3.38941599276171e-11	7.088584268066329e-11	8.231146861451025e-10
69100000	0.004999851381057473	7.156358430384174e-50	7.956607014546128e-70	2.0993461571321697e-8	7.986650105754684e-16	2.543230664244512e-7	-8.217350268445377e-23	6.5664432034457676e-24	3.38941599276171e-11	7.088584268066329e-11	8.231146861451025e-10
69200000	0.004999851381057473	7.156358430384174e-50	7.956607014546128e-70	2.0993461571321697e-8	7.986650105754684e-16	2.543230664244512e-7	-8.217350185565018e-23	6.5664432034457676e-24	3.38941599276171e-11	7.088584268066329e-11	8.231146861451025e-10
69300000	0.004999851381057473	7.156358430384174e-50	7.956607014546128e-70	2.0993461571321697e-8	7.986650105754684e-16	2.543230664244512e-7	-8.217350102684659e-23	6.5664432034457676e-24	3.38941599276171e-11	7.088584268066329e-11	8.231146861451025e-10
69400000	0.004999851381057473	7.156358430384174e-50	7.956607014546128e-70	2.0993461571321697e-8	7.986650105754684e-16	2.543230664244512e-7	-8.2173500198043e-23	6.5664432034457676e-24	3.38941599276171e-11	7.088584268066329e-11	8.231146861451025e-10
69500000	0.004999851381057473	7.156358430384174e-50	7.956607014546128e-70	2.0993461571321697e-8	7.986650105754684e-16	2.543230664244512e-7	-8.21734993692394e-23	6.5664432034457676e-24	3.38941599276171e-11	7.088584268066329e-11	8.231146861451025e-10
69600000	0.004999851381057473	7.156358430384174e-50	7.956607014546128e-70	2.0993461571321697e-8	7.986650105754684e-16	2.543230664244512e-7	-8.217349854043581e-23	6.5664432034457676e-24	3.38941599276171e-11	7.088584268066329e-11	8.231146861451025e-10
69700000	0.004999851381057473	7.156358430384174e-50	7.956607014546128e-70	2.0993461571321697e-8	7.986650105754684e-16	2.543230664244512e-7	-8.217349771163222e-23	6.5664432034457676e-24	3.38941599276171e-11	7.088584268066329e-11	8.231146861451025e-10
69800000	0.004999851381057473	7.156358430384174e-50	7.956607014546128e-70	2.0993461571321697e-8	7.986650105754684e-16	2.543230664244512e-7	-8.217349688282863e-23	6.5664432034457676e-24	3.38941599276171e-11	7.088584268066329e-11	8.231146861451025e-10
69900000	0.004999851381057473	7.156358430384174e-50	7.956607014546128e-70	2.0993461571321697e-8	7.986650105754684e-16	2.543230664244512e-7	-8.217349605402504e-23	6.5664432034457676e-24	3.38941599276171e-11	7.088584268066329e-11	8.231146861451025e-10
70000000	0.004999851381057473	7.156358430384174e-50	7.956607014546128e-70	2.0993461571321697e-8	7.986650105754684e-16	2.543230664244512e-7	-8.217349522522145e-23	6.5664432034457676e-24	3.38941599276171e-11	7.088584268066329e-11	8.231146861451025e-10
70100000	0.004999851381057473	7.156358430384174e-50	7.956607014546128e-70	2.0993461571321697e-8	7.986650105754684e-16	2.543230664244512e-7	-8.217349439641786e-23	6.5664432034457676e-24	3.38941599276171e-11	7.088584268066329e-11	8.231146861451025e-10
70200000	0.004999851381057473	7.156358430384174e-50	7.956607014546128e-70	2.0993461571321697e-8	7.986650105754684e-16	2.543230664244512e-7	-8.217349356761427e-23	6.5664432034457676e-24	3.38941599276171e-11	7.088584268066329e-11	8.231146861451025e-10
70300000	0.004999851381057473	7.156358430384174e-50	7.956607014546128e-70	2.0993461571321697e-8	7.986650105754684e-16	2.543230664244512e-7	-8.217349273881068e-23	6.5664432034457676e-24	3.38941599276171e-11	7.088584268066329e-11	8.231146861451025e-10
70400000	0.004999851381057473	7.156358430384174e-50	7.956607014546128e-70	2.0993461571321697e-8	7.986650105754684e-16	2.543230664244512e-7	-8.217349191000709e-23	6.5664432034457676e-24	3.38941599276171e-11	7.088584268066329e-11	8.231146861451025e-10
70500000	0.004999851381057473	7.156358430384174e-50	7.956607014546128e-70	2.0993461571321697e-8	7.986650105754684e-16	2.543230664244512e-7	-8.21734910812035e-23	6.5664432034457676e-24	3.38941599276171e-11	7.088584268066329e-11	8.231146861451025e-10
70600000	0.004999851381057473	7.156358430384174e-50	7.956607014546128e-70	2.0993461571321697e-8	7.986650105754684e-16	2.543230664244512e-7	-8.21734902523999e-23	6.5664432034457676e-24	3.38941599276171e-11	7.088584268066329e-11	8.231146861451025e-10
70700000	0.004999851381057473	7.156358430384174e-50	7.956607014546128e-70	2.0993461571321697e-8	7.986650105754684e-16	2.543230664244512e-7	-8.217348942359631e-23	6.5664432034457676e-24	3.38941599276171e-11	7.088584268066329e-11	8.231146861451025e-10
70800000	0.004999851381057473	7.156358430384174e-50	7.956607014546128e-70	2.0993461571321697e-8	7.986650105754684e-16	2.543230664244512e-7	-8.217348859479272e-23	6.5664432034457676e-24	3.38941599276171e-11	7.088584268066329e-11	8.231146861451025e-10
70900000	0.004999851381057473	7.156358430384174e-50	7.956607014546128e-70	2.0993461571321697e-8	7.986650105754684e-16	2.543230664244512e-7	-8.217348776598913e-23	6.5664432034457676e-24	3.38941599276171e-11	7.088584268066329e-11	8.231146861451025e-10
71000000	0.004999851381057473	7.156358430384174e-50	7.956607014546128e-70	2.0993461571321697e-8	7.986650105754684e-16	2.543230664244512e-7	-8.217348693718555e-23	6.5664432034457676e-24	3.38941599276171e-11	7.088584268066329e-11	8.231146861451025e-10
71100000	0.004999851381057473	7.156358430384174e-50	7.956607014546128e-70	2.0993461571321697e-8	7.986650105754684e-16	2.543230664244512e-7	-8.217348610838195e-23	6.5664432034457676e-24	3.38941599276171e-11	7.088584268066329e-11	8.231146861451025e-10
71200000	0.004999851381057473	7.156358430384174e-50	7.956607014546128e-70	2.0993461571321697e-8	7.986650105754684e-16	2.543230664244512e-7	-8.217348527957836e-23	6.5664432034457676e-24	3.38941599276171e-11	7.088584268066329e-11	8.231146861451025e-10
71300000	0.004999851381057473	7.156358430384174e-50	7.956607014546128e-70	2.0993461571321697e-8	7.986650105754684e-16	2.543230664244512e-7	-8.217348445077477e-23	6.5664432034457676e-24	3.38941599276171e-11	7.088584268066329e-11	8.231146861451025e-10
71400000	0.004999851381057473	7.156358430384174e-50	7.956607014546128e-70	2.0993461571321697e-8	7.986650105754684e-16	2.543230664244512e-7	-8.217348362197118e-23	6.5664432034457676e-24	3.38941599276171e-11	7.088584268066329e-11	8.231146861451025e-10
71500000	0.004999851381057473	7.156358430384174e-50	7.956607014546128e-70	2.0993461571321697e-8	7.986650105754684e-16	2.543230664244512e-7	-8.217348279316759e-23	6.5664432034457676e-24	3.38941599276171e-11	7.088584268066329e-11	8.231146861451025e-10
71600000	0.004999851381057473	7.156358430384174e-50	7.956607014546128e-70	2.0993461571321697e-8	7.986650105754684e-16	2.543230664244512e-7	-8.2173481964364e-23	6.5664432034457676e-24	3.38941599276171e-11	7.088584268066329e-11	8.231146861451025e-10
71700000	0.004999851381057473	7.156358430384174e-50	7.956607014546128e-70	2.0993461571321697e-8	7.986650105754684e-16	2.543230664244512e-7	-8.21734811355604e-23	6.5664432034457676e-24	3.38941599276171e-11	7.088584268066329e-11	8.231146861451025e-10
71800000	0.004999851381057473	7.156358430384174e-50	7.956607014546128e-70	2.0993461571321697e-8	7.986650105754684e-16	2.543230664244512e-7	-8.217348030675681e-23	6.5664432034457676e-24	3.38941599276171e-11	7.088584268066329e-11	8.231146861451025e-10
71900000	0.004999851381057473	7.156358430384174e-50	7.956607014546128e-70	2.0993461571321697e-8	7.986650105754684e-16	2.543230664244512e-7	-8.217347947795322e-23	6.5664432034457676e-24	3.38941599276171e-11	7.088584268066329e-11	8.231146861451025e-10
72000000	0.004999851381057473	7.156358430384174e-50	7.956607014546128e-70	2.0993461571321697e-8	7.986650105754684e-16	2.543230664244512e-7	-8.217347864914964e-23	6.5664432034457676e-24	3.38941599276171e-11	7.088584268066329e-11	8.231146861451025e-10
72100000	0.004999851381057473	7.156358430384174e-50	7.956607014546128e-70	2.0993461571321697e-8	7.986650105754684e-16	2.543230664244512e-7	-8.217347782034605e-23	6.5664432034457676e-24	3.38941599276171e-11	7.088584268066329e-11	8.231146861451025e-10
72200000	0.004999851381057473	7.156358430384174e-50	7.956607014546128e-70	2.0993461571321697e-8	7.986650105754684e-16	2.543230664244512e-7	-8.217347699154245e-23	6.5664432034457676e-24	3.38941599276171e-11	7.088584268066329e-11	8.231146861451025e-10
72300000	0.004999851381057473	7.156358430384174e-50	7.956607014546128e-70	2.0993461571321697e-8	7.986650105754684e-16	2.543230664244512e-7	-8.217347616273886e-23	6.5664432034457676e-24	3.38941599276171e-11	7.088584268066329e-11	8.231146861451025e-10
72400000	0.004999851381057473	7.156358430384174e-50	7.956607014546128e-70	2.0993461571321697e-8	7.986650105754684e-16	2.543230664244512e-7	-8.217347533393527e-23	6.5664432034457676e-24	3.38941599276171e-11	7.088584268066329e-11	8.231146861451025e-10
72500000	0.004999851381057473	7.156358430384174e-50	7.956607014546128e-70	2.0993461571321697e-8	7.986650105754684e-16	2.543230664244512e-7	-8.217347450513168e-23	6.5664432034457676e-24	3.38941599276171e-11	7.088584268066329e-11	8.231146861451025e-10
72600000	0.004999851381057473	7.156358430384174e-50	7.956607014546128e-70	2.0993461571321697e-8	7.986650105754684e-16	2.543230664244512e-7	-8.217347367632809e-23	6.5664432034457676e-24	3.38941599276171e-11	7.088584268066329e-11	8.231146861451025e-10
72700000	0.004999851381057473	7.156358430384174e-50	7.956607014546128e-70	2.0993461571321697e-8	7.986650105754684e-16	2.543230664244512e-7	-8.21734728475245e-23	6.5664432034457676e-24	3.38941599276171e-11	7.088584268066329e-11	8.231146861451025e-10
72800000	0.004999851381057473	7.156358430384174e-50	7.956607014546128e-70	2.0993461571321697e-8	7.986650105754684e-16	2.543230664244512e-7	-8.21734720187209e-23	6.5664432034457676e-24	3.38941599276171e-11	7.088584268066329e-11	8.231146861451025e-10
72900000	0.004999851381057473	7.156358430384174e-50	7.956607014546128e-70	2.0993461571321697e-8	7.986650105754684e-16	2.543230664244512e-7	-8.217347118991731e-23	6.5664432034457676e-24	3.38941599276171e-11	7.088584268066329e-11	8.231146861451025e-10
73000000	0.004999851381057473	7.156358430384174e-50	7.956607014546128e-70	2.0993461571321697e-8	7.986650105754684e-16	2.543230664244512e-7	-8.217347036111373e-23	6.5664432034457676e-24	3.38941599276171e-11	7.088584268066329e-11	8.231146861451025e-10
73100000	0.004999851381057473	7.156358430384174e-50	7.956607014546128e-70	2.0993461571321697e-8	7.986650105754684e-16	2.543230664244512e-7	-8.217346953231014e-23	6.5664432034457676e-24	3.38941599276171e-11	7.088584268066329e-11	8.231146861451025e-10
73200000	0.004999851381057473	7.156358430384174e-50	7.956607014546128e-70	2.0993461571321697e-8	7.986650105754684e-16	2.543230664244512e-7	-8.217346870350655e-23	6.5664432034457676e-24	3.38941599276171e-11	7.088584268066329e-11	8.231146861451025e-10
73300000	0.004999851381057473	7.156358430384174e-50	7.956607014546128e-70	2.0993461571321697e-8	7.986650105754684e-16	2.543230664244512e-7	-8.217346787470295e-23	6.5664432034457676e-24	3.38941599276171e-11	7.088584268066329e-11	8.231146861451025e-10
73400000	0.004999851381057473	7.156358430384174e-50	7.956607014546128e-70	2.0993461571321697e-8	7.986650105754684e-16	2.543230664244512e-7	-8.217346704589936e-23	6.5664432034457676e-24	3.38941599276171e-11	7.088584268066329e-11	8.231146861451025e-10
73500000	0.004999851381057473	7.156358430384174e-50	7.956607014546128e-70	2.0993461571321697e-8	7.986650105754684e-16	2.543230664244512e-7	-8.217346621709577e-23	6.5664432034457676e-24	3.38941599276171e-11	7.088584268066329e-11	8.231146861451025e-10
73600000	0.004999851381057473	7.156358430384174e-50	7.956607014546128e-70	2.0993461571321697e-8	7.986650105754684e-16	2.543230664244512e-7	-8.217346538829218e-23	6.5664432034457676e-24	3.38941599276171e-11	7.088584268066329e-11	8.231146861451025e-10
73700000	0.004999851381057473	7.156358430384174e-50	7.956607014546128e-70	2.0993461571321697e-8	7.986650105754684e-16	2.543230664244512e-7	-8.217346455948859e-23	6.5664432034457676e-24	3.38941599276171e-11	7.088584268066329e-11	8.231146861451025e-10
73800000	0.004999851381057473	7.156358430384174e-50	7.956607014546128e-70	2.0993461571321697e-8	7.986650105754684e-16	2.543230664244512e-7	-8.217346373068499e-23	6.5664432034457676e-24	3.38941599276171e-11	7.088584268066329e-11	8.231146861451025e-10
73900000	0.004999851381057473	7.156358430384174e-50	7.956607014546128e-70	2.0993461571321694e-8	7.986650105754684e-16	2.543230664244512e-7	-8.21734629018814e-23	6.5664432034457676e-24	3.38941599276171e-11	7.088584268066329e-11	8.231146861451025e-10
74000000	0.004999851381057473	7.156358430384174e-50	7.956607014546128e-70	2.0993461571321694e-8	7.986650105754684e-16	2.543230664244512e-7	-8.217346207307782e-23	6.5664432034457676e-24	3.38941599276171e-11	7.088584268066329e-11	8.231146861451025e-10
74100000	0.004999851381057473	7.156358430384174e-50	7.956607014546128e-70	2.0993461571321694e-8	7.986650105754684e-16	2.543230664244512e-7	-8.217346124427423e-23	6.5664432034457676e-24	3.38941599276171e-11	7.088584268066329e-11	8.231146861451025e-10
74200000	0.004999851381057473	7.156358430384174e-50	7.956607014546128e-70	2.0993461571321694e-8	7.986650105754684e-16	2.543230664244512e-7	-8.217346041547064e-23	6.5664432034457676e-24	3.38941599276171e-11	7.088584268066329e-11	8.231146861451025e-10
74300000	0.004999851381057473	7.156358430384174e-50	7.956607014546128e-70	2.0993461571321694e-8	7.986650105754684e-16	2.543230664244512e-7	-8.217345958666705e-23	6.5664432034457676e-24	3.38941599276171e-11	7.088584268066329e-11	8.231146861451025e-10
74400000	0.004999851381057473	7.156358430384174e-50	7.956607014546128e-70	2.0993461571321694e-8	7.986650105754684e-16	2.543230664244512e-7	-8.217345875786345e-23	6.5664432034457676e-24	3.38941599276171e-11	7.088584268066329e-11	8.231146861451025e-10
74500000	0.004999851381057473	7.156358430384174e-50	7.956607014546128e-70	2.0993461571321694e-8	7.986650105754684e-16	2.543230664244512e-7	-8.217345792905986e-23	6.5664432034457676e-24	3.38941599276171e-11	7.088584268066329e-11	8.231146861451025e-10
74600000	0.004999851381057473	7.156358430384174e-50	7.956607014546128e-70	2.0993461571321694e-8	7.986650105754684e-16	2.543230664244512e-7	-8.217345710025627e-23	6.5664432034457676e-24	3.38941599276171e-11	7.088584268066329e-11	8.231146861451025e-10
74700000	0.004999851381057473	7.156358430384174e-50	7.956607014546128e-70	2.0993461571321694e-8	7.986650105754684e-16	2.543230664244512e-7	-8.217345627145268e-23	6.566443203445768e-24	3.38941599276171e-11	7.088584268066329e-11	8.231146861451025e-10
74800000	0.004999851381057473	7.156358430384174e-50	7.956607014546128e-70	2.0993461571321694e-8	7.986650105754684e-16	2.543230664244512e-7	-8.217345544264909e-23	6.566443203445768e-24	3.38941599276171e-11	7.088584268066329e-11	8.231146861451025e-10
74900000	0.004999851381057473	7.156358430384174e-50	7.956607014546128e-70	2.0993461571321694e-8	7.986650105754684e-16	2.543230664244512e-7	-8.217345461384549e-23	6.566443203445768e-24	3.38941599276171e-11	7.088584268066329e-11	8.231146861451025e-10
75000000	0.004999851381057473	7.156358430384174e-50	7.956607014546128e-70	2.0993461571321694e-8	7.986650105754684e-16	2.543230664244512e-7	-8.217345378504191e-23	6.566443203445768e-24	3.38941599276171e-11	7.088584268066329e-11	8.231146861451025e-10
75100000	0.004999851381057473	7.156358430384174e-50	7.956607014546128e-70	2.0993461571321694e-8	7.986650105754684e-16	2.543230664244512e-7	-8.217345295623832e-23	6.566443203445768e-24	3.38941599276171e-11	7.088584268066329e-11	8.231146861451025e-10
75200000	0.004999851381057473	7.156358430384174e-50	7.956607014546128e-70	2.0993461571321694e-8	7.986650105754684e-16	2.543230664244512e-7	-8.217345212743473e-23	6.566443203445768e-24	3.38941599276171e-11	7.088584268066329e-11	8.231146861451025e-10
75300000	0.004999851381057473	7.156358430384174e-50	7.956607014546128e-70	2.0993461571321694e-8	7.986650105754684e-16	2.543230664244512e-7	-8.217345129863114e-23	6.566443203445768e-24	3.38941599276171e-11	7.088584268066329e-11	8.231146861451025e-10
75400000	0.004999851381057473	7.156358430384174e-50	7.956607014546128e-70	2.0993461571321694e-8	7.986650105754684e-16	2.543230664244512e-7	-8.217345046982755e-23	6.566443203445768e-24	3.38941599276171e-11	7.088584268066329e-11	8.231146861451025e-10
75500000	0.004999851381057473	7.156358430384174e-50	7.956607014546128e-70	2.0993461571321694e-8	7.986650105754684e-16	2.543230664244512e-7	-8.217344964102395e-23	6.566443203445768e-24	3.38941599276171e-11	7.088584268066329e-11	8.231146861451025e-10
75600000	0.004999851381057473	7.156358430384174e-50	7.956607014546128e-70	2.0993461571321694e-8	7.986650105754684e-16	2.543230664244512e-7	-8.217344881222036e-23	6.566443203445768e-24	3.38941599276171e-11	7.088584268066329e-11	8.231146861451025e-10
75700000	0.004999851381057473	7.156358430384174e-50	7.956607014546128e-70	2.0993461571321694e-8	7.986650105754684e-16	2.543230664244512e-7	-8.217344798341677e-23	6.566443203445768e-24	3.38941599276171e-11	7.088584268066329e-11	8.231146861451025e-10
75800000	0.004999851381057473	7.156358430384174e-50	7.956607014546128e-70	2.0993461571321694e-8	7.986650105754684e-16	2.543230664244512e-7	-8.217344715461318e-23	6.566443203445768e-24	3.38941599276171e-11	7.088584268066328e-11	8.231146861451025e-10
75900000	0.004999851381057473	7.156358430384174e-50	7.956607014546128e-70	2.0993461571321694e-8	7.986650105754684e-16	2.543230664244512e-7	-8.217344632580959e-23	6.566443203445768e-24	3.38941599276171e-11	7.088584268066328e-11	8.231146861451025e-10
76000000	0.004999851381057473	7.156358430384174e-50	7.956607014546128e-70	2.0993461571321694e-8	7.986650105754684e-16	2.543230664244512e-7	-8.2173445497006e-23	6.566443203445768e-24	3.38941599276171e-11	7.088584268066328e-11	8.231146861451025e-10
76100000	0.004999851381057473	7.156358430384174e-50	7.956607014546128e-70	2.0993461571321694e-8	7.986650105754684e-16	2.543230664244512e-7	-8.217344466820241e-23	6.566443203445768e-24	3.38941599276171e-11	7.088584268066328e-11	8.231146861451025e-10
76200000	0.004999851381057473	7.156358430384174e-50	7.956607014546128e-70	2.0993461571321694e-8	7.986650105754684e-16	2.543230664244512e-7	-8.217344383939882e-23	6.566443203445768e-24	3.38941599276171e-11	7.088584268066328e-11	8.231146861451025e-10
76300000	0.004999851381057473	7.156358430384174e-50	7.956607014546128e-70	2.0993461571321694e-8	7.986650105754684e-16	2.543230664244512e-7	-8.217344301059523e-23	6.566443203445768e-24	3.38941599276171e-11	7.088584268066328e-11	8.231146861451025e-10
76400000	0.004999851381057473	7.156358430384174e-50	7.956607014546128e-70	2.0993461571321694e-8	7.986650105754684e-16	2.543230664244512e-7	-8.217344218179164e-23	6.566443203445768e-24	3.38941599276171e-11	7.088584268066328e-11	8.231146861451025e-10
76500000	0.004999851381057473	7.156358430384174e-50	7.956607014546128e-70	2.0993461571321694e-8	7.986650105754684e-16	2.543230664244512e-7	-8.217344135298805e-23	6.566443203445768e-24	3.38941599276171e-11	7.088584268066328e-11	8.231146861451025e-10
76600000	0.004999851381057473	7.156358430384174e-50	7.956607014546128e-70	2.0993461571321694e-8	7.986650105754684e-16	2.543230664244512e-7	-8.217344052418445e-23	6.566443203445768e-24	3.38941599276171e-11	7.088584268066328e-11	8.231146861451025e-10
76700000	0.004999851381057473	7.156358430384174e-50	7.956607014546128e-70	2.0993461571321694e-8	7.986650105754684e-16	2.543230664244512e-7	-8.217343969538086e-23	6.566443203445768e-24	3.38941599276171e-11	7.088584268066328e-11	8.231146861451025e-10
76800000	0.004999851381057473	7.156358430384174e-50	7.956607014546128e-70	2.0993461571321694e-8	7.986650105754684e-16	2.543230664244512e-7	-8.217343886657727e-23	6.566443203445768e-24	3.38941599276171e-11	7.088584268066328e-11	8.231146861451025e-10
76900000	0.004999851381057473	7.156358430384174e-50	7.956607014546128e-70	2.0993461571321694e-8	7.986650105754684e-16	2.543230664244512e-7	-8.217343803777368e-23	6.566443203445768e-24	3.38941599276171e-11	7.088584268066328e-11	8.231146861451025e-10
77000000	0.004999851381057473	7.156358430384174e-50	7.956607014546128e-70	2.0993461571321694e-8	7.986650105754684e-16	2.543230664244512e-7	-8.21734372089701e-23	6.566443203445768e-24	3.38941599276171e-11	7.088584268066328e-11	8.231146861451025e-10
77100000	0.004999851381057473	7.156358430384174e-50	7.956607014546128e-70	2.0993461571321694e-8	7.986650105754684e-16	2.543230664244512e-7	-8.21734363801665e-23	6.566443203445768e-24	3.38941599276171e-11	7.088584268066328e-11	8.231146861451025e-10
77200000	0.004999851381057473	7.156358430384174e-50	7.956607014546128e-70	2.0993461571321694e-8	7.986650105754684e-16	2.543230664244512e-7	-8.217343555136291e-23	6.566443203445768e-24	3.38941599276171e-11	7.088584268066328e-11	8.231146861451025e-10
77300000	0.004999851381057473	7.156358430384174e-50	7.956607014546128e-70	2.0993461571321694e-8	7.986650105754684e-16	2.543230664244512e-7	-8.217343472255932e-23	6.566443203445768e-24	3.38941599276171e-11	7.088584268066328e-11	8.231146861451025e-10
77400000	0.004999851381057473	7.156358430384174e-50	7.956607014546128e-70	2.0993461571321694e-8	7.986650105754684e-16	2.543230664244512e-7	-8.217343389375573e-23	6.566443203445768e-24	3.38941599276171e-11	7.088584268066328e-11	8.231146861451025e-10
77500000	0.004999851381057473	7.156358430384174e-50	7.956607014546128e-70	2.0993461571321694e-8	7.986650105754684e-16	2.543230664244512e-7	-8.217343306495214e-23	6.566443203445768e-24	3.38941599276171e-11	7.088584268066328e-11	8.231146861451025e-10
77600000	0.004999851381057473	7.156358430384174e-50	7.956607014546128e-70	2.0993461571321694e-8	7.986650105754684e-16	2.543230664244512e-7	-8.217343223614854e-23	6.566443203445768e-24	3.38941599276171e-11	7.088584268066328e-11	8.231146861451025e-10
77700000	0.004999851381057473	7.156358430384174e-50	7.956607014546128e-70	2.0993461571321694e-8	7.986650105754684e-16	2.543230664244512e-7	-8.217343140734495e-23	6.566443203445768e-24	3.38941599276171e-11	7.088584268066328e-11	8.231146861451025e-10
77800000	0.004999851381057473	7.156358430384174e-50	7.956607014546128e-70	2.0993461571321694e-8	7.986650105754684e-16	2.543230664244512e-7	-8.217343057854136e-23	6.566443203445768e-24	3.38941599276171e-11	7.088584268066328e-11	8.231146861451025e-10
77900000	0.004999851381057473	7.156358430384174e-50	7.956607014546128e-70	2.0993461571321694e-8	7.986650105754684e-16	2.543230664244512e-7	-8.217342974973777e-23	6.566443203445768e-24	3.38941599276171e-11	7.088584268066328e-11	8.231146861451025e-10
78000000	0.004999851381057473	7.156358430384174e-50	7.956607014546128e-70	2.0993461571321694e-8	7.986650105754684e-16	2.543230664244512e-7	-8.217342892093419e-23	6.566443203445768e-24	3.38941599276171e-11	7.088584268066328e-11	8.231146861451025e-10
78100000	0.004999851381057473	7.156358430384174e-50	7.956607014546128e-70	2.0993461571321694e-8	7.986650105754684e-16	2.543230664244512e-7	-8.21734280921306e-23	6.566443203445768e-24	3.38941599276171e-11	7.088584268066328e-11	8.231146861451025e-10
78200000	0.004999851381057473	7.156358430384174e-50	7.956607014546128e-70	2.0993461571321694e-8	7.986650105754684e-16	2.543230664244512e-7	-8.2173427263327e-23	6.566443203445768e-24	3.38941599276171e-11	7.088584268066328e-11	8.231146861451025e-10
78300000	0.004999851381057473	7.156358430384174e-50	7.956607014546128e-70	2.0993461571321694e-8	7.986650105754684e-16	2.543230664244512e-7	-8.217342643452341e-23	6.566443203445768e-24	3.38941599276171e-11	7.088584268066328e-11	8.231146861451025e-10
78400000	0.004999851381057473	7.156358430384174e-50	7.956607014546128e-70	2.0993461571321694e-8	7.986650105754684e-16	2.543230664244512e-7	-8.217342560571982e-23	6.566443203445768e-24	3.38941599276171e-11	7.088584268066328e-11	8.231146861451025e-10
78500000	0.004999851381057473	7.156358430384174e-50	7.956607014546128e-70	2.0993461571321694e-8	7.986650105754684e-16	2.543230664244512e-7	-8.217342477691623e-23	6.566443203445768e-24	3.38941599276171e-11	7.088584268066328e-11	8.231146861451025e-10
78600000	0.004999851381057473	7.156358430384174e-50	7.956607014546128e-70	2.0993461571321694e-8	7.986650105754684e-16	2.543230664244512e-7	-8.217342394811264e-23	6.566443203445768e-24	3.38941599276171e-11	7.088584268066328e-11	8.231146861451025e-10
78700000	0.004999851381057473	7.156358430384174e-50	7.956607014546128e-70	2.0993461571321694e-8	7.986650105754684e-16	2.543230664244512e-7	-8.217342311930904e-23	6.566443203445768e-24	3.38941599276171e-11	7.088584268066328e-11	8.231146861451025e-10
78800000	0.004999851381057473	7.156358430384174e-50	7.956607014546128e-70	2.0993461571321694e-8	7.986650105754684e-16	2.543230664244512e-7	-8.217342229050545e-23	6.566443203445768e-24	3.38941599276171e-11	7.088584268066328e-11	8.231146861451025e-10
78900000	0.004999851381057473	7.156358430384174e-50	7.956607014546128e-70	2.0993461571321694e-8	7.986650105754684e-16	2.543230664244512e-7	-8.217342146170186e-23	6.566443203445768e-24	3.38941599276171e-11	7.088584268066328e-11	8.231146861451025e-10
79000000	0.004999851381057473	7.156358430384174e-50	7.956607014546128e-70	2.0993461571321694e-8	7.986650105754684e-16	2.543230664244512e-7	-8.217342063289828e-23	6.566443203445768e-24	3.38941599276171e-11	7.088584268066328e-11	8.231146861451025e-10
79100000	0.004999851381057473	7.156358430384174e-50	7.956607014546128e-70	2.0993461571321694e-8	7.986650105754684e-16	2.543230664244512e-7	-8.217341980409469e-23	6.566443203445768e-24	3.38941599276171e-11	7.088584268066328e-11	8.231146861451025e-10
79200000	0.004999851381057473	7.156358430384174e-50	7.956607014546128e-70	2.0993461571321694e-8	7.986650105754684e-16	2.543230664244512e-7	-8.21734189752911e-23	6.566443203445768e-24	3.38941599276171e-11	7.088584268066328e-11	8.231146861451025e-10
79300000	0.004999851381057473	7.156358430384174e-50	7.956607014546128e-70	2.0993461571321694e-8	7.986650105754684e-16	2.543230664244512e-7	-8.21734181464875e-23	6.566443203445768e-24	3.38941599276171e-11	7.088584268066328e-11	8.231146861451025e-10
79400000	0.004999851381057473	7.156358430384174e-50	7.956607014546128e-70	2.0993461571321694e-8	7.986650105754684e-16	2.543230664244512e-7	-8.217341731768391e-23	6.566443203445768e-24	3.38941599276171e-11	7.088584268066328e-11	8.231146861451025e-10
79500000	0.004999851381057473	7.156358430384174e-50	7.956607014546128e-70	2.0993461571321694e-8	7.986650105754684e-16	2.543230664244512e-7	-8.217341648888032e-23	6.566443203445768e-24	3.38941599276171e-11	7.088584268066328e-11	8.231146861451025e-10
79600000	0.004999851381057473	7.156358430384174e-50	7.956607014546128e-70	2.0993461571321694e-8	7.986650105754684e-16	2.543230664244512e-7	-8.217341566007673e-23	6.566443203445768e-24	3.38941599276171e-11	7.088584268066328e-11	8.231146861451025e-10
79700000	0.004999851381057473	7.156358430384174e-50	7.956607014546128e-70	2.0993461571321694e-8	7.986650105754684e-16	2.543230664244512e-7	-8.217341483127314e-23	6.566443203445768e-24	3.38941599276171e-11	7.088584268066328e-11	8.231146861451025e-10
79800000	0.004999851381057473	7.156358430384174e-50	7.956607014546128e-70	2.0993461571321694e-8	7.986650105754684e-16	2.543230664244512e-7	-8.217341400246954e-23	6.566443203445768e-24	3.38941599276171e-11	7.088584268066328e-11	8.231146861451025e-10
79900000	0.004999851381057473	7.156358430384174e-50	7.956607014546128e-70	2.0993461571321694e-8	7.986650105754684e-16	2.543230664244512e-7	-8.217341317366595e-23	6.566443203445768e-24	3.38941599276171e-11	7.088584268066328e-11	8.231146861451025e-10
80000000	0.004999851381057473	7.156358430384174e-50	7.956607014546128e-70	2.0993461571321694e-8	7.986650105754684e-16	2.543230664244512e-7	-8.217341234486237e-23	6.566443203445768e-24	3.38941599276171e-11	7.088584268066328e-11	8.231146861451025e-10
80100000	0.004999851381057473	7.156358430384174e-50	7.956607014546128e-70	2.0993461571321694e-8	7.986650105754684e-16	2.543230664244512e-7	-8.217341151605878e-23	6.566443203445768e-24	3.38941599276171e-11	7.088584268066328e-11	8.231146861451025e-10
80200000	0.004999851381057473	7.156358430384174e-50	7.956607014546128e-70	2.0993461571321694e-8	7.986650105754684e-16	2.543230664244512e-7	-8.217341068725519e-23	6.566443203445768e-24	3.38941599276171e-11	7.088584268066328e-11	8.231146861451025e-10
80300000	0.004999851381057473	7.156358430384174e-50	7.956607014546128e-70	2.0993461571321694e-8	7.986650105754684e-16	2.543230664244512e-7	-8.21734098584516e-23	6.566443203445768e-24	3.38941599276171e-11	7.088584268066328e-11	8.231146861451025e-10
80400000	0.004999851381057473	7.156358430384174e-50	7.956607014546128e-70	2.0993461571321694e-8	7.986650105754684e-16	2.543230664244512e-7	-8.2173409029648e-23	6.566443203445768e-24	3.38941599276171e-11	7.088584268066328e-11	8.231146861451025e-10
80500000	0.004999851381057473	7.156358430384174e-50	7.956607014546128e-70	2.0993461571321694e-8	7.986650105754684e-16	2.543230664244512e-7	-8.217340820084441e-23	6.566443203445768e-24	3.38941599276171e-11	7.088584268066328e-11	8.231146861451025e-10
80600000	0.004999851381057473	7.156358430384174e-50	7.956607014546128e-70	2.0993461571321694e-8	7.986650105754684e-16	2.543230664244512e-7	-8.217340737204082e-23	6.566443203445768e-24	3.38941599276171e-11	7.088584268066328e-11	8.231146861451025e-10
80700000	0.004999851381057473	7.156358430384174e-50	7.956607014546128e-70	2.0993461571321694e-8	7.986650105754684e-16	2.543230664244512e-7	-8.217340654323723e-23	6.566443203445768e-24	3.38941599276171e-11	7.088584268066328e-11	8.231146861451025e-10
80800000	0.004999851381057473	7.156358430384174e-50	7.956607014546128e-70	2.0993461571321694e-8	7.986650105754684e-16	2.543230664244512e-7	-8.217340571443364e-23	6.566443203445768e-24	3.38941599276171e-11	7.088584268066328e-11	8.231146861451025e-10
80900000	0.004999851381057473	7.156358430384174e-50	7.956607014546128e-70	2.0993461571321694e-8	7.986650105754684e-16	2.543230664244512e-7	-8.217340488563004e-23	6.566443203445768e-24	3.38941599276171e-11	7.088584268066328e-11	8.231146861451025e-10
81000000	0.004999851381057473	7.156358430384174e-50	7.956607014546128e-70	2.0993461571321694e-8	7.986650105754684e-16	2.543230664244512e-7	-8.217340405682646e-23	6.566443203445768e-24	3.38941599276171e-11	7.088584268066328e-11	8.231146861451025e-10
81100000	0.004999851381057473	7.156358430384174e-50	7.956607014546128e-70	2.0993461571321694e-8	7.986650105754684e-16	2.543230664244512e-7	-8.217340322802287e-23	6.566443203445768e-24	3.38941599276171e-11	7.088584268066328e-11	8.231146861451025e-10
81200000	0.004999851381057473	7.156358430384174e-50	7.956607014546128e-70	2.0993461571321694e-8	7.986650105754684e-16	2.543230664244512e-7	-8.217340239921928e-23	6.566443203445768e-24	3.38941599276171e-11	7.088584268066328e-11	8.231146861451025e-10
81300000	0.004999851381057473	7.156358430384174e-50	7.956607014546128e-70	2.0993461571321694e-8	7.986650105754684e-16	2.543230664244512e-7	-8.217340157041569e-23	6.566443203445768e-24	3.38941599276171e-11	7.088584268066328e-11	8.231146861451025e-10
81400000	0.004999851381057473	7.156358430384174e-50	7.956607014546128e-70	2.0993461571321694e-8	7.986650105754684e-16	2.543230664244512e-7	-8.21734007416121e-23	6.566443203445768e-24	3.38941599276171e-11	7.088584268066328e-11	8.231146861451025e-10
81500000	0.004999851381057473	7.156358430384174e-50	7.956607014546128e-70	2.0993461571321694e-8	7.986650105754684e-16	2.543230664244512e-7	-8.21733999128085e-23	6.566443203445768e-24	3.38941599276171e-11	7.088584268066328e-11	8.231146861451025e-10
81600000	0.004999851381057473	7.156358430384174e-50	7.956607014546128e-70	2.0993461571321694e-8	7.986650105754684e-16	2.543230664244512e-7	-8.217339908400491e-23	6.566443203445768e-24	3.38941599276171e-11	7.088584268066328e-11	8.231146861451025e-10
81700000	0.004999851381057473	7.156358430384174e-50	7.956607014546128e-70	2.0993461571321694e-8	7.986650105754684e-16	2.543230664244512e-7	-8.217339825520132e-23	6.566443203445768e-24	3.38941599276171e-11	7.088584268066328e-11	8.231146861451025e-10
81800000	0.004999851381057473	7.156358430384174e-50	7.956607014546128e-70	2.0993461571321694e-8	7.986650105754684e-16	2.543230664244512e-7	-8.217339742639773e-23	6.566443203445768e-24	3.38941599276171e-11	7.088584268066328e-11	8.231146861451025e-10
81900000	0.004999851381057473	7.156358430384174e-50	7.956607014546128e-70	2.0993461571321694e-8	7.986650105754684e-16	2.543230664244512e-7	-8.217339659759414e-23	6.566443203445768e-24	3.38941599276171e-11	7.088584268066328e-11	8.231146861451025e-10
82000000	0.004999851381057473	7.156358430384174e-50	7.956607014546128e-70	2.0993461571321694e-8	7.986650105754684e-16	2.543230664244512e-7	-8.217339576879056e-23	6.566443203445768e-24	3.38941599276171e-11	7.088584268066328e-11	8.231146861451025e-10
82100000	0.004999851381057473	7.156358430384174e-50	7.956607014546128e-70	2.0993461571321694e-8	7.986650105754684e-16	2.543230664244512e-7	-8.217339493998696e-23	6.566443203445768e-24	3.38941599276171e-11	7.088584268066328e-11	8.231146861451025e-10
82200000	0.004999851381057473	7.156358430384174e-50	7.956607014546128e-70	2.0993461571321694e-8	7.986650105754684e-16	2.543230664244512e-7	-8.217339411118337e-23	6.566443203445768e-24	3.38941599276171e-11	7.088584268066328e-11	8.231146861451025e-10
82300000	0.004999851381057473	7.156358430384174e-50	7.956607014546128e-70	2.0993461571321694e-8	7.986650105754684e-16	2.543230664244512e-7	-8.217339328237978e-23	6.566443203445768e-24	3.38941599276171e-11	7.088584268066328e-11	8.231146861451025e-10
82400000	0.004999851381057473	7.156358430384174e-50	7.956607014546128e-70	2.0993461571321694e-8	7.986650105754684e-16	2.543230664244512e-7	-8.217339245357619e-23	6.566443203445768e-24	3.38941599276171e-11	7.088584268066328e-11	8.231146861451025e-10
82500000	0.004999851381057473	7.156358430384174e-50	7.956607014546128e-70	2.0993461571321694e-8	7.986650105754684e-16	2.543230664244512e-7	-8.21733916247726e-23	6.566443203445768e-24	3.38941599276171e-11	7.088584268066328e-11	8.231146861451025e-10
82600000	0.004999851381057473	7.156358430384174e-50	7.956607014546128e-70	2.0993461571321694e-8	7.986650105754684e-16	2.543230664244512e-7	-8.2173390795969e-23	6.566443203445768e-24	3.38941599276171e-11	7.088584268066328e-11	8.231146861451025e-10
82700000	0.004999851381057473	7.156358430384174e-50	7.956607014546128e-70	2.0993461571321694e-8	7.986650105754684e-16	2.543230664244512e-7	-8.217338996716541e-23	6.566443203445768e-24	3.38941599276171e-11	7.088584268066328e-11	8.231146861451025e-10
82800000	0.004999851381057473	7.156358430384174e-50	7.956607014546128e-70	2.0993461571321694e-8	7.986650105754684e-16	2.543230664244512e-7	-8.217338913836182e-23	6.566443203445768e-24	3.38941599276171e-11	7.088584268066328e-11	8.231146861451025e-10
82900000	0.004999851381057473	7.156358430384174e-50	7.956607014546128e-70	2.0993461571321694e-8	7.986650105754684e-16	2.543230664244512e-7	-8.217338830955823e-23	6.566443203445768e-24	3.38941599276171e-11	7.088584268066328e-11	8.231146861451025e-10
83000000	0.004999851381057473	7.156358430384174e-50	7.956607014546128e-70	2.0993461571321694e-8	7.986650105754684e-16	2.543230664244512e-7	-8.217338748075465e-23	6.566443203445768e-24	3.38941599276171e-11	7.088584268066328e-11	8.231146861451025e-10
83100000	0.004999851381057473	7.156358430384174e-50	7.956607014546128e-70	2.0993461571321694e-8	7.986650105754684e-16	2.543230664244512e-7	-8.217338665195106e-23	6.566443203445768e-24	3.38941599276171e-11	7.088584268066328e-11	8.231146861451025e-10
83200000	0.004999851381057473	7.156358430384174e-50	7.956607014546128e-70	2.0993461571321694e-8	7.986650105754684e-16	2.543230664244512e-7	-8.217338582314746e-23	6.566443203445768e-24	3.38941599276171e-11	7.088584268066328e-11	8.231146861451025e-10
83300000	0.004999851381057473	7.156358430384174e-50	7.956607014546128e-70	2.0993461571321694e-8	7.986650105754684e-16	2.543230664244512e-7	-8.217338499434387e-23	6.566443203445768e-24	3.38941599276171e-11	7.088584268066328e-11	8.231146861451025e-10
83400000	0.004999851381057473	7.156358430384174e-50	7.956607014546128e-70	2.0993461571321694e-8	7.986650105754684e-16	2.543230664244512e-7	-8.217338416554028e-23	6.566443203445768e-24	3.38941599276171e-11	7.088584268066328e-11	8.231146861451025e-10
83500000	0.004999851381057473	7.156358430384174e-50	7.956607014546128e-70	2.0993461571321694e-8	7.986650105754684e-16	2.543230664244512e-7	-8.217338333673669e-23	6.566443203445768e-24	3.38941599276171e-11	7.088584268066328e-11	8.231146861451025e-10
83600000	0.004999851381057473	7.156358430384174e-50	7.956607014546128e-70	2.0993461571321694e-8	7.986650105754684e-16	2.543230664244512e-7	-8.21733825079331e-23	6.566443203445768e-24	3.38941599276171e-11	7.088584268066328e-11	8.231146861451025e-10
83700000	0.004999851381057473	7.156358430384174e-50	7.956607014546128e-70	2.0993461571321694e-8	7.986650105754684e-16	2.543230664244512e-7	-8.21733816791295e-23	6.566443203445768e-24	3.38941599276171e-11	7.088584268066328e-11	8.231146861451025e-10
83800000	0.004999851381057473	7.156358430384174e-50	7.956607014546128e-70	2.0993461571321694e-8	7.986650105754684e-16	2.543230664244512e-7	-8.217338085032591e-23	6.566443203445768e-24	3.38941599276171e-11	7.088584268066328e-11	8.231146861451025e-10
83900000	0.004999851381057473	7.156358430384174e-50	7.956607014546128e-70	2.0993461571321694e-8	7.986650105754684e-16	2.543230664244512e-7	-8.217338002152232e-23	6.566443203445768e-24	3.38941599276171e-11	7.088584268066328e-11	8.231146861451025e-10
84000000	0.004999851381057473	7.156358430384174e-50	7.956607014546128e-70	2.0993461571321694e-8	7.986650105754684e-16	2.543230664244512e-7	-8.217337919271874e-23	6.566443203445768e-24	3.38941599276171e-11	7.088584268066328e-11	8.231146861451025e-10
84100000	0.004999851381057473	7.156358430384174e-50	7.956607014546128e-70	2.0993461571321694e-8	7.986650105754684e-16	2.543230664244512e-7	-8.217337836391515e-23	6.566443203445768e-24	3.38941599276171e-11	7.088584268066328e-11	8.231146861451025e-10
84200000	0.004999851381057473	7.156358430384174e-50	7.956607014546128e-70	2.0993461571321694e-8	7.986650105754684e-16	2.543230664244512e-7	-8.217337753511155e-23	6.566443203445768e-24	3.38941599276171e-11	7.088584268066328e-11	8.231146861451025e-10
84300000	0.004999851381057473	7.156358430384174e-50	7.956607014546128e-70	2.0993461571321694e-8	7.986650105754684e-16	2.543230664244512e-7	-8.217337670630796e-23	6.566443203445768e-24	3.38941599276171e-11	7.088584268066328e-11	8.231146861451025e-10
84400000	0.004999851381057473	7.156358430384174e-50	7.956607014546128e-70	2.0993461571321694e-8	7.986650105754684e-16	2.543230664244512e-7	-8.217337587750437e-23	6.566443203445768e-24	3.38941599276171e-11	7.088584268066328e-11	8.231146861451025e-10
84500000	0.004999851381057473	7.156358430384174e-50	7.956607014546128e-70	2.0993461571321694e-8	7.986650105754683e-16	2.543230664244512e-7	-8.217337504870078e-23	6.566443203445768e-24	3.38941599276171e-11	7.088584268066328e-11	8.231146861451025e-10
84600000	0.004999851381057473	7.156358430384174e-50	7.956607014546128e-70	2.0993461571321694e-8	7.986650105754683e-16	2.543230664244512e-7	-8.217337421989719e-23	6.566443203445768e-24	3.38941599276171e-11	7.088584268066328e-11	8.231146861451025e-10
84700000	0.004999851381057473	7.156358430384174e-50	7.956607014546128e-70	2.0993461571321694e-8	7.986650105754683e-16	2.543230664244512e-7	-8.21733733910936e-23	6.5664432034457676e-24	3.38941599276171e-11	7.088584268066328e-11	8.231146861451025e-10
84800000	0.004999851381057473	7.156358430384174e-50	7.956607014546127e-70	2.0993461571321694e-8	7.986650105754683e-16	2.543230664244512e-7	-8.217337256229e-23	6.5664432034457676e-24	3.38941599276171e-11	7.088584268066328e-11	8.231146861451025e-10
84900000	0.004999851381057473	7.156358430384174e-50	7.956607014546127e-70	2.0993461571321694e-8	7.986650105754683e-16	2.543230664244512e-7	-8.217337173348641e-23	6.5664432034457676e-24	3.38941599276171e-11	7.088584268066328e-11	8.231146861451025e-10
85000000	0.004999851381057473	7.156358430384174e-50	7.956607014546127e-70	2.0993461571321697e-8	7.986650105754683e-16	2.543230664244512e-7	-8.217337090468283e-23	6.5664432034457676e-24	3.38941599276171e-11	7.088584268066328e-11	8.231146861451025e-10
85100000	0.004999851381057473	7.156358430384174e-50	7.956607014546127e-70	2.0993461571321697e-8	7.986650105754683e-16	2.543230664244512e-7	-8.217337007587924e-23	6.5664432034457676e-24	3.38941599276171e-11	7.088584268066328e-11	8.231146861451025e-10
85200000	0.004999851381057473	7.156358430384174e-50	7.956607014546127e-70	2.0993461571321697e-8	7.986650105754683e-16	2.543230664244512e-7	-8.217336924707565e-23	6.5664432034457676e-24	3.38941599276171e-11	7.088584268066328e-11	8.231146861451025e-10
85300000	0.004999851381057473	7.156358430384174e-50	7.956607014546127e-70	2.0993461571321697e-8	7.986650105754683e-16	2.543230664244512e-7	-8.217336841827205e-23	6.5664432034457676e-24	3.38941599276171e-11	7.088584268066328e-11	8.231146861451025e-10
85400000	0.004999851381057473	7.156358430384174e-50	7.956607014546127e-70	2.0993461571321697e-8	7.986650105754683e-16	2.543230664244512e-7	-8.217336758946846e-23	6.5664432034457676e-24	3.38941599276171e-11	7.088584268066329e-11	8.231146861451025e-10
85500000	0.004999851381057473	7.156358430384174e-50	7.956607014546127e-70	2.0993461571321697e-8	7.986650105754683e-16	2.543230664244512e-7	-8.217336676066487e-23	6.5664432034457676e-24	3.38941599276171e-11	7.088584268066329e-11	8.231146861451025e-10
85600000	0.004999851381057473	7.156358430384174e-50	7.956607014546127e-70	2.0993461571321697e-8	7.986650105754683e-16	2.543230664244512e-7	-8.217336593186128e-23	6.5664432034457676e-24	3.38941599276171e-11	7.088584268066329e-11	8.231146861451025e-10
85700000	0.004999851381057473	7.156358430384174e-50	7.956607014546127e-70	2.0993461571321697e-8	7.986650105754683e-16	2.543230664244512e-7	-8.217336510305769e-23	6.5664432034457676e-24	3.38941599276171e-11	7.088584268066329e-11	8.231146861451025e-10
85800000	0.004999851381057473	7.156358430384174e-50	7.956607014546127e-70	2.0993461571321697e-8	7.986650105754683e-16	2.543230664244512e-7	-8.21733642742541e-23	6.5664432034457676e-24	3.38941599276171e-11	7.088584268066329e-11	8.231146861451025e-10
85900000	0.004999851381057473	7.156358430384174e-50	7.956607014546127e-70	2.0993461571321697e-8	7.986650105754683e-16	2.543230664244512e-7	-8.21733634454505e-23	6.5664432034457676e-24	3.38941599276171e-11	7.088584268066329e-11	8.231146861451025e-10
86000000	0.004999851381057473	7.156358430384174e-50	7.956607014546127e-70	2.0993461571321697e-8	7.986650105754683e-16	2.543230664244512e-7	-8.217336261664692e-23	6.5664432034457676e-24	3.38941599276171e-11	7.088584268066329e-11	8.231146861451025e-10
86100000	0.004999851381057473	7.156358430384174e-50	7.956607014546127e-70	2.0993461571321697e-8	7.986650105754683e-16	2.543230664244512e-7	-8.217336178784333e-23	6.5664432034457676e-24	3.38941599276171e-11	7.088584268066329e-11	8.231146861451025e-10
86200000	0.004999851381057473	7.156358430384174e-50	7.956607014546127e-70	2.0993461571321697e-8	7.986650105754683e-16	2.543230664244512e-7	-8.217336095903974e-23	6.5664432034457676e-24	3.38941599276171e-11	7.088584268066329e-11	8.231146861451025e-10
86300000	0.004999851381057473	7.156358430384174e-50	7.956607014546127e-70	2.0993461571321697e-8	7.986650105754683e-16	2.543230664244512e-7	-8.217336013023615e-23	6.5664432034457676e-24	3.38941599276171e-11	7.088584268066329e-11	8.231146861451025e-10
86400000	0.004999851381057473	7.156358430384174e-50	7.956607014546127e-70	2.0993461571321697e-8	7.986650105754683e-16	2.543230664244512e-7	-8.217335930143255e-23	6.5664432034457676e-24	3.38941599276171e-11	7.088584268066329e-11	8.231146861451025e-10
86500000	0.004999851381057473	7.156358430384174e-50	7.956607014546127e-70	2.0993461571321697e-8	7.986650105754683e-16	2.543230664244512e-7	-8.217335847262896e-23	6.5664432034457676e-24	3.38941599276171e-11	7.088584268066329e-11	8.231146861451025e-10
86600000	0.004999851381057473	7.156358430384174e-50	7.956607014546127e-70	2.0993461571321697e-8	7.986650105754683e-16	2.543230664244512e-7	-8.217335764382537e-23	6.5664432034457676e-24	3.38941599276171e-11	7.088584268066329e-11	8.231146861451025e-10
86700000	0.004999851381057473	7.156358430384174e-50	7.956607014546127e-70	2.0993461571321697e-8	7.986650105754683e-16	2.543230664244512e-7	-8.217335681502178e-23	6.5664432034457676e-24	3.38941599276171e-11	7.088584268066329e-11	8.231146861451025e-10
86800000	0.004999851381057473	7.156358430384174e-50	7.956607014546127e-70	2.0993461571321697e-8	7.986650105754683e-16	2.543230664244512e-7	-8.217335598621819e-23	6.5664432034457676e-24	3.38941599276171e-11	7.088584268066329e-11	8.231146861451025e-10
86900000	0.004999851381057473	7.156358430384174e-50	7.956607014546127e-70	2.0993461571321697e-8	7.986650105754683e-16	2.543230664244512e-7	-8.21733551574146e-23	6.5664432034457676e-24	3.38941599276171e-11	7.088584268066329e-11	8.231146861451025e-10
87000000	0.004999851381057473	7.156358430384174e-50	7.956607014546127e-70	2.0993461571321697e-8	7.986650105754683e-16	2.543230664244512e-7	-8.217335432861101e-23	6.5664432034457676e-24	3.38941599276171e-11	7.088584268066329e-11	8.231146861451025e-10
87100000	0.004999851381057473	7.156358430384174e-50	7.956607014546127e-70	2.0993461571321697e-8	7.986650105754683e-16	2.543230664244512e-7	-8.217335349980742e-23	6.5664432034457676e-24	3.38941599276171e-11	7.088584268066329e-11	8.231146861451025e-10
87200000	0.004999851381057473	7.156358430384174e-50	7.956607014546127e-70	2.0993461571321697e-8	7.986650105754683e-16	2.543230664244512e-7	-8.217335267100383e-23	6.5664432034457676e-24	3.38941599276171e-11	7.088584268066329e-11	8.231146861451025e-10
87300000	0.004999851381057473	7.156358430384174e-50	7.956607014546127e-70	2.0993461571321697e-8	7.986650105754683e-16	2.543230664244512e-7	-8.217335184220024e-23	6.5664432034457676e-24	3.38941599276171e-11	7.088584268066329e-11	8.231146861451025e-10
87400000	0.004999851381057473	7.156358430384174e-50	7.956607014546127e-70	2.0993461571321697e-8	7.986650105754683e-16	2.543230664244512e-7	-8.217335101339665e-23	6.5664432034457676e-24	3.38941599276171e-11	7.088584268066329e-11	8.231146861451025e-10
87500000	0.004999851381057473	7.156358430384174e-50	7.956607014546127e-70	2.0993461571321697e-8	7.986650105754683e-16	2.543230664244512e-7	-8.217335018459305e-23	6.5664432034457676e-24	3.38941599276171e-11	7.088584268066329e-11	8.231146861451025e-10
87600000	0.004999851381057473	7.156358430384174e-50	7.956607014546127e-70	2.0993461571321697e-8	7.986650105754683e-16	2.543230664244512e-7	-8.217334935578946e-23	6.5664432034457676e-24	3.38941599276171e-11	7.088584268066329e-11	8.231146861451025e-10
87700000	0.004999851381057473	7.156358430384174e-50	7.956607014546127e-70	2.0993461571321697e-8	7.986650105754683e-16	2.543230664244512e-7	-8.217334852698587e-23	6.5664432034457676e-24	3.38941599276171e-11	7.088584268066329e-11	8.231146861451025e-10
87800000	0.004999851381057473	7.156358430384174e-50	7.956607014546127e-70	2.0993461571321697e-8	7.986650105754683e-16	2.543230664244512e-7	-8.217334769818228e-23	6.5664432034457676e-24	3.38941599276171e-11	7.088584268066329e-11	8.231146861451025e-10
87900000	0.004999851381057473	7.156358430384174e-50	7.956607014546127e-70	2.0993461571321697e-8	7.986650105754683e-16	2.543230664244512e-7	-8.217334686937869e-23	6.5664432034457676e-24	3.38941599276171e-11	7.088584268066329e-11	8.231146861451025e-10
88000000	0.004999851381057473	7.156358430384174e-50	7.956607014546127e-70	2.0993461571321697e-8	7.986650105754683e-16	2.543230664244512e-7	-8.21733460405751e-23	6.5664432034457676e-24	3.38941599276171e-11	7.088584268066329e-11	8.231146861451025e-10
88100000	0.004999851381057473	7.156358430384174e-50	7.956607014546127e-70	2.0993461571321697e-8	7.986650105754683e-16	2.543230664244512e-7	-8.217334521177151e-23	6.5664432034457676e-24	3.38941599276171e-11	7.088584268066329e-11	8.231146861451025e-10
88200000	0.004999851381057473	7.156358430384174e-50	7.956607014546127e-70	2.0993461571321697e-8	7.986650105754683e-16	2.543230664244512e-7	-8.217334438296792e-23	6.5664432034457676e-24	3.38941599276171e-11	7.088584268066329e-11	8.231146861451025e-10
88300000	0.004999851381057473	7.156358430384174e-50	7.956607014546127e-70	2.0993461571321697e-8	7.986650105754683e-16	2.543230664244512e-7	-8.217334355416433e-23	6.5664432034457676e-24	3.38941599276171e-11	7.088584268066329e-11	8.231146861451025e-10
88400000	0.004999851381057473	7.156358430384174e-50	7.956607014546127e-70	2.0993461571321697e-8	7.986650105754683e-16	2.543230664244512e-7	-8.217334272536074e-23	6.5664432034457676e-24	3.38941599276171e-11	7.088584268066329e-11	8.231146861451025e-10
88500000	0.004999851381057473	7.156358430384174e-50	7.956607014546127e-70	2.0993461571321697e-8	7.986650105754683e-16	2.543230664244512e-7	-8.217334189655715e-23	6.5664432034457676e-24	3.38941599276171e-11	7.088584268066329e-11	8.231146861451025e-10
88600000	0.004999851381057473	7.156358430384174e-50	7.956607014546127e-70	2.0993461571321697e-8	7.986650105754683e-16	2.543230664244512e-7	-8.217334106775355e-23	6.5664432034457676e-24	3.38941599276171e-11	7.088584268066329e-11	8.231146861451025e-10
88700000	0.004999851381057473	7.156358430384174e-50	7.956607014546127e-70	2.0993461571321697e-8	7.986650105754683e-16	2.543230664244512e-7	-8.217334023894996e-23	6.5664432034457676e-24	3.38941599276171e-11	7.088584268066329e-11	8.231146861451025e-10
88800000	0.004999851381057473	7.156358430384174e-50	7.956607014546127e-70	2.0993461571321697e-8	7.986650105754683e-16	2.543230664244512e-7	-8.217333941014637e-23	6.5664432034457676e-24	3.38941599276171e-11	7.088584268066329e-11	8.231146861451025e-10
88900000	0.004999851381057473	7.156358430384174e-50	7.956607014546127e-70	2.0993461571321697e-8	7.986650105754683e-16	2.543230664244512e-7	-8.217333858134278e-23	6.5664432034457676e-24	3.38941599276171e-11	7.088584268066329e-11	8.231146861451025e-10
89000000	0.004999851381057473	7.156358430384174e-50	7.956607014546127e-70	2.0993461571321697e-8	7.986650105754683e-16	2.543230664244512e-7	-8.21733377525392e-23	6.5664432034457676e-24	3.38941599276171e-11	7.088584268066329e-11	8.231146861451025e-10
89100000	0.004999851381057473	7.156358430384174e-50	7.956607014546127e-70	2.0993461571321697e-8	7.986650105754683e-16	2.543230664244512e-7	-8.21733369237356e-23	6.5664432034457676e-24	3.38941599276171e-11	7.088584268066329e-11	8.231146861451025e-10
89200000	0.004999851381057473	7.156358430384174e-50	7.956607014546127e-70	2.0993461571321697e-8	7.986650105754683e-16	2.543230664244512e-7	-8.217333609493201e-23	6.5664432034457676e-24	3.38941599276171e-11	7.088584268066329e-11	8.231146861451025e-10
89300000	0.004999851381057473	7.156358430384174e-50	7.956607014546127e-70	2.0993461571321697e-8	7.986650105754683e-16	2.543230664244512e-7	-8.217333526612842e-23	6.5664432034457676e-24	3.38941599276171e-11	7.088584268066329e-11	8.231146861451025e-10
89400000	0.004999851381057473	7.156358430384174e-50	7.956607014546127e-70	2.0993461571321697e-8	7.986650105754683e-16	2.543230664244512e-7	-8.217333443732483e-23	6.5664432034457676e-24	3.38941599276171e-11	7.088584268066329e-11	8.231146861451025e-10
89500000	0.004999851381057473	7.156358430384174e-50	7.956607014546127e-70	2.0993461571321697e-8	7.986650105754683e-16	2.543230664244512e-7	-8.217333360852124e-23	6.5664432034457676e-24	3.38941599276171e-11	7.088584268066329e-11	8.231146861451025e-10
89600000	0.004999851381057473	7.156358430384174e-50	7.956607014546127e-70	2.0993461571321697e-8	7.986650105754683e-16	2.543230664244512e-7	-8.217333277971765e-23	6.5664432034457676e-24	3.38941599276171e-11	7.088584268066329e-11	8.231146861451025e-10
89700000	0.004999851381057473	7.156358430384174e-50	7.956607014546127e-70	2.0993461571321697e-8	7.986650105754683e-16	2.543230664244512e-7	-8.217333195091405e-23	6.5664432034457676e-24	3.38941599276171e-11	7.088584268066329e-11	8.231146861451025e-10
89800000	0.004999851381057473	7.156358430384174e-50	7.956607014546127e-70	2.0993461571321697e-8	7.986650105754683e-16	2.543230664244512e-7	-8.217333112211046e-23	6.5664432034457676e-24	3.38941599276171e-11	7.088584268066329e-11	8.231146861451025e-10
89900000	0.004999851381057473	7.156358430384174e-50	7.956607014546127e-70	2.0993461571321697e-8	7.986650105754683e-16	2.543230664244512e-7	-8.217333029330687e-23	6.5664432034457676e-24	3.38941599276171e-11	7.088584268066329e-11	8.231146861451025e-10
90000000	0.004999851381057473	7.156358430384174e-50	7.956607014546127e-70	2.0993461571321697e-8	7.986650105754683e-16	2.543230664244512e-7	-8.217332946450329e-23	6.5664432034457676e-24	3.38941599276171e-11	7.088584268066329e-11	8.231146861451025e-10
90100000	0.004999851381057473	7.156358430384174e-50	7.956607014546127e-70	2.0993461571321697e-8	7.986650105754683e-16	2.543230664244512e-7	-8.21733286356997e-23	6.5664432034457676e-24	3.38941599276171e-11	7.088584268066329e-11	8.231146861451025e-10
90200000	0.004999851381057473	7.156358430384174e-50	7.956607014546127e-70	2.0993461571321697e-8	7.986650105754683e-16	2.543230664244512e-7	-8.21733278068961e-23	6.5664432034457676e-24	3.38941599276171e-11	7.088584268066329e-11	8.231146861451025e-10
90300000	0.004999851381057473	7.156358430384174e-50	7.956607014546127e-70	2.0993461571321697e-8	7.986650105754683e-16	2.543230664244512e-7	-8.217332697809251e-23	6.5664432034457676e-24	3.38941599276171e-11	7.088584268066329e-11	8.231146861451025e-10
90400000	0.004999851381057473	7.156358430384174e-50	7.956607014546127e-70	2.0993461571321697e-8	7.986650105754683e-16	2.543230664244512e-7	-8.217332614928892e-23	6.5664432034457676e-24	3.38941599276171e-11	7.088584268066329e-11	8.231146861451025e-10
90500000	0.004999851381057473	7.156358430384174e-50	7.956607014546127e-70	2.0993461571321697e-8	7.986650105754683e-16	2.543230664244512e-7	-8.217332532048533e-23	6.5664432034457676e-24	3.38941599276171e-11	7.088584268066329e-11	8.231146861451025e-10
90600000	0.004999851381057473	7.156358430384174e-50	7.956607014546127e-70	2.0993461571321697e-8	7.986650105754683e-16	2.543230664244512e-7	-8.217332449168174e-23	6.5664432034457676e-24	3.38941599276171e-11	7.088584268066329e-11	8.231146861451025e-10
90700000	0.004999851381057473	7.156358430384174e-50	7.956607014546127e-70	2.0993461571321697e-8	7.986650105754683e-16	2.543230664244512e-7	-8.217332366287815e-23	6.5664432034457676e-24	3.38941599276171e-11	7.088584268066329e-11	8.231146861451025e-10
90800000	0.004999851381057473	7.156358430384174e-50	7.956607014546127e-70	2.0993461571321697e-8	7.986650105754683e-16	2.543230664244512e-7	-8.217332283407455e-23	6.5664432034457676e-24	3.38941599276171e-11	7.088584268066329e-11	8.231146861451025e-10
90900000	0.004999851381057473	7.156358430384174e-50	7.956607014546127e-70	2.0993461571321697e-8	7.986650105754683e-16	2.543230664244512e-7	-8.217332200527096e-23	6.5664432034457676e-24	3.38941599276171e-11	7.088584268066329e-11	8.231146861451025e-10
91000000	0.004999851381057473	7.156358430384174e-50	7.956607014546127e-70	2.0993461571321697e-8	7.986650105754683e-16	2.543230664244512e-7	-8.217332117646737e-23	6.5664432034457676e-24	3.38941599276171e-11	7.088584268066329e-11	8.231146861451025e-10
91100000	0.004999851381057473	7.156358430384174e-50	7.956607014546127e-70	2.0993461571321697e-8	7.986650105754683e-16	2.543230664244512e-7	-8.217332034766379e-23	6.5664432034457676e-24	3.38941599276171e-11	7.088584268066329e-11	8.231146861451025e-10
91200000	0.004999851381057473	7.156358430384174e-50	7.956607014546127e-70	2.0993461571321697e-8	7.986650105754683e-16	2.543230664244512e-7	-8.21733195188602e-23	6.5664432034457676e-24	3.38941599276171e-11	7.088584268066329e-11	8.231146861451025e-10
91300000	0.004999851381057473	7.156358430384174e-50	7.956607014546127e-70	2.0993461571321697e-8	7.986650105754683e-16	2.543230664244512e-7	-8.21733186900566e-23	6.5664432034457676e-24	3.38941599276171e-11	7.088584268066329e-11	8.231146861451025e-10
91400000	0.004999851381057473	7.156358430384174e-50	7.956607014546127e-70	2.0993461571321697e-8	7.986650105754683e-16	2.543230664244512e-7	-8.217331786125301e-23	6.5664432034457676e-24	3.38941599276171e-11	7.088584268066329e-11	8.231146861451025e-10
91500000	0.004999851381057473	7.156358430384174e-50	7.956607014546127e-70	2.0993461571321697e-8	7.986650105754683e-16	2.543230664244512e-7	-8.217331703244942e-23	6.5664432034457676e-24	3.38941599276171e-11	7.088584268066329e-11	8.231146861451025e-10
91600000	0.004999851381057473	7.156358430384174e-50	7.956607014546127e-70	2.0993461571321697e-8	7.986650105754683e-16	2.543230664244512e-7	-8.217331620364583e-23	6.5664432034457676e-24	3.38941599276171e-11	7.088584268066329e-11	8.231146861451025e-10
91700000	0.004999851381057473	7.156358430384174e-50	7.956607014546127e-70	2.0993461571321697e-8	7.986650105754683e-16	2.543230664244512e-7	-8.217331537484224e-23	6.5664432034457676e-24	3.38941599276171e-11	7.088584268066329e-11	8.231146861451025e-10
91800000	0.004999851381057473	7.156358430384174e-50	7.956607014546127e-70	2.0993461571321697e-8	7.986650105754683e-16	2.543230664244512e-7	-8.217331454603864e-23	6.5664432034457676e-24	3.38941599276171e-11	7.088584268066329e-11	8.231146861451025e-10
91900000	0.004999851381057473	7.156358430384174e-50	7.956607014546127e-70	2.0993461571321697e-8	7.986650105754683e-16	2.543230664244512e-7	-8.217331371723505e-23	6.5664432034457676e-24	3.38941599276171e-11	7.088584268066329e-11	8.231146861451025e-10
92000000	0.004999851381057473	7.156358430384174e-50	7.956607014546127e-70	2.0993461571321697e-8	7.986650105754683e-16	2.543230664244512e-7	-8.217331288843146e-23	6.5664432034457676e-24	3.38941599276171e-11	7.088584268066329e-11	8.231146861451025e-10
92100000	0.004999851381057473	7.156358430384174e-50	7.956607014546127e-70	2.0993461571321697e-8	7.986650105754683e-16	2.543230664244512e-7	-8.217331205962788e-23	6.5664432034457676e-24	3.38941599276171e-11	7.088584268066329e-11	8.231146861451025e-10
92200000	0.004999851381057473	7.156358430384174e-50	7.956607014546127e-70	2.0993461571321697e-8	7.986650105754684e-16	2.543230664244512e-7	-8.217331123082429e-23	6.566443203445768e-24	3.38941599276171e-11	7.088584268066329e-11	8.231146861451025e-10
92300000	0.004999851381057473	7.156358430384174e-50	7.956607014546128e-70	2.0993461571321697e-8	7.986650105754684e-16	2.543230664244512e-7	-8.21733104020207e-23	6.566443203445768e-24	3.38941599276171e-11	7.088584268066328e-11	8.231146861451025e-10
92400000	0.004999851381057473	7.156358430384174e-50	7.956607014546128e-70	2.0993461571321697e-8	7.986650105754684e-16	2.543230664244512e-7	-8.21733095732171e-23	6.566443203445768e-24	3.38941599276171e-11	7.088584268066328e-11	8.231146861451025e-10
92500000	0.004999851381057473	7.156358430384174e-50	7.956607014546128e-70	2.0993461571321697e-8	7.986650105754684e-16	2.543230664244512e-7	-8.217330874441351e-23	6.566443203445768e-24	3.38941599276171e-11	7.088584268066328e-11	8.231146861451025e-10
92600000	0.004999851381057473	7.156358430384174e-50	7.956607014546128e-70	2.0993461571321697e-8	7.986650105754684e-16	2.543230664244512e-7	-8.217330791560992e-23	6.566443203445768e-24	3.38941599276171e-11	7.088584268066328e-11	8.231146861451025e-10
92700000	0.004999851381057473	7.156358430384174e-50	7.956607014546128e-70	2.0993461571321697e-8	7.986650105754684e-16	2.543230664244512e-7	-8.217330708680633e-23	6.566443203445768e-24	3.38941599276171e-11	7.088584268066328e-11	8.231146861451025e-10
92800000	0.004999851381057473	7.156358430384174e-50	7.956607014546128e-70	2.0993461571321697e-8	7.986650105754684e-16	2.543230664244512e-7	-8.217330625800274e-23	6.566443203445768e-24	3.38941599276171e-11	7.088584268066328e-11	8.231146861451025e-10
92900000	0.004999851381057473	7.156358430384174e-50	7.956607014546128e-70	2.0993461571321697e-8	7.986650105754684e-16	2.543230664244512e-7	-8.217330542919914e-23	6.566443203445768e-24	3.38941599276171e-11	7.088584268066328e-11	8.231146861451025e-10
93000000	0.004999851381057473	7.156358430384174e-50	7.956607014546128e-70	2.0993461571321697e-8	7.986650105754684e-16	2.543230664244512e-7	-8.217330460039555e-23	6.566443203445768e-24	3.38941599276171e-11	7.088584268066328e-11	8.231146861451025e-10
93100000	0.004999851381057473	7.156358430384174e-50	7.956607014546128e-70	2.0993461571321697e-8	7.986650105754684e-16	2.543230664244512e-7	-8.217330377159196e-23	6.566443203445768e-24	3.38941599276171e-11	7.088584268066328e-11	8.231146861451025e-10
93200000	0.004999851381057473	7.156358430384174e-50	7.956607014546128e-70	2.0993461571321697e-8	7.986650105754684e-16	2.543230664244512e-7	-8.217330294278838e-23	6.566443203445768e-24	3.38941599276171e-11	7.088584268066328e-11	8.231146861451025e-10
93300000	0.004999851381057473	7.156358430384174e-50	7.956607014546128e-70	2.0993461571321697e-8	7.986650105754684e-16	2.543230664244512e-7	-8.217330211398479e-23	6.566443203445768e-24	3.38941599276171e-11	7.088584268066328e-11	8.231146861451025e-10
93400000	0.004999851381057473	7.156358430384174e-50	7.956607014546128e-70	2.0993461571321697e-8	7.986650105754684e-16	2.543230664244512e-7	-8.21733012851812e-23	6.566443203445768e-24	3.38941599276171e-11	7.088584268066328e-11	8.231146861451025e-10
93500000	0.004999851381057473	7.156358430384174e-50	7.956607014546128e-70	2.0993461571321697e-8	7.986650105754684e-16	2.543230664244512e-7	-8.21733004563776e-23	6.566443203445768e-24	3.38941599276171e-11	7.088584268066328e-11	8.231146861451025e-10
93600000	0.004999851381057473	7.156358430384174e-50	7.956607014546128e-70	2.0993461571321697e-8	7.986650105754684e-16	2.543230664244512e-7	-8.217329962757401e-23	6.566443203445768e-24	3.38941599276171e-11	7.088584268066328e-11	8.231146861451025e-10
93700000	0.004999851381057473	7.156358430384174e-50	7.956607014546128e-70	2.0993461571321697e-8	7.986650105754684e-16	2.543230664244512e-7	-8.217329879877042e-23	6.566443203445768e-24	3.38941599276171e-11	7.088584268066328e-11	8.231146861451025e-10
93800000	0.004999851381057473	7.156358430384174e-50	7.956607014546128e-70	2.0993461571321697e-8	7.986650105754684e-16	2.543230664244512e-7	-8.217329796996683e-23	6.566443203445768e-24	3.38941599276171e-11	7.088584268066328e-11	8.231146861451025e-10
93900000	0.004999851381057473	7.156358430384174e-50	7.956607014546128e-70	2.0993461571321697e-8	7.986650105754684e-16	2.543230664244512e-7	-8.217329714116324e-23	6.566443203445768e-24	3.38941599276171e-11	7.088584268066328e-11	8.231146861451025e-10
94000000	0.004999851381057473	7.156358430384174e-50	7.956607014546128e-70	2.0993461571321697e-8	7.986650105754684e-16	2.543230664244512e-7	-8.217329631235964e-23	6.566443203445768e-24	3.38941599276171e-11	7.088584268066328e-11	8.231146861451025e-10
94100000	0.004999851381057473	7.156358430384174e-50	7.956607014546128e-70	2.0993461571321697e-8	7.986650105754684e-16	2.543230664244512e-7	-8.217329548355605e-23	6.566443203445768e-24	3.38941599276171e-11	7.088584268066328e-11	8.231146861451025e-10
94200000	0.004999851381057473	7.156358430384174e-50	7.956607014546128e-70	2.0993461571321697e-8	7.986650105754684e-16	2.543230664244512e-7	-8.217329465475246e-23	6.566443203445768e-24	3.38941599276171e-11	7.088584268066328e-11	8.231146861451025e-10
94300000	0.004999851381057473	7.156358430384174e-50	7.956607014546128e-70	2.0993461571321697e-8	7.986650105754684e-16	2.543230664244512e-7	-8.217329382594888e-23	6.566443203445768e-24	3.38941599276171e-11	7.088584268066328e-11	8.231146861451025e-10
94400000	0.004999851381057473	7.156358430384174e-50	7.956607014546128e-70	2.0993461571321697e-8	7.986650105754684e-16	2.543230664244512e-7	-8.217329299714529e-23	6.566443203445768e-24	3.38941599276171e-11	7.088584268066328e-11	8.231146861451025e-10
94500000	0.004999851381057473	7.156358430384174e-50	7.956607014546128e-70	2.0993461571321697e-8	7.986650105754684e-16	2.543230664244512e-7	-8.21732921683417e-23	6.566443203445768e-24	3.38941599276171e-11	7.088584268066328e-11	8.231146861451025e-10
94600000	0.004999851381057473	7.156358430384174e-50	7.956607014546128e-70	2.0993461571321697e-8	7.986650105754684e-16	2.543230664244512e-7	-8.21732913395381e-23	6.566443203445768e-24	3.38941599276171e-11	7.088584268066328e-11	8.231146861451025e-10
94700000	0.004999851381057473	7.156358430384174e-50	7.956607014546128e-70	2.0993461571321697e-8	7.986650105754684e-16	2.543230664244512e-7	-8.217329051073451e-23	6.566443203445768e-24	3.38941599276171e-11	7.088584268066328e-11	8.231146861451025e-10
94800000	0.004999851381057473	7.156358430384174e-50	7.956607014546128e-70	2.0993461571321697e-8	7.986650105754684e-16	2.543230664244512e-7	-8.217328968193092e-23	6.566443203445768e-24	3.38941599276171e-11	7.088584268066328e-11	8.231146861451025e-10
94900000	0.004999851381057473	7.156358430384174e-50	7.956607014546128e-70	2.0993461571321697e-8	7.986650105754684e-16	2.543230664244512e-7	-8.217328885312733e-23	6.566443203445768e-24	3.38941599276171e-11	7.088584268066328e-11	8.231146861451025e-10
95000000	0.004999851381057473	7.156358430384174e-50	7.956607014546128e-70	2.0993461571321697e-8	7.986650105754684e-16	2.543230664244512e-7	-8.217328802432374e-23	6.566443203445768e-24	3.38941599276171e-11	7.088584268066328e-11	8.231146861451025e-10
95100000	0.004999851381057473	7.156358430384174e-50	7.956607014546128e-70	2.0993461571321697e-8	7.986650105754684e-16	2.543230664244512e-7	-8.217328719552014e-23	6.566443203445768e-24	3.38941599276171e-11	7.088584268066328e-11	8.231146861451025e-10
95200000	0.004999851381057473	7.156358430384174e-50	7.956607014546128e-70	2.0993461571321697e-8	7.986650105754684e-16	2.543230664244512e-7	-8.217328636671655e-23	6.566443203445768e-24	3.38941599276171e-11	7.088584268066328e-11	8.231146861451025e-10
95300000	0.004999851381057473	7.156358430384174e-50	7.956607014546128e-70	2.0993461571321697e-8	7.986650105754684e-16	2.543230664244512e-7	-8.217328553791297e-23	6.566443203445768e-24	3.38941599276171e-11	7.088584268066328e-11	8.231146861451025e-10
95400000	0.004999851381057473	7.156358430384174e-50	7.956607014546128e-70	2.0993461571321697e-8	7.986650105754684e-16	2.543230664244512e-7	-8.217328470910938e-23	6.566443203445768e-24	3.38941599276171e-11	7.088584268066328e-11	8.231146861451025e-10
95500000	0.004999851381057473	7.156358430384174e-50	7.956607014546128e-70	2.0993461571321697e-8	7.986650105754684e-16	2.543230664244512e-7	-8.217328388030579e-23	6.566443203445768e-24	3.38941599276171e-11	7.088584268066328e-11	8.231146861451025e-10
95600000	0.004999851381057473	7.156358430384174e-50	7.956607014546128e-70	2.0993461571321697e-8	7.986650105754684e-16	2.543230664244512e-7	-8.21732830515022e-23	6.566443203445768e-24	3.38941599276171e-11	7.088584268066328e-11	8.231146861451025e-10
95700000	0.004999851381057473	7.156358430384174e-50	7.956607014546128e-70	2.0993461571321697e-8	7.986650105754684e-16	2.543230664244512e-7	-8.21732822226986e-23	6.566443203445768e-24	3.38941599276171e-11	7.088584268066328e-11	8.231146861451025e-10
95800000	0.004999851381057473	7.156358430384174e-50	7.956607014546128e-70	2.0993461571321697e-8	7.986650105754684e-16	2.543230664244512e-7	-8.217328139389501e-23	6.566443203445768e-24	3.38941599276171e-11	7.088584268066328e-11	8.231146861451025e-10
95900000	0.004999851381057473	7.156358430384174e-50	7.956607014546128e-70	2.0993461571321697e-8	7.986650105754684e-16	2.543230664244512e-7	-8.217328056509142e-23	6.566443203445768e-24	3.38941599276171e-11	7.088584268066328e-11	8.231146861451025e-10
96000000	0.004999851381057473	7.156358430384174e-50	7.956607014546128e-70	2.0993461571321697e-8	7.986650105754684e-16	2.543230664244512e-7	-8.217327973628783e-23	6.566443203445768e-24	3.38941599276171e-11	7.088584268066328e-11	8.231146861451025e-10
96100000	0.004999851381057473	7.156358430384174e-50	7.956607014546128e-70	2.0993461571321697e-8	7.986650105754684e-16	2.543230664244512e-7	-8.217327890748424e-23	6.566443203445768e-24	3.38941599276171e-11	7.088584268066328e-11	8.231146861451025e-10
96200000	0.004999851381057473	7.156358430384174e-50	7.956607014546128e-70	2.0993461571321697e-8	7.986650105754684e-16	2.543230664244512e-7	-8.217327807868064e-23	6.566443203445768e-24	3.38941599276171e-11	7.088584268066328e-11	8.231146861451025e-10
96300000	0.004999851381057473	7.156358430384174e-50	7.956607014546128e-70	2.0993461571321697e-8	7.986650105754684e-16	2.543230664244512e-7	-8.217327724987706e-23	6.566443203445768e-24	3.38941599276171e-11	7.088584268066328e-11	8.231146861451025e-10
96400000	0.004999851381057473	7.156358430384174e-50	7.956607014546128e-70	2.0993461571321697e-8	7.986650105754684e-16	2.543230664244512e-7	-8.217327642107347e-23	6.566443203445768e-24	3.38941599276171e-11	7.088584268066328e-11	8.231146861451025e-10
96500000	0.004999851381057473	7.156358430384174e-50	7.956607014546128e-70	2.0993461571321697e-8	7.986650105754684e-16	2.543230664244512e-7	-8.217327559226988e-23	6.566443203445768e-24	3.38941599276171e-11	7.088584268066328e-11	8.231146861451025e-10
96600000	0.004999851381057473	7.156358430384174e-50	7.956607014546128e-70	2.0993461571321697e-8	7.986650105754684e-16	2.543230664244512e-7	-8.217327476346629e-23	6.566443203445768e-24	3.38941599276171e-11	7.088584268066328e-11	8.231146861451025e-10
96700000	0.004999851381057473	7.156358430384174e-50	7.956607014546128e-70	2.0993461571321697e-8	7.986650105754684e-16	2.543230664244512e-7	-8.21732739346627e-23	6.566443203445768e-24	3.38941599276171e-11	7.088584268066328e-11	8.231146861451025e-10
96800000	0.004999851381057473	7.156358430384174e-50	7.956607014546128e-70	2.0993461571321697e-8	7.986650105754684e-16	2.543230664244512e-7	-8.21732731058591e-23	6.566443203445768e-24	3.38941599276171e-11	7.088584268066328e-11	8.231146861451025e-10
96900000	0.004999851381057473	7.156358430384174e-50	7.956607014546128e-70	2.0993461571321697e-8	7.986650105754684e-16	2.543230664244512e-7	-8.217327227705551e-23	6.566443203445768e-24	3.38941599276171e-11	7.088584268066328e-11	8.231146861451025e-10
97000000	0.004999851381057473	7.156358430384174e-50	7.956607014546128e-70	2.0993461571321697e-8	7.986650105754684e-16	2.543230664244512e-7	-8.217327144825192e-23	6.566443203445768e-24	3.38941599276171e-11	7.088584268066328e-11	8.231146861451025e-10
97100000	0.004999851381057473	7.156358430384174e-50	7.956607014546128e-70	2.0993461571321697e-8	7.986650105754684e-16	2.543230664244512e-7	-8.217327061944833e-23	6.5664432034457676e-24	3.38941599276171e-11	7.088584268066328e-11	8.231146861451025e-10
97200000	0.004999851381057473	7.156358430384174e-50	7.956607014546128e-70	2.0993461571321697e-8	7.986650105754684e-16	2.543230664244512e-7	-8.217326979064474e-23	6.5664432034457676e-24	3.38941599276171e-11	7.088584268066328e-11	8.231146861451025e-10
97300000	0.004999851381057473	7.156358430384174e-50	7.956607014546128e-70	2.0993461571321697e-8	7.986650105754684e-16	2.543230664244512e-7	-8.217326896184114e-23	6.5664432034457676e-24	3.38941599276171e-11	7.088584268066328e-11	8.231146861451025e-10
97400000	0.004999851381057473	7.156358430384174e-50	7.956607014546128e-70	2.0993461571321697e-8	7.986650105754684e-16	2.543230664244512e-7	-8.217326813303756e-23	6.5664432034457676e-24	3.38941599276171e-11	7.088584268066328e-11	8.231146861451025e-10
97500000	0.004999851381057473	7.156358430384174e-50	7.956607014546128e-70	2.0993461571321697e-8	7.986650105754684e-16	2.543230664244512e-7	-8.217326730423397e-23	6.5664432034457676e-24	3.38941599276171e-11	7.088584268066328e-11	8.231146861451025e-10
97600000	0.004999851381057473	7.156358430384174e-50	7.956607014546128e-70	2.0993461571321697e-8	7.986650105754684e-16	2.543230664244512e-7	-8.217326647543038e-23	6.5664432034457676e-24	3.38941599276171e-11	7.088584268066328e-11	8.231146861451025e-10
97700000	0.004999851381057473	7.156358430384174e-50	7.956607014546128e-70	2.0993461571321697e-8	7.986650105754684e-16	2.543230664244512e-7	-8.217326564662679e-23	6.5664432034457676e-24	3.38941599276171e-11	7.088584268066328e-11	8.231146861451025e-10
97800000	0.004999851381057473	7.156358430384174e-50	7.956607014546128e-70	2.0993461571321697e-8	7.986650105754684e-16	2.543230664244512e-7	-8.21732648178232e-23	6.5664432034457676e-24	3.38941599276171e-11	7.088584268066328e-11	8.231146861451025e-10
97900000	0.004999851381057473	7.156358430384174e-50	7.956607014546128e-70	2.0993461571321697e-8	7.986650105754684e-16	2.543230664244512e-7	-8.21732639890196e-23	6.5664432034457676e-24	3.38941599276171e-11	7.088584268066328e-11	8.231146861451025e-10
98000000	0.004999851381057473	7.156358430384174e-50	7.956607014546128e-70	2.0993461571321697e-8	7.986650105754684e-16	2.543230664244512e-7	-8.217326316021601e-23	6.5664432034457676e-24	3.38941599276171e-11	7.088584268066328e-11	8.231146861451025e-10
98100000	0.004999851381057473	7.156358430384174e-50	7.956607014546128e-70	2.0993461571321697e-8	7.986650105754684e-16	2.543230664244512e-7	-8.217326233141242e-23	6.5664432034457676e-24	3.38941599276171e-11	7.088584268066329e-11	8.231146861451025e-10
98200000	0.004999851381057473	7.156358430384174e-50	7.956607014546128e-70	2.0993461571321697e-8	7.986650105754684e-16	2.543230664244512e-7	-8.217326150260883e-23	6.5664432034457676e-24	3.38941599276171e-11	7.088584268066329e-11	8.231146861451025e-10
98300000	0.004999851381057473	7.156358430384174e-50	7.956607014546128e-70	2.0993461571321697e-8	7.986650105754684e-16	2.543230664244512e-7	-8.217326067380523e-23	6.5664432034457676e-24	3.38941599276171e-11	7.088584268066329e-11	8.231146861451025e-10
98400000	0.004999851381057473	7.156358430384174e-50	7.956607014546128e-70	2.0993461571321697e-8	7.986650105754684e-16	2.543230664244512e-7	-8.217325984500164e-23	6.5664432034457676e-24	3.38941599276171e-11	7.088584268066329e-11	8.231146861451025e-10
98500000	0.004999851381057473	7.156358430384174e-50	7.956607014546128e-70	2.0993461571321697e-8	7.986650105754684e-16	2.543230664244512e-7	-8.217325901619806e-23	6.5664432034457676e-24	3.38941599276171e-11	7.088584268066329e-11	8.231146861451025e-10
98600000	0.004999851381057473	7.156358430384174e-50	7.956607014546128e-70	2.0993461571321697e-8	7.986650105754684e-16	2.543230664244512e-7	-8.217325818739447e-23	6.5664432034457676e-24	3.38941599276171e-11	7.088584268066329e-11	8.231146861451025e-10
98700000	0.004999851381057473	7.156358430384174e-50	7.956607014546128e-70	2.0993461571321697e-8	7.986650105754684e-16	2.543230664244512e-7	-8.217325735859088e-23	6.5664432034457676e-24	3.38941599276171e-11	7.088584268066329e-11	8.231146861451025e-10
98800000	0.004999851381057473	7.156358430384174e-50	7.956607014546128e-70	2.0993461571321697e-8	7.986650105754684e-16	2.543230664244512e-7	-8.217325652978729e-23	6.5664432034457676e-24	3.38941599276171e-11	7.088584268066329e-11	8.231146861451025e-10
98900000	0.004999851381057473	7.156358430384174e-50	7.956607014546128e-70	2.0993461571321697e-8	7.986650105754684e-16	2.543230664244512e-7	-8.21732557009837e-23	6.5664432034457676e-24	3.38941599276171e-11	7.088584268066329e-11	8.231146861451025e-10
99000000	0.004999851381057473	7.156358430384174e-50	7.956607014546128e-70	2.0993461571321697e-8	7.986650105754684e-16	2.543230664244512e-7	-8.21732548721801e-23	6.566443203445767e-24	3.38941599276171e-11	7.088584268066329e-11	8.231146861451025e-10
99100000	0.004999851381057473	7.156358430384174e-50	7.956607014546128e-70	2.0993461571321697e-8	7.986650105754684e-16	2.543230664244512e-7	-8.217325404337651e-23	6.566443203445767e-24	3.38941599276171e-11	7.088584268066329e-11	8.231146861451025e-10
99200000	0.004999851381057473	7.156358430384174e-50	7.956607014546128e-70	2.0993461571321697e-8	7.986650105754684e-16	2.543230664244512e-7	-8.217325321457292e-23	6.566443203445767e-24	3.38941599276171e-11	7.088584268066329e-11	8.231146861451025e-10
99300000	0.004999851381057473	7.156358430384174e-50	7.956607014546128e-70	2.0993461571321697e-8	7.986650105754684e-16	2.543230664244512e-7	-8.217325238576933e-23	6.566443203445767e-24	3.38941599276171e-11	7.088584268066329e-11	8.231146861451025e-10
99400000	0.004999851381057473	7.156358430384174e-50	7.956607014546128e-70	2.0993461571321697e-8	7.986650105754684e-16	2.543230664244512e-7	-8.217325155696573e-23	6.566443203445767e-24	3.38941599276171e-11	7.088584268066329e-11	8.231146861451025e-10
99500000	0.004999851381057473	7.156358430384174e-50	7.956607014546128e-70	2.0993461571321697e-8	7.986650105754684e-16	2.543230664244512e-7	-8.217325072816215e-23	6.566443203445767e-24	3.38941599276171e-11	7.088584268066329e-11	8.231146861451025e-10
99600000	0.004999851381057473	7.156358430384174e-50	7.956607014546128e-70	2.0993461571321697e-8	7.986650105754684e-16	2.543230664244512e-7	-8.217324989935856e-23	6.566443203445767e-24	3.38941599276171e-11	7.088584268066329e-11	8.231146861451025e-10
99700000	0.004999851381057473	7.156358430384174e-50	7.956607014546128e-70	2.0993461571321697e-8	7.986650105754684e-16	2.543230664244512e-7	-8.217324907055497e-23	6.566443203445767e-24	3.38941599276171e-11	7.088584268066329e-11	8.231146861451025e-10
99800000	0.004999851381057473	7.156358430384174e-50	7.956607014546128e-70	2.0993461571321697e-8	7.986650105754684e-16	2.543230664244512e-7	-8.217324824175138e-23	6.566443203445767e-24	3.38941599276171e-11	7.088584268066329e-11	8.231146861451025e-10
99900000	0.004999851381057473	7.156358430384174e-50	7.956607014546128e-70	2.0993461571321697e-8	7.986650105754684e-16	2.543230664244512e-7	-8.217324741294779e-23	6.566443203445767e-24	3.38941599276171e-11	7.088584268066329e-11	8.231146861451025e-10
100000000	0.004999851381057473	7.156358430384174e-50	7.956607014546128e-70	2.0993461571321697e-8	7.986650105754684e-16	2.543230664244512e-7	-8.21732465841442e-23	6.566443203445767e-24	3.38941599276171e-11	7.088584268066329e-11	8.231146861451025e-10
