# Supplementary material for: Thermodynamics Underpinning the Microbial Community‐Level Nitrogen Energy Metabolism
Source: Environ Microbiol. 2025 Feb 16;27(2):e70055. doi: 10.1111/1462-2920.70055 (PMC11830459; doi:10.1111/1462-2920.70055)
Supplement: Supplementary file 1 — Data S1. [file EMI-27-e70055-s001.zip › SI/Nnetwork/Results/kdef_-10/Iin_-5/p_0.2/O2_-3.8_H_-10.5.csv]

time	N2	N2H4	N2H5	N2O	NH2OH	NH3	NH3OH	NH4	NO	NO2	NO3
0	0.00001	0.00001	0.00001	0.00001	0.00001	0.00001	0.00001	0.00001	0.00001	0.00001	0.00001
100000	0.0049998983279619155	4.327182580352003e-50	3.6446072613550823e-69	3.653029074878523e-8	4.986500251929155e-16	1.2746405274954135e-7	-2.0682167084425804e-20	3.2889580008803003e-23	7.507601055911313e-11	1.4143641823788457e-10	2.6029289928134155e-9
200000	0.004999898327961916	4.327182580351996e-50	3.6446073968092696e-69	3.6530290748785235e-8	4.986500251929155e-16	1.2746405274954143e-7	-2.060471293551977e-20	3.289026402060031e-23	7.507601055911309e-11	1.4143641823789008e-10	2.6029289928134196e-9
300000	0.0049998983279619155	4.327182580352e-50	3.6446072423290784e-69	3.653029074878523e-8	4.986500251929156e-16	1.2746405274954137e-7	-2.0604712929678128e-20	3.288948392867709e-23	7.507601055911311e-11	1.414364182378838e-10	2.602928992813415e-9
400000	0.0049998983279619155	4.327182580352001e-50	3.6446072419289294e-69	3.653029074878522e-8	4.986500251929155e-16	1.2746405274954137e-7	-2.060471292383648e-20	3.2889481908002765e-23	7.507601055911313e-11	1.4143641823788377e-10	2.602928992813415e-9
500000	0.0049998983279619155	4.327182580352003e-50	3.6446072415928973e-69	3.653029074878522e-8	4.986500251929155e-16	1.2746405274954137e-7	-2.0604712917994838e-20	3.288948021110388e-23	7.507601055911313e-11	1.4143641823788375e-10	2.602928992813415e-9
600000	0.0049998983279619155	4.327182580352004e-50	3.644607241615894e-69	3.6530290748785215e-8	4.986500251929154e-16	1.2746405274954135e-7	-2.0604712912153194e-20	3.288948032722564e-23	7.507601055911314e-11	1.4143641823788372e-10	2.602928992813415e-9
700000	0.004999898327961915	4.327182580352004e-50	3.6446072416323184e-69	3.6530290748785215e-8	4.986500251929154e-16	1.2746405274954135e-7	-2.060471290631155e-20	3.288948041015961e-23	7.507601055911314e-11	1.4143641823788372e-10	2.602928992813415e-9
800000	0.004999898327961915	4.327182580352005e-50	3.644607241642892e-69	3.653029074878521e-8	4.986500251929154e-16	1.2746405274954135e-7	-2.0604712900469908e-20	3.288948046355084e-23	7.507601055911314e-11	1.414364182378837e-10	2.6029289928134155e-9
900000	0.004999898327961915	4.327182580352005e-50	3.6446072416483365e-69	3.653029074878521e-8	4.986500251929154e-16	1.2746405274954135e-7	-2.0604712894628264e-20	3.288948049104439e-23	7.507601055911314e-11	1.414364182378837e-10	2.6029289928134155e-9
1000000	0.004999898327961915	4.327182580352005e-50	3.644607241649375e-69	3.653029074878521e-8	4.986500251929154e-16	1.2746405274954135e-7	-2.060471288878662e-20	3.2889480496285307e-23	7.507601055911314e-11	1.414364182378837e-10	2.6029289928134155e-9
1100000	0.004999898327961915	4.327182580352005e-50	3.6446072416467274e-69	3.6530290748785215e-8	4.986500251929154e-16	1.2746405274954135e-7	-2.0604712882944974e-20	3.2889480482918637e-23	7.507601055911314e-11	1.414364182378837e-10	2.6029289928134155e-9
1200000	0.004999898327961915	4.327182580352004e-50	3.644607241641117e-69	3.6530290748785215e-8	4.986500251929154e-16	1.2746405274954135e-7	-2.060471287710333e-20	3.288948045458944e-23	7.507601055911314e-11	1.414364182378837e-10	2.6029289928134155e-9
1300000	0.004999898327961915	4.327182580352004e-50	3.644607241633266e-69	3.6530290748785215e-8	4.986500251929154e-16	1.2746405274954135e-7	-2.0604712871261687e-20	3.2889480414942755e-23	7.507601055911313e-11	1.414364182378837e-10	2.602928992813415e-9
1400000	0.004999898327961915	4.327182580352004e-50	3.644607241623895e-69	3.6530290748785215e-8	4.986500251929154e-16	1.2746405274954135e-7	-2.0604712865420044e-20	3.288948036762365e-23	7.507601055911313e-11	1.414364182378837e-10	2.602928992813415e-9
1500000	0.004999898327961915	4.327182580352003e-50	3.6446072416137264e-69	3.653029074878522e-8	4.986500251929154e-16	1.2746405274954135e-7	-2.06047128595784e-20	3.2889480316277155e-23	7.507601055911313e-11	1.4143641823788372e-10	2.602928992813415e-9
1600000	0.004999898327961915	4.327182580352003e-50	3.644607241603482e-69	3.653029074878522e-8	4.986500251929154e-16	1.2746405274954135e-7	-2.0604712853736757e-20	3.288948026454833e-23	7.507601055911313e-11	1.4143641823788372e-10	2.602928992813415e-9
1700000	0.004999898327961915	4.327182580352003e-50	3.6446072415938836e-69	3.653029074878522e-8	4.986500251929155e-16	1.2746405274954135e-7	-2.0604712847895114e-20	3.288948021608223e-23	7.507601055911311e-11	1.4143641823788372e-10	2.602928992813415e-9
1800000	0.004999898327961915	4.327182580352002e-50	3.6446072415856537e-69	3.653029074878523e-8	4.986500251929155e-16	1.2746405274954135e-7	-2.060471284205347e-20	3.2889480174523903e-23	7.507601055911311e-11	1.4143641823788372e-10	2.602928992813415e-9
1900000	0.004999898327961915	4.327182580352002e-50	3.644607241579513e-69	3.653029074878523e-8	4.986500251929155e-16	1.2746405274954135e-7	-2.0604712836211827e-20	3.28894801435184e-23	7.507601055911311e-11	1.4143641823788372e-10	2.602928992813415e-9
2000000	0.004999898327961915	4.327182580352002e-50	3.644607241576185e-69	3.653029074878523e-8	4.986500251929155e-16	1.2746405274954135e-7	-2.060471283037018e-20	3.288948012671077e-23	7.507601055911311e-11	1.4143641823788372e-10	2.602928992813415e-9
2100000	0.004999898327961915	4.327182580352002e-50	3.6446072415758064e-69	3.653029074878523e-8	4.986500251929155e-16	1.2746405274954135e-7	-2.0604712824528537e-20	3.288948012479977e-23	7.507601055911311e-11	1.4143641823788372e-10	2.602928992813415e-9
2200000	0.004999898327961915	4.327182580352002e-50	3.644607241575821e-69	3.653029074878523e-8	4.986500251929155e-16	1.2746405274954135e-7	-2.0604712818686893e-20	3.288948012487336e-23	7.507601055911311e-11	1.4143641823788372e-10	2.602928992813415e-9
2300000	0.004999898327961915	4.327182580352002e-50	3.6446072415758316e-69	3.653029074878523e-8	4.986500251929155e-16	1.2746405274954135e-7	-2.060471281284525e-20	3.2889480124926176e-23	7.507601055911311e-11	1.4143641823788372e-10	2.602928992813415e-9
2400000	0.004999898327961915	4.327182580352002e-50	3.6446072415758383e-69	3.653029074878523e-8	4.986500251929155e-16	1.2746405274954135e-7	-2.0604712807003607e-20	3.288948012496049e-23	7.507601055911311e-11	1.4143641823788372e-10	2.602928992813415e-9
2500000	0.004999898327961915	4.327182580352002e-50	3.644607241575842e-69	3.653029074878523e-8	4.986500251929155e-16	1.2746405274954135e-7	-2.0604712801161963e-20	3.288948012497855e-23	7.507601055911311e-11	1.4143641823788372e-10	2.602928992813415e-9
2600000	0.004999898327961915	4.327182580352002e-50	3.6446072415758425e-69	3.653029074878523e-8	4.986500251929155e-16	1.2746405274954135e-7	-2.060471279532032e-20	3.288948012498264e-23	7.507601055911311e-11	1.4143641823788372e-10	2.602928992813415e-9
2700000	0.004999898327961915	4.327182580352002e-50	3.644607241575841e-69	3.653029074878523e-8	4.986500251929155e-16	1.2746405274954135e-7	-2.0604712789478676e-20	3.288948012497502e-23	7.507601055911311e-11	1.4143641823788372e-10	2.602928992813415e-9
2800000	0.004999898327961915	4.327182580352002e-50	3.644607241575838e-69	3.653029074878523e-8	4.986500251929155e-16	1.2746405274954135e-7	-2.0604712783637033e-20	3.2889480124957944e-23	7.507601055911311e-11	1.4143641823788372e-10	2.602928992813415e-9
2900000	0.004999898327961915	4.327182580352002e-50	3.6446072415758327e-69	3.653029074878523e-8	4.986500251929155e-16	1.2746405274954135e-7	-2.0604712777795386e-20	3.288948012493369e-23	7.507601055911311e-11	1.4143641823788372e-10	2.602928992813415e-9
3000000	0.004999898327961915	4.327182580352002e-50	3.644607241575827e-69	3.653029074878523e-8	4.986500251929155e-16	1.2746405274954135e-7	-2.0604712771953743e-20	3.2889480124904523e-23	7.507601055911311e-11	1.4143641823788372e-10	2.6029289928134155e-9
3100000	0.0049998983279619155	4.327182580352002e-50	3.644607241575821e-69	3.653029074878522e-8	4.986500251929155e-16	1.2746405274954137e-7	-2.06047127661121e-20	3.28894801248727e-23	7.507601055911311e-11	1.4143641823788372e-10	2.6029289928134155e-9
3200000	0.0049998983279619155	4.327182580352002e-50	3.644607241575814e-69	3.653029074878522e-8	4.986500251929155e-16	1.2746405274954137e-7	-2.0604712760270456e-20	3.2889480124840494e-23	7.507601055911311e-11	1.4143641823788375e-10	2.6029289928134155e-9
3300000	0.0049998983279619155	4.327182580352002e-50	3.6446072415758085e-69	3.653029074878522e-8	4.986500251929155e-16	1.2746405274954137e-7	-2.0604712754428813e-20	3.288948012481017e-23	7.507601055911311e-11	1.4143641823788375e-10	2.6029289928134155e-9
3400000	0.0049998983279619155	4.327182580352002e-50	3.6446072415758033e-69	3.653029074878522e-8	4.986500251929155e-16	1.2746405274954137e-7	-2.060471274858717e-20	3.2889480124783994e-23	7.507601055911311e-11	1.4143641823788375e-10	2.6029289928134155e-9
3500000	0.0049998983279619155	4.327182580352002e-50	3.644607241575799e-69	3.653029074878522e-8	4.986500251929155e-16	1.2746405274954137e-7	-2.0604712742745526e-20	3.288948012476423e-23	7.507601055911311e-11	1.4143641823788375e-10	2.6029289928134155e-9
3600000	0.0049998983279619155	4.327182580352002e-50	3.644607241575797e-69	3.653029074878522e-8	4.986500251929155e-16	1.2746405274954137e-7	-2.0604712736903882e-20	3.2889480124753143e-23	7.507601055911311e-11	1.4143641823788375e-10	2.6029289928134155e-9
3700000	0.0049998983279619155	4.327182580352002e-50	3.6446072415757966e-69	3.653029074878522e-8	4.986500251929155e-16	1.2746405274954137e-7	-2.060471273106224e-20	3.2889480124751586e-23	7.507601055911311e-11	1.4143641823788375e-10	2.6029289928134155e-9
3800000	0.0049998983279619155	4.327182580352002e-50	3.6446072415757966e-69	3.653029074878522e-8	4.986500251929155e-16	1.2746405274954137e-7	-2.0604712725220592e-20	3.2889480124751644e-23	7.507601055911311e-11	1.4143641823788375e-10	2.6029289928134155e-9
3900000	0.0049998983279619155	4.327182580352002e-50	3.6446072415757966e-69	3.653029074878522e-8	4.986500251929155e-16	1.2746405274954137e-7	-2.060471271937895e-20	3.28894801247517e-23	7.507601055911311e-11	1.4143641823788375e-10	2.6029289928134155e-9
4000000	0.0049998983279619155	4.327182580352002e-50	3.6446072415757966e-69	3.653029074878522e-8	4.986500251929155e-16	1.2746405274954137e-7	-2.0604712713537305e-20	3.288948012475175e-23	7.507601055911311e-11	1.4143641823788375e-10	2.6029289928134155e-9
4100000	0.0049998983279619155	4.327182580352002e-50	3.6446072415757966e-69	3.653029074878522e-8	4.986500251929155e-16	1.2746405274954137e-7	-2.0604712707695662e-20	3.2889480124751803e-23	7.507601055911311e-11	1.4143641823788375e-10	2.6029289928134155e-9
4200000	0.0049998983279619155	4.327182580352002e-50	3.6446072415757966e-69	3.653029074878522e-8	4.986500251929155e-16	1.2746405274954137e-7	-2.060471270185402e-20	3.2889480124751856e-23	7.507601055911311e-11	1.4143641823788377e-10	2.6029289928134155e-9
4300000	0.0049998983279619155	4.327182580352002e-50	3.6446072415757966e-69	3.653029074878522e-8	4.986500251929155e-16	1.2746405274954137e-7	-2.0604712696012375e-20	3.2889480124751903e-23	7.507601055911311e-11	1.4143641823788377e-10	2.6029289928134155e-9
4400000	0.0049998983279619155	4.327182580352002e-50	3.6446072415757966e-69	3.653029074878522e-8	4.986500251929155e-16	1.2746405274954137e-7	-2.0604712690170732e-20	3.2889480124751944e-23	7.507601055911311e-11	1.4143641823788377e-10	2.6029289928134155e-9
4500000	0.0049998983279619155	4.327182580352002e-50	3.6446072415757966e-69	3.653029074878522e-8	4.986500251929155e-16	1.2746405274954137e-7	-2.0604712684329085e-20	3.2889480124751985e-23	7.507601055911311e-11	1.4143641823788377e-10	2.6029289928134155e-9
4600000	0.0049998983279619155	4.327182580352002e-50	3.6446072415757966e-69	3.653029074878522e-8	4.986500251929155e-16	1.2746405274954137e-7	-2.0604712678487442e-20	3.2889480124752026e-23	7.507601055911311e-11	1.4143641823788377e-10	2.6029289928134155e-9
4700000	0.004999898327961916	4.327182580352002e-50	3.6446072415757966e-69	3.653029074878522e-8	4.986500251929155e-16	1.2746405274954137e-7	-2.0604712672645798e-20	3.288948012475207e-23	7.507601055911311e-11	1.4143641823788377e-10	2.6029289928134155e-9
4800000	0.004999898327961916	4.327182580352002e-50	3.6446072415757966e-69	3.653029074878522e-8	4.986500251929155e-16	1.2746405274954137e-7	-2.0604712666804155e-20	3.28894801247521e-23	7.507601055911311e-11	1.4143641823788377e-10	2.6029289928134155e-9
4900000	0.004999898327961916	4.327182580352002e-50	3.6446072415757966e-69	3.653029074878522e-8	4.986500251929155e-16	1.2746405274954137e-7	-2.0604712660962512e-20	3.288948012475214e-23	7.507601055911311e-11	1.4143641823788377e-10	2.6029289928134155e-9
5000000	0.004999898327961916	4.327182580352002e-50	3.6446072415757966e-69	3.653029074878522e-8	4.986500251929155e-16	1.2746405274954137e-7	-2.0604712655120868e-20	3.288948012475217e-23	7.507601055911311e-11	1.4143641823788377e-10	2.6029289928134155e-9
5100000	0.004999898327961916	4.327182580352002e-50	3.6446072415757966e-69	3.653029074878522e-8	4.986500251929155e-16	1.2746405274954137e-7	-2.0604712649279225e-20	3.2889480124752197e-23	7.507601055911311e-11	1.4143641823788377e-10	2.6029289928134155e-9
5200000	0.004999898327961916	4.327182580352002e-50	3.6446072415757966e-69	3.653029074878522e-8	4.986500251929155e-16	1.2746405274954137e-7	-2.060471264343758e-20	3.2889480124752226e-23	7.507601055911311e-11	1.4143641823788377e-10	2.602928992813416e-9
5300000	0.004999898327961916	4.327182580352002e-50	3.6446072415757966e-69	3.653029074878522e-8	4.986500251929155e-16	1.2746405274954137e-7	-2.0604712637595935e-20	3.2889480124752256e-23	7.507601055911311e-11	1.4143641823788377e-10	2.602928992813416e-9
5400000	0.004999898327961916	4.327182580352002e-50	3.6446072415757966e-69	3.653029074878522e-8	4.986500251929155e-16	1.2746405274954137e-7	-2.060471263175429e-20	3.288948012475228e-23	7.507601055911311e-11	1.4143641823788377e-10	2.602928992813416e-9
5500000	0.004999898327961916	4.327182580352002e-50	3.6446072415757966e-69	3.653029074878522e-8	4.986500251929155e-16	1.2746405274954137e-7	-2.0604712625912648e-20	3.28894801247523e-23	7.507601055911311e-11	1.4143641823788377e-10	2.602928992813416e-9
5600000	0.004999898327961916	4.327182580352002e-50	3.6446072415757966e-69	3.653029074878522e-8	4.986500251929155e-16	1.2746405274954137e-7	-2.0604712620071004e-20	3.2889480124752326e-23	7.507601055911311e-11	1.4143641823788377e-10	2.602928992813416e-9
5700000	0.004999898327961916	4.327182580352002e-50	3.6446072415757966e-69	3.653029074878522e-8	4.986500251929155e-16	1.2746405274954137e-7	-2.060471261422936e-20	3.2889480124752344e-23	7.507601055911311e-11	1.4143641823788377e-10	2.602928992813416e-9
5800000	0.004999898327961916	4.327182580352002e-50	3.6446072415757966e-69	3.653029074878522e-8	4.986500251929155e-16	1.2746405274954137e-7	-2.0604712608387718e-20	3.288948012475236e-23	7.507601055911311e-11	1.4143641823788377e-10	2.602928992813416e-9
5900000	0.004999898327961916	4.327182580352002e-50	3.6446072415757966e-69	3.653029074878522e-8	4.986500251929155e-16	1.2746405274954137e-7	-2.0604712602546074e-20	3.288948012475238e-23	7.507601055911311e-11	1.4143641823788377e-10	2.602928992813416e-9
6000000	0.004999898327961916	4.327182580352002e-50	3.6446072415757966e-69	3.653029074878522e-8	4.986500251929155e-16	1.2746405274954137e-7	-2.060471259670443e-20	3.288948012475239e-23	7.507601055911311e-11	1.4143641823788377e-10	2.602928992813416e-9
6100000	0.004999898327961916	4.327182580352002e-50	3.6446072415757966e-69	3.653029074878522e-8	4.986500251929155e-16	1.2746405274954137e-7	-2.0604712590862784e-20	3.28894801247524e-23	7.507601055911311e-11	1.414364182378838e-10	2.602928992813416e-9
6200000	0.004999898327961916	4.327182580352002e-50	3.6446072415757966e-69	3.653029074878522e-8	4.986500251929155e-16	1.2746405274954137e-7	-2.060471258502114e-20	3.2889480124752414e-23	7.507601055911311e-11	1.414364182378838e-10	2.602928992813416e-9
6300000	0.004999898327961916	4.327182580352002e-50	3.6446072415757966e-69	3.653029074878522e-8	4.986500251929155e-16	1.2746405274954137e-7	-2.0604712579179497e-20	3.2889480124752426e-23	7.507601055911311e-11	1.414364182378838e-10	2.602928992813416e-9
6400000	0.004999898327961916	4.327182580352002e-50	3.6446072415757966e-69	3.653029074878522e-8	4.986500251929155e-16	1.2746405274954137e-7	-2.0604712573337854e-20	3.288948012475243e-23	7.507601055911311e-11	1.414364182378838e-10	2.602928992813416e-9
6500000	0.004999898327961916	4.327182580352002e-50	3.6446072415757966e-69	3.653029074878522e-8	4.986500251929155e-16	1.2746405274954137e-7	-2.060471256749621e-20	3.2889480124752444e-23	7.507601055911311e-11	1.414364182378838e-10	2.602928992813416e-9
6600000	0.004999898327961916	4.327182580352002e-50	3.6446072415757966e-69	3.653029074878522e-8	4.986500251929155e-16	1.2746405274954137e-7	-2.0604712561654567e-20	3.288948012475245e-23	7.507601055911311e-11	1.414364182378838e-10	2.602928992813416e-9
6700000	0.004999898327961916	4.327182580352002e-50	3.6446072415757966e-69	3.653029074878522e-8	4.986500251929155e-16	1.2746405274954137e-7	-2.0604712555812924e-20	3.288948012475245e-23	7.507601055911311e-11	1.414364182378838e-10	2.602928992813416e-9
6800000	0.004999898327961916	4.327182580352002e-50	3.6446072415757966e-69	3.653029074878522e-8	4.986500251929155e-16	1.2746405274954137e-7	-2.0604712549971277e-20	3.2889480124752455e-23	7.507601055911311e-11	1.414364182378838e-10	2.602928992813416e-9
6900000	0.004999898327961916	4.327182580352002e-50	3.6446072415757966e-69	3.653029074878522e-8	4.986500251929155e-16	1.2746405274954137e-7	-2.0604712544129634e-20	3.2889480124752455e-23	7.507601055911311e-11	1.414364182378838e-10	2.602928992813416e-9
7000000	0.004999898327961916	4.327182580352002e-50	3.6446072415757966e-69	3.653029074878522e-8	4.986500251929155e-16	1.2746405274954137e-7	-2.060471253828799e-20	3.2889480124752455e-23	7.507601055911313e-11	1.414364182378838e-10	2.602928992813416e-9
7100000	0.004999898327961916	4.327182580352002e-50	3.6446072415757966e-69	3.653029074878522e-8	4.986500251929155e-16	1.2746405274954137e-7	-2.0604712532446347e-20	3.2889480124752455e-23	7.507601055911313e-11	1.414364182378838e-10	2.602928992813416e-9
7200000	0.004999898327961916	4.327182580352002e-50	3.6446072415757966e-69	3.653029074878522e-8	4.986500251929155e-16	1.2746405274954137e-7	-2.0604712526604703e-20	3.2889480124752455e-23	7.507601055911313e-11	1.414364182378838e-10	2.602928992813416e-9
7300000	0.004999898327961916	4.327182580352002e-50	3.6446072415757966e-69	3.653029074878522e-8	4.986500251929155e-16	1.2746405274954137e-7	-2.060471252076306e-20	3.288948012475245e-23	7.507601055911313e-11	1.414364182378838e-10	2.602928992813416e-9
7400000	0.004999898327961916	4.327182580352002e-50	3.6446072415757966e-69	3.653029074878522e-8	4.986500251929155e-16	1.2746405274954137e-7	-2.0604712514921417e-20	3.2889480124752444e-23	7.507601055911313e-11	1.414364182378838e-10	2.602928992813416e-9
7500000	0.004999898327961916	4.327182580352002e-50	3.6446072415757966e-69	3.653029074878522e-8	4.986500251929155e-16	1.2746405274954137e-7	-2.0604712509079773e-20	3.2889480124752444e-23	7.507601055911313e-11	1.414364182378838e-10	2.6029289928134155e-9
7600000	0.004999898327961916	4.327182580352002e-50	3.6446072415757966e-69	3.653029074878522e-8	4.986500251929155e-16	1.2746405274954137e-7	-2.0604712503238127e-20	3.288948012475244e-23	7.507601055911313e-11	1.414364182378838e-10	2.6029289928134155e-9
7700000	0.004999898327961916	4.327182580352002e-50	3.6446072415757966e-69	3.653029074878522e-8	4.986500251929155e-16	1.2746405274954137e-7	-2.0604712497396483e-20	3.2889480124752426e-23	7.507601055911313e-11	1.414364182378838e-10	2.6029289928134155e-9
7800000	0.004999898327961916	4.327182580352002e-50	3.6446072415757966e-69	3.653029074878522e-8	4.986500251929155e-16	1.2746405274954137e-7	-2.060471249155484e-20	3.288948012475242e-23	7.507601055911313e-11	1.414364182378838e-10	2.6029289928134155e-9
7900000	0.004999898327961916	4.327182580352002e-50	3.6446072415757966e-69	3.653029074878522e-8	4.986500251929155e-16	1.2746405274954137e-7	-2.0604712485713196e-20	3.288948012475241e-23	7.507601055911313e-11	1.4143641823788377e-10	2.6029289928134155e-9
8000000	0.004999898327961916	4.327182580352002e-50	3.6446072415757966e-69	3.653029074878522e-8	4.986500251929155e-16	1.2746405274954137e-7	-2.0604712479871553e-20	3.28894801247524e-23	7.507601055911313e-11	1.4143641823788377e-10	2.6029289928134155e-9
8100000	0.004999898327961916	4.327182580352002e-50	3.6446072415757966e-69	3.653029074878522e-8	4.986500251929155e-16	1.2746405274954137e-7	-2.060471247402991e-20	3.288948012475239e-23	7.507601055911313e-11	1.4143641823788377e-10	2.6029289928134155e-9
8200000	0.004999898327961916	4.327182580352002e-50	3.6446072415757966e-69	3.653029074878522e-8	4.986500251929155e-16	1.2746405274954137e-7	-2.0604712468188266e-20	3.288948012475238e-23	7.507601055911313e-11	1.4143641823788377e-10	2.6029289928134155e-9
8300000	0.004999898327961916	4.327182580352002e-50	3.6446072415757966e-69	3.653029074878522e-8	4.986500251929155e-16	1.2746405274954137e-7	-2.0604712462346623e-20	3.288948012475237e-23	7.507601055911313e-11	1.4143641823788377e-10	2.6029289928134155e-9
8400000	0.004999898327961916	4.327182580352002e-50	3.6446072415757966e-69	3.653029074878522e-8	4.986500251929155e-16	1.2746405274954137e-7	-2.0604712456504976e-20	3.288948012475235e-23	7.507601055911313e-11	1.4143641823788377e-10	2.6029289928134155e-9
8500000	0.004999898327961916	4.327182580352002e-50	3.6446072415757966e-69	3.653029074878522e-8	4.986500251929155e-16	1.2746405274954137e-7	-2.0604712450663333e-20	3.288948012475234e-23	7.507601055911313e-11	1.4143641823788377e-10	2.6029289928134155e-9
8600000	0.004999898327961916	4.327182580352002e-50	3.6446072415757966e-69	3.653029074878522e-8	4.986500251929155e-16	1.2746405274954137e-7	-2.060471244482169e-20	3.2889480124752326e-23	7.507601055911313e-11	1.4143641823788377e-10	2.6029289928134155e-9
8700000	0.004999898327961916	4.327182580352003e-50	3.6446072415757966e-69	3.653029074878522e-8	4.986500251929155e-16	1.2746405274954137e-7	-2.0604712438980046e-20	3.288948012475231e-23	7.507601055911313e-11	1.4143641823788377e-10	2.6029289928134155e-9
8800000	0.004999898327961916	4.327182580352003e-50	3.6446072415757966e-69	3.653029074878522e-8	4.986500251929155e-16	1.2746405274954137e-7	-2.0604712433138402e-20	3.288948012475229e-23	7.507601055911313e-11	1.4143641823788377e-10	2.6029289928134155e-9
8900000	0.004999898327961916	4.327182580352003e-50	3.6446072415757966e-69	3.653029074878522e-8	4.986500251929155e-16	1.2746405274954137e-7	-2.060471242729676e-20	3.288948012475228e-23	7.507601055911313e-11	1.4143641823788377e-10	2.6029289928134155e-9
9000000	0.004999898327961916	4.327182580352003e-50	3.6446072415757966e-69	3.653029074878522e-8	4.986500251929155e-16	1.2746405274954137e-7	-2.0604712421455116e-20	3.288948012475226e-23	7.507601055911313e-11	1.4143641823788377e-10	2.6029289928134155e-9
9100000	0.004999898327961916	4.327182580352003e-50	3.6446072415757966e-69	3.653029074878522e-8	4.986500251929155e-16	1.2746405274954137e-7	-2.0604712415613472e-20	3.2889480124752244e-23	7.507601055911313e-11	1.4143641823788377e-10	2.6029289928134155e-9
9200000	0.004999898327961916	4.327182580352003e-50	3.6446072415757966e-69	3.653029074878522e-8	4.986500251929155e-16	1.2746405274954137e-7	-2.0604712409771826e-20	3.2889480124752226e-23	7.507601055911313e-11	1.4143641823788377e-10	2.6029289928134155e-9
9300000	0.004999898327961916	4.327182580352003e-50	3.6446072415757966e-69	3.653029074878522e-8	4.986500251929155e-16	1.2746405274954137e-7	-2.0604712403930182e-20	3.288948012475221e-23	7.507601055911313e-11	1.4143641823788377e-10	2.6029289928134155e-9
9400000	0.004999898327961916	4.327182580352003e-50	3.6446072415757966e-69	3.653029074878522e-8	4.986500251929155e-16	1.2746405274954137e-7	-2.060471239808854e-20	3.2889480124752185e-23	7.507601055911313e-11	1.4143641823788377e-10	2.6029289928134155e-9
9500000	0.004999898327961916	4.327182580352003e-50	3.6446072415757966e-69	3.653029074878522e-8	4.986500251929155e-16	1.2746405274954137e-7	-2.0604712392246895e-20	3.288948012475217e-23	7.507601055911313e-11	1.4143641823788377e-10	2.6029289928134155e-9
9600000	0.004999898327961916	4.327182580352003e-50	3.6446072415757966e-69	3.653029074878522e-8	4.986500251929155e-16	1.2746405274954137e-7	-2.0604712386405252e-20	3.288948012475215e-23	7.507601055911313e-11	1.4143641823788377e-10	2.6029289928134155e-9
9700000	0.004999898327961916	4.327182580352003e-50	3.6446072415757966e-69	3.653029074878522e-8	4.986500251929155e-16	1.2746405274954137e-7	-2.0604712380563608e-20	3.288948012475213e-23	7.507601055911313e-11	1.4143641823788377e-10	2.6029289928134155e-9
9800000	0.004999898327961916	4.327182580352003e-50	3.6446072415757966e-69	3.653029074878522e-8	4.986500251929155e-16	1.2746405274954137e-7	-2.0604712374721965e-20	3.288948012475211e-23	7.507601055911313e-11	1.4143641823788377e-10	2.6029289928134155e-9
9900000	0.004999898327961916	4.327182580352003e-50	3.6446072415757966e-69	3.653029074878522e-8	4.986500251929155e-16	1.2746405274954137e-7	-2.060471236888032e-20	3.288948012475209e-23	7.507601055911313e-11	1.4143641823788377e-10	2.6029289928134155e-9
10000000	0.004999898327961916	4.327182580352003e-50	3.6446072415757966e-69	3.653029074878522e-8	4.986500251929155e-16	1.2746405274954137e-7	-2.0604712363038675e-20	3.2889480124752073e-23	7.507601055911313e-11	1.4143641823788377e-10	2.6029289928134155e-9
10100000	0.004999898327961916	4.327182580352003e-50	3.6446072415757966e-69	3.653029074878522e-8	4.986500251929155e-16	1.2746405274954137e-7	-2.0604712357197032e-20	3.288948012475205e-23	7.507601055911313e-11	1.4143641823788377e-10	2.6029289928134155e-9
10200000	0.0049998983279619155	4.327182580352003e-50	3.6446072415757966e-69	3.653029074878522e-8	4.986500251929155e-16	1.2746405274954137e-7	-2.0604712351355388e-20	3.288948012475203e-23	7.507601055911313e-11	1.4143641823788377e-10	2.6029289928134155e-9
10300000	0.0049998983279619155	4.327182580352003e-50	3.6446072415757966e-69	3.653029074878522e-8	4.986500251929155e-16	1.2746405274954137e-7	-2.0604712345513745e-20	3.288948012475201e-23	7.507601055911313e-11	1.4143641823788377e-10	2.6029289928134155e-9
10400000	0.0049998983279619155	4.327182580352003e-50	3.6446072415757966e-69	3.653029074878522e-8	4.986500251929155e-16	1.2746405274954137e-7	-2.06047123396721e-20	3.288948012475199e-23	7.507601055911313e-11	1.4143641823788377e-10	2.6029289928134155e-9
10500000	0.0049998983279619155	4.327182580352003e-50	3.6446072415757966e-69	3.653029074878522e-8	4.986500251929155e-16	1.2746405274954135e-7	-2.0604712333830458e-20	3.288948012475197e-23	7.507601055911313e-11	1.4143641823788377e-10	2.6029289928134155e-9
10600000	0.0049998983279619155	4.327182580352003e-50	3.6446072415757966e-69	3.653029074878522e-8	4.986500251929155e-16	1.2746405274954135e-7	-2.0604712327988814e-20	3.288948012475195e-23	7.507601055911313e-11	1.4143641823788377e-10	2.6029289928134155e-9
10700000	0.0049998983279619155	4.327182580352003e-50	3.6446072415757966e-69	3.653029074878522e-8	4.986500251929155e-16	1.2746405274954135e-7	-2.0604712322147168e-20	3.288948012475193e-23	7.507601055911313e-11	1.4143641823788377e-10	2.6029289928134155e-9
10800000	0.0049998983279619155	4.327182580352003e-50	3.6446072415757966e-69	3.653029074878522e-8	4.986500251929155e-16	1.2746405274954135e-7	-2.0604712316305525e-20	3.288948012475191e-23	7.507601055911313e-11	1.4143641823788377e-10	2.6029289928134155e-9
10900000	0.0049998983279619155	4.327182580352003e-50	3.6446072415757966e-69	3.653029074878522e-8	4.986500251929155e-16	1.2746405274954135e-7	-2.060471231046388e-20	3.288948012475189e-23	7.507601055911313e-11	1.4143641823788377e-10	2.6029289928134155e-9
11000000	0.0049998983279619155	4.327182580352003e-50	3.6446072415757966e-69	3.653029074878522e-8	4.986500251929155e-16	1.2746405274954135e-7	-2.0604712304622238e-20	3.288948012475187e-23	7.507601055911313e-11	1.4143641823788377e-10	2.6029289928134155e-9
11100000	0.0049998983279619155	4.327182580352003e-50	3.6446072415757966e-69	3.653029074878522e-8	4.986500251929155e-16	1.2746405274954135e-7	-2.0604712298780594e-20	3.288948012475185e-23	7.507601055911313e-11	1.4143641823788375e-10	2.6029289928134155e-9
11200000	0.0049998983279619155	4.327182580352003e-50	3.6446072415757966e-69	3.653029074878522e-8	4.986500251929155e-16	1.2746405274954135e-7	-2.060471229293895e-20	3.288948012475183e-23	7.507601055911313e-11	1.4143641823788375e-10	2.6029289928134155e-9
11300000	0.0049998983279619155	4.327182580352003e-50	3.6446072415757966e-69	3.653029074878522e-8	4.986500251929155e-16	1.2746405274954135e-7	-2.0604712287097307e-20	3.2889480124751815e-23	7.507601055911313e-11	1.4143641823788375e-10	2.6029289928134155e-9
11400000	0.0049998983279619155	4.327182580352003e-50	3.6446072415757966e-69	3.653029074878522e-8	4.986500251929155e-16	1.2746405274954135e-7	-2.0604712281255664e-20	3.28894801247518e-23	7.507601055911313e-11	1.4143641823788375e-10	2.602928992813415e-9
11500000	0.0049998983279619155	4.327182580352003e-50	3.6446072415757966e-69	3.653029074878522e-8	4.986500251929155e-16	1.2746405274954135e-7	-2.0604712275414018e-20	3.288948012475178e-23	7.507601055911313e-11	1.4143641823788375e-10	2.602928992813415e-9
11600000	0.0049998983279619155	4.327182580352003e-50	3.6446072415757966e-69	3.653029074878522e-8	4.986500251929155e-16	1.2746405274954135e-7	-2.0604712269572374e-20	3.288948012475176e-23	7.507601055911313e-11	1.4143641823788375e-10	2.602928992813415e-9
11700000	0.0049998983279619155	4.327182580352003e-50	3.6446072415757966e-69	3.653029074878522e-8	4.986500251929155e-16	1.2746405274954135e-7	-2.060471226373073e-20	3.2889480124751744e-23	7.507601055911313e-11	1.4143641823788375e-10	2.602928992813415e-9
11800000	0.0049998983279619155	4.327182580352003e-50	3.6446072415757966e-69	3.653029074878522e-8	4.986500251929155e-16	1.2746405274954135e-7	-2.0604712257889087e-20	3.2889480124751727e-23	7.507601055911313e-11	1.4143641823788375e-10	2.602928992813415e-9
11900000	0.0049998983279619155	4.327182580352003e-50	3.6446072415757966e-69	3.653029074878522e-8	4.986500251929155e-16	1.2746405274954135e-7	-2.0604712252047444e-20	3.288948012475171e-23	7.507601055911313e-11	1.4143641823788375e-10	2.602928992813415e-9
12000000	0.0049998983279619155	4.327182580352003e-50	3.6446072415757966e-69	3.653029074878522e-8	4.986500251929155e-16	1.2746405274954135e-7	-2.06047122462058e-20	3.28894801247517e-23	7.507601055911313e-11	1.4143641823788375e-10	2.602928992813415e-9
12100000	0.0049998983279619155	4.327182580352003e-50	3.6446072415757966e-69	3.653029074878522e-8	4.986500251929155e-16	1.2746405274954135e-7	-2.0604712240364157e-20	3.288948012475168e-23	7.507601055911313e-11	1.4143641823788375e-10	2.602928992813415e-9
12200000	0.0049998983279619155	4.327182580352003e-50	3.6446072415757966e-69	3.653029074878522e-8	4.986500251929155e-16	1.2746405274954135e-7	-2.0604712234522513e-20	3.288948012475167e-23	7.507601055911313e-11	1.4143641823788375e-10	2.602928992813415e-9
12300000	0.0049998983279619155	4.327182580352003e-50	3.6446072415757966e-69	3.653029074878522e-8	4.986500251929155e-16	1.2746405274954135e-7	-2.0604712228680867e-20	3.288948012475165e-23	7.507601055911313e-11	1.4143641823788375e-10	2.602928992813415e-9
12400000	0.0049998983279619155	4.327182580352003e-50	3.6446072415757966e-69	3.653029074878522e-8	4.986500251929155e-16	1.2746405274954135e-7	-2.0604712222839224e-20	3.288948012475164e-23	7.507601055911313e-11	1.4143641823788375e-10	2.602928992813415e-9
12500000	0.0049998983279619155	4.327182580352003e-50	3.6446072415757966e-69	3.653029074878522e-8	4.986500251929155e-16	1.2746405274954135e-7	-2.060471221699758e-20	3.2889480124751627e-23	7.507601055911313e-11	1.4143641823788375e-10	2.602928992813415e-9
12600000	0.0049998983279619155	4.327182580352003e-50	3.6446072415757966e-69	3.653029074878522e-8	4.986500251929155e-16	1.2746405274954135e-7	-2.0604712211155937e-20	3.2889480124751615e-23	7.507601055911313e-11	1.4143641823788375e-10	2.602928992813415e-9
12700000	0.0049998983279619155	4.327182580352003e-50	3.6446072415757966e-69	3.653029074878522e-8	4.986500251929155e-16	1.2746405274954135e-7	-2.0604712205314293e-20	3.2889480124751603e-23	7.507601055911313e-11	1.4143641823788375e-10	2.602928992813415e-9
12800000	0.0049998983279619155	4.327182580352003e-50	3.6446072415757966e-69	3.653029074878522e-8	4.986500251929155e-16	1.2746405274954135e-7	-2.060471219947265e-20	3.28894801247516e-23	7.507601055911313e-11	1.4143641823788375e-10	2.602928992813415e-9
12900000	0.0049998983279619155	4.327182580352003e-50	3.6446072415757966e-69	3.653029074878522e-8	4.986500251929155e-16	1.2746405274954135e-7	-2.0604712193631006e-20	3.2889480124751586e-23	7.507601055911313e-11	1.4143641823788375e-10	2.602928992813415e-9
13000000	0.0049998983279619155	4.327182580352003e-50	3.6446072415757966e-69	3.653029074878522e-8	4.986500251929155e-16	1.2746405274954135e-7	-2.060471218778936e-20	3.288948012475158e-23	7.507601055911313e-11	1.4143641823788375e-10	2.602928992813415e-9
13100000	0.0049998983279619155	4.327182580352003e-50	3.6446072415757966e-69	3.653029074878522e-8	4.986500251929155e-16	1.2746405274954135e-7	-2.0604712181947716e-20	3.2889480124751574e-23	7.507601055911313e-11	1.4143641823788375e-10	2.602928992813415e-9
13200000	0.0049998983279619155	4.327182580352003e-50	3.6446072415757966e-69	3.653029074878522e-8	4.986500251929155e-16	1.2746405274954135e-7	-2.0604712176106073e-20	3.288948012475157e-23	7.507601055911313e-11	1.4143641823788375e-10	2.602928992813415e-9
13300000	0.0049998983279619155	4.327182580352003e-50	3.6446072415757966e-69	3.653029074878522e-8	4.986500251929155e-16	1.2746405274954135e-7	-2.060471217026443e-20	3.288948012475156e-23	7.507601055911313e-11	1.4143641823788375e-10	2.602928992813415e-9
13400000	0.0049998983279619155	4.327182580352003e-50	3.6446072415757966e-69	3.653029074878522e-8	4.986500251929155e-16	1.2746405274954135e-7	-2.0604712164422786e-20	3.288948012475156e-23	7.507601055911313e-11	1.4143641823788375e-10	2.602928992813415e-9
13500000	0.0049998983279619155	4.327182580352003e-50	3.6446072415757966e-69	3.653029074878522e-8	4.986500251929155e-16	1.2746405274954135e-7	-2.0604712158581143e-20	3.2889480124751556e-23	7.507601055911313e-11	1.4143641823788375e-10	2.602928992813415e-9
13600000	0.0049998983279619155	4.327182580352003e-50	3.6446072415757966e-69	3.653029074878522e-8	4.986500251929155e-16	1.2746405274954135e-7	-2.06047121527395e-20	3.2889480124751556e-23	7.507601055911313e-11	1.4143641823788375e-10	2.602928992813415e-9
13700000	0.0049998983279619155	4.327182580352003e-50	3.6446072415757966e-69	3.653029074878522e-8	4.986500251929155e-16	1.2746405274954135e-7	-2.0604712146897856e-20	3.2889480124751556e-23	7.507601055911313e-11	1.4143641823788375e-10	2.602928992813415e-9
13800000	0.0049998983279619155	4.327182580352003e-50	3.6446072415757966e-69	3.653029074878522e-8	4.986500251929155e-16	1.2746405274954135e-7	-2.060471214105621e-20	3.2889480124751556e-23	7.507601055911313e-11	1.4143641823788375e-10	2.602928992813415e-9
13900000	0.0049998983279619155	4.327182580352003e-50	3.6446072415757966e-69	3.653029074878522e-8	4.986500251929155e-16	1.2746405274954135e-7	-2.0604712135214566e-20	3.2889480124751556e-23	7.507601055911313e-11	1.4143641823788375e-10	2.602928992813415e-9
14000000	0.0049998983279619155	4.327182580352003e-50	3.6446072415757966e-69	3.653029074878522e-8	4.986500251929155e-16	1.2746405274954135e-7	-2.0604712129372923e-20	3.2889480124751556e-23	7.507601055911313e-11	1.4143641823788375e-10	2.602928992813415e-9
14100000	0.0049998983279619155	4.327182580352003e-50	3.6446072415757966e-69	3.653029074878522e-8	4.986500251929155e-16	1.2746405274954135e-7	-2.060471212353128e-20	3.2889480124751556e-23	7.507601055911313e-11	1.4143641823788375e-10	2.602928992813415e-9
14200000	0.0049998983279619155	4.327182580352003e-50	3.6446072415757966e-69	3.653029074878522e-8	4.986500251929155e-16	1.2746405274954135e-7	-2.0604712117689636e-20	3.2889480124751556e-23	7.507601055911313e-11	1.4143641823788375e-10	2.602928992813415e-9
14300000	0.0049998983279619155	4.327182580352003e-50	3.6446072415757966e-69	3.653029074878522e-8	4.986500251929155e-16	1.2746405274954135e-7	-2.0604712111847992e-20	3.2889480124751556e-23	7.507601055911313e-11	1.4143641823788375e-10	2.602928992813415e-9
14400000	0.0049998983279619155	4.327182580352003e-50	3.6446072415757966e-69	3.653029074878522e-8	4.986500251929155e-16	1.2746405274954135e-7	-2.060471210600635e-20	3.2889480124751556e-23	7.507601055911313e-11	1.4143641823788375e-10	2.602928992813415e-9
14500000	0.0049998983279619155	4.327182580352003e-50	3.6446072415757966e-69	3.653029074878522e-8	4.986500251929155e-16	1.2746405274954135e-7	-2.0604712100164702e-20	3.2889480124751556e-23	7.507601055911313e-11	1.4143641823788375e-10	2.602928992813415e-9
14600000	0.0049998983279619155	4.327182580352003e-50	3.6446072415757966e-69	3.653029074878522e-8	4.986500251929155e-16	1.2746405274954135e-7	-2.060471209432306e-20	3.2889480124751556e-23	7.507601055911313e-11	1.4143641823788375e-10	2.602928992813415e-9
14700000	0.0049998983279619155	4.327182580352003e-50	3.6446072415757966e-69	3.653029074878522e-8	4.986500251929155e-16	1.2746405274954135e-7	-2.0604712088481415e-20	3.2889480124751556e-23	7.507601055911313e-11	1.4143641823788375e-10	2.602928992813415e-9
14800000	0.0049998983279619155	4.327182580352003e-50	3.6446072415757966e-69	3.653029074878522e-8	4.986500251929155e-16	1.2746405274954135e-7	-2.0604712082639772e-20	3.2889480124751556e-23	7.507601055911313e-11	1.4143641823788375e-10	2.602928992813415e-9
14900000	0.0049998983279619155	4.327182580352003e-50	3.6446072415757966e-69	3.653029074878522e-8	4.986500251929155e-16	1.2746405274954135e-7	-2.060471207679813e-20	3.2889480124751556e-23	7.507601055911313e-11	1.4143641823788375e-10	2.602928992813415e-9
15000000	0.0049998983279619155	4.327182580352003e-50	3.6446072415757966e-69	3.653029074878522e-8	4.986500251929155e-16	1.2746405274954135e-7	-2.0604712070956485e-20	3.2889480124751556e-23	7.507601055911313e-11	1.4143641823788375e-10	2.602928992813415e-9
15100000	0.0049998983279619155	4.327182580352003e-50	3.6446072415757966e-69	3.653029074878522e-8	4.986500251929155e-16	1.2746405274954135e-7	-2.0604712065114842e-20	3.2889480124751556e-23	7.507601055911313e-11	1.4143641823788375e-10	2.602928992813415e-9
15200000	0.0049998983279619155	4.327182580352003e-50	3.6446072415757966e-69	3.653029074878522e-8	4.986500251929155e-16	1.2746405274954135e-7	-2.0604712059273198e-20	3.2889480124751556e-23	7.507601055911313e-11	1.4143641823788375e-10	2.602928992813415e-9
15300000	0.0049998983279619155	4.327182580352003e-50	3.6446072415757966e-69	3.653029074878522e-8	4.986500251929155e-16	1.2746405274954135e-7	-2.0604712053431552e-20	3.2889480124751556e-23	7.507601055911313e-11	1.4143641823788375e-10	2.602928992813415e-9
15400000	0.0049998983279619155	4.327182580352003e-50	3.6446072415757966e-69	3.653029074878522e-8	4.986500251929155e-16	1.2746405274954135e-7	-2.0604712047589908e-20	3.2889480124751556e-23	7.507601055911313e-11	1.4143641823788375e-10	2.602928992813415e-9
15500000	0.0049998983279619155	4.327182580352003e-50	3.6446072415757966e-69	3.653029074878522e-8	4.986500251929155e-16	1.2746405274954135e-7	-2.0604712041748265e-20	3.2889480124751556e-23	7.507601055911313e-11	1.4143641823788375e-10	2.602928992813415e-9
15600000	0.0049998983279619155	4.327182580352003e-50	3.6446072415757966e-69	3.653029074878522e-8	4.986500251929155e-16	1.2746405274954135e-7	-2.060471203590662e-20	3.2889480124751556e-23	7.507601055911313e-11	1.4143641823788375e-10	2.602928992813415e-9
15700000	0.0049998983279619155	4.327182580352003e-50	3.6446072415757966e-69	3.653029074878522e-8	4.986500251929155e-16	1.2746405274954135e-7	-2.0604712030064978e-20	3.2889480124751556e-23	7.507601055911313e-11	1.4143641823788375e-10	2.602928992813415e-9
15800000	0.0049998983279619155	4.327182580352003e-50	3.6446072415757966e-69	3.653029074878522e-8	4.986500251929155e-16	1.2746405274954135e-7	-2.0604712024223335e-20	3.2889480124751556e-23	7.507601055911313e-11	1.4143641823788375e-10	2.602928992813415e-9
15900000	0.0049998983279619155	4.327182580352003e-50	3.6446072415757966e-69	3.653029074878522e-8	4.986500251929155e-16	1.2746405274954135e-7	-2.060471201838169e-20	3.2889480124751556e-23	7.507601055911313e-11	1.4143641823788375e-10	2.602928992813415e-9
16000000	0.0049998983279619155	4.327182580352003e-50	3.6446072415757966e-69	3.653029074878522e-8	4.986500251929155e-16	1.2746405274954135e-7	-2.0604712012540048e-20	3.2889480124751556e-23	7.507601055911313e-11	1.4143641823788375e-10	2.602928992813415e-9
16100000	0.0049998983279619155	4.327182580352003e-50	3.6446072415757966e-69	3.653029074878522e-8	4.986500251929155e-16	1.2746405274954135e-7	-2.06047120066984e-20	3.2889480124751556e-23	7.507601055911313e-11	1.4143641823788375e-10	2.602928992813415e-9
16200000	0.0049998983279619155	4.327182580352003e-50	3.6446072415757966e-69	3.653029074878522e-8	4.986500251929155e-16	1.2746405274954135e-7	-2.0604712000856758e-20	3.2889480124751556e-23	7.507601055911313e-11	1.4143641823788375e-10	2.602928992813415e-9
16300000	0.0049998983279619155	4.327182580352003e-50	3.6446072415757966e-69	3.653029074878522e-8	4.986500251929155e-16	1.2746405274954135e-7	-2.0604711995015114e-20	3.2889480124751556e-23	7.507601055911313e-11	1.4143641823788375e-10	2.602928992813415e-9
16400000	0.0049998983279619155	4.327182580352003e-50	3.6446072415757966e-69	3.653029074878522e-8	4.986500251929155e-16	1.2746405274954135e-7	-2.060471198917347e-20	3.2889480124751556e-23	7.507601055911313e-11	1.4143641823788375e-10	2.602928992813415e-9
16500000	0.0049998983279619155	4.327182580352003e-50	3.6446072415757966e-69	3.653029074878522e-8	4.986500251929155e-16	1.2746405274954135e-7	-2.0604711983331828e-20	3.2889480124751556e-23	7.507601055911313e-11	1.4143641823788375e-10	2.602928992813415e-9
16600000	0.0049998983279619155	4.327182580352003e-50	3.6446072415757966e-69	3.653029074878522e-8	4.986500251929155e-16	1.2746405274954135e-7	-2.0604711977490184e-20	3.2889480124751556e-23	7.507601055911313e-11	1.4143641823788375e-10	2.602928992813415e-9
16700000	0.0049998983279619155	4.327182580352003e-50	3.6446072415757966e-69	3.653029074878522e-8	4.986500251929155e-16	1.2746405274954135e-7	-2.060471197164854e-20	3.2889480124751556e-23	7.507601055911313e-11	1.4143641823788375e-10	2.602928992813415e-9
16800000	0.0049998983279619155	4.327182580352003e-50	3.6446072415757966e-69	3.653029074878522e-8	4.986500251929155e-16	1.2746405274954135e-7	-2.0604711965806894e-20	3.2889480124751556e-23	7.507601055911313e-11	1.4143641823788375e-10	2.602928992813415e-9
16900000	0.0049998983279619155	4.327182580352003e-50	3.6446072415757966e-69	3.653029074878522e-8	4.986500251929155e-16	1.2746405274954135e-7	-2.060471195996525e-20	3.2889480124751556e-23	7.507601055911313e-11	1.4143641823788375e-10	2.602928992813415e-9
17000000	0.0049998983279619155	4.327182580352003e-50	3.6446072415757966e-69	3.653029074878522e-8	4.986500251929155e-16	1.2746405274954135e-7	-2.0604711954123607e-20	3.2889480124751556e-23	7.507601055911313e-11	1.4143641823788375e-10	2.602928992813415e-9
17100000	0.0049998983279619155	4.327182580352003e-50	3.6446072415757966e-69	3.653029074878522e-8	4.986500251929155e-16	1.2746405274954135e-7	-2.0604711948281964e-20	3.2889480124751556e-23	7.507601055911313e-11	1.4143641823788375e-10	2.602928992813415e-9
17200000	0.0049998983279619155	4.327182580352003e-50	3.6446072415757966e-69	3.653029074878522e-8	4.986500251929155e-16	1.2746405274954135e-7	-2.060471194244032e-20	3.2889480124751556e-23	7.507601055911313e-11	1.4143641823788375e-10	2.602928992813415e-9
17300000	0.0049998983279619155	4.327182580352003e-50	3.6446072415757966e-69	3.653029074878522e-8	4.986500251929155e-16	1.2746405274954135e-7	-2.0604711936598677e-20	3.2889480124751556e-23	7.507601055911313e-11	1.4143641823788375e-10	2.602928992813415e-9
17400000	0.0049998983279619155	4.327182580352003e-50	3.6446072415757966e-69	3.653029074878522e-8	4.986500251929155e-16	1.2746405274954135e-7	-2.0604711930757034e-20	3.2889480124751556e-23	7.507601055911313e-11	1.4143641823788375e-10	2.602928992813415e-9
17500000	0.0049998983279619155	4.327182580352003e-50	3.6446072415757966e-69	3.653029074878522e-8	4.986500251929155e-16	1.2746405274954135e-7	-2.060471192491539e-20	3.2889480124751556e-23	7.507601055911313e-11	1.4143641823788375e-10	2.602928992813415e-9
17600000	0.0049998983279619155	4.327182580352003e-50	3.644607241575797e-69	3.653029074878522e-8	4.986500251929155e-16	1.2746405274954135e-7	-2.0604711919073744e-20	3.2889480124751556e-23	7.507601055911313e-11	1.4143641823788375e-10	2.602928992813415e-9
17700000	0.0049998983279619155	4.327182580352003e-50	3.644607241575797e-69	3.653029074878522e-8	4.986500251929155e-16	1.2746405274954135e-7	-2.06047119132321e-20	3.2889480124751556e-23	7.507601055911313e-11	1.4143641823788375e-10	2.602928992813415e-9
17800000	0.0049998983279619155	4.327182580352003e-50	3.644607241575797e-69	3.653029074878522e-8	4.986500251929155e-16	1.2746405274954135e-7	-2.0604711907390457e-20	3.2889480124751556e-23	7.507601055911313e-11	1.4143641823788375e-10	2.602928992813415e-9
17900000	0.0049998983279619155	4.327182580352003e-50	3.644607241575797e-69	3.653029074878522e-8	4.986500251929155e-16	1.2746405274954135e-7	-2.0604711901548813e-20	3.2889480124751556e-23	7.507601055911313e-11	1.4143641823788375e-10	2.602928992813415e-9
18000000	0.0049998983279619155	4.327182580352003e-50	3.644607241575797e-69	3.653029074878522e-8	4.986500251929155e-16	1.2746405274954135e-7	-2.060471189570717e-20	3.2889480124751556e-23	7.507601055911313e-11	1.4143641823788375e-10	2.602928992813415e-9
18100000	0.0049998983279619155	4.327182580352003e-50	3.644607241575797e-69	3.653029074878522e-8	4.986500251929155e-16	1.2746405274954135e-7	-2.0604711889865526e-20	3.2889480124751556e-23	7.507601055911313e-11	1.4143641823788375e-10	2.602928992813415e-9
18200000	0.0049998983279619155	4.327182580352003e-50	3.644607241575797e-69	3.653029074878522e-8	4.986500251929156e-16	1.2746405274954135e-7	-2.0604711884023883e-20	3.2889480124751556e-23	7.507601055911313e-11	1.4143641823788375e-10	2.602928992813415e-9
18300000	0.0049998983279619155	4.327182580352003e-50	3.644607241575797e-69	3.653029074878522e-8	4.986500251929156e-16	1.2746405274954135e-7	-2.060471187818224e-20	3.2889480124751556e-23	7.507601055911313e-11	1.4143641823788375e-10	2.602928992813415e-9
18400000	0.0049998983279619155	4.327182580352003e-50	3.644607241575797e-69	3.653029074878522e-8	4.986500251929156e-16	1.2746405274954135e-7	-2.0604711872340593e-20	3.2889480124751556e-23	7.507601055911313e-11	1.4143641823788375e-10	2.602928992813415e-9
18500000	0.0049998983279619155	4.327182580352003e-50	3.644607241575797e-69	3.653029074878522e-8	4.986500251929156e-16	1.2746405274954135e-7	-2.060471186649895e-20	3.2889480124751556e-23	7.507601055911313e-11	1.4143641823788375e-10	2.602928992813415e-9
18600000	0.0049998983279619155	4.327182580352004e-50	3.644607241575797e-69	3.653029074878522e-8	4.986500251929156e-16	1.2746405274954135e-7	-2.0604711860657306e-20	3.2889480124751556e-23	7.507601055911313e-11	1.4143641823788375e-10	2.602928992813415e-9
18700000	0.0049998983279619155	4.327182580352004e-50	3.644607241575797e-69	3.653029074878522e-8	4.986500251929156e-16	1.2746405274954135e-7	-2.0604711854815663e-20	3.2889480124751556e-23	7.507601055911313e-11	1.4143641823788375e-10	2.602928992813415e-9
18800000	0.0049998983279619155	4.327182580352004e-50	3.644607241575797e-69	3.653029074878522e-8	4.986500251929156e-16	1.2746405274954135e-7	-2.060471184897402e-20	3.2889480124751556e-23	7.507601055911313e-11	1.4143641823788375e-10	2.602928992813415e-9
18900000	0.0049998983279619155	4.327182580352004e-50	3.644607241575797e-69	3.653029074878522e-8	4.986500251929156e-16	1.2746405274954135e-7	-2.0604711843132376e-20	3.2889480124751556e-23	7.507601055911313e-11	1.4143641823788375e-10	2.602928992813415e-9
19000000	0.0049998983279619155	4.327182580352004e-50	3.644607241575797e-69	3.653029074878522e-8	4.986500251929156e-16	1.2746405274954135e-7	-2.0604711837290733e-20	3.2889480124751556e-23	7.507601055911313e-11	1.4143641823788375e-10	2.602928992813415e-9
19100000	0.0049998983279619155	4.327182580352004e-50	3.644607241575797e-69	3.653029074878522e-8	4.986500251929156e-16	1.2746405274954135e-7	-2.060471183144909e-20	3.2889480124751556e-23	7.507601055911313e-11	1.4143641823788375e-10	2.602928992813415e-9
19200000	0.004999898327961916	4.327182580352004e-50	3.644607241575797e-69	3.653029074878522e-8	4.986500251929156e-16	1.2746405274954135e-7	-2.0604711825607443e-20	3.2889480124751556e-23	7.507601055911313e-11	1.4143641823788375e-10	2.602928992813415e-9
19300000	0.004999898327961916	4.327182580352004e-50	3.644607241575797e-69	3.653029074878522e-8	4.986500251929156e-16	1.2746405274954135e-7	-2.06047118197658e-20	3.2889480124751556e-23	7.507601055911313e-11	1.4143641823788375e-10	2.602928992813415e-9
19400000	0.004999898327961916	4.327182580352004e-50	3.644607241575797e-69	3.653029074878522e-8	4.986500251929156e-16	1.2746405274954137e-7	-2.0604711813924156e-20	3.2889480124751556e-23	7.507601055911313e-11	1.4143641823788375e-10	2.602928992813415e-9
19500000	0.004999898327961916	4.327182580352004e-50	3.644607241575797e-69	3.653029074878522e-8	4.986500251929156e-16	1.2746405274954137e-7	-2.0604711808082512e-20	3.2889480124751556e-23	7.507601055911313e-11	1.4143641823788375e-10	2.602928992813415e-9
19600000	0.004999898327961916	4.327182580352004e-50	3.644607241575797e-69	3.653029074878522e-8	4.986500251929156e-16	1.2746405274954137e-7	-2.060471180224087e-20	3.2889480124751556e-23	7.507601055911313e-11	1.4143641823788375e-10	2.602928992813415e-9
19700000	0.004999898327961916	4.327182580352004e-50	3.644607241575797e-69	3.653029074878522e-8	4.986500251929156e-16	1.2746405274954137e-7	-2.0604711796399225e-20	3.2889480124751556e-23	7.507601055911313e-11	1.4143641823788375e-10	2.602928992813415e-9
19800000	0.004999898327961916	4.327182580352004e-50	3.644607241575797e-69	3.653029074878522e-8	4.986500251929156e-16	1.2746405274954137e-7	-2.0604711790557582e-20	3.2889480124751556e-23	7.507601055911313e-11	1.4143641823788375e-10	2.602928992813415e-9
19900000	0.004999898327961916	4.327182580352004e-50	3.644607241575797e-69	3.653029074878523e-8	4.986500251929156e-16	1.2746405274954137e-7	-2.0604711784715936e-20	3.2889480124751556e-23	7.507601055911313e-11	1.4143641823788375e-10	2.6029289928134155e-9
20000000	0.004999898327961916	4.327182580352004e-50	3.644607241575797e-69	3.653029074878523e-8	4.986500251929156e-16	1.2746405274954137e-7	-2.0604711778874292e-20	3.2889480124751556e-23	7.507601055911313e-11	1.4143641823788375e-10	2.6029289928134155e-9
20100000	0.004999898327961916	4.327182580352004e-50	3.644607241575797e-69	3.653029074878523e-8	4.986500251929156e-16	1.2746405274954137e-7	-2.060471177303265e-20	3.2889480124751556e-23	7.507601055911313e-11	1.4143641823788375e-10	2.6029289928134155e-9
20200000	0.004999898327961916	4.327182580352004e-50	3.644607241575797e-69	3.653029074878523e-8	4.986500251929156e-16	1.2746405274954137e-7	-2.0604711767191005e-20	3.2889480124751556e-23	7.507601055911313e-11	1.4143641823788375e-10	2.6029289928134155e-9
20300000	0.004999898327961916	4.327182580352004e-50	3.644607241575797e-69	3.653029074878523e-8	4.986500251929156e-16	1.2746405274954137e-7	-2.0604711761349362e-20	3.2889480124751556e-23	7.507601055911313e-11	1.4143641823788375e-10	2.6029289928134155e-9
20400000	0.004999898327961916	4.327182580352004e-50	3.644607241575797e-69	3.653029074878523e-8	4.986500251929156e-16	1.2746405274954137e-7	-2.0604711755507718e-20	3.2889480124751556e-23	7.507601055911313e-11	1.4143641823788375e-10	2.6029289928134155e-9
20500000	0.004999898327961916	4.327182580352004e-50	3.644607241575797e-69	3.653029074878523e-8	4.986500251929156e-16	1.2746405274954137e-7	-2.0604711749666075e-20	3.2889480124751556e-23	7.507601055911313e-11	1.4143641823788375e-10	2.6029289928134155e-9
20600000	0.004999898327961916	4.327182580352004e-50	3.644607241575797e-69	3.653029074878523e-8	4.986500251929156e-16	1.2746405274954137e-7	-2.060471174382443e-20	3.2889480124751556e-23	7.507601055911313e-11	1.4143641823788375e-10	2.6029289928134155e-9
20700000	0.004999898327961916	4.327182580352004e-50	3.644607241575797e-69	3.653029074878523e-8	4.986500251929156e-16	1.2746405274954137e-7	-2.0604711737982785e-20	3.2889480124751556e-23	7.507601055911313e-11	1.4143641823788375e-10	2.6029289928134155e-9
20800000	0.004999898327961916	4.327182580352004e-50	3.644607241575797e-69	3.653029074878523e-8	4.986500251929156e-16	1.2746405274954137e-7	-2.0604711732141142e-20	3.2889480124751556e-23	7.507601055911313e-11	1.4143641823788375e-10	2.6029289928134155e-9
20900000	0.004999898327961916	4.327182580352004e-50	3.644607241575797e-69	3.653029074878523e-8	4.986500251929156e-16	1.2746405274954137e-7	-2.0604711726299498e-20	3.2889480124751556e-23	7.507601055911313e-11	1.4143641823788375e-10	2.6029289928134155e-9
21000000	0.004999898327961916	4.327182580352004e-50	3.644607241575797e-69	3.653029074878523e-8	4.986500251929156e-16	1.2746405274954137e-7	-2.0604711720457855e-20	3.2889480124751556e-23	7.507601055911313e-11	1.4143641823788375e-10	2.6029289928134155e-9
21100000	0.004999898327961916	4.327182580352004e-50	3.644607241575797e-69	3.653029074878523e-8	4.986500251929156e-16	1.2746405274954137e-7	-2.060471171461621e-20	3.2889480124751556e-23	7.507601055911313e-11	1.4143641823788375e-10	2.6029289928134155e-9
21200000	0.004999898327961916	4.327182580352004e-50	3.6446072415757977e-69	3.653029074878523e-8	4.986500251929156e-16	1.2746405274954137e-7	-2.0604711708774568e-20	3.2889480124751556e-23	7.507601055911313e-11	1.4143641823788375e-10	2.6029289928134155e-9
21300000	0.004999898327961916	4.327182580352004e-50	3.6446072415757977e-69	3.653029074878523e-8	4.986500251929156e-16	1.2746405274954137e-7	-2.0604711702932924e-20	3.2889480124751556e-23	7.507601055911313e-11	1.4143641823788375e-10	2.6029289928134155e-9
21400000	0.004999898327961916	4.327182580352004e-50	3.6446072415757977e-69	3.653029074878523e-8	4.986500251929156e-16	1.2746405274954137e-7	-2.060471169709128e-20	3.2889480124751556e-23	7.507601055911313e-11	1.4143641823788375e-10	2.6029289928134155e-9
21500000	0.004999898327961916	4.327182580352004e-50	3.6446072415757977e-69	3.653029074878523e-8	4.986500251929156e-16	1.2746405274954137e-7	-2.0604711691249635e-20	3.2889480124751556e-23	7.507601055911313e-11	1.4143641823788375e-10	2.6029289928134155e-9
21600000	0.004999898327961916	4.327182580352004e-50	3.6446072415757977e-69	3.653029074878523e-8	4.986500251929156e-16	1.2746405274954137e-7	-2.060471168540799e-20	3.2889480124751556e-23	7.507601055911313e-11	1.4143641823788375e-10	2.6029289928134155e-9
21700000	0.004999898327961916	4.327182580352004e-50	3.6446072415757977e-69	3.653029074878523e-8	4.986500251929156e-16	1.2746405274954137e-7	-2.0604711679566348e-20	3.2889480124751556e-23	7.507601055911313e-11	1.4143641823788375e-10	2.6029289928134155e-9
21800000	0.004999898327961916	4.327182580352004e-50	3.6446072415757977e-69	3.653029074878523e-8	4.986500251929156e-16	1.2746405274954137e-7	-2.0604711673724704e-20	3.2889480124751556e-23	7.507601055911313e-11	1.4143641823788375e-10	2.6029289928134155e-9
21900000	0.004999898327961916	4.327182580352004e-50	3.6446072415757977e-69	3.653029074878523e-8	4.986500251929156e-16	1.2746405274954137e-7	-2.060471166788306e-20	3.2889480124751556e-23	7.507601055911313e-11	1.4143641823788375e-10	2.6029289928134155e-9
22000000	0.004999898327961916	4.327182580352004e-50	3.6446072415757977e-69	3.653029074878523e-8	4.986500251929156e-16	1.2746405274954137e-7	-2.0604711662041417e-20	3.2889480124751556e-23	7.507601055911313e-11	1.4143641823788375e-10	2.6029289928134155e-9
22100000	0.004999898327961916	4.327182580352004e-50	3.6446072415757977e-69	3.653029074878523e-8	4.986500251929156e-16	1.2746405274954137e-7	-2.0604711656199774e-20	3.2889480124751556e-23	7.507601055911313e-11	1.4143641823788375e-10	2.6029289928134155e-9
22200000	0.004999898327961916	4.327182580352004e-50	3.6446072415757977e-69	3.653029074878523e-8	4.986500251929156e-16	1.2746405274954137e-7	-2.060471165035813e-20	3.2889480124751556e-23	7.507601055911313e-11	1.4143641823788375e-10	2.6029289928134155e-9
22300000	0.004999898327961916	4.327182580352004e-50	3.6446072415757977e-69	3.653029074878523e-8	4.986500251929156e-16	1.2746405274954137e-7	-2.0604711644516484e-20	3.2889480124751556e-23	7.507601055911313e-11	1.4143641823788375e-10	2.6029289928134155e-9
22400000	0.004999898327961916	4.327182580352004e-50	3.6446072415757977e-69	3.653029074878523e-8	4.986500251929156e-16	1.2746405274954137e-7	-2.060471163867484e-20	3.2889480124751556e-23	7.507601055911313e-11	1.4143641823788375e-10	2.6029289928134155e-9
22500000	0.004999898327961916	4.327182580352004e-50	3.6446072415757977e-69	3.653029074878523e-8	4.986500251929156e-16	1.2746405274954137e-7	-2.0604711632833197e-20	3.2889480124751556e-23	7.507601055911313e-11	1.4143641823788375e-10	2.6029289928134155e-9
22600000	0.004999898327961916	4.327182580352004e-50	3.6446072415757977e-69	3.653029074878523e-8	4.986500251929156e-16	1.2746405274954137e-7	-2.0604711626991554e-20	3.2889480124751556e-23	7.507601055911313e-11	1.4143641823788375e-10	2.6029289928134155e-9
22700000	0.004999898327961916	4.327182580352004e-50	3.6446072415757977e-69	3.653029074878523e-8	4.986500251929156e-16	1.2746405274954137e-7	-2.060471162114991e-20	3.2889480124751556e-23	7.507601055911313e-11	1.4143641823788375e-10	2.6029289928134155e-9
22800000	0.004999898327961916	4.327182580352004e-50	3.6446072415757977e-69	3.653029074878523e-8	4.986500251929156e-16	1.2746405274954137e-7	-2.0604711615308267e-20	3.2889480124751556e-23	7.507601055911313e-11	1.4143641823788375e-10	2.6029289928134155e-9
22900000	0.004999898327961916	4.327182580352004e-50	3.6446072415757977e-69	3.653029074878523e-8	4.986500251929156e-16	1.2746405274954137e-7	-2.0604711609466623e-20	3.2889480124751556e-23	7.507601055911313e-11	1.4143641823788375e-10	2.6029289928134155e-9
23000000	0.004999898327961916	4.327182580352004e-50	3.6446072415757977e-69	3.653029074878523e-8	4.986500251929156e-16	1.2746405274954137e-7	-2.0604711603624977e-20	3.2889480124751556e-23	7.507601055911313e-11	1.4143641823788375e-10	2.6029289928134155e-9
23100000	0.004999898327961916	4.327182580352004e-50	3.6446072415757977e-69	3.653029074878523e-8	4.986500251929156e-16	1.2746405274954137e-7	-2.0604711597783333e-20	3.2889480124751556e-23	7.507601055911313e-11	1.4143641823788375e-10	2.6029289928134155e-9
23200000	0.004999898327961916	4.327182580352004e-50	3.6446072415757977e-69	3.653029074878523e-8	4.986500251929156e-16	1.2746405274954137e-7	-2.060471159194169e-20	3.2889480124751556e-23	7.507601055911313e-11	1.4143641823788375e-10	2.6029289928134155e-9
23300000	0.004999898327961916	4.327182580352004e-50	3.6446072415757977e-69	3.653029074878523e-8	4.986500251929156e-16	1.2746405274954137e-7	-2.0604711586100047e-20	3.2889480124751556e-23	7.507601055911313e-11	1.4143641823788375e-10	2.6029289928134155e-9
23400000	0.004999898327961916	4.327182580352004e-50	3.6446072415757977e-69	3.653029074878523e-8	4.986500251929156e-16	1.2746405274954137e-7	-2.0604711580258403e-20	3.2889480124751556e-23	7.507601055911313e-11	1.4143641823788375e-10	2.6029289928134155e-9
23500000	0.004999898327961916	4.327182580352004e-50	3.6446072415757977e-69	3.653029074878523e-8	4.986500251929156e-16	1.2746405274954137e-7	-2.060471157441676e-20	3.2889480124751556e-23	7.507601055911313e-11	1.4143641823788375e-10	2.6029289928134155e-9
23600000	0.004999898327961916	4.327182580352004e-50	3.6446072415757977e-69	3.653029074878523e-8	4.986500251929156e-16	1.2746405274954137e-7	-2.0604711568575116e-20	3.2889480124751556e-23	7.507601055911313e-11	1.4143641823788375e-10	2.6029289928134155e-9
23700000	0.004999898327961916	4.327182580352004e-50	3.6446072415757977e-69	3.653029074878523e-8	4.986500251929156e-16	1.2746405274954137e-7	-2.0604711562733473e-20	3.2889480124751556e-23	7.507601055911313e-11	1.4143641823788375e-10	2.6029289928134155e-9
23800000	0.004999898327961916	4.327182580352004e-50	3.6446072415757977e-69	3.653029074878523e-8	4.986500251929156e-16	1.2746405274954137e-7	-2.0604711556891826e-20	3.2889480124751556e-23	7.507601055911313e-11	1.4143641823788375e-10	2.6029289928134155e-9
23900000	0.004999898327961916	4.327182580352004e-50	3.6446072415757977e-69	3.653029074878523e-8	4.986500251929156e-16	1.2746405274954137e-7	-2.0604711551050183e-20	3.2889480124751556e-23	7.507601055911313e-11	1.4143641823788375e-10	2.6029289928134155e-9
24000000	0.004999898327961916	4.327182580352004e-50	3.6446072415757977e-69	3.653029074878523e-8	4.986500251929156e-16	1.2746405274954137e-7	-2.060471154520854e-20	3.2889480124751556e-23	7.507601055911313e-11	1.4143641823788375e-10	2.6029289928134155e-9
24100000	0.004999898327961916	4.327182580352004e-50	3.6446072415757977e-69	3.653029074878523e-8	4.986500251929156e-16	1.2746405274954137e-7	-2.0604711539366896e-20	3.2889480124751556e-23	7.507601055911313e-11	1.4143641823788375e-10	2.6029289928134155e-9
24200000	0.004999898327961916	4.327182580352004e-50	3.6446072415757977e-69	3.653029074878523e-8	4.986500251929156e-16	1.2746405274954137e-7	-2.0604711533525253e-20	3.2889480124751556e-23	7.507601055911313e-11	1.4143641823788375e-10	2.6029289928134155e-9
24300000	0.004999898327961916	4.327182580352004e-50	3.6446072415757977e-69	3.653029074878523e-8	4.986500251929156e-16	1.2746405274954137e-7	-2.060471152768361e-20	3.2889480124751556e-23	7.507601055911313e-11	1.4143641823788375e-10	2.6029289928134155e-9
24400000	0.004999898327961916	4.327182580352004e-50	3.6446072415757977e-69	3.653029074878523e-8	4.986500251929156e-16	1.2746405274954137e-7	-2.0604711521841966e-20	3.2889480124751556e-23	7.507601055911313e-11	1.4143641823788375e-10	2.6029289928134155e-9
24500000	0.004999898327961916	4.327182580352004e-50	3.6446072415757977e-69	3.653029074878523e-8	4.986500251929156e-16	1.2746405274954137e-7	-2.060471151600032e-20	3.2889480124751556e-23	7.507601055911313e-11	1.4143641823788375e-10	2.6029289928134155e-9
24600000	0.004999898327961916	4.327182580352004e-50	3.6446072415757977e-69	3.653029074878523e-8	4.986500251929156e-16	1.2746405274954137e-7	-2.0604711510158676e-20	3.2889480124751556e-23	7.507601055911313e-11	1.4143641823788375e-10	2.6029289928134155e-9
24700000	0.004999898327961916	4.327182580352004e-50	3.6446072415757977e-69	3.653029074878523e-8	4.986500251929156e-16	1.2746405274954137e-7	-2.0604711504317032e-20	3.2889480124751556e-23	7.507601055911313e-11	1.4143641823788375e-10	2.6029289928134155e-9
24800000	0.004999898327961916	4.327182580352004e-50	3.6446072415757977e-69	3.653029074878523e-8	4.986500251929156e-16	1.2746405274954137e-7	-2.060471149847539e-20	3.2889480124751556e-23	7.507601055911313e-11	1.4143641823788375e-10	2.6029289928134155e-9
24900000	0.004999898327961916	4.327182580352004e-50	3.6446072415757977e-69	3.653029074878523e-8	4.986500251929156e-16	1.2746405274954137e-7	-2.0604711492633746e-20	3.2889480124751556e-23	7.507601055911313e-11	1.4143641823788375e-10	2.6029289928134155e-9
25000000	0.004999898327961916	4.327182580352004e-50	3.6446072415757977e-69	3.653029074878523e-8	4.986500251929156e-16	1.2746405274954137e-7	-2.0604711486792102e-20	3.2889480124751556e-23	7.507601055911313e-11	1.4143641823788375e-10	2.6029289928134155e-9
25100000	0.004999898327961916	4.327182580352004e-50	3.6446072415757977e-69	3.653029074878523e-8	4.986500251929156e-16	1.2746405274954137e-7	-2.060471148095046e-20	3.2889480124751556e-23	7.507601055911313e-11	1.4143641823788375e-10	2.6029289928134155e-9
25200000	0.004999898327961916	4.327182580352004e-50	3.6446072415757977e-69	3.653029074878523e-8	4.986500251929156e-16	1.2746405274954137e-7	-2.0604711475108815e-20	3.2889480124751556e-23	7.507601055911313e-11	1.4143641823788375e-10	2.6029289928134155e-9
25300000	0.004999898327961916	4.327182580352004e-50	3.6446072415757977e-69	3.653029074878523e-8	4.986500251929156e-16	1.2746405274954137e-7	-2.060471146926717e-20	3.2889480124751556e-23	7.507601055911313e-11	1.4143641823788375e-10	2.6029289928134155e-9
25400000	0.004999898327961916	4.327182580352004e-50	3.6446072415757977e-69	3.653029074878523e-8	4.986500251929156e-16	1.2746405274954137e-7	-2.0604711463425525e-20	3.2889480124751556e-23	7.507601055911313e-11	1.4143641823788375e-10	2.6029289928134155e-9
25500000	0.004999898327961916	4.327182580352004e-50	3.6446072415757977e-69	3.653029074878523e-8	4.986500251929156e-16	1.2746405274954137e-7	-2.0604711457583882e-20	3.2889480124751556e-23	7.507601055911313e-11	1.4143641823788375e-10	2.6029289928134155e-9
25600000	0.004999898327961916	4.327182580352004e-50	3.6446072415757977e-69	3.653029074878523e-8	4.986500251929156e-16	1.2746405274954137e-7	-2.0604711451742238e-20	3.2889480124751556e-23	7.507601055911313e-11	1.4143641823788375e-10	2.6029289928134155e-9
25700000	0.004999898327961916	4.327182580352004e-50	3.6446072415757977e-69	3.653029074878523e-8	4.986500251929156e-16	1.2746405274954137e-7	-2.0604711445900595e-20	3.2889480124751556e-23	7.507601055911313e-11	1.4143641823788375e-10	2.6029289928134155e-9
25800000	0.004999898327961916	4.327182580352004e-50	3.6446072415757977e-69	3.653029074878523e-8	4.986500251929156e-16	1.2746405274954137e-7	-2.0604711440058952e-20	3.2889480124751556e-23	7.507601055911313e-11	1.4143641823788375e-10	2.6029289928134155e-9
25900000	0.004999898327961916	4.327182580352004e-50	3.6446072415757977e-69	3.653029074878523e-8	4.986500251929156e-16	1.2746405274954137e-7	-2.0604711434217308e-20	3.2889480124751556e-23	7.507601055911313e-11	1.4143641823788375e-10	2.6029289928134155e-9
26000000	0.004999898327961916	4.327182580352004e-50	3.6446072415757977e-69	3.653029074878523e-8	4.986500251929156e-16	1.2746405274954137e-7	-2.0604711428375665e-20	3.2889480124751556e-23	7.507601055911313e-11	1.4143641823788375e-10	2.6029289928134155e-9
26100000	0.004999898327961916	4.327182580352004e-50	3.6446072415757977e-69	3.653029074878523e-8	4.986500251929156e-16	1.2746405274954137e-7	-2.0604711422534018e-20	3.2889480124751556e-23	7.507601055911313e-11	1.4143641823788375e-10	2.6029289928134155e-9
26200000	0.004999898327961916	4.327182580352004e-50	3.6446072415757977e-69	3.653029074878523e-8	4.986500251929156e-16	1.2746405274954137e-7	-2.0604711416692375e-20	3.2889480124751556e-23	7.507601055911313e-11	1.4143641823788375e-10	2.6029289928134155e-9
26300000	0.004999898327961916	4.327182580352004e-50	3.6446072415757977e-69	3.653029074878523e-8	4.986500251929156e-16	1.2746405274954137e-7	-2.060471141085073e-20	3.2889480124751556e-23	7.507601055911313e-11	1.4143641823788375e-10	2.6029289928134155e-9
26400000	0.004999898327961916	4.327182580352004e-50	3.6446072415757977e-69	3.653029074878523e-8	4.986500251929156e-16	1.2746405274954137e-7	-2.0604711405009088e-20	3.2889480124751556e-23	7.507601055911313e-11	1.4143641823788375e-10	2.6029289928134155e-9
26500000	0.004999898327961916	4.327182580352004e-50	3.6446072415757977e-69	3.653029074878523e-8	4.986500251929156e-16	1.2746405274954137e-7	-2.0604711399167445e-20	3.2889480124751556e-23	7.507601055911313e-11	1.4143641823788375e-10	2.6029289928134155e-9
26600000	0.004999898327961916	4.327182580352004e-50	3.6446072415757977e-69	3.653029074878523e-8	4.986500251929156e-16	1.2746405274954137e-7	-2.06047113933258e-20	3.2889480124751556e-23	7.507601055911313e-11	1.4143641823788375e-10	2.6029289928134155e-9
26700000	0.004999898327961916	4.327182580352004e-50	3.6446072415757977e-69	3.653029074878523e-8	4.986500251929156e-16	1.2746405274954137e-7	-2.0604711387484158e-20	3.2889480124751556e-23	7.507601055911313e-11	1.4143641823788375e-10	2.6029289928134155e-9
26800000	0.004999898327961916	4.327182580352004e-50	3.6446072415757977e-69	3.653029074878523e-8	4.986500251929156e-16	1.2746405274954137e-7	-2.060471138164251e-20	3.2889480124751556e-23	7.507601055911313e-11	1.4143641823788375e-10	2.6029289928134155e-9
26900000	0.004999898327961916	4.327182580352004e-50	3.6446072415757977e-69	3.653029074878523e-8	4.986500251929156e-16	1.2746405274954137e-7	-2.0604711375800868e-20	3.2889480124751556e-23	7.507601055911313e-11	1.4143641823788375e-10	2.6029289928134155e-9
27000000	0.004999898327961916	4.327182580352004e-50	3.6446072415757977e-69	3.653029074878523e-8	4.986500251929156e-16	1.2746405274954137e-7	-2.0604711369959224e-20	3.2889480124751556e-23	7.507601055911313e-11	1.4143641823788375e-10	2.6029289928134155e-9
27100000	0.004999898327961916	4.327182580352004e-50	3.6446072415757977e-69	3.653029074878523e-8	4.986500251929156e-16	1.2746405274954137e-7	-2.060471136411758e-20	3.2889480124751556e-23	7.507601055911313e-11	1.4143641823788375e-10	2.6029289928134155e-9
27200000	0.004999898327961916	4.327182580352004e-50	3.6446072415757977e-69	3.653029074878523e-8	4.986500251929156e-16	1.2746405274954137e-7	-2.0604711358275937e-20	3.2889480124751556e-23	7.507601055911313e-11	1.4143641823788375e-10	2.6029289928134155e-9
27300000	0.004999898327961916	4.327182580352004e-50	3.644607241575797e-69	3.653029074878523e-8	4.986500251929156e-16	1.2746405274954137e-7	-2.0604711352434294e-20	3.2889480124751556e-23	7.507601055911313e-11	1.4143641823788375e-10	2.6029289928134155e-9
27400000	0.004999898327961916	4.327182580352004e-50	3.644607241575797e-69	3.653029074878523e-8	4.986500251929156e-16	1.2746405274954137e-7	-2.060471134659265e-20	3.2889480124751556e-23	7.507601055911313e-11	1.4143641823788375e-10	2.6029289928134155e-9
27500000	0.004999898327961916	4.327182580352004e-50	3.644607241575797e-69	3.653029074878523e-8	4.986500251929156e-16	1.2746405274954137e-7	-2.0604711340751007e-20	3.2889480124751556e-23	7.507601055911313e-11	1.4143641823788375e-10	2.6029289928134155e-9
27600000	0.004999898327961916	4.327182580352004e-50	3.644607241575797e-69	3.653029074878523e-8	4.986500251929156e-16	1.2746405274954137e-7	-2.060471133490936e-20	3.2889480124751556e-23	7.507601055911313e-11	1.4143641823788375e-10	2.6029289928134155e-9
27700000	0.004999898327961916	4.327182580352004e-50	3.644607241575797e-69	3.653029074878523e-8	4.986500251929156e-16	1.2746405274954137e-7	-2.0604711329067717e-20	3.2889480124751556e-23	7.507601055911313e-11	1.4143641823788375e-10	2.6029289928134155e-9
27800000	0.004999898327961916	4.327182580352004e-50	3.644607241575797e-69	3.653029074878523e-8	4.986500251929156e-16	1.2746405274954137e-7	-2.0604711323226074e-20	3.2889480124751556e-23	7.507601055911313e-11	1.4143641823788375e-10	2.6029289928134155e-9
27900000	0.004999898327961916	4.327182580352004e-50	3.644607241575797e-69	3.653029074878523e-8	4.986500251929156e-16	1.2746405274954137e-7	-2.060471131738443e-20	3.2889480124751556e-23	7.507601055911313e-11	1.4143641823788375e-10	2.6029289928134155e-9
28000000	0.004999898327961916	4.327182580352004e-50	3.644607241575797e-69	3.653029074878523e-8	4.986500251929156e-16	1.2746405274954137e-7	-2.0604711311542787e-20	3.2889480124751556e-23	7.507601055911313e-11	1.4143641823788375e-10	2.6029289928134155e-9
28100000	0.004999898327961916	4.327182580352004e-50	3.644607241575797e-69	3.653029074878523e-8	4.986500251929156e-16	1.2746405274954137e-7	-2.0604711305701143e-20	3.2889480124751556e-23	7.507601055911313e-11	1.4143641823788375e-10	2.6029289928134155e-9
28200000	0.004999898327961916	4.327182580352004e-50	3.644607241575797e-69	3.653029074878523e-8	4.986500251929156e-16	1.2746405274954137e-7	-2.06047112998595e-20	3.2889480124751556e-23	7.507601055911313e-11	1.4143641823788375e-10	2.6029289928134155e-9
28300000	0.004999898327961916	4.327182580352004e-50	3.644607241575797e-69	3.653029074878523e-8	4.986500251929156e-16	1.2746405274954137e-7	-2.0604711294017857e-20	3.2889480124751556e-23	7.507601055911313e-11	1.4143641823788375e-10	2.6029289928134155e-9
28400000	0.004999898327961916	4.327182580352004e-50	3.644607241575797e-69	3.653029074878523e-8	4.986500251929156e-16	1.2746405274954137e-7	-2.060471128817621e-20	3.2889480124751556e-23	7.507601055911313e-11	1.4143641823788375e-10	2.6029289928134155e-9
28500000	0.004999898327961916	4.327182580352004e-50	3.644607241575797e-69	3.653029074878523e-8	4.986500251929156e-16	1.2746405274954137e-7	-2.0604711282334567e-20	3.2889480124751556e-23	7.507601055911313e-11	1.4143641823788375e-10	2.6029289928134155e-9
28600000	0.004999898327961916	4.327182580352004e-50	3.644607241575797e-69	3.653029074878523e-8	4.986500251929156e-16	1.2746405274954137e-7	-2.0604711276492923e-20	3.2889480124751556e-23	7.507601055911313e-11	1.4143641823788375e-10	2.6029289928134155e-9
28700000	0.004999898327961916	4.327182580352004e-50	3.644607241575797e-69	3.653029074878523e-8	4.986500251929156e-16	1.2746405274954137e-7	-2.060471127065128e-20	3.2889480124751556e-23	7.507601055911313e-11	1.4143641823788375e-10	2.6029289928134155e-9
28800000	0.004999898327961916	4.327182580352004e-50	3.644607241575797e-69	3.653029074878523e-8	4.986500251929156e-16	1.2746405274954137e-7	-2.0604711264809636e-20	3.2889480124751556e-23	7.507601055911313e-11	1.4143641823788375e-10	2.6029289928134155e-9
28900000	0.004999898327961916	4.327182580352004e-50	3.644607241575797e-69	3.653029074878523e-8	4.986500251929156e-16	1.2746405274954137e-7	-2.0604711258967993e-20	3.2889480124751556e-23	7.507601055911313e-11	1.4143641823788375e-10	2.6029289928134155e-9
29000000	0.004999898327961916	4.327182580352004e-50	3.644607241575797e-69	3.653029074878523e-8	4.986500251929156e-16	1.2746405274954137e-7	-2.060471125312635e-20	3.2889480124751556e-23	7.507601055911313e-11	1.4143641823788375e-10	2.6029289928134155e-9
29100000	0.004999898327961916	4.327182580352004e-50	3.644607241575797e-69	3.653029074878523e-8	4.986500251929156e-16	1.2746405274954137e-7	-2.0604711247284706e-20	3.2889480124751556e-23	7.507601055911313e-11	1.4143641823788375e-10	2.602928992813415e-9
29200000	0.004999898327961916	4.327182580352004e-50	3.644607241575797e-69	3.653029074878523e-8	4.986500251929156e-16	1.2746405274954137e-7	-2.060471124144306e-20	3.2889480124751556e-23	7.507601055911313e-11	1.4143641823788375e-10	2.602928992813415e-9
29300000	0.004999898327961916	4.327182580352004e-50	3.644607241575797e-69	3.653029074878523e-8	4.986500251929156e-16	1.2746405274954137e-7	-2.0604711235601416e-20	3.2889480124751556e-23	7.507601055911313e-11	1.4143641823788375e-10	2.602928992813415e-9
29400000	0.004999898327961916	4.327182580352004e-50	3.644607241575797e-69	3.653029074878523e-8	4.986500251929156e-16	1.2746405274954137e-7	-2.0604711229759773e-20	3.2889480124751556e-23	7.507601055911313e-11	1.4143641823788375e-10	2.602928992813415e-9
29500000	0.004999898327961916	4.327182580352004e-50	3.644607241575797e-69	3.653029074878523e-8	4.986500251929156e-16	1.2746405274954137e-7	-2.060471122391813e-20	3.2889480124751556e-23	7.507601055911313e-11	1.4143641823788375e-10	2.602928992813415e-9
29600000	0.004999898327961916	4.327182580352004e-50	3.644607241575797e-69	3.653029074878523e-8	4.986500251929155e-16	1.2746405274954137e-7	-2.0604711218076486e-20	3.2889480124751556e-23	7.507601055911313e-11	1.4143641823788375e-10	2.602928992813415e-9
29700000	0.004999898327961916	4.327182580352004e-50	3.6446072415757966e-69	3.653029074878523e-8	4.986500251929155e-16	1.2746405274954137e-7	-2.0604711212234842e-20	3.2889480124751556e-23	7.507601055911313e-11	1.4143641823788375e-10	2.602928992813415e-9
29800000	0.004999898327961916	4.327182580352004e-50	3.6446072415757966e-69	3.653029074878523e-8	4.986500251929155e-16	1.2746405274954137e-7	-2.06047112063932e-20	3.2889480124751556e-23	7.507601055911313e-11	1.4143641823788375e-10	2.602928992813415e-9
29900000	0.004999898327961916	4.327182580352004e-50	3.6446072415757966e-69	3.653029074878523e-8	4.986500251929155e-16	1.2746405274954137e-7	-2.0604711200551553e-20	3.2889480124751556e-23	7.507601055911313e-11	1.4143641823788375e-10	2.602928992813415e-9
30000000	0.004999898327961916	4.327182580352004e-50	3.6446072415757966e-69	3.653029074878523e-8	4.986500251929155e-16	1.2746405274954135e-7	-2.060471119470991e-20	3.2889480124751556e-23	7.507601055911313e-11	1.4143641823788375e-10	2.602928992813415e-9
30100000	0.004999898327961916	4.327182580352004e-50	3.6446072415757966e-69	3.653029074878523e-8	4.986500251929155e-16	1.2746405274954135e-7	-2.0604711188868266e-20	3.288948012475155e-23	7.507601055911313e-11	1.4143641823788375e-10	2.602928992813415e-9
30200000	0.004999898327961916	4.327182580352004e-50	3.6446072415757966e-69	3.653029074878523e-8	4.986500251929155e-16	1.2746405274954135e-7	-2.0604711183026622e-20	3.288948012475155e-23	7.507601055911313e-11	1.4143641823788375e-10	2.602928992813415e-9
30300000	0.004999898327961916	4.327182580352004e-50	3.6446072415757966e-69	3.653029074878523e-8	4.986500251929155e-16	1.2746405274954135e-7	-2.060471117718498e-20	3.288948012475155e-23	7.507601055911313e-11	1.4143641823788375e-10	2.602928992813415e-9
30400000	0.004999898327961916	4.327182580352004e-50	3.6446072415757966e-69	3.653029074878523e-8	4.986500251929155e-16	1.2746405274954135e-7	-2.0604711171343335e-20	3.288948012475155e-23	7.507601055911313e-11	1.4143641823788375e-10	2.602928992813415e-9
30500000	0.004999898327961916	4.327182580352004e-50	3.6446072415757966e-69	3.653029074878523e-8	4.986500251929155e-16	1.2746405274954135e-7	-2.0604711165501692e-20	3.288948012475155e-23	7.507601055911313e-11	1.4143641823788375e-10	2.602928992813415e-9
30600000	0.004999898327961916	4.327182580352004e-50	3.6446072415757966e-69	3.653029074878523e-8	4.986500251929155e-16	1.2746405274954135e-7	-2.060471115966005e-20	3.288948012475155e-23	7.507601055911313e-11	1.4143641823788375e-10	2.602928992813415e-9
30700000	0.004999898327961916	4.327182580352004e-50	3.6446072415757966e-69	3.653029074878523e-8	4.986500251929155e-16	1.2746405274954135e-7	-2.0604711153818402e-20	3.288948012475155e-23	7.507601055911313e-11	1.4143641823788375e-10	2.602928992813415e-9
30800000	0.0049998983279619155	4.327182580352004e-50	3.6446072415757966e-69	3.653029074878523e-8	4.986500251929155e-16	1.2746405274954135e-7	-2.060471114797676e-20	3.288948012475155e-23	7.507601055911313e-11	1.4143641823788375e-10	2.602928992813415e-9
30900000	0.0049998983279619155	4.327182580352004e-50	3.6446072415757966e-69	3.653029074878523e-8	4.986500251929155e-16	1.2746405274954135e-7	-2.0604711142135115e-20	3.288948012475155e-23	7.507601055911313e-11	1.4143641823788375e-10	2.602928992813415e-9
31000000	0.0049998983279619155	4.327182580352004e-50	3.6446072415757966e-69	3.653029074878523e-8	4.986500251929155e-16	1.2746405274954135e-7	-2.0604711136293472e-20	3.288948012475155e-23	7.507601055911313e-11	1.4143641823788375e-10	2.602928992813415e-9
31100000	0.0049998983279619155	4.327182580352004e-50	3.6446072415757966e-69	3.653029074878523e-8	4.986500251929155e-16	1.2746405274954135e-7	-2.0604711130451828e-20	3.288948012475155e-23	7.507601055911313e-11	1.4143641823788375e-10	2.602928992813415e-9
31200000	0.0049998983279619155	4.327182580352004e-50	3.6446072415757966e-69	3.653029074878523e-8	4.986500251929155e-16	1.2746405274954135e-7	-2.0604711124610185e-20	3.288948012475155e-23	7.507601055911313e-11	1.4143641823788375e-10	2.602928992813415e-9
31300000	0.0049998983279619155	4.327182580352004e-50	3.6446072415757966e-69	3.653029074878523e-8	4.986500251929155e-16	1.2746405274954135e-7	-2.060471111876854e-20	3.288948012475155e-23	7.507601055911313e-11	1.4143641823788375e-10	2.602928992813415e-9
31400000	0.0049998983279619155	4.327182580352004e-50	3.6446072415757966e-69	3.653029074878523e-8	4.986500251929155e-16	1.2746405274954135e-7	-2.0604711112926898e-20	3.288948012475155e-23	7.507601055911313e-11	1.4143641823788375e-10	2.602928992813415e-9
31500000	0.0049998983279619155	4.327182580352004e-50	3.6446072415757966e-69	3.653029074878523e-8	4.986500251929155e-16	1.2746405274954135e-7	-2.0604711107085252e-20	3.288948012475155e-23	7.507601055911313e-11	1.4143641823788375e-10	2.602928992813415e-9
31600000	0.0049998983279619155	4.327182580352004e-50	3.6446072415757966e-69	3.653029074878523e-8	4.986500251929155e-16	1.2746405274954135e-7	-2.0604711101243608e-20	3.288948012475155e-23	7.507601055911313e-11	1.4143641823788375e-10	2.602928992813415e-9
31700000	0.0049998983279619155	4.327182580352004e-50	3.6446072415757966e-69	3.653029074878523e-8	4.986500251929155e-16	1.2746405274954135e-7	-2.0604711095401965e-20	3.288948012475155e-23	7.507601055911313e-11	1.4143641823788375e-10	2.602928992813415e-9
31800000	0.0049998983279619155	4.327182580352004e-50	3.6446072415757966e-69	3.653029074878523e-8	4.986500251929155e-16	1.2746405274954135e-7	-2.060471108956032e-20	3.288948012475155e-23	7.507601055911313e-11	1.4143641823788375e-10	2.602928992813415e-9
31900000	0.0049998983279619155	4.327182580352004e-50	3.6446072415757966e-69	3.653029074878523e-8	4.986500251929155e-16	1.2746405274954135e-7	-2.0604711083718678e-20	3.288948012475155e-23	7.507601055911313e-11	1.4143641823788375e-10	2.602928992813415e-9
32000000	0.0049998983279619155	4.327182580352004e-50	3.6446072415757966e-69	3.653029074878523e-8	4.986500251929155e-16	1.2746405274954135e-7	-2.0604711077877034e-20	3.288948012475155e-23	7.507601055911313e-11	1.4143641823788375e-10	2.602928992813415e-9
32100000	0.0049998983279619155	4.327182580352004e-50	3.644607241575796e-69	3.653029074878523e-8	4.986500251929155e-16	1.2746405274954135e-7	-2.060471107203539e-20	3.288948012475155e-23	7.507601055911313e-11	1.4143641823788375e-10	2.602928992813415e-9
32200000	0.0049998983279619155	4.327182580352004e-50	3.644607241575796e-69	3.653029074878523e-8	4.986500251929155e-16	1.2746405274954135e-7	-2.0604711066193747e-20	3.288948012475155e-23	7.507601055911313e-11	1.4143641823788375e-10	2.602928992813415e-9
32300000	0.0049998983279619155	4.327182580352004e-50	3.644607241575796e-69	3.653029074878523e-8	4.986500251929155e-16	1.2746405274954135e-7	-2.06047110603521e-20	3.288948012475155e-23	7.507601055911313e-11	1.4143641823788375e-10	2.602928992813415e-9
32400000	0.0049998983279619155	4.327182580352004e-50	3.644607241575796e-69	3.653029074878523e-8	4.986500251929155e-16	1.2746405274954135e-7	-2.0604711054510458e-20	3.288948012475155e-23	7.507601055911313e-11	1.4143641823788375e-10	2.602928992813415e-9
32500000	0.0049998983279619155	4.327182580352004e-50	3.644607241575796e-69	3.653029074878523e-8	4.986500251929155e-16	1.2746405274954135e-7	-2.0604711048668814e-20	3.288948012475155e-23	7.507601055911313e-11	1.4143641823788375e-10	2.602928992813415e-9
32600000	0.0049998983279619155	4.327182580352004e-50	3.644607241575796e-69	3.653029074878523e-8	4.986500251929155e-16	1.2746405274954135e-7	-2.060471104282717e-20	3.288948012475155e-23	7.507601055911313e-11	1.4143641823788375e-10	2.602928992813415e-9
32700000	0.0049998983279619155	4.327182580352004e-50	3.644607241575796e-69	3.653029074878523e-8	4.986500251929155e-16	1.2746405274954135e-7	-2.0604711036985527e-20	3.288948012475155e-23	7.507601055911313e-11	1.4143641823788375e-10	2.602928992813415e-9
32800000	0.0049998983279619155	4.327182580352004e-50	3.644607241575796e-69	3.653029074878523e-8	4.986500251929155e-16	1.2746405274954135e-7	-2.0604711031143884e-20	3.288948012475155e-23	7.507601055911313e-11	1.4143641823788375e-10	2.602928992813415e-9
32900000	0.0049998983279619155	4.327182580352004e-50	3.644607241575796e-69	3.653029074878523e-8	4.986500251929155e-16	1.2746405274954135e-7	-2.060471102530224e-20	3.288948012475155e-23	7.507601055911313e-11	1.4143641823788375e-10	2.602928992813415e-9
33000000	0.0049998983279619155	4.327182580352004e-50	3.644607241575796e-69	3.653029074878523e-8	4.986500251929155e-16	1.2746405274954135e-7	-2.0604711019460594e-20	3.288948012475155e-23	7.507601055911313e-11	1.4143641823788375e-10	2.602928992813415e-9
33100000	0.0049998983279619155	4.327182580352004e-50	3.644607241575796e-69	3.653029074878523e-8	4.986500251929155e-16	1.2746405274954135e-7	-2.060471101361895e-20	3.288948012475155e-23	7.507601055911313e-11	1.4143641823788375e-10	2.602928992813415e-9
33200000	0.0049998983279619155	4.327182580352004e-50	3.644607241575796e-69	3.653029074878523e-8	4.986500251929155e-16	1.2746405274954135e-7	-2.0604711007777307e-20	3.288948012475155e-23	7.507601055911313e-11	1.4143641823788375e-10	2.602928992813415e-9
33300000	0.0049998983279619155	4.327182580352004e-50	3.644607241575796e-69	3.653029074878523e-8	4.986500251929155e-16	1.2746405274954135e-7	-2.0604711001935664e-20	3.288948012475155e-23	7.507601055911313e-11	1.4143641823788375e-10	2.602928992813415e-9
33400000	0.0049998983279619155	4.327182580352004e-50	3.644607241575796e-69	3.653029074878523e-8	4.986500251929155e-16	1.2746405274954135e-7	-2.060471099609402e-20	3.288948012475155e-23	7.507601055911313e-11	1.4143641823788375e-10	2.602928992813415e-9
33500000	0.0049998983279619155	4.327182580352004e-50	3.644607241575796e-69	3.653029074878523e-8	4.986500251929155e-16	1.2746405274954135e-7	-2.0604710990252377e-20	3.288948012475155e-23	7.507601055911313e-11	1.4143641823788375e-10	2.602928992813415e-9
33600000	0.0049998983279619155	4.327182580352004e-50	3.644607241575796e-69	3.653029074878523e-8	4.986500251929155e-16	1.2746405274954135e-7	-2.0604710984410733e-20	3.288948012475155e-23	7.507601055911313e-11	1.4143641823788375e-10	2.602928992813415e-9
33700000	0.0049998983279619155	4.327182580352004e-50	3.644607241575796e-69	3.653029074878523e-8	4.986500251929155e-16	1.2746405274954135e-7	-2.060471097856909e-20	3.288948012475155e-23	7.507601055911313e-11	1.4143641823788375e-10	2.602928992813415e-9
33800000	0.0049998983279619155	4.327182580352004e-50	3.644607241575796e-69	3.653029074878523e-8	4.986500251929155e-16	1.2746405274954135e-7	-2.0604710972727443e-20	3.288948012475155e-23	7.507601055911313e-11	1.4143641823788375e-10	2.602928992813415e-9
33900000	0.0049998983279619155	4.327182580352004e-50	3.644607241575796e-69	3.653029074878523e-8	4.986500251929155e-16	1.2746405274954135e-7	-2.06047109668858e-20	3.288948012475155e-23	7.507601055911313e-11	1.4143641823788375e-10	2.602928992813415e-9
34000000	0.0049998983279619155	4.327182580352004e-50	3.644607241575796e-69	3.653029074878523e-8	4.986500251929155e-16	1.2746405274954135e-7	-2.0604710961044157e-20	3.288948012475155e-23	7.507601055911313e-11	1.4143641823788375e-10	2.602928992813415e-9
34100000	0.0049998983279619155	4.327182580352004e-50	3.644607241575796e-69	3.653029074878523e-8	4.986500251929155e-16	1.2746405274954135e-7	-2.0604710955202513e-20	3.288948012475155e-23	7.507601055911313e-11	1.4143641823788375e-10	2.602928992813415e-9
34200000	0.0049998983279619155	4.327182580352004e-50	3.644607241575796e-69	3.653029074878523e-8	4.986500251929155e-16	1.2746405274954135e-7	-2.060471094936087e-20	3.288948012475155e-23	7.507601055911313e-11	1.4143641823788375e-10	2.602928992813415e-9
34300000	0.0049998983279619155	4.327182580352004e-50	3.644607241575796e-69	3.653029074878523e-8	4.986500251929155e-16	1.2746405274954135e-7	-2.0604710943519226e-20	3.288948012475155e-23	7.507601055911313e-11	1.4143641823788375e-10	2.602928992813415e-9
34400000	0.0049998983279619155	4.327182580352004e-50	3.644607241575796e-69	3.653029074878523e-8	4.986500251929155e-16	1.2746405274954135e-7	-2.0604710937677583e-20	3.288948012475155e-23	7.507601055911313e-11	1.4143641823788375e-10	2.602928992813415e-9
34500000	0.0049998983279619155	4.327182580352004e-50	3.644607241575796e-69	3.653029074878523e-8	4.986500251929155e-16	1.2746405274954135e-7	-2.0604710931835936e-20	3.288948012475155e-23	7.507601055911313e-11	1.4143641823788375e-10	2.602928992813415e-9
34600000	0.0049998983279619155	4.327182580352004e-50	3.644607241575796e-69	3.653029074878523e-8	4.986500251929155e-16	1.2746405274954135e-7	-2.0604710925994293e-20	3.288948012475155e-23	7.507601055911313e-11	1.4143641823788375e-10	2.602928992813415e-9
34700000	0.0049998983279619155	4.327182580352004e-50	3.644607241575796e-69	3.653029074878523e-8	4.986500251929155e-16	1.2746405274954135e-7	-2.060471092015265e-20	3.288948012475155e-23	7.507601055911313e-11	1.4143641823788375e-10	2.602928992813415e-9
34800000	0.0049998983279619155	4.327182580352004e-50	3.644607241575796e-69	3.653029074878523e-8	4.986500251929155e-16	1.2746405274954135e-7	-2.0604710914311006e-20	3.288948012475155e-23	7.507601055911313e-11	1.4143641823788375e-10	2.602928992813415e-9
34900000	0.0049998983279619155	4.327182580352004e-50	3.644607241575796e-69	3.653029074878523e-8	4.986500251929155e-16	1.2746405274954135e-7	-2.0604710908469363e-20	3.288948012475155e-23	7.507601055911313e-11	1.4143641823788375e-10	2.602928992813415e-9
35000000	0.0049998983279619155	4.327182580352004e-50	3.644607241575796e-69	3.653029074878523e-8	4.986500251929155e-16	1.2746405274954135e-7	-2.060471090262772e-20	3.288948012475155e-23	7.507601055911313e-11	1.4143641823788375e-10	2.602928992813415e-9
35100000	0.0049998983279619155	4.327182580352004e-50	3.644607241575796e-69	3.653029074878523e-8	4.986500251929155e-16	1.2746405274954135e-7	-2.0604710896786076e-20	3.288948012475155e-23	7.507601055911313e-11	1.4143641823788375e-10	2.602928992813415e-9
35200000	0.0049998983279619155	4.327182580352004e-50	3.644607241575796e-69	3.653029074878523e-8	4.986500251929155e-16	1.2746405274954135e-7	-2.0604710890944432e-20	3.288948012475155e-23	7.507601055911313e-11	1.4143641823788375e-10	2.602928992813415e-9
35300000	0.0049998983279619155	4.327182580352004e-50	3.644607241575796e-69	3.653029074878523e-8	4.986500251929155e-16	1.2746405274954135e-7	-2.0604710885102786e-20	3.288948012475155e-23	7.507601055911313e-11	1.4143641823788375e-10	2.602928992813415e-9
35400000	0.0049998983279619155	4.327182580352004e-50	3.644607241575796e-69	3.653029074878523e-8	4.986500251929155e-16	1.2746405274954135e-7	-2.0604710879261142e-20	3.288948012475155e-23	7.507601055911313e-11	1.4143641823788375e-10	2.602928992813415e-9
35500000	0.0049998983279619155	4.327182580352004e-50	3.644607241575796e-69	3.653029074878523e-8	4.986500251929155e-16	1.2746405274954135e-7	-2.06047108734195e-20	3.288948012475155e-23	7.507601055911313e-11	1.4143641823788375e-10	2.602928992813415e-9
35600000	0.0049998983279619155	4.327182580352004e-50	3.644607241575796e-69	3.653029074878523e-8	4.986500251929155e-16	1.2746405274954135e-7	-2.0604710867577856e-20	3.288948012475155e-23	7.507601055911313e-11	1.4143641823788375e-10	2.602928992813415e-9
35700000	0.0049998983279619155	4.327182580352004e-50	3.644607241575796e-69	3.653029074878523e-8	4.986500251929155e-16	1.2746405274954135e-7	-2.0604710861736212e-20	3.288948012475155e-23	7.507601055911313e-11	1.4143641823788375e-10	2.602928992813415e-9
35800000	0.0049998983279619155	4.327182580352004e-50	3.644607241575796e-69	3.653029074878523e-8	4.986500251929155e-16	1.2746405274954135e-7	-2.060471085589457e-20	3.288948012475155e-23	7.507601055911313e-11	1.4143641823788375e-10	2.602928992813415e-9
35900000	0.0049998983279619155	4.327182580352004e-50	3.644607241575796e-69	3.653029074878523e-8	4.986500251929155e-16	1.2746405274954135e-7	-2.0604710850052925e-20	3.288948012475155e-23	7.507601055911313e-11	1.4143641823788375e-10	2.602928992813415e-9
36000000	0.0049998983279619155	4.327182580352004e-50	3.644607241575796e-69	3.653029074878523e-8	4.986500251929155e-16	1.2746405274954135e-7	-2.0604710844211282e-20	3.288948012475155e-23	7.507601055911313e-11	1.4143641823788375e-10	2.602928992813415e-9
36100000	0.0049998983279619155	4.327182580352004e-50	3.644607241575796e-69	3.653029074878523e-8	4.986500251929155e-16	1.2746405274954135e-7	-2.0604710838369635e-20	3.288948012475155e-23	7.507601055911313e-11	1.4143641823788375e-10	2.602928992813415e-9
36200000	0.0049998983279619155	4.327182580352004e-50	3.644607241575796e-69	3.653029074878523e-8	4.986500251929155e-16	1.2746405274954135e-7	-2.0604710832527992e-20	3.288948012475155e-23	7.507601055911313e-11	1.4143641823788375e-10	2.602928992813415e-9
36300000	0.0049998983279619155	4.327182580352004e-50	3.644607241575796e-69	3.653029074878523e-8	4.986500251929155e-16	1.2746405274954135e-7	-2.0604710826686348e-20	3.288948012475155e-23	7.507601055911313e-11	1.4143641823788375e-10	2.602928992813415e-9
36400000	0.0049998983279619155	4.327182580352004e-50	3.644607241575796e-69	3.653029074878523e-8	4.986500251929155e-16	1.2746405274954135e-7	-2.0604710820844705e-20	3.288948012475155e-23	7.507601055911313e-11	1.4143641823788375e-10	2.602928992813415e-9
36500000	0.0049998983279619155	4.327182580352004e-50	3.644607241575796e-69	3.653029074878523e-8	4.986500251929155e-16	1.2746405274954135e-7	-2.0604710815003062e-20	3.288948012475155e-23	7.507601055911313e-11	1.4143641823788375e-10	2.602928992813415e-9
36600000	0.0049998983279619155	4.327182580352004e-50	3.644607241575796e-69	3.653029074878523e-8	4.986500251929155e-16	1.2746405274954135e-7	-2.0604710809161418e-20	3.288948012475155e-23	7.507601055911313e-11	1.4143641823788375e-10	2.602928992813415e-9
36700000	0.0049998983279619155	4.327182580352004e-50	3.644607241575796e-69	3.653029074878523e-8	4.986500251929155e-16	1.2746405274954135e-7	-2.0604710803319775e-20	3.288948012475155e-23	7.507601055911313e-11	1.4143641823788375e-10	2.602928992813415e-9
36800000	0.0049998983279619155	4.327182580352004e-50	3.644607241575796e-69	3.653029074878523e-8	4.986500251929155e-16	1.2746405274954135e-7	-2.0604710797478128e-20	3.288948012475155e-23	7.507601055911313e-11	1.4143641823788375e-10	2.602928992813415e-9
36900000	0.0049998983279619155	4.327182580352004e-50	3.644607241575796e-69	3.653029074878523e-8	4.986500251929155e-16	1.2746405274954135e-7	-2.0604710791636485e-20	3.288948012475155e-23	7.507601055911313e-11	1.4143641823788375e-10	2.602928992813415e-9
37000000	0.0049998983279619155	4.327182580352004e-50	3.644607241575796e-69	3.653029074878523e-8	4.986500251929155e-16	1.2746405274954135e-7	-2.060471078579484e-20	3.288948012475155e-23	7.507601055911313e-11	1.4143641823788375e-10	2.602928992813415e-9
37100000	0.0049998983279619155	4.327182580352004e-50	3.644607241575796e-69	3.653029074878523e-8	4.986500251929155e-16	1.2746405274954135e-7	-2.0604710779953198e-20	3.288948012475155e-23	7.507601055911313e-11	1.4143641823788375e-10	2.602928992813415e-9
37200000	0.0049998983279619155	4.327182580352004e-50	3.644607241575796e-69	3.653029074878523e-8	4.986500251929155e-16	1.2746405274954135e-7	-2.0604710774111554e-20	3.288948012475155e-23	7.507601055911313e-11	1.4143641823788375e-10	2.602928992813415e-9
37300000	0.0049998983279619155	4.327182580352004e-50	3.644607241575796e-69	3.653029074878523e-8	4.986500251929155e-16	1.2746405274954135e-7	-2.060471076826991e-20	3.288948012475155e-23	7.507601055911313e-11	1.4143641823788375e-10	2.602928992813415e-9
37400000	0.0049998983279619155	4.327182580352004e-50	3.644607241575796e-69	3.653029074878523e-8	4.986500251929155e-16	1.2746405274954135e-7	-2.0604710762428268e-20	3.288948012475155e-23	7.507601055911313e-11	1.4143641823788375e-10	2.602928992813415e-9
37500000	0.0049998983279619155	4.327182580352004e-50	3.644607241575796e-69	3.653029074878523e-8	4.986500251929155e-16	1.2746405274954135e-7	-2.0604710756586624e-20	3.288948012475155e-23	7.507601055911313e-11	1.4143641823788375e-10	2.602928992813415e-9
37600000	0.0049998983279619155	4.327182580352004e-50	3.644607241575796e-69	3.653029074878523e-8	4.986500251929155e-16	1.2746405274954135e-7	-2.0604710750744978e-20	3.288948012475155e-23	7.507601055911313e-11	1.4143641823788375e-10	2.602928992813415e-9
37700000	0.0049998983279619155	4.327182580352004e-50	3.644607241575796e-69	3.653029074878523e-8	4.986500251929155e-16	1.2746405274954135e-7	-2.0604710744903334e-20	3.288948012475155e-23	7.507601055911313e-11	1.4143641823788375e-10	2.602928992813415e-9
37800000	0.0049998983279619155	4.327182580352004e-50	3.644607241575796e-69	3.653029074878523e-8	4.986500251929155e-16	1.2746405274954135e-7	-2.060471073906169e-20	3.288948012475155e-23	7.507601055911313e-11	1.4143641823788375e-10	2.602928992813415e-9
37900000	0.0049998983279619155	4.327182580352004e-50	3.644607241575796e-69	3.653029074878523e-8	4.986500251929155e-16	1.2746405274954135e-7	-2.0604710733220047e-20	3.288948012475155e-23	7.507601055911313e-11	1.4143641823788375e-10	2.602928992813415e-9
38000000	0.0049998983279619155	4.327182580352004e-50	3.644607241575796e-69	3.653029074878523e-8	4.986500251929155e-16	1.2746405274954135e-7	-2.0604710727378404e-20	3.288948012475155e-23	7.507601055911313e-11	1.4143641823788375e-10	2.602928992813415e-9
38100000	0.0049998983279619155	4.327182580352004e-50	3.644607241575796e-69	3.653029074878523e-8	4.986500251929155e-16	1.2746405274954135e-7	-2.060471072153676e-20	3.288948012475155e-23	7.507601055911313e-11	1.4143641823788375e-10	2.602928992813415e-9
38200000	0.0049998983279619155	4.327182580352004e-50	3.644607241575796e-69	3.653029074878523e-8	4.986500251929155e-16	1.2746405274954135e-7	-2.0604710715695117e-20	3.288948012475155e-23	7.507601055911313e-11	1.4143641823788375e-10	2.602928992813415e-9
38300000	0.0049998983279619155	4.327182580352004e-50	3.644607241575796e-69	3.653029074878523e-8	4.986500251929155e-16	1.2746405274954135e-7	-2.0604710709853474e-20	3.288948012475155e-23	7.507601055911313e-11	1.4143641823788375e-10	2.602928992813415e-9
38400000	0.0049998983279619155	4.327182580352004e-50	3.644607241575796e-69	3.653029074878523e-8	4.986500251929155e-16	1.2746405274954135e-7	-2.0604710704011827e-20	3.288948012475155e-23	7.507601055911313e-11	1.4143641823788375e-10	2.602928992813415e-9
38500000	0.0049998983279619155	4.327182580352004e-50	3.644607241575796e-69	3.653029074878523e-8	4.986500251929155e-16	1.2746405274954135e-7	-2.0604710698170184e-20	3.288948012475155e-23	7.507601055911313e-11	1.4143641823788375e-10	2.602928992813415e-9
38600000	0.0049998983279619155	4.327182580352004e-50	3.644607241575796e-69	3.653029074878523e-8	4.986500251929155e-16	1.2746405274954135e-7	-2.060471069232854e-20	3.288948012475155e-23	7.507601055911313e-11	1.4143641823788375e-10	2.602928992813415e-9
38700000	0.0049998983279619155	4.327182580352004e-50	3.6446072415757966e-69	3.653029074878523e-8	4.986500251929155e-16	1.2746405274954135e-7	-2.0604710686486897e-20	3.288948012475155e-23	7.507601055911313e-11	1.4143641823788375e-10	2.602928992813415e-9
38800000	0.0049998983279619155	4.327182580352004e-50	3.6446072415757966e-69	3.653029074878523e-8	4.986500251929155e-16	1.2746405274954135e-7	-2.0604710680645253e-20	3.288948012475155e-23	7.507601055911313e-11	1.4143641823788375e-10	2.602928992813415e-9
38900000	0.0049998983279619155	4.327182580352004e-50	3.6446072415757966e-69	3.653029074878523e-8	4.986500251929155e-16	1.2746405274954135e-7	-2.060471067480361e-20	3.288948012475155e-23	7.507601055911313e-11	1.4143641823788375e-10	2.602928992813415e-9
39000000	0.0049998983279619155	4.327182580352004e-50	3.6446072415757966e-69	3.653029074878523e-8	4.986500251929155e-16	1.2746405274954135e-7	-2.0604710668961967e-20	3.288948012475155e-23	7.507601055911313e-11	1.4143641823788375e-10	2.602928992813415e-9
39100000	0.0049998983279619155	4.327182580352004e-50	3.6446072415757966e-69	3.653029074878523e-8	4.986500251929155e-16	1.2746405274954135e-7	-2.0604710663120323e-20	3.288948012475155e-23	7.507601055911313e-11	1.4143641823788375e-10	2.602928992813415e-9
39200000	0.0049998983279619155	4.327182580352004e-50	3.6446072415757966e-69	3.653029074878523e-8	4.986500251929155e-16	1.2746405274954135e-7	-2.0604710657278677e-20	3.288948012475155e-23	7.507601055911313e-11	1.4143641823788375e-10	2.602928992813415e-9
39300000	0.0049998983279619155	4.327182580352004e-50	3.6446072415757966e-69	3.653029074878523e-8	4.986500251929155e-16	1.2746405274954135e-7	-2.0604710651437033e-20	3.288948012475155e-23	7.507601055911313e-11	1.4143641823788375e-10	2.602928992813415e-9
39400000	0.0049998983279619155	4.327182580352004e-50	3.6446072415757966e-69	3.653029074878523e-8	4.986500251929155e-16	1.2746405274954135e-7	-2.060471064559539e-20	3.288948012475155e-23	7.507601055911313e-11	1.4143641823788375e-10	2.6029289928134155e-9
39500000	0.0049998983279619155	4.327182580352004e-50	3.6446072415757966e-69	3.653029074878523e-8	4.986500251929155e-16	1.2746405274954135e-7	-2.0604710639753746e-20	3.288948012475155e-23	7.507601055911313e-11	1.4143641823788375e-10	2.6029289928134155e-9
39600000	0.0049998983279619155	4.327182580352004e-50	3.6446072415757966e-69	3.653029074878523e-8	4.986500251929155e-16	1.2746405274954135e-7	-2.0604710633912103e-20	3.288948012475155e-23	7.507601055911313e-11	1.4143641823788375e-10	2.6029289928134155e-9
39700000	0.0049998983279619155	4.327182580352004e-50	3.6446072415757966e-69	3.653029074878523e-8	4.986500251929155e-16	1.2746405274954135e-7	-2.060471062807046e-20	3.288948012475155e-23	7.507601055911313e-11	1.4143641823788375e-10	2.6029289928134155e-9
39800000	0.0049998983279619155	4.327182580352004e-50	3.6446072415757966e-69	3.653029074878523e-8	4.986500251929155e-16	1.2746405274954135e-7	-2.0604710622228816e-20	3.288948012475155e-23	7.507601055911313e-11	1.4143641823788375e-10	2.6029289928134155e-9
39900000	0.0049998983279619155	4.327182580352004e-50	3.6446072415757966e-69	3.653029074878523e-8	4.986500251929155e-16	1.2746405274954135e-7	-2.060471061638717e-20	3.288948012475155e-23	7.507601055911313e-11	1.4143641823788375e-10	2.6029289928134155e-9
40000000	0.0049998983279619155	4.327182580352004e-50	3.6446072415757966e-69	3.653029074878523e-8	4.986500251929155e-16	1.2746405274954137e-7	-2.0604710610545526e-20	3.288948012475155e-23	7.507601055911313e-11	1.4143641823788375e-10	2.6029289928134155e-9
40100000	0.0049998983279619155	4.327182580352004e-50	3.6446072415757966e-69	3.653029074878523e-8	4.986500251929155e-16	1.2746405274954137e-7	-2.0604710604703883e-20	3.288948012475155e-23	7.507601055911313e-11	1.4143641823788375e-10	2.6029289928134155e-9
40200000	0.0049998983279619155	4.327182580352004e-50	3.6446072415757966e-69	3.653029074878523e-8	4.986500251929155e-16	1.2746405274954137e-7	-2.060471059886224e-20	3.288948012475155e-23	7.507601055911313e-11	1.4143641823788375e-10	2.6029289928134155e-9
40300000	0.0049998983279619155	4.327182580352004e-50	3.6446072415757966e-69	3.653029074878523e-8	4.986500251929155e-16	1.2746405274954137e-7	-2.0604710593020596e-20	3.288948012475155e-23	7.507601055911313e-11	1.4143641823788375e-10	2.6029289928134155e-9
40400000	0.0049998983279619155	4.327182580352004e-50	3.6446072415757966e-69	3.653029074878523e-8	4.986500251929155e-16	1.2746405274954137e-7	-2.0604710587178952e-20	3.288948012475155e-23	7.507601055911313e-11	1.4143641823788375e-10	2.6029289928134155e-9
40500000	0.0049998983279619155	4.327182580352004e-50	3.6446072415757966e-69	3.653029074878523e-8	4.986500251929155e-16	1.2746405274954137e-7	-2.060471058133731e-20	3.2889480124751556e-23	7.507601055911313e-11	1.4143641823788375e-10	2.6029289928134155e-9
40600000	0.0049998983279619155	4.327182580352004e-50	3.6446072415757966e-69	3.653029074878523e-8	4.986500251929155e-16	1.2746405274954137e-7	-2.0604710575495666e-20	3.2889480124751556e-23	7.507601055911313e-11	1.4143641823788375e-10	2.6029289928134155e-9
40700000	0.0049998983279619155	4.327182580352004e-50	3.6446072415757966e-69	3.653029074878523e-8	4.986500251929155e-16	1.2746405274954137e-7	-2.060471056965402e-20	3.2889480124751556e-23	7.507601055911313e-11	1.4143641823788375e-10	2.6029289928134155e-9
40800000	0.0049998983279619155	4.327182580352004e-50	3.6446072415757966e-69	3.653029074878523e-8	4.986500251929155e-16	1.2746405274954137e-7	-2.0604710563812376e-20	3.2889480124751556e-23	7.507601055911313e-11	1.4143641823788375e-10	2.6029289928134155e-9
40900000	0.0049998983279619155	4.327182580352004e-50	3.6446072415757966e-69	3.653029074878523e-8	4.986500251929155e-16	1.2746405274954137e-7	-2.0604710557970732e-20	3.2889480124751556e-23	7.507601055911313e-11	1.4143641823788375e-10	2.6029289928134155e-9
41000000	0.0049998983279619155	4.327182580352004e-50	3.6446072415757966e-69	3.653029074878523e-8	4.986500251929155e-16	1.2746405274954137e-7	-2.060471055212909e-20	3.2889480124751556e-23	7.507601055911313e-11	1.4143641823788375e-10	2.6029289928134155e-9
41100000	0.0049998983279619155	4.327182580352004e-50	3.6446072415757966e-69	3.653029074878523e-8	4.986500251929155e-16	1.2746405274954137e-7	-2.0604710546287445e-20	3.2889480124751556e-23	7.507601055911313e-11	1.4143641823788375e-10	2.6029289928134155e-9
41200000	0.0049998983279619155	4.327182580352004e-50	3.6446072415757966e-69	3.653029074878523e-8	4.986500251929155e-16	1.2746405274954137e-7	-2.0604710540445802e-20	3.2889480124751556e-23	7.507601055911313e-11	1.4143641823788375e-10	2.6029289928134155e-9
41300000	0.0049998983279619155	4.327182580352004e-50	3.6446072415757966e-69	3.653029074878523e-8	4.986500251929155e-16	1.2746405274954137e-7	-2.0604710534604158e-20	3.2889480124751556e-23	7.507601055911313e-11	1.4143641823788375e-10	2.6029289928134155e-9
41400000	0.0049998983279619155	4.327182580352004e-50	3.6446072415757966e-69	3.653029074878523e-8	4.986500251929155e-16	1.2746405274954137e-7	-2.0604710528762515e-20	3.2889480124751556e-23	7.507601055911313e-11	1.4143641823788375e-10	2.6029289928134155e-9
41500000	0.0049998983279619155	4.327182580352004e-50	3.6446072415757966e-69	3.653029074878523e-8	4.986500251929155e-16	1.2746405274954137e-7	-2.060471052292087e-20	3.2889480124751556e-23	7.507601055911313e-11	1.4143641823788375e-10	2.6029289928134155e-9
41600000	0.0049998983279619155	4.327182580352004e-50	3.6446072415757966e-69	3.653029074878523e-8	4.986500251929155e-16	1.2746405274954137e-7	-2.0604710517079225e-20	3.2889480124751556e-23	7.507601055911313e-11	1.4143641823788375e-10	2.6029289928134155e-9
41700000	0.0049998983279619155	4.327182580352004e-50	3.644607241575797e-69	3.653029074878523e-8	4.986500251929155e-16	1.2746405274954137e-7	-2.0604710511237582e-20	3.2889480124751556e-23	7.507601055911313e-11	1.4143641823788375e-10	2.6029289928134155e-9
41800000	0.0049998983279619155	4.327182580352004e-50	3.644607241575797e-69	3.653029074878523e-8	4.986500251929155e-16	1.2746405274954137e-7	-2.0604710505395938e-20	3.2889480124751556e-23	7.507601055911313e-11	1.4143641823788375e-10	2.6029289928134155e-9
41900000	0.0049998983279619155	4.327182580352004e-50	3.644607241575797e-69	3.653029074878523e-8	4.986500251929155e-16	1.2746405274954137e-7	-2.0604710499554295e-20	3.2889480124751556e-23	7.507601055911313e-11	1.4143641823788375e-10	2.6029289928134155e-9
42000000	0.0049998983279619155	4.327182580352004e-50	3.644607241575797e-69	3.653029074878523e-8	4.986500251929155e-16	1.2746405274954137e-7	-2.060471049371265e-20	3.2889480124751556e-23	7.507601055911313e-11	1.4143641823788375e-10	2.6029289928134155e-9
42100000	0.0049998983279619155	4.327182580352004e-50	3.644607241575797e-69	3.653029074878523e-8	4.986500251929155e-16	1.2746405274954137e-7	-2.0604710487871008e-20	3.2889480124751556e-23	7.507601055911313e-11	1.4143641823788375e-10	2.6029289928134155e-9
42200000	0.0049998983279619155	4.327182580352004e-50	3.644607241575797e-69	3.653029074878523e-8	4.986500251929155e-16	1.2746405274954137e-7	-2.0604710482029364e-20	3.2889480124751556e-23	7.507601055911313e-11	1.4143641823788375e-10	2.6029289928134155e-9
42300000	0.0049998983279619155	4.327182580352004e-50	3.644607241575797e-69	3.653029074878523e-8	4.986500251929155e-16	1.2746405274954137e-7	-2.0604710476187718e-20	3.2889480124751556e-23	7.507601055911313e-11	1.4143641823788375e-10	2.6029289928134155e-9
42400000	0.0049998983279619155	4.327182580352004e-50	3.644607241575797e-69	3.653029074878523e-8	4.986500251929155e-16	1.2746405274954137e-7	-2.0604710470346075e-20	3.2889480124751556e-23	7.507601055911313e-11	1.4143641823788375e-10	2.6029289928134155e-9
42500000	0.0049998983279619155	4.327182580352004e-50	3.644607241575797e-69	3.653029074878523e-8	4.986500251929155e-16	1.2746405274954137e-7	-2.060471046450443e-20	3.2889480124751556e-23	7.507601055911313e-11	1.4143641823788375e-10	2.6029289928134155e-9
42600000	0.0049998983279619155	4.327182580352004e-50	3.644607241575797e-69	3.653029074878523e-8	4.986500251929155e-16	1.2746405274954137e-7	-2.0604710458662788e-20	3.2889480124751556e-23	7.507601055911313e-11	1.4143641823788375e-10	2.6029289928134155e-9
42700000	0.0049998983279619155	4.327182580352004e-50	3.644607241575797e-69	3.653029074878523e-8	4.986500251929155e-16	1.2746405274954137e-7	-2.0604710452821144e-20	3.2889480124751556e-23	7.507601055911313e-11	1.4143641823788375e-10	2.6029289928134155e-9
42800000	0.0049998983279619155	4.327182580352004e-50	3.644607241575797e-69	3.653029074878523e-8	4.986500251929155e-16	1.2746405274954137e-7	-2.06047104469795e-20	3.2889480124751556e-23	7.507601055911313e-11	1.4143641823788375e-10	2.6029289928134155e-9
42900000	0.0049998983279619155	4.327182580352004e-50	3.644607241575797e-69	3.653029074878523e-8	4.986500251929155e-16	1.2746405274954137e-7	-2.0604710441137857e-20	3.2889480124751556e-23	7.507601055911313e-11	1.4143641823788375e-10	2.6029289928134155e-9
43000000	0.0049998983279619155	4.327182580352004e-50	3.644607241575797e-69	3.653029074878523e-8	4.986500251929155e-16	1.2746405274954137e-7	-2.060471043529621e-20	3.2889480124751556e-23	7.507601055911313e-11	1.4143641823788375e-10	2.6029289928134155e-9
43100000	0.0049998983279619155	4.327182580352004e-50	3.644607241575797e-69	3.653029074878523e-8	4.986500251929155e-16	1.2746405274954137e-7	-2.0604710429454568e-20	3.2889480124751556e-23	7.507601055911313e-11	1.4143641823788375e-10	2.6029289928134155e-9
43200000	0.0049998983279619155	4.327182580352004e-50	3.644607241575797e-69	3.653029074878523e-8	4.986500251929155e-16	1.2746405274954137e-7	-2.0604710423612924e-20	3.2889480124751556e-23	7.507601055911313e-11	1.4143641823788375e-10	2.6029289928134155e-9
43300000	0.0049998983279619155	4.327182580352004e-50	3.644607241575797e-69	3.653029074878523e-8	4.986500251929155e-16	1.2746405274954137e-7	-2.060471041777128e-20	3.2889480124751556e-23	7.507601055911313e-11	1.4143641823788375e-10	2.6029289928134155e-9
43400000	0.0049998983279619155	4.327182580352004e-50	3.644607241575797e-69	3.653029074878523e-8	4.986500251929155e-16	1.2746405274954137e-7	-2.0604710411929637e-20	3.2889480124751556e-23	7.507601055911313e-11	1.4143641823788375e-10	2.6029289928134155e-9
43500000	0.0049998983279619155	4.327182580352004e-50	3.644607241575797e-69	3.653029074878523e-8	4.986500251929155e-16	1.2746405274954137e-7	-2.0604710406087994e-20	3.2889480124751556e-23	7.507601055911313e-11	1.4143641823788375e-10	2.6029289928134155e-9
43600000	0.0049998983279619155	4.327182580352004e-50	3.644607241575797e-69	3.653029074878523e-8	4.986500251929155e-16	1.2746405274954137e-7	-2.060471040024635e-20	3.2889480124751556e-23	7.507601055911313e-11	1.4143641823788375e-10	2.6029289928134155e-9
43700000	0.0049998983279619155	4.327182580352004e-50	3.644607241575797e-69	3.653029074878523e-8	4.986500251929155e-16	1.2746405274954137e-7	-2.0604710394404707e-20	3.2889480124751556e-23	7.507601055911313e-11	1.4143641823788375e-10	2.6029289928134155e-9
43800000	0.0049998983279619155	4.327182580352004e-50	3.644607241575797e-69	3.653029074878523e-8	4.986500251929155e-16	1.2746405274954137e-7	-2.060471038856306e-20	3.2889480124751556e-23	7.507601055911313e-11	1.4143641823788375e-10	2.6029289928134155e-9
43900000	0.0049998983279619155	4.327182580352004e-50	3.644607241575797e-69	3.653029074878523e-8	4.986500251929155e-16	1.2746405274954137e-7	-2.0604710382721417e-20	3.2889480124751556e-23	7.507601055911313e-11	1.4143641823788375e-10	2.6029289928134155e-9
44000000	0.0049998983279619155	4.327182580352004e-50	3.644607241575797e-69	3.653029074878523e-8	4.986500251929155e-16	1.2746405274954137e-7	-2.0604710376879774e-20	3.2889480124751556e-23	7.507601055911313e-11	1.4143641823788375e-10	2.6029289928134155e-9
44100000	0.0049998983279619155	4.327182580352004e-50	3.644607241575797e-69	3.653029074878523e-8	4.986500251929155e-16	1.2746405274954137e-7	-2.060471037103813e-20	3.2889480124751556e-23	7.507601055911313e-11	1.4143641823788375e-10	2.6029289928134155e-9
44200000	0.0049998983279619155	4.327182580352004e-50	3.644607241575797e-69	3.653029074878523e-8	4.986500251929155e-16	1.2746405274954137e-7	-2.0604710365196487e-20	3.2889480124751556e-23	7.507601055911313e-11	1.4143641823788375e-10	2.6029289928134155e-9
44300000	0.0049998983279619155	4.327182580352004e-50	3.644607241575797e-69	3.653029074878523e-8	4.986500251929155e-16	1.2746405274954137e-7	-2.0604710359354843e-20	3.2889480124751556e-23	7.507601055911313e-11	1.4143641823788375e-10	2.6029289928134155e-9
44400000	0.0049998983279619155	4.327182580352004e-50	3.644607241575797e-69	3.653029074878523e-8	4.986500251929155e-16	1.2746405274954137e-7	-2.06047103535132e-20	3.2889480124751556e-23	7.507601055911313e-11	1.4143641823788375e-10	2.6029289928134155e-9
44500000	0.0049998983279619155	4.327182580352004e-50	3.644607241575797e-69	3.653029074878523e-8	4.986500251929155e-16	1.2746405274954137e-7	-2.0604710347671553e-20	3.2889480124751556e-23	7.507601055911313e-11	1.4143641823788375e-10	2.6029289928134155e-9
44600000	0.0049998983279619155	4.327182580352004e-50	3.644607241575797e-69	3.653029074878523e-8	4.986500251929155e-16	1.2746405274954137e-7	-2.060471034182991e-20	3.2889480124751556e-23	7.507601055911313e-11	1.4143641823788375e-10	2.6029289928134155e-9
44700000	0.0049998983279619155	4.327182580352004e-50	3.644607241575797e-69	3.653029074878523e-8	4.986500251929155e-16	1.2746405274954137e-7	-2.0604710335988266e-20	3.2889480124751556e-23	7.507601055911313e-11	1.4143641823788375e-10	2.6029289928134155e-9
44800000	0.0049998983279619155	4.327182580352004e-50	3.644607241575797e-69	3.653029074878523e-8	4.986500251929155e-16	1.2746405274954137e-7	-2.0604710330146623e-20	3.2889480124751556e-23	7.507601055911313e-11	1.4143641823788375e-10	2.6029289928134155e-9
44900000	0.0049998983279619155	4.327182580352004e-50	3.644607241575797e-69	3.653029074878523e-8	4.986500251929155e-16	1.2746405274954137e-7	-2.060471032430498e-20	3.2889480124751556e-23	7.507601055911313e-11	1.4143641823788375e-10	2.6029289928134155e-9
45000000	0.0049998983279619155	4.327182580352004e-50	3.644607241575797e-69	3.653029074878523e-8	4.986500251929155e-16	1.2746405274954137e-7	-2.0604710318463336e-20	3.2889480124751556e-23	7.507601055911313e-11	1.4143641823788375e-10	2.6029289928134155e-9
45100000	0.0049998983279619155	4.327182580352004e-50	3.644607241575797e-69	3.653029074878523e-8	4.986500251929155e-16	1.2746405274954137e-7	-2.0604710312621693e-20	3.2889480124751556e-23	7.507601055911313e-11	1.4143641823788375e-10	2.6029289928134155e-9
45200000	0.0049998983279619155	4.327182580352004e-50	3.644607241575797e-69	3.653029074878523e-8	4.986500251929155e-16	1.2746405274954137e-7	-2.060471030678005e-20	3.2889480124751556e-23	7.507601055911313e-11	1.4143641823788375e-10	2.6029289928134155e-9
45300000	0.0049998983279619155	4.327182580352004e-50	3.644607241575797e-69	3.653029074878523e-8	4.986500251929155e-16	1.2746405274954137e-7	-2.0604710300938403e-20	3.2889480124751556e-23	7.507601055911313e-11	1.4143641823788375e-10	2.6029289928134155e-9
45400000	0.0049998983279619155	4.327182580352004e-50	3.644607241575797e-69	3.653029074878523e-8	4.986500251929155e-16	1.2746405274954137e-7	-2.060471029509676e-20	3.2889480124751556e-23	7.507601055911313e-11	1.4143641823788375e-10	2.6029289928134155e-9
45500000	0.0049998983279619155	4.327182580352004e-50	3.644607241575797e-69	3.653029074878523e-8	4.986500251929155e-16	1.2746405274954137e-7	-2.0604710289255116e-20	3.2889480124751556e-23	7.507601055911313e-11	1.4143641823788375e-10	2.6029289928134155e-9
45600000	0.0049998983279619155	4.327182580352004e-50	3.644607241575797e-69	3.653029074878523e-8	4.986500251929155e-16	1.2746405274954137e-7	-2.0604710283413473e-20	3.2889480124751556e-23	7.507601055911313e-11	1.4143641823788375e-10	2.6029289928134155e-9
45700000	0.0049998983279619155	4.327182580352004e-50	3.644607241575797e-69	3.653029074878523e-8	4.986500251929155e-16	1.2746405274954137e-7	-2.060471027757183e-20	3.2889480124751556e-23	7.507601055911313e-11	1.4143641823788375e-10	2.6029289928134155e-9
45800000	0.0049998983279619155	4.327182580352004e-50	3.644607241575797e-69	3.653029074878523e-8	4.986500251929155e-16	1.2746405274954137e-7	-2.0604710271730186e-20	3.2889480124751556e-23	7.507601055911313e-11	1.4143641823788375e-10	2.6029289928134155e-9
45900000	0.0049998983279619155	4.327182580352004e-50	3.644607241575797e-69	3.653029074878523e-8	4.986500251929155e-16	1.2746405274954137e-7	-2.0604710265888542e-20	3.2889480124751556e-23	7.507601055911313e-11	1.4143641823788375e-10	2.6029289928134155e-9
46000000	0.0049998983279619155	4.327182580352004e-50	3.644607241575797e-69	3.653029074878523e-8	4.986500251929155e-16	1.2746405274954137e-7	-2.06047102600469e-20	3.2889480124751556e-23	7.507601055911313e-11	1.4143641823788375e-10	2.6029289928134155e-9
46100000	0.0049998983279619155	4.327182580352004e-50	3.644607241575797e-69	3.653029074878523e-8	4.986500251929155e-16	1.2746405274954137e-7	-2.0604710254205252e-20	3.2889480124751556e-23	7.507601055911313e-11	1.4143641823788375e-10	2.6029289928134155e-9
46200000	0.0049998983279619155	4.327182580352004e-50	3.644607241575797e-69	3.653029074878523e-8	4.986500251929155e-16	1.2746405274954137e-7	-2.060471024836361e-20	3.2889480124751556e-23	7.507601055911313e-11	1.4143641823788375e-10	2.6029289928134155e-9
46300000	0.0049998983279619155	4.327182580352004e-50	3.644607241575797e-69	3.653029074878523e-8	4.986500251929155e-16	1.2746405274954137e-7	-2.0604710242521965e-20	3.2889480124751556e-23	7.507601055911313e-11	1.4143641823788375e-10	2.6029289928134155e-9
46400000	0.0049998983279619155	4.327182580352004e-50	3.644607241575797e-69	3.653029074878523e-8	4.986500251929155e-16	1.2746405274954137e-7	-2.0604710236680322e-20	3.2889480124751556e-23	7.507601055911313e-11	1.4143641823788375e-10	2.6029289928134155e-9
46500000	0.0049998983279619155	4.327182580352004e-50	3.644607241575797e-69	3.653029074878523e-8	4.986500251929155e-16	1.2746405274954137e-7	-2.060471023083868e-20	3.2889480124751556e-23	7.507601055911313e-11	1.4143641823788375e-10	2.6029289928134155e-9
46600000	0.0049998983279619155	4.327182580352004e-50	3.644607241575797e-69	3.653029074878523e-8	4.986500251929155e-16	1.2746405274954137e-7	-2.0604710224997035e-20	3.2889480124751556e-23	7.507601055911313e-11	1.4143641823788375e-10	2.6029289928134155e-9
46700000	0.0049998983279619155	4.327182580352004e-50	3.644607241575797e-69	3.653029074878523e-8	4.986500251929155e-16	1.2746405274954137e-7	-2.0604710219155392e-20	3.2889480124751556e-23	7.507601055911313e-11	1.4143641823788375e-10	2.6029289928134155e-9
46800000	0.0049998983279619155	4.327182580352004e-50	3.644607241575797e-69	3.653029074878523e-8	4.986500251929155e-16	1.2746405274954137e-7	-2.0604710213313745e-20	3.2889480124751556e-23	7.507601055911313e-11	1.4143641823788375e-10	2.6029289928134155e-9
46900000	0.0049998983279619155	4.327182580352004e-50	3.644607241575797e-69	3.653029074878523e-8	4.986500251929155e-16	1.2746405274954137e-7	-2.0604710207472102e-20	3.2889480124751556e-23	7.507601055911313e-11	1.4143641823788375e-10	2.6029289928134155e-9
47000000	0.0049998983279619155	4.327182580352004e-50	3.644607241575797e-69	3.653029074878523e-8	4.986500251929155e-16	1.2746405274954137e-7	-2.0604710201630458e-20	3.2889480124751556e-23	7.507601055911313e-11	1.4143641823788375e-10	2.6029289928134155e-9
47100000	0.0049998983279619155	4.327182580352004e-50	3.644607241575797e-69	3.653029074878523e-8	4.986500251929155e-16	1.2746405274954137e-7	-2.0604710195788815e-20	3.2889480124751556e-23	7.507601055911313e-11	1.4143641823788375e-10	2.6029289928134155e-9
47200000	0.0049998983279619155	4.327182580352004e-50	3.644607241575797e-69	3.653029074878523e-8	4.986500251929155e-16	1.2746405274954137e-7	-2.060471018994717e-20	3.2889480124751556e-23	7.507601055911313e-11	1.4143641823788375e-10	2.6029289928134155e-9
47300000	0.0049998983279619155	4.327182580352004e-50	3.644607241575797e-69	3.653029074878523e-8	4.986500251929155e-16	1.2746405274954137e-7	-2.0604710184105528e-20	3.2889480124751556e-23	7.507601055911313e-11	1.4143641823788375e-10	2.6029289928134155e-9
47400000	0.0049998983279619155	4.327182580352004e-50	3.644607241575797e-69	3.653029074878523e-8	4.986500251929155e-16	1.2746405274954137e-7	-2.0604710178263885e-20	3.2889480124751556e-23	7.507601055911313e-11	1.4143641823788375e-10	2.6029289928134155e-9
47500000	0.0049998983279619155	4.327182580352004e-50	3.644607241575797e-69	3.653029074878523e-8	4.986500251929155e-16	1.2746405274954137e-7	-2.060471017242224e-20	3.2889480124751556e-23	7.507601055911313e-11	1.4143641823788375e-10	2.6029289928134155e-9
47600000	0.0049998983279619155	4.327182580352004e-50	3.644607241575797e-69	3.653029074878523e-8	4.986500251929155e-16	1.2746405274954137e-7	-2.0604710166580595e-20	3.2889480124751556e-23	7.507601055911313e-11	1.4143641823788375e-10	2.6029289928134155e-9
47700000	0.0049998983279619155	4.327182580352004e-50	3.644607241575797e-69	3.653029074878523e-8	4.986500251929155e-16	1.2746405274954137e-7	-2.060471016073895e-20	3.2889480124751556e-23	7.507601055911313e-11	1.4143641823788375e-10	2.6029289928134155e-9
47800000	0.0049998983279619155	4.327182580352004e-50	3.644607241575797e-69	3.653029074878523e-8	4.986500251929155e-16	1.2746405274954137e-7	-2.0604710154897308e-20	3.2889480124751556e-23	7.507601055911313e-11	1.4143641823788375e-10	2.6029289928134155e-9
47900000	0.0049998983279619155	4.327182580352004e-50	3.644607241575797e-69	3.653029074878523e-8	4.986500251929155e-16	1.2746405274954137e-7	-2.0604710149055664e-20	3.2889480124751556e-23	7.507601055911313e-11	1.4143641823788375e-10	2.6029289928134155e-9
48000000	0.0049998983279619155	4.327182580352004e-50	3.644607241575797e-69	3.653029074878523e-8	4.986500251929155e-16	1.2746405274954137e-7	-2.060471014321402e-20	3.2889480124751556e-23	7.507601055911313e-11	1.4143641823788375e-10	2.6029289928134155e-9
48100000	0.0049998983279619155	4.327182580352004e-50	3.644607241575797e-69	3.653029074878523e-8	4.986500251929155e-16	1.2746405274954137e-7	-2.0604710137372378e-20	3.2889480124751556e-23	7.507601055911313e-11	1.4143641823788375e-10	2.6029289928134155e-9
48200000	0.0049998983279619155	4.327182580352004e-50	3.644607241575797e-69	3.653029074878523e-8	4.986500251929155e-16	1.2746405274954137e-7	-2.0604710131530734e-20	3.2889480124751556e-23	7.507601055911313e-11	1.4143641823788375e-10	2.6029289928134155e-9
48300000	0.0049998983279619155	4.327182580352004e-50	3.644607241575797e-69	3.653029074878523e-8	4.986500251929155e-16	1.2746405274954137e-7	-2.060471012568909e-20	3.2889480124751556e-23	7.507601055911313e-11	1.4143641823788375e-10	2.6029289928134155e-9
48400000	0.0049998983279619155	4.327182580352004e-50	3.644607241575797e-69	3.653029074878523e-8	4.986500251929155e-16	1.2746405274954137e-7	-2.0604710119847444e-20	3.2889480124751556e-23	7.507601055911313e-11	1.4143641823788375e-10	2.6029289928134155e-9
48500000	0.0049998983279619155	4.327182580352004e-50	3.644607241575797e-69	3.653029074878523e-8	4.986500251929155e-16	1.2746405274954137e-7	-2.06047101140058e-20	3.2889480124751556e-23	7.507601055911313e-11	1.4143641823788375e-10	2.6029289928134155e-9
48600000	0.0049998983279619155	4.327182580352004e-50	3.644607241575797e-69	3.653029074878523e-8	4.986500251929155e-16	1.2746405274954137e-7	-2.0604710108164157e-20	3.2889480124751556e-23	7.507601055911313e-11	1.4143641823788375e-10	2.6029289928134155e-9
48700000	0.0049998983279619155	4.327182580352004e-50	3.644607241575797e-69	3.653029074878523e-8	4.986500251929155e-16	1.2746405274954137e-7	-2.0604710102322514e-20	3.2889480124751556e-23	7.507601055911313e-11	1.4143641823788375e-10	2.6029289928134155e-9
48800000	0.0049998983279619155	4.327182580352004e-50	3.644607241575797e-69	3.653029074878523e-8	4.986500251929155e-16	1.2746405274954137e-7	-2.060471009648087e-20	3.2889480124751556e-23	7.507601055911313e-11	1.4143641823788375e-10	2.6029289928134155e-9
48900000	0.0049998983279619155	4.327182580352004e-50	3.644607241575797e-69	3.653029074878523e-8	4.986500251929155e-16	1.2746405274954137e-7	-2.0604710090639227e-20	3.2889480124751556e-23	7.507601055911313e-11	1.4143641823788375e-10	2.6029289928134155e-9
49000000	0.0049998983279619155	4.327182580352004e-50	3.644607241575797e-69	3.653029074878523e-8	4.986500251929155e-16	1.2746405274954137e-7	-2.0604710084797584e-20	3.2889480124751556e-23	7.507601055911313e-11	1.4143641823788375e-10	2.6029289928134155e-9
49100000	0.0049998983279619155	4.327182580352004e-50	3.644607241575797e-69	3.653029074878523e-8	4.986500251929155e-16	1.2746405274954137e-7	-2.060471007895594e-20	3.2889480124751556e-23	7.507601055911313e-11	1.4143641823788375e-10	2.6029289928134155e-9
49200000	0.0049998983279619155	4.327182580352004e-50	3.644607241575797e-69	3.653029074878522e-8	4.986500251929155e-16	1.2746405274954137e-7	-2.0604710073114294e-20	3.2889480124751556e-23	7.507601055911313e-11	1.4143641823788375e-10	2.6029289928134155e-9
49300000	0.0049998983279619155	4.327182580352004e-50	3.644607241575797e-69	3.653029074878522e-8	4.986500251929155e-16	1.2746405274954137e-7	-2.060471006727265e-20	3.2889480124751556e-23	7.507601055911313e-11	1.4143641823788375e-10	2.6029289928134155e-9
49400000	0.0049998983279619155	4.327182580352004e-50	3.644607241575797e-69	3.653029074878522e-8	4.986500251929155e-16	1.2746405274954137e-7	-2.0604710061431007e-20	3.2889480124751556e-23	7.507601055911313e-11	1.4143641823788375e-10	2.6029289928134155e-9
49500000	0.0049998983279619155	4.327182580352004e-50	3.644607241575797e-69	3.653029074878522e-8	4.986500251929155e-16	1.2746405274954137e-7	-2.0604710055589363e-20	3.2889480124751556e-23	7.507601055911313e-11	1.4143641823788375e-10	2.6029289928134155e-9
49600000	0.0049998983279619155	4.327182580352004e-50	3.644607241575797e-69	3.653029074878522e-8	4.986500251929155e-16	1.2746405274954137e-7	-2.060471004974772e-20	3.2889480124751556e-23	7.507601055911313e-11	1.4143641823788375e-10	2.6029289928134155e-9
49700000	0.0049998983279619155	4.327182580352004e-50	3.644607241575797e-69	3.653029074878522e-8	4.986500251929155e-16	1.2746405274954137e-7	-2.0604710043906076e-20	3.2889480124751556e-23	7.507601055911313e-11	1.4143641823788375e-10	2.6029289928134155e-9
49800000	0.0049998983279619155	4.327182580352004e-50	3.644607241575797e-69	3.653029074878522e-8	4.986500251929155e-16	1.2746405274954137e-7	-2.0604710038064433e-20	3.2889480124751556e-23	7.507601055911313e-11	1.4143641823788375e-10	2.6029289928134155e-9
49900000	0.0049998983279619155	4.327182580352004e-50	3.644607241575797e-69	3.653029074878522e-8	4.986500251929155e-16	1.2746405274954137e-7	-2.0604710032222787e-20	3.2889480124751556e-23	7.507601055911313e-11	1.4143641823788375e-10	2.6029289928134155e-9
50000000	0.0049998983279619155	4.327182580352004e-50	3.644607241575797e-69	3.653029074878522e-8	4.986500251929155e-16	1.2746405274954135e-7	-2.0604710026381143e-20	3.2889480124751556e-23	7.507601055911313e-11	1.4143641823788375e-10	2.602928992813415e-9
50100000	0.0049998983279619155	4.327182580352004e-50	3.644607241575797e-69	3.653029074878522e-8	4.986500251929155e-16	1.2746405274954135e-7	-2.06047100205395e-20	3.2889480124751556e-23	7.507601055911313e-11	1.4143641823788375e-10	2.602928992813415e-9
50200000	0.0049998983279619155	4.327182580352004e-50	3.644607241575797e-69	3.653029074878522e-8	4.986500251929155e-16	1.2746405274954135e-7	-2.0604710014697856e-20	3.2889480124751556e-23	7.507601055911313e-11	1.4143641823788375e-10	2.602928992813415e-9
50300000	0.0049998983279619155	4.327182580352004e-50	3.644607241575797e-69	3.653029074878522e-8	4.986500251929155e-16	1.2746405274954135e-7	-2.0604710008856213e-20	3.2889480124751556e-23	7.507601055911313e-11	1.4143641823788375e-10	2.602928992813415e-9
50400000	0.0049998983279619155	4.327182580352004e-50	3.644607241575797e-69	3.653029074878522e-8	4.986500251929155e-16	1.2746405274954135e-7	-2.060471000301457e-20	3.288948012475155e-23	7.507601055911313e-11	1.4143641823788375e-10	2.602928992813415e-9
50500000	0.0049998983279619155	4.327182580352004e-50	3.644607241575797e-69	3.653029074878522e-8	4.986500251929155e-16	1.2746405274954135e-7	-2.0604709997172926e-20	3.288948012475155e-23	7.507601055911313e-11	1.4143641823788375e-10	2.602928992813415e-9
50600000	0.0049998983279619155	4.327182580352004e-50	3.644607241575797e-69	3.653029074878522e-8	4.986500251929155e-16	1.2746405274954135e-7	-2.0604709991331283e-20	3.288948012475155e-23	7.507601055911313e-11	1.4143641823788375e-10	2.602928992813415e-9
50700000	0.0049998983279619155	4.327182580352004e-50	3.6446072415757966e-69	3.653029074878522e-8	4.986500251929155e-16	1.2746405274954135e-7	-2.0604709985489636e-20	3.288948012475155e-23	7.507601055911313e-11	1.4143641823788375e-10	2.602928992813415e-9
50800000	0.0049998983279619155	4.327182580352004e-50	3.6446072415757966e-69	3.653029074878522e-8	4.986500251929155e-16	1.2746405274954135e-7	-2.0604709979647993e-20	3.288948012475155e-23	7.507601055911313e-11	1.4143641823788375e-10	2.602928992813415e-9
50900000	0.0049998983279619155	4.327182580352004e-50	3.6446072415757966e-69	3.653029074878522e-8	4.986500251929155e-16	1.2746405274954135e-7	-2.060470997380635e-20	3.288948012475155e-23	7.507601055911313e-11	1.4143641823788375e-10	2.602928992813415e-9
51000000	0.0049998983279619155	4.327182580352004e-50	3.6446072415757966e-69	3.653029074878522e-8	4.986500251929155e-16	1.2746405274954135e-7	-2.0604709967964706e-20	3.288948012475155e-23	7.507601055911313e-11	1.4143641823788375e-10	2.602928992813415e-9
51100000	0.0049998983279619155	4.327182580352004e-50	3.6446072415757966e-69	3.653029074878522e-8	4.986500251929155e-16	1.2746405274954135e-7	-2.0604709962123062e-20	3.288948012475155e-23	7.507601055911313e-11	1.4143641823788375e-10	2.602928992813415e-9
51200000	0.0049998983279619155	4.327182580352004e-50	3.6446072415757966e-69	3.653029074878522e-8	4.986500251929155e-16	1.2746405274954135e-7	-2.060470995628142e-20	3.288948012475155e-23	7.507601055911313e-11	1.4143641823788375e-10	2.602928992813415e-9
51300000	0.0049998983279619155	4.327182580352004e-50	3.6446072415757966e-69	3.653029074878522e-8	4.986500251929155e-16	1.2746405274954135e-7	-2.0604709950439775e-20	3.288948012475155e-23	7.507601055911313e-11	1.4143641823788375e-10	2.602928992813415e-9
51400000	0.0049998983279619155	4.327182580352004e-50	3.6446072415757966e-69	3.653029074878522e-8	4.986500251929155e-16	1.2746405274954135e-7	-2.0604709944598132e-20	3.288948012475155e-23	7.507601055911313e-11	1.4143641823788375e-10	2.602928992813415e-9
51500000	0.0049998983279619155	4.327182580352004e-50	3.6446072415757966e-69	3.653029074878522e-8	4.986500251929155e-16	1.2746405274954135e-7	-2.0604709938756486e-20	3.288948012475155e-23	7.507601055911313e-11	1.4143641823788375e-10	2.602928992813415e-9
51600000	0.0049998983279619155	4.327182580352004e-50	3.6446072415757966e-69	3.653029074878522e-8	4.986500251929155e-16	1.2746405274954135e-7	-2.0604709932914842e-20	3.288948012475155e-23	7.507601055911313e-11	1.4143641823788375e-10	2.602928992813415e-9
51700000	0.0049998983279619155	4.327182580352004e-50	3.6446072415757966e-69	3.653029074878522e-8	4.986500251929155e-16	1.2746405274954135e-7	-2.06047099270732e-20	3.288948012475155e-23	7.507601055911313e-11	1.4143641823788375e-10	2.602928992813415e-9
51800000	0.0049998983279619155	4.327182580352004e-50	3.6446072415757966e-69	3.653029074878522e-8	4.986500251929155e-16	1.2746405274954135e-7	-2.0604709921231555e-20	3.288948012475155e-23	7.507601055911313e-11	1.4143641823788375e-10	2.602928992813415e-9
51900000	0.0049998983279619155	4.327182580352004e-50	3.6446072415757966e-69	3.653029074878522e-8	4.986500251929155e-16	1.2746405274954135e-7	-2.0604709915389912e-20	3.288948012475155e-23	7.507601055911313e-11	1.4143641823788375e-10	2.602928992813415e-9
52000000	0.0049998983279619155	4.327182580352004e-50	3.6446072415757966e-69	3.653029074878522e-8	4.986500251929155e-16	1.2746405274954135e-7	-2.0604709909548268e-20	3.288948012475155e-23	7.507601055911313e-11	1.4143641823788375e-10	2.602928992813415e-9
52100000	0.0049998983279619155	4.327182580352004e-50	3.6446072415757966e-69	3.653029074878522e-8	4.986500251929155e-16	1.2746405274954135e-7	-2.0604709903706625e-20	3.288948012475155e-23	7.507601055911313e-11	1.4143641823788375e-10	2.602928992813415e-9
52200000	0.0049998983279619155	4.327182580352004e-50	3.6446072415757966e-69	3.653029074878522e-8	4.986500251929155e-16	1.2746405274954135e-7	-2.060470989786498e-20	3.288948012475155e-23	7.507601055911313e-11	1.4143641823788375e-10	2.602928992813415e-9
52300000	0.0049998983279619155	4.327182580352004e-50	3.6446072415757966e-69	3.653029074878522e-8	4.986500251929155e-16	1.2746405274954135e-7	-2.0604709892023335e-20	3.288948012475155e-23	7.507601055911313e-11	1.4143641823788375e-10	2.602928992813415e-9
52400000	0.0049998983279619155	4.327182580352004e-50	3.6446072415757966e-69	3.653029074878522e-8	4.986500251929155e-16	1.2746405274954135e-7	-2.0604709886181692e-20	3.288948012475155e-23	7.507601055911313e-11	1.4143641823788375e-10	2.602928992813415e-9
52500000	0.0049998983279619155	4.327182580352004e-50	3.6446072415757966e-69	3.653029074878522e-8	4.986500251929155e-16	1.2746405274954135e-7	-2.0604709880340048e-20	3.288948012475155e-23	7.507601055911313e-11	1.4143641823788375e-10	2.602928992813415e-9
52600000	0.0049998983279619155	4.327182580352004e-50	3.6446072415757966e-69	3.653029074878522e-8	4.986500251929155e-16	1.2746405274954135e-7	-2.0604709874498405e-20	3.288948012475155e-23	7.507601055911313e-11	1.4143641823788375e-10	2.602928992813415e-9
52700000	0.0049998983279619155	4.327182580352004e-50	3.6446072415757966e-69	3.653029074878522e-8	4.986500251929155e-16	1.2746405274954135e-7	-2.060470986865676e-20	3.288948012475155e-23	7.507601055911313e-11	1.4143641823788375e-10	2.602928992813415e-9
52800000	0.0049998983279619155	4.327182580352004e-50	3.6446072415757966e-69	3.653029074878522e-8	4.986500251929155e-16	1.2746405274954135e-7	-2.0604709862815118e-20	3.288948012475155e-23	7.507601055911313e-11	1.4143641823788375e-10	2.602928992813415e-9
52900000	0.0049998983279619155	4.327182580352004e-50	3.6446072415757966e-69	3.653029074878522e-8	4.986500251929155e-16	1.2746405274954135e-7	-2.0604709856973474e-20	3.288948012475155e-23	7.507601055911313e-11	1.4143641823788375e-10	2.602928992813415e-9
53000000	0.0049998983279619155	4.327182580352004e-50	3.6446072415757966e-69	3.653029074878522e-8	4.986500251929155e-16	1.2746405274954135e-7	-2.0604709851131828e-20	3.288948012475155e-23	7.507601055911313e-11	1.4143641823788375e-10	2.602928992813415e-9
53100000	0.0049998983279619155	4.327182580352004e-50	3.6446072415757966e-69	3.653029074878522e-8	4.986500251929155e-16	1.2746405274954135e-7	-2.0604709845290185e-20	3.288948012475155e-23	7.507601055911313e-11	1.4143641823788375e-10	2.602928992813415e-9
53200000	0.0049998983279619155	4.327182580352004e-50	3.6446072415757966e-69	3.653029074878522e-8	4.986500251929155e-16	1.2746405274954135e-7	-2.060470983944854e-20	3.288948012475155e-23	7.507601055911313e-11	1.4143641823788375e-10	2.602928992813415e-9
53300000	0.0049998983279619155	4.327182580352004e-50	3.6446072415757966e-69	3.653029074878522e-8	4.986500251929155e-16	1.2746405274954135e-7	-2.0604709833606898e-20	3.288948012475155e-23	7.507601055911313e-11	1.4143641823788375e-10	2.602928992813415e-9
53400000	0.0049998983279619155	4.327182580352004e-50	3.6446072415757966e-69	3.653029074878522e-8	4.986500251929155e-16	1.2746405274954135e-7	-2.0604709827765254e-20	3.288948012475155e-23	7.507601055911313e-11	1.4143641823788375e-10	2.602928992813415e-9
53500000	0.0049998983279619155	4.327182580352004e-50	3.6446072415757966e-69	3.653029074878522e-8	4.986500251929155e-16	1.2746405274954135e-7	-2.060470982192361e-20	3.288948012475155e-23	7.507601055911313e-11	1.4143641823788375e-10	2.602928992813415e-9
53600000	0.0049998983279619155	4.327182580352004e-50	3.6446072415757966e-69	3.653029074878522e-8	4.986500251929155e-16	1.2746405274954135e-7	-2.0604709816081967e-20	3.288948012475155e-23	7.507601055911313e-11	1.4143641823788375e-10	2.602928992813415e-9
53700000	0.0049998983279619155	4.327182580352004e-50	3.6446072415757966e-69	3.653029074878522e-8	4.986500251929155e-16	1.2746405274954135e-7	-2.0604709810240324e-20	3.288948012475155e-23	7.507601055911313e-11	1.4143641823788375e-10	2.602928992813415e-9
53800000	0.0049998983279619155	4.327182580352004e-50	3.6446072415757966e-69	3.653029074878522e-8	4.986500251929155e-16	1.2746405274954135e-7	-2.0604709804398677e-20	3.288948012475155e-23	7.507601055911313e-11	1.4143641823788375e-10	2.602928992813415e-9
53900000	0.0049998983279619155	4.327182580352004e-50	3.6446072415757966e-69	3.653029074878522e-8	4.986500251929155e-16	1.2746405274954135e-7	-2.0604709798557034e-20	3.288948012475155e-23	7.507601055911313e-11	1.4143641823788375e-10	2.602928992813415e-9
54000000	0.0049998983279619155	4.327182580352004e-50	3.6446072415757966e-69	3.653029074878522e-8	4.986500251929155e-16	1.2746405274954135e-7	-2.060470979271539e-20	3.288948012475155e-23	7.507601055911313e-11	1.4143641823788375e-10	2.602928992813415e-9
54100000	0.0049998983279619155	4.327182580352004e-50	3.6446072415757966e-69	3.653029074878522e-8	4.986500251929155e-16	1.2746405274954135e-7	-2.0604709786873747e-20	3.288948012475155e-23	7.507601055911313e-11	1.4143641823788375e-10	2.602928992813415e-9
54200000	0.0049998983279619155	4.327182580352004e-50	3.6446072415757966e-69	3.653029074878522e-8	4.986500251929155e-16	1.2746405274954135e-7	-2.0604709781032104e-20	3.288948012475155e-23	7.507601055911313e-11	1.4143641823788375e-10	2.602928992813415e-9
54300000	0.0049998983279619155	4.327182580352004e-50	3.6446072415757966e-69	3.653029074878522e-8	4.986500251929155e-16	1.2746405274954135e-7	-2.060470977519046e-20	3.288948012475155e-23	7.507601055911313e-11	1.4143641823788375e-10	2.602928992813415e-9
54400000	0.0049998983279619155	4.327182580352004e-50	3.6446072415757966e-69	3.653029074878522e-8	4.986500251929155e-16	1.2746405274954135e-7	-2.0604709769348817e-20	3.288948012475155e-23	7.507601055911313e-11	1.4143641823788375e-10	2.602928992813415e-9
54500000	0.0049998983279619155	4.327182580352004e-50	3.6446072415757966e-69	3.653029074878522e-8	4.986500251929155e-16	1.2746405274954135e-7	-2.060470976350717e-20	3.288948012475155e-23	7.507601055911313e-11	1.4143641823788375e-10	2.602928992813415e-9
54600000	0.0049998983279619155	4.327182580352004e-50	3.6446072415757966e-69	3.653029074878522e-8	4.986500251929155e-16	1.2746405274954135e-7	-2.0604709757665527e-20	3.288948012475155e-23	7.507601055911313e-11	1.4143641823788375e-10	2.602928992813415e-9
54700000	0.0049998983279619155	4.327182580352004e-50	3.6446072415757966e-69	3.653029074878522e-8	4.986500251929155e-16	1.2746405274954135e-7	-2.0604709751823884e-20	3.288948012475155e-23	7.507601055911313e-11	1.4143641823788375e-10	2.602928992813415e-9
54800000	0.0049998983279619155	4.327182580352004e-50	3.6446072415757966e-69	3.653029074878522e-8	4.986500251929155e-16	1.2746405274954135e-7	-2.060470974598224e-20	3.288948012475155e-23	7.507601055911313e-11	1.4143641823788375e-10	2.602928992813415e-9
54900000	0.0049998983279619155	4.327182580352004e-50	3.6446072415757966e-69	3.653029074878522e-8	4.986500251929155e-16	1.2746405274954135e-7	-2.0604709740140597e-20	3.288948012475155e-23	7.507601055911313e-11	1.4143641823788375e-10	2.602928992813415e-9
55000000	0.0049998983279619155	4.327182580352004e-50	3.6446072415757966e-69	3.653029074878522e-8	4.986500251929155e-16	1.2746405274954135e-7	-2.0604709734298953e-20	3.288948012475155e-23	7.507601055911313e-11	1.4143641823788375e-10	2.602928992813415e-9
55100000	0.0049998983279619155	4.327182580352004e-50	3.6446072415757966e-69	3.653029074878522e-8	4.986500251929155e-16	1.2746405274954135e-7	-2.060470972845731e-20	3.288948012475155e-23	7.507601055911313e-11	1.4143641823788375e-10	2.602928992813415e-9
55200000	0.0049998983279619155	4.327182580352004e-50	3.6446072415757966e-69	3.653029074878522e-8	4.986500251929155e-16	1.2746405274954135e-7	-2.0604709722615666e-20	3.288948012475155e-23	7.507601055911313e-11	1.4143641823788375e-10	2.602928992813415e-9
55300000	0.0049998983279619155	4.327182580352004e-50	3.6446072415757966e-69	3.653029074878522e-8	4.986500251929155e-16	1.2746405274954135e-7	-2.060470971677402e-20	3.288948012475155e-23	7.507601055911313e-11	1.4143641823788375e-10	2.602928992813415e-9
55400000	0.0049998983279619155	4.327182580352004e-50	3.6446072415757966e-69	3.653029074878522e-8	4.986500251929155e-16	1.2746405274954135e-7	-2.0604709710932376e-20	3.288948012475155e-23	7.507601055911313e-11	1.4143641823788375e-10	2.602928992813415e-9
55500000	0.0049998983279619155	4.327182580352004e-50	3.6446072415757966e-69	3.653029074878522e-8	4.986500251929155e-16	1.2746405274954135e-7	-2.0604709705090733e-20	3.288948012475155e-23	7.507601055911313e-11	1.4143641823788375e-10	2.602928992813415e-9
55600000	0.0049998983279619155	4.327182580352004e-50	3.6446072415757966e-69	3.653029074878522e-8	4.986500251929155e-16	1.2746405274954135e-7	-2.060470969924909e-20	3.288948012475155e-23	7.507601055911313e-11	1.4143641823788375e-10	2.602928992813415e-9
55700000	0.0049998983279619155	4.327182580352004e-50	3.6446072415757966e-69	3.653029074878522e-8	4.986500251929155e-16	1.2746405274954135e-7	-2.0604709693407446e-20	3.288948012475155e-23	7.507601055911313e-11	1.4143641823788375e-10	2.602928992813415e-9
55800000	0.0049998983279619155	4.327182580352004e-50	3.6446072415757966e-69	3.653029074878522e-8	4.986500251929155e-16	1.2746405274954135e-7	-2.0604709687565803e-20	3.288948012475155e-23	7.507601055911313e-11	1.4143641823788375e-10	2.602928992813415e-9
55900000	0.0049998983279619155	4.327182580352004e-50	3.6446072415757966e-69	3.653029074878522e-8	4.986500251929155e-16	1.2746405274954135e-7	-2.060470968172416e-20	3.288948012475155e-23	7.507601055911313e-11	1.4143641823788375e-10	2.602928992813415e-9
56000000	0.0049998983279619155	4.327182580352004e-50	3.6446072415757966e-69	3.653029074878522e-8	4.986500251929155e-16	1.2746405274954135e-7	-2.0604709675882516e-20	3.288948012475155e-23	7.507601055911313e-11	1.4143641823788375e-10	2.602928992813415e-9
56100000	0.0049998983279619155	4.327182580352004e-50	3.6446072415757966e-69	3.653029074878522e-8	4.986500251929155e-16	1.2746405274954135e-7	-2.060470967004087e-20	3.288948012475155e-23	7.507601055911313e-11	1.4143641823788375e-10	2.602928992813415e-9
56200000	0.0049998983279619155	4.327182580352004e-50	3.6446072415757966e-69	3.653029074878522e-8	4.986500251929155e-16	1.2746405274954135e-7	-2.0604709664199226e-20	3.288948012475155e-23	7.507601055911313e-11	1.4143641823788375e-10	2.602928992813415e-9
56300000	0.0049998983279619155	4.327182580352004e-50	3.6446072415757966e-69	3.653029074878522e-8	4.986500251929155e-16	1.2746405274954135e-7	-2.0604709658357582e-20	3.288948012475155e-23	7.507601055911313e-11	1.4143641823788375e-10	2.602928992813415e-9
56400000	0.0049998983279619155	4.327182580352004e-50	3.6446072415757966e-69	3.653029074878522e-8	4.986500251929155e-16	1.2746405274954135e-7	-2.060470965251594e-20	3.288948012475155e-23	7.507601055911313e-11	1.4143641823788375e-10	2.602928992813415e-9
56500000	0.0049998983279619155	4.327182580352004e-50	3.6446072415757966e-69	3.653029074878522e-8	4.986500251929155e-16	1.2746405274954135e-7	-2.0604709646674296e-20	3.288948012475155e-23	7.507601055911313e-11	1.4143641823788375e-10	2.602928992813415e-9
56600000	0.0049998983279619155	4.327182580352004e-50	3.6446072415757966e-69	3.653029074878522e-8	4.986500251929155e-16	1.2746405274954135e-7	-2.0604709640832652e-20	3.288948012475155e-23	7.507601055911313e-11	1.4143641823788375e-10	2.602928992813415e-9
56700000	0.0049998983279619155	4.327182580352004e-50	3.6446072415757966e-69	3.653029074878522e-8	4.986500251929155e-16	1.2746405274954135e-7	-2.060470963499101e-20	3.288948012475155e-23	7.507601055911313e-11	1.4143641823788375e-10	2.602928992813415e-9
56800000	0.0049998983279619155	4.327182580352004e-50	3.6446072415757966e-69	3.653029074878522e-8	4.986500251929155e-16	1.2746405274954135e-7	-2.0604709629149362e-20	3.288948012475155e-23	7.507601055911313e-11	1.4143641823788375e-10	2.602928992813415e-9
56900000	0.0049998983279619155	4.327182580352004e-50	3.6446072415757966e-69	3.653029074878522e-8	4.986500251929155e-16	1.2746405274954135e-7	-2.060470962330772e-20	3.288948012475155e-23	7.507601055911313e-11	1.4143641823788375e-10	2.602928992813415e-9
57000000	0.0049998983279619155	4.327182580352004e-50	3.6446072415757966e-69	3.653029074878522e-8	4.986500251929155e-16	1.2746405274954135e-7	-2.0604709617466075e-20	3.288948012475155e-23	7.507601055911313e-11	1.4143641823788375e-10	2.602928992813415e-9
57100000	0.0049998983279619155	4.327182580352004e-50	3.6446072415757966e-69	3.653029074878522e-8	4.986500251929155e-16	1.2746405274954135e-7	-2.0604709611624432e-20	3.288948012475155e-23	7.507601055911313e-11	1.4143641823788375e-10	2.602928992813415e-9
57200000	0.0049998983279619155	4.327182580352004e-50	3.6446072415757966e-69	3.653029074878522e-8	4.986500251929155e-16	1.2746405274954135e-7	-2.060470960578279e-20	3.288948012475155e-23	7.507601055911313e-11	1.4143641823788375e-10	2.602928992813415e-9
57300000	0.0049998983279619155	4.327182580352004e-50	3.6446072415757966e-69	3.653029074878522e-8	4.986500251929155e-16	1.2746405274954135e-7	-2.0604709599941145e-20	3.288948012475155e-23	7.507601055911313e-11	1.4143641823788375e-10	2.602928992813415e-9
57400000	0.0049998983279619155	4.327182580352004e-50	3.6446072415757966e-69	3.653029074878522e-8	4.986500251929155e-16	1.2746405274954135e-7	-2.0604709594099502e-20	3.288948012475155e-23	7.507601055911313e-11	1.4143641823788375e-10	2.602928992813415e-9
57500000	0.0049998983279619155	4.327182580352004e-50	3.6446072415757966e-69	3.653029074878522e-8	4.986500251929155e-16	1.2746405274954135e-7	-2.0604709588257858e-20	3.288948012475155e-23	7.507601055911313e-11	1.4143641823788375e-10	2.602928992813415e-9
57600000	0.0049998983279619155	4.327182580352004e-50	3.6446072415757966e-69	3.653029074878522e-8	4.986500251929155e-16	1.2746405274954135e-7	-2.0604709582416212e-20	3.288948012475155e-23	7.507601055911313e-11	1.4143641823788375e-10	2.602928992813415e-9
57700000	0.0049998983279619155	4.327182580352004e-50	3.6446072415757966e-69	3.653029074878522e-8	4.986500251929155e-16	1.2746405274954135e-7	-2.0604709576574568e-20	3.288948012475155e-23	7.507601055911313e-11	1.4143641823788375e-10	2.602928992813415e-9
57800000	0.0049998983279619155	4.327182580352004e-50	3.6446072415757966e-69	3.653029074878522e-8	4.986500251929155e-16	1.2746405274954135e-7	-2.0604709570732925e-20	3.288948012475155e-23	7.507601055911313e-11	1.4143641823788375e-10	2.602928992813415e-9
57900000	0.0049998983279619155	4.327182580352004e-50	3.6446072415757966e-69	3.653029074878522e-8	4.986500251929155e-16	1.2746405274954135e-7	-2.060470956489128e-20	3.288948012475155e-23	7.507601055911313e-11	1.4143641823788375e-10	2.602928992813415e-9
58000000	0.0049998983279619155	4.327182580352004e-50	3.6446072415757966e-69	3.653029074878522e-8	4.986500251929155e-16	1.2746405274954135e-7	-2.0604709559049638e-20	3.288948012475155e-23	7.507601055911313e-11	1.4143641823788375e-10	2.602928992813415e-9
58100000	0.0049998983279619155	4.327182580352004e-50	3.6446072415757966e-69	3.653029074878522e-8	4.986500251929155e-16	1.2746405274954135e-7	-2.0604709553207995e-20	3.288948012475155e-23	7.507601055911313e-11	1.4143641823788375e-10	2.602928992813415e-9
58200000	0.0049998983279619155	4.327182580352004e-50	3.6446072415757966e-69	3.653029074878522e-8	4.986500251929155e-16	1.2746405274954135e-7	-2.060470954736635e-20	3.288948012475155e-23	7.507601055911313e-11	1.4143641823788375e-10	2.602928992813415e-9
58300000	0.0049998983279619155	4.327182580352004e-50	3.6446072415757966e-69	3.653029074878522e-8	4.986500251929155e-16	1.2746405274954135e-7	-2.0604709541524708e-20	3.288948012475155e-23	7.507601055911313e-11	1.4143641823788375e-10	2.602928992813415e-9
58400000	0.0049998983279619155	4.327182580352004e-50	3.6446072415757966e-69	3.653029074878522e-8	4.986500251929155e-16	1.2746405274954135e-7	-2.060470953568306e-20	3.288948012475155e-23	7.507601055911313e-11	1.4143641823788375e-10	2.602928992813415e-9
58500000	0.0049998983279619155	4.327182580352004e-50	3.6446072415757966e-69	3.653029074878522e-8	4.986500251929155e-16	1.2746405274954135e-7	-2.0604709529841418e-20	3.288948012475155e-23	7.507601055911313e-11	1.4143641823788375e-10	2.602928992813415e-9
58600000	0.0049998983279619155	4.327182580352004e-50	3.6446072415757966e-69	3.653029074878522e-8	4.986500251929155e-16	1.2746405274954135e-7	-2.0604709523999774e-20	3.288948012475155e-23	7.507601055911313e-11	1.4143641823788375e-10	2.602928992813415e-9
58700000	0.0049998983279619155	4.327182580352004e-50	3.6446072415757966e-69	3.653029074878522e-8	4.986500251929155e-16	1.2746405274954135e-7	-2.060470951815813e-20	3.288948012475155e-23	7.507601055911313e-11	1.4143641823788375e-10	2.602928992813415e-9
58800000	0.0049998983279619155	4.327182580352004e-50	3.6446072415757966e-69	3.653029074878522e-8	4.986500251929155e-16	1.2746405274954135e-7	-2.0604709512316487e-20	3.288948012475155e-23	7.507601055911313e-11	1.4143641823788375e-10	2.602928992813415e-9
58900000	0.0049998983279619155	4.327182580352004e-50	3.6446072415757966e-69	3.653029074878522e-8	4.986500251929155e-16	1.2746405274954135e-7	-2.0604709506474844e-20	3.288948012475155e-23	7.507601055911313e-11	1.4143641823788375e-10	2.602928992813415e-9
59000000	0.0049998983279619155	4.327182580352004e-50	3.6446072415757966e-69	3.653029074878522e-8	4.986500251929155e-16	1.2746405274954135e-7	-2.06047095006332e-20	3.288948012475155e-23	7.507601055911313e-11	1.4143641823788375e-10	2.602928992813415e-9
59100000	0.0049998983279619155	4.327182580352004e-50	3.6446072415757966e-69	3.653029074878522e-8	4.986500251929155e-16	1.2746405274954135e-7	-2.0604709494791557e-20	3.288948012475155e-23	7.507601055911313e-11	1.4143641823788375e-10	2.602928992813415e-9
59200000	0.0049998983279619155	4.327182580352004e-50	3.6446072415757966e-69	3.653029074878522e-8	4.986500251929155e-16	1.2746405274954135e-7	-2.060470948894991e-20	3.288948012475155e-23	7.507601055911313e-11	1.4143641823788375e-10	2.602928992813415e-9
59300000	0.0049998983279619155	4.327182580352004e-50	3.6446072415757966e-69	3.653029074878522e-8	4.986500251929155e-16	1.2746405274954135e-7	-2.0604709483108267e-20	3.288948012475155e-23	7.507601055911313e-11	1.4143641823788375e-10	2.602928992813415e-9
59400000	0.0049998983279619155	4.327182580352004e-50	3.6446072415757966e-69	3.653029074878522e-8	4.986500251929155e-16	1.2746405274954135e-7	-2.0604709477266624e-20	3.288948012475155e-23	7.507601055911313e-11	1.4143641823788375e-10	2.602928992813415e-9
59500000	0.0049998983279619155	4.327182580352004e-50	3.6446072415757966e-69	3.653029074878522e-8	4.986500251929155e-16	1.2746405274954135e-7	-2.060470947142498e-20	3.288948012475155e-23	7.507601055911313e-11	1.4143641823788375e-10	2.602928992813415e-9
59600000	0.0049998983279619155	4.327182580352004e-50	3.6446072415757966e-69	3.653029074878522e-8	4.986500251929155e-16	1.2746405274954135e-7	-2.0604709465583337e-20	3.288948012475155e-23	7.507601055911313e-11	1.4143641823788375e-10	2.602928992813415e-9
59700000	0.0049998983279619155	4.327182580352004e-50	3.6446072415757966e-69	3.653029074878522e-8	4.986500251929155e-16	1.2746405274954135e-7	-2.0604709459741694e-20	3.288948012475155e-23	7.507601055911313e-11	1.4143641823788375e-10	2.602928992813415e-9
59800000	0.0049998983279619155	4.327182580352004e-50	3.6446072415757966e-69	3.653029074878522e-8	4.986500251929155e-16	1.2746405274954135e-7	-2.060470945390005e-20	3.2889480124751556e-23	7.507601055911313e-11	1.4143641823788375e-10	2.602928992813415e-9
59900000	0.0049998983279619155	4.327182580352004e-50	3.6446072415757966e-69	3.653029074878522e-8	4.986500251929155e-16	1.2746405274954135e-7	-2.0604709448058404e-20	3.2889480124751556e-23	7.507601055911313e-11	1.4143641823788375e-10	2.602928992813415e-9
60000000	0.0049998983279619155	4.327182580352004e-50	3.6446072415757966e-69	3.653029074878522e-8	4.986500251929155e-16	1.2746405274954137e-7	-2.060470944221676e-20	3.2889480124751556e-23	7.507601055911313e-11	1.4143641823788375e-10	2.602928992813415e-9
60100000	0.0049998983279619155	4.327182580352004e-50	3.6446072415757966e-69	3.653029074878522e-8	4.986500251929155e-16	1.2746405274954137e-7	-2.0604709436375117e-20	3.2889480124751556e-23	7.507601055911313e-11	1.4143641823788375e-10	2.6029289928134155e-9
60200000	0.0049998983279619155	4.327182580352004e-50	3.6446072415757966e-69	3.653029074878522e-8	4.986500251929155e-16	1.2746405274954137e-7	-2.0604709430533473e-20	3.2889480124751556e-23	7.507601055911313e-11	1.4143641823788375e-10	2.6029289928134155e-9
60300000	0.0049998983279619155	4.327182580352004e-50	3.6446072415757966e-69	3.653029074878522e-8	4.986500251929155e-16	1.2746405274954137e-7	-2.060470942469183e-20	3.2889480124751556e-23	7.507601055911313e-11	1.4143641823788375e-10	2.6029289928134155e-9
60400000	0.0049998983279619155	4.327182580352004e-50	3.6446072415757966e-69	3.653029074878522e-8	4.986500251929155e-16	1.2746405274954137e-7	-2.0604709418850186e-20	3.2889480124751556e-23	7.507601055911313e-11	1.4143641823788375e-10	2.6029289928134155e-9
60500000	0.0049998983279619155	4.327182580352004e-50	3.6446072415757966e-69	3.653029074878522e-8	4.986500251929155e-16	1.2746405274954137e-7	-2.0604709413008543e-20	3.2889480124751556e-23	7.507601055911313e-11	1.4143641823788375e-10	2.6029289928134155e-9
60600000	0.0049998983279619155	4.327182580352004e-50	3.6446072415757966e-69	3.653029074878522e-8	4.986500251929155e-16	1.2746405274954137e-7	-2.06047094071669e-20	3.2889480124751556e-23	7.507601055911313e-11	1.4143641823788375e-10	2.6029289928134155e-9
60700000	0.0049998983279619155	4.327182580352004e-50	3.6446072415757966e-69	3.653029074878522e-8	4.986500251929155e-16	1.2746405274954137e-7	-2.0604709401325253e-20	3.2889480124751556e-23	7.507601055911313e-11	1.4143641823788375e-10	2.6029289928134155e-9
60800000	0.0049998983279619155	4.327182580352004e-50	3.6446072415757966e-69	3.653029074878522e-8	4.986500251929155e-16	1.2746405274954137e-7	-2.060470939548361e-20	3.2889480124751556e-23	7.507601055911313e-11	1.4143641823788375e-10	2.6029289928134155e-9
60900000	0.0049998983279619155	4.327182580352004e-50	3.6446072415757966e-69	3.653029074878522e-8	4.986500251929155e-16	1.2746405274954137e-7	-2.0604709389641966e-20	3.2889480124751556e-23	7.507601055911313e-11	1.4143641823788375e-10	2.6029289928134155e-9
61000000	0.0049998983279619155	4.327182580352004e-50	3.6446072415757966e-69	3.653029074878522e-8	4.986500251929155e-16	1.2746405274954137e-7	-2.0604709383800323e-20	3.2889480124751556e-23	7.507601055911313e-11	1.4143641823788375e-10	2.6029289928134155e-9
61100000	0.0049998983279619155	4.327182580352004e-50	3.6446072415757966e-69	3.653029074878522e-8	4.986500251929155e-16	1.2746405274954137e-7	-2.060470937795868e-20	3.2889480124751556e-23	7.507601055911313e-11	1.4143641823788375e-10	2.6029289928134155e-9
61200000	0.0049998983279619155	4.327182580352004e-50	3.6446072415757966e-69	3.653029074878522e-8	4.986500251929155e-16	1.2746405274954137e-7	-2.0604709372117036e-20	3.2889480124751556e-23	7.507601055911313e-11	1.4143641823788375e-10	2.6029289928134155e-9
61300000	0.0049998983279619155	4.327182580352004e-50	3.6446072415757966e-69	3.653029074878522e-8	4.986500251929155e-16	1.2746405274954137e-7	-2.0604709366275392e-20	3.2889480124751556e-23	7.507601055911313e-11	1.4143641823788375e-10	2.6029289928134155e-9
61400000	0.0049998983279619155	4.327182580352004e-50	3.6446072415757966e-69	3.653029074878522e-8	4.986500251929155e-16	1.2746405274954137e-7	-2.060470936043375e-20	3.2889480124751556e-23	7.507601055911313e-11	1.4143641823788375e-10	2.6029289928134155e-9
61500000	0.0049998983279619155	4.327182580352004e-50	3.6446072415757966e-69	3.653029074878522e-8	4.986500251929155e-16	1.2746405274954137e-7	-2.0604709354592103e-20	3.2889480124751556e-23	7.507601055911313e-11	1.4143641823788375e-10	2.6029289928134155e-9
61600000	0.0049998983279619155	4.327182580352004e-50	3.6446072415757966e-69	3.653029074878522e-8	4.986500251929155e-16	1.2746405274954137e-7	-2.060470934875046e-20	3.2889480124751556e-23	7.507601055911313e-11	1.4143641823788375e-10	2.6029289928134155e-9
61700000	0.0049998983279619155	4.327182580352004e-50	3.6446072415757966e-69	3.653029074878522e-8	4.986500251929155e-16	1.2746405274954137e-7	-2.0604709342908816e-20	3.2889480124751556e-23	7.507601055911313e-11	1.4143641823788375e-10	2.6029289928134155e-9
61800000	0.0049998983279619155	4.327182580352004e-50	3.6446072415757966e-69	3.653029074878522e-8	4.986500251929155e-16	1.2746405274954137e-7	-2.0604709337067172e-20	3.2889480124751556e-23	7.507601055911313e-11	1.4143641823788375e-10	2.6029289928134155e-9
61900000	0.0049998983279619155	4.327182580352004e-50	3.6446072415757966e-69	3.653029074878522e-8	4.986500251929155e-16	1.2746405274954137e-7	-2.060470933122553e-20	3.2889480124751556e-23	7.507601055911313e-11	1.4143641823788375e-10	2.6029289928134155e-9
62000000	0.0049998983279619155	4.327182580352004e-50	3.6446072415757966e-69	3.653029074878522e-8	4.986500251929155e-16	1.2746405274954137e-7	-2.0604709325383885e-20	3.2889480124751556e-23	7.507601055911313e-11	1.4143641823788375e-10	2.6029289928134155e-9
62100000	0.0049998983279619155	4.327182580352004e-50	3.6446072415757966e-69	3.653029074878522e-8	4.986500251929155e-16	1.2746405274954137e-7	-2.0604709319542242e-20	3.2889480124751556e-23	7.507601055911313e-11	1.4143641823788375e-10	2.6029289928134155e-9
62200000	0.0049998983279619155	4.327182580352004e-50	3.6446072415757966e-69	3.653029074878522e-8	4.986500251929155e-16	1.2746405274954137e-7	-2.06047093137006e-20	3.2889480124751556e-23	7.507601055911313e-11	1.4143641823788375e-10	2.6029289928134155e-9
62300000	0.0049998983279619155	4.327182580352004e-50	3.6446072415757966e-69	3.653029074878522e-8	4.986500251929155e-16	1.2746405274954137e-7	-2.0604709307858952e-20	3.2889480124751556e-23	7.507601055911313e-11	1.4143641823788375e-10	2.6029289928134155e-9
62400000	0.0049998983279619155	4.327182580352004e-50	3.6446072415757966e-69	3.653029074878522e-8	4.986500251929155e-16	1.2746405274954137e-7	-2.060470930201731e-20	3.2889480124751556e-23	7.507601055911313e-11	1.4143641823788375e-10	2.6029289928134155e-9
62500000	0.0049998983279619155	4.327182580352004e-50	3.6446072415757966e-69	3.653029074878522e-8	4.986500251929155e-16	1.2746405274954137e-7	-2.0604709296175665e-20	3.2889480124751556e-23	7.507601055911313e-11	1.4143641823788375e-10	2.6029289928134155e-9
62600000	0.0049998983279619155	4.327182580352004e-50	3.6446072415757966e-69	3.653029074878522e-8	4.986500251929155e-16	1.2746405274954137e-7	-2.0604709290334022e-20	3.2889480124751556e-23	7.507601055911313e-11	1.4143641823788375e-10	2.6029289928134155e-9
62700000	0.0049998983279619155	4.327182580352004e-50	3.6446072415757966e-69	3.653029074878522e-8	4.986500251929155e-16	1.2746405274954137e-7	-2.0604709284492378e-20	3.2889480124751556e-23	7.507601055911313e-11	1.4143641823788375e-10	2.6029289928134155e-9
62800000	0.0049998983279619155	4.327182580352004e-50	3.6446072415757966e-69	3.653029074878522e-8	4.986500251929155e-16	1.2746405274954137e-7	-2.0604709278650735e-20	3.2889480124751556e-23	7.507601055911313e-11	1.4143641823788375e-10	2.6029289928134155e-9
62900000	0.0049998983279619155	4.327182580352004e-50	3.6446072415757966e-69	3.653029074878522e-8	4.986500251929155e-16	1.2746405274954137e-7	-2.060470927280909e-20	3.2889480124751556e-23	7.507601055911313e-11	1.4143641823788375e-10	2.6029289928134155e-9
63000000	0.0049998983279619155	4.327182580352004e-50	3.6446072415757966e-69	3.653029074878522e-8	4.986500251929155e-16	1.2746405274954137e-7	-2.0604709266967445e-20	3.2889480124751556e-23	7.507601055911313e-11	1.4143641823788375e-10	2.6029289928134155e-9
63100000	0.0049998983279619155	4.327182580352004e-50	3.6446072415757966e-69	3.653029074878522e-8	4.986500251929155e-16	1.2746405274954137e-7	-2.0604709261125802e-20	3.2889480124751556e-23	7.507601055911313e-11	1.4143641823788375e-10	2.6029289928134155e-9
63200000	0.0049998983279619155	4.327182580352004e-50	3.6446072415757966e-69	3.653029074878522e-8	4.986500251929155e-16	1.2746405274954137e-7	-2.0604709255284158e-20	3.2889480124751556e-23	7.507601055911313e-11	1.4143641823788375e-10	2.6029289928134155e-9
63300000	0.0049998983279619155	4.327182580352004e-50	3.6446072415757966e-69	3.653029074878522e-8	4.986500251929155e-16	1.2746405274954137e-7	-2.0604709249442515e-20	3.2889480124751556e-23	7.507601055911313e-11	1.4143641823788375e-10	2.6029289928134155e-9
63400000	0.0049998983279619155	4.327182580352004e-50	3.6446072415757966e-69	3.653029074878522e-8	4.986500251929155e-16	1.2746405274954137e-7	-2.060470924360087e-20	3.2889480124751556e-23	7.507601055911313e-11	1.4143641823788375e-10	2.6029289928134155e-9
63500000	0.0049998983279619155	4.327182580352004e-50	3.6446072415757966e-69	3.653029074878522e-8	4.986500251929155e-16	1.2746405274954137e-7	-2.0604709237759228e-20	3.2889480124751556e-23	7.507601055911313e-11	1.4143641823788375e-10	2.6029289928134155e-9
63600000	0.0049998983279619155	4.327182580352004e-50	3.6446072415757966e-69	3.653029074878522e-8	4.986500251929155e-16	1.2746405274954137e-7	-2.0604709231917584e-20	3.2889480124751556e-23	7.507601055911313e-11	1.4143641823788375e-10	2.6029289928134155e-9
63700000	0.0049998983279619155	4.327182580352004e-50	3.6446072415757966e-69	3.653029074878522e-8	4.986500251929155e-16	1.2746405274954137e-7	-2.060470922607594e-20	3.2889480124751556e-23	7.507601055911313e-11	1.4143641823788375e-10	2.6029289928134155e-9
63800000	0.0049998983279619155	4.327182580352004e-50	3.6446072415757966e-69	3.653029074878522e-8	4.986500251929155e-16	1.2746405274954137e-7	-2.0604709220234294e-20	3.2889480124751556e-23	7.507601055911313e-11	1.4143641823788375e-10	2.6029289928134155e-9
63900000	0.0049998983279619155	4.327182580352004e-50	3.6446072415757966e-69	3.653029074878522e-8	4.986500251929155e-16	1.2746405274954137e-7	-2.060470921439265e-20	3.2889480124751556e-23	7.507601055911313e-11	1.4143641823788375e-10	2.6029289928134155e-9
64000000	0.0049998983279619155	4.327182580352004e-50	3.6446072415757966e-69	3.653029074878522e-8	4.986500251929155e-16	1.2746405274954137e-7	-2.0604709208551008e-20	3.2889480124751556e-23	7.507601055911313e-11	1.4143641823788375e-10	2.6029289928134155e-9
64100000	0.0049998983279619155	4.327182580352004e-50	3.6446072415757966e-69	3.653029074878522e-8	4.986500251929155e-16	1.2746405274954137e-7	-2.0604709202709364e-20	3.2889480124751556e-23	7.507601055911313e-11	1.4143641823788375e-10	2.6029289928134155e-9
64200000	0.0049998983279619155	4.327182580352004e-50	3.6446072415757966e-69	3.653029074878522e-8	4.986500251929155e-16	1.2746405274954137e-7	-2.060470919686772e-20	3.2889480124751556e-23	7.507601055911313e-11	1.4143641823788375e-10	2.6029289928134155e-9
64300000	0.0049998983279619155	4.327182580352004e-50	3.6446072415757966e-69	3.653029074878522e-8	4.986500251929155e-16	1.2746405274954137e-7	-2.0604709191026077e-20	3.2889480124751556e-23	7.507601055911313e-11	1.4143641823788375e-10	2.6029289928134155e-9
64400000	0.0049998983279619155	4.327182580352004e-50	3.6446072415757966e-69	3.653029074878522e-8	4.986500251929155e-16	1.2746405274954137e-7	-2.0604709185184434e-20	3.2889480124751556e-23	7.507601055911313e-11	1.4143641823788375e-10	2.6029289928134155e-9
64500000	0.0049998983279619155	4.327182580352004e-50	3.6446072415757966e-69	3.653029074878522e-8	4.986500251929155e-16	1.2746405274954137e-7	-2.0604709179342787e-20	3.2889480124751556e-23	7.507601055911313e-11	1.4143641823788375e-10	2.6029289928134155e-9
64600000	0.0049998983279619155	4.327182580352004e-50	3.6446072415757966e-69	3.653029074878522e-8	4.986500251929155e-16	1.2746405274954137e-7	-2.0604709173501144e-20	3.2889480124751556e-23	7.507601055911313e-11	1.4143641823788375e-10	2.6029289928134155e-9
64700000	0.0049998983279619155	4.327182580352004e-50	3.6446072415757966e-69	3.653029074878522e-8	4.986500251929155e-16	1.2746405274954137e-7	-2.06047091676595e-20	3.2889480124751556e-23	7.507601055911313e-11	1.4143641823788375e-10	2.6029289928134155e-9
64800000	0.0049998983279619155	4.327182580352004e-50	3.6446072415757966e-69	3.653029074878522e-8	4.986500251929155e-16	1.2746405274954137e-7	-2.0604709161817857e-20	3.2889480124751556e-23	7.507601055911313e-11	1.4143641823788375e-10	2.6029289928134155e-9
64900000	0.0049998983279619155	4.327182580352004e-50	3.6446072415757966e-69	3.653029074878522e-8	4.986500251929155e-16	1.2746405274954137e-7	-2.0604709155976214e-20	3.2889480124751556e-23	7.507601055911313e-11	1.4143641823788375e-10	2.6029289928134155e-9
65000000	0.0049998983279619155	4.327182580352004e-50	3.6446072415757966e-69	3.653029074878522e-8	4.986500251929155e-16	1.2746405274954137e-7	-2.060470915013457e-20	3.2889480124751556e-23	7.507601055911313e-11	1.4143641823788375e-10	2.6029289928134155e-9
65100000	0.0049998983279619155	4.327182580352004e-50	3.6446072415757966e-69	3.653029074878522e-8	4.986500251929155e-16	1.2746405274954137e-7	-2.0604709144292927e-20	3.2889480124751556e-23	7.507601055911313e-11	1.4143641823788375e-10	2.6029289928134155e-9
65200000	0.0049998983279619155	4.327182580352004e-50	3.6446072415757966e-69	3.653029074878522e-8	4.986500251929155e-16	1.2746405274954137e-7	-2.0604709138451283e-20	3.2889480124751556e-23	7.507601055911313e-11	1.4143641823788375e-10	2.6029289928134155e-9
65300000	0.0049998983279619155	4.327182580352004e-50	3.6446072415757966e-69	3.653029074878522e-8	4.986500251929155e-16	1.2746405274954137e-7	-2.0604709132609637e-20	3.2889480124751556e-23	7.507601055911313e-11	1.4143641823788375e-10	2.6029289928134155e-9
65400000	0.0049998983279619155	4.327182580352004e-50	3.6446072415757966e-69	3.653029074878522e-8	4.986500251929155e-16	1.2746405274954137e-7	-2.0604709126767993e-20	3.2889480124751556e-23	7.507601055911313e-11	1.4143641823788375e-10	2.6029289928134155e-9
65500000	0.0049998983279619155	4.327182580352004e-50	3.6446072415757966e-69	3.653029074878522e-8	4.986500251929155e-16	1.2746405274954137e-7	-2.060470912092635e-20	3.2889480124751556e-23	7.507601055911313e-11	1.4143641823788375e-10	2.6029289928134155e-9
65600000	0.0049998983279619155	4.327182580352004e-50	3.6446072415757966e-69	3.653029074878522e-8	4.986500251929155e-16	1.2746405274954137e-7	-2.0604709115084707e-20	3.2889480124751556e-23	7.507601055911313e-11	1.4143641823788375e-10	2.6029289928134155e-9
65700000	0.0049998983279619155	4.327182580352004e-50	3.6446072415757966e-69	3.653029074878522e-8	4.986500251929155e-16	1.2746405274954137e-7	-2.0604709109243063e-20	3.2889480124751556e-23	7.507601055911313e-11	1.4143641823788375e-10	2.6029289928134155e-9
65800000	0.0049998983279619155	4.327182580352004e-50	3.6446072415757966e-69	3.653029074878522e-8	4.986500251929155e-16	1.2746405274954137e-7	-2.060470910340142e-20	3.2889480124751556e-23	7.507601055911313e-11	1.4143641823788375e-10	2.6029289928134155e-9
65900000	0.0049998983279619155	4.327182580352004e-50	3.6446072415757966e-69	3.653029074878522e-8	4.986500251929155e-16	1.2746405274954137e-7	-2.0604709097559776e-20	3.2889480124751556e-23	7.507601055911313e-11	1.4143641823788375e-10	2.6029289928134155e-9
66000000	0.0049998983279619155	4.327182580352004e-50	3.6446072415757966e-69	3.653029074878522e-8	4.986500251929155e-16	1.2746405274954137e-7	-2.0604709091718133e-20	3.2889480124751556e-23	7.507601055911313e-11	1.4143641823788375e-10	2.6029289928134155e-9
66100000	0.0049998983279619155	4.327182580352004e-50	3.6446072415757966e-69	3.653029074878522e-8	4.986500251929155e-16	1.2746405274954137e-7	-2.0604709085876486e-20	3.2889480124751556e-23	7.507601055911313e-11	1.4143641823788375e-10	2.6029289928134155e-9
66200000	0.0049998983279619155	4.327182580352004e-50	3.6446072415757966e-69	3.653029074878522e-8	4.986500251929155e-16	1.2746405274954137e-7	-2.0604709080034843e-20	3.2889480124751556e-23	7.507601055911313e-11	1.4143641823788375e-10	2.6029289928134155e-9
66300000	0.0049998983279619155	4.327182580352004e-50	3.6446072415757966e-69	3.653029074878522e-8	4.986500251929155e-16	1.2746405274954137e-7	-2.06047090741932e-20	3.2889480124751556e-23	7.507601055911313e-11	1.4143641823788375e-10	2.6029289928134155e-9
66400000	0.0049998983279619155	4.327182580352004e-50	3.6446072415757966e-69	3.653029074878522e-8	4.986500251929155e-16	1.2746405274954137e-7	-2.0604709068351556e-20	3.2889480124751556e-23	7.507601055911313e-11	1.4143641823788375e-10	2.6029289928134155e-9
66500000	0.0049998983279619155	4.327182580352004e-50	3.6446072415757966e-69	3.653029074878522e-8	4.986500251929155e-16	1.2746405274954137e-7	-2.0604709062509913e-20	3.2889480124751556e-23	7.507601055911313e-11	1.4143641823788375e-10	2.6029289928134155e-9
66600000	0.0049998983279619155	4.327182580352004e-50	3.6446072415757966e-69	3.653029074878522e-8	4.986500251929155e-16	1.2746405274954137e-7	-2.060470905666827e-20	3.2889480124751556e-23	7.507601055911313e-11	1.4143641823788375e-10	2.6029289928134155e-9
66700000	0.0049998983279619155	4.327182580352003e-50	3.6446072415757966e-69	3.653029074878522e-8	4.986500251929155e-16	1.2746405274954137e-7	-2.0604709050826626e-20	3.2889480124751556e-23	7.507601055911313e-11	1.4143641823788375e-10	2.6029289928134155e-9
66800000	0.0049998983279619155	4.327182580352003e-50	3.6446072415757966e-69	3.653029074878522e-8	4.986500251929155e-16	1.2746405274954137e-7	-2.060470904498498e-20	3.2889480124751556e-23	7.507601055911313e-11	1.4143641823788375e-10	2.6029289928134155e-9
66900000	0.0049998983279619155	4.327182580352003e-50	3.6446072415757966e-69	3.653029074878522e-8	4.986500251929155e-16	1.2746405274954137e-7	-2.0604709039143336e-20	3.2889480124751556e-23	7.507601055911313e-11	1.4143641823788375e-10	2.6029289928134155e-9
67000000	0.0049998983279619155	4.327182580352003e-50	3.6446072415757966e-69	3.653029074878522e-8	4.986500251929155e-16	1.2746405274954137e-7	-2.0604709033301692e-20	3.2889480124751556e-23	7.507601055911313e-11	1.4143641823788375e-10	2.6029289928134155e-9
67100000	0.0049998983279619155	4.327182580352003e-50	3.6446072415757966e-69	3.653029074878522e-8	4.986500251929155e-16	1.2746405274954137e-7	-2.060470902746005e-20	3.2889480124751556e-23	7.507601055911313e-11	1.4143641823788375e-10	2.6029289928134155e-9
67200000	0.0049998983279619155	4.327182580352003e-50	3.6446072415757966e-69	3.653029074878522e-8	4.986500251929155e-16	1.2746405274954137e-7	-2.0604709021618406e-20	3.2889480124751556e-23	7.507601055911313e-11	1.4143641823788375e-10	2.6029289928134155e-9
67300000	0.0049998983279619155	4.327182580352003e-50	3.6446072415757966e-69	3.653029074878522e-8	4.986500251929155e-16	1.2746405274954137e-7	-2.0604709015776762e-20	3.2889480124751556e-23	7.507601055911313e-11	1.4143641823788375e-10	2.6029289928134155e-9
67400000	0.0049998983279619155	4.327182580352003e-50	3.6446072415757966e-69	3.653029074878522e-8	4.986500251929155e-16	1.2746405274954137e-7	-2.060470900993512e-20	3.2889480124751556e-23	7.507601055911313e-11	1.4143641823788375e-10	2.6029289928134155e-9
67500000	0.0049998983279619155	4.327182580352003e-50	3.6446072415757966e-69	3.653029074878522e-8	4.986500251929155e-16	1.2746405274954137e-7	-2.0604709004093475e-20	3.2889480124751556e-23	7.507601055911313e-11	1.4143641823788375e-10	2.6029289928134155e-9
67600000	0.0049998983279619155	4.327182580352003e-50	3.6446072415757966e-69	3.653029074878522e-8	4.986500251929155e-16	1.2746405274954137e-7	-2.060470899825183e-20	3.2889480124751556e-23	7.507601055911313e-11	1.4143641823788375e-10	2.6029289928134155e-9
67700000	0.0049998983279619155	4.327182580352003e-50	3.6446072415757966e-69	3.653029074878522e-8	4.986500251929155e-16	1.2746405274954137e-7	-2.0604708992410185e-20	3.2889480124751556e-23	7.507601055911313e-11	1.4143641823788375e-10	2.6029289928134155e-9
67800000	0.0049998983279619155	4.327182580352003e-50	3.6446072415757966e-69	3.653029074878522e-8	4.986500251929155e-16	1.2746405274954137e-7	-2.0604708986568542e-20	3.2889480124751556e-23	7.507601055911313e-11	1.4143641823788375e-10	2.6029289928134155e-9
67900000	0.0049998983279619155	4.327182580352003e-50	3.6446072415757966e-69	3.653029074878522e-8	4.986500251929155e-16	1.2746405274954137e-7	-2.0604708980726898e-20	3.2889480124751556e-23	7.507601055911313e-11	1.4143641823788375e-10	2.6029289928134155e-9
68000000	0.0049998983279619155	4.327182580352003e-50	3.6446072415757966e-69	3.653029074878522e-8	4.986500251929155e-16	1.2746405274954137e-7	-2.0604708974885255e-20	3.2889480124751556e-23	7.507601055911313e-11	1.4143641823788375e-10	2.6029289928134155e-9
68100000	0.0049998983279619155	4.327182580352003e-50	3.6446072415757966e-69	3.653029074878522e-8	4.986500251929155e-16	1.2746405274954137e-7	-2.0604708969043612e-20	3.2889480124751556e-23	7.507601055911313e-11	1.4143641823788375e-10	2.6029289928134155e-9
68200000	0.0049998983279619155	4.327182580352003e-50	3.6446072415757966e-69	3.653029074878522e-8	4.986500251929155e-16	1.2746405274954137e-7	-2.0604708963201968e-20	3.2889480124751556e-23	7.507601055911313e-11	1.4143641823788375e-10	2.6029289928134155e-9
68300000	0.0049998983279619155	4.327182580352003e-50	3.6446072415757966e-69	3.653029074878522e-8	4.986500251929155e-16	1.2746405274954137e-7	-2.0604708957360325e-20	3.2889480124751556e-23	7.507601055911311e-11	1.4143641823788375e-10	2.6029289928134155e-9
68400000	0.0049998983279619155	4.327182580352003e-50	3.6446072415757966e-69	3.653029074878522e-8	4.986500251929155e-16	1.2746405274954137e-7	-2.0604708951518678e-20	3.2889480124751556e-23	7.507601055911311e-11	1.4143641823788375e-10	2.6029289928134155e-9
68500000	0.0049998983279619155	4.327182580352003e-50	3.6446072415757966e-69	3.653029074878522e-8	4.986500251929155e-16	1.2746405274954137e-7	-2.0604708945677035e-20	3.2889480124751556e-23	7.507601055911311e-11	1.4143641823788375e-10	2.6029289928134155e-9
68600000	0.0049998983279619155	4.327182580352003e-50	3.6446072415757966e-69	3.653029074878522e-8	4.986500251929155e-16	1.2746405274954137e-7	-2.060470893983539e-20	3.2889480124751556e-23	7.507601055911311e-11	1.4143641823788375e-10	2.6029289928134155e-9
68700000	0.0049998983279619155	4.327182580352003e-50	3.6446072415757966e-69	3.653029074878522e-8	4.986500251929155e-16	1.2746405274954137e-7	-2.0604708933993748e-20	3.2889480124751556e-23	7.507601055911311e-11	1.4143641823788375e-10	2.6029289928134155e-9
68800000	0.0049998983279619155	4.327182580352003e-50	3.6446072415757966e-69	3.653029074878522e-8	4.986500251929155e-16	1.2746405274954137e-7	-2.0604708928152104e-20	3.2889480124751556e-23	7.507601055911311e-11	1.4143641823788375e-10	2.6029289928134155e-9
68900000	0.0049998983279619155	4.327182580352003e-50	3.6446072415757966e-69	3.653029074878522e-8	4.986500251929155e-16	1.2746405274954137e-7	-2.060470892231046e-20	3.2889480124751556e-23	7.507601055911311e-11	1.4143641823788375e-10	2.6029289928134155e-9
69000000	0.0049998983279619155	4.327182580352003e-50	3.6446072415757966e-69	3.653029074878522e-8	4.986500251929155e-16	1.2746405274954137e-7	-2.0604708916468818e-20	3.2889480124751556e-23	7.507601055911311e-11	1.4143641823788375e-10	2.6029289928134155e-9
69100000	0.0049998983279619155	4.327182580352003e-50	3.6446072415757966e-69	3.653029074878522e-8	4.986500251929155e-16	1.2746405274954137e-7	-2.0604708910627174e-20	3.2889480124751556e-23	7.507601055911311e-11	1.4143641823788375e-10	2.6029289928134155e-9
69200000	0.0049998983279619155	4.327182580352003e-50	3.6446072415757966e-69	3.653029074878522e-8	4.986500251929155e-16	1.2746405274954137e-7	-2.0604708904785528e-20	3.2889480124751556e-23	7.507601055911311e-11	1.4143641823788375e-10	2.6029289928134155e-9
69300000	0.0049998983279619155	4.327182580352003e-50	3.6446072415757966e-69	3.653029074878522e-8	4.986500251929155e-16	1.2746405274954137e-7	-2.0604708898943884e-20	3.2889480124751556e-23	7.507601055911311e-11	1.4143641823788375e-10	2.6029289928134155e-9
69400000	0.0049998983279619155	4.327182580352003e-50	3.6446072415757966e-69	3.653029074878522e-8	4.986500251929155e-16	1.2746405274954137e-7	-2.060470889310224e-20	3.2889480124751556e-23	7.507601055911311e-11	1.4143641823788375e-10	2.6029289928134155e-9
69500000	0.0049998983279619155	4.327182580352003e-50	3.6446072415757966e-69	3.653029074878522e-8	4.986500251929155e-16	1.2746405274954137e-7	-2.0604708887260597e-20	3.2889480124751556e-23	7.507601055911311e-11	1.4143641823788375e-10	2.6029289928134155e-9
69600000	0.0049998983279619155	4.327182580352002e-50	3.6446072415757966e-69	3.653029074878522e-8	4.986500251929155e-16	1.2746405274954137e-7	-2.0604708881418954e-20	3.2889480124751556e-23	7.507601055911311e-11	1.4143641823788375e-10	2.6029289928134155e-9
69700000	0.0049998983279619155	4.327182580352002e-50	3.6446072415757966e-69	3.653029074878522e-8	4.986500251929155e-16	1.2746405274954137e-7	-2.060470887557731e-20	3.2889480124751556e-23	7.507601055911311e-11	1.4143641823788375e-10	2.6029289928134155e-9
69800000	0.0049998983279619155	4.327182580352002e-50	3.644607241575796e-69	3.653029074878522e-8	4.986500251929155e-16	1.2746405274954137e-7	-2.0604708869735667e-20	3.288948012475155e-23	7.507601055911311e-11	1.4143641823788375e-10	2.6029289928134155e-9
69900000	0.0049998983279619155	4.327182580352002e-50	3.644607241575796e-69	3.653029074878522e-8	4.986500251929155e-16	1.2746405274954137e-7	-2.060470886389402e-20	3.288948012475155e-23	7.507601055911311e-11	1.4143641823788375e-10	2.602928992813415e-9
70000000	0.0049998983279619155	4.327182580352002e-50	3.644607241575796e-69	3.653029074878522e-8	4.986500251929155e-16	1.2746405274954135e-7	-2.0604708858052377e-20	3.288948012475155e-23	7.507601055911311e-11	1.4143641823788375e-10	2.602928992813415e-9
70100000	0.0049998983279619155	4.327182580352002e-50	3.644607241575796e-69	3.653029074878522e-8	4.986500251929155e-16	1.2746405274954135e-7	-2.0604708852210734e-20	3.288948012475155e-23	7.507601055911311e-11	1.4143641823788375e-10	2.602928992813415e-9
70200000	0.0049998983279619155	4.327182580352002e-50	3.644607241575796e-69	3.653029074878522e-8	4.986500251929155e-16	1.2746405274954135e-7	-2.060470884636909e-20	3.288948012475155e-23	7.507601055911311e-11	1.4143641823788375e-10	2.602928992813415e-9
70300000	0.0049998983279619155	4.327182580352002e-50	3.644607241575796e-69	3.653029074878522e-8	4.986500251929155e-16	1.2746405274954135e-7	-2.0604708840527447e-20	3.288948012475155e-23	7.507601055911311e-11	1.4143641823788375e-10	2.602928992813415e-9
70400000	0.0049998983279619155	4.327182580352002e-50	3.644607241575796e-69	3.653029074878522e-8	4.986500251929155e-16	1.2746405274954135e-7	-2.0604708834685803e-20	3.288948012475155e-23	7.507601055911311e-11	1.4143641823788375e-10	2.602928992813415e-9
70500000	0.0049998983279619155	4.327182580352002e-50	3.644607241575796e-69	3.653029074878522e-8	4.986500251929155e-16	1.2746405274954135e-7	-2.060470882884416e-20	3.288948012475155e-23	7.507601055911311e-11	1.4143641823788375e-10	2.602928992813415e-9
70600000	0.0049998983279619155	4.327182580352002e-50	3.644607241575796e-69	3.653029074878522e-8	4.986500251929155e-16	1.2746405274954135e-7	-2.0604708823002517e-20	3.288948012475155e-23	7.507601055911311e-11	1.4143641823788375e-10	2.602928992813415e-9
70700000	0.0049998983279619155	4.327182580352002e-50	3.644607241575796e-69	3.653029074878522e-8	4.986500251929155e-16	1.2746405274954135e-7	-2.060470881716087e-20	3.288948012475155e-23	7.507601055911311e-11	1.4143641823788375e-10	2.602928992813415e-9
70800000	0.0049998983279619155	4.327182580352002e-50	3.644607241575796e-69	3.653029074878522e-8	4.986500251929155e-16	1.2746405274954135e-7	-2.0604708811319227e-20	3.288948012475155e-23	7.507601055911311e-11	1.4143641823788375e-10	2.602928992813415e-9
70900000	0.0049998983279619155	4.327182580352002e-50	3.644607241575796e-69	3.653029074878522e-8	4.986500251929155e-16	1.2746405274954135e-7	-2.0604708805477583e-20	3.288948012475155e-23	7.507601055911311e-11	1.4143641823788375e-10	2.602928992813415e-9
71000000	0.0049998983279619155	4.327182580352002e-50	3.644607241575796e-69	3.653029074878522e-8	4.986500251929155e-16	1.2746405274954135e-7	-2.060470879963594e-20	3.288948012475155e-23	7.507601055911311e-11	1.4143641823788375e-10	2.602928992813415e-9
71100000	0.0049998983279619155	4.327182580352002e-50	3.644607241575796e-69	3.653029074878522e-8	4.986500251929155e-16	1.2746405274954135e-7	-2.0604708793794296e-20	3.288948012475155e-23	7.507601055911311e-11	1.4143641823788375e-10	2.602928992813415e-9
71200000	0.0049998983279619155	4.327182580352002e-50	3.644607241575796e-69	3.653029074878522e-8	4.986500251929155e-16	1.2746405274954135e-7	-2.0604708787952653e-20	3.288948012475155e-23	7.507601055911311e-11	1.4143641823788375e-10	2.602928992813415e-9
71300000	0.0049998983279619155	4.327182580352002e-50	3.644607241575796e-69	3.653029074878522e-8	4.986500251929155e-16	1.2746405274954135e-7	-2.060470878211101e-20	3.288948012475155e-23	7.507601055911311e-11	1.4143641823788375e-10	2.602928992813415e-9
71400000	0.0049998983279619155	4.327182580352002e-50	3.644607241575796e-69	3.653029074878522e-8	4.986500251929155e-16	1.2746405274954135e-7	-2.0604708776269366e-20	3.288948012475155e-23	7.507601055911311e-11	1.4143641823788375e-10	2.602928992813415e-9
71500000	0.0049998983279619155	4.327182580352002e-50	3.644607241575796e-69	3.653029074878522e-8	4.986500251929155e-16	1.2746405274954135e-7	-2.060470877042772e-20	3.288948012475155e-23	7.507601055911311e-11	1.4143641823788375e-10	2.602928992813415e-9
71600000	0.0049998983279619155	4.327182580352002e-50	3.644607241575796e-69	3.653029074878522e-8	4.986500251929155e-16	1.2746405274954135e-7	-2.0604708764586076e-20	3.288948012475155e-23	7.507601055911311e-11	1.4143641823788375e-10	2.602928992813415e-9
71700000	0.0049998983279619155	4.327182580352002e-50	3.644607241575796e-69	3.653029074878522e-8	4.986500251929155e-16	1.2746405274954135e-7	-2.0604708758744433e-20	3.288948012475155e-23	7.507601055911311e-11	1.4143641823788375e-10	2.602928992813415e-9
71800000	0.0049998983279619155	4.327182580352002e-50	3.644607241575796e-69	3.653029074878522e-8	4.986500251929155e-16	1.2746405274954135e-7	-2.060470875290279e-20	3.288948012475155e-23	7.507601055911311e-11	1.4143641823788375e-10	2.602928992813415e-9
71900000	0.0049998983279619155	4.327182580352002e-50	3.644607241575796e-69	3.653029074878522e-8	4.986500251929155e-16	1.2746405274954135e-7	-2.0604708747061146e-20	3.288948012475155e-23	7.507601055911311e-11	1.4143641823788375e-10	2.602928992813415e-9
72000000	0.0049998983279619155	4.327182580352002e-50	3.644607241575796e-69	3.653029074878522e-8	4.986500251929155e-16	1.2746405274954135e-7	-2.0604708741219502e-20	3.288948012475155e-23	7.507601055911311e-11	1.4143641823788375e-10	2.602928992813415e-9
72100000	0.0049998983279619155	4.327182580352002e-50	3.644607241575796e-69	3.653029074878522e-8	4.986500251929155e-16	1.2746405274954135e-7	-2.060470873537786e-20	3.288948012475155e-23	7.507601055911311e-11	1.4143641823788375e-10	2.602928992813415e-9
72200000	0.0049998983279619155	4.327182580352002e-50	3.644607241575796e-69	3.653029074878522e-8	4.986500251929155e-16	1.2746405274954135e-7	-2.0604708729536216e-20	3.288948012475155e-23	7.507601055911311e-11	1.4143641823788375e-10	2.602928992813415e-9
72300000	0.0049998983279619155	4.327182580352001e-50	3.644607241575796e-69	3.653029074878522e-8	4.986500251929155e-16	1.2746405274954135e-7	-2.060470872369457e-20	3.288948012475155e-23	7.507601055911311e-11	1.4143641823788375e-10	2.602928992813415e-9
72400000	0.0049998983279619155	4.327182580352001e-50	3.644607241575796e-69	3.653029074878522e-8	4.986500251929155e-16	1.2746405274954135e-7	-2.0604708717852926e-20	3.288948012475155e-23	7.507601055911311e-11	1.4143641823788375e-10	2.602928992813415e-9
72500000	0.0049998983279619155	4.327182580352001e-50	3.644607241575796e-69	3.653029074878522e-8	4.986500251929155e-16	1.2746405274954135e-7	-2.0604708712011282e-20	3.288948012475155e-23	7.507601055911311e-11	1.4143641823788375e-10	2.602928992813415e-9
72600000	0.0049998983279619155	4.327182580352001e-50	3.644607241575796e-69	3.653029074878522e-8	4.986500251929155e-16	1.2746405274954135e-7	-2.060470870616964e-20	3.288948012475155e-23	7.507601055911311e-11	1.4143641823788375e-10	2.602928992813415e-9
72700000	0.0049998983279619155	4.327182580352001e-50	3.644607241575796e-69	3.653029074878522e-8	4.986500251929155e-16	1.2746405274954135e-7	-2.0604708700327995e-20	3.288948012475155e-23	7.507601055911311e-11	1.4143641823788375e-10	2.602928992813415e-9
72800000	0.0049998983279619155	4.327182580352001e-50	3.644607241575796e-69	3.653029074878522e-8	4.986500251929155e-16	1.2746405274954135e-7	-2.0604708694486352e-20	3.288948012475155e-23	7.507601055911311e-11	1.4143641823788375e-10	2.602928992813415e-9
72900000	0.0049998983279619155	4.327182580352001e-50	3.644607241575796e-69	3.653029074878522e-8	4.986500251929155e-16	1.2746405274954135e-7	-2.0604708688644708e-20	3.288948012475155e-23	7.507601055911311e-11	1.4143641823788375e-10	2.602928992813415e-9
73000000	0.0049998983279619155	4.327182580352001e-50	3.644607241575796e-69	3.653029074878522e-8	4.986500251929155e-16	1.2746405274954135e-7	-2.0604708682803062e-20	3.288948012475155e-23	7.507601055911311e-11	1.4143641823788375e-10	2.602928992813415e-9
73100000	0.0049998983279619155	4.327182580352001e-50	3.644607241575796e-69	3.653029074878522e-8	4.986500251929155e-16	1.2746405274954135e-7	-2.060470867696142e-20	3.288948012475155e-23	7.507601055911311e-11	1.4143641823788375e-10	2.602928992813415e-9
73200000	0.0049998983279619155	4.327182580352001e-50	3.644607241575796e-69	3.653029074878522e-8	4.986500251929155e-16	1.2746405274954135e-7	-2.0604708671119775e-20	3.288948012475155e-23	7.507601055911311e-11	1.4143641823788375e-10	2.602928992813415e-9
73300000	0.0049998983279619155	4.327182580352001e-50	3.644607241575796e-69	3.653029074878522e-8	4.986500251929155e-16	1.2746405274954135e-7	-2.0604708665278132e-20	3.288948012475155e-23	7.507601055911311e-11	1.4143641823788375e-10	2.602928992813415e-9
73400000	0.0049998983279619155	4.327182580352001e-50	3.644607241575796e-69	3.653029074878522e-8	4.986500251929155e-16	1.2746405274954135e-7	-2.0604708659436488e-20	3.288948012475155e-23	7.507601055911311e-11	1.4143641823788375e-10	2.602928992813415e-9
73500000	0.0049998983279619155	4.327182580352001e-50	3.644607241575796e-69	3.653029074878522e-8	4.986500251929155e-16	1.2746405274954135e-7	-2.0604708653594845e-20	3.288948012475155e-23	7.507601055911311e-11	1.4143641823788375e-10	2.602928992813415e-9
73600000	0.0049998983279619155	4.327182580352001e-50	3.644607241575796e-69	3.653029074878522e-8	4.986500251929155e-16	1.2746405274954135e-7	-2.06047086477532e-20	3.288948012475155e-23	7.507601055911311e-11	1.4143641823788375e-10	2.602928992813415e-9
73700000	0.0049998983279619155	4.327182580352001e-50	3.644607241575796e-69	3.653029074878522e-8	4.986500251929155e-16	1.2746405274954135e-7	-2.0604708641911558e-20	3.288948012475155e-23	7.507601055911311e-11	1.4143641823788375e-10	2.602928992813415e-9
73800000	0.0049998983279619155	4.327182580352001e-50	3.644607241575796e-69	3.653029074878522e-8	4.986500251929155e-16	1.2746405274954135e-7	-2.060470863606991e-20	3.288948012475155e-23	7.507601055911311e-11	1.4143641823788375e-10	2.602928992813415e-9
73900000	0.0049998983279619155	4.327182580352001e-50	3.644607241575796e-69	3.653029074878522e-8	4.986500251929155e-16	1.2746405274954135e-7	-2.0604708630228268e-20	3.288948012475155e-23	7.507601055911311e-11	1.4143641823788375e-10	2.602928992813415e-9
74000000	0.0049998983279619155	4.327182580352001e-50	3.644607241575796e-69	3.653029074878522e-8	4.986500251929155e-16	1.2746405274954135e-7	-2.0604708624386625e-20	3.288948012475155e-23	7.507601055911311e-11	1.4143641823788375e-10	2.602928992813415e-9
74100000	0.0049998983279619155	4.327182580352001e-50	3.644607241575796e-69	3.653029074878522e-8	4.986500251929155e-16	1.2746405274954135e-7	-2.060470861854498e-20	3.288948012475155e-23	7.507601055911311e-11	1.4143641823788375e-10	2.602928992813415e-9
74200000	0.0049998983279619155	4.327182580352001e-50	3.644607241575796e-69	3.653029074878522e-8	4.986500251929155e-16	1.2746405274954135e-7	-2.0604708612703338e-20	3.288948012475155e-23	7.507601055911311e-11	1.4143641823788375e-10	2.602928992813415e-9
74300000	0.0049998983279619155	4.327182580352001e-50	3.644607241575796e-69	3.653029074878522e-8	4.986500251929155e-16	1.2746405274954135e-7	-2.0604708606861694e-20	3.288948012475155e-23	7.507601055911311e-11	1.4143641823788375e-10	2.602928992813415e-9
74400000	0.0049998983279619155	4.327182580352001e-50	3.644607241575796e-69	3.653029074878522e-8	4.986500251929155e-16	1.2746405274954135e-7	-2.060470860102005e-20	3.288948012475155e-23	7.507601055911311e-11	1.4143641823788375e-10	2.602928992813415e-9
74500000	0.0049998983279619155	4.327182580352001e-50	3.644607241575796e-69	3.653029074878522e-8	4.986500251929155e-16	1.2746405274954135e-7	-2.0604708595178404e-20	3.288948012475155e-23	7.507601055911311e-11	1.4143641823788375e-10	2.602928992813415e-9
74600000	0.0049998983279619155	4.327182580352001e-50	3.644607241575796e-69	3.653029074878522e-8	4.986500251929155e-16	1.2746405274954135e-7	-2.060470858933676e-20	3.288948012475155e-23	7.507601055911311e-11	1.4143641823788375e-10	2.602928992813415e-9
74700000	0.0049998983279619155	4.327182580352001e-50	3.644607241575796e-69	3.653029074878522e-8	4.986500251929155e-16	1.2746405274954135e-7	-2.0604708583495118e-20	3.288948012475155e-23	7.507601055911311e-11	1.4143641823788375e-10	2.602928992813415e-9
74800000	0.0049998983279619155	4.327182580352001e-50	3.644607241575796e-69	3.653029074878522e-8	4.986500251929155e-16	1.2746405274954135e-7	-2.0604708577653474e-20	3.288948012475155e-23	7.507601055911311e-11	1.4143641823788375e-10	2.602928992813415e-9
74900000	0.0049998983279619155	4.327182580352001e-50	3.644607241575796e-69	3.653029074878522e-8	4.986500251929155e-16	1.2746405274954135e-7	-2.060470857181183e-20	3.288948012475155e-23	7.507601055911311e-11	1.4143641823788375e-10	2.602928992813415e-9
75000000	0.0049998983279619155	4.327182580352001e-50	3.644607241575796e-69	3.653029074878522e-8	4.986500251929155e-16	1.2746405274954135e-7	-2.0604708565970187e-20	3.288948012475155e-23	7.507601055911311e-11	1.4143641823788375e-10	2.602928992813415e-9
75100000	0.0049998983279619155	4.327182580352001e-50	3.644607241575796e-69	3.653029074878522e-8	4.986500251929155e-16	1.2746405274954135e-7	-2.0604708560128544e-20	3.288948012475155e-23	7.507601055911311e-11	1.4143641823788375e-10	2.602928992813415e-9
75200000	0.0049998983279619155	4.327182580352001e-50	3.644607241575796e-69	3.653029074878522e-8	4.986500251929155e-16	1.2746405274954135e-7	-2.06047085542869e-20	3.288948012475155e-23	7.507601055911311e-11	1.4143641823788375e-10	2.602928992813415e-9
75300000	0.0049998983279619155	4.327182580352001e-50	3.644607241575796e-69	3.653029074878522e-8	4.986500251929155e-16	1.2746405274954135e-7	-2.0604708548445254e-20	3.288948012475155e-23	7.507601055911311e-11	1.4143641823788375e-10	2.602928992813415e-9
75400000	0.0049998983279619155	4.327182580352001e-50	3.644607241575796e-69	3.653029074878522e-8	4.986500251929155e-16	1.2746405274954135e-7	-2.060470854260361e-20	3.288948012475155e-23	7.507601055911311e-11	1.4143641823788375e-10	2.602928992813415e-9
75500000	0.0049998983279619155	4.327182580352001e-50	3.644607241575796e-69	3.653029074878522e-8	4.986500251929155e-16	1.2746405274954135e-7	-2.0604708536761967e-20	3.288948012475155e-23	7.507601055911311e-11	1.4143641823788375e-10	2.602928992813415e-9
75600000	0.0049998983279619155	4.327182580352001e-50	3.644607241575796e-69	3.653029074878522e-8	4.986500251929155e-16	1.2746405274954135e-7	-2.0604708530920324e-20	3.288948012475155e-23	7.507601055911311e-11	1.4143641823788375e-10	2.602928992813415e-9
75700000	0.0049998983279619155	4.327182580352001e-50	3.644607241575796e-69	3.653029074878522e-8	4.986500251929155e-16	1.2746405274954135e-7	-2.060470852507868e-20	3.288948012475155e-23	7.507601055911311e-11	1.4143641823788375e-10	2.602928992813415e-9
75800000	0.0049998983279619155	4.327182580352001e-50	3.644607241575796e-69	3.653029074878522e-8	4.986500251929155e-16	1.2746405274954135e-7	-2.0604708519237037e-20	3.288948012475155e-23	7.507601055911311e-11	1.4143641823788375e-10	2.602928992813415e-9
75900000	0.0049998983279619155	4.327182580352001e-50	3.644607241575796e-69	3.653029074878522e-8	4.986500251929155e-16	1.2746405274954135e-7	-2.0604708513395393e-20	3.288948012475155e-23	7.507601055911311e-11	1.4143641823788375e-10	2.602928992813415e-9
76000000	0.0049998983279619155	4.327182580352001e-50	3.644607241575796e-69	3.653029074878522e-8	4.986500251929155e-16	1.2746405274954135e-7	-2.060470850755375e-20	3.288948012475155e-23	7.507601055911311e-11	1.4143641823788375e-10	2.602928992813415e-9
76100000	0.0049998983279619155	4.327182580352001e-50	3.644607241575796e-69	3.653029074878522e-8	4.986500251929155e-16	1.2746405274954135e-7	-2.0604708501712103e-20	3.288948012475155e-23	7.507601055911311e-11	1.4143641823788375e-10	2.602928992813415e-9
76200000	0.0049998983279619155	4.327182580352001e-50	3.644607241575796e-69	3.653029074878522e-8	4.986500251929155e-16	1.2746405274954135e-7	-2.060470849587046e-20	3.288948012475155e-23	7.507601055911311e-11	1.4143641823788375e-10	2.602928992813415e-9
76300000	0.0049998983279619155	4.327182580352001e-50	3.644607241575796e-69	3.653029074878522e-8	4.986500251929155e-16	1.2746405274954135e-7	-2.0604708490028817e-20	3.288948012475155e-23	7.507601055911311e-11	1.4143641823788375e-10	2.602928992813415e-9
76400000	0.0049998983279619155	4.327182580352001e-50	3.644607241575796e-69	3.653029074878522e-8	4.986500251929155e-16	1.2746405274954135e-7	-2.0604708484187173e-20	3.288948012475155e-23	7.507601055911311e-11	1.4143641823788375e-10	2.602928992813415e-9
76500000	0.0049998983279619155	4.327182580352001e-50	3.644607241575796e-69	3.653029074878522e-8	4.986500251929155e-16	1.2746405274954135e-7	-2.060470847834553e-20	3.288948012475155e-23	7.507601055911311e-11	1.4143641823788375e-10	2.602928992813415e-9
76600000	0.0049998983279619155	4.327182580352001e-50	3.644607241575796e-69	3.653029074878522e-8	4.986500251929155e-16	1.2746405274954135e-7	-2.0604708472503886e-20	3.288948012475155e-23	7.507601055911311e-11	1.4143641823788375e-10	2.602928992813415e-9
76700000	0.0049998983279619155	4.327182580352001e-50	3.644607241575796e-69	3.653029074878522e-8	4.986500251929155e-16	1.2746405274954135e-7	-2.0604708466662243e-20	3.288948012475155e-23	7.507601055911311e-11	1.4143641823788375e-10	2.602928992813415e-9
76800000	0.0049998983279619155	4.327182580352001e-50	3.644607241575796e-69	3.653029074878522e-8	4.986500251929155e-16	1.2746405274954135e-7	-2.0604708460820596e-20	3.288948012475155e-23	7.507601055911311e-11	1.4143641823788375e-10	2.602928992813415e-9
76900000	0.0049998983279619155	4.327182580352001e-50	3.644607241575796e-69	3.653029074878522e-8	4.986500251929155e-16	1.2746405274954135e-7	-2.0604708454978953e-20	3.288948012475155e-23	7.507601055911311e-11	1.4143641823788375e-10	2.602928992813415e-9
77000000	0.0049998983279619155	4.327182580352001e-50	3.644607241575796e-69	3.653029074878522e-8	4.986500251929155e-16	1.2746405274954135e-7	-2.060470844913731e-20	3.288948012475155e-23	7.507601055911311e-11	1.4143641823788375e-10	2.602928992813415e-9
77100000	0.0049998983279619155	4.327182580352001e-50	3.644607241575796e-69	3.653029074878522e-8	4.986500251929155e-16	1.2746405274954135e-7	-2.0604708443295666e-20	3.288948012475155e-23	7.507601055911311e-11	1.4143641823788375e-10	2.602928992813415e-9
77200000	0.0049998983279619155	4.327182580352001e-50	3.644607241575796e-69	3.653029074878522e-8	4.986500251929155e-16	1.2746405274954135e-7	-2.0604708437454023e-20	3.288948012475155e-23	7.507601055911311e-11	1.4143641823788375e-10	2.602928992813415e-9
77300000	0.0049998983279619155	4.327182580352001e-50	3.644607241575796e-69	3.653029074878522e-8	4.986500251929155e-16	1.2746405274954135e-7	-2.060470843161238e-20	3.288948012475155e-23	7.507601055911311e-11	1.4143641823788375e-10	2.602928992813415e-9
77400000	0.0049998983279619155	4.327182580352001e-50	3.644607241575796e-69	3.653029074878522e-8	4.986500251929155e-16	1.2746405274954135e-7	-2.0604708425770736e-20	3.288948012475155e-23	7.507601055911311e-11	1.4143641823788375e-10	2.602928992813415e-9
77500000	0.0049998983279619155	4.327182580352001e-50	3.644607241575796e-69	3.653029074878522e-8	4.986500251929155e-16	1.2746405274954135e-7	-2.0604708419929092e-20	3.288948012475155e-23	7.507601055911311e-11	1.4143641823788375e-10	2.602928992813415e-9
77600000	0.0049998983279619155	4.327182580352001e-50	3.644607241575796e-69	3.653029074878522e-8	4.986500251929155e-16	1.2746405274954135e-7	-2.0604708414087446e-20	3.288948012475155e-23	7.507601055911311e-11	1.4143641823788375e-10	2.602928992813415e-9
77700000	0.0049998983279619155	4.327182580352001e-50	3.644607241575796e-69	3.653029074878522e-8	4.986500251929155e-16	1.2746405274954135e-7	-2.0604708408245802e-20	3.288948012475155e-23	7.507601055911311e-11	1.4143641823788375e-10	2.602928992813415e-9
77800000	0.0049998983279619155	4.327182580352001e-50	3.644607241575796e-69	3.653029074878522e-8	4.986500251929155e-16	1.2746405274954135e-7	-2.060470840240416e-20	3.288948012475155e-23	7.507601055911311e-11	1.4143641823788375e-10	2.602928992813415e-9
77900000	0.0049998983279619155	4.327182580352001e-50	3.644607241575796e-69	3.653029074878522e-8	4.986500251929155e-16	1.2746405274954135e-7	-2.0604708396562515e-20	3.288948012475155e-23	7.507601055911311e-11	1.4143641823788375e-10	2.602928992813415e-9
78000000	0.0049998983279619155	4.327182580352001e-50	3.644607241575796e-69	3.653029074878522e-8	4.986500251929155e-16	1.2746405274954135e-7	-2.0604708390720872e-20	3.288948012475155e-23	7.507601055911311e-11	1.4143641823788375e-10	2.602928992813415e-9
78100000	0.0049998983279619155	4.327182580352001e-50	3.644607241575796e-69	3.653029074878522e-8	4.986500251929155e-16	1.2746405274954135e-7	-2.060470838487923e-20	3.288948012475155e-23	7.507601055911311e-11	1.4143641823788375e-10	2.602928992813415e-9
78200000	0.0049998983279619155	4.327182580352001e-50	3.6446072415757956e-69	3.653029074878522e-8	4.986500251929155e-16	1.2746405274954135e-7	-2.0604708379037585e-20	3.288948012475155e-23	7.507601055911311e-11	1.4143641823788375e-10	2.602928992813415e-9
78300000	0.0049998983279619155	4.327182580352001e-50	3.6446072415757956e-69	3.653029074878522e-8	4.986500251929155e-16	1.2746405274954135e-7	-2.0604708373195942e-20	3.288948012475155e-23	7.507601055911311e-11	1.4143641823788375e-10	2.602928992813415e-9
78400000	0.0049998983279619155	4.327182580352001e-50	3.6446072415757956e-69	3.653029074878522e-8	4.986500251929155e-16	1.2746405274954135e-7	-2.0604708367354295e-20	3.288948012475155e-23	7.507601055911311e-11	1.4143641823788375e-10	2.602928992813415e-9
78500000	0.0049998983279619155	4.327182580352001e-50	3.6446072415757956e-69	3.653029074878522e-8	4.986500251929155e-16	1.2746405274954135e-7	-2.0604708361512652e-20	3.288948012475155e-23	7.507601055911311e-11	1.4143641823788375e-10	2.602928992813415e-9
78600000	0.0049998983279619155	4.327182580352001e-50	3.6446072415757956e-69	3.653029074878522e-8	4.986500251929155e-16	1.2746405274954135e-7	-2.0604708355671008e-20	3.288948012475155e-23	7.507601055911311e-11	1.4143641823788375e-10	2.602928992813415e-9
78700000	0.0049998983279619155	4.327182580352001e-50	3.6446072415757956e-69	3.653029074878522e-8	4.986500251929155e-16	1.2746405274954135e-7	-2.0604708349829365e-20	3.288948012475155e-23	7.507601055911311e-11	1.4143641823788375e-10	2.602928992813415e-9
78800000	0.0049998983279619155	4.327182580352001e-50	3.6446072415757956e-69	3.653029074878522e-8	4.986500251929155e-16	1.2746405274954135e-7	-2.0604708343987722e-20	3.288948012475155e-23	7.507601055911311e-11	1.4143641823788375e-10	2.602928992813415e-9
78900000	0.0049998983279619155	4.327182580352001e-50	3.6446072415757956e-69	3.653029074878522e-8	4.986500251929155e-16	1.2746405274954135e-7	-2.0604708338146078e-20	3.288948012475155e-23	7.507601055911311e-11	1.4143641823788375e-10	2.602928992813415e-9
79000000	0.0049998983279619155	4.327182580352001e-50	3.6446072415757956e-69	3.653029074878522e-8	4.986500251929155e-16	1.2746405274954135e-7	-2.0604708332304435e-20	3.288948012475155e-23	7.507601055911311e-11	1.4143641823788375e-10	2.602928992813415e-9
79100000	0.0049998983279619155	4.327182580352001e-50	3.6446072415757956e-69	3.653029074878522e-8	4.986500251929155e-16	1.2746405274954135e-7	-2.060470832646279e-20	3.288948012475155e-23	7.507601055911311e-11	1.4143641823788375e-10	2.602928992813415e-9
79200000	0.0049998983279619155	4.327182580352001e-50	3.6446072415757956e-69	3.653029074878522e-8	4.986500251929155e-16	1.2746405274954135e-7	-2.0604708320621145e-20	3.288948012475155e-23	7.507601055911311e-11	1.4143641823788375e-10	2.602928992813415e-9
79300000	0.0049998983279619155	4.327182580352001e-50	3.6446072415757956e-69	3.653029074878523e-8	4.986500251929155e-16	1.2746405274954135e-7	-2.06047083147795e-20	3.288948012475155e-23	7.507601055911311e-11	1.4143641823788375e-10	2.602928992813415e-9
79400000	0.0049998983279619155	4.327182580352001e-50	3.6446072415757956e-69	3.653029074878523e-8	4.986500251929155e-16	1.2746405274954135e-7	-2.0604708308937858e-20	3.288948012475155e-23	7.507601055911311e-11	1.4143641823788375e-10	2.602928992813415e-9
79500000	0.0049998983279619155	4.327182580352001e-50	3.6446072415757956e-69	3.653029074878523e-8	4.986500251929155e-16	1.2746405274954135e-7	-2.0604708303096214e-20	3.288948012475155e-23	7.507601055911311e-11	1.4143641823788375e-10	2.602928992813415e-9
79600000	0.0049998983279619155	4.327182580352001e-50	3.6446072415757956e-69	3.653029074878523e-8	4.986500251929155e-16	1.2746405274954135e-7	-2.060470829725457e-20	3.288948012475155e-23	7.507601055911311e-11	1.4143641823788375e-10	2.602928992813415e-9
79700000	0.0049998983279619155	4.327182580352001e-50	3.6446072415757956e-69	3.653029074878523e-8	4.986500251929155e-16	1.2746405274954135e-7	-2.0604708291412928e-20	3.288948012475155e-23	7.507601055911311e-11	1.4143641823788375e-10	2.602928992813415e-9
79800000	0.0049998983279619155	4.327182580352001e-50	3.6446072415757956e-69	3.653029074878523e-8	4.986500251929155e-16	1.2746405274954135e-7	-2.0604708285571284e-20	3.288948012475155e-23	7.507601055911311e-11	1.4143641823788375e-10	2.602928992813415e-9
79900000	0.0049998983279619155	4.327182580352001e-50	3.6446072415757956e-69	3.653029074878523e-8	4.986500251929155e-16	1.2746405274954135e-7	-2.0604708279729638e-20	3.288948012475155e-23	7.507601055911311e-11	1.4143641823788375e-10	2.602928992813415e-9
80000000	0.0049998983279619155	4.327182580352001e-50	3.6446072415757956e-69	3.653029074878523e-8	4.986500251929155e-16	1.2746405274954137e-7	-2.0604708273887994e-20	3.2889480124751556e-23	7.507601055911311e-11	1.4143641823788375e-10	2.602928992813415e-9
80100000	0.0049998983279619155	4.327182580352001e-50	3.6446072415757956e-69	3.653029074878523e-8	4.986500251929155e-16	1.2746405274954137e-7	-2.060470826804635e-20	3.2889480124751556e-23	7.507601055911311e-11	1.4143641823788375e-10	2.602928992813415e-9
80200000	0.0049998983279619155	4.327182580352001e-50	3.6446072415757956e-69	3.653029074878523e-8	4.986500251929155e-16	1.2746405274954137e-7	-2.0604708262204707e-20	3.2889480124751556e-23	7.507601055911311e-11	1.4143641823788375e-10	2.6029289928134155e-9
80300000	0.0049998983279619155	4.327182580352001e-50	3.6446072415757956e-69	3.653029074878523e-8	4.986500251929155e-16	1.2746405274954137e-7	-2.0604708256363064e-20	3.2889480124751556e-23	7.507601055911311e-11	1.4143641823788375e-10	2.6029289928134155e-9
80400000	0.0049998983279619155	4.327182580352001e-50	3.6446072415757956e-69	3.653029074878523e-8	4.986500251929155e-16	1.2746405274954137e-7	-2.060470825052142e-20	3.2889480124751556e-23	7.507601055911311e-11	1.4143641823788375e-10	2.6029289928134155e-9
80500000	0.0049998983279619155	4.327182580352001e-50	3.6446072415757956e-69	3.653029074878523e-8	4.986500251929155e-16	1.2746405274954137e-7	-2.0604708244679777e-20	3.2889480124751556e-23	7.507601055911311e-11	1.4143641823788375e-10	2.6029289928134155e-9
80600000	0.0049998983279619155	4.327182580352001e-50	3.6446072415757956e-69	3.653029074878523e-8	4.986500251929155e-16	1.2746405274954137e-7	-2.0604708238838134e-20	3.2889480124751556e-23	7.507601055911311e-11	1.4143641823788375e-10	2.6029289928134155e-9
80700000	0.0049998983279619155	4.327182580352001e-50	3.6446072415757956e-69	3.653029074878523e-8	4.986500251929155e-16	1.2746405274954137e-7	-2.0604708232996487e-20	3.2889480124751556e-23	7.507601055911311e-11	1.4143641823788375e-10	2.6029289928134155e-9
80800000	0.0049998983279619155	4.327182580352001e-50	3.6446072415757956e-69	3.653029074878523e-8	4.986500251929155e-16	1.2746405274954137e-7	-2.0604708227154844e-20	3.2889480124751556e-23	7.507601055911311e-11	1.4143641823788375e-10	2.6029289928134155e-9
80900000	0.0049998983279619155	4.327182580352001e-50	3.6446072415757956e-69	3.653029074878523e-8	4.986500251929155e-16	1.2746405274954137e-7	-2.06047082213132e-20	3.2889480124751556e-23	7.507601055911311e-11	1.4143641823788375e-10	2.6029289928134155e-9
81000000	0.0049998983279619155	4.327182580352001e-50	3.6446072415757956e-69	3.653029074878523e-8	4.986500251929155e-16	1.2746405274954137e-7	-2.0604708215471557e-20	3.2889480124751556e-23	7.507601055911311e-11	1.4143641823788375e-10	2.6029289928134155e-9
81100000	0.0049998983279619155	4.327182580352002e-50	3.6446072415757956e-69	3.653029074878523e-8	4.986500251929155e-16	1.2746405274954137e-7	-2.0604708209629913e-20	3.2889480124751556e-23	7.507601055911311e-11	1.4143641823788375e-10	2.6029289928134155e-9
81200000	0.0049998983279619155	4.327182580352002e-50	3.6446072415757956e-69	3.653029074878523e-8	4.986500251929155e-16	1.2746405274954137e-7	-2.060470820378827e-20	3.2889480124751556e-23	7.507601055911311e-11	1.4143641823788375e-10	2.6029289928134155e-9
81300000	0.0049998983279619155	4.327182580352002e-50	3.6446072415757956e-69	3.653029074878523e-8	4.986500251929155e-16	1.2746405274954137e-7	-2.0604708197946627e-20	3.2889480124751556e-23	7.507601055911311e-11	1.4143641823788375e-10	2.6029289928134155e-9
81400000	0.0049998983279619155	4.327182580352002e-50	3.6446072415757956e-69	3.653029074878523e-8	4.986500251929155e-16	1.2746405274954137e-7	-2.0604708192104983e-20	3.2889480124751556e-23	7.507601055911311e-11	1.4143641823788375e-10	2.6029289928134155e-9
81500000	0.0049998983279619155	4.327182580352002e-50	3.6446072415757956e-69	3.653029074878523e-8	4.986500251929155e-16	1.2746405274954137e-7	-2.0604708186263337e-20	3.2889480124751556e-23	7.507601055911311e-11	1.4143641823788375e-10	2.6029289928134155e-9
81600000	0.0049998983279619155	4.327182580352002e-50	3.6446072415757956e-69	3.653029074878523e-8	4.986500251929155e-16	1.2746405274954137e-7	-2.0604708180421693e-20	3.2889480124751556e-23	7.507601055911311e-11	1.4143641823788375e-10	2.6029289928134155e-9
81700000	0.0049998983279619155	4.327182580352002e-50	3.6446072415757956e-69	3.653029074878523e-8	4.986500251929155e-16	1.2746405274954137e-7	-2.060470817458005e-20	3.2889480124751556e-23	7.507601055911311e-11	1.4143641823788375e-10	2.6029289928134155e-9
81800000	0.0049998983279619155	4.327182580352002e-50	3.6446072415757956e-69	3.653029074878523e-8	4.986500251929155e-16	1.2746405274954137e-7	-2.0604708168738406e-20	3.2889480124751556e-23	7.507601055911311e-11	1.4143641823788375e-10	2.6029289928134155e-9
81900000	0.0049998983279619155	4.327182580352002e-50	3.6446072415757956e-69	3.653029074878523e-8	4.986500251929155e-16	1.2746405274954137e-7	-2.0604708162896763e-20	3.2889480124751556e-23	7.507601055911311e-11	1.4143641823788375e-10	2.6029289928134155e-9
82000000	0.0049998983279619155	4.327182580352002e-50	3.6446072415757956e-69	3.653029074878523e-8	4.986500251929155e-16	1.2746405274954137e-7	-2.060470815705512e-20	3.2889480124751556e-23	7.507601055911311e-11	1.4143641823788375e-10	2.6029289928134155e-9
82100000	0.0049998983279619155	4.327182580352002e-50	3.6446072415757956e-69	3.653029074878523e-8	4.986500251929155e-16	1.2746405274954137e-7	-2.0604708151213476e-20	3.2889480124751556e-23	7.507601055911311e-11	1.4143641823788375e-10	2.6029289928134155e-9
82200000	0.0049998983279619155	4.327182580352002e-50	3.6446072415757956e-69	3.653029074878523e-8	4.986500251929155e-16	1.2746405274954137e-7	-2.0604708145371833e-20	3.2889480124751556e-23	7.507601055911311e-11	1.4143641823788375e-10	2.6029289928134155e-9
82300000	0.0049998983279619155	4.327182580352002e-50	3.6446072415757956e-69	3.653029074878523e-8	4.986500251929155e-16	1.2746405274954137e-7	-2.0604708139530186e-20	3.2889480124751556e-23	7.507601055911311e-11	1.4143641823788375e-10	2.6029289928134155e-9
82400000	0.0049998983279619155	4.327182580352002e-50	3.6446072415757956e-69	3.653029074878523e-8	4.986500251929155e-16	1.2746405274954137e-7	-2.0604708133688543e-20	3.2889480124751556e-23	7.507601055911311e-11	1.4143641823788375e-10	2.6029289928134155e-9
82500000	0.0049998983279619155	4.327182580352002e-50	3.6446072415757956e-69	3.653029074878523e-8	4.986500251929155e-16	1.2746405274954137e-7	-2.06047081278469e-20	3.2889480124751556e-23	7.507601055911311e-11	1.4143641823788375e-10	2.6029289928134155e-9
82600000	0.0049998983279619155	4.327182580352002e-50	3.6446072415757956e-69	3.653029074878523e-8	4.986500251929155e-16	1.2746405274954137e-7	-2.0604708122005256e-20	3.2889480124751556e-23	7.507601055911311e-11	1.4143641823788375e-10	2.6029289928134155e-9
82700000	0.0049998983279619155	4.327182580352002e-50	3.6446072415757956e-69	3.653029074878523e-8	4.986500251929155e-16	1.2746405274954137e-7	-2.0604708116163612e-20	3.2889480124751556e-23	7.507601055911311e-11	1.4143641823788375e-10	2.6029289928134155e-9
82800000	0.0049998983279619155	4.327182580352002e-50	3.6446072415757956e-69	3.653029074878523e-8	4.986500251929155e-16	1.2746405274954137e-7	-2.060470811032197e-20	3.2889480124751556e-23	7.507601055911311e-11	1.4143641823788375e-10	2.6029289928134155e-9
82900000	0.0049998983279619155	4.327182580352002e-50	3.6446072415757956e-69	3.653029074878523e-8	4.986500251929155e-16	1.2746405274954137e-7	-2.0604708104480325e-20	3.2889480124751556e-23	7.507601055911311e-11	1.4143641823788375e-10	2.6029289928134155e-9
83000000	0.0049998983279619155	4.327182580352002e-50	3.6446072415757956e-69	3.653029074878523e-8	4.986500251929155e-16	1.2746405274954137e-7	-2.060470809863868e-20	3.2889480124751556e-23	7.507601055911311e-11	1.4143641823788375e-10	2.6029289928134155e-9
83100000	0.0049998983279619155	4.327182580352002e-50	3.6446072415757956e-69	3.653029074878523e-8	4.986500251929155e-16	1.2746405274954137e-7	-2.0604708092797036e-20	3.2889480124751556e-23	7.507601055911311e-11	1.4143641823788375e-10	2.6029289928134155e-9
83200000	0.0049998983279619155	4.327182580352002e-50	3.6446072415757956e-69	3.653029074878523e-8	4.986500251929155e-16	1.2746405274954137e-7	-2.0604708086955392e-20	3.2889480124751556e-23	7.507601055911311e-11	1.4143641823788375e-10	2.6029289928134155e-9
83300000	0.0049998983279619155	4.327182580352002e-50	3.6446072415757956e-69	3.653029074878523e-8	4.986500251929155e-16	1.2746405274954137e-7	-2.060470808111375e-20	3.2889480124751556e-23	7.507601055911311e-11	1.4143641823788375e-10	2.6029289928134155e-9
83400000	0.0049998983279619155	4.327182580352002e-50	3.6446072415757956e-69	3.653029074878523e-8	4.986500251929155e-16	1.2746405274954137e-7	-2.0604708075272105e-20	3.2889480124751556e-23	7.507601055911311e-11	1.4143641823788375e-10	2.6029289928134155e-9
83500000	0.0049998983279619155	4.327182580352002e-50	3.6446072415757956e-69	3.653029074878523e-8	4.986500251929155e-16	1.2746405274954137e-7	-2.0604708069430462e-20	3.2889480124751556e-23	7.507601055911311e-11	1.4143641823788375e-10	2.6029289928134155e-9
83600000	0.0049998983279619155	4.327182580352002e-50	3.6446072415757956e-69	3.653029074878523e-8	4.986500251929155e-16	1.2746405274954137e-7	-2.0604708063588818e-20	3.2889480124751556e-23	7.507601055911311e-11	1.4143641823788375e-10	2.6029289928134155e-9
83700000	0.0049998983279619155	4.327182580352002e-50	3.6446072415757956e-69	3.653029074878523e-8	4.986500251929155e-16	1.2746405274954137e-7	-2.0604708057747175e-20	3.2889480124751556e-23	7.507601055911311e-11	1.4143641823788375e-10	2.6029289928134155e-9
83800000	0.0049998983279619155	4.327182580352002e-50	3.6446072415757956e-69	3.653029074878523e-8	4.986500251929155e-16	1.2746405274954137e-7	-2.060470805190553e-20	3.2889480124751556e-23	7.507601055911311e-11	1.4143641823788375e-10	2.6029289928134155e-9
83900000	0.0049998983279619155	4.327182580352002e-50	3.6446072415757956e-69	3.653029074878523e-8	4.986500251929155e-16	1.2746405274954137e-7	-2.0604708046063885e-20	3.2889480124751556e-23	7.507601055911311e-11	1.4143641823788375e-10	2.6029289928134155e-9
84000000	0.0049998983279619155	4.327182580352002e-50	3.6446072415757956e-69	3.653029074878523e-8	4.986500251929155e-16	1.2746405274954137e-7	-2.0604708040222242e-20	3.2889480124751556e-23	7.507601055911311e-11	1.4143641823788375e-10	2.6029289928134155e-9
84100000	0.0049998983279619155	4.327182580352002e-50	3.6446072415757956e-69	3.653029074878523e-8	4.986500251929155e-16	1.2746405274954137e-7	-2.0604708034380598e-20	3.2889480124751556e-23	7.507601055911311e-11	1.4143641823788375e-10	2.6029289928134155e-9
84200000	0.0049998983279619155	4.327182580352002e-50	3.6446072415757956e-69	3.653029074878523e-8	4.986500251929155e-16	1.2746405274954137e-7	-2.0604708028538955e-20	3.2889480124751556e-23	7.507601055911311e-11	1.4143641823788375e-10	2.6029289928134155e-9
84300000	0.0049998983279619155	4.327182580352002e-50	3.6446072415757956e-69	3.653029074878523e-8	4.986500251929155e-16	1.2746405274954137e-7	-2.060470802269731e-20	3.2889480124751556e-23	7.507601055911311e-11	1.4143641823788375e-10	2.6029289928134155e-9
84400000	0.0049998983279619155	4.327182580352002e-50	3.6446072415757956e-69	3.653029074878523e-8	4.986500251929155e-16	1.2746405274954137e-7	-2.0604708016855668e-20	3.2889480124751556e-23	7.507601055911311e-11	1.4143641823788375e-10	2.6029289928134155e-9
84500000	0.0049998983279619155	4.327182580352002e-50	3.6446072415757956e-69	3.653029074878523e-8	4.986500251929155e-16	1.2746405274954137e-7	-2.060470801101402e-20	3.2889480124751556e-23	7.507601055911311e-11	1.4143641823788375e-10	2.6029289928134155e-9
84600000	0.0049998983279619155	4.327182580352002e-50	3.6446072415757956e-69	3.653029074878523e-8	4.986500251929155e-16	1.2746405274954137e-7	-2.0604708005172378e-20	3.2889480124751556e-23	7.507601055911311e-11	1.4143641823788375e-10	2.6029289928134155e-9
84700000	0.0049998983279619155	4.327182580352002e-50	3.6446072415757956e-69	3.653029074878523e-8	4.986500251929155e-16	1.2746405274954137e-7	-2.0604707999330735e-20	3.2889480124751556e-23	7.507601055911311e-11	1.4143641823788375e-10	2.6029289928134155e-9
84800000	0.0049998983279619155	4.327182580352002e-50	3.6446072415757956e-69	3.653029074878523e-8	4.986500251929155e-16	1.2746405274954137e-7	-2.060470799348909e-20	3.2889480124751556e-23	7.507601055911311e-11	1.4143641823788375e-10	2.6029289928134155e-9
84900000	0.0049998983279619155	4.327182580352002e-50	3.6446072415757956e-69	3.653029074878523e-8	4.986500251929155e-16	1.2746405274954137e-7	-2.0604707987647448e-20	3.2889480124751556e-23	7.507601055911311e-11	1.4143641823788375e-10	2.6029289928134155e-9
85000000	0.0049998983279619155	4.327182580352002e-50	3.6446072415757956e-69	3.653029074878523e-8	4.986500251929155e-16	1.2746405274954137e-7	-2.0604707981805804e-20	3.2889480124751556e-23	7.507601055911311e-11	1.4143641823788375e-10	2.6029289928134155e-9
85100000	0.0049998983279619155	4.327182580352002e-50	3.6446072415757956e-69	3.653029074878523e-8	4.986500251929155e-16	1.2746405274954137e-7	-2.060470797596416e-20	3.2889480124751556e-23	7.507601055911311e-11	1.4143641823788375e-10	2.6029289928134155e-9
85200000	0.0049998983279619155	4.327182580352002e-50	3.6446072415757956e-69	3.653029074878523e-8	4.986500251929155e-16	1.2746405274954137e-7	-2.0604707970122517e-20	3.2889480124751556e-23	7.507601055911311e-11	1.4143641823788375e-10	2.6029289928134155e-9
85300000	0.0049998983279619155	4.327182580352002e-50	3.6446072415757956e-69	3.653029074878523e-8	4.986500251929155e-16	1.2746405274954137e-7	-2.060470796428087e-20	3.2889480124751556e-23	7.507601055911311e-11	1.4143641823788375e-10	2.6029289928134155e-9
85400000	0.0049998983279619155	4.327182580352002e-50	3.6446072415757956e-69	3.653029074878523e-8	4.986500251929155e-16	1.2746405274954137e-7	-2.0604707958439227e-20	3.2889480124751556e-23	7.507601055911311e-11	1.4143641823788375e-10	2.6029289928134155e-9
85500000	0.0049998983279619155	4.327182580352002e-50	3.6446072415757956e-69	3.653029074878523e-8	4.986500251929155e-16	1.2746405274954137e-7	-2.0604707952597584e-20	3.2889480124751556e-23	7.507601055911311e-11	1.4143641823788375e-10	2.6029289928134155e-9
85600000	0.0049998983279619155	4.327182580352002e-50	3.6446072415757956e-69	3.653029074878523e-8	4.986500251929155e-16	1.2746405274954137e-7	-2.060470794675594e-20	3.2889480124751556e-23	7.507601055911311e-11	1.4143641823788375e-10	2.6029289928134155e-9
85700000	0.0049998983279619155	4.327182580352002e-50	3.6446072415757956e-69	3.653029074878523e-8	4.986500251929155e-16	1.2746405274954137e-7	-2.0604707940914297e-20	3.2889480124751556e-23	7.507601055911311e-11	1.4143641823788375e-10	2.6029289928134155e-9
85800000	0.0049998983279619155	4.327182580352002e-50	3.6446072415757956e-69	3.653029074878523e-8	4.986500251929155e-16	1.2746405274954137e-7	-2.0604707935072654e-20	3.2889480124751556e-23	7.507601055911311e-11	1.4143641823788375e-10	2.6029289928134155e-9
85900000	0.0049998983279619155	4.327182580352002e-50	3.6446072415757956e-69	3.653029074878523e-8	4.986500251929155e-16	1.2746405274954137e-7	-2.060470792923101e-20	3.2889480124751556e-23	7.507601055911311e-11	1.4143641823788375e-10	2.6029289928134155e-9
86000000	0.0049998983279619155	4.327182580352002e-50	3.6446072415757956e-69	3.653029074878523e-8	4.986500251929155e-16	1.2746405274954137e-7	-2.0604707923389364e-20	3.2889480124751556e-23	7.507601055911311e-11	1.4143641823788375e-10	2.6029289928134155e-9
86100000	0.0049998983279619155	4.327182580352002e-50	3.6446072415757956e-69	3.653029074878523e-8	4.986500251929155e-16	1.2746405274954137e-7	-2.060470791754772e-20	3.2889480124751556e-23	7.507601055911311e-11	1.4143641823788375e-10	2.6029289928134155e-9
86200000	0.0049998983279619155	4.327182580352002e-50	3.6446072415757956e-69	3.653029074878523e-8	4.986500251929155e-16	1.2746405274954137e-7	-2.0604707911706077e-20	3.2889480124751556e-23	7.507601055911311e-11	1.4143641823788375e-10	2.6029289928134155e-9
86300000	0.0049998983279619155	4.327182580352002e-50	3.6446072415757956e-69	3.653029074878523e-8	4.986500251929155e-16	1.2746405274954137e-7	-2.0604707905864434e-20	3.2889480124751556e-23	7.507601055911311e-11	1.4143641823788375e-10	2.6029289928134155e-9
86400000	0.0049998983279619155	4.327182580352002e-50	3.6446072415757956e-69	3.653029074878523e-8	4.986500251929155e-16	1.2746405274954137e-7	-2.060470790002279e-20	3.2889480124751556e-23	7.507601055911311e-11	1.4143641823788375e-10	2.6029289928134155e-9
86500000	0.0049998983279619155	4.327182580352002e-50	3.6446072415757956e-69	3.653029074878523e-8	4.986500251929155e-16	1.2746405274954137e-7	-2.0604707894181147e-20	3.2889480124751556e-23	7.507601055911311e-11	1.4143641823788375e-10	2.6029289928134155e-9
86600000	0.0049998983279619155	4.327182580352002e-50	3.6446072415757956e-69	3.653029074878523e-8	4.986500251929155e-16	1.2746405274954137e-7	-2.0604707888339503e-20	3.2889480124751556e-23	7.507601055911311e-11	1.4143641823788375e-10	2.6029289928134155e-9
86700000	0.0049998983279619155	4.327182580352002e-50	3.6446072415757956e-69	3.653029074878523e-8	4.986500251929155e-16	1.2746405274954137e-7	-2.060470788249786e-20	3.2889480124751556e-23	7.507601055911311e-11	1.4143641823788375e-10	2.6029289928134155e-9
86800000	0.0049998983279619155	4.327182580352002e-50	3.6446072415757956e-69	3.653029074878523e-8	4.986500251929155e-16	1.2746405274954137e-7	-2.0604707876656213e-20	3.2889480124751556e-23	7.507601055911311e-11	1.4143641823788375e-10	2.6029289928134155e-9
86900000	0.0049998983279619155	4.327182580352002e-50	3.6446072415757956e-69	3.653029074878523e-8	4.986500251929155e-16	1.2746405274954137e-7	-2.060470787081457e-20	3.2889480124751556e-23	7.507601055911311e-11	1.4143641823788375e-10	2.6029289928134155e-9
87000000	0.0049998983279619155	4.327182580352002e-50	3.6446072415757956e-69	3.653029074878523e-8	4.986500251929155e-16	1.2746405274954137e-7	-2.0604707864972926e-20	3.2889480124751556e-23	7.507601055911311e-11	1.4143641823788375e-10	2.6029289928134155e-9
87100000	0.0049998983279619155	4.327182580352002e-50	3.6446072415757956e-69	3.653029074878523e-8	4.986500251929155e-16	1.2746405274954137e-7	-2.0604707859131283e-20	3.2889480124751556e-23	7.507601055911311e-11	1.4143641823788375e-10	2.6029289928134155e-9
87200000	0.0049998983279619155	4.327182580352002e-50	3.6446072415757956e-69	3.653029074878523e-8	4.986500251929155e-16	1.2746405274954137e-7	-2.060470785328964e-20	3.2889480124751556e-23	7.507601055911311e-11	1.4143641823788375e-10	2.6029289928134155e-9
87300000	0.0049998983279619155	4.327182580352002e-50	3.6446072415757956e-69	3.653029074878523e-8	4.986500251929155e-16	1.2746405274954137e-7	-2.0604707847447996e-20	3.2889480124751556e-23	7.507601055911311e-11	1.4143641823788375e-10	2.6029289928134155e-9
87400000	0.0049998983279619155	4.327182580352002e-50	3.6446072415757956e-69	3.653029074878523e-8	4.986500251929155e-16	1.2746405274954137e-7	-2.0604707841606353e-20	3.2889480124751556e-23	7.507601055911311e-11	1.4143641823788375e-10	2.6029289928134155e-9
87500000	0.0049998983279619155	4.327182580352002e-50	3.6446072415757956e-69	3.653029074878523e-8	4.986500251929155e-16	1.2746405274954137e-7	-2.060470783576471e-20	3.2889480124751556e-23	7.507601055911311e-11	1.4143641823788375e-10	2.6029289928134155e-9
87600000	0.0049998983279619155	4.327182580352002e-50	3.6446072415757956e-69	3.653029074878523e-8	4.986500251929155e-16	1.2746405274954137e-7	-2.0604707829923063e-20	3.2889480124751556e-23	7.507601055911311e-11	1.4143641823788375e-10	2.6029289928134155e-9
87700000	0.0049998983279619155	4.327182580352002e-50	3.6446072415757956e-69	3.653029074878523e-8	4.986500251929155e-16	1.2746405274954137e-7	-2.060470782408142e-20	3.2889480124751556e-23	7.507601055911311e-11	1.4143641823788375e-10	2.6029289928134155e-9
87800000	0.0049998983279619155	4.327182580352002e-50	3.6446072415757956e-69	3.653029074878523e-8	4.986500251929155e-16	1.2746405274954137e-7	-2.0604707818239776e-20	3.2889480124751556e-23	7.507601055911311e-11	1.4143641823788375e-10	2.6029289928134155e-9
87900000	0.0049998983279619155	4.327182580352002e-50	3.6446072415757956e-69	3.653029074878523e-8	4.986500251929155e-16	1.2746405274954137e-7	-2.0604707812398132e-20	3.2889480124751556e-23	7.507601055911311e-11	1.4143641823788375e-10	2.6029289928134155e-9
88000000	0.0049998983279619155	4.327182580352002e-50	3.6446072415757956e-69	3.653029074878523e-8	4.986500251929155e-16	1.2746405274954137e-7	-2.060470780655649e-20	3.2889480124751556e-23	7.507601055911311e-11	1.4143641823788375e-10	2.6029289928134155e-9
88100000	0.0049998983279619155	4.327182580352002e-50	3.6446072415757956e-69	3.653029074878523e-8	4.986500251929155e-16	1.2746405274954137e-7	-2.0604707800714846e-20	3.2889480124751556e-23	7.507601055911311e-11	1.4143641823788375e-10	2.6029289928134155e-9
88200000	0.0049998983279619155	4.327182580352002e-50	3.6446072415757956e-69	3.653029074878523e-8	4.986500251929155e-16	1.2746405274954137e-7	-2.0604707794873202e-20	3.2889480124751556e-23	7.507601055911311e-11	1.4143641823788375e-10	2.6029289928134155e-9
88300000	0.0049998983279619155	4.327182580352002e-50	3.6446072415757956e-69	3.653029074878523e-8	4.986500251929155e-16	1.2746405274954137e-7	-2.0604707789031556e-20	3.2889480124751556e-23	7.507601055911311e-11	1.4143641823788375e-10	2.6029289928134155e-9
88400000	0.0049998983279619155	4.327182580352002e-50	3.6446072415757956e-69	3.653029074878523e-8	4.986500251929155e-16	1.2746405274954137e-7	-2.0604707783189912e-20	3.2889480124751556e-23	7.507601055911311e-11	1.4143641823788375e-10	2.6029289928134155e-9
88500000	0.0049998983279619155	4.327182580352002e-50	3.6446072415757956e-69	3.653029074878523e-8	4.986500251929155e-16	1.2746405274954137e-7	-2.060470777734827e-20	3.2889480124751556e-23	7.507601055911311e-11	1.4143641823788375e-10	2.6029289928134155e-9
88600000	0.0049998983279619155	4.327182580352002e-50	3.6446072415757956e-69	3.653029074878523e-8	4.986500251929155e-16	1.2746405274954137e-7	-2.0604707771506625e-20	3.2889480124751556e-23	7.507601055911311e-11	1.4143641823788375e-10	2.6029289928134155e-9
88700000	0.0049998983279619155	4.327182580352001e-50	3.6446072415757956e-69	3.653029074878523e-8	4.986500251929155e-16	1.2746405274954137e-7	-2.0604707765664982e-20	3.2889480124751556e-23	7.507601055911311e-11	1.4143641823788375e-10	2.6029289928134155e-9
88800000	0.0049998983279619155	4.327182580352001e-50	3.6446072415757956e-69	3.653029074878523e-8	4.986500251929155e-16	1.2746405274954137e-7	-2.060470775982334e-20	3.2889480124751556e-23	7.507601055911311e-11	1.4143641823788375e-10	2.6029289928134155e-9
88900000	0.0049998983279619155	4.327182580352001e-50	3.6446072415757956e-69	3.653029074878523e-8	4.986500251929155e-16	1.2746405274954137e-7	-2.0604707753981695e-20	3.2889480124751556e-23	7.507601055911311e-11	1.4143641823788375e-10	2.6029289928134155e-9
89000000	0.0049998983279619155	4.327182580352001e-50	3.6446072415757956e-69	3.653029074878523e-8	4.986500251929155e-16	1.2746405274954137e-7	-2.0604707748140052e-20	3.288948012475155e-23	7.507601055911311e-11	1.4143641823788375e-10	2.6029289928134155e-9
89100000	0.0049998983279619155	4.327182580352001e-50	3.6446072415757956e-69	3.653029074878523e-8	4.986500251929155e-16	1.2746405274954137e-7	-2.0604707742298405e-20	3.288948012475155e-23	7.507601055911311e-11	1.4143641823788375e-10	2.6029289928134155e-9
89200000	0.0049998983279619155	4.327182580352001e-50	3.6446072415757956e-69	3.653029074878523e-8	4.986500251929155e-16	1.2746405274954137e-7	-2.0604707736456762e-20	3.288948012475155e-23	7.507601055911311e-11	1.4143641823788375e-10	2.6029289928134155e-9
89300000	0.0049998983279619155	4.327182580352001e-50	3.6446072415757956e-69	3.653029074878523e-8	4.986500251929155e-16	1.2746405274954137e-7	-2.0604707730615118e-20	3.288948012475155e-23	7.507601055911311e-11	1.4143641823788375e-10	2.6029289928134155e-9
89400000	0.0049998983279619155	4.327182580352001e-50	3.6446072415757956e-69	3.653029074878523e-8	4.986500251929155e-16	1.2746405274954137e-7	-2.0604707724773475e-20	3.288948012475155e-23	7.507601055911311e-11	1.4143641823788375e-10	2.6029289928134155e-9
89500000	0.0049998983279619155	4.327182580352001e-50	3.6446072415757956e-69	3.653029074878523e-8	4.986500251929155e-16	1.2746405274954137e-7	-2.060470771893183e-20	3.288948012475155e-23	7.507601055911311e-11	1.4143641823788375e-10	2.6029289928134155e-9
89600000	0.0049998983279619155	4.327182580352001e-50	3.6446072415757956e-69	3.653029074878523e-8	4.986500251929155e-16	1.2746405274954137e-7	-2.0604707713090188e-20	3.288948012475155e-23	7.507601055911311e-11	1.4143641823788375e-10	2.6029289928134155e-9
89700000	0.0049998983279619155	4.327182580352001e-50	3.6446072415757956e-69	3.653029074878523e-8	4.986500251929155e-16	1.2746405274954137e-7	-2.0604707707248545e-20	3.288948012475155e-23	7.507601055911311e-11	1.4143641823788375e-10	2.6029289928134155e-9
89800000	0.0049998983279619155	4.327182580352001e-50	3.6446072415757956e-69	3.653029074878523e-8	4.986500251929155e-16	1.2746405274954137e-7	-2.0604707701406898e-20	3.288948012475155e-23	7.507601055911311e-11	1.4143641823788375e-10	2.6029289928134155e-9
89900000	0.0049998983279619155	4.327182580352001e-50	3.6446072415757956e-69	3.653029074878523e-8	4.986500251929155e-16	1.2746405274954137e-7	-2.0604707695565255e-20	3.288948012475155e-23	7.507601055911311e-11	1.4143641823788375e-10	2.6029289928134155e-9
90000000	0.0049998983279619155	4.327182580352001e-50	3.6446072415757956e-69	3.653029074878523e-8	4.986500251929155e-16	1.2746405274954137e-7	-2.060470768972361e-20	3.288948012475155e-23	7.507601055911311e-11	1.4143641823788375e-10	2.6029289928134155e-9
90100000	0.0049998983279619155	4.327182580352001e-50	3.6446072415757956e-69	3.653029074878523e-8	4.986500251929155e-16	1.2746405274954137e-7	-2.0604707683881968e-20	3.288948012475155e-23	7.507601055911311e-11	1.4143641823788375e-10	2.6029289928134155e-9
90200000	0.0049998983279619155	4.327182580352001e-50	3.6446072415757956e-69	3.653029074878523e-8	4.986500251929155e-16	1.2746405274954137e-7	-2.0604707678040324e-20	3.288948012475155e-23	7.507601055911311e-11	1.4143641823788375e-10	2.6029289928134155e-9
90300000	0.0049998983279619155	4.327182580352001e-50	3.6446072415757956e-69	3.653029074878523e-8	4.986500251929155e-16	1.2746405274954137e-7	-2.060470767219868e-20	3.288948012475155e-23	7.507601055911311e-11	1.4143641823788375e-10	2.6029289928134155e-9
90400000	0.0049998983279619155	4.327182580352001e-50	3.6446072415757956e-69	3.653029074878523e-8	4.986500251929155e-16	1.2746405274954137e-7	-2.0604707666357037e-20	3.288948012475155e-23	7.507601055911311e-11	1.4143641823788375e-10	2.6029289928134155e-9
90500000	0.0049998983279619155	4.327182580352001e-50	3.6446072415757956e-69	3.653029074878523e-8	4.986500251929155e-16	1.2746405274954137e-7	-2.0604707660515394e-20	3.288948012475155e-23	7.507601055911311e-11	1.4143641823788375e-10	2.6029289928134155e-9
90600000	0.0049998983279619155	4.327182580352001e-50	3.6446072415757956e-69	3.653029074878523e-8	4.986500251929155e-16	1.2746405274954137e-7	-2.0604707654673748e-20	3.288948012475155e-23	7.507601055911311e-11	1.4143641823788375e-10	2.6029289928134155e-9
90700000	0.0049998983279619155	4.327182580352001e-50	3.6446072415757956e-69	3.653029074878523e-8	4.986500251929155e-16	1.2746405274954137e-7	-2.0604707648832104e-20	3.288948012475155e-23	7.507601055911311e-11	1.4143641823788375e-10	2.6029289928134155e-9
90800000	0.0049998983279619155	4.327182580352001e-50	3.6446072415757956e-69	3.653029074878523e-8	4.986500251929155e-16	1.2746405274954137e-7	-2.060470764299046e-20	3.288948012475155e-23	7.507601055911311e-11	1.4143641823788375e-10	2.6029289928134155e-9
90900000	0.0049998983279619155	4.327182580352001e-50	3.6446072415757956e-69	3.653029074878523e-8	4.986500251929155e-16	1.2746405274954137e-7	-2.0604707637148817e-20	3.288948012475155e-23	7.507601055911311e-11	1.4143641823788375e-10	2.6029289928134155e-9
91000000	0.0049998983279619155	4.327182580352001e-50	3.6446072415757956e-69	3.653029074878523e-8	4.986500251929155e-16	1.2746405274954137e-7	-2.0604707631307174e-20	3.288948012475155e-23	7.507601055911311e-11	1.4143641823788375e-10	2.6029289928134155e-9
91100000	0.0049998983279619155	4.327182580352001e-50	3.6446072415757956e-69	3.653029074878523e-8	4.986500251929155e-16	1.2746405274954137e-7	-2.060470762546553e-20	3.288948012475155e-23	7.507601055911311e-11	1.4143641823788375e-10	2.6029289928134155e-9
91200000	0.0049998983279619155	4.327182580352001e-50	3.6446072415757956e-69	3.653029074878523e-8	4.986500251929155e-16	1.2746405274954137e-7	-2.0604707619623887e-20	3.288948012475155e-23	7.507601055911311e-11	1.4143641823788375e-10	2.6029289928134155e-9
91300000	0.0049998983279619155	4.327182580352001e-50	3.6446072415757956e-69	3.653029074878523e-8	4.986500251929155e-16	1.2746405274954137e-7	-2.060470761378224e-20	3.288948012475155e-23	7.507601055911311e-11	1.4143641823788375e-10	2.6029289928134155e-9
91400000	0.0049998983279619155	4.327182580352001e-50	3.6446072415757956e-69	3.653029074878523e-8	4.986500251929155e-16	1.2746405274954137e-7	-2.0604707607940597e-20	3.288948012475155e-23	7.507601055911311e-11	1.4143641823788375e-10	2.6029289928134155e-9
91500000	0.0049998983279619155	4.327182580352001e-50	3.6446072415757956e-69	3.653029074878523e-8	4.986500251929155e-16	1.2746405274954137e-7	-2.0604707602098954e-20	3.288948012475155e-23	7.507601055911311e-11	1.4143641823788375e-10	2.6029289928134155e-9
91600000	0.0049998983279619155	4.327182580352001e-50	3.6446072415757956e-69	3.653029074878523e-8	4.986500251929155e-16	1.2746405274954137e-7	-2.060470759625731e-20	3.288948012475155e-23	7.507601055911311e-11	1.4143641823788375e-10	2.6029289928134155e-9
91700000	0.0049998983279619155	4.327182580352001e-50	3.6446072415757956e-69	3.653029074878523e-8	4.986500251929155e-16	1.2746405274954137e-7	-2.0604707590415667e-20	3.288948012475155e-23	7.507601055911311e-11	1.4143641823788375e-10	2.6029289928134155e-9
91800000	0.0049998983279619155	4.327182580352001e-50	3.6446072415757956e-69	3.653029074878523e-8	4.986500251929155e-16	1.2746405274954137e-7	-2.0604707584574023e-20	3.288948012475155e-23	7.507601055911311e-11	1.4143641823788375e-10	2.6029289928134155e-9
91900000	0.0049998983279619155	4.327182580352001e-50	3.6446072415757956e-69	3.653029074878523e-8	4.986500251929155e-16	1.2746405274954137e-7	-2.060470757873238e-20	3.288948012475155e-23	7.507601055911311e-11	1.4143641823788375e-10	2.6029289928134155e-9
92000000	0.0049998983279619155	4.327182580352001e-50	3.6446072415757956e-69	3.653029074878523e-8	4.986500251929155e-16	1.2746405274954137e-7	-2.0604707572890736e-20	3.288948012475155e-23	7.507601055911311e-11	1.4143641823788375e-10	2.6029289928134155e-9
92100000	0.0049998983279619155	4.327182580352001e-50	3.6446072415757956e-69	3.653029074878523e-8	4.986500251929155e-16	1.2746405274954137e-7	-2.060470756704909e-20	3.288948012475155e-23	7.507601055911311e-11	1.4143641823788375e-10	2.6029289928134155e-9
92200000	0.0049998983279619155	4.327182580352001e-50	3.6446072415757956e-69	3.653029074878523e-8	4.986500251929155e-16	1.2746405274954137e-7	-2.0604707561207447e-20	3.288948012475155e-23	7.507601055911311e-11	1.4143641823788375e-10	2.6029289928134155e-9
92300000	0.0049998983279619155	4.327182580352001e-50	3.6446072415757956e-69	3.653029074878523e-8	4.986500251929155e-16	1.2746405274954137e-7	-2.0604707555365803e-20	3.288948012475155e-23	7.507601055911311e-11	1.4143641823788375e-10	2.6029289928134155e-9
92400000	0.0049998983279619155	4.327182580352001e-50	3.6446072415757956e-69	3.653029074878523e-8	4.986500251929155e-16	1.2746405274954137e-7	-2.060470754952416e-20	3.288948012475155e-23	7.507601055911311e-11	1.4143641823788375e-10	2.6029289928134155e-9
92500000	0.0049998983279619155	4.327182580352001e-50	3.6446072415757956e-69	3.653029074878523e-8	4.986500251929155e-16	1.2746405274954137e-7	-2.0604707543682516e-20	3.288948012475155e-23	7.507601055911311e-11	1.4143641823788375e-10	2.6029289928134155e-9
92600000	0.0049998983279619155	4.327182580352001e-50	3.6446072415757956e-69	3.653029074878523e-8	4.986500251929155e-16	1.2746405274954137e-7	-2.0604707537840873e-20	3.288948012475155e-23	7.507601055911311e-11	1.4143641823788375e-10	2.6029289928134155e-9
92700000	0.0049998983279619155	4.327182580352001e-50	3.6446072415757956e-69	3.653029074878523e-8	4.986500251929155e-16	1.2746405274954137e-7	-2.060470753199923e-20	3.288948012475155e-23	7.507601055911311e-11	1.4143641823788375e-10	2.6029289928134155e-9
92800000	0.0049998983279619155	4.327182580352001e-50	3.6446072415757956e-69	3.653029074878523e-8	4.986500251929155e-16	1.2746405274954137e-7	-2.0604707526157586e-20	3.288948012475155e-23	7.507601055911311e-11	1.4143641823788375e-10	2.6029289928134155e-9
92900000	0.0049998983279619155	4.327182580352001e-50	3.6446072415757956e-69	3.653029074878523e-8	4.986500251929155e-16	1.2746405274954137e-7	-2.060470752031594e-20	3.288948012475155e-23	7.507601055911311e-11	1.4143641823788375e-10	2.6029289928134155e-9
93000000	0.0049998983279619155	4.327182580352001e-50	3.6446072415757956e-69	3.653029074878523e-8	4.986500251929155e-16	1.2746405274954137e-7	-2.0604707514474296e-20	3.288948012475155e-23	7.507601055911311e-11	1.4143641823788375e-10	2.6029289928134155e-9
93100000	0.0049998983279619155	4.327182580352001e-50	3.6446072415757956e-69	3.653029074878523e-8	4.986500251929155e-16	1.2746405274954137e-7	-2.0604707508632653e-20	3.288948012475155e-23	7.507601055911311e-11	1.4143641823788375e-10	2.6029289928134155e-9
93200000	0.0049998983279619155	4.327182580352001e-50	3.6446072415757956e-69	3.653029074878523e-8	4.986500251929155e-16	1.2746405274954137e-7	-2.060470750279101e-20	3.288948012475155e-23	7.507601055911311e-11	1.4143641823788375e-10	2.6029289928134155e-9
93300000	0.0049998983279619155	4.327182580352001e-50	3.6446072415757956e-69	3.653029074878523e-8	4.986500251929155e-16	1.2746405274954137e-7	-2.0604707496949366e-20	3.288948012475155e-23	7.507601055911311e-11	1.4143641823788375e-10	2.6029289928134155e-9
93400000	0.0049998983279619155	4.327182580352001e-50	3.6446072415757956e-69	3.653029074878523e-8	4.986500251929155e-16	1.2746405274954137e-7	-2.0604707491107722e-20	3.288948012475155e-23	7.507601055911311e-11	1.4143641823788375e-10	2.6029289928134155e-9
93500000	0.0049998983279619155	4.327182580352001e-50	3.6446072415757956e-69	3.653029074878523e-8	4.986500251929155e-16	1.2746405274954137e-7	-2.060470748526608e-20	3.288948012475155e-23	7.507601055911311e-11	1.4143641823788375e-10	2.6029289928134155e-9
93600000	0.0049998983279619155	4.327182580352001e-50	3.6446072415757956e-69	3.653029074878523e-8	4.986500251929155e-16	1.2746405274954137e-7	-2.0604707479424432e-20	3.288948012475155e-23	7.507601055911311e-11	1.4143641823788375e-10	2.6029289928134155e-9
93700000	0.0049998983279619155	4.327182580352001e-50	3.6446072415757956e-69	3.653029074878523e-8	4.986500251929155e-16	1.2746405274954137e-7	-2.060470747358279e-20	3.288948012475155e-23	7.507601055911311e-11	1.4143641823788375e-10	2.6029289928134155e-9
93800000	0.0049998983279619155	4.327182580352001e-50	3.6446072415757956e-69	3.653029074878523e-8	4.986500251929155e-16	1.2746405274954137e-7	-2.0604707467741146e-20	3.288948012475155e-23	7.507601055911311e-11	1.4143641823788375e-10	2.6029289928134155e-9
93900000	0.0049998983279619155	4.327182580352001e-50	3.6446072415757956e-69	3.653029074878523e-8	4.986500251929155e-16	1.2746405274954137e-7	-2.0604707461899502e-20	3.288948012475155e-23	7.507601055911311e-11	1.4143641823788375e-10	2.6029289928134155e-9
94000000	0.0049998983279619155	4.327182580352001e-50	3.6446072415757956e-69	3.653029074878523e-8	4.986500251929155e-16	1.2746405274954137e-7	-2.060470745605786e-20	3.288948012475155e-23	7.507601055911311e-11	1.4143641823788375e-10	2.6029289928134155e-9
94100000	0.0049998983279619155	4.327182580352001e-50	3.6446072415757956e-69	3.653029074878523e-8	4.986500251929155e-16	1.2746405274954137e-7	-2.0604707450216215e-20	3.288948012475155e-23	7.507601055911311e-11	1.4143641823788375e-10	2.6029289928134155e-9
94200000	0.0049998983279619155	4.327182580352001e-50	3.6446072415757956e-69	3.653029074878523e-8	4.986500251929155e-16	1.2746405274954137e-7	-2.0604707444374572e-20	3.288948012475155e-23	7.507601055911311e-11	1.4143641823788375e-10	2.6029289928134155e-9
94300000	0.0049998983279619155	4.327182580352001e-50	3.6446072415757956e-69	3.653029074878523e-8	4.986500251929155e-16	1.2746405274954137e-7	-2.0604707438532928e-20	3.288948012475155e-23	7.507601055911311e-11	1.4143641823788375e-10	2.6029289928134155e-9
94400000	0.0049998983279619155	4.327182580352001e-50	3.6446072415757956e-69	3.653029074878523e-8	4.986500251929155e-16	1.2746405274954137e-7	-2.0604707432691282e-20	3.288948012475155e-23	7.507601055911311e-11	1.4143641823788375e-10	2.6029289928134155e-9
94500000	0.0049998983279619155	4.327182580352001e-50	3.6446072415757956e-69	3.653029074878523e-8	4.986500251929155e-16	1.2746405274954137e-7	-2.0604707426849638e-20	3.288948012475155e-23	7.507601055911311e-11	1.4143641823788375e-10	2.6029289928134155e-9
94600000	0.0049998983279619155	4.327182580352001e-50	3.644607241575796e-69	3.653029074878523e-8	4.986500251929155e-16	1.2746405274954137e-7	-2.0604707421007995e-20	3.288948012475155e-23	7.507601055911311e-11	1.4143641823788375e-10	2.6029289928134155e-9
94700000	0.0049998983279619155	4.327182580352001e-50	3.644607241575796e-69	3.653029074878523e-8	4.986500251929155e-16	1.2746405274954137e-7	-2.0604707415166352e-20	3.288948012475155e-23	7.507601055911311e-11	1.4143641823788375e-10	2.6029289928134155e-9
94800000	0.0049998983279619155	4.327182580352001e-50	3.644607241575796e-69	3.653029074878523e-8	4.986500251929155e-16	1.2746405274954137e-7	-2.0604707409324708e-20	3.288948012475155e-23	7.507601055911311e-11	1.4143641823788375e-10	2.6029289928134155e-9
94900000	0.0049998983279619155	4.327182580352001e-50	3.644607241575796e-69	3.653029074878523e-8	4.986500251929155e-16	1.2746405274954137e-7	-2.0604707403483065e-20	3.288948012475155e-23	7.507601055911311e-11	1.4143641823788375e-10	2.6029289928134155e-9
95000000	0.0049998983279619155	4.327182580352001e-50	3.644607241575796e-69	3.653029074878523e-8	4.986500251929155e-16	1.2746405274954137e-7	-2.060470739764142e-20	3.288948012475155e-23	7.507601055911311e-11	1.4143641823788375e-10	2.6029289928134155e-9
95100000	0.0049998983279619155	4.327182580352002e-50	3.644607241575796e-69	3.653029074878523e-8	4.986500251929155e-16	1.2746405274954137e-7	-2.0604707391799775e-20	3.288948012475155e-23	7.507601055911311e-11	1.4143641823788375e-10	2.6029289928134155e-9
95200000	0.0049998983279619155	4.327182580352002e-50	3.644607241575796e-69	3.653029074878523e-8	4.986500251929155e-16	1.2746405274954137e-7	-2.060470738595813e-20	3.288948012475155e-23	7.507601055911311e-11	1.4143641823788375e-10	2.6029289928134155e-9
95300000	0.0049998983279619155	4.327182580352002e-50	3.644607241575796e-69	3.653029074878523e-8	4.986500251929155e-16	1.2746405274954137e-7	-2.0604707380116488e-20	3.288948012475155e-23	7.507601055911311e-11	1.4143641823788375e-10	2.6029289928134155e-9
95400000	0.0049998983279619155	4.327182580352002e-50	3.644607241575796e-69	3.653029074878523e-8	4.986500251929155e-16	1.2746405274954137e-7	-2.0604707374274844e-20	3.288948012475155e-23	7.507601055911311e-11	1.4143641823788375e-10	2.6029289928134155e-9
95500000	0.0049998983279619155	4.327182580352002e-50	3.644607241575796e-69	3.653029074878523e-8	4.986500251929155e-16	1.2746405274954137e-7	-2.06047073684332e-20	3.288948012475155e-23	7.507601055911311e-11	1.4143641823788375e-10	2.6029289928134155e-9
95600000	0.0049998983279619155	4.327182580352002e-50	3.644607241575796e-69	3.653029074878523e-8	4.986500251929155e-16	1.2746405274954137e-7	-2.0604707362591558e-20	3.288948012475155e-23	7.507601055911311e-11	1.4143641823788375e-10	2.6029289928134155e-9
95700000	0.0049998983279619155	4.327182580352002e-50	3.644607241575796e-69	3.653029074878523e-8	4.986500251929156e-16	1.2746405274954137e-7	-2.0604707356749914e-20	3.288948012475155e-23	7.507601055911311e-11	1.4143641823788375e-10	2.6029289928134155e-9
95800000	0.0049998983279619155	4.327182580352002e-50	3.644607241575796e-69	3.653029074878523e-8	4.986500251929156e-16	1.2746405274954137e-7	-2.060470735090827e-20	3.288948012475155e-23	7.507601055911311e-11	1.4143641823788375e-10	2.6029289928134155e-9
95900000	0.0049998983279619155	4.327182580352002e-50	3.644607241575796e-69	3.653029074878523e-8	4.986500251929156e-16	1.2746405274954137e-7	-2.0604707345066624e-20	3.288948012475155e-23	7.507601055911311e-11	1.4143641823788375e-10	2.6029289928134155e-9
96000000	0.0049998983279619155	4.327182580352002e-50	3.644607241575796e-69	3.653029074878523e-8	4.986500251929156e-16	1.2746405274954137e-7	-2.060470733922498e-20	3.288948012475155e-23	7.507601055911311e-11	1.4143641823788375e-10	2.6029289928134155e-9
96100000	0.0049998983279619155	4.327182580352002e-50	3.644607241575796e-69	3.653029074878523e-8	4.986500251929156e-16	1.2746405274954137e-7	-2.0604707333383337e-20	3.288948012475155e-23	7.507601055911311e-11	1.4143641823788375e-10	2.6029289928134155e-9
96200000	0.0049998983279619155	4.327182580352002e-50	3.644607241575796e-69	3.653029074878523e-8	4.986500251929156e-16	1.2746405274954137e-7	-2.0604707327541694e-20	3.288948012475155e-23	7.507601055911311e-11	1.4143641823788375e-10	2.6029289928134155e-9
96300000	0.0049998983279619155	4.327182580352002e-50	3.644607241575796e-69	3.653029074878523e-8	4.986500251929156e-16	1.2746405274954137e-7	-2.060470732170005e-20	3.288948012475155e-23	7.507601055911311e-11	1.4143641823788375e-10	2.6029289928134155e-9
96400000	0.0049998983279619155	4.327182580352002e-50	3.644607241575796e-69	3.653029074878523e-8	4.986500251929156e-16	1.2746405274954137e-7	-2.0604707315858407e-20	3.288948012475155e-23	7.507601055911311e-11	1.4143641823788375e-10	2.6029289928134155e-9
96500000	0.0049998983279619155	4.327182580352002e-50	3.644607241575796e-69	3.653029074878523e-8	4.986500251929156e-16	1.2746405274954137e-7	-2.0604707310016764e-20	3.288948012475155e-23	7.507601055911313e-11	1.4143641823788375e-10	2.6029289928134155e-9
96600000	0.0049998983279619155	4.327182580352002e-50	3.644607241575796e-69	3.653029074878523e-8	4.986500251929156e-16	1.2746405274954137e-7	-2.0604707304175117e-20	3.288948012475155e-23	7.507601055911313e-11	1.4143641823788375e-10	2.6029289928134155e-9
96700000	0.0049998983279619155	4.327182580352002e-50	3.644607241575796e-69	3.653029074878523e-8	4.986500251929156e-16	1.2746405274954137e-7	-2.0604707298333474e-20	3.288948012475155e-23	7.507601055911313e-11	1.4143641823788375e-10	2.6029289928134155e-9
96800000	0.0049998983279619155	4.327182580352002e-50	3.644607241575796e-69	3.653029074878523e-8	4.986500251929156e-16	1.2746405274954137e-7	-2.060470729249183e-20	3.288948012475155e-23	7.507601055911313e-11	1.4143641823788375e-10	2.6029289928134155e-9
96900000	0.0049998983279619155	4.327182580352002e-50	3.644607241575796e-69	3.653029074878523e-8	4.986500251929156e-16	1.2746405274954137e-7	-2.0604707286650187e-20	3.288948012475155e-23	7.507601055911313e-11	1.4143641823788375e-10	2.6029289928134155e-9
97000000	0.0049998983279619155	4.327182580352002e-50	3.644607241575796e-69	3.653029074878523e-8	4.986500251929156e-16	1.2746405274954137e-7	-2.0604707280808543e-20	3.288948012475155e-23	7.507601055911313e-11	1.4143641823788375e-10	2.6029289928134155e-9
97100000	0.0049998983279619155	4.327182580352002e-50	3.644607241575796e-69	3.653029074878523e-8	4.986500251929156e-16	1.2746405274954137e-7	-2.06047072749669e-20	3.288948012475155e-23	7.507601055911313e-11	1.4143641823788375e-10	2.6029289928134155e-9
97200000	0.0049998983279619155	4.327182580352002e-50	3.644607241575796e-69	3.653029074878523e-8	4.986500251929156e-16	1.2746405274954137e-7	-2.0604707269125257e-20	3.288948012475155e-23	7.507601055911313e-11	1.4143641823788375e-10	2.6029289928134155e-9
97300000	0.0049998983279619155	4.327182580352002e-50	3.644607241575796e-69	3.653029074878523e-8	4.986500251929156e-16	1.2746405274954137e-7	-2.0604707263283613e-20	3.288948012475155e-23	7.507601055911313e-11	1.4143641823788375e-10	2.6029289928134155e-9
97400000	0.0049998983279619155	4.327182580352002e-50	3.644607241575796e-69	3.653029074878523e-8	4.986500251929156e-16	1.2746405274954137e-7	-2.0604707257441967e-20	3.288948012475155e-23	7.507601055911313e-11	1.4143641823788375e-10	2.6029289928134155e-9
97500000	0.0049998983279619155	4.327182580352002e-50	3.644607241575796e-69	3.653029074878523e-8	4.986500251929156e-16	1.2746405274954137e-7	-2.0604707251600323e-20	3.288948012475155e-23	7.507601055911313e-11	1.4143641823788375e-10	2.6029289928134155e-9
97600000	0.0049998983279619155	4.327182580352002e-50	3.644607241575796e-69	3.653029074878523e-8	4.986500251929156e-16	1.2746405274954137e-7	-2.060470724575868e-20	3.288948012475155e-23	7.507601055911313e-11	1.4143641823788375e-10	2.6029289928134155e-9
97700000	0.0049998983279619155	4.327182580352002e-50	3.644607241575796e-69	3.653029074878523e-8	4.986500251929156e-16	1.2746405274954137e-7	-2.0604707239917036e-20	3.288948012475155e-23	7.507601055911313e-11	1.4143641823788375e-10	2.6029289928134155e-9
97800000	0.0049998983279619155	4.327182580352002e-50	3.644607241575796e-69	3.653029074878523e-8	4.986500251929156e-16	1.2746405274954137e-7	-2.0604707234075393e-20	3.288948012475155e-23	7.507601055911313e-11	1.4143641823788375e-10	2.6029289928134155e-9
97900000	0.0049998983279619155	4.327182580352002e-50	3.644607241575796e-69	3.653029074878523e-8	4.986500251929156e-16	1.2746405274954137e-7	-2.060470722823375e-20	3.288948012475155e-23	7.507601055911313e-11	1.4143641823788375e-10	2.6029289928134155e-9
98000000	0.0049998983279619155	4.327182580352002e-50	3.6446072415757966e-69	3.653029074878523e-8	4.986500251929156e-16	1.2746405274954137e-7	-2.0604707222392106e-20	3.288948012475155e-23	7.507601055911313e-11	1.4143641823788375e-10	2.6029289928134155e-9
98100000	0.0049998983279619155	4.327182580352003e-50	3.6446072415757966e-69	3.653029074878523e-8	4.986500251929156e-16	1.2746405274954137e-7	-2.0604707216550463e-20	3.288948012475155e-23	7.507601055911313e-11	1.4143641823788375e-10	2.6029289928134155e-9
98200000	0.0049998983279619155	4.327182580352003e-50	3.6446072415757966e-69	3.653029074878523e-8	4.986500251929156e-16	1.2746405274954137e-7	-2.0604707210708816e-20	3.288948012475155e-23	7.507601055911313e-11	1.4143641823788375e-10	2.6029289928134155e-9
98300000	0.0049998983279619155	4.327182580352003e-50	3.6446072415757966e-69	3.653029074878523e-8	4.986500251929156e-16	1.2746405274954137e-7	-2.0604707204867173e-20	3.288948012475155e-23	7.507601055911313e-11	1.4143641823788375e-10	2.6029289928134155e-9
98400000	0.0049998983279619155	4.327182580352003e-50	3.6446072415757966e-69	3.653029074878523e-8	4.986500251929156e-16	1.2746405274954137e-7	-2.060470719902553e-20	3.288948012475155e-23	7.507601055911313e-11	1.4143641823788375e-10	2.6029289928134155e-9
98500000	0.0049998983279619155	4.327182580352003e-50	3.6446072415757966e-69	3.653029074878523e-8	4.986500251929156e-16	1.2746405274954137e-7	-2.0604707193183886e-20	3.288948012475155e-23	7.507601055911313e-11	1.4143641823788375e-10	2.6029289928134155e-9
98600000	0.0049998983279619155	4.327182580352003e-50	3.6446072415757966e-69	3.653029074878523e-8	4.986500251929156e-16	1.2746405274954137e-7	-2.0604707187342242e-20	3.288948012475155e-23	7.507601055911313e-11	1.4143641823788375e-10	2.6029289928134155e-9
98700000	0.0049998983279619155	4.327182580352003e-50	3.6446072415757966e-69	3.653029074878523e-8	4.986500251929156e-16	1.2746405274954137e-7	-2.06047071815006e-20	3.288948012475155e-23	7.507601055911313e-11	1.4143641823788375e-10	2.6029289928134155e-9
98800000	0.0049998983279619155	4.327182580352003e-50	3.6446072415757966e-69	3.653029074878523e-8	4.986500251929156e-16	1.2746405274954137e-7	-2.0604707175658956e-20	3.288948012475155e-23	7.507601055911313e-11	1.4143641823788375e-10	2.6029289928134155e-9
98900000	0.0049998983279619155	4.327182580352003e-50	3.6446072415757966e-69	3.653029074878523e-8	4.986500251929156e-16	1.2746405274954137e-7	-2.060470716981731e-20	3.288948012475155e-23	7.507601055911313e-11	1.4143641823788375e-10	2.6029289928134155e-9
99000000	0.0049998983279619155	4.327182580352003e-50	3.6446072415757966e-69	3.653029074878523e-8	4.986500251929156e-16	1.2746405274954137e-7	-2.0604707163975666e-20	3.288948012475155e-23	7.507601055911313e-11	1.4143641823788375e-10	2.6029289928134155e-9
99100000	0.0049998983279619155	4.327182580352003e-50	3.6446072415757966e-69	3.653029074878523e-8	4.986500251929156e-16	1.2746405274954137e-7	-2.0604707158134022e-20	3.288948012475155e-23	7.507601055911313e-11	1.4143641823788375e-10	2.6029289928134155e-9
99200000	0.0049998983279619155	4.327182580352003e-50	3.6446072415757966e-69	3.653029074878523e-8	4.986500251929156e-16	1.2746405274954137e-7	-2.060470715229238e-20	3.288948012475155e-23	7.507601055911313e-11	1.4143641823788375e-10	2.6029289928134155e-9
99300000	0.0049998983279619155	4.327182580352003e-50	3.6446072415757966e-69	3.653029074878523e-8	4.986500251929156e-16	1.2746405274954137e-7	-2.0604707146450735e-20	3.288948012475155e-23	7.507601055911313e-11	1.4143641823788375e-10	2.6029289928134155e-9
99400000	0.0049998983279619155	4.327182580352003e-50	3.6446072415757966e-69	3.653029074878523e-8	4.986500251929156e-16	1.2746405274954137e-7	-2.0604707140609092e-20	3.288948012475155e-23	7.507601055911313e-11	1.4143641823788375e-10	2.6029289928134155e-9
99500000	0.0049998983279619155	4.327182580352003e-50	3.6446072415757966e-69	3.653029074878523e-8	4.986500251929156e-16	1.2746405274954137e-7	-2.0604707134767448e-20	3.288948012475155e-23	7.507601055911313e-11	1.4143641823788375e-10	2.6029289928134155e-9
99600000	0.0049998983279619155	4.327182580352003e-50	3.6446072415757966e-69	3.653029074878523e-8	4.986500251929156e-16	1.2746405274954137e-7	-2.0604707128925805e-20	3.288948012475155e-23	7.507601055911313e-11	1.4143641823788375e-10	2.6029289928134155e-9
99700000	0.0049998983279619155	4.327182580352003e-50	3.6446072415757966e-69	3.653029074878523e-8	4.986500251929156e-16	1.2746405274954137e-7	-2.060470712308416e-20	3.288948012475155e-23	7.507601055911313e-11	1.4143641823788375e-10	2.6029289928134155e-9
99800000	0.0049998983279619155	4.327182580352003e-50	3.6446072415757966e-69	3.653029074878523e-8	4.986500251929156e-16	1.2746405274954137e-7	-2.0604707117242515e-20	3.288948012475155e-23	7.507601055911313e-11	1.4143641823788375e-10	2.6029289928134155e-9
99900000	0.0049998983279619155	4.327182580352003e-50	3.6446072415757966e-69	3.653029074878523e-8	4.986500251929156e-16	1.2746405274954137e-7	-2.0604707111400872e-20	3.288948012475155e-23	7.507601055911313e-11	1.4143641823788375e-10	2.6029289928134155e-9
100000000	0.0049998983279619155	4.327182580352003e-50	3.6446072415757966e-69	3.653029074878523e-8	4.986500251929156e-16	1.2746405274954137e-7	-2.0604707105559228e-20	3.288948012475155e-23	7.507601055911313e-11	1.4143641823788375e-10	2.6029289928134155e-9
