# Supplementary material for: Thermodynamics Underpinning the Microbial Community‐Level Nitrogen Energy Metabolism
Source: Environ Microbiol. 2025 Feb 16;27(2):e70055. doi: 10.1111/1462-2920.70055 (PMC11830459; doi:10.1111/1462-2920.70055)
Supplement: Supplementary file 1 — Data S1. [file EMI-27-e70055-s001.zip › SI/Nnetwork/Results/kdef_-10/Iin_-5/p_0.2/O2_-7._H_-5.5.csv]

time	N2	N2H4	N2H5	N2O	NH2OH	NH3	NH3OH	NH4	NO	NO2	NO3
0	0.00001	0.00001	0.00001	0.00001	0.00001	0.00001	0.00001	0.00001	0.00001	0.00001	0.00001
100000	0.004984016460215941	1.9335340514392303e-49	8.122020393676375e-62	2.0712494430654945e-10	4.452089170366232e-15	0.00003196666450369314	-1.7548482943150027e-20	8.255296375596919e-16	6.898080175501523e-14	5.606028415332954e-13	1.7967671216566792e-13
200000	0.004984016460215941	1.9335340514392315e-49	8.122020393675743e-62	2.0712494430654945e-10	4.452089170359409e-15	0.00003196666450369314	-1.445547484043615e-20	8.255296362149971e-16	6.898080175501524e-14	5.606028415323987e-13	1.7967671216566794e-13
300000	0.004984016460215942	1.9335340514392296e-49	8.122020393675399e-62	2.0712494430654948e-10	4.452089170355823e-15	0.00003196666450369314	-1.435666312995318e-20	8.255296355096696e-16	6.898080175501521e-14	5.606028415319084e-13	1.7967671216566792e-13
400000	0.004984016460215943	1.9335340514392292e-49	8.122020393675342e-62	2.0712494430654948e-10	4.452089170355226e-15	0.00003196666450369314	-1.435200871575879e-20	8.255296353921642e-16	6.898080175501521e-14	5.606028415318269e-13	1.7967671216566792e-13
500000	0.004984016460215942	1.93353405143923e-49	8.122020393675388e-62	2.0712494430654948e-10	4.452089170355706e-15	0.00003196666450369314	-1.4347354301564404e-20	8.255296354868504e-16	6.898080175501521e-14	5.606028415318925e-13	1.7967671216566792e-13
600000	0.004984016460215942	1.9335340514392303e-49	8.122020393675463e-62	2.0712494430654945e-10	4.452089170356461e-15	0.00003196666450369314	-1.434269988737002e-20	8.255296356354227e-16	6.898080175501523e-14	5.606028415319955e-13	1.7967671216566794e-13
700000	0.004984016460215942	1.9335340514392307e-49	8.122020393675489e-62	2.0712494430654945e-10	4.4520891703567216e-15	0.00003196666450369314	-1.4338045473175636e-20	8.255296356867372e-16	6.898080175501523e-14	5.606028415320311e-13	1.7967671216566794e-13
800000	0.004984016460215942	1.9335340514392307e-49	8.122020393675489e-62	2.0712494430654945e-10	4.452089170356719e-15	0.00003196666450369314	-1.4333391058981247e-20	8.255296356862837e-16	6.898080175501523e-14	5.606028415320308e-13	1.7967671216566794e-13
900000	0.004984016460215942	1.9335340514392303e-49	8.122020393675489e-62	2.0712494430654945e-10	4.45208917035672e-15	0.00003196666450369314	-1.432873664478686e-20	8.255296356864195e-16	6.898080175501523e-14	5.606028415320309e-13	1.7967671216566792e-13
1000000	0.004984016460215942	1.9335340514392303e-49	8.122020393675489e-62	2.0712494430654945e-10	4.4520891703567216e-15	0.00003196666450369314	-1.4324082230592473e-20	8.255296356867723e-16	6.898080175501523e-14	5.606028415320311e-13	1.7967671216566792e-13
1100000	0.004984016460215942	1.93353405143923e-49	8.122020393675489e-62	2.0712494430654945e-10	4.452089170356722e-15	0.00003196666450369314	-1.4319427816398084e-20	8.255296356869699e-16	6.898080175501523e-14	5.606028415320312e-13	1.7967671216566792e-13
1200000	0.004984016460215942	1.93353405143923e-49	8.122020393675489e-62	2.0712494430654945e-10	4.452089170356722e-15	0.00003196666450369314	-1.43147734022037e-20	8.255296356869674e-16	6.898080175501523e-14	5.606028415320312e-13	1.7967671216566792e-13
1300000	0.004984016460215942	1.9335340514392296e-49	8.122020393675489e-62	2.0712494430654945e-10	4.4520891703567216e-15	0.00003196666450369314	-1.431011898800931e-20	8.255296356869651e-16	6.898080175501523e-14	5.606028415320312e-13	1.7967671216566792e-13
1400000	0.004984016460215942	1.9335340514392296e-49	8.122020393675489e-62	2.0712494430654945e-10	4.4520891703567216e-15	0.00003196666450369314	-1.4305464573814922e-20	8.25529635686963e-16	6.898080175501523e-14	5.606028415320311e-13	1.7967671216566792e-13
1500000	0.004984016460215941	1.9335340514392292e-49	8.122020393675489e-62	2.0712494430654945e-10	4.4520891703567216e-15	0.00003196666450369314	-1.4300810159620536e-20	8.255296356869613e-16	6.898080175501523e-14	5.606028415320311e-13	1.7967671216566792e-13
1600000	0.004984016460215941	1.9335340514392292e-49	8.122020393675489e-62	2.0712494430654945e-10	4.4520891703567216e-15	0.00003196666450369314	-1.4296155745426147e-20	8.255296356869596e-16	6.898080175501523e-14	5.606028415320311e-13	1.7967671216566792e-13
1700000	0.004984016460215941	1.9335340514392292e-49	8.122020393675489e-62	2.0712494430654948e-10	4.4520891703567216e-15	0.00003196666450369314	-1.4291501331231762e-20	8.255296356869582e-16	6.898080175501523e-14	5.606028415320311e-13	1.7967671216566792e-13
1800000	0.004984016460215941	1.9335340514392292e-49	8.122020393675489e-62	2.0712494430654948e-10	4.4520891703567216e-15	0.00003196666450369314	-1.4286846917037373e-20	8.25529635686957e-16	6.898080175501523e-14	5.606028415320311e-13	1.7967671216566792e-13
1900000	0.004984016460215941	1.9335340514392292e-49	8.122020393675489e-62	2.0712494430654948e-10	4.4520891703567216e-15	0.00003196666450369313	-1.4282192502842985e-20	8.255296356869559e-16	6.898080175501523e-14	5.606028415320311e-13	1.7967671216566792e-13
2000000	0.004984016460215941	1.933534051439229e-49	8.122020393675489e-62	2.0712494430654948e-10	4.452089170356721e-15	0.00003196666450369313	-1.42775380886486e-20	8.255296356869552e-16	6.898080175501523e-14	5.606028415320311e-13	1.796767121656679e-13
2100000	0.004984016460215941	1.933534051439229e-49	8.122020393675489e-62	2.0712494430654948e-10	4.452089170356721e-15	0.00003196666450369313	-1.427288367445421e-20	8.255296356869545e-16	6.898080175501523e-14	5.606028415320311e-13	1.796767121656679e-13
2200000	0.004984016460215941	1.933534051439229e-49	8.122020393675489e-62	2.0712494430654948e-10	4.452089170356721e-15	0.00003196666450369313	-1.4268229260259825e-20	8.25529635686954e-16	6.898080175501523e-14	5.606028415320311e-13	1.796767121656679e-13
2300000	0.004984016460215941	1.933534051439229e-49	8.122020393675489e-62	2.0712494430654948e-10	4.452089170356721e-15	0.00003196666450369313	-1.4263574846065436e-20	8.255296356869536e-16	6.898080175501523e-14	5.606028415320311e-13	1.796767121656679e-13
2400000	0.004984016460215941	1.933534051439229e-49	8.122020393675489e-62	2.0712494430654948e-10	4.452089170356721e-15	0.00003196666450369313	-1.425892043187105e-20	8.255296356869534e-16	6.898080175501523e-14	5.606028415320311e-13	1.796767121656679e-13
2500000	0.004984016460215941	1.933534051439229e-49	8.122020393675489e-62	2.0712494430654948e-10	4.452089170356721e-15	0.00003196666450369313	-1.4254266017676662e-20	8.255296356869533e-16	6.898080175501523e-14	5.606028415320311e-13	1.796767121656679e-13
2600000	0.004984016460215941	1.933534051439229e-49	8.122020393675489e-62	2.0712494430654948e-10	4.452089170356721e-15	0.00003196666450369313	-1.4249611603482274e-20	8.255296356869534e-16	6.898080175501523e-14	5.606028415320311e-13	1.796767121656679e-13
2700000	0.004984016460215941	1.933534051439229e-49	8.122020393675489e-62	2.0712494430654948e-10	4.452089170356721e-15	0.00003196666450369313	-1.4244957189287888e-20	8.255296356869536e-16	6.898080175501523e-14	5.606028415320311e-13	1.796767121656679e-13
2800000	0.004984016460215941	1.933534051439229e-49	8.122020393675489e-62	2.0712494430654948e-10	4.452089170356721e-15	0.00003196666450369313	-1.42403027750935e-20	8.255296356869538e-16	6.898080175501523e-14	5.606028415320311e-13	1.796767121656679e-13
2900000	0.004984016460215941	1.933534051439229e-49	8.122020393675489e-62	2.0712494430654948e-10	4.4520891703567216e-15	0.00003196666450369313	-1.4235648360899114e-20	8.255296356869542e-16	6.898080175501523e-14	5.606028415320311e-13	1.796767121656679e-13
3000000	0.004984016460215941	1.933534051439229e-49	8.122020393675489e-62	2.0712494430654948e-10	4.4520891703567216e-15	0.00003196666450369313	-1.4230993946704725e-20	8.255296356869547e-16	6.898080175501523e-14	5.606028415320311e-13	1.7967671216566792e-13
3100000	0.004984016460215941	1.9335340514392292e-49	8.122020393675489e-62	2.0712494430654948e-10	4.4520891703567216e-15	0.00003196666450369313	-1.4226339532510337e-20	8.255296356869552e-16	6.898080175501523e-14	5.606028415320311e-13	1.7967671216566792e-13
3200000	0.004984016460215941	1.9335340514392292e-49	8.122020393675489e-62	2.0712494430654948e-10	4.4520891703567216e-15	0.00003196666450369313	-1.422168511831595e-20	8.255296356869558e-16	6.898080175501523e-14	5.606028415320312e-13	1.7967671216566792e-13
3300000	0.004984016460215941	1.9335340514392292e-49	8.122020393675489e-62	2.0712494430654948e-10	4.4520891703567216e-15	0.00003196666450369313	-1.4217030704121563e-20	8.255296356869565e-16	6.898080175501523e-14	5.606028415320312e-13	1.7967671216566792e-13
3400000	0.004984016460215941	1.9335340514392292e-49	8.122020393675489e-62	2.0712494430654948e-10	4.4520891703567216e-15	0.00003196666450369314	-1.4212376289927177e-20	8.255296356869572e-16	6.898080175501523e-14	5.606028415320312e-13	1.7967671216566792e-13
3500000	0.004984016460215941	1.9335340514392292e-49	8.122020393675489e-62	2.0712494430654948e-10	4.4520891703567216e-15	0.00003196666450369314	-1.4207721875732788e-20	8.25529635686958e-16	6.898080175501523e-14	5.606028415320312e-13	1.7967671216566792e-13
3600000	0.004984016460215941	1.9335340514392292e-49	8.122020393675487e-62	2.0712494430654948e-10	4.4520891703567216e-15	0.00003196666450369314	-1.42030674615384e-20	8.255296356869589e-16	6.898080175501523e-14	5.606028415320312e-13	1.7967671216566792e-13
3700000	0.004984016460215941	1.9335340514392292e-49	8.122020393675487e-62	2.0712494430654948e-10	4.4520891703567216e-15	0.00003196666450369314	-1.4198413047344014e-20	8.255296356869597e-16	6.898080175501523e-14	5.606028415320312e-13	1.7967671216566792e-13
3800000	0.004984016460215941	1.9335340514392292e-49	8.122020393675487e-62	2.0712494430654948e-10	4.4520891703567216e-15	0.00003196666450369314	-1.4193758633149626e-20	8.255296356869606e-16	6.898080175501523e-14	5.606028415320312e-13	1.7967671216566792e-13
3900000	0.004984016460215941	1.9335340514392296e-49	8.122020393675487e-62	2.0712494430654948e-10	4.452089170356722e-15	0.00003196666450369314	-1.418910421895524e-20	8.255296356869615e-16	6.898080175501523e-14	5.606028415320312e-13	1.7967671216566792e-13
4000000	0.004984016460215941	1.9335340514392296e-49	8.122020393675487e-62	2.0712494430654948e-10	4.452089170356722e-15	0.00003196666450369314	-1.4184449804760852e-20	8.255296356869624e-16	6.898080175501523e-14	5.606028415320313e-13	1.7967671216566792e-13
4100000	0.004984016460215941	1.9335340514392296e-49	8.122020393675487e-62	2.0712494430654948e-10	4.452089170356722e-15	0.00003196666450369314	-1.4179795390566463e-20	8.255296356869632e-16	6.898080175501523e-14	5.606028415320313e-13	1.7967671216566792e-13
4200000	0.004984016460215941	1.9335340514392296e-49	8.122020393675487e-62	2.0712494430654948e-10	4.452089170356722e-15	0.00003196666450369314	-1.4175140976372077e-20	8.255296356869641e-16	6.898080175501523e-14	5.606028415320313e-13	1.7967671216566792e-13
4300000	0.004984016460215941	1.9335340514392296e-49	8.122020393675487e-62	2.0712494430654948e-10	4.452089170356722e-15	0.00003196666450369314	-1.417048656217769e-20	8.25529635686965e-16	6.898080175501523e-14	5.606028415320313e-13	1.7967671216566792e-13
4400000	0.004984016460215941	1.9335340514392296e-49	8.122020393675487e-62	2.0712494430654948e-10	4.452089170356722e-15	0.00003196666450369314	-1.4165832147983303e-20	8.255296356869658e-16	6.898080175501523e-14	5.606028415320313e-13	1.7967671216566792e-13
4500000	0.004984016460215941	1.9335340514392296e-49	8.122020393675487e-62	2.0712494430654948e-10	4.452089170356722e-15	0.00003196666450369314	-1.4161177733788915e-20	8.255296356869666e-16	6.898080175501523e-14	5.606028415320313e-13	1.7967671216566792e-13
4600000	0.004984016460215941	1.93353405143923e-49	8.122020393675487e-62	2.0712494430654948e-10	4.452089170356722e-15	0.00003196666450369314	-1.415652331959453e-20	8.255296356869673e-16	6.898080175501523e-14	5.606028415320313e-13	1.7967671216566792e-13
4700000	0.004984016460215941	1.93353405143923e-49	8.122020393675487e-62	2.0712494430654948e-10	4.452089170356723e-15	0.00003196666450369314	-1.415186890540014e-20	8.25529635686968e-16	6.898080175501523e-14	5.606028415320314e-13	1.7967671216566792e-13
4800000	0.004984016460215941	1.93353405143923e-49	8.122020393675487e-62	2.0712494430654948e-10	4.452089170356723e-15	0.00003196666450369314	-1.4147214491205752e-20	8.255296356869686e-16	6.898080175501523e-14	5.606028415320314e-13	1.7967671216566792e-13
4900000	0.004984016460215941	1.93353405143923e-49	8.122020393675487e-62	2.0712494430654948e-10	4.452089170356723e-15	0.00003196666450369314	-1.4142560077011366e-20	8.255296356869691e-16	6.898080175501523e-14	5.606028415320314e-13	1.7967671216566792e-13
5000000	0.004984016460215941	1.93353405143923e-49	8.122020393675487e-62	2.0712494430654948e-10	4.452089170356723e-15	0.00003196666450369314	-1.4137905662816978e-20	8.255296356869695e-16	6.898080175501523e-14	5.606028415320314e-13	1.7967671216566792e-13
5100000	0.004984016460215941	1.93353405143923e-49	8.122020393675487e-62	2.0712494430654948e-10	4.452089170356723e-15	0.00003196666450369314	-1.4133251248622592e-20	8.2552963568696975e-16	6.898080175501523e-14	5.606028415320314e-13	1.7967671216566792e-13
5200000	0.004984016460215941	1.93353405143923e-49	8.122020393675487e-62	2.0712494430654948e-10	4.452089170356723e-15	0.00003196666450369314	-1.4128596834428204e-20	8.2552963568697e-16	6.898080175501523e-14	5.606028415320314e-13	1.7967671216566792e-13
5300000	0.004984016460215941	1.93353405143923e-49	8.122020393675487e-62	2.0712494430654948e-10	4.452089170356723e-15	0.00003196666450369314	-1.4123942420233815e-20	8.255296356869701e-16	6.898080175501523e-14	5.606028415320314e-13	1.7967671216566792e-13
5400000	0.004984016460215941	1.93353405143923e-49	8.122020393675487e-62	2.0712494430654948e-10	4.452089170356723e-15	0.00003196666450369314	-1.411928800603943e-20	8.255296356869701e-16	6.898080175501523e-14	5.606028415320314e-13	1.7967671216566792e-13
5500000	0.004984016460215941	1.93353405143923e-49	8.122020393675487e-62	2.0712494430654948e-10	4.452089170356723e-15	0.00003196666450369314	-1.411463359184504e-20	8.255296356869701e-16	6.898080175501523e-14	5.606028415320314e-13	1.7967671216566792e-13
5600000	0.004984016460215941	1.93353405143923e-49	8.122020393675487e-62	2.0712494430654948e-10	4.452089170356723e-15	0.00003196666450369314	-1.4109979177650655e-20	8.255296356869701e-16	6.898080175501523e-14	5.606028415320314e-13	1.7967671216566792e-13
5700000	0.004984016460215941	1.93353405143923e-49	8.122020393675487e-62	2.0712494430654948e-10	4.452089170356723e-15	0.00003196666450369314	-1.4105324763456267e-20	8.255296356869701e-16	6.898080175501523e-14	5.606028415320314e-13	1.7967671216566792e-13
5800000	0.004984016460215941	1.93353405143923e-49	8.122020393675487e-62	2.0712494430654948e-10	4.452089170356723e-15	0.00003196666450369314	-1.410067034926188e-20	8.255296356869701e-16	6.898080175501523e-14	5.606028415320314e-13	1.7967671216566792e-13
5900000	0.004984016460215941	1.93353405143923e-49	8.122020393675487e-62	2.0712494430654948e-10	4.452089170356723e-15	0.00003196666450369314	-1.4096015935067493e-20	8.255296356869701e-16	6.898080175501523e-14	5.606028415320314e-13	1.7967671216566792e-13
6000000	0.004984016460215941	1.93353405143923e-49	8.122020393675487e-62	2.0712494430654948e-10	4.452089170356723e-15	0.00003196666450369314	-1.4091361520873104e-20	8.255296356869701e-16	6.898080175501523e-14	5.606028415320314e-13	1.7967671216566792e-13
6100000	0.004984016460215941	1.93353405143923e-49	8.122020393675487e-62	2.0712494430654948e-10	4.452089170356723e-15	0.00003196666450369314	-1.4086707106678718e-20	8.255296356869701e-16	6.898080175501523e-14	5.606028415320314e-13	1.7967671216566792e-13
6200000	0.004984016460215941	1.93353405143923e-49	8.122020393675487e-62	2.0712494430654948e-10	4.452089170356723e-15	0.00003196666450369314	-1.408205269248433e-20	8.255296356869701e-16	6.898080175501523e-14	5.606028415320314e-13	1.7967671216566792e-13
6300000	0.004984016460215941	1.93353405143923e-49	8.122020393675487e-62	2.0712494430654948e-10	4.452089170356723e-15	0.00003196666450369314	-1.4077398278289944e-20	8.255296356869701e-16	6.898080175501523e-14	5.606028415320314e-13	1.7967671216566792e-13
6400000	0.004984016460215941	1.93353405143923e-49	8.122020393675487e-62	2.0712494430654948e-10	4.452089170356723e-15	0.00003196666450369314	-1.4072743864095556e-20	8.255296356869701e-16	6.898080175501523e-14	5.606028415320314e-13	1.7967671216566792e-13
6500000	0.004984016460215941	1.93353405143923e-49	8.122020393675487e-62	2.0712494430654948e-10	4.452089170356723e-15	0.00003196666450369314	-1.4068089449901167e-20	8.255296356869701e-16	6.898080175501523e-14	5.606028415320314e-13	1.7967671216566792e-13
6600000	0.004984016460215941	1.93353405143923e-49	8.122020393675487e-62	2.0712494430654948e-10	4.452089170356723e-15	0.00003196666450369314	-1.4063435035706782e-20	8.255296356869701e-16	6.898080175501523e-14	5.606028415320314e-13	1.7967671216566792e-13
6700000	0.004984016460215941	1.93353405143923e-49	8.122020393675487e-62	2.0712494430654948e-10	4.452089170356723e-15	0.00003196666450369314	-1.4058780621512393e-20	8.255296356869701e-16	6.898080175501523e-14	5.606028415320314e-13	1.7967671216566792e-13
6800000	0.004984016460215941	1.93353405143923e-49	8.122020393675487e-62	2.0712494430654948e-10	4.452089170356723e-15	0.00003196666450369314	-1.4054126207318007e-20	8.255296356869701e-16	6.898080175501523e-14	5.606028415320314e-13	1.7967671216566792e-13
6900000	0.004984016460215941	1.93353405143923e-49	8.122020393675487e-62	2.0712494430654948e-10	4.452089170356723e-15	0.00003196666450369314	-1.404947179312362e-20	8.255296356869701e-16	6.898080175501523e-14	5.606028415320314e-13	1.7967671216566792e-13
7000000	0.004984016460215941	1.93353405143923e-49	8.122020393675487e-62	2.0712494430654948e-10	4.452089170356723e-15	0.00003196666450369314	-1.404481737892923e-20	8.255296356869701e-16	6.898080175501523e-14	5.606028415320314e-13	1.7967671216566792e-13
7100000	0.004984016460215941	1.93353405143923e-49	8.122020393675487e-62	2.0712494430654948e-10	4.452089170356723e-15	0.00003196666450369314	-1.4040162964734845e-20	8.255296356869701e-16	6.898080175501523e-14	5.606028415320314e-13	1.7967671216566792e-13
7200000	0.004984016460215941	1.93353405143923e-49	8.122020393675487e-62	2.0712494430654948e-10	4.452089170356723e-15	0.00003196666450369314	-1.4035508550540456e-20	8.255296356869701e-16	6.898080175501523e-14	5.606028415320314e-13	1.7967671216566792e-13
7300000	0.004984016460215941	1.93353405143923e-49	8.122020393675487e-62	2.0712494430654948e-10	4.452089170356723e-15	0.00003196666450369314	-1.403085413634607e-20	8.2552963568697e-16	6.898080175501523e-14	5.606028415320314e-13	1.7967671216566792e-13
7400000	0.004984016460215941	1.93353405143923e-49	8.122020393675487e-62	2.0712494430654948e-10	4.452089170356723e-15	0.00003196666450369314	-1.4026199722151682e-20	8.2552963568697e-16	6.898080175501523e-14	5.606028415320314e-13	1.7967671216566792e-13
7500000	0.004984016460215941	1.93353405143923e-49	8.122020393675487e-62	2.0712494430654948e-10	4.452089170356723e-15	0.00003196666450369314	-1.4021545307957293e-20	8.2552963568697e-16	6.898080175501523e-14	5.606028415320313e-13	1.7967671216566792e-13
7600000	0.004984016460215941	1.93353405143923e-49	8.122020393675487e-62	2.0712494430654948e-10	4.452089170356723e-15	0.00003196666450369314	-1.4016890893762908e-20	8.2552963568697e-16	6.898080175501523e-14	5.606028415320313e-13	1.7967671216566792e-13
7700000	0.004984016460215941	1.93353405143923e-49	8.122020393675487e-62	2.0712494430654948e-10	4.452089170356723e-15	0.00003196666450369314	-1.401223647956852e-20	8.2552963568697e-16	6.898080175501523e-14	5.606028415320313e-13	1.7967671216566792e-13
7800000	0.004984016460215941	1.93353405143923e-49	8.122020393675487e-62	2.0712494430654948e-10	4.452089170356723e-15	0.00003196666450369314	-1.4007582065374134e-20	8.2552963568697e-16	6.898080175501523e-14	5.606028415320313e-13	1.7967671216566792e-13
7900000	0.004984016460215941	1.93353405143923e-49	8.122020393675487e-62	2.0712494430654948e-10	4.452089170356723e-15	0.00003196666450369314	-1.4002927651179745e-20	8.2552963568697e-16	6.898080175501523e-14	5.606028415320313e-13	1.7967671216566792e-13
8000000	0.004984016460215941	1.93353405143923e-49	8.122020393675489e-62	2.0712494430654948e-10	4.452089170356722e-15	0.00003196666450369314	-1.399827323698536e-20	8.2552963568697e-16	6.898080175501523e-14	5.606028415320313e-13	1.7967671216566792e-13
8100000	0.004984016460215941	1.93353405143923e-49	8.122020393675489e-62	2.0712494430654945e-10	4.452089170356722e-15	0.00003196666450369314	-1.399361882279097e-20	8.2552963568697e-16	6.898080175501523e-14	5.606028415320313e-13	1.7967671216566792e-13
8200000	0.004984016460215941	1.93353405143923e-49	8.122020393675489e-62	2.0712494430654945e-10	4.452089170356722e-15	0.00003196666450369314	-1.3988964408596582e-20	8.2552963568697e-16	6.898080175501523e-14	5.606028415320313e-13	1.7967671216566792e-13
8300000	0.004984016460215941	1.93353405143923e-49	8.122020393675489e-62	2.0712494430654945e-10	4.452089170356722e-15	0.00003196666450369314	-1.3984309994402197e-20	8.2552963568697e-16	6.898080175501523e-14	5.606028415320313e-13	1.7967671216566792e-13
8400000	0.004984016460215941	1.93353405143923e-49	8.122020393675489e-62	2.0712494430654945e-10	4.452089170356722e-15	0.00003196666450369314	-1.3979655580207808e-20	8.2552963568697e-16	6.898080175501523e-14	5.606028415320313e-13	1.7967671216566792e-13
8500000	0.004984016460215941	1.93353405143923e-49	8.122020393675489e-62	2.0712494430654945e-10	4.452089170356722e-15	0.00003196666450369314	-1.3975001166013423e-20	8.2552963568697e-16	6.898080175501523e-14	5.606028415320313e-13	1.7967671216566792e-13
8600000	0.004984016460215941	1.93353405143923e-49	8.122020393675489e-62	2.0712494430654945e-10	4.452089170356722e-15	0.00003196666450369314	-1.3970346751819034e-20	8.2552963568697e-16	6.898080175501523e-14	5.606028415320313e-13	1.7967671216566792e-13
8700000	0.004984016460215941	1.93353405143923e-49	8.122020393675489e-62	2.0712494430654945e-10	4.452089170356722e-15	0.00003196666450369314	-1.3965692337624645e-20	8.255296356869699e-16	6.898080175501523e-14	5.606028415320313e-13	1.7967671216566792e-13
8800000	0.004984016460215941	1.93353405143923e-49	8.122020393675489e-62	2.0712494430654945e-10	4.452089170356722e-15	0.00003196666450369314	-1.396103792343026e-20	8.255296356869699e-16	6.898080175501523e-14	5.606028415320312e-13	1.7967671216566792e-13
8900000	0.004984016460215941	1.93353405143923e-49	8.122020393675489e-62	2.0712494430654945e-10	4.452089170356722e-15	0.00003196666450369314	-1.395638350923587e-20	8.255296356869699e-16	6.898080175501523e-14	5.606028415320312e-13	1.7967671216566792e-13
9000000	0.004984016460215941	1.93353405143923e-49	8.122020393675489e-62	2.0712494430654945e-10	4.452089170356722e-15	0.00003196666450369314	-1.3951729095041486e-20	8.255296356869699e-16	6.898080175501523e-14	5.606028415320312e-13	1.7967671216566792e-13
9100000	0.004984016460215941	1.93353405143923e-49	8.122020393675489e-62	2.0712494430654945e-10	4.452089170356722e-15	0.00003196666450369314	-1.3947074680847097e-20	8.255296356869699e-16	6.898080175501523e-14	5.606028415320312e-13	1.7967671216566792e-13
9200000	0.004984016460215941	1.93353405143923e-49	8.122020393675489e-62	2.0712494430654945e-10	4.452089170356722e-15	0.00003196666450369314	-1.3942420266652708e-20	8.255296356869699e-16	6.898080175501523e-14	5.606028415320312e-13	1.7967671216566792e-13
9300000	0.004984016460215941	1.93353405143923e-49	8.122020393675489e-62	2.0712494430654945e-10	4.452089170356722e-15	0.00003196666450369314	-1.3937765852458323e-20	8.255296356869699e-16	6.898080175501523e-14	5.606028415320312e-13	1.7967671216566792e-13
9400000	0.004984016460215941	1.93353405143923e-49	8.122020393675489e-62	2.0712494430654945e-10	4.452089170356722e-15	0.00003196666450369314	-1.3933111438263934e-20	8.255296356869699e-16	6.898080175501523e-14	5.606028415320312e-13	1.7967671216566792e-13
9500000	0.004984016460215941	1.93353405143923e-49	8.122020393675489e-62	2.0712494430654945e-10	4.452089170356722e-15	0.00003196666450369314	-1.392845702406955e-20	8.255296356869699e-16	6.898080175501523e-14	5.606028415320312e-13	1.7967671216566792e-13
9600000	0.004984016460215941	1.93353405143923e-49	8.122020393675489e-62	2.0712494430654945e-10	4.452089170356722e-15	0.00003196666450369314	-1.392380260987516e-20	8.255296356869699e-16	6.898080175501523e-14	5.606028415320312e-13	1.7967671216566792e-13
9700000	0.004984016460215941	1.93353405143923e-49	8.122020393675489e-62	2.0712494430654945e-10	4.452089170356722e-15	0.00003196666450369314	-1.3919148195680775e-20	8.255296356869699e-16	6.898080175501523e-14	5.606028415320312e-13	1.7967671216566792e-13
9800000	0.004984016460215941	1.93353405143923e-49	8.122020393675489e-62	2.0712494430654945e-10	4.452089170356722e-15	0.00003196666450369314	-1.3914493781486386e-20	8.255296356869699e-16	6.898080175501523e-14	5.606028415320312e-13	1.7967671216566792e-13
9900000	0.004984016460215941	1.93353405143923e-49	8.122020393675489e-62	2.0712494430654945e-10	4.452089170356722e-15	0.00003196666450369314	-1.3909839367291997e-20	8.255296356869699e-16	6.898080175501523e-14	5.606028415320312e-13	1.7967671216566792e-13
10000000	0.004984016460215941	1.93353405143923e-49	8.122020393675489e-62	2.0712494430654945e-10	4.452089170356722e-15	0.00003196666450369314	-1.3905184953097612e-20	8.255296356869699e-16	6.898080175501523e-14	5.606028415320312e-13	1.7967671216566792e-13
10100000	0.004984016460215941	1.93353405143923e-49	8.122020393675489e-62	2.0712494430654945e-10	4.452089170356722e-15	0.00003196666450369314	-1.3900530538903223e-20	8.255296356869699e-16	6.898080175501523e-14	5.606028415320312e-13	1.7967671216566792e-13
10200000	0.004984016460215941	1.93353405143923e-49	8.122020393675489e-62	2.0712494430654945e-10	4.452089170356722e-15	0.00003196666450369314	-1.3895876124708838e-20	8.255296356869699e-16	6.898080175501523e-14	5.606028415320312e-13	1.7967671216566792e-13
10300000	0.004984016460215941	1.93353405143923e-49	8.122020393675489e-62	2.0712494430654945e-10	4.452089170356722e-15	0.00003196666450369314	-1.389122171051445e-20	8.255296356869699e-16	6.898080175501523e-14	5.606028415320312e-13	1.7967671216566792e-13
10400000	0.004984016460215941	1.93353405143923e-49	8.122020393675489e-62	2.0712494430654945e-10	4.452089170356722e-15	0.00003196666450369314	-1.388656729632006e-20	8.255296356869699e-16	6.898080175501523e-14	5.606028415320312e-13	1.7967671216566792e-13
10500000	0.004984016460215941	1.93353405143923e-49	8.122020393675489e-62	2.0712494430654945e-10	4.452089170356722e-15	0.00003196666450369314	-1.3881912882125675e-20	8.255296356869699e-16	6.898080175501523e-14	5.606028415320312e-13	1.7967671216566792e-13
10600000	0.004984016460215941	1.93353405143923e-49	8.122020393675489e-62	2.0712494430654945e-10	4.452089170356722e-15	0.00003196666450369314	-1.3877258467931286e-20	8.255296356869699e-16	6.898080175501523e-14	5.606028415320312e-13	1.7967671216566792e-13
10700000	0.004984016460215941	1.93353405143923e-49	8.122020393675489e-62	2.0712494430654945e-10	4.452089170356722e-15	0.00003196666450369314	-1.38726040537369e-20	8.255296356869699e-16	6.898080175501523e-14	5.606028415320312e-13	1.7967671216566792e-13
10800000	0.004984016460215941	1.93353405143923e-49	8.122020393675489e-62	2.0712494430654945e-10	4.452089170356722e-15	0.00003196666450369314	-1.3867949639542512e-20	8.255296356869699e-16	6.898080175501523e-14	5.606028415320312e-13	1.7967671216566792e-13
10900000	0.004984016460215941	1.93353405143923e-49	8.122020393675489e-62	2.0712494430654945e-10	4.452089170356722e-15	0.00003196666450369314	-1.3863295225348127e-20	8.255296356869699e-16	6.898080175501523e-14	5.606028415320312e-13	1.7967671216566792e-13
11000000	0.004984016460215941	1.93353405143923e-49	8.122020393675489e-62	2.0712494430654945e-10	4.452089170356722e-15	0.00003196666450369314	-1.3858640811153738e-20	8.255296356869699e-16	6.898080175501523e-14	5.606028415320312e-13	1.7967671216566792e-13
11100000	0.004984016460215941	1.93353405143923e-49	8.122020393675489e-62	2.0712494430654945e-10	4.452089170356722e-15	0.00003196666450369314	-1.385398639695935e-20	8.255296356869699e-16	6.898080175501523e-14	5.606028415320311e-13	1.7967671216566792e-13
11200000	0.004984016460215941	1.93353405143923e-49	8.122020393675489e-62	2.0712494430654945e-10	4.452089170356722e-15	0.00003196666450369314	-1.3849331982764964e-20	8.255296356869699e-16	6.898080175501523e-14	5.606028415320311e-13	1.7967671216566792e-13
11300000	0.004984016460215941	1.93353405143923e-49	8.122020393675489e-62	2.0712494430654945e-10	4.452089170356722e-15	0.00003196666450369314	-1.3844677568570575e-20	8.255296356869699e-16	6.898080175501523e-14	5.606028415320311e-13	1.7967671216566792e-13
11400000	0.004984016460215941	1.93353405143923e-49	8.122020393675489e-62	2.0712494430654945e-10	4.452089170356722e-15	0.00003196666450369314	-1.384002315437619e-20	8.255296356869699e-16	6.898080175501523e-14	5.606028415320311e-13	1.7967671216566792e-13
11500000	0.004984016460215941	1.93353405143923e-49	8.122020393675489e-62	2.0712494430654945e-10	4.452089170356722e-15	0.00003196666450369314	-1.38353687401818e-20	8.255296356869699e-16	6.898080175501523e-14	5.606028415320311e-13	1.7967671216566792e-13
11600000	0.004984016460215941	1.93353405143923e-49	8.122020393675489e-62	2.0712494430654945e-10	4.452089170356722e-15	0.00003196666450369314	-1.3830714325987416e-20	8.255296356869699e-16	6.898080175501523e-14	5.606028415320311e-13	1.7967671216566792e-13
11700000	0.004984016460215941	1.93353405143923e-49	8.122020393675489e-62	2.0712494430654945e-10	4.452089170356722e-15	0.00003196666450369314	-1.3826059911793027e-20	8.255296356869699e-16	6.898080175501523e-14	5.606028415320311e-13	1.7967671216566792e-13
11800000	0.004984016460215941	1.93353405143923e-49	8.122020393675489e-62	2.0712494430654945e-10	4.452089170356722e-15	0.00003196666450369314	-1.3821405497598638e-20	8.255296356869699e-16	6.898080175501523e-14	5.606028415320311e-13	1.7967671216566792e-13
11900000	0.004984016460215941	1.93353405143923e-49	8.122020393675489e-62	2.0712494430654945e-10	4.452089170356722e-15	0.00003196666450369314	-1.3816751083404253e-20	8.255296356869699e-16	6.898080175501523e-14	5.606028415320311e-13	1.7967671216566792e-13
12000000	0.004984016460215941	1.93353405143923e-49	8.122020393675489e-62	2.0712494430654945e-10	4.452089170356722e-15	0.00003196666450369314	-1.3812096669209864e-20	8.255296356869699e-16	6.898080175501523e-14	5.606028415320311e-13	1.7967671216566792e-13
12100000	0.004984016460215941	1.93353405143923e-49	8.122020393675489e-62	2.0712494430654945e-10	4.452089170356722e-15	0.00003196666450369314	-1.380744225501548e-20	8.255296356869699e-16	6.898080175501523e-14	5.606028415320311e-13	1.7967671216566792e-13
12200000	0.004984016460215941	1.93353405143923e-49	8.122020393675489e-62	2.0712494430654945e-10	4.452089170356722e-15	0.00003196666450369314	-1.380278784082109e-20	8.255296356869699e-16	6.898080175501523e-14	5.606028415320311e-13	1.7967671216566792e-13
12300000	0.004984016460215941	1.93353405143923e-49	8.122020393675489e-62	2.0712494430654945e-10	4.452089170356722e-15	0.00003196666450369314	-1.3798133426626702e-20	8.255296356869699e-16	6.898080175501523e-14	5.606028415320311e-13	1.7967671216566792e-13
12400000	0.004984016460215941	1.93353405143923e-49	8.122020393675489e-62	2.0712494430654945e-10	4.452089170356722e-15	0.00003196666450369314	-1.3793479012432316e-20	8.255296356869699e-16	6.898080175501523e-14	5.606028415320311e-13	1.7967671216566792e-13
12500000	0.004984016460215941	1.93353405143923e-49	8.122020393675489e-62	2.0712494430654945e-10	4.452089170356722e-15	0.00003196666450369314	-1.3788824598237927e-20	8.255296356869699e-16	6.898080175501523e-14	5.606028415320311e-13	1.7967671216566792e-13
12600000	0.004984016460215941	1.93353405143923e-49	8.122020393675489e-62	2.0712494430654945e-10	4.452089170356722e-15	0.00003196666450369314	-1.3784170184043542e-20	8.255296356869699e-16	6.898080175501523e-14	5.606028415320311e-13	1.7967671216566792e-13
12700000	0.004984016460215941	1.93353405143923e-49	8.122020393675489e-62	2.0712494430654945e-10	4.452089170356722e-15	0.00003196666450369314	-1.3779515769849153e-20	8.255296356869699e-16	6.898080175501523e-14	5.606028415320311e-13	1.7967671216566792e-13
12800000	0.004984016460215941	1.93353405143923e-49	8.122020393675489e-62	2.0712494430654945e-10	4.452089170356722e-15	0.00003196666450369314	-1.3774861355654768e-20	8.255296356869699e-16	6.898080175501523e-14	5.606028415320311e-13	1.7967671216566792e-13
12900000	0.004984016460215941	1.93353405143923e-49	8.122020393675489e-62	2.0712494430654945e-10	4.452089170356722e-15	0.00003196666450369314	-1.377020694146038e-20	8.255296356869699e-16	6.898080175501523e-14	5.606028415320311e-13	1.7967671216566792e-13
13000000	0.004984016460215941	1.93353405143923e-49	8.122020393675489e-62	2.0712494430654945e-10	4.452089170356722e-15	0.00003196666450369314	-1.376555252726599e-20	8.255296356869699e-16	6.898080175501523e-14	5.606028415320311e-13	1.7967671216566792e-13
13100000	0.004984016460215941	1.93353405143923e-49	8.122020393675489e-62	2.0712494430654945e-10	4.452089170356722e-15	0.00003196666450369314	-1.3760898113071605e-20	8.255296356869699e-16	6.898080175501523e-14	5.606028415320311e-13	1.7967671216566792e-13
13200000	0.004984016460215941	1.93353405143923e-49	8.122020393675489e-62	2.0712494430654945e-10	4.452089170356722e-15	0.00003196666450369314	-1.3756243698877216e-20	8.255296356869699e-16	6.898080175501523e-14	5.606028415320311e-13	1.7967671216566792e-13
13300000	0.004984016460215941	1.93353405143923e-49	8.122020393675489e-62	2.0712494430654945e-10	4.452089170356722e-15	0.00003196666450369314	-1.375158928468283e-20	8.255296356869699e-16	6.898080175501523e-14	5.606028415320311e-13	1.7967671216566792e-13
13400000	0.004984016460215941	1.93353405143923e-49	8.122020393675489e-62	2.0712494430654945e-10	4.452089170356722e-15	0.00003196666450369314	-1.3746934870488442e-20	8.255296356869699e-16	6.898080175501523e-14	5.606028415320312e-13	1.7967671216566792e-13
13500000	0.004984016460215941	1.93353405143923e-49	8.122020393675489e-62	2.0712494430654945e-10	4.452089170356722e-15	0.00003196666450369314	-1.3742280456294054e-20	8.255296356869699e-16	6.898080175501523e-14	5.606028415320312e-13	1.7967671216566792e-13
13600000	0.004984016460215941	1.93353405143923e-49	8.122020393675489e-62	2.0712494430654945e-10	4.452089170356722e-15	0.00003196666450369314	-1.3737626042099668e-20	8.255296356869699e-16	6.898080175501523e-14	5.606028415320312e-13	1.7967671216566792e-13
13700000	0.004984016460215941	1.93353405143923e-49	8.122020393675489e-62	2.0712494430654945e-10	4.452089170356722e-15	0.00003196666450369314	-1.373297162790528e-20	8.255296356869699e-16	6.898080175501523e-14	5.606028415320312e-13	1.7967671216566792e-13
13800000	0.004984016460215941	1.93353405143923e-49	8.122020393675489e-62	2.0712494430654945e-10	4.452089170356722e-15	0.00003196666450369314	-1.3728317213710894e-20	8.255296356869699e-16	6.898080175501523e-14	5.606028415320312e-13	1.7967671216566792e-13
13900000	0.004984016460215941	1.93353405143923e-49	8.122020393675489e-62	2.0712494430654945e-10	4.452089170356722e-15	0.00003196666450369314	-1.3723662799516505e-20	8.255296356869699e-16	6.898080175501523e-14	5.606028415320312e-13	1.7967671216566792e-13
14000000	0.004984016460215941	1.93353405143923e-49	8.122020393675489e-62	2.0712494430654945e-10	4.452089170356722e-15	0.00003196666450369314	-1.371900838532212e-20	8.255296356869699e-16	6.898080175501523e-14	5.606028415320312e-13	1.7967671216566792e-13
14100000	0.004984016460215941	1.93353405143923e-49	8.122020393675489e-62	2.0712494430654945e-10	4.452089170356722e-15	0.00003196666450369314	-1.371435397112773e-20	8.255296356869699e-16	6.898080175501523e-14	5.606028415320312e-13	1.7967671216566792e-13
14200000	0.004984016460215941	1.93353405143923e-49	8.122020393675489e-62	2.0712494430654945e-10	4.452089170356722e-15	0.00003196666450369314	-1.3709699556933343e-20	8.255296356869699e-16	6.898080175501523e-14	5.606028415320312e-13	1.7967671216566792e-13
14300000	0.004984016460215941	1.93353405143923e-49	8.122020393675489e-62	2.0712494430654945e-10	4.452089170356722e-15	0.00003196666450369314	-1.3705045142738957e-20	8.255296356869699e-16	6.898080175501523e-14	5.606028415320312e-13	1.7967671216566792e-13
14400000	0.004984016460215941	1.93353405143923e-49	8.122020393675489e-62	2.0712494430654945e-10	4.452089170356722e-15	0.00003196666450369314	-1.3700390728544568e-20	8.255296356869699e-16	6.898080175501523e-14	5.606028415320312e-13	1.7967671216566792e-13
14500000	0.004984016460215941	1.93353405143923e-49	8.122020393675489e-62	2.0712494430654945e-10	4.452089170356722e-15	0.00003196666450369314	-1.3695736314350183e-20	8.255296356869699e-16	6.898080175501523e-14	5.606028415320312e-13	1.7967671216566792e-13
14600000	0.004984016460215941	1.93353405143923e-49	8.122020393675489e-62	2.0712494430654945e-10	4.452089170356722e-15	0.00003196666450369314	-1.3691081900155794e-20	8.255296356869699e-16	6.898080175501523e-14	5.606028415320312e-13	1.7967671216566792e-13
14700000	0.004984016460215941	1.93353405143923e-49	8.122020393675489e-62	2.0712494430654945e-10	4.452089170356722e-15	0.00003196666450369314	-1.368642748596141e-20	8.255296356869699e-16	6.898080175501523e-14	5.606028415320312e-13	1.7967671216566792e-13
14800000	0.004984016460215941	1.93353405143923e-49	8.122020393675489e-62	2.0712494430654945e-10	4.452089170356722e-15	0.00003196666450369314	-1.368177307176702e-20	8.255296356869699e-16	6.898080175501523e-14	5.606028415320312e-13	1.7967671216566792e-13
14900000	0.004984016460215941	1.93353405143923e-49	8.122020393675489e-62	2.0712494430654945e-10	4.452089170356722e-15	0.00003196666450369314	-1.367711865757263e-20	8.255296356869699e-16	6.898080175501523e-14	5.606028415320312e-13	1.7967671216566792e-13
15000000	0.004984016460215941	1.93353405143923e-49	8.122020393675489e-62	2.0712494430654945e-10	4.452089170356722e-15	0.00003196666450369314	-1.3672464243378246e-20	8.255296356869699e-16	6.898080175501523e-14	5.606028415320312e-13	1.7967671216566792e-13
15100000	0.004984016460215941	1.93353405143923e-49	8.122020393675489e-62	2.0712494430654945e-10	4.452089170356722e-15	0.00003196666450369314	-1.3667809829183857e-20	8.255296356869699e-16	6.898080175501523e-14	5.606028415320312e-13	1.7967671216566792e-13
15200000	0.004984016460215941	1.93353405143923e-49	8.122020393675489e-62	2.0712494430654945e-10	4.452089170356722e-15	0.00003196666450369314	-1.3663155414989472e-20	8.255296356869699e-16	6.898080175501523e-14	5.606028415320312e-13	1.7967671216566792e-13
15300000	0.004984016460215941	1.93353405143923e-49	8.122020393675489e-62	2.0712494430654945e-10	4.452089170356722e-15	0.00003196666450369314	-1.3658501000795083e-20	8.255296356869699e-16	6.898080175501523e-14	5.606028415320312e-13	1.7967671216566792e-13
15400000	0.004984016460215941	1.93353405143923e-49	8.122020393675489e-62	2.0712494430654945e-10	4.452089170356722e-15	0.00003196666450369314	-1.3653846586600695e-20	8.255296356869699e-16	6.898080175501523e-14	5.606028415320312e-13	1.7967671216566792e-13
15500000	0.004984016460215941	1.93353405143923e-49	8.122020393675489e-62	2.0712494430654945e-10	4.452089170356722e-15	0.00003196666450369314	-1.364919217240631e-20	8.255296356869699e-16	6.898080175501523e-14	5.606028415320312e-13	1.7967671216566792e-13
15600000	0.004984016460215941	1.93353405143923e-49	8.122020393675489e-62	2.0712494430654945e-10	4.452089170356722e-15	0.00003196666450369314	-1.364453775821192e-20	8.255296356869699e-16	6.898080175501523e-14	5.606028415320312e-13	1.7967671216566792e-13
15700000	0.004984016460215941	1.93353405143923e-49	8.122020393675489e-62	2.0712494430654945e-10	4.452089170356722e-15	0.00003196666450369314	-1.3639883344017535e-20	8.255296356869699e-16	6.898080175501523e-14	5.606028415320312e-13	1.7967671216566792e-13
15800000	0.004984016460215941	1.93353405143923e-49	8.122020393675489e-62	2.0712494430654945e-10	4.452089170356722e-15	0.00003196666450369314	-1.3635228929823146e-20	8.255296356869699e-16	6.898080175501523e-14	5.606028415320312e-13	1.7967671216566792e-13
15900000	0.004984016460215941	1.93353405143923e-49	8.122020393675489e-62	2.0712494430654945e-10	4.452089170356722e-15	0.00003196666450369314	-1.363057451562876e-20	8.255296356869699e-16	6.898080175501523e-14	5.606028415320312e-13	1.7967671216566792e-13
16000000	0.004984016460215941	1.9335340514392296e-49	8.122020393675489e-62	2.0712494430654945e-10	4.452089170356722e-15	0.00003196666450369314	-1.3625920101434372e-20	8.255296356869699e-16	6.898080175501523e-14	5.606028415320312e-13	1.7967671216566792e-13
16100000	0.004984016460215941	1.9335340514392296e-49	8.122020393675489e-62	2.0712494430654948e-10	4.452089170356722e-15	0.00003196666450369314	-1.3621265687239984e-20	8.255296356869699e-16	6.898080175501523e-14	5.606028415320312e-13	1.7967671216566792e-13
16200000	0.004984016460215941	1.9335340514392296e-49	8.122020393675489e-62	2.0712494430654948e-10	4.452089170356722e-15	0.00003196666450369314	-1.3616611273045598e-20	8.255296356869699e-16	6.898080175501523e-14	5.606028415320312e-13	1.7967671216566792e-13
16300000	0.004984016460215941	1.9335340514392296e-49	8.122020393675489e-62	2.0712494430654948e-10	4.452089170356722e-15	0.00003196666450369314	-1.361195685885121e-20	8.255296356869699e-16	6.898080175501523e-14	5.606028415320312e-13	1.7967671216566792e-13
16400000	0.004984016460215941	1.9335340514392296e-49	8.122020393675489e-62	2.0712494430654948e-10	4.452089170356722e-15	0.00003196666450369314	-1.3607302444656824e-20	8.255296356869699e-16	6.898080175501523e-14	5.606028415320312e-13	1.7967671216566792e-13
16500000	0.004984016460215941	1.9335340514392296e-49	8.122020393675489e-62	2.0712494430654948e-10	4.452089170356722e-15	0.00003196666450369314	-1.3602648030462435e-20	8.255296356869699e-16	6.898080175501523e-14	5.606028415320312e-13	1.7967671216566792e-13
16600000	0.004984016460215941	1.9335340514392296e-49	8.122020393675489e-62	2.0712494430654948e-10	4.452089170356722e-15	0.00003196666450369314	-1.3597993616268047e-20	8.255296356869699e-16	6.898080175501523e-14	5.606028415320312e-13	1.7967671216566792e-13
16700000	0.004984016460215941	1.9335340514392296e-49	8.122020393675489e-62	2.0712494430654948e-10	4.452089170356722e-15	0.00003196666450369314	-1.359333920207366e-20	8.255296356869699e-16	6.898080175501523e-14	5.606028415320312e-13	1.7967671216566792e-13
16800000	0.004984016460215941	1.9335340514392296e-49	8.122020393675489e-62	2.0712494430654948e-10	4.452089170356722e-15	0.00003196666450369314	-1.3588684787879272e-20	8.255296356869699e-16	6.898080175501523e-14	5.606028415320312e-13	1.7967671216566792e-13
16900000	0.004984016460215941	1.9335340514392296e-49	8.122020393675487e-62	2.0712494430654948e-10	4.452089170356722e-15	0.00003196666450369314	-1.3584030373684887e-20	8.255296356869699e-16	6.898080175501523e-14	5.606028415320312e-13	1.7967671216566792e-13
17000000	0.004984016460215941	1.9335340514392296e-49	8.122020393675487e-62	2.0712494430654948e-10	4.452089170356722e-15	0.00003196666450369314	-1.3579375959490498e-20	8.255296356869699e-16	6.898080175501523e-14	5.606028415320312e-13	1.7967671216566792e-13
17100000	0.004984016460215941	1.9335340514392296e-49	8.122020393675487e-62	2.0712494430654948e-10	4.452089170356722e-15	0.00003196666450369314	-1.3574721545296113e-20	8.255296356869699e-16	6.898080175501523e-14	5.606028415320313e-13	1.7967671216566792e-13
17200000	0.004984016460215941	1.9335340514392296e-49	8.122020393675487e-62	2.0712494430654948e-10	4.452089170356722e-15	0.00003196666450369314	-1.3570067131101724e-20	8.255296356869699e-16	6.898080175501523e-14	5.606028415320313e-13	1.7967671216566792e-13
17300000	0.004984016460215941	1.9335340514392296e-49	8.122020393675487e-62	2.0712494430654948e-10	4.452089170356722e-15	0.00003196666450369314	-1.3565412716907336e-20	8.255296356869699e-16	6.898080175501523e-14	5.606028415320313e-13	1.7967671216566792e-13
17400000	0.004984016460215941	1.9335340514392296e-49	8.122020393675487e-62	2.0712494430654948e-10	4.452089170356722e-15	0.00003196666450369314	-1.356075830271295e-20	8.255296356869699e-16	6.898080175501523e-14	5.606028415320313e-13	1.7967671216566792e-13
17500000	0.004984016460215941	1.9335340514392296e-49	8.122020393675487e-62	2.0712494430654948e-10	4.452089170356722e-15	0.00003196666450369314	-1.355610388851856e-20	8.255296356869699e-16	6.898080175501523e-14	5.606028415320313e-13	1.7967671216566792e-13
17600000	0.004984016460215941	1.9335340514392296e-49	8.122020393675487e-62	2.0712494430654948e-10	4.452089170356722e-15	0.00003196666450369314	-1.3551449474324174e-20	8.255296356869699e-16	6.898080175501523e-14	5.606028415320313e-13	1.7967671216566792e-13
17700000	0.004984016460215941	1.9335340514392296e-49	8.122020393675487e-62	2.0712494430654948e-10	4.452089170356722e-15	0.00003196666450369314	-1.3546795060129787e-20	8.255296356869699e-16	6.898080175501523e-14	5.606028415320313e-13	1.7967671216566792e-13
17800000	0.004984016460215941	1.9335340514392296e-49	8.122020393675487e-62	2.0712494430654948e-10	4.452089170356722e-15	0.00003196666450369314	-1.35421406459354e-20	8.255296356869699e-16	6.898080175501523e-14	5.606028415320313e-13	1.7967671216566792e-13
17900000	0.004984016460215941	1.9335340514392296e-49	8.122020393675487e-62	2.0712494430654948e-10	4.452089170356722e-15	0.00003196666450369314	-1.3537486231741013e-20	8.255296356869699e-16	6.898080175501523e-14	5.606028415320313e-13	1.7967671216566792e-13
18000000	0.004984016460215941	1.9335340514392296e-49	8.122020393675487e-62	2.0712494430654948e-10	4.452089170356722e-15	0.00003196666450369314	-1.3532831817546626e-20	8.255296356869699e-16	6.898080175501523e-14	5.606028415320313e-13	1.7967671216566792e-13
18100000	0.004984016460215941	1.9335340514392296e-49	8.122020393675487e-62	2.0712494430654948e-10	4.452089170356722e-15	0.00003196666450369314	-1.3528177403352239e-20	8.255296356869699e-16	6.898080175501523e-14	5.606028415320313e-13	1.7967671216566792e-13
18200000	0.004984016460215941	1.9335340514392296e-49	8.122020393675487e-62	2.0712494430654948e-10	4.452089170356722e-15	0.00003196666450369314	-1.352352298915785e-20	8.255296356869699e-16	6.898080175501523e-14	5.606028415320313e-13	1.7967671216566792e-13
18300000	0.004984016460215941	1.9335340514392296e-49	8.122020393675487e-62	2.0712494430654948e-10	4.452089170356722e-15	0.00003196666450369314	-1.3518868574963463e-20	8.255296356869699e-16	6.898080175501523e-14	5.606028415320313e-13	1.7967671216566792e-13
18400000	0.004984016460215941	1.9335340514392296e-49	8.122020393675487e-62	2.0712494430654948e-10	4.452089170356722e-15	0.00003196666450369314	-1.3514214160769076e-20	8.255296356869699e-16	6.898080175501523e-14	5.606028415320313e-13	1.7967671216566792e-13
18500000	0.004984016460215941	1.9335340514392296e-49	8.122020393675487e-62	2.0712494430654948e-10	4.452089170356722e-15	0.00003196666450369314	-1.3509559746574689e-20	8.255296356869699e-16	6.898080175501523e-14	5.606028415320313e-13	1.7967671216566792e-13
18600000	0.004984016460215941	1.9335340514392296e-49	8.122020393675487e-62	2.0712494430654948e-10	4.452089170356722e-15	0.00003196666450369314	-1.3504905332380302e-20	8.255296356869699e-16	6.898080175501523e-14	5.606028415320313e-13	1.7967671216566792e-13
18700000	0.004984016460215941	1.9335340514392296e-49	8.122020393675487e-62	2.0712494430654948e-10	4.452089170356722e-15	0.00003196666450369314	-1.3500250918185915e-20	8.255296356869699e-16	6.898080175501523e-14	5.606028415320313e-13	1.7967671216566792e-13
18800000	0.004984016460215941	1.9335340514392296e-49	8.122020393675487e-62	2.0712494430654948e-10	4.452089170356722e-15	0.00003196666450369314	-1.3495596503991526e-20	8.255296356869699e-16	6.898080175501523e-14	5.606028415320313e-13	1.7967671216566792e-13
18900000	0.004984016460215941	1.9335340514392296e-49	8.122020393675487e-62	2.0712494430654948e-10	4.452089170356722e-15	0.00003196666450369314	-1.349094208979714e-20	8.255296356869699e-16	6.898080175501523e-14	5.606028415320313e-13	1.7967671216566792e-13
19000000	0.004984016460215941	1.9335340514392296e-49	8.122020393675487e-62	2.0712494430654948e-10	4.452089170356722e-15	0.00003196666450369314	-1.3486287675602752e-20	8.255296356869699e-16	6.898080175501523e-14	5.606028415320313e-13	1.7967671216566792e-13
19100000	0.004984016460215941	1.9335340514392296e-49	8.122020393675487e-62	2.0712494430654948e-10	4.452089170356722e-15	0.00003196666450369314	-1.3481633261408365e-20	8.255296356869699e-16	6.898080175501523e-14	5.606028415320313e-13	1.7967671216566792e-13
19200000	0.004984016460215941	1.9335340514392296e-49	8.122020393675487e-62	2.0712494430654948e-10	4.452089170356722e-15	0.00003196666450369314	-1.3476978847213978e-20	8.255296356869699e-16	6.898080175501523e-14	5.606028415320313e-13	1.7967671216566792e-13
19300000	0.004984016460215941	1.9335340514392296e-49	8.122020393675487e-62	2.0712494430654948e-10	4.452089170356722e-15	0.00003196666450369314	-1.3472324433019591e-20	8.255296356869699e-16	6.898080175501523e-14	5.606028415320313e-13	1.7967671216566792e-13
19400000	0.004984016460215941	1.9335340514392296e-49	8.122020393675487e-62	2.0712494430654948e-10	4.452089170356722e-15	0.00003196666450369314	-1.3467670018825204e-20	8.255296356869699e-16	6.898080175501523e-14	5.606028415320313e-13	1.7967671216566792e-13
19500000	0.004984016460215941	1.9335340514392296e-49	8.122020393675487e-62	2.0712494430654948e-10	4.452089170356722e-15	0.00003196666450369314	-1.3463015604630815e-20	8.255296356869699e-16	6.898080175501523e-14	5.606028415320313e-13	1.7967671216566792e-13
19600000	0.004984016460215941	1.9335340514392296e-49	8.122020393675487e-62	2.0712494430654948e-10	4.452089170356722e-15	0.00003196666450369314	-1.3458361190436428e-20	8.255296356869699e-16	6.898080175501523e-14	5.606028415320313e-13	1.7967671216566792e-13
19700000	0.004984016460215941	1.9335340514392296e-49	8.122020393675487e-62	2.0712494430654948e-10	4.452089170356722e-15	0.00003196666450369314	-1.3453706776242041e-20	8.255296356869699e-16	6.898080175501523e-14	5.606028415320313e-13	1.7967671216566792e-13
19800000	0.004984016460215941	1.9335340514392296e-49	8.122020393675487e-62	2.0712494430654948e-10	4.452089170356722e-15	0.00003196666450369314	-1.3449052362047654e-20	8.255296356869699e-16	6.898080175501523e-14	5.606028415320313e-13	1.7967671216566792e-13
19900000	0.004984016460215941	1.9335340514392296e-49	8.122020393675487e-62	2.0712494430654948e-10	4.452089170356722e-15	0.00003196666450369314	-1.3444397947853267e-20	8.255296356869699e-16	6.898080175501523e-14	5.606028415320313e-13	1.7967671216566792e-13
20000000	0.004984016460215941	1.9335340514392296e-49	8.122020393675487e-62	2.0712494430654948e-10	4.452089170356722e-15	0.00003196666450369314	-1.343974353365888e-20	8.255296356869699e-16	6.898080175501523e-14	5.606028415320313e-13	1.7967671216566792e-13
20100000	0.004984016460215941	1.9335340514392296e-49	8.122020393675487e-62	2.0712494430654948e-10	4.452089170356722e-15	0.00003196666450369314	-1.3435089119464491e-20	8.255296356869699e-16	6.898080175501523e-14	5.606028415320313e-13	1.7967671216566792e-13
20200000	0.004984016460215941	1.9335340514392296e-49	8.122020393675487e-62	2.0712494430654948e-10	4.452089170356722e-15	0.00003196666450369314	-1.3430434705270104e-20	8.255296356869699e-16	6.898080175501523e-14	5.606028415320313e-13	1.7967671216566792e-13
20300000	0.004984016460215941	1.9335340514392296e-49	8.122020393675487e-62	2.0712494430654948e-10	4.452089170356722e-15	0.00003196666450369314	-1.3425780291075717e-20	8.255296356869699e-16	6.898080175501523e-14	5.606028415320313e-13	1.7967671216566792e-13
20400000	0.004984016460215941	1.9335340514392296e-49	8.122020393675487e-62	2.0712494430654948e-10	4.452089170356722e-15	0.00003196666450369314	-1.342112587688133e-20	8.255296356869699e-16	6.898080175501523e-14	5.606028415320313e-13	1.7967671216566792e-13
20500000	0.004984016460215941	1.9335340514392296e-49	8.122020393675487e-62	2.0712494430654948e-10	4.452089170356722e-15	0.00003196666450369314	-1.3416471462686943e-20	8.255296356869699e-16	6.898080175501523e-14	5.606028415320313e-13	1.7967671216566792e-13
20600000	0.004984016460215941	1.9335340514392296e-49	8.122020393675487e-62	2.0712494430654948e-10	4.452089170356722e-15	0.00003196666450369314	-1.3411817048492556e-20	8.255296356869699e-16	6.898080175501523e-14	5.606028415320313e-13	1.7967671216566792e-13
20700000	0.004984016460215941	1.9335340514392296e-49	8.122020393675487e-62	2.0712494430654948e-10	4.452089170356722e-15	0.00003196666450369314	-1.3407162634298169e-20	8.255296356869699e-16	6.898080175501523e-14	5.606028415320313e-13	1.7967671216566792e-13
20800000	0.004984016460215941	1.9335340514392296e-49	8.122020393675487e-62	2.0712494430654948e-10	4.452089170356722e-15	0.00003196666450369314	-1.340250822010378e-20	8.255296356869699e-16	6.898080175501523e-14	5.606028415320313e-13	1.7967671216566792e-13
20900000	0.004984016460215941	1.9335340514392296e-49	8.122020393675487e-62	2.0712494430654948e-10	4.452089170356722e-15	0.00003196666450369314	-1.3397853805909393e-20	8.255296356869699e-16	6.898080175501523e-14	5.606028415320313e-13	1.7967671216566792e-13
21000000	0.004984016460215941	1.9335340514392296e-49	8.122020393675487e-62	2.0712494430654948e-10	4.452089170356722e-15	0.00003196666450369314	-1.3393199391715006e-20	8.255296356869699e-16	6.898080175501523e-14	5.606028415320313e-13	1.7967671216566792e-13
21100000	0.004984016460215941	1.9335340514392296e-49	8.122020393675487e-62	2.0712494430654948e-10	4.452089170356722e-15	0.00003196666450369314	-1.3388544977520619e-20	8.255296356869699e-16	6.898080175501523e-14	5.606028415320313e-13	1.7967671216566792e-13
21200000	0.004984016460215941	1.9335340514392296e-49	8.122020393675487e-62	2.0712494430654948e-10	4.452089170356722e-15	0.00003196666450369314	-1.3383890563326232e-20	8.255296356869699e-16	6.898080175501523e-14	5.606028415320313e-13	1.7967671216566792e-13
21300000	0.004984016460215941	1.9335340514392296e-49	8.122020393675487e-62	2.0712494430654948e-10	4.452089170356722e-15	0.00003196666450369314	-1.3379236149131845e-20	8.255296356869699e-16	6.898080175501523e-14	5.606028415320313e-13	1.7967671216566792e-13
21400000	0.004984016460215941	1.9335340514392296e-49	8.122020393675487e-62	2.0712494430654948e-10	4.452089170356722e-15	0.00003196666450369314	-1.3374581734937456e-20	8.255296356869699e-16	6.898080175501523e-14	5.606028415320313e-13	1.7967671216566792e-13
21500000	0.004984016460215941	1.9335340514392296e-49	8.122020393675487e-62	2.0712494430654948e-10	4.452089170356722e-15	0.00003196666450369314	-1.3369927320743069e-20	8.255296356869699e-16	6.898080175501523e-14	5.606028415320313e-13	1.7967671216566792e-13
21600000	0.004984016460215941	1.9335340514392296e-49	8.122020393675487e-62	2.0712494430654948e-10	4.452089170356722e-15	0.00003196666450369314	-1.3365272906548682e-20	8.255296356869699e-16	6.898080175501523e-14	5.606028415320313e-13	1.7967671216566792e-13
21700000	0.004984016460215941	1.9335340514392296e-49	8.122020393675487e-62	2.0712494430654948e-10	4.452089170356722e-15	0.00003196666450369314	-1.3360618492354295e-20	8.255296356869699e-16	6.898080175501523e-14	5.606028415320313e-13	1.7967671216566792e-13
21800000	0.004984016460215941	1.9335340514392296e-49	8.122020393675487e-62	2.0712494430654948e-10	4.452089170356722e-15	0.00003196666450369314	-1.3355964078159908e-20	8.255296356869699e-16	6.898080175501523e-14	5.606028415320313e-13	1.7967671216566792e-13
21900000	0.004984016460215941	1.9335340514392296e-49	8.122020393675487e-62	2.0712494430654948e-10	4.452089170356722e-15	0.00003196666450369314	-1.3351309663965521e-20	8.255296356869699e-16	6.898080175501523e-14	5.606028415320313e-13	1.7967671216566792e-13
22000000	0.004984016460215941	1.9335340514392296e-49	8.122020393675487e-62	2.0712494430654948e-10	4.452089170356722e-15	0.00003196666450369314	-1.3346655249771132e-20	8.255296356869699e-16	6.898080175501523e-14	5.606028415320313e-13	1.7967671216566792e-13
22100000	0.004984016460215941	1.9335340514392296e-49	8.122020393675487e-62	2.0712494430654948e-10	4.452089170356722e-15	0.00003196666450369314	-1.3342000835576745e-20	8.255296356869699e-16	6.898080175501523e-14	5.606028415320313e-13	1.7967671216566792e-13
22200000	0.004984016460215941	1.9335340514392296e-49	8.122020393675487e-62	2.0712494430654948e-10	4.452089170356722e-15	0.00003196666450369314	-1.3337346421382358e-20	8.255296356869699e-16	6.898080175501523e-14	5.606028415320313e-13	1.7967671216566792e-13
22300000	0.004984016460215941	1.9335340514392296e-49	8.122020393675487e-62	2.0712494430654948e-10	4.452089170356722e-15	0.00003196666450369314	-1.3332692007187971e-20	8.255296356869699e-16	6.898080175501523e-14	5.606028415320313e-13	1.7967671216566792e-13
22400000	0.004984016460215941	1.9335340514392296e-49	8.122020393675487e-62	2.0712494430654948e-10	4.452089170356722e-15	0.00003196666450369314	-1.3328037592993584e-20	8.255296356869699e-16	6.898080175501523e-14	5.606028415320313e-13	1.7967671216566792e-13
22500000	0.004984016460215941	1.9335340514392296e-49	8.122020393675487e-62	2.0712494430654948e-10	4.452089170356722e-15	0.00003196666450369314	-1.3323383178799197e-20	8.255296356869699e-16	6.898080175501523e-14	5.606028415320313e-13	1.7967671216566792e-13
22600000	0.004984016460215941	1.9335340514392296e-49	8.122020393675487e-62	2.0712494430654948e-10	4.452089170356722e-15	0.00003196666450369314	-1.3318728764604808e-20	8.255296356869699e-16	6.898080175501523e-14	5.606028415320313e-13	1.7967671216566792e-13
22700000	0.004984016460215941	1.9335340514392296e-49	8.122020393675487e-62	2.0712494430654948e-10	4.452089170356722e-15	0.00003196666450369314	-1.3314074350410421e-20	8.255296356869699e-16	6.898080175501523e-14	5.606028415320313e-13	1.7967671216566792e-13
22800000	0.004984016460215941	1.9335340514392296e-49	8.122020393675487e-62	2.0712494430654948e-10	4.452089170356722e-15	0.00003196666450369314	-1.3309419936216034e-20	8.255296356869699e-16	6.898080175501523e-14	5.606028415320313e-13	1.7967671216566792e-13
22900000	0.004984016460215941	1.9335340514392296e-49	8.122020393675487e-62	2.0712494430654948e-10	4.452089170356722e-15	0.00003196666450369314	-1.3304765522021647e-20	8.255296356869699e-16	6.898080175501523e-14	5.606028415320313e-13	1.7967671216566792e-13
23000000	0.004984016460215941	1.9335340514392296e-49	8.122020393675487e-62	2.0712494430654948e-10	4.452089170356722e-15	0.00003196666450369314	-1.330011110782726e-20	8.255296356869699e-16	6.898080175501523e-14	5.606028415320313e-13	1.7967671216566792e-13
23100000	0.004984016460215941	1.9335340514392296e-49	8.122020393675487e-62	2.0712494430654948e-10	4.452089170356722e-15	0.00003196666450369314	-1.3295456693632873e-20	8.255296356869699e-16	6.898080175501523e-14	5.606028415320313e-13	1.7967671216566792e-13
23200000	0.004984016460215941	1.9335340514392296e-49	8.122020393675487e-62	2.0712494430654948e-10	4.452089170356722e-15	0.00003196666450369314	-1.3290802279438484e-20	8.255296356869699e-16	6.898080175501523e-14	5.606028415320313e-13	1.7967671216566792e-13
23300000	0.004984016460215941	1.9335340514392296e-49	8.122020393675487e-62	2.0712494430654948e-10	4.452089170356722e-15	0.00003196666450369314	-1.3286147865244097e-20	8.255296356869699e-16	6.898080175501523e-14	5.606028415320313e-13	1.7967671216566792e-13
23400000	0.004984016460215941	1.9335340514392296e-49	8.122020393675487e-62	2.0712494430654948e-10	4.452089170356722e-15	0.00003196666450369314	-1.328149345104971e-20	8.255296356869699e-16	6.898080175501523e-14	5.606028415320313e-13	1.7967671216566792e-13
23500000	0.004984016460215941	1.9335340514392296e-49	8.122020393675487e-62	2.0712494430654948e-10	4.452089170356722e-15	0.00003196666450369314	-1.3276839036855323e-20	8.255296356869699e-16	6.898080175501523e-14	5.606028415320313e-13	1.7967671216566792e-13
23600000	0.004984016460215941	1.9335340514392296e-49	8.122020393675487e-62	2.0712494430654948e-10	4.452089170356722e-15	0.00003196666450369314	-1.3272184622660936e-20	8.255296356869699e-16	6.898080175501523e-14	5.606028415320313e-13	1.7967671216566792e-13
23700000	0.004984016460215941	1.9335340514392296e-49	8.122020393675487e-62	2.0712494430654948e-10	4.452089170356722e-15	0.00003196666450369314	-1.3267530208466549e-20	8.255296356869699e-16	6.898080175501523e-14	5.606028415320313e-13	1.7967671216566792e-13
23800000	0.004984016460215941	1.9335340514392296e-49	8.122020393675487e-62	2.0712494430654948e-10	4.452089170356722e-15	0.00003196666450369314	-1.3262875794272162e-20	8.255296356869699e-16	6.898080175501523e-14	5.606028415320313e-13	1.7967671216566792e-13
23900000	0.004984016460215941	1.9335340514392296e-49	8.122020393675487e-62	2.0712494430654948e-10	4.452089170356722e-15	0.00003196666450369314	-1.3258221380077773e-20	8.255296356869699e-16	6.898080175501523e-14	5.606028415320313e-13	1.7967671216566792e-13
24000000	0.004984016460215941	1.9335340514392296e-49	8.122020393675487e-62	2.0712494430654948e-10	4.452089170356722e-15	0.00003196666450369314	-1.3253566965883386e-20	8.255296356869699e-16	6.898080175501523e-14	5.606028415320313e-13	1.7967671216566792e-13
24100000	0.004984016460215941	1.9335340514392296e-49	8.122020393675487e-62	2.0712494430654948e-10	4.452089170356722e-15	0.00003196666450369314	-1.3248912551688999e-20	8.255296356869699e-16	6.898080175501523e-14	5.606028415320313e-13	1.7967671216566792e-13
24200000	0.004984016460215941	1.9335340514392296e-49	8.122020393675487e-62	2.0712494430654948e-10	4.452089170356722e-15	0.00003196666450369314	-1.3244258137494612e-20	8.255296356869699e-16	6.898080175501523e-14	5.606028415320313e-13	1.7967671216566792e-13
24300000	0.004984016460215941	1.9335340514392296e-49	8.122020393675487e-62	2.0712494430654948e-10	4.452089170356722e-15	0.00003196666450369314	-1.3239603723300225e-20	8.255296356869699e-16	6.898080175501523e-14	5.606028415320313e-13	1.7967671216566792e-13
24400000	0.004984016460215941	1.9335340514392296e-49	8.122020393675487e-62	2.0712494430654948e-10	4.452089170356722e-15	0.00003196666450369314	-1.3234949309105838e-20	8.255296356869699e-16	6.898080175501523e-14	5.606028415320313e-13	1.7967671216566792e-13
24500000	0.004984016460215941	1.9335340514392296e-49	8.122020393675487e-62	2.0712494430654948e-10	4.452089170356722e-15	0.00003196666450369314	-1.323029489491145e-20	8.255296356869699e-16	6.898080175501523e-14	5.606028415320313e-13	1.7967671216566792e-13
24600000	0.004984016460215941	1.9335340514392296e-49	8.122020393675487e-62	2.0712494430654948e-10	4.452089170356722e-15	0.00003196666450369314	-1.3225640480717062e-20	8.255296356869699e-16	6.898080175501523e-14	5.606028415320313e-13	1.7967671216566792e-13
24700000	0.004984016460215941	1.9335340514392296e-49	8.122020393675487e-62	2.0712494430654948e-10	4.452089170356722e-15	0.00003196666450369314	-1.3220986066522675e-20	8.255296356869699e-16	6.898080175501523e-14	5.606028415320313e-13	1.7967671216566792e-13
24800000	0.004984016460215941	1.9335340514392296e-49	8.122020393675487e-62	2.0712494430654948e-10	4.452089170356722e-15	0.00003196666450369314	-1.3216331652328288e-20	8.255296356869699e-16	6.898080175501523e-14	5.606028415320313e-13	1.7967671216566792e-13
24900000	0.004984016460215941	1.9335340514392296e-49	8.122020393675487e-62	2.0712494430654948e-10	4.452089170356722e-15	0.00003196666450369314	-1.3211677238133901e-20	8.255296356869699e-16	6.898080175501523e-14	5.606028415320313e-13	1.7967671216566792e-13
25000000	0.004984016460215941	1.9335340514392296e-49	8.122020393675487e-62	2.0712494430654948e-10	4.452089170356722e-15	0.00003196666450369314	-1.3207022823939514e-20	8.255296356869699e-16	6.898080175501523e-14	5.606028415320313e-13	1.7967671216566792e-13
25100000	0.004984016460215941	1.9335340514392296e-49	8.122020393675487e-62	2.0712494430654945e-10	4.452089170356722e-15	0.00003196666450369314	-1.3202368409745125e-20	8.255296356869699e-16	6.898080175501523e-14	5.606028415320313e-13	1.7967671216566792e-13
25200000	0.004984016460215941	1.9335340514392296e-49	8.122020393675487e-62	2.0712494430654945e-10	4.452089170356722e-15	0.00003196666450369314	-1.3197713995550738e-20	8.255296356869699e-16	6.898080175501523e-14	5.606028415320313e-13	1.7967671216566792e-13
25300000	0.004984016460215941	1.9335340514392296e-49	8.122020393675487e-62	2.0712494430654945e-10	4.452089170356722e-15	0.00003196666450369314	-1.3193059581356351e-20	8.255296356869699e-16	6.898080175501523e-14	5.606028415320313e-13	1.7967671216566792e-13
25400000	0.004984016460215941	1.9335340514392296e-49	8.122020393675487e-62	2.0712494430654945e-10	4.452089170356722e-15	0.00003196666450369314	-1.3188405167161964e-20	8.255296356869699e-16	6.898080175501523e-14	5.606028415320313e-13	1.7967671216566792e-13
25500000	0.004984016460215941	1.9335340514392296e-49	8.122020393675487e-62	2.0712494430654945e-10	4.452089170356722e-15	0.00003196666450369314	-1.3183750752967577e-20	8.255296356869699e-16	6.898080175501523e-14	5.606028415320313e-13	1.7967671216566792e-13
25600000	0.004984016460215941	1.9335340514392296e-49	8.122020393675487e-62	2.0712494430654945e-10	4.452089170356722e-15	0.00003196666450369314	-1.317909633877319e-20	8.255296356869699e-16	6.898080175501523e-14	5.606028415320313e-13	1.7967671216566792e-13
25700000	0.004984016460215941	1.9335340514392296e-49	8.122020393675487e-62	2.0712494430654945e-10	4.452089170356722e-15	0.00003196666450369314	-1.3174441924578801e-20	8.255296356869699e-16	6.898080175501523e-14	5.606028415320313e-13	1.7967671216566792e-13
25800000	0.004984016460215941	1.9335340514392296e-49	8.122020393675487e-62	2.0712494430654945e-10	4.452089170356722e-15	0.00003196666450369314	-1.3169787510384414e-20	8.255296356869699e-16	6.898080175501523e-14	5.606028415320313e-13	1.7967671216566792e-13
25900000	0.004984016460215941	1.93353405143923e-49	8.122020393675487e-62	2.0712494430654945e-10	4.452089170356722e-15	0.00003196666450369314	-1.3165133096190027e-20	8.255296356869699e-16	6.898080175501523e-14	5.606028415320313e-13	1.7967671216566792e-13
26000000	0.004984016460215941	1.93353405143923e-49	8.122020393675487e-62	2.0712494430654945e-10	4.452089170356722e-15	0.00003196666450369314	-1.316047868199564e-20	8.255296356869699e-16	6.898080175501523e-14	5.606028415320313e-13	1.7967671216566792e-13
26100000	0.004984016460215941	1.93353405143923e-49	8.122020393675487e-62	2.0712494430654945e-10	4.452089170356722e-15	0.00003196666450369314	-1.3155824267801253e-20	8.255296356869699e-16	6.898080175501523e-14	5.606028415320313e-13	1.7967671216566792e-13
26200000	0.004984016460215941	1.93353405143923e-49	8.122020393675487e-62	2.0712494430654945e-10	4.452089170356722e-15	0.00003196666450369314	-1.3151169853606866e-20	8.255296356869699e-16	6.898080175501523e-14	5.606028415320313e-13	1.7967671216566792e-13
26300000	0.004984016460215941	1.93353405143923e-49	8.122020393675487e-62	2.0712494430654945e-10	4.452089170356722e-15	0.00003196666450369314	-1.3146515439412477e-20	8.255296356869699e-16	6.898080175501523e-14	5.606028415320312e-13	1.7967671216566792e-13
26400000	0.004984016460215941	1.93353405143923e-49	8.122020393675487e-62	2.0712494430654945e-10	4.452089170356722e-15	0.00003196666450369314	-1.314186102521809e-20	8.255296356869699e-16	6.898080175501523e-14	5.606028415320312e-13	1.7967671216566792e-13
26500000	0.004984016460215941	1.93353405143923e-49	8.122020393675489e-62	2.0712494430654945e-10	4.452089170356722e-15	0.00003196666450369314	-1.3137206611023703e-20	8.255296356869699e-16	6.898080175501523e-14	5.606028415320312e-13	1.7967671216566792e-13
26600000	0.004984016460215941	1.93353405143923e-49	8.122020393675489e-62	2.0712494430654945e-10	4.452089170356722e-15	0.00003196666450369314	-1.3132552196829316e-20	8.255296356869699e-16	6.898080175501523e-14	5.606028415320312e-13	1.7967671216566792e-13
26700000	0.004984016460215941	1.93353405143923e-49	8.122020393675489e-62	2.0712494430654945e-10	4.452089170356722e-15	0.00003196666450369314	-1.3127897782634929e-20	8.255296356869699e-16	6.898080175501523e-14	5.606028415320312e-13	1.7967671216566792e-13
26800000	0.004984016460215941	1.93353405143923e-49	8.122020393675489e-62	2.0712494430654945e-10	4.452089170356722e-15	0.00003196666450369314	-1.3123243368440542e-20	8.255296356869699e-16	6.898080175501523e-14	5.606028415320312e-13	1.7967671216566792e-13
26900000	0.004984016460215941	1.93353405143923e-49	8.122020393675489e-62	2.0712494430654945e-10	4.452089170356722e-15	0.00003196666450369314	-1.3118588954246155e-20	8.255296356869699e-16	6.898080175501523e-14	5.606028415320312e-13	1.7967671216566792e-13
27000000	0.004984016460215941	1.93353405143923e-49	8.122020393675489e-62	2.0712494430654945e-10	4.452089170356722e-15	0.00003196666450369314	-1.3113934540051766e-20	8.255296356869699e-16	6.898080175501523e-14	5.606028415320312e-13	1.7967671216566792e-13
27100000	0.004984016460215941	1.93353405143923e-49	8.122020393675489e-62	2.0712494430654945e-10	4.452089170356722e-15	0.00003196666450369314	-1.310928012585738e-20	8.255296356869699e-16	6.898080175501523e-14	5.606028415320312e-13	1.7967671216566792e-13
27200000	0.004984016460215941	1.93353405143923e-49	8.122020393675489e-62	2.0712494430654945e-10	4.452089170356722e-15	0.00003196666450369314	-1.3104625711662992e-20	8.255296356869699e-16	6.898080175501523e-14	5.606028415320312e-13	1.7967671216566792e-13
27300000	0.004984016460215941	1.93353405143923e-49	8.122020393675489e-62	2.0712494430654945e-10	4.452089170356722e-15	0.00003196666450369314	-1.3099971297468605e-20	8.255296356869699e-16	6.898080175501523e-14	5.606028415320312e-13	1.7967671216566792e-13
27400000	0.004984016460215941	1.93353405143923e-49	8.122020393675489e-62	2.0712494430654945e-10	4.452089170356722e-15	0.00003196666450369314	-1.3095316883274218e-20	8.255296356869699e-16	6.898080175501523e-14	5.606028415320312e-13	1.7967671216566792e-13
27500000	0.004984016460215941	1.93353405143923e-49	8.122020393675489e-62	2.0712494430654945e-10	4.452089170356722e-15	0.00003196666450369314	-1.3090662469079831e-20	8.255296356869699e-16	6.898080175501523e-14	5.606028415320312e-13	1.7967671216566792e-13
27600000	0.004984016460215941	1.93353405143923e-49	8.122020393675489e-62	2.0712494430654945e-10	4.452089170356722e-15	0.00003196666450369314	-1.3086008054885442e-20	8.255296356869699e-16	6.898080175501523e-14	5.606028415320312e-13	1.7967671216566792e-13
27700000	0.004984016460215941	1.93353405143923e-49	8.122020393675489e-62	2.0712494430654945e-10	4.452089170356722e-15	0.00003196666450369314	-1.3081353640691055e-20	8.255296356869699e-16	6.898080175501523e-14	5.606028415320312e-13	1.7967671216566792e-13
27800000	0.004984016460215941	1.93353405143923e-49	8.122020393675489e-62	2.0712494430654945e-10	4.452089170356722e-15	0.00003196666450369314	-1.3076699226496668e-20	8.255296356869699e-16	6.898080175501523e-14	5.606028415320312e-13	1.7967671216566792e-13
27900000	0.004984016460215941	1.93353405143923e-49	8.122020393675489e-62	2.0712494430654945e-10	4.452089170356722e-15	0.00003196666450369314	-1.3072044812302281e-20	8.255296356869699e-16	6.898080175501523e-14	5.606028415320312e-13	1.7967671216566792e-13
28000000	0.004984016460215941	1.93353405143923e-49	8.122020393675489e-62	2.0712494430654945e-10	4.452089170356722e-15	0.00003196666450369314	-1.3067390398107894e-20	8.255296356869699e-16	6.898080175501523e-14	5.606028415320312e-13	1.7967671216566792e-13
28100000	0.004984016460215941	1.93353405143923e-49	8.122020393675489e-62	2.0712494430654945e-10	4.452089170356722e-15	0.00003196666450369314	-1.3062735983913507e-20	8.255296356869699e-16	6.898080175501523e-14	5.606028415320312e-13	1.7967671216566792e-13
28200000	0.004984016460215941	1.93353405143923e-49	8.122020393675489e-62	2.0712494430654945e-10	4.452089170356722e-15	0.00003196666450369314	-1.3058081569719118e-20	8.255296356869699e-16	6.898080175501523e-14	5.606028415320312e-13	1.7967671216566792e-13
28300000	0.004984016460215941	1.93353405143923e-49	8.122020393675489e-62	2.0712494430654945e-10	4.452089170356722e-15	0.00003196666450369314	-1.3053427155524731e-20	8.255296356869699e-16	6.898080175501523e-14	5.606028415320312e-13	1.7967671216566792e-13
28400000	0.004984016460215941	1.93353405143923e-49	8.122020393675489e-62	2.0712494430654945e-10	4.452089170356722e-15	0.00003196666450369314	-1.3048772741330344e-20	8.255296356869699e-16	6.898080175501523e-14	5.606028415320312e-13	1.7967671216566792e-13
28500000	0.004984016460215941	1.93353405143923e-49	8.122020393675489e-62	2.0712494430654945e-10	4.452089170356722e-15	0.00003196666450369314	-1.3044118327135957e-20	8.255296356869699e-16	6.898080175501523e-14	5.606028415320312e-13	1.7967671216566792e-13
28600000	0.004984016460215941	1.93353405143923e-49	8.122020393675489e-62	2.0712494430654945e-10	4.452089170356722e-15	0.00003196666450369314	-1.303946391294157e-20	8.255296356869699e-16	6.898080175501523e-14	5.606028415320312e-13	1.7967671216566792e-13
28700000	0.004984016460215941	1.93353405143923e-49	8.122020393675489e-62	2.0712494430654945e-10	4.452089170356722e-15	0.00003196666450369314	-1.3034809498747183e-20	8.255296356869699e-16	6.898080175501523e-14	5.606028415320312e-13	1.7967671216566792e-13
28800000	0.004984016460215941	1.93353405143923e-49	8.122020393675489e-62	2.0712494430654945e-10	4.452089170356722e-15	0.00003196666450369314	-1.3030155084552794e-20	8.255296356869699e-16	6.898080175501523e-14	5.606028415320312e-13	1.7967671216566792e-13
28900000	0.004984016460215941	1.93353405143923e-49	8.122020393675489e-62	2.0712494430654945e-10	4.452089170356722e-15	0.00003196666450369314	-1.3025500670358407e-20	8.255296356869699e-16	6.898080175501523e-14	5.606028415320312e-13	1.7967671216566792e-13
29000000	0.004984016460215941	1.93353405143923e-49	8.122020393675489e-62	2.0712494430654945e-10	4.452089170356722e-15	0.00003196666450369314	-1.302084625616402e-20	8.255296356869699e-16	6.898080175501523e-14	5.606028415320312e-13	1.7967671216566792e-13
29100000	0.004984016460215941	1.93353405143923e-49	8.122020393675489e-62	2.0712494430654945e-10	4.452089170356722e-15	0.00003196666450369314	-1.3016191841969633e-20	8.255296356869699e-16	6.898080175501523e-14	5.606028415320312e-13	1.7967671216566792e-13
29200000	0.004984016460215941	1.93353405143923e-49	8.122020393675489e-62	2.0712494430654945e-10	4.452089170356722e-15	0.00003196666450369314	-1.3011537427775246e-20	8.255296356869699e-16	6.898080175501523e-14	5.606028415320312e-13	1.7967671216566792e-13
29300000	0.004984016460215941	1.93353405143923e-49	8.122020393675489e-62	2.0712494430654945e-10	4.452089170356722e-15	0.00003196666450369314	-1.3006883013580859e-20	8.255296356869699e-16	6.898080175501523e-14	5.606028415320312e-13	1.7967671216566792e-13
29400000	0.004984016460215941	1.93353405143923e-49	8.122020393675489e-62	2.0712494430654945e-10	4.452089170356722e-15	0.00003196666450369314	-1.3002228599386472e-20	8.255296356869699e-16	6.898080175501523e-14	5.606028415320312e-13	1.7967671216566792e-13
29500000	0.004984016460215941	1.93353405143923e-49	8.122020393675489e-62	2.0712494430654945e-10	4.452089170356722e-15	0.00003196666450369314	-1.2997574185192083e-20	8.255296356869699e-16	6.898080175501523e-14	5.606028415320312e-13	1.7967671216566792e-13
29600000	0.004984016460215941	1.93353405143923e-49	8.122020393675489e-62	2.0712494430654945e-10	4.452089170356722e-15	0.00003196666450369314	-1.2992919770997696e-20	8.255296356869699e-16	6.898080175501523e-14	5.606028415320312e-13	1.7967671216566792e-13
29700000	0.004984016460215941	1.93353405143923e-49	8.122020393675489e-62	2.0712494430654945e-10	4.452089170356722e-15	0.00003196666450369314	-1.2988265356803309e-20	8.255296356869699e-16	6.898080175501523e-14	5.606028415320312e-13	1.7967671216566792e-13
29800000	0.004984016460215941	1.93353405143923e-49	8.122020393675489e-62	2.0712494430654945e-10	4.452089170356722e-15	0.00003196666450369314	-1.2983610942608922e-20	8.255296356869699e-16	6.898080175501523e-14	5.606028415320312e-13	1.7967671216566792e-13
29900000	0.004984016460215941	1.93353405143923e-49	8.122020393675489e-62	2.0712494430654945e-10	4.452089170356722e-15	0.00003196666450369314	-1.2978956528414535e-20	8.255296356869699e-16	6.898080175501523e-14	5.606028415320312e-13	1.7967671216566792e-13
30000000	0.004984016460215941	1.93353405143923e-49	8.122020393675489e-62	2.0712494430654945e-10	4.452089170356722e-15	0.00003196666450369314	-1.2974302114220148e-20	8.255296356869699e-16	6.898080175501523e-14	5.606028415320312e-13	1.7967671216566792e-13
30100000	0.004984016460215941	1.93353405143923e-49	8.122020393675489e-62	2.0712494430654945e-10	4.452089170356722e-15	0.00003196666450369314	-1.296964770002576e-20	8.255296356869699e-16	6.898080175501523e-14	5.606028415320312e-13	1.7967671216566792e-13
30200000	0.004984016460215941	1.93353405143923e-49	8.122020393675489e-62	2.0712494430654945e-10	4.452089170356722e-15	0.00003196666450369314	-1.2964993285831372e-20	8.255296356869699e-16	6.898080175501523e-14	5.606028415320312e-13	1.7967671216566792e-13
30300000	0.004984016460215941	1.93353405143923e-49	8.122020393675489e-62	2.0712494430654945e-10	4.452089170356722e-15	0.00003196666450369314	-1.2960338871636985e-20	8.255296356869699e-16	6.898080175501523e-14	5.606028415320312e-13	1.7967671216566792e-13
30400000	0.004984016460215941	1.93353405143923e-49	8.122020393675489e-62	2.0712494430654945e-10	4.452089170356722e-15	0.00003196666450369314	-1.2955684457442598e-20	8.255296356869699e-16	6.898080175501523e-14	5.606028415320312e-13	1.7967671216566792e-13
30500000	0.004984016460215941	1.93353405143923e-49	8.122020393675489e-62	2.0712494430654945e-10	4.452089170356722e-15	0.00003196666450369314	-1.2951030043248211e-20	8.255296356869699e-16	6.898080175501523e-14	5.606028415320312e-13	1.7967671216566792e-13
30600000	0.004984016460215941	1.93353405143923e-49	8.122020393675489e-62	2.0712494430654945e-10	4.452089170356722e-15	0.00003196666450369314	-1.2946375629053824e-20	8.255296356869699e-16	6.898080175501523e-14	5.606028415320312e-13	1.7967671216566792e-13
30700000	0.004984016460215941	1.93353405143923e-49	8.122020393675489e-62	2.0712494430654945e-10	4.452089170356722e-15	0.00003196666450369314	-1.2941721214859437e-20	8.255296356869699e-16	6.898080175501523e-14	5.606028415320312e-13	1.7967671216566792e-13
30800000	0.004984016460215941	1.93353405143923e-49	8.122020393675489e-62	2.0712494430654945e-10	4.452089170356722e-15	0.00003196666450369314	-1.2937066800665048e-20	8.255296356869699e-16	6.898080175501523e-14	5.606028415320312e-13	1.7967671216566792e-13
30900000	0.004984016460215941	1.93353405143923e-49	8.122020393675489e-62	2.0712494430654945e-10	4.452089170356722e-15	0.00003196666450369314	-1.2932412386470661e-20	8.255296356869699e-16	6.898080175501523e-14	5.606028415320312e-13	1.7967671216566792e-13
31000000	0.004984016460215941	1.93353405143923e-49	8.122020393675489e-62	2.0712494430654945e-10	4.452089170356722e-15	0.00003196666450369314	-1.2927757972276274e-20	8.255296356869699e-16	6.898080175501523e-14	5.606028415320312e-13	1.7967671216566792e-13
31100000	0.004984016460215941	1.93353405143923e-49	8.122020393675489e-62	2.0712494430654945e-10	4.452089170356722e-15	0.00003196666450369314	-1.2923103558081887e-20	8.255296356869699e-16	6.898080175501523e-14	5.606028415320312e-13	1.7967671216566792e-13
31200000	0.004984016460215941	1.93353405143923e-49	8.122020393675489e-62	2.0712494430654945e-10	4.452089170356722e-15	0.00003196666450369314	-1.29184491438875e-20	8.255296356869699e-16	6.898080175501523e-14	5.606028415320312e-13	1.7967671216566792e-13
31300000	0.004984016460215941	1.93353405143923e-49	8.122020393675489e-62	2.0712494430654945e-10	4.452089170356722e-15	0.00003196666450369314	-1.2913794729693113e-20	8.255296356869699e-16	6.898080175501523e-14	5.606028415320312e-13	1.7967671216566792e-13
31400000	0.004984016460215941	1.9335340514392303e-49	8.122020393675489e-62	2.0712494430654945e-10	4.452089170356722e-15	0.00003196666450369314	-1.2909140315498724e-20	8.255296356869699e-16	6.898080175501523e-14	5.606028415320312e-13	1.7967671216566792e-13
31500000	0.004984016460215941	1.9335340514392303e-49	8.122020393675489e-62	2.0712494430654945e-10	4.452089170356722e-15	0.00003196666450369314	-1.2904485901304337e-20	8.255296356869699e-16	6.898080175501523e-14	5.606028415320312e-13	1.7967671216566792e-13
31600000	0.004984016460215941	1.9335340514392303e-49	8.122020393675489e-62	2.0712494430654945e-10	4.452089170356722e-15	0.00003196666450369314	-1.289983148710995e-20	8.255296356869699e-16	6.898080175501523e-14	5.606028415320312e-13	1.7967671216566792e-13
31700000	0.004984016460215941	1.9335340514392303e-49	8.122020393675489e-62	2.0712494430654945e-10	4.452089170356722e-15	0.00003196666450369314	-1.2895177072915563e-20	8.255296356869699e-16	6.898080175501523e-14	5.606028415320312e-13	1.7967671216566792e-13
31800000	0.004984016460215941	1.9335340514392303e-49	8.122020393675489e-62	2.0712494430654945e-10	4.452089170356722e-15	0.00003196666450369314	-1.2890522658721176e-20	8.255296356869699e-16	6.898080175501523e-14	5.606028415320312e-13	1.7967671216566792e-13
31900000	0.004984016460215941	1.9335340514392303e-49	8.122020393675489e-62	2.0712494430654945e-10	4.452089170356722e-15	0.00003196666450369314	-1.2885868244526789e-20	8.255296356869699e-16	6.898080175501523e-14	5.606028415320312e-13	1.7967671216566792e-13
32000000	0.004984016460215941	1.9335340514392303e-49	8.122020393675489e-62	2.0712494430654945e-10	4.452089170356722e-15	0.00003196666450369314	-1.28812138303324e-20	8.255296356869699e-16	6.898080175501523e-14	5.606028415320312e-13	1.7967671216566792e-13
32100000	0.004984016460215941	1.9335340514392303e-49	8.122020393675489e-62	2.0712494430654945e-10	4.452089170356722e-15	0.00003196666450369314	-1.2876559416138013e-20	8.255296356869699e-16	6.898080175501523e-14	5.606028415320312e-13	1.7967671216566792e-13
32200000	0.004984016460215941	1.9335340514392303e-49	8.122020393675489e-62	2.0712494430654945e-10	4.452089170356722e-15	0.00003196666450369314	-1.2871905001943626e-20	8.255296356869699e-16	6.898080175501523e-14	5.606028415320312e-13	1.7967671216566792e-13
32300000	0.004984016460215941	1.9335340514392303e-49	8.122020393675489e-62	2.0712494430654945e-10	4.452089170356722e-15	0.00003196666450369314	-1.2867250587749239e-20	8.255296356869699e-16	6.898080175501523e-14	5.606028415320312e-13	1.7967671216566792e-13
32400000	0.004984016460215941	1.9335340514392303e-49	8.122020393675489e-62	2.0712494430654945e-10	4.452089170356722e-15	0.00003196666450369314	-1.2862596173554852e-20	8.255296356869699e-16	6.898080175501523e-14	5.606028415320312e-13	1.7967671216566792e-13
32500000	0.004984016460215941	1.9335340514392303e-49	8.122020393675489e-62	2.0712494430654945e-10	4.452089170356722e-15	0.00003196666450369314	-1.2857941759360465e-20	8.255296356869699e-16	6.898080175501523e-14	5.606028415320312e-13	1.7967671216566792e-13
32600000	0.004984016460215941	1.9335340514392303e-49	8.122020393675489e-62	2.0712494430654945e-10	4.452089170356722e-15	0.00003196666450369314	-1.2853287345166076e-20	8.255296356869699e-16	6.898080175501523e-14	5.606028415320312e-13	1.7967671216566792e-13
32700000	0.004984016460215941	1.9335340514392303e-49	8.122020393675489e-62	2.0712494430654945e-10	4.452089170356722e-15	0.00003196666450369314	-1.284863293097169e-20	8.255296356869699e-16	6.898080175501523e-14	5.606028415320312e-13	1.7967671216566792e-13
32800000	0.004984016460215941	1.9335340514392303e-49	8.122020393675489e-62	2.0712494430654945e-10	4.452089170356722e-15	0.00003196666450369314	-1.2843978516777302e-20	8.255296356869699e-16	6.898080175501523e-14	5.606028415320312e-13	1.7967671216566792e-13
32900000	0.004984016460215941	1.9335340514392303e-49	8.122020393675489e-62	2.0712494430654945e-10	4.452089170356722e-15	0.00003196666450369314	-1.2839324102582915e-20	8.255296356869699e-16	6.898080175501523e-14	5.606028415320312e-13	1.7967671216566792e-13
33000000	0.004984016460215941	1.9335340514392307e-49	8.122020393675489e-62	2.0712494430654945e-10	4.452089170356722e-15	0.00003196666450369314	-1.2834669688388528e-20	8.255296356869699e-16	6.898080175501523e-14	5.606028415320312e-13	1.7967671216566792e-13
33100000	0.004984016460215941	1.9335340514392307e-49	8.122020393675489e-62	2.0712494430654945e-10	4.452089170356722e-15	0.00003196666450369314	-1.2830015274194141e-20	8.255296356869699e-16	6.898080175501523e-14	5.606028415320312e-13	1.7967671216566792e-13
33200000	0.004984016460215941	1.9335340514392307e-49	8.122020393675489e-62	2.0712494430654945e-10	4.452089170356722e-15	0.00003196666450369314	-1.2825360859999752e-20	8.255296356869699e-16	6.898080175501523e-14	5.606028415320312e-13	1.7967671216566792e-13
33300000	0.004984016460215941	1.9335340514392307e-49	8.122020393675489e-62	2.0712494430654945e-10	4.452089170356722e-15	0.00003196666450369314	-1.2820706445805365e-20	8.255296356869699e-16	6.898080175501523e-14	5.606028415320312e-13	1.7967671216566792e-13
33400000	0.004984016460215941	1.9335340514392307e-49	8.122020393675489e-62	2.0712494430654945e-10	4.452089170356722e-15	0.00003196666450369314	-1.2816052031610978e-20	8.255296356869699e-16	6.898080175501523e-14	5.606028415320312e-13	1.7967671216566792e-13
33500000	0.004984016460215941	1.9335340514392307e-49	8.122020393675489e-62	2.0712494430654945e-10	4.452089170356722e-15	0.00003196666450369314	-1.2811397617416591e-20	8.255296356869699e-16	6.898080175501523e-14	5.606028415320312e-13	1.7967671216566792e-13
33600000	0.004984016460215941	1.9335340514392307e-49	8.122020393675489e-62	2.0712494430654945e-10	4.452089170356722e-15	0.00003196666450369314	-1.2806743203222204e-20	8.255296356869699e-16	6.898080175501523e-14	5.606028415320312e-13	1.7967671216566792e-13
33700000	0.004984016460215941	1.9335340514392307e-49	8.122020393675489e-62	2.0712494430654948e-10	4.452089170356722e-15	0.00003196666450369314	-1.2802088789027817e-20	8.255296356869699e-16	6.898080175501523e-14	5.606028415320312e-13	1.7967671216566792e-13
33800000	0.004984016460215941	1.9335340514392307e-49	8.122020393675489e-62	2.0712494430654948e-10	4.452089170356722e-15	0.00003196666450369314	-1.279743437483343e-20	8.255296356869699e-16	6.898080175501523e-14	5.606028415320312e-13	1.7967671216566792e-13
33900000	0.004984016460215941	1.9335340514392307e-49	8.122020393675489e-62	2.0712494430654948e-10	4.452089170356722e-15	0.00003196666450369314	-1.2792779960639041e-20	8.255296356869699e-16	6.898080175501523e-14	5.606028415320312e-13	1.7967671216566792e-13
34000000	0.004984016460215941	1.9335340514392307e-49	8.122020393675489e-62	2.0712494430654948e-10	4.452089170356722e-15	0.00003196666450369314	-1.2788125546444654e-20	8.255296356869699e-16	6.898080175501523e-14	5.606028415320312e-13	1.7967671216566792e-13
34100000	0.004984016460215941	1.9335340514392307e-49	8.12202039367549e-62	2.0712494430654948e-10	4.452089170356722e-15	0.00003196666450369314	-1.2783471132250267e-20	8.255296356869699e-16	6.898080175501523e-14	5.606028415320312e-13	1.7967671216566792e-13
34200000	0.004984016460215941	1.9335340514392307e-49	8.12202039367549e-62	2.0712494430654948e-10	4.452089170356722e-15	0.00003196666450369314	-1.277881671805588e-20	8.255296356869699e-16	6.898080175501523e-14	5.606028415320312e-13	1.7967671216566792e-13
34300000	0.004984016460215941	1.933534051439231e-49	8.12202039367549e-62	2.0712494430654948e-10	4.452089170356722e-15	0.00003196666450369314	-1.2774162303861493e-20	8.255296356869699e-16	6.898080175501523e-14	5.606028415320312e-13	1.7967671216566792e-13
34400000	0.004984016460215941	1.933534051439231e-49	8.12202039367549e-62	2.0712494430654948e-10	4.452089170356722e-15	0.00003196666450369314	-1.2769507889667106e-20	8.255296356869699e-16	6.898080175501523e-14	5.606028415320312e-13	1.7967671216566792e-13
34500000	0.004984016460215941	1.933534051439231e-49	8.12202039367549e-62	2.0712494430654948e-10	4.452089170356722e-15	0.00003196666450369314	-1.2764853475472717e-20	8.255296356869699e-16	6.898080175501523e-14	5.606028415320312e-13	1.7967671216566792e-13
34600000	0.004984016460215941	1.933534051439231e-49	8.12202039367549e-62	2.0712494430654948e-10	4.452089170356722e-15	0.00003196666450369314	-1.276019906127833e-20	8.255296356869699e-16	6.898080175501523e-14	5.606028415320312e-13	1.7967671216566792e-13
34700000	0.004984016460215941	1.933534051439231e-49	8.12202039367549e-62	2.0712494430654948e-10	4.452089170356722e-15	0.00003196666450369314	-1.2755544647083943e-20	8.255296356869699e-16	6.898080175501523e-14	5.606028415320312e-13	1.7967671216566792e-13
34800000	0.004984016460215941	1.933534051439231e-49	8.12202039367549e-62	2.0712494430654948e-10	4.452089170356722e-15	0.00003196666450369314	-1.2750890232889556e-20	8.255296356869699e-16	6.898080175501523e-14	5.606028415320312e-13	1.7967671216566792e-13
34900000	0.004984016460215941	1.933534051439231e-49	8.12202039367549e-62	2.0712494430654948e-10	4.452089170356722e-15	0.00003196666450369314	-1.2746235818695169e-20	8.255296356869699e-16	6.898080175501523e-14	5.606028415320312e-13	1.7967671216566792e-13
35000000	0.004984016460215941	1.933534051439231e-49	8.12202039367549e-62	2.0712494430654948e-10	4.452089170356722e-15	0.00003196666450369314	-1.2741581404500782e-20	8.255296356869699e-16	6.898080175501523e-14	5.606028415320312e-13	1.7967671216566792e-13
35100000	0.004984016460215941	1.933534051439231e-49	8.12202039367549e-62	2.0712494430654948e-10	4.452089170356722e-15	0.00003196666450369314	-1.2736926990306393e-20	8.255296356869699e-16	6.898080175501523e-14	5.606028415320312e-13	1.7967671216566794e-13
35200000	0.004984016460215941	1.933534051439231e-49	8.12202039367549e-62	2.0712494430654948e-10	4.452089170356722e-15	0.00003196666450369314	-1.2732272576112006e-20	8.255296356869699e-16	6.898080175501523e-14	5.606028415320312e-13	1.7967671216566794e-13
35300000	0.004984016460215941	1.933534051439231e-49	8.12202039367549e-62	2.0712494430654948e-10	4.452089170356722e-15	0.00003196666450369314	-1.272761816191762e-20	8.255296356869699e-16	6.898080175501523e-14	5.606028415320312e-13	1.7967671216566794e-13
35400000	0.004984016460215941	1.9335340514392315e-49	8.12202039367549e-62	2.0712494430654948e-10	4.452089170356723e-15	0.00003196666450369314	-1.2722963747723232e-20	8.255296356869699e-16	6.898080175501523e-14	5.606028415320312e-13	1.7967671216566794e-13
35500000	0.004984016460215941	1.9335340514392315e-49	8.12202039367549e-62	2.0712494430654948e-10	4.452089170356723e-15	0.00003196666450369314	-1.2718309333528845e-20	8.255296356869699e-16	6.898080175501523e-14	5.606028415320312e-13	1.7967671216566794e-13
35600000	0.004984016460215941	1.9335340514392315e-49	8.12202039367549e-62	2.0712494430654948e-10	4.452089170356723e-15	0.00003196666450369314	-1.2713654919334458e-20	8.255296356869699e-16	6.898080175501523e-14	5.606028415320312e-13	1.7967671216566794e-13
35700000	0.004984016460215941	1.9335340514392315e-49	8.12202039367549e-62	2.0712494430654948e-10	4.452089170356723e-15	0.00003196666450369314	-1.270900050514007e-20	8.255296356869699e-16	6.898080175501523e-14	5.606028415320312e-13	1.7967671216566794e-13
35800000	0.004984016460215941	1.9335340514392315e-49	8.12202039367549e-62	2.0712494430654948e-10	4.452089170356723e-15	0.00003196666450369314	-1.2704346090945682e-20	8.255296356869699e-16	6.898080175501523e-14	5.606028415320312e-13	1.7967671216566794e-13
35900000	0.004984016460215941	1.9335340514392315e-49	8.12202039367549e-62	2.0712494430654948e-10	4.452089170356723e-15	0.00003196666450369314	-1.2699691676751295e-20	8.255296356869699e-16	6.898080175501523e-14	5.606028415320312e-13	1.7967671216566794e-13
36000000	0.004984016460215941	1.9335340514392315e-49	8.12202039367549e-62	2.0712494430654948e-10	4.452089170356723e-15	0.00003196666450369314	-1.2695037262556908e-20	8.255296356869699e-16	6.898080175501523e-14	5.606028415320312e-13	1.7967671216566794e-13
36100000	0.004984016460215941	1.9335340514392315e-49	8.12202039367549e-62	2.0712494430654948e-10	4.452089170356723e-15	0.00003196666450369314	-1.2690382848362521e-20	8.2552963568697e-16	6.898080175501523e-14	5.606028415320312e-13	1.7967671216566794e-13
36200000	0.004984016460215941	1.9335340514392315e-49	8.12202039367549e-62	2.0712494430654948e-10	4.452089170356723e-15	0.00003196666450369314	-1.2685728434168134e-20	8.2552963568697e-16	6.898080175501523e-14	5.606028415320312e-13	1.7967671216566794e-13
36300000	0.004984016460215941	1.9335340514392315e-49	8.12202039367549e-62	2.0712494430654948e-10	4.452089170356723e-15	0.00003196666450369314	-1.2681074019973746e-20	8.2552963568697e-16	6.898080175501523e-14	5.606028415320312e-13	1.7967671216566794e-13
36400000	0.004984016460215941	1.9335340514392315e-49	8.12202039367549e-62	2.0712494430654948e-10	4.452089170356723e-15	0.00003196666450369314	-1.2676419605779358e-20	8.2552963568697e-16	6.898080175501524e-14	5.606028415320312e-13	1.7967671216566794e-13
36500000	0.004984016460215941	1.933534051439232e-49	8.12202039367549e-62	2.0712494430654948e-10	4.452089170356723e-15	0.00003196666450369314	-1.2671765191584971e-20	8.2552963568697e-16	6.898080175501524e-14	5.606028415320312e-13	1.7967671216566794e-13
36600000	0.004984016460215941	1.933534051439232e-49	8.12202039367549e-62	2.0712494430654948e-10	4.452089170356723e-15	0.00003196666450369314	-1.2667110777390584e-20	8.2552963568697e-16	6.898080175501524e-14	5.606028415320312e-13	1.7967671216566794e-13
36700000	0.004984016460215941	1.933534051439232e-49	8.12202039367549e-62	2.0712494430654948e-10	4.452089170356723e-15	0.00003196666450369314	-1.2662456363196197e-20	8.2552963568697e-16	6.898080175501524e-14	5.606028415320312e-13	1.7967671216566794e-13
36800000	0.004984016460215941	1.933534051439232e-49	8.12202039367549e-62	2.0712494430654948e-10	4.452089170356723e-15	0.00003196666450369314	-1.265780194900181e-20	8.2552963568697e-16	6.898080175501524e-14	5.606028415320312e-13	1.7967671216566794e-13
36900000	0.004984016460215941	1.933534051439232e-49	8.12202039367549e-62	2.0712494430654948e-10	4.452089170356723e-15	0.00003196666450369314	-1.2653147534807423e-20	8.2552963568697e-16	6.898080175501524e-14	5.606028415320312e-13	1.7967671216566794e-13
37000000	0.004984016460215941	1.933534051439232e-49	8.12202039367549e-62	2.0712494430654948e-10	4.452089170356723e-15	0.00003196666450369314	-1.2648493120613034e-20	8.2552963568697e-16	6.898080175501524e-14	5.606028415320312e-13	1.7967671216566794e-13
37100000	0.004984016460215941	1.933534051439232e-49	8.12202039367549e-62	2.0712494430654948e-10	4.452089170356723e-15	0.00003196666450369314	-1.2643838706418647e-20	8.2552963568697e-16	6.898080175501524e-14	5.606028415320312e-13	1.7967671216566794e-13
37200000	0.004984016460215941	1.933534051439232e-49	8.12202039367549e-62	2.0712494430654948e-10	4.452089170356723e-15	0.00003196666450369314	-1.263918429222426e-20	8.2552963568697e-16	6.898080175501524e-14	5.606028415320312e-13	1.7967671216566794e-13
37300000	0.004984016460215941	1.933534051439232e-49	8.12202039367549e-62	2.0712494430654948e-10	4.452089170356723e-15	0.00003196666450369314	-1.2634529878029873e-20	8.2552963568697e-16	6.898080175501524e-14	5.606028415320312e-13	1.7967671216566794e-13
37400000	0.004984016460215941	1.933534051439232e-49	8.12202039367549e-62	2.071249443065495e-10	4.452089170356723e-15	0.00003196666450369314	-1.2629875463835486e-20	8.2552963568697e-16	6.898080175501524e-14	5.606028415320312e-13	1.7967671216566794e-13
37500000	0.004984016460215941	1.933534051439232e-49	8.12202039367549e-62	2.071249443065495e-10	4.452089170356723e-15	0.00003196666450369314	-1.2625221049641099e-20	8.2552963568697e-16	6.898080175501524e-14	5.606028415320312e-13	1.7967671216566794e-13
37600000	0.004984016460215941	1.933534051439232e-49	8.12202039367549e-62	2.071249443065495e-10	4.452089170356723e-15	0.00003196666450369314	-1.262056663544671e-20	8.2552963568697e-16	6.898080175501524e-14	5.606028415320312e-13	1.7967671216566794e-13
37700000	0.004984016460215941	1.9335340514392322e-49	8.12202039367549e-62	2.071249443065495e-10	4.452089170356723e-15	0.00003196666450369314	-1.2615912221252323e-20	8.2552963568697e-16	6.898080175501524e-14	5.606028415320312e-13	1.7967671216566794e-13
37800000	0.004984016460215941	1.9335340514392322e-49	8.12202039367549e-62	2.071249443065495e-10	4.452089170356723e-15	0.00003196666450369314	-1.2611257807057936e-20	8.2552963568697e-16	6.898080175501524e-14	5.606028415320312e-13	1.7967671216566794e-13
37900000	0.004984016460215941	1.9335340514392322e-49	8.12202039367549e-62	2.071249443065495e-10	4.452089170356723e-15	0.00003196666450369314	-1.260660339286355e-20	8.2552963568697e-16	6.898080175501524e-14	5.606028415320312e-13	1.7967671216566794e-13
38000000	0.004984016460215941	1.9335340514392322e-49	8.12202039367549e-62	2.071249443065495e-10	4.452089170356723e-15	0.00003196666450369314	-1.2601948978669162e-20	8.2552963568697e-16	6.898080175501524e-14	5.606028415320312e-13	1.7967671216566794e-13
38100000	0.004984016460215941	1.9335340514392322e-49	8.12202039367549e-62	2.071249443065495e-10	4.452089170356723e-15	0.00003196666450369314	-1.2597294564474775e-20	8.2552963568697e-16	6.898080175501524e-14	5.606028415320312e-13	1.7967671216566794e-13
38200000	0.004984016460215941	1.9335340514392322e-49	8.12202039367549e-62	2.071249443065495e-10	4.452089170356723e-15	0.00003196666450369314	-1.2592640150280387e-20	8.2552963568697e-16	6.898080175501524e-14	5.606028415320312e-13	1.7967671216566794e-13
38300000	0.004984016460215941	1.9335340514392322e-49	8.12202039367549e-62	2.071249443065495e-10	4.452089170356723e-15	0.00003196666450369314	-1.2587985736086e-20	8.2552963568697e-16	6.898080175501524e-14	5.606028415320312e-13	1.7967671216566794e-13
38400000	0.004984016460215941	1.9335340514392322e-49	8.12202039367549e-62	2.071249443065495e-10	4.452089170356723e-15	0.00003196666450369314	-1.2583331321891612e-20	8.2552963568697e-16	6.898080175501524e-14	5.606028415320312e-13	1.7967671216566794e-13
38500000	0.004984016460215941	1.9335340514392322e-49	8.12202039367549e-62	2.071249443065495e-10	4.452089170356723e-15	0.00003196666450369314	-1.2578676907697225e-20	8.2552963568697e-16	6.898080175501524e-14	5.606028415320312e-13	1.7967671216566794e-13
38600000	0.004984016460215941	1.9335340514392322e-49	8.12202039367549e-62	2.071249443065495e-10	4.452089170356723e-15	0.00003196666450369314	-1.2574022493502838e-20	8.2552963568697e-16	6.898080175501524e-14	5.606028415320312e-13	1.7967671216566794e-13
38700000	0.004984016460215941	1.9335340514392322e-49	8.12202039367549e-62	2.071249443065495e-10	4.452089170356723e-15	0.00003196666450369314	-1.2569368079308451e-20	8.2552963568697e-16	6.898080175501524e-14	5.606028415320312e-13	1.7967671216566794e-13
38800000	0.004984016460215941	1.9335340514392322e-49	8.12202039367549e-62	2.071249443065495e-10	4.452089170356723e-15	0.00003196666450369314	-1.2564713665114063e-20	8.2552963568697e-16	6.898080175501524e-14	5.606028415320312e-13	1.7967671216566794e-13
38900000	0.004984016460215941	1.9335340514392326e-49	8.12202039367549e-62	2.071249443065495e-10	4.452089170356723e-15	0.00003196666450369314	-1.2560059250919675e-20	8.2552963568697e-16	6.898080175501524e-14	5.606028415320312e-13	1.7967671216566794e-13
39000000	0.004984016460215941	1.9335340514392326e-49	8.12202039367549e-62	2.071249443065495e-10	4.452089170356723e-15	0.00003196666450369314	-1.2555404836725288e-20	8.2552963568697e-16	6.898080175501524e-14	5.606028415320312e-13	1.7967671216566794e-13
39100000	0.004984016460215941	1.9335340514392326e-49	8.12202039367549e-62	2.071249443065495e-10	4.452089170356723e-15	0.00003196666450369314	-1.2550750422530901e-20	8.2552963568697e-16	6.898080175501524e-14	5.606028415320312e-13	1.7967671216566794e-13
39200000	0.004984016460215941	1.9335340514392326e-49	8.12202039367549e-62	2.071249443065495e-10	4.452089170356723e-15	0.00003196666450369314	-1.2546096008336514e-20	8.2552963568697e-16	6.898080175501524e-14	5.606028415320312e-13	1.7967671216566794e-13
39300000	0.004984016460215941	1.9335340514392326e-49	8.12202039367549e-62	2.071249443065495e-10	4.452089170356723e-15	0.00003196666450369314	-1.2541441594142127e-20	8.2552963568697e-16	6.898080175501524e-14	5.606028415320312e-13	1.7967671216566794e-13
39400000	0.004984016460215941	1.9335340514392326e-49	8.12202039367549e-62	2.071249443065495e-10	4.452089170356723e-15	0.00003196666450369314	-1.253678717994774e-20	8.2552963568697e-16	6.898080175501524e-14	5.606028415320312e-13	1.7967671216566794e-13
39500000	0.004984016460215941	1.9335340514392326e-49	8.12202039367549e-62	2.071249443065495e-10	4.452089170356723e-15	0.00003196666450369314	-1.2532132765753351e-20	8.2552963568697e-16	6.898080175501524e-14	5.606028415320312e-13	1.7967671216566794e-13
39600000	0.004984016460215941	1.9335340514392326e-49	8.12202039367549e-62	2.071249443065495e-10	4.452089170356723e-15	0.00003196666450369314	-1.2527478351558964e-20	8.2552963568697e-16	6.898080175501524e-14	5.606028415320312e-13	1.7967671216566794e-13
39700000	0.004984016460215941	1.9335340514392326e-49	8.12202039367549e-62	2.071249443065495e-10	4.452089170356723e-15	0.00003196666450369314	-1.2522823937364577e-20	8.2552963568697e-16	6.898080175501524e-14	5.606028415320312e-13	1.7967671216566794e-13
39800000	0.004984016460215941	1.9335340514392326e-49	8.12202039367549e-62	2.071249443065495e-10	4.452089170356723e-15	0.00003196666450369314	-1.251816952317019e-20	8.2552963568697e-16	6.898080175501524e-14	5.606028415320312e-13	1.7967671216566794e-13
39900000	0.004984016460215941	1.9335340514392326e-49	8.12202039367549e-62	2.071249443065495e-10	4.452089170356723e-15	0.00003196666450369314	-1.2513515108975803e-20	8.2552963568697e-16	6.898080175501524e-14	5.606028415320312e-13	1.7967671216566794e-13
40000000	0.004984016460215941	1.9335340514392326e-49	8.12202039367549e-62	2.071249443065495e-10	4.452089170356723e-15	0.00003196666450369314	-1.2508860694781416e-20	8.2552963568697e-16	6.898080175501524e-14	5.606028415320312e-13	1.7967671216566794e-13
40100000	0.004984016460215941	1.9335340514392326e-49	8.12202039367549e-62	2.071249443065495e-10	4.452089170356723e-15	0.00003196666450369314	-1.2504206280587028e-20	8.2552963568697e-16	6.898080175501524e-14	5.606028415320312e-13	1.7967671216566794e-13
40200000	0.004984016460215941	1.9335340514392326e-49	8.12202039367549e-62	2.071249443065495e-10	4.452089170356723e-15	0.00003196666450369314	-1.249955186639264e-20	8.2552963568697e-16	6.898080175501524e-14	5.606028415320312e-13	1.7967671216566794e-13
40300000	0.004984016460215941	1.9335340514392326e-49	8.12202039367549e-62	2.071249443065495e-10	4.452089170356723e-15	0.00003196666450369314	-1.2494897452198253e-20	8.2552963568697e-16	6.898080175501524e-14	5.606028415320312e-13	1.7967671216566794e-13
40400000	0.004984016460215941	1.9335340514392326e-49	8.12202039367549e-62	2.071249443065495e-10	4.452089170356723e-15	0.00003196666450369314	-1.2490243038003866e-20	8.2552963568697e-16	6.898080175501524e-14	5.606028415320312e-13	1.7967671216566794e-13
40500000	0.004984016460215941	1.9335340514392326e-49	8.12202039367549e-62	2.071249443065495e-10	4.452089170356723e-15	0.00003196666450369314	-1.2485588623809479e-20	8.2552963568697e-16	6.898080175501524e-14	5.606028415320312e-13	1.7967671216566794e-13
40600000	0.004984016460215941	1.9335340514392326e-49	8.12202039367549e-62	2.071249443065495e-10	4.452089170356723e-15	0.00003196666450369314	-1.2480934209615092e-20	8.2552963568697e-16	6.898080175501524e-14	5.606028415320312e-13	1.7967671216566794e-13
40700000	0.004984016460215941	1.9335340514392326e-49	8.12202039367549e-62	2.071249443065495e-10	4.452089170356723e-15	0.00003196666450369314	-1.2476279795420705e-20	8.2552963568697e-16	6.898080175501524e-14	5.606028415320312e-13	1.7967671216566794e-13
40800000	0.004984016460215941	1.9335340514392326e-49	8.12202039367549e-62	2.071249443065495e-10	4.452089170356723e-15	0.00003196666450369314	-1.2471625381226316e-20	8.2552963568697e-16	6.898080175501524e-14	5.606028415320312e-13	1.7967671216566794e-13
40900000	0.004984016460215941	1.9335340514392326e-49	8.12202039367549e-62	2.071249443065495e-10	4.452089170356723e-15	0.00003196666450369314	-1.246697096703193e-20	8.2552963568697e-16	6.898080175501524e-14	5.606028415320312e-13	1.7967671216566794e-13
41000000	0.004984016460215941	1.9335340514392326e-49	8.12202039367549e-62	2.071249443065495e-10	4.452089170356723e-15	0.00003196666450369314	-1.2462316552837542e-20	8.2552963568697e-16	6.898080175501524e-14	5.606028415320312e-13	1.7967671216566794e-13
41100000	0.004984016460215941	1.9335340514392326e-49	8.12202039367549e-62	2.071249443065495e-10	4.452089170356723e-15	0.00003196666450369314	-1.2457662138643155e-20	8.2552963568697e-16	6.898080175501524e-14	5.606028415320312e-13	1.7967671216566794e-13
41200000	0.004984016460215941	1.9335340514392326e-49	8.12202039367549e-62	2.071249443065495e-10	4.452089170356723e-15	0.00003196666450369314	-1.2453007724448768e-20	8.2552963568697e-16	6.898080175501524e-14	5.606028415320312e-13	1.7967671216566794e-13
41300000	0.004984016460215941	1.9335340514392326e-49	8.12202039367549e-62	2.071249443065495e-10	4.452089170356723e-15	0.00003196666450369314	-1.2448353310254381e-20	8.2552963568697e-16	6.898080175501524e-14	5.606028415320312e-13	1.7967671216566794e-13
41400000	0.004984016460215941	1.9335340514392326e-49	8.12202039367549e-62	2.071249443065495e-10	4.452089170356723e-15	0.00003196666450369314	-1.2443698896059992e-20	8.2552963568697e-16	6.898080175501524e-14	5.606028415320312e-13	1.7967671216566794e-13
41500000	0.004984016460215941	1.9335340514392326e-49	8.12202039367549e-62	2.071249443065495e-10	4.452089170356723e-15	0.00003196666450369314	-1.2439044481865605e-20	8.2552963568697e-16	6.898080175501524e-14	5.606028415320312e-13	1.7967671216566794e-13
41600000	0.004984016460215941	1.9335340514392326e-49	8.12202039367549e-62	2.071249443065495e-10	4.452089170356723e-15	0.00003196666450369314	-1.2434390067671218e-20	8.2552963568697e-16	6.898080175501524e-14	5.606028415320312e-13	1.7967671216566794e-13
41700000	0.004984016460215941	1.9335340514392326e-49	8.12202039367549e-62	2.071249443065495e-10	4.452089170356723e-15	0.00003196666450369314	-1.2429735653476831e-20	8.2552963568697e-16	6.898080175501524e-14	5.606028415320312e-13	1.7967671216566794e-13
41800000	0.004984016460215941	1.9335340514392326e-49	8.12202039367549e-62	2.071249443065495e-10	4.452089170356723e-15	0.00003196666450369314	-1.2425081239282444e-20	8.2552963568697e-16	6.898080175501524e-14	5.606028415320312e-13	1.7967671216566794e-13
41900000	0.004984016460215941	1.9335340514392326e-49	8.12202039367549e-62	2.071249443065495e-10	4.452089170356723e-15	0.00003196666450369314	-1.2420426825088057e-20	8.2552963568697e-16	6.898080175501524e-14	5.606028415320312e-13	1.7967671216566794e-13
42000000	0.004984016460215941	1.9335340514392326e-49	8.12202039367549e-62	2.071249443065495e-10	4.452089170356723e-15	0.00003196666450369314	-1.2415772410893669e-20	8.2552963568697e-16	6.898080175501524e-14	5.606028415320312e-13	1.7967671216566794e-13
42100000	0.004984016460215941	1.9335340514392326e-49	8.12202039367549e-62	2.071249443065495e-10	4.452089170356723e-15	0.00003196666450369314	-1.2411117996699281e-20	8.2552963568697e-16	6.898080175501524e-14	5.606028415320312e-13	1.7967671216566794e-13
42200000	0.004984016460215941	1.9335340514392326e-49	8.12202039367549e-62	2.071249443065495e-10	4.452089170356723e-15	0.00003196666450369314	-1.2406463582504894e-20	8.2552963568697e-16	6.898080175501524e-14	5.606028415320312e-13	1.7967671216566794e-13
42300000	0.004984016460215941	1.9335340514392326e-49	8.12202039367549e-62	2.071249443065495e-10	4.452089170356723e-15	0.00003196666450369314	-1.2401809168310507e-20	8.2552963568697e-16	6.898080175501524e-14	5.606028415320312e-13	1.7967671216566794e-13
42400000	0.004984016460215941	1.9335340514392326e-49	8.12202039367549e-62	2.071249443065495e-10	4.452089170356723e-15	0.00003196666450369314	-1.239715475411612e-20	8.2552963568697e-16	6.898080175501524e-14	5.606028415320312e-13	1.7967671216566794e-13
42500000	0.004984016460215941	1.9335340514392326e-49	8.12202039367549e-62	2.071249443065495e-10	4.452089170356723e-15	0.00003196666450369314	-1.2392500339921733e-20	8.2552963568697e-16	6.898080175501524e-14	5.606028415320312e-13	1.7967671216566794e-13
42600000	0.004984016460215941	1.9335340514392326e-49	8.12202039367549e-62	2.071249443065495e-10	4.452089170356723e-15	0.00003196666450369314	-1.2387845925727345e-20	8.2552963568697e-16	6.898080175501524e-14	5.606028415320312e-13	1.7967671216566794e-13
42700000	0.004984016460215941	1.9335340514392326e-49	8.12202039367549e-62	2.071249443065495e-10	4.452089170356723e-15	0.00003196666450369314	-1.2383191511532957e-20	8.2552963568697e-16	6.898080175501524e-14	5.606028415320312e-13	1.7967671216566794e-13
42800000	0.004984016460215941	1.9335340514392326e-49	8.12202039367549e-62	2.071249443065495e-10	4.452089170356723e-15	0.00003196666450369314	-1.237853709733857e-20	8.2552963568697e-16	6.898080175501524e-14	5.606028415320312e-13	1.7967671216566794e-13
42900000	0.004984016460215941	1.9335340514392326e-49	8.12202039367549e-62	2.071249443065495e-10	4.452089170356723e-15	0.00003196666450369314	-1.2373882683144183e-20	8.2552963568697e-16	6.898080175501524e-14	5.606028415320312e-13	1.7967671216566794e-13
43000000	0.004984016460215941	1.9335340514392326e-49	8.12202039367549e-62	2.071249443065495e-10	4.452089170356723e-15	0.00003196666450369314	-1.2369228268949796e-20	8.2552963568697e-16	6.898080175501524e-14	5.606028415320312e-13	1.7967671216566794e-13
43100000	0.004984016460215941	1.9335340514392326e-49	8.12202039367549e-62	2.071249443065495e-10	4.452089170356723e-15	0.00003196666450369314	-1.2364573854755409e-20	8.2552963568697e-16	6.898080175501524e-14	5.606028415320312e-13	1.7967671216566794e-13
43200000	0.004984016460215941	1.9335340514392326e-49	8.12202039367549e-62	2.071249443065495e-10	4.452089170356723e-15	0.00003196666450369314	-1.235991944056102e-20	8.2552963568697e-16	6.898080175501524e-14	5.606028415320312e-13	1.7967671216566794e-13
43300000	0.004984016460215941	1.9335340514392326e-49	8.12202039367549e-62	2.071249443065495e-10	4.452089170356723e-15	0.00003196666450369314	-1.2355265026366633e-20	8.2552963568697e-16	6.898080175501524e-14	5.606028415320312e-13	1.7967671216566794e-13
43400000	0.004984016460215941	1.9335340514392326e-49	8.12202039367549e-62	2.071249443065495e-10	4.452089170356723e-15	0.00003196666450369314	-1.2350610612172246e-20	8.2552963568697e-16	6.898080175501524e-14	5.606028415320312e-13	1.7967671216566794e-13
43500000	0.004984016460215941	1.9335340514392326e-49	8.12202039367549e-62	2.071249443065495e-10	4.452089170356723e-15	0.00003196666450369314	-1.234595619797786e-20	8.2552963568697e-16	6.898080175501524e-14	5.606028415320312e-13	1.7967671216566794e-13
43600000	0.004984016460215941	1.9335340514392326e-49	8.12202039367549e-62	2.071249443065495e-10	4.452089170356723e-15	0.00003196666450369314	-1.2341301783783472e-20	8.2552963568697e-16	6.898080175501524e-14	5.606028415320312e-13	1.7967671216566794e-13
43700000	0.004984016460215941	1.9335340514392326e-49	8.12202039367549e-62	2.071249443065495e-10	4.452089170356723e-15	0.00003196666450369314	-1.2336647369589085e-20	8.2552963568697e-16	6.898080175501524e-14	5.606028415320312e-13	1.7967671216566794e-13
43800000	0.004984016460215941	1.9335340514392322e-49	8.12202039367549e-62	2.071249443065495e-10	4.452089170356723e-15	0.00003196666450369314	-1.2331992955394698e-20	8.2552963568697e-16	6.898080175501524e-14	5.606028415320312e-13	1.7967671216566794e-13
43900000	0.004984016460215941	1.9335340514392322e-49	8.12202039367549e-62	2.071249443065495e-10	4.452089170356723e-15	0.00003196666450369314	-1.232733854120031e-20	8.2552963568697e-16	6.898080175501524e-14	5.606028415320312e-13	1.7967671216566794e-13
44000000	0.004984016460215941	1.9335340514392322e-49	8.12202039367549e-62	2.071249443065495e-10	4.452089170356723e-15	0.00003196666450369314	-1.2322684127005922e-20	8.2552963568697e-16	6.898080175501524e-14	5.606028415320312e-13	1.7967671216566794e-13
44100000	0.004984016460215941	1.9335340514392322e-49	8.12202039367549e-62	2.071249443065495e-10	4.452089170356723e-15	0.00003196666450369314	-1.2318029712811535e-20	8.2552963568697e-16	6.898080175501524e-14	5.606028415320312e-13	1.7967671216566794e-13
44200000	0.004984016460215941	1.9335340514392322e-49	8.12202039367549e-62	2.071249443065495e-10	4.452089170356723e-15	0.00003196666450369314	-1.2313375298617148e-20	8.2552963568697e-16	6.898080175501524e-14	5.606028415320312e-13	1.7967671216566794e-13
44300000	0.004984016460215941	1.9335340514392322e-49	8.12202039367549e-62	2.071249443065495e-10	4.452089170356723e-15	0.00003196666450369314	-1.2308720884422761e-20	8.2552963568697e-16	6.898080175501524e-14	5.606028415320312e-13	1.7967671216566794e-13
44400000	0.004984016460215941	1.9335340514392322e-49	8.12202039367549e-62	2.071249443065495e-10	4.452089170356723e-15	0.00003196666450369314	-1.2304066470228374e-20	8.2552963568697e-16	6.898080175501524e-14	5.606028415320312e-13	1.7967671216566794e-13
44500000	0.004984016460215941	1.9335340514392322e-49	8.12202039367549e-62	2.0712494430654948e-10	4.452089170356723e-15	0.00003196666450369314	-1.2299412056033986e-20	8.2552963568697e-16	6.898080175501524e-14	5.606028415320312e-13	1.7967671216566794e-13
44600000	0.004984016460215941	1.9335340514392322e-49	8.12202039367549e-62	2.0712494430654948e-10	4.452089170356723e-15	0.00003196666450369314	-1.2294757641839598e-20	8.2552963568697e-16	6.898080175501524e-14	5.606028415320312e-13	1.7967671216566794e-13
44700000	0.004984016460215941	1.9335340514392322e-49	8.12202039367549e-62	2.0712494430654948e-10	4.452089170356723e-15	0.00003196666450369314	-1.2290103227645211e-20	8.2552963568697e-16	6.898080175501524e-14	5.606028415320312e-13	1.7967671216566794e-13
44800000	0.004984016460215941	1.9335340514392322e-49	8.12202039367549e-62	2.0712494430654948e-10	4.452089170356723e-15	0.00003196666450369314	-1.2285448813450824e-20	8.2552963568697e-16	6.898080175501524e-14	5.606028415320312e-13	1.7967671216566794e-13
44900000	0.004984016460215941	1.9335340514392322e-49	8.12202039367549e-62	2.0712494430654948e-10	4.452089170356723e-15	0.00003196666450369314	-1.2280794399256437e-20	8.2552963568697e-16	6.898080175501524e-14	5.606028415320312e-13	1.7967671216566794e-13
45000000	0.004984016460215941	1.9335340514392322e-49	8.12202039367549e-62	2.0712494430654948e-10	4.452089170356723e-15	0.00003196666450369314	-1.227613998506205e-20	8.2552963568697e-16	6.898080175501524e-14	5.606028415320312e-13	1.7967671216566794e-13
45100000	0.004984016460215941	1.9335340514392322e-49	8.12202039367549e-62	2.0712494430654948e-10	4.452089170356723e-15	0.00003196666450369314	-1.2271485570867662e-20	8.2552963568697e-16	6.898080175501524e-14	5.606028415320312e-13	1.7967671216566794e-13
45200000	0.004984016460215941	1.933534051439232e-49	8.12202039367549e-62	2.0712494430654948e-10	4.452089170356723e-15	0.00003196666450369314	-1.2266831156673274e-20	8.2552963568697e-16	6.898080175501524e-14	5.606028415320312e-13	1.7967671216566794e-13
45300000	0.004984016460215941	1.933534051439232e-49	8.12202039367549e-62	2.0712494430654948e-10	4.452089170356723e-15	0.00003196666450369314	-1.2262176742478887e-20	8.2552963568697e-16	6.898080175501524e-14	5.606028415320312e-13	1.7967671216566794e-13
45400000	0.004984016460215941	1.933534051439232e-49	8.12202039367549e-62	2.0712494430654948e-10	4.452089170356723e-15	0.00003196666450369314	-1.22575223282845e-20	8.2552963568697e-16	6.898080175501524e-14	5.606028415320312e-13	1.7967671216566794e-13
45500000	0.004984016460215941	1.933534051439232e-49	8.12202039367549e-62	2.0712494430654948e-10	4.452089170356723e-15	0.00003196666450369314	-1.2252867914090113e-20	8.2552963568697e-16	6.898080175501524e-14	5.606028415320312e-13	1.7967671216566794e-13
45600000	0.004984016460215941	1.933534051439232e-49	8.12202039367549e-62	2.0712494430654948e-10	4.452089170356723e-15	0.00003196666450369314	-1.2248213499895726e-20	8.2552963568697e-16	6.898080175501524e-14	5.606028415320312e-13	1.7967671216566794e-13
45700000	0.004984016460215941	1.933534051439232e-49	8.12202039367549e-62	2.0712494430654948e-10	4.452089170356723e-15	0.00003196666450369314	-1.2243559085701338e-20	8.2552963568697e-16	6.898080175501524e-14	5.606028415320313e-13	1.7967671216566794e-13
45800000	0.004984016460215941	1.933534051439232e-49	8.12202039367549e-62	2.0712494430654948e-10	4.452089170356723e-15	0.00003196666450369314	-1.223890467150695e-20	8.2552963568697e-16	6.898080175501523e-14	5.606028415320313e-13	1.7967671216566794e-13
45900000	0.004984016460215941	1.933534051439232e-49	8.12202039367549e-62	2.0712494430654948e-10	4.452089170356723e-15	0.00003196666450369314	-1.2234250257312563e-20	8.2552963568697e-16	6.898080175501523e-14	5.606028415320313e-13	1.7967671216566794e-13
46000000	0.004984016460215941	1.933534051439232e-49	8.12202039367549e-62	2.0712494430654948e-10	4.452089170356723e-15	0.00003196666450369314	-1.2229595843118176e-20	8.2552963568697e-16	6.898080175501523e-14	5.606028415320313e-13	1.7967671216566794e-13
46100000	0.004984016460215941	1.933534051439232e-49	8.12202039367549e-62	2.0712494430654948e-10	4.452089170356723e-15	0.00003196666450369314	-1.222494142892379e-20	8.2552963568697e-16	6.898080175501523e-14	5.606028415320313e-13	1.7967671216566794e-13
46200000	0.004984016460215941	1.933534051439232e-49	8.12202039367549e-62	2.0712494430654948e-10	4.452089170356723e-15	0.00003196666450369314	-1.2220287014729402e-20	8.2552963568697e-16	6.898080175501523e-14	5.606028415320313e-13	1.7967671216566794e-13
46300000	0.004984016460215941	1.9335340514392315e-49	8.12202039367549e-62	2.0712494430654948e-10	4.452089170356723e-15	0.00003196666450369314	-1.2215632600535014e-20	8.2552963568697e-16	6.898080175501523e-14	5.606028415320313e-13	1.7967671216566794e-13
46400000	0.004984016460215941	1.9335340514392315e-49	8.122020393675489e-62	2.0712494430654948e-10	4.452089170356723e-15	0.00003196666450369314	-1.2210978186340627e-20	8.2552963568697e-16	6.898080175501523e-14	5.606028415320313e-13	1.7967671216566794e-13
46500000	0.004984016460215941	1.9335340514392315e-49	8.122020393675489e-62	2.0712494430654948e-10	4.452089170356723e-15	0.00003196666450369314	-1.220632377214624e-20	8.2552963568697e-16	6.898080175501523e-14	5.606028415320313e-13	1.7967671216566794e-13
46600000	0.004984016460215941	1.9335340514392315e-49	8.122020393675489e-62	2.0712494430654948e-10	4.452089170356723e-15	0.00003196666450369314	-1.2201669357951852e-20	8.2552963568697e-16	6.898080175501523e-14	5.606028415320313e-13	1.7967671216566794e-13
46700000	0.004984016460215941	1.9335340514392315e-49	8.122020393675489e-62	2.0712494430654948e-10	4.452089170356723e-15	0.00003196666450369314	-1.2197014943757465e-20	8.2552963568697e-16	6.898080175501523e-14	5.606028415320313e-13	1.7967671216566794e-13
46800000	0.004984016460215941	1.9335340514392315e-49	8.122020393675489e-62	2.0712494430654948e-10	4.452089170356723e-15	0.00003196666450369314	-1.2192360529563078e-20	8.2552963568697e-16	6.898080175501523e-14	5.606028415320313e-13	1.7967671216566794e-13
46900000	0.004984016460215941	1.9335340514392315e-49	8.122020393675489e-62	2.0712494430654948e-10	4.452089170356723e-15	0.00003196666450369314	-1.2187706115368691e-20	8.2552963568697e-16	6.898080175501523e-14	5.606028415320313e-13	1.7967671216566794e-13
47000000	0.004984016460215941	1.9335340514392315e-49	8.122020393675489e-62	2.0712494430654948e-10	4.452089170356723e-15	0.00003196666450369314	-1.2183051701174303e-20	8.2552963568697e-16	6.898080175501523e-14	5.606028415320313e-13	1.7967671216566794e-13
47100000	0.004984016460215941	1.9335340514392315e-49	8.122020393675489e-62	2.0712494430654948e-10	4.452089170356723e-15	0.00003196666450369314	-1.2178397286979915e-20	8.2552963568697e-16	6.898080175501523e-14	5.606028415320313e-13	1.7967671216566794e-13
47200000	0.004984016460215941	1.9335340514392315e-49	8.122020393675489e-62	2.0712494430654948e-10	4.452089170356723e-15	0.00003196666450369314	-1.2173742872785528e-20	8.2552963568697e-16	6.898080175501523e-14	5.606028415320313e-13	1.7967671216566794e-13
47300000	0.004984016460215941	1.9335340514392315e-49	8.122020393675489e-62	2.0712494430654948e-10	4.452089170356723e-15	0.00003196666450369314	-1.2169088458591141e-20	8.2552963568697e-16	6.898080175501523e-14	5.606028415320313e-13	1.7967671216566794e-13
47400000	0.004984016460215941	1.9335340514392315e-49	8.122020393675489e-62	2.0712494430654948e-10	4.452089170356723e-15	0.00003196666450369314	-1.2164434044396754e-20	8.2552963568697e-16	6.898080175501523e-14	5.606028415320313e-13	1.7967671216566794e-13
47500000	0.004984016460215941	1.933534051439231e-49	8.122020393675489e-62	2.0712494430654948e-10	4.452089170356723e-15	0.00003196666450369314	-1.2159779630202367e-20	8.2552963568697e-16	6.898080175501523e-14	5.606028415320313e-13	1.7967671216566794e-13
47600000	0.004984016460215941	1.933534051439231e-49	8.122020393675489e-62	2.0712494430654948e-10	4.452089170356723e-15	0.00003196666450369314	-1.2155125216007979e-20	8.2552963568697e-16	6.898080175501523e-14	5.606028415320313e-13	1.7967671216566794e-13
47700000	0.004984016460215941	1.933534051439231e-49	8.122020393675489e-62	2.0712494430654945e-10	4.452089170356723e-15	0.00003196666450369314	-1.2150470801813592e-20	8.2552963568697e-16	6.898080175501523e-14	5.606028415320313e-13	1.7967671216566794e-13
47800000	0.004984016460215941	1.933534051439231e-49	8.122020393675489e-62	2.0712494430654945e-10	4.452089170356723e-15	0.00003196666450369314	-1.2145816387619204e-20	8.2552963568697e-16	6.898080175501523e-14	5.606028415320313e-13	1.7967671216566794e-13
47900000	0.004984016460215941	1.933534051439231e-49	8.122020393675489e-62	2.0712494430654945e-10	4.452089170356723e-15	0.00003196666450369314	-1.2141161973424817e-20	8.2552963568697e-16	6.898080175501523e-14	5.606028415320313e-13	1.7967671216566794e-13
48000000	0.004984016460215941	1.933534051439231e-49	8.122020393675489e-62	2.0712494430654945e-10	4.452089170356723e-15	0.00003196666450369314	-1.213650755923043e-20	8.2552963568697e-16	6.898080175501523e-14	5.606028415320313e-13	1.7967671216566794e-13
48100000	0.004984016460215941	1.933534051439231e-49	8.122020393675489e-62	2.0712494430654945e-10	4.452089170356723e-15	0.00003196666450369314	-1.2131853145036043e-20	8.2552963568697e-16	6.898080175501523e-14	5.606028415320313e-13	1.7967671216566794e-13
48200000	0.004984016460215941	1.933534051439231e-49	8.122020393675489e-62	2.0712494430654945e-10	4.452089170356723e-15	0.00003196666450369314	-1.2127198730841655e-20	8.2552963568697e-16	6.898080175501523e-14	5.606028415320313e-13	1.7967671216566794e-13
48300000	0.004984016460215941	1.933534051439231e-49	8.122020393675489e-62	2.0712494430654945e-10	4.452089170356723e-15	0.00003196666450369314	-1.2122544316647268e-20	8.2552963568697e-16	6.898080175501523e-14	5.606028415320313e-13	1.7967671216566794e-13
48400000	0.004984016460215941	1.933534051439231e-49	8.122020393675489e-62	2.0712494430654945e-10	4.452089170356723e-15	0.00003196666450369314	-1.211788990245288e-20	8.2552963568697e-16	6.898080175501523e-14	5.606028415320313e-13	1.7967671216566794e-13
48500000	0.004984016460215941	1.933534051439231e-49	8.122020393675489e-62	2.0712494430654945e-10	4.452089170356723e-15	0.00003196666450369314	-1.2113235488258493e-20	8.2552963568697e-16	6.898080175501523e-14	5.606028415320313e-13	1.7967671216566794e-13
48600000	0.004984016460215941	1.933534051439231e-49	8.122020393675489e-62	2.0712494430654945e-10	4.452089170356723e-15	0.00003196666450369314	-1.2108581074064106e-20	8.2552963568697e-16	6.898080175501523e-14	5.606028415320313e-13	1.7967671216566794e-13
48700000	0.004984016460215941	1.933534051439231e-49	8.122020393675489e-62	2.0712494430654945e-10	4.452089170356723e-15	0.00003196666450369314	-1.2103926659869719e-20	8.2552963568697e-16	6.898080175501523e-14	5.606028415320313e-13	1.7967671216566794e-13
48800000	0.004984016460215941	1.9335340514392307e-49	8.122020393675489e-62	2.0712494430654945e-10	4.452089170356723e-15	0.00003196666450369314	-1.209927224567533e-20	8.2552963568697e-16	6.898080175501523e-14	5.606028415320313e-13	1.7967671216566794e-13
48900000	0.004984016460215941	1.9335340514392307e-49	8.122020393675489e-62	2.0712494430654945e-10	4.452089170356723e-15	0.00003196666450369314	-1.2094617831480944e-20	8.2552963568697e-16	6.898080175501523e-14	5.606028415320313e-13	1.7967671216566794e-13
49000000	0.004984016460215941	1.9335340514392307e-49	8.122020393675489e-62	2.0712494430654945e-10	4.452089170356723e-15	0.00003196666450369314	-1.2089963417286556e-20	8.2552963568697e-16	6.898080175501523e-14	5.606028415320313e-13	1.7967671216566794e-13
49100000	0.004984016460215941	1.9335340514392307e-49	8.122020393675489e-62	2.0712494430654945e-10	4.452089170356723e-15	0.00003196666450369314	-1.208530900309217e-20	8.2552963568697e-16	6.898080175501523e-14	5.606028415320313e-13	1.7967671216566794e-13
49200000	0.004984016460215941	1.9335340514392307e-49	8.122020393675489e-62	2.0712494430654945e-10	4.452089170356723e-15	0.00003196666450369314	-1.2080654588897782e-20	8.2552963568697e-16	6.898080175501523e-14	5.606028415320313e-13	1.7967671216566794e-13
49300000	0.004984016460215941	1.9335340514392307e-49	8.122020393675489e-62	2.0712494430654945e-10	4.452089170356723e-15	0.00003196666450369314	-1.2076000174703395e-20	8.2552963568697e-16	6.898080175501523e-14	5.606028415320313e-13	1.7967671216566794e-13
49400000	0.004984016460215941	1.9335340514392307e-49	8.122020393675489e-62	2.0712494430654945e-10	4.452089170356723e-15	0.00003196666450369314	-1.2071345760509008e-20	8.2552963568697e-16	6.898080175501523e-14	5.606028415320313e-13	1.7967671216566794e-13
49500000	0.004984016460215941	1.9335340514392307e-49	8.122020393675489e-62	2.0712494430654945e-10	4.452089170356723e-15	0.00003196666450369314	-1.206669134631462e-20	8.2552963568697e-16	6.898080175501523e-14	5.606028415320313e-13	1.7967671216566794e-13
49600000	0.004984016460215941	1.9335340514392307e-49	8.122020393675489e-62	2.0712494430654945e-10	4.452089170356723e-15	0.00003196666450369314	-1.2062036932120233e-20	8.2552963568697e-16	6.898080175501523e-14	5.606028415320313e-13	1.7967671216566794e-13
49700000	0.004984016460215941	1.9335340514392307e-49	8.122020393675489e-62	2.0712494430654945e-10	4.452089170356723e-15	0.00003196666450369314	-1.2057382517925845e-20	8.2552963568697e-16	6.898080175501523e-14	5.606028415320313e-13	1.7967671216566794e-13
49800000	0.004984016460215941	1.9335340514392307e-49	8.122020393675489e-62	2.0712494430654945e-10	4.452089170356723e-15	0.00003196666450369314	-1.2052728103731458e-20	8.2552963568697e-16	6.898080175501523e-14	5.606028415320313e-13	1.7967671216566794e-13
49900000	0.004984016460215941	1.9335340514392307e-49	8.122020393675489e-62	2.0712494430654945e-10	4.452089170356723e-15	0.00003196666450369314	-1.2048073689537071e-20	8.2552963568697e-16	6.898080175501523e-14	5.606028415320313e-13	1.7967671216566794e-13
50000000	0.004984016460215941	1.9335340514392307e-49	8.122020393675489e-62	2.0712494430654945e-10	4.452089170356723e-15	0.00003196666450369314	-1.2043419275342684e-20	8.2552963568697e-16	6.898080175501523e-14	5.606028415320313e-13	1.7967671216566794e-13
50100000	0.004984016460215941	1.9335340514392307e-49	8.122020393675489e-62	2.0712494430654945e-10	4.452089170356723e-15	0.00003196666450369314	-1.2038764861148296e-20	8.2552963568697e-16	6.898080175501523e-14	5.606028415320313e-13	1.7967671216566794e-13
50200000	0.004984016460215941	1.9335340514392307e-49	8.122020393675489e-62	2.0712494430654945e-10	4.452089170356723e-15	0.00003196666450369314	-1.2034110446953909e-20	8.2552963568697e-16	6.898080175501523e-14	5.606028415320313e-13	1.7967671216566794e-13
50300000	0.004984016460215941	1.9335340514392307e-49	8.122020393675489e-62	2.0712494430654945e-10	4.452089170356723e-15	0.00003196666450369314	-1.2029456032759521e-20	8.2552963568697e-16	6.898080175501523e-14	5.606028415320313e-13	1.7967671216566794e-13
50400000	0.004984016460215941	1.9335340514392307e-49	8.122020393675489e-62	2.0712494430654945e-10	4.452089170356723e-15	0.00003196666450369314	-1.2024801618565134e-20	8.2552963568697e-16	6.898080175501523e-14	5.606028415320313e-13	1.7967671216566794e-13
50500000	0.004984016460215941	1.9335340514392307e-49	8.122020393675489e-62	2.0712494430654945e-10	4.452089170356723e-15	0.00003196666450369314	-1.2020147204370747e-20	8.2552963568697e-16	6.898080175501523e-14	5.606028415320313e-13	1.7967671216566794e-13
50600000	0.004984016460215941	1.9335340514392307e-49	8.122020393675489e-62	2.0712494430654945e-10	4.452089170356723e-15	0.00003196666450369314	-1.201549279017636e-20	8.2552963568697e-16	6.898080175501523e-14	5.606028415320313e-13	1.7967671216566794e-13
50700000	0.004984016460215941	1.9335340514392307e-49	8.122020393675489e-62	2.0712494430654945e-10	4.452089170356723e-15	0.00003196666450369314	-1.2010838375981973e-20	8.2552963568697e-16	6.898080175501523e-14	5.606028415320313e-13	1.7967671216566794e-13
50800000	0.004984016460215941	1.9335340514392303e-49	8.122020393675489e-62	2.0712494430654945e-10	4.452089170356723e-15	0.00003196666450369314	-1.2006183961787585e-20	8.2552963568697e-16	6.898080175501523e-14	5.606028415320313e-13	1.7967671216566794e-13
50900000	0.004984016460215941	1.9335340514392303e-49	8.122020393675489e-62	2.0712494430654945e-10	4.452089170356723e-15	0.00003196666450369314	-1.2001529547593197e-20	8.2552963568697e-16	6.898080175501523e-14	5.606028415320313e-13	1.7967671216566794e-13
51000000	0.004984016460215941	1.9335340514392303e-49	8.122020393675489e-62	2.0712494430654945e-10	4.452089170356723e-15	0.00003196666450369314	-1.199687513339881e-20	8.2552963568697e-16	6.898080175501523e-14	5.606028415320313e-13	1.7967671216566794e-13
51100000	0.004984016460215941	1.9335340514392303e-49	8.122020393675489e-62	2.0712494430654945e-10	4.452089170356723e-15	0.00003196666450369314	-1.1992220719204423e-20	8.2552963568697e-16	6.898080175501523e-14	5.606028415320313e-13	1.7967671216566794e-13
51200000	0.004984016460215941	1.9335340514392303e-49	8.122020393675489e-62	2.0712494430654945e-10	4.452089170356723e-15	0.00003196666450369314	-1.1987566305010036e-20	8.2552963568697e-16	6.898080175501523e-14	5.606028415320313e-13	1.7967671216566794e-13
51300000	0.004984016460215941	1.9335340514392303e-49	8.122020393675489e-62	2.0712494430654945e-10	4.452089170356723e-15	0.00003196666450369314	-1.1982911890815649e-20	8.2552963568697e-16	6.898080175501523e-14	5.606028415320313e-13	1.7967671216566794e-13
51400000	0.004984016460215941	1.9335340514392303e-49	8.122020393675489e-62	2.0712494430654945e-10	4.452089170356723e-15	0.00003196666450369314	-1.197825747662126e-20	8.2552963568697e-16	6.898080175501523e-14	5.606028415320313e-13	1.7967671216566794e-13
51500000	0.004984016460215941	1.9335340514392303e-49	8.122020393675489e-62	2.0712494430654945e-10	4.452089170356723e-15	0.00003196666450369314	-1.1973603062426874e-20	8.2552963568697e-16	6.898080175501523e-14	5.606028415320313e-13	1.7967671216566794e-13
51600000	0.004984016460215941	1.9335340514392303e-49	8.122020393675489e-62	2.0712494430654945e-10	4.452089170356723e-15	0.00003196666450369314	-1.1968948648232486e-20	8.2552963568697e-16	6.898080175501523e-14	5.606028415320313e-13	1.7967671216566794e-13
51700000	0.004984016460215941	1.9335340514392303e-49	8.122020393675489e-62	2.0712494430654945e-10	4.452089170356723e-15	0.00003196666450369314	-1.19642942340381e-20	8.2552963568697e-16	6.898080175501523e-14	5.606028415320313e-13	1.7967671216566794e-13
51800000	0.004984016460215941	1.9335340514392303e-49	8.122020393675489e-62	2.0712494430654945e-10	4.452089170356723e-15	0.00003196666450369314	-1.1959639819843712e-20	8.2552963568697e-16	6.898080175501523e-14	5.606028415320313e-13	1.7967671216566794e-13
51900000	0.004984016460215941	1.9335340514392303e-49	8.122020393675489e-62	2.0712494430654945e-10	4.452089170356723e-15	0.00003196666450369314	-1.1954985405649325e-20	8.2552963568697e-16	6.898080175501523e-14	5.606028415320313e-13	1.7967671216566794e-13
52000000	0.004984016460215941	1.9335340514392303e-49	8.122020393675489e-62	2.0712494430654945e-10	4.452089170356723e-15	0.00003196666450369314	-1.1950330991454937e-20	8.2552963568697e-16	6.898080175501523e-14	5.606028415320313e-13	1.7967671216566794e-13
52100000	0.004984016460215941	1.9335340514392303e-49	8.122020393675489e-62	2.0712494430654945e-10	4.452089170356723e-15	0.00003196666450369314	-1.194567657726055e-20	8.2552963568697e-16	6.898080175501523e-14	5.606028415320313e-13	1.7967671216566794e-13
52200000	0.004984016460215941	1.9335340514392303e-49	8.122020393675489e-62	2.0712494430654945e-10	4.452089170356723e-15	0.00003196666450369314	-1.1941022163066162e-20	8.2552963568697e-16	6.898080175501523e-14	5.606028415320313e-13	1.7967671216566794e-13
52300000	0.004984016460215941	1.9335340514392303e-49	8.122020393675489e-62	2.0712494430654945e-10	4.452089170356723e-15	0.00003196666450369314	-1.1936367748871775e-20	8.2552963568697e-16	6.898080175501523e-14	5.606028415320313e-13	1.7967671216566794e-13
52400000	0.004984016460215941	1.9335340514392303e-49	8.122020393675489e-62	2.0712494430654945e-10	4.452089170356723e-15	0.00003196666450369314	-1.1931713334677388e-20	8.2552963568697e-16	6.898080175501523e-14	5.606028415320313e-13	1.7967671216566794e-13
52500000	0.004984016460215941	1.9335340514392303e-49	8.122020393675489e-62	2.0712494430654945e-10	4.452089170356723e-15	0.00003196666450369314	-1.1927058920483001e-20	8.2552963568697e-16	6.898080175501523e-14	5.606028415320313e-13	1.7967671216566794e-13
52600000	0.004984016460215941	1.9335340514392303e-49	8.122020393675489e-62	2.0712494430654945e-10	4.452089170356723e-15	0.00003196666450369314	-1.1922404506288613e-20	8.2552963568697e-16	6.898080175501523e-14	5.606028415320313e-13	1.7967671216566794e-13
52700000	0.004984016460215941	1.9335340514392303e-49	8.122020393675489e-62	2.0712494430654945e-10	4.452089170356723e-15	0.00003196666450369314	-1.1917750092094226e-20	8.2552963568697e-16	6.898080175501523e-14	5.606028415320313e-13	1.7967671216566794e-13
52800000	0.004984016460215941	1.9335340514392303e-49	8.122020393675489e-62	2.0712494430654945e-10	4.452089170356723e-15	0.00003196666450369314	-1.1913095677899838e-20	8.2552963568697e-16	6.898080175501523e-14	5.606028415320313e-13	1.7967671216566794e-13
52900000	0.004984016460215941	1.9335340514392303e-49	8.122020393675489e-62	2.0712494430654945e-10	4.452089170356723e-15	0.00003196666450369314	-1.1908441263705451e-20	8.2552963568697e-16	6.898080175501523e-14	5.606028415320313e-13	1.7967671216566794e-13
53000000	0.004984016460215941	1.9335340514392303e-49	8.122020393675489e-62	2.0712494430654945e-10	4.452089170356723e-15	0.00003196666450369314	-1.1903786849511064e-20	8.2552963568697e-16	6.898080175501523e-14	5.606028415320313e-13	1.7967671216566794e-13
53100000	0.004984016460215941	1.9335340514392303e-49	8.122020393675489e-62	2.0712494430654945e-10	4.452089170356723e-15	0.00003196666450369314	-1.1899132435316677e-20	8.2552963568697e-16	6.898080175501523e-14	5.606028415320313e-13	1.7967671216566794e-13
53200000	0.004984016460215941	1.9335340514392303e-49	8.122020393675489e-62	2.0712494430654945e-10	4.452089170356723e-15	0.00003196666450369314	-1.1894478021122289e-20	8.2552963568697e-16	6.898080175501523e-14	5.606028415320313e-13	1.7967671216566794e-13
53300000	0.004984016460215941	1.9335340514392303e-49	8.122020393675489e-62	2.0712494430654945e-10	4.452089170356723e-15	0.00003196666450369314	-1.1889823606927902e-20	8.2552963568697e-16	6.898080175501523e-14	5.606028415320313e-13	1.7967671216566794e-13
53400000	0.004984016460215941	1.9335340514392303e-49	8.122020393675489e-62	2.0712494430654945e-10	4.452089170356723e-15	0.00003196666450369314	-1.1885169192733515e-20	8.2552963568697e-16	6.898080175501523e-14	5.606028415320313e-13	1.7967671216566794e-13
53500000	0.004984016460215941	1.9335340514392303e-49	8.122020393675489e-62	2.0712494430654945e-10	4.452089170356723e-15	0.00003196666450369314	-1.1880514778539127e-20	8.2552963568697e-16	6.898080175501523e-14	5.606028415320313e-13	1.7967671216566794e-13
53600000	0.004984016460215941	1.9335340514392303e-49	8.122020393675489e-62	2.0712494430654945e-10	4.452089170356723e-15	0.00003196666450369314	-1.187586036434474e-20	8.2552963568697e-16	6.898080175501523e-14	5.606028415320313e-13	1.7967671216566794e-13
53700000	0.004984016460215941	1.9335340514392303e-49	8.122020393675489e-62	2.0712494430654945e-10	4.452089170356723e-15	0.00003196666450369314	-1.1871205950150353e-20	8.2552963568697e-16	6.898080175501523e-14	5.606028415320313e-13	1.7967671216566794e-13
53800000	0.004984016460215941	1.9335340514392303e-49	8.122020393675489e-62	2.0712494430654945e-10	4.452089170356723e-15	0.00003196666450369314	-1.1866551535955966e-20	8.2552963568697e-16	6.898080175501523e-14	5.606028415320313e-13	1.7967671216566794e-13
53900000	0.004984016460215941	1.9335340514392303e-49	8.122020393675489e-62	2.0712494430654945e-10	4.452089170356723e-15	0.00003196666450369314	-1.1861897121761578e-20	8.2552963568697e-16	6.898080175501523e-14	5.606028415320313e-13	1.7967671216566794e-13
54000000	0.004984016460215941	1.9335340514392303e-49	8.122020393675489e-62	2.0712494430654945e-10	4.452089170356723e-15	0.00003196666450369314	-1.185724270756719e-20	8.2552963568697e-16	6.898080175501523e-14	5.606028415320313e-13	1.7967671216566794e-13
54100000	0.004984016460215941	1.9335340514392303e-49	8.122020393675489e-62	2.0712494430654945e-10	4.452089170356723e-15	0.00003196666450369314	-1.1852588293372803e-20	8.2552963568697e-16	6.898080175501523e-14	5.606028415320313e-13	1.7967671216566794e-13
54200000	0.004984016460215941	1.9335340514392303e-49	8.122020393675489e-62	2.0712494430654945e-10	4.452089170356723e-15	0.00003196666450369314	-1.1847933879178416e-20	8.2552963568697e-16	6.898080175501523e-14	5.606028415320313e-13	1.7967671216566794e-13
54300000	0.004984016460215941	1.9335340514392303e-49	8.122020393675489e-62	2.0712494430654945e-10	4.452089170356723e-15	0.00003196666450369314	-1.184327946498403e-20	8.2552963568697e-16	6.898080175501523e-14	5.606028415320313e-13	1.7967671216566794e-13
54400000	0.004984016460215941	1.9335340514392303e-49	8.122020393675489e-62	2.0712494430654945e-10	4.452089170356723e-15	0.00003196666450369314	-1.1838625050789642e-20	8.255296356869699e-16	6.898080175501523e-14	5.606028415320313e-13	1.7967671216566794e-13
54500000	0.004984016460215941	1.9335340514392303e-49	8.122020393675489e-62	2.0712494430654945e-10	4.452089170356723e-15	0.00003196666450369314	-1.1833970636595254e-20	8.255296356869699e-16	6.898080175501523e-14	5.606028415320313e-13	1.7967671216566794e-13
54600000	0.004984016460215941	1.9335340514392303e-49	8.122020393675489e-62	2.0712494430654945e-10	4.452089170356723e-15	0.00003196666450369314	-1.1829316222400867e-20	8.255296356869699e-16	6.898080175501523e-14	5.606028415320313e-13	1.7967671216566794e-13
54700000	0.004984016460215941	1.9335340514392303e-49	8.122020393675489e-62	2.0712494430654945e-10	4.452089170356723e-15	0.00003196666450369314	-1.182466180820648e-20	8.255296356869699e-16	6.898080175501523e-14	5.606028415320313e-13	1.7967671216566794e-13
54800000	0.004984016460215941	1.9335340514392303e-49	8.122020393675489e-62	2.0712494430654945e-10	4.452089170356723e-15	0.00003196666450369314	-1.1820007394012092e-20	8.255296356869699e-16	6.898080175501523e-14	5.606028415320313e-13	1.7967671216566794e-13
54900000	0.004984016460215941	1.9335340514392303e-49	8.122020393675489e-62	2.0712494430654945e-10	4.452089170356723e-15	0.00003196666450369314	-1.1815352979817705e-20	8.255296356869699e-16	6.898080175501523e-14	5.606028415320313e-13	1.7967671216566794e-13
55000000	0.004984016460215941	1.9335340514392303e-49	8.122020393675489e-62	2.0712494430654945e-10	4.452089170356723e-15	0.00003196666450369314	-1.1810698565623318e-20	8.255296356869699e-16	6.898080175501523e-14	5.606028415320313e-13	1.7967671216566794e-13
55100000	0.004984016460215941	1.9335340514392303e-49	8.122020393675489e-62	2.0712494430654945e-10	4.452089170356723e-15	0.00003196666450369314	-1.180604415142893e-20	8.255296356869699e-16	6.898080175501523e-14	5.606028415320313e-13	1.7967671216566794e-13
55200000	0.004984016460215941	1.9335340514392303e-49	8.122020393675489e-62	2.0712494430654945e-10	4.452089170356722e-15	0.00003196666450369314	-1.1801389737234543e-20	8.255296356869699e-16	6.898080175501523e-14	5.606028415320313e-13	1.7967671216566792e-13
55300000	0.004984016460215941	1.9335340514392303e-49	8.122020393675489e-62	2.0712494430654945e-10	4.452089170356722e-15	0.00003196666450369314	-1.1796735323040155e-20	8.255296356869699e-16	6.898080175501523e-14	5.606028415320313e-13	1.7967671216566792e-13
55400000	0.004984016460215941	1.9335340514392303e-49	8.122020393675489e-62	2.0712494430654945e-10	4.452089170356722e-15	0.00003196666450369314	-1.1792080908845768e-20	8.255296356869699e-16	6.898080175501523e-14	5.606028415320313e-13	1.7967671216566792e-13
55500000	0.004984016460215941	1.9335340514392303e-49	8.122020393675489e-62	2.0712494430654945e-10	4.452089170356722e-15	0.00003196666450369314	-1.1787426494651381e-20	8.255296356869699e-16	6.898080175501523e-14	5.606028415320313e-13	1.7967671216566792e-13
55600000	0.004984016460215941	1.9335340514392303e-49	8.122020393675489e-62	2.0712494430654945e-10	4.452089170356722e-15	0.00003196666450369314	-1.1782772080456994e-20	8.255296356869699e-16	6.898080175501523e-14	5.606028415320313e-13	1.7967671216566792e-13
55700000	0.004984016460215941	1.9335340514392303e-49	8.122020393675489e-62	2.0712494430654945e-10	4.452089170356722e-15	0.00003196666450369314	-1.1778117666262606e-20	8.255296356869699e-16	6.898080175501523e-14	5.606028415320313e-13	1.7967671216566792e-13
55800000	0.004984016460215941	1.93353405143923e-49	8.122020393675489e-62	2.0712494430654945e-10	4.452089170356722e-15	0.00003196666450369314	-1.1773463252068219e-20	8.255296356869699e-16	6.898080175501523e-14	5.606028415320313e-13	1.7967671216566792e-13
55900000	0.004984016460215941	1.93353405143923e-49	8.122020393675489e-62	2.0712494430654945e-10	4.452089170356722e-15	0.00003196666450369314	-1.1768808837873832e-20	8.255296356869699e-16	6.898080175501523e-14	5.606028415320313e-13	1.7967671216566792e-13
56000000	0.004984016460215941	1.93353405143923e-49	8.122020393675489e-62	2.0712494430654945e-10	4.452089170356722e-15	0.00003196666450369314	-1.1764154423679444e-20	8.255296356869699e-16	6.898080175501523e-14	5.606028415320312e-13	1.7967671216566792e-13
56100000	0.004984016460215941	1.93353405143923e-49	8.122020393675489e-62	2.0712494430654945e-10	4.452089170356722e-15	0.00003196666450369314	-1.1759500009485057e-20	8.255296356869699e-16	6.898080175501523e-14	5.606028415320312e-13	1.7967671216566792e-13
56200000	0.004984016460215941	1.93353405143923e-49	8.122020393675489e-62	2.0712494430654948e-10	4.452089170356722e-15	0.00003196666450369314	-1.175484559529067e-20	8.255296356869699e-16	6.898080175501523e-14	5.606028415320312e-13	1.7967671216566792e-13
56300000	0.004984016460215941	1.93353405143923e-49	8.122020393675489e-62	2.0712494430654948e-10	4.452089170356722e-15	0.00003196666450369314	-1.1750191181096282e-20	8.255296356869699e-16	6.898080175501523e-14	5.606028415320312e-13	1.7967671216566792e-13
56400000	0.004984016460215941	1.93353405143923e-49	8.122020393675489e-62	2.0712494430654948e-10	4.452089170356722e-15	0.00003196666450369314	-1.1745536766901895e-20	8.255296356869699e-16	6.898080175501523e-14	5.606028415320312e-13	1.7967671216566792e-13
56500000	0.004984016460215941	1.93353405143923e-49	8.122020393675489e-62	2.0712494430654948e-10	4.452089170356722e-15	0.00003196666450369314	-1.1740882352707508e-20	8.255296356869699e-16	6.898080175501523e-14	5.606028415320312e-13	1.7967671216566792e-13
56600000	0.004984016460215941	1.93353405143923e-49	8.122020393675489e-62	2.0712494430654948e-10	4.452089170356722e-15	0.00003196666450369314	-1.173622793851312e-20	8.255296356869699e-16	6.898080175501523e-14	5.606028415320312e-13	1.7967671216566792e-13
56700000	0.004984016460215941	1.93353405143923e-49	8.122020393675489e-62	2.0712494430654948e-10	4.452089170356722e-15	0.00003196666450369314	-1.1731573524318733e-20	8.255296356869699e-16	6.898080175501523e-14	5.606028415320312e-13	1.7967671216566792e-13
56800000	0.004984016460215941	1.93353405143923e-49	8.122020393675489e-62	2.0712494430654948e-10	4.452089170356722e-15	0.00003196666450369314	-1.1726919110124346e-20	8.255296356869699e-16	6.898080175501523e-14	5.606028415320312e-13	1.7967671216566792e-13
56900000	0.004984016460215941	1.93353405143923e-49	8.122020393675489e-62	2.0712494430654948e-10	4.452089170356722e-15	0.00003196666450369314	-1.1722264695929959e-20	8.255296356869699e-16	6.898080175501523e-14	5.606028415320312e-13	1.7967671216566792e-13
57000000	0.004984016460215941	1.93353405143923e-49	8.122020393675489e-62	2.0712494430654948e-10	4.452089170356722e-15	0.00003196666450369314	-1.171761028173557e-20	8.255296356869699e-16	6.898080175501523e-14	5.606028415320312e-13	1.7967671216566792e-13
57100000	0.004984016460215941	1.93353405143923e-49	8.122020393675489e-62	2.0712494430654948e-10	4.452089170356722e-15	0.00003196666450369314	-1.1712955867541184e-20	8.255296356869699e-16	6.898080175501523e-14	5.606028415320312e-13	1.7967671216566792e-13
57200000	0.004984016460215941	1.93353405143923e-49	8.122020393675489e-62	2.0712494430654948e-10	4.452089170356722e-15	0.00003196666450369314	-1.1708301453346796e-20	8.255296356869699e-16	6.898080175501523e-14	5.606028415320312e-13	1.7967671216566792e-13
57300000	0.004984016460215941	1.93353405143923e-49	8.122020393675489e-62	2.0712494430654948e-10	4.452089170356722e-15	0.00003196666450369314	-1.170364703915241e-20	8.255296356869699e-16	6.898080175501523e-14	5.606028415320312e-13	1.7967671216566792e-13
57400000	0.004984016460215941	1.93353405143923e-49	8.122020393675489e-62	2.0712494430654948e-10	4.452089170356722e-15	0.00003196666450369314	-1.1698992624958022e-20	8.255296356869699e-16	6.898080175501523e-14	5.606028415320312e-13	1.7967671216566792e-13
57500000	0.004984016460215941	1.93353405143923e-49	8.122020393675489e-62	2.0712494430654948e-10	4.452089170356722e-15	0.00003196666450369314	-1.1694338210763635e-20	8.255296356869699e-16	6.898080175501523e-14	5.606028415320312e-13	1.7967671216566792e-13
57600000	0.004984016460215941	1.93353405143923e-49	8.122020393675489e-62	2.0712494430654948e-10	4.452089170356722e-15	0.00003196666450369314	-1.1689683796569247e-20	8.255296356869699e-16	6.898080175501523e-14	5.606028415320312e-13	1.7967671216566792e-13
57700000	0.004984016460215941	1.93353405143923e-49	8.122020393675489e-62	2.0712494430654948e-10	4.452089170356722e-15	0.00003196666450369314	-1.168502938237486e-20	8.255296356869699e-16	6.898080175501523e-14	5.606028415320312e-13	1.7967671216566792e-13
57800000	0.004984016460215941	1.93353405143923e-49	8.122020393675489e-62	2.0712494430654948e-10	4.452089170356722e-15	0.00003196666450369314	-1.1680374968180473e-20	8.255296356869699e-16	6.898080175501523e-14	5.606028415320312e-13	1.7967671216566792e-13
57900000	0.004984016460215941	1.93353405143923e-49	8.122020393675489e-62	2.0712494430654948e-10	4.452089170356722e-15	0.00003196666450369314	-1.1675720553986085e-20	8.255296356869699e-16	6.898080175501523e-14	5.606028415320312e-13	1.7967671216566792e-13
58000000	0.004984016460215941	1.93353405143923e-49	8.122020393675489e-62	2.0712494430654948e-10	4.452089170356722e-15	0.00003196666450369314	-1.1671066139791698e-20	8.255296356869699e-16	6.898080175501523e-14	5.606028415320312e-13	1.7967671216566792e-13
58100000	0.004984016460215941	1.93353405143923e-49	8.122020393675489e-62	2.0712494430654948e-10	4.452089170356722e-15	0.00003196666450369314	-1.1666411725597311e-20	8.255296356869699e-16	6.898080175501523e-14	5.606028415320312e-13	1.7967671216566792e-13
58200000	0.004984016460215941	1.93353405143923e-49	8.122020393675489e-62	2.0712494430654948e-10	4.452089170356722e-15	0.00003196666450369314	-1.1661757311402923e-20	8.255296356869699e-16	6.898080175501523e-14	5.606028415320312e-13	1.7967671216566792e-13
58300000	0.004984016460215941	1.93353405143923e-49	8.122020393675489e-62	2.0712494430654948e-10	4.452089170356722e-15	0.00003196666450369314	-1.1657102897208536e-20	8.255296356869699e-16	6.898080175501523e-14	5.606028415320312e-13	1.7967671216566792e-13
58400000	0.004984016460215941	1.93353405143923e-49	8.122020393675489e-62	2.0712494430654948e-10	4.452089170356722e-15	0.00003196666450369314	-1.1652448483014149e-20	8.255296356869699e-16	6.898080175501523e-14	5.606028415320312e-13	1.7967671216566792e-13
58500000	0.004984016460215941	1.93353405143923e-49	8.122020393675489e-62	2.0712494430654948e-10	4.452089170356722e-15	0.00003196666450369314	-1.1647794068819761e-20	8.255296356869699e-16	6.898080175501523e-14	5.606028415320312e-13	1.7967671216566792e-13
58600000	0.004984016460215941	1.93353405143923e-49	8.122020393675489e-62	2.0712494430654948e-10	4.452089170356722e-15	0.00003196666450369314	-1.1643139654625374e-20	8.255296356869699e-16	6.898080175501523e-14	5.606028415320312e-13	1.7967671216566792e-13
58700000	0.004984016460215941	1.93353405143923e-49	8.122020393675489e-62	2.0712494430654948e-10	4.452089170356722e-15	0.00003196666450369314	-1.1638485240430987e-20	8.255296356869699e-16	6.898080175501523e-14	5.606028415320312e-13	1.7967671216566792e-13
58800000	0.004984016460215941	1.93353405143923e-49	8.122020393675489e-62	2.0712494430654948e-10	4.452089170356722e-15	0.00003196666450369314	-1.1633830826236599e-20	8.255296356869699e-16	6.898080175501523e-14	5.606028415320312e-13	1.7967671216566792e-13
58900000	0.004984016460215941	1.93353405143923e-49	8.122020393675489e-62	2.0712494430654948e-10	4.452089170356722e-15	0.00003196666450369314	-1.1629176412042212e-20	8.255296356869699e-16	6.898080175501523e-14	5.606028415320312e-13	1.7967671216566792e-13
59000000	0.004984016460215941	1.93353405143923e-49	8.122020393675489e-62	2.0712494430654948e-10	4.452089170356722e-15	0.00003196666450369314	-1.1624521997847825e-20	8.255296356869699e-16	6.898080175501523e-14	5.606028415320312e-13	1.7967671216566792e-13
59100000	0.004984016460215941	1.93353405143923e-49	8.122020393675489e-62	2.0712494430654948e-10	4.452089170356722e-15	0.00003196666450369314	-1.1619867583653437e-20	8.255296356869699e-16	6.898080175501523e-14	5.606028415320312e-13	1.7967671216566792e-13
59200000	0.004984016460215941	1.93353405143923e-49	8.122020393675489e-62	2.0712494430654948e-10	4.452089170356722e-15	0.00003196666450369314	-1.161521316945905e-20	8.255296356869699e-16	6.898080175501523e-14	5.606028415320312e-13	1.7967671216566792e-13
59300000	0.004984016460215941	1.93353405143923e-49	8.122020393675489e-62	2.0712494430654948e-10	4.452089170356722e-15	0.00003196666450369314	-1.1610558755264663e-20	8.255296356869699e-16	6.898080175501523e-14	5.606028415320312e-13	1.7967671216566792e-13
59400000	0.004984016460215941	1.93353405143923e-49	8.122020393675489e-62	2.0712494430654948e-10	4.452089170356722e-15	0.00003196666450369314	-1.1605904341070276e-20	8.255296356869699e-16	6.898080175501523e-14	5.606028415320312e-13	1.7967671216566792e-13
59500000	0.004984016460215941	1.93353405143923e-49	8.122020393675489e-62	2.0712494430654948e-10	4.452089170356722e-15	0.00003196666450369314	-1.1601249926875888e-20	8.255296356869699e-16	6.898080175501523e-14	5.606028415320312e-13	1.7967671216566792e-13
59600000	0.004984016460215941	1.93353405143923e-49	8.122020393675489e-62	2.0712494430654948e-10	4.452089170356722e-15	0.00003196666450369314	-1.15965955126815e-20	8.255296356869699e-16	6.898080175501523e-14	5.606028415320312e-13	1.7967671216566792e-13
59700000	0.004984016460215941	1.93353405143923e-49	8.122020393675489e-62	2.0712494430654948e-10	4.452089170356722e-15	0.00003196666450369314	-1.1591941098487114e-20	8.255296356869699e-16	6.898080175501523e-14	5.606028415320312e-13	1.7967671216566792e-13
59800000	0.004984016460215941	1.93353405143923e-49	8.122020393675489e-62	2.0712494430654948e-10	4.452089170356722e-15	0.00003196666450369314	-1.1587286684292726e-20	8.255296356869699e-16	6.898080175501523e-14	5.606028415320312e-13	1.7967671216566792e-13
59900000	0.004984016460215941	1.93353405143923e-49	8.122020393675489e-62	2.0712494430654948e-10	4.452089170356722e-15	0.00003196666450369314	-1.158263227009834e-20	8.255296356869699e-16	6.898080175501523e-14	5.606028415320312e-13	1.7967671216566792e-13
60000000	0.004984016460215941	1.93353405143923e-49	8.122020393675489e-62	2.0712494430654948e-10	4.452089170356722e-15	0.00003196666450369314	-1.1577977855903952e-20	8.255296356869699e-16	6.898080175501523e-14	5.606028415320312e-13	1.7967671216566792e-13
60100000	0.004984016460215941	1.93353405143923e-49	8.122020393675489e-62	2.0712494430654948e-10	4.452089170356722e-15	0.00003196666450369314	-1.1573323441709564e-20	8.255296356869699e-16	6.898080175501523e-14	5.606028415320312e-13	1.7967671216566792e-13
60200000	0.004984016460215941	1.93353405143923e-49	8.122020393675489e-62	2.0712494430654948e-10	4.452089170356722e-15	0.00003196666450369314	-1.1568669027515177e-20	8.255296356869699e-16	6.898080175501523e-14	5.606028415320312e-13	1.7967671216566792e-13
60300000	0.004984016460215941	1.93353405143923e-49	8.122020393675489e-62	2.0712494430654948e-10	4.452089170356722e-15	0.00003196666450369314	-1.156401461332079e-20	8.255296356869699e-16	6.898080175501523e-14	5.606028415320312e-13	1.7967671216566792e-13
60400000	0.004984016460215941	1.93353405143923e-49	8.122020393675489e-62	2.0712494430654948e-10	4.452089170356722e-15	0.00003196666450369314	-1.1559360199126402e-20	8.255296356869699e-16	6.898080175501523e-14	5.606028415320312e-13	1.7967671216566792e-13
60500000	0.004984016460215941	1.93353405143923e-49	8.122020393675489e-62	2.0712494430654948e-10	4.452089170356722e-15	0.00003196666450369314	-1.1554705784932015e-20	8.255296356869699e-16	6.898080175501523e-14	5.606028415320312e-13	1.7967671216566792e-13
60600000	0.004984016460215941	1.93353405143923e-49	8.122020393675489e-62	2.0712494430654948e-10	4.452089170356722e-15	0.00003196666450369314	-1.1550051370737628e-20	8.255296356869699e-16	6.898080175501523e-14	5.606028415320312e-13	1.7967671216566792e-13
60700000	0.004984016460215941	1.93353405143923e-49	8.122020393675489e-62	2.0712494430654948e-10	4.452089170356722e-15	0.00003196666450369314	-1.1545396956543241e-20	8.255296356869699e-16	6.898080175501523e-14	5.606028415320312e-13	1.7967671216566792e-13
60800000	0.004984016460215941	1.93353405143923e-49	8.122020393675489e-62	2.0712494430654948e-10	4.452089170356722e-15	0.00003196666450369314	-1.1540742542348853e-20	8.255296356869699e-16	6.898080175501523e-14	5.606028415320312e-13	1.7967671216566792e-13
60900000	0.004984016460215941	1.93353405143923e-49	8.122020393675489e-62	2.0712494430654948e-10	4.452089170356722e-15	0.00003196666450369314	-1.1536088128154466e-20	8.255296356869699e-16	6.898080175501523e-14	5.606028415320312e-13	1.7967671216566792e-13
61000000	0.004984016460215941	1.93353405143923e-49	8.122020393675489e-62	2.0712494430654948e-10	4.452089170356722e-15	0.00003196666450369314	-1.1531433713960078e-20	8.255296356869699e-16	6.898080175501523e-14	5.606028415320312e-13	1.7967671216566792e-13
61100000	0.004984016460215941	1.93353405143923e-49	8.122020393675489e-62	2.0712494430654948e-10	4.452089170356722e-15	0.00003196666450369314	-1.1526779299765691e-20	8.255296356869699e-16	6.898080175501523e-14	5.606028415320312e-13	1.7967671216566792e-13
61200000	0.004984016460215941	1.93353405143923e-49	8.122020393675489e-62	2.0712494430654948e-10	4.452089170356722e-15	0.00003196666450369314	-1.1522124885571304e-20	8.255296356869699e-16	6.898080175501523e-14	5.606028415320312e-13	1.7967671216566792e-13
61300000	0.004984016460215941	1.93353405143923e-49	8.122020393675489e-62	2.0712494430654948e-10	4.452089170356722e-15	0.00003196666450369314	-1.1517470471376917e-20	8.255296356869699e-16	6.898080175501523e-14	5.606028415320312e-13	1.7967671216566792e-13
61400000	0.004984016460215941	1.93353405143923e-49	8.122020393675489e-62	2.0712494430654948e-10	4.452089170356722e-15	0.00003196666450369314	-1.1512816057182529e-20	8.255296356869699e-16	6.898080175501523e-14	5.606028415320312e-13	1.7967671216566792e-13
61500000	0.004984016460215941	1.93353405143923e-49	8.122020393675489e-62	2.0712494430654948e-10	4.452089170356722e-15	0.00003196666450369314	-1.1508161642988142e-20	8.255296356869699e-16	6.898080175501523e-14	5.606028415320312e-13	1.7967671216566792e-13
61600000	0.004984016460215941	1.93353405143923e-49	8.122020393675489e-62	2.0712494430654948e-10	4.452089170356722e-15	0.00003196666450369314	-1.1503507228793755e-20	8.255296356869699e-16	6.898080175501523e-14	5.606028415320312e-13	1.7967671216566792e-13
61700000	0.004984016460215941	1.93353405143923e-49	8.122020393675489e-62	2.0712494430654948e-10	4.452089170356722e-15	0.00003196666450369314	-1.1498852814599367e-20	8.255296356869699e-16	6.898080175501523e-14	5.606028415320312e-13	1.7967671216566792e-13
61800000	0.004984016460215941	1.93353405143923e-49	8.122020393675489e-62	2.0712494430654948e-10	4.452089170356722e-15	0.00003196666450369314	-1.149419840040498e-20	8.255296356869699e-16	6.898080175501523e-14	5.606028415320312e-13	1.7967671216566792e-13
61900000	0.004984016460215941	1.93353405143923e-49	8.122020393675489e-62	2.0712494430654948e-10	4.452089170356722e-15	0.00003196666450369314	-1.1489543986210593e-20	8.255296356869699e-16	6.898080175501523e-14	5.606028415320312e-13	1.7967671216566792e-13
62000000	0.004984016460215941	1.93353405143923e-49	8.122020393675489e-62	2.0712494430654948e-10	4.452089170356722e-15	0.00003196666450369314	-1.1484889572016205e-20	8.255296356869699e-16	6.898080175501523e-14	5.606028415320312e-13	1.7967671216566792e-13
62100000	0.004984016460215941	1.93353405143923e-49	8.122020393675489e-62	2.0712494430654948e-10	4.452089170356722e-15	0.00003196666450369314	-1.1480235157821818e-20	8.255296356869699e-16	6.898080175501523e-14	5.606028415320312e-13	1.7967671216566792e-13
62200000	0.004984016460215941	1.93353405143923e-49	8.122020393675489e-62	2.0712494430654948e-10	4.452089170356722e-15	0.00003196666450369314	-1.147558074362743e-20	8.255296356869699e-16	6.898080175501523e-14	5.606028415320312e-13	1.7967671216566792e-13
62300000	0.004984016460215941	1.93353405143923e-49	8.122020393675489e-62	2.0712494430654948e-10	4.452089170356722e-15	0.00003196666450369314	-1.1470926329433043e-20	8.255296356869699e-16	6.898080175501523e-14	5.606028415320312e-13	1.7967671216566792e-13
62400000	0.004984016460215941	1.93353405143923e-49	8.122020393675489e-62	2.0712494430654948e-10	4.452089170356722e-15	0.00003196666450369314	-1.1466271915238656e-20	8.255296356869699e-16	6.898080175501523e-14	5.606028415320312e-13	1.7967671216566792e-13
62500000	0.004984016460215941	1.93353405143923e-49	8.122020393675489e-62	2.0712494430654948e-10	4.452089170356722e-15	0.00003196666450369314	-1.146161750104427e-20	8.255296356869699e-16	6.898080175501523e-14	5.606028415320312e-13	1.7967671216566792e-13
62600000	0.004984016460215941	1.93353405143923e-49	8.122020393675489e-62	2.0712494430654948e-10	4.452089170356722e-15	0.00003196666450369314	-1.1456963086849882e-20	8.255296356869699e-16	6.898080175501523e-14	5.606028415320312e-13	1.7967671216566792e-13
62700000	0.004984016460215941	1.93353405143923e-49	8.122020393675489e-62	2.0712494430654948e-10	4.452089170356722e-15	0.00003196666450369314	-1.1452308672655494e-20	8.255296356869699e-16	6.898080175501523e-14	5.606028415320312e-13	1.7967671216566792e-13
62800000	0.004984016460215941	1.93353405143923e-49	8.122020393675489e-62	2.0712494430654948e-10	4.452089170356722e-15	0.00003196666450369314	-1.1447654258461107e-20	8.255296356869699e-16	6.898080175501523e-14	5.606028415320312e-13	1.7967671216566792e-13
62900000	0.004984016460215941	1.93353405143923e-49	8.122020393675489e-62	2.0712494430654948e-10	4.452089170356722e-15	0.00003196666450369314	-1.144299984426672e-20	8.255296356869699e-16	6.898080175501523e-14	5.606028415320312e-13	1.7967671216566792e-13
63000000	0.004984016460215941	1.93353405143923e-49	8.122020393675489e-62	2.0712494430654948e-10	4.452089170356722e-15	0.00003196666450369314	-1.1438345430072332e-20	8.255296356869699e-16	6.898080175501523e-14	5.606028415320312e-13	1.7967671216566792e-13
63100000	0.004984016460215941	1.93353405143923e-49	8.122020393675489e-62	2.0712494430654948e-10	4.452089170356722e-15	0.00003196666450369314	-1.1433691015877945e-20	8.255296356869699e-16	6.898080175501523e-14	5.606028415320312e-13	1.7967671216566792e-13
63200000	0.004984016460215941	1.93353405143923e-49	8.122020393675489e-62	2.0712494430654948e-10	4.452089170356722e-15	0.00003196666450369314	-1.1429036601683558e-20	8.255296356869699e-16	6.898080175501523e-14	5.606028415320312e-13	1.7967671216566792e-13
63300000	0.004984016460215941	1.93353405143923e-49	8.122020393675489e-62	2.0712494430654948e-10	4.452089170356722e-15	0.00003196666450369314	-1.142438218748917e-20	8.255296356869699e-16	6.898080175501523e-14	5.606028415320312e-13	1.7967671216566792e-13
63400000	0.004984016460215941	1.93353405143923e-49	8.122020393675489e-62	2.0712494430654948e-10	4.452089170356722e-15	0.00003196666450369314	-1.1419727773294783e-20	8.255296356869699e-16	6.898080175501523e-14	5.606028415320312e-13	1.7967671216566792e-13
63500000	0.004984016460215941	1.93353405143923e-49	8.122020393675489e-62	2.0712494430654948e-10	4.452089170356722e-15	0.00003196666450369314	-1.1415073359100396e-20	8.255296356869699e-16	6.898080175501523e-14	5.606028415320312e-13	1.7967671216566792e-13
63600000	0.004984016460215941	1.93353405143923e-49	8.122020393675489e-62	2.0712494430654948e-10	4.452089170356722e-15	0.00003196666450369314	-1.1410418944906008e-20	8.255296356869699e-16	6.898080175501523e-14	5.606028415320312e-13	1.7967671216566792e-13
63700000	0.004984016460215941	1.93353405143923e-49	8.122020393675489e-62	2.0712494430654948e-10	4.452089170356722e-15	0.00003196666450369314	-1.1405764530711621e-20	8.255296356869699e-16	6.898080175501523e-14	5.606028415320312e-13	1.7967671216566792e-13
63800000	0.004984016460215941	1.93353405143923e-49	8.122020393675489e-62	2.0712494430654948e-10	4.452089170356722e-15	0.00003196666450369314	-1.1401110116517234e-20	8.255296356869699e-16	6.898080175501523e-14	5.606028415320312e-13	1.7967671216566792e-13
63900000	0.004984016460215941	1.93353405143923e-49	8.122020393675489e-62	2.0712494430654948e-10	4.452089170356722e-15	0.00003196666450369314	-1.1396455702322846e-20	8.255296356869699e-16	6.898080175501523e-14	5.606028415320312e-13	1.7967671216566792e-13
64000000	0.004984016460215941	1.93353405143923e-49	8.122020393675489e-62	2.0712494430654948e-10	4.452089170356722e-15	0.00003196666450369314	-1.1391801288128459e-20	8.255296356869699e-16	6.898080175501523e-14	5.606028415320312e-13	1.7967671216566792e-13
64100000	0.004984016460215941	1.93353405143923e-49	8.122020393675489e-62	2.0712494430654948e-10	4.452089170356722e-15	0.00003196666450369314	-1.1387146873934072e-20	8.255296356869699e-16	6.898080175501523e-14	5.606028415320312e-13	1.7967671216566792e-13
64200000	0.004984016460215941	1.93353405143923e-49	8.122020393675489e-62	2.0712494430654948e-10	4.452089170356722e-15	0.00003196666450369314	-1.1382492459739684e-20	8.255296356869699e-16	6.898080175501523e-14	5.606028415320312e-13	1.7967671216566792e-13
64300000	0.004984016460215941	1.93353405143923e-49	8.122020393675489e-62	2.0712494430654948e-10	4.452089170356722e-15	0.00003196666450369314	-1.1377838045545297e-20	8.255296356869699e-16	6.898080175501523e-14	5.606028415320312e-13	1.7967671216566792e-13
64400000	0.004984016460215941	1.93353405143923e-49	8.122020393675489e-62	2.0712494430654948e-10	4.452089170356722e-15	0.00003196666450369314	-1.137318363135091e-20	8.255296356869699e-16	6.898080175501523e-14	5.606028415320312e-13	1.7967671216566792e-13
64500000	0.004984016460215941	1.93353405143923e-49	8.122020393675489e-62	2.0712494430654948e-10	4.452089170356722e-15	0.00003196666450369314	-1.1368529217156523e-20	8.255296356869699e-16	6.898080175501523e-14	5.606028415320312e-13	1.7967671216566792e-13
64600000	0.004984016460215941	1.93353405143923e-49	8.122020393675489e-62	2.0712494430654948e-10	4.452089170356722e-15	0.00003196666450369314	-1.1363874802962135e-20	8.255296356869699e-16	6.898080175501523e-14	5.606028415320312e-13	1.7967671216566792e-13
64700000	0.004984016460215941	1.93353405143923e-49	8.122020393675489e-62	2.0712494430654948e-10	4.452089170356722e-15	0.00003196666450369314	-1.1359220388767748e-20	8.255296356869699e-16	6.898080175501523e-14	5.606028415320312e-13	1.7967671216566792e-13
64800000	0.004984016460215941	1.93353405143923e-49	8.122020393675489e-62	2.0712494430654948e-10	4.452089170356722e-15	0.00003196666450369314	-1.135456597457336e-20	8.255296356869699e-16	6.898080175501523e-14	5.606028415320312e-13	1.7967671216566792e-13
64900000	0.004984016460215941	1.93353405143923e-49	8.122020393675489e-62	2.0712494430654948e-10	4.452089170356722e-15	0.00003196666450369314	-1.1349911560378973e-20	8.255296356869699e-16	6.898080175501523e-14	5.606028415320312e-13	1.7967671216566792e-13
65000000	0.004984016460215941	1.93353405143923e-49	8.122020393675489e-62	2.0712494430654948e-10	4.452089170356722e-15	0.00003196666450369314	-1.1345257146184586e-20	8.255296356869699e-16	6.898080175501523e-14	5.606028415320312e-13	1.7967671216566792e-13
65100000	0.004984016460215941	1.93353405143923e-49	8.122020393675489e-62	2.0712494430654948e-10	4.452089170356722e-15	0.00003196666450369314	-1.13406027319902e-20	8.255296356869699e-16	6.898080175501523e-14	5.606028415320312e-13	1.7967671216566792e-13
65200000	0.004984016460215941	1.93353405143923e-49	8.122020393675489e-62	2.0712494430654948e-10	4.452089170356722e-15	0.00003196666450369314	-1.133594831779581e-20	8.255296356869699e-16	6.898080175501523e-14	5.606028415320312e-13	1.7967671216566792e-13
65300000	0.004984016460215941	1.93353405143923e-49	8.122020393675489e-62	2.0712494430654948e-10	4.452089170356722e-15	0.00003196666450369314	-1.1331293903601424e-20	8.255296356869699e-16	6.898080175501523e-14	5.606028415320312e-13	1.7967671216566792e-13
65400000	0.004984016460215941	1.93353405143923e-49	8.122020393675489e-62	2.0712494430654948e-10	4.452089170356722e-15	0.00003196666450369314	-1.1326639489407037e-20	8.255296356869699e-16	6.898080175501523e-14	5.606028415320312e-13	1.7967671216566792e-13
65500000	0.004984016460215941	1.93353405143923e-49	8.122020393675489e-62	2.0712494430654948e-10	4.452089170356722e-15	0.00003196666450369314	-1.132198507521265e-20	8.255296356869699e-16	6.898080175501523e-14	5.606028415320312e-13	1.7967671216566792e-13
65600000	0.004984016460215941	1.93353405143923e-49	8.122020393675489e-62	2.0712494430654948e-10	4.452089170356722e-15	0.00003196666450369314	-1.1317330661018262e-20	8.255296356869699e-16	6.898080175501523e-14	5.606028415320312e-13	1.7967671216566792e-13
65700000	0.004984016460215941	1.93353405143923e-49	8.122020393675489e-62	2.0712494430654948e-10	4.452089170356722e-15	0.00003196666450369314	-1.1312676246823875e-20	8.255296356869699e-16	6.898080175501523e-14	5.606028415320312e-13	1.7967671216566792e-13
65800000	0.004984016460215941	1.93353405143923e-49	8.122020393675489e-62	2.0712494430654948e-10	4.452089170356722e-15	0.00003196666450369314	-1.1308021832629487e-20	8.255296356869699e-16	6.898080175501523e-14	5.606028415320312e-13	1.7967671216566792e-13
65900000	0.004984016460215941	1.93353405143923e-49	8.122020393675489e-62	2.0712494430654948e-10	4.452089170356722e-15	0.00003196666450369314	-1.13033674184351e-20	8.255296356869699e-16	6.898080175501523e-14	5.606028415320312e-13	1.7967671216566792e-13
66000000	0.004984016460215941	1.93353405143923e-49	8.122020393675489e-62	2.0712494430654945e-10	4.452089170356722e-15	0.00003196666450369314	-1.1298713004240713e-20	8.255296356869699e-16	6.898080175501523e-14	5.606028415320312e-13	1.7967671216566792e-13
66100000	0.004984016460215941	1.93353405143923e-49	8.122020393675489e-62	2.0712494430654945e-10	4.452089170356722e-15	0.00003196666450369314	-1.1294058590046325e-20	8.255296356869699e-16	6.898080175501523e-14	5.606028415320312e-13	1.7967671216566792e-13
66200000	0.004984016460215941	1.93353405143923e-49	8.122020393675489e-62	2.0712494430654945e-10	4.452089170356722e-15	0.00003196666450369314	-1.1289404175851938e-20	8.255296356869699e-16	6.898080175501523e-14	5.606028415320312e-13	1.7967671216566792e-13
66300000	0.004984016460215941	1.93353405143923e-49	8.122020393675489e-62	2.0712494430654945e-10	4.452089170356722e-15	0.00003196666450369314	-1.1284749761657551e-20	8.255296356869699e-16	6.898080175501523e-14	5.606028415320312e-13	1.7967671216566792e-13
66400000	0.004984016460215941	1.93353405143923e-49	8.122020393675489e-62	2.0712494430654945e-10	4.452089170356722e-15	0.00003196666450369314	-1.1280095347463163e-20	8.255296356869699e-16	6.898080175501523e-14	5.606028415320312e-13	1.7967671216566792e-13
66500000	0.004984016460215941	1.93353405143923e-49	8.122020393675489e-62	2.0712494430654945e-10	4.452089170356722e-15	0.00003196666450369314	-1.1275440933268776e-20	8.255296356869699e-16	6.898080175501523e-14	5.606028415320312e-13	1.7967671216566792e-13
66600000	0.004984016460215941	1.93353405143923e-49	8.122020393675489e-62	2.0712494430654945e-10	4.452089170356722e-15	0.00003196666450369314	-1.1270786519074389e-20	8.255296356869699e-16	6.898080175501523e-14	5.606028415320312e-13	1.7967671216566792e-13
66700000	0.004984016460215941	1.93353405143923e-49	8.122020393675489e-62	2.0712494430654945e-10	4.452089170356722e-15	0.00003196666450369314	-1.1266132104880001e-20	8.255296356869699e-16	6.898080175501523e-14	5.606028415320312e-13	1.7967671216566792e-13
66800000	0.004984016460215941	1.93353405143923e-49	8.122020393675489e-62	2.0712494430654945e-10	4.452089170356722e-15	0.00003196666450369314	-1.1261477690685614e-20	8.255296356869699e-16	6.898080175501523e-14	5.606028415320312e-13	1.7967671216566792e-13
66900000	0.004984016460215941	1.93353405143923e-49	8.122020393675489e-62	2.0712494430654945e-10	4.452089170356722e-15	0.00003196666450369314	-1.1256823276491227e-20	8.255296356869699e-16	6.898080175501523e-14	5.606028415320312e-13	1.7967671216566792e-13
67000000	0.004984016460215941	1.93353405143923e-49	8.122020393675489e-62	2.0712494430654945e-10	4.452089170356722e-15	0.00003196666450369314	-1.125216886229684e-20	8.255296356869699e-16	6.898080175501523e-14	5.606028415320312e-13	1.7967671216566792e-13
67100000	0.004984016460215941	1.93353405143923e-49	8.122020393675489e-62	2.0712494430654945e-10	4.452089170356722e-15	0.00003196666450369314	-1.1247514448102452e-20	8.255296356869699e-16	6.898080175501523e-14	5.606028415320312e-13	1.7967671216566792e-13
67200000	0.004984016460215941	1.93353405143923e-49	8.122020393675489e-62	2.0712494430654945e-10	4.452089170356722e-15	0.00003196666450369314	-1.1242860033908065e-20	8.255296356869699e-16	6.898080175501523e-14	5.606028415320312e-13	1.7967671216566792e-13
67300000	0.004984016460215941	1.93353405143923e-49	8.122020393675489e-62	2.0712494430654945e-10	4.452089170356722e-15	0.00003196666450369314	-1.1238205619713678e-20	8.255296356869699e-16	6.898080175501523e-14	5.606028415320312e-13	1.7967671216566792e-13
67400000	0.004984016460215941	1.93353405143923e-49	8.122020393675489e-62	2.0712494430654945e-10	4.452089170356722e-15	0.00003196666450369314	-1.123355120551929e-20	8.255296356869699e-16	6.898080175501523e-14	5.606028415320312e-13	1.7967671216566792e-13
67500000	0.004984016460215941	1.93353405143923e-49	8.122020393675489e-62	2.0712494430654945e-10	4.452089170356722e-15	0.00003196666450369314	-1.1228896791324903e-20	8.255296356869699e-16	6.898080175501523e-14	5.606028415320312e-13	1.7967671216566792e-13
67600000	0.004984016460215941	1.93353405143923e-49	8.122020393675489e-62	2.0712494430654945e-10	4.452089170356722e-15	0.00003196666450369314	-1.1224242377130516e-20	8.255296356869699e-16	6.898080175501523e-14	5.606028415320312e-13	1.7967671216566792e-13
67700000	0.004984016460215941	1.93353405143923e-49	8.122020393675489e-62	2.0712494430654945e-10	4.452089170356722e-15	0.00003196666450369314	-1.1219587962936128e-20	8.255296356869699e-16	6.898080175501523e-14	5.606028415320312e-13	1.7967671216566792e-13
67800000	0.004984016460215941	1.93353405143923e-49	8.122020393675489e-62	2.0712494430654945e-10	4.452089170356722e-15	0.00003196666450369314	-1.121493354874174e-20	8.255296356869699e-16	6.898080175501523e-14	5.606028415320312e-13	1.7967671216566792e-13
67900000	0.004984016460215941	1.93353405143923e-49	8.122020393675489e-62	2.0712494430654945e-10	4.452089170356722e-15	0.00003196666450369314	-1.1210279134547354e-20	8.255296356869699e-16	6.898080175501523e-14	5.606028415320312e-13	1.7967671216566792e-13
68000000	0.004984016460215941	1.93353405143923e-49	8.122020393675489e-62	2.0712494430654945e-10	4.452089170356722e-15	0.00003196666450369314	-1.1205624720352966e-20	8.255296356869699e-16	6.898080175501523e-14	5.606028415320312e-13	1.7967671216566792e-13
68100000	0.004984016460215941	1.93353405143923e-49	8.122020393675489e-62	2.0712494430654945e-10	4.452089170356722e-15	0.00003196666450369314	-1.120097030615858e-20	8.255296356869699e-16	6.898080175501523e-14	5.606028415320312e-13	1.7967671216566792e-13
68200000	0.004984016460215941	1.93353405143923e-49	8.122020393675489e-62	2.0712494430654945e-10	4.452089170356722e-15	0.00003196666450369314	-1.1196315891964192e-20	8.255296356869699e-16	6.898080175501523e-14	5.606028415320312e-13	1.7967671216566792e-13
68300000	0.004984016460215941	1.93353405143923e-49	8.122020393675489e-62	2.0712494430654945e-10	4.452089170356722e-15	0.00003196666450369314	-1.1191661477769804e-20	8.255296356869699e-16	6.898080175501523e-14	5.606028415320312e-13	1.7967671216566792e-13
68400000	0.004984016460215941	1.93353405143923e-49	8.122020393675489e-62	2.0712494430654945e-10	4.452089170356722e-15	0.00003196666450369314	-1.1187007063575417e-20	8.255296356869699e-16	6.898080175501523e-14	5.606028415320312e-13	1.7967671216566792e-13
68500000	0.004984016460215941	1.93353405143923e-49	8.122020393675489e-62	2.0712494430654945e-10	4.452089170356722e-15	0.00003196666450369314	-1.118235264938103e-20	8.255296356869699e-16	6.898080175501523e-14	5.606028415320312e-13	1.7967671216566792e-13
68600000	0.004984016460215941	1.93353405143923e-49	8.122020393675489e-62	2.0712494430654945e-10	4.452089170356722e-15	0.00003196666450369314	-1.1177698235186642e-20	8.255296356869699e-16	6.898080175501523e-14	5.606028415320312e-13	1.7967671216566792e-13
68700000	0.004984016460215941	1.93353405143923e-49	8.122020393675489e-62	2.0712494430654945e-10	4.452089170356722e-15	0.00003196666450369314	-1.1173043820992255e-20	8.255296356869699e-16	6.898080175501523e-14	5.606028415320312e-13	1.7967671216566792e-13
68800000	0.004984016460215941	1.93353405143923e-49	8.122020393675489e-62	2.0712494430654945e-10	4.452089170356722e-15	0.00003196666450369314	-1.1168389406797868e-20	8.255296356869699e-16	6.898080175501523e-14	5.606028415320312e-13	1.7967671216566792e-13
68900000	0.004984016460215941	1.93353405143923e-49	8.122020393675489e-62	2.0712494430654945e-10	4.452089170356722e-15	0.00003196666450369314	-1.1163734992603481e-20	8.255296356869699e-16	6.898080175501523e-14	5.606028415320312e-13	1.7967671216566792e-13
69000000	0.004984016460215941	1.93353405143923e-49	8.122020393675489e-62	2.0712494430654945e-10	4.452089170356722e-15	0.00003196666450369314	-1.1159080578409093e-20	8.255296356869699e-16	6.898080175501523e-14	5.606028415320312e-13	1.7967671216566792e-13
69100000	0.004984016460215941	1.93353405143923e-49	8.122020393675489e-62	2.0712494430654945e-10	4.452089170356722e-15	0.00003196666450369314	-1.1154426164214706e-20	8.255296356869699e-16	6.898080175501523e-14	5.606028415320312e-13	1.7967671216566792e-13
69200000	0.004984016460215941	1.93353405143923e-49	8.122020393675489e-62	2.0712494430654945e-10	4.452089170356722e-15	0.00003196666450369314	-1.1149771750020319e-20	8.255296356869699e-16	6.898080175501523e-14	5.606028415320312e-13	1.7967671216566792e-13
69300000	0.004984016460215941	1.93353405143923e-49	8.122020393675489e-62	2.0712494430654945e-10	4.452089170356722e-15	0.00003196666450369314	-1.1145117335825931e-20	8.255296356869699e-16	6.898080175501523e-14	5.606028415320312e-13	1.7967671216566792e-13
69400000	0.004984016460215941	1.93353405143923e-49	8.122020393675489e-62	2.0712494430654945e-10	4.452089170356722e-15	0.00003196666450369314	-1.1140462921631544e-20	8.255296356869699e-16	6.898080175501523e-14	5.606028415320312e-13	1.7967671216566792e-13
69500000	0.004984016460215941	1.93353405143923e-49	8.122020393675489e-62	2.0712494430654945e-10	4.452089170356722e-15	0.00003196666450369314	-1.1135808507437157e-20	8.255296356869699e-16	6.898080175501523e-14	5.606028415320312e-13	1.7967671216566792e-13
69600000	0.004984016460215941	1.93353405143923e-49	8.122020393675489e-62	2.0712494430654945e-10	4.452089170356722e-15	0.00003196666450369314	-1.1131154093242769e-20	8.255296356869699e-16	6.898080175501523e-14	5.606028415320312e-13	1.7967671216566792e-13
69700000	0.004984016460215941	1.93353405143923e-49	8.122020393675489e-62	2.0712494430654945e-10	4.452089170356722e-15	0.00003196666450369314	-1.1126499679048382e-20	8.255296356869699e-16	6.898080175501523e-14	5.606028415320312e-13	1.7967671216566792e-13
69800000	0.004984016460215941	1.93353405143923e-49	8.122020393675489e-62	2.0712494430654945e-10	4.452089170356722e-15	0.00003196666450369314	-1.1121845264853995e-20	8.255296356869699e-16	6.898080175501523e-14	5.606028415320312e-13	1.7967671216566792e-13
69900000	0.004984016460215941	1.93353405143923e-49	8.122020393675489e-62	2.0712494430654945e-10	4.452089170356722e-15	0.00003196666450369314	-1.1117190850659607e-20	8.255296356869699e-16	6.898080175501523e-14	5.606028415320312e-13	1.7967671216566792e-13
70000000	0.004984016460215941	1.93353405143923e-49	8.122020393675489e-62	2.0712494430654945e-10	4.452089170356722e-15	0.00003196666450369314	-1.111253643646522e-20	8.255296356869699e-16	6.898080175501523e-14	5.606028415320312e-13	1.7967671216566792e-13
70100000	0.004984016460215941	1.93353405143923e-49	8.122020393675489e-62	2.0712494430654945e-10	4.452089170356722e-15	0.00003196666450369314	-1.1107882022270833e-20	8.255296356869699e-16	6.898080175501523e-14	5.606028415320312e-13	1.7967671216566792e-13
70200000	0.004984016460215941	1.93353405143923e-49	8.122020393675489e-62	2.0712494430654945e-10	4.452089170356722e-15	0.00003196666450369314	-1.1103227608076446e-20	8.255296356869699e-16	6.898080175501523e-14	5.606028415320312e-13	1.7967671216566792e-13
70300000	0.004984016460215941	1.93353405143923e-49	8.122020393675489e-62	2.0712494430654945e-10	4.452089170356722e-15	0.00003196666450369314	-1.1098573193882058e-20	8.255296356869699e-16	6.898080175501523e-14	5.606028415320312e-13	1.7967671216566792e-13
70400000	0.004984016460215941	1.93353405143923e-49	8.122020393675489e-62	2.0712494430654945e-10	4.452089170356722e-15	0.00003196666450369314	-1.109391877968767e-20	8.255296356869699e-16	6.898080175501523e-14	5.606028415320312e-13	1.7967671216566792e-13
70500000	0.004984016460215941	1.93353405143923e-49	8.122020393675489e-62	2.0712494430654945e-10	4.452089170356722e-15	0.00003196666450369314	-1.1089264365493283e-20	8.255296356869699e-16	6.898080175501523e-14	5.606028415320312e-13	1.7967671216566792e-13
70600000	0.004984016460215941	1.93353405143923e-49	8.122020393675489e-62	2.0712494430654945e-10	4.452089170356722e-15	0.00003196666450369314	-1.1084609951298896e-20	8.255296356869699e-16	6.898080175501523e-14	5.606028415320312e-13	1.7967671216566792e-13
70700000	0.004984016460215941	1.93353405143923e-49	8.122020393675489e-62	2.0712494430654945e-10	4.452089170356722e-15	0.00003196666450369314	-1.107995553710451e-20	8.255296356869699e-16	6.898080175501523e-14	5.606028415320312e-13	1.7967671216566792e-13
70800000	0.004984016460215941	1.93353405143923e-49	8.122020393675489e-62	2.0712494430654945e-10	4.452089170356722e-15	0.00003196666450369314	-1.1075301122910122e-20	8.255296356869699e-16	6.898080175501523e-14	5.606028415320312e-13	1.7967671216566792e-13
70900000	0.004984016460215941	1.93353405143923e-49	8.122020393675489e-62	2.0712494430654945e-10	4.452089170356722e-15	0.00003196666450369314	-1.1070646708715734e-20	8.255296356869699e-16	6.898080175501523e-14	5.606028415320312e-13	1.7967671216566792e-13
71000000	0.004984016460215941	1.93353405143923e-49	8.122020393675489e-62	2.0712494430654945e-10	4.452089170356722e-15	0.00003196666450369314	-1.1065992294521347e-20	8.255296356869699e-16	6.898080175501523e-14	5.606028415320312e-13	1.7967671216566792e-13
71100000	0.004984016460215941	1.93353405143923e-49	8.122020393675489e-62	2.0712494430654945e-10	4.452089170356722e-15	0.00003196666450369314	-1.106133788032696e-20	8.255296356869699e-16	6.898080175501523e-14	5.606028415320312e-13	1.7967671216566792e-13
71200000	0.004984016460215941	1.93353405143923e-49	8.122020393675489e-62	2.0712494430654945e-10	4.452089170356722e-15	0.00003196666450369314	-1.1056683466132572e-20	8.255296356869699e-16	6.898080175501523e-14	5.606028415320312e-13	1.7967671216566792e-13
71300000	0.004984016460215941	1.93353405143923e-49	8.122020393675489e-62	2.0712494430654945e-10	4.452089170356722e-15	0.00003196666450369314	-1.1052029051938185e-20	8.255296356869699e-16	6.898080175501523e-14	5.606028415320312e-13	1.7967671216566792e-13
71400000	0.004984016460215941	1.93353405143923e-49	8.122020393675489e-62	2.0712494430654945e-10	4.452089170356722e-15	0.00003196666450369314	-1.1047374637743798e-20	8.255296356869699e-16	6.898080175501523e-14	5.606028415320312e-13	1.7967671216566792e-13
71500000	0.004984016460215941	1.93353405143923e-49	8.122020393675489e-62	2.0712494430654945e-10	4.452089170356722e-15	0.00003196666450369314	-1.104272022354941e-20	8.255296356869699e-16	6.898080175501523e-14	5.606028415320312e-13	1.7967671216566792e-13
71600000	0.004984016460215941	1.93353405143923e-49	8.122020393675489e-62	2.0712494430654945e-10	4.452089170356722e-15	0.00003196666450369314	-1.1038065809355023e-20	8.255296356869699e-16	6.898080175501523e-14	5.606028415320312e-13	1.7967671216566792e-13
71700000	0.004984016460215941	1.93353405143923e-49	8.122020393675489e-62	2.0712494430654945e-10	4.452089170356722e-15	0.00003196666450369314	-1.1033411395160636e-20	8.255296356869699e-16	6.898080175501523e-14	5.606028415320312e-13	1.7967671216566792e-13
71800000	0.004984016460215941	1.93353405143923e-49	8.122020393675489e-62	2.0712494430654945e-10	4.452089170356722e-15	0.00003196666450369314	-1.1028756980966248e-20	8.255296356869699e-16	6.898080175501523e-14	5.606028415320312e-13	1.7967671216566792e-13
71900000	0.004984016460215941	1.9335340514392303e-49	8.122020393675489e-62	2.0712494430654945e-10	4.452089170356722e-15	0.00003196666450369314	-1.1024102566771861e-20	8.255296356869699e-16	6.898080175501523e-14	5.606028415320312e-13	1.7967671216566792e-13
72000000	0.004984016460215941	1.9335340514392303e-49	8.122020393675489e-62	2.0712494430654945e-10	4.452089170356722e-15	0.00003196666450369314	-1.1019448152577474e-20	8.255296356869699e-16	6.898080175501523e-14	5.606028415320312e-13	1.7967671216566792e-13
72100000	0.004984016460215941	1.9335340514392303e-49	8.122020393675489e-62	2.0712494430654945e-10	4.452089170356722e-15	0.00003196666450369314	-1.1014793738383086e-20	8.255296356869699e-16	6.898080175501523e-14	5.606028415320312e-13	1.7967671216566792e-13
72200000	0.004984016460215941	1.9335340514392303e-49	8.122020393675489e-62	2.0712494430654945e-10	4.452089170356722e-15	0.00003196666450369314	-1.1010139324188699e-20	8.255296356869699e-16	6.898080175501523e-14	5.606028415320312e-13	1.7967671216566792e-13
72300000	0.004984016460215941	1.9335340514392303e-49	8.122020393675489e-62	2.0712494430654945e-10	4.452089170356722e-15	0.00003196666450369314	-1.1005484909994312e-20	8.255296356869699e-16	6.898080175501523e-14	5.606028415320312e-13	1.7967671216566792e-13
72400000	0.004984016460215941	1.9335340514392303e-49	8.122020393675489e-62	2.0712494430654945e-10	4.452089170356722e-15	0.00003196666450369314	-1.1000830495799924e-20	8.255296356869699e-16	6.898080175501523e-14	5.606028415320312e-13	1.7967671216566792e-13
72500000	0.004984016460215941	1.9335340514392303e-49	8.122020393675489e-62	2.0712494430654945e-10	4.452089170356722e-15	0.00003196666450369314	-1.0996176081605537e-20	8.255296356869699e-16	6.898080175501523e-14	5.606028415320312e-13	1.7967671216566792e-13
72600000	0.004984016460215941	1.9335340514392303e-49	8.122020393675489e-62	2.0712494430654945e-10	4.452089170356722e-15	0.00003196666450369314	-1.099152166741115e-20	8.255296356869699e-16	6.898080175501523e-14	5.606028415320312e-13	1.7967671216566792e-13
72700000	0.004984016460215941	1.9335340514392303e-49	8.122020393675489e-62	2.0712494430654945e-10	4.452089170356722e-15	0.00003196666450369314	-1.0986867253216762e-20	8.255296356869699e-16	6.898080175501523e-14	5.606028415320312e-13	1.7967671216566792e-13
72800000	0.004984016460215941	1.9335340514392303e-49	8.122020393675489e-62	2.0712494430654945e-10	4.452089170356722e-15	0.00003196666450369314	-1.0982212839022375e-20	8.255296356869699e-16	6.898080175501523e-14	5.606028415320312e-13	1.7967671216566792e-13
72900000	0.004984016460215941	1.9335340514392303e-49	8.122020393675489e-62	2.0712494430654945e-10	4.452089170356722e-15	0.00003196666450369314	-1.0977558424827988e-20	8.255296356869699e-16	6.898080175501523e-14	5.606028415320312e-13	1.7967671216566792e-13
73000000	0.004984016460215941	1.9335340514392303e-49	8.122020393675489e-62	2.0712494430654945e-10	4.452089170356722e-15	0.00003196666450369314	-1.09729040106336e-20	8.255296356869699e-16	6.898080175501523e-14	5.606028415320312e-13	1.7967671216566792e-13
73100000	0.004984016460215941	1.9335340514392303e-49	8.122020393675489e-62	2.0712494430654945e-10	4.452089170356722e-15	0.00003196666450369314	-1.0968249596439213e-20	8.255296356869699e-16	6.898080175501523e-14	5.606028415320312e-13	1.7967671216566792e-13
73200000	0.004984016460215941	1.9335340514392303e-49	8.122020393675489e-62	2.0712494430654945e-10	4.452089170356722e-15	0.00003196666450369314	-1.0963595182244826e-20	8.255296356869699e-16	6.898080175501523e-14	5.606028415320312e-13	1.7967671216566792e-13
73300000	0.004984016460215941	1.9335340514392303e-49	8.122020393675489e-62	2.0712494430654945e-10	4.452089170356722e-15	0.00003196666450369314	-1.095894076805044e-20	8.255296356869699e-16	6.898080175501523e-14	5.606028415320312e-13	1.7967671216566792e-13
73400000	0.004984016460215941	1.9335340514392303e-49	8.122020393675489e-62	2.0712494430654945e-10	4.452089170356722e-15	0.00003196666450369314	-1.095428635385605e-20	8.255296356869699e-16	6.898080175501523e-14	5.606028415320312e-13	1.7967671216566792e-13
73500000	0.004984016460215941	1.9335340514392303e-49	8.122020393675489e-62	2.0712494430654945e-10	4.452089170356722e-15	0.00003196666450369314	-1.0949631939661664e-20	8.255296356869699e-16	6.898080175501523e-14	5.606028415320312e-13	1.7967671216566792e-13
73600000	0.004984016460215941	1.9335340514392307e-49	8.122020393675489e-62	2.0712494430654945e-10	4.452089170356722e-15	0.00003196666450369314	-1.0944977525467277e-20	8.255296356869699e-16	6.898080175501523e-14	5.606028415320312e-13	1.7967671216566792e-13
73700000	0.004984016460215941	1.9335340514392307e-49	8.122020393675489e-62	2.0712494430654945e-10	4.452089170356722e-15	0.00003196666450369314	-1.094032311127289e-20	8.255296356869699e-16	6.898080175501523e-14	5.606028415320312e-13	1.7967671216566792e-13
73800000	0.004984016460215941	1.9335340514392307e-49	8.122020393675489e-62	2.0712494430654945e-10	4.452089170356722e-15	0.00003196666450369314	-1.0935668697078502e-20	8.255296356869699e-16	6.898080175501523e-14	5.606028415320312e-13	1.7967671216566792e-13
73900000	0.004984016460215941	1.9335340514392307e-49	8.122020393675489e-62	2.0712494430654945e-10	4.452089170356722e-15	0.00003196666450369314	-1.0931014282884115e-20	8.255296356869699e-16	6.898080175501523e-14	5.606028415320312e-13	1.7967671216566792e-13
74000000	0.004984016460215941	1.9335340514392307e-49	8.122020393675489e-62	2.0712494430654945e-10	4.452089170356722e-15	0.00003196666450369314	-1.0926359868689727e-20	8.255296356869699e-16	6.898080175501523e-14	5.606028415320312e-13	1.7967671216566792e-13
74100000	0.004984016460215941	1.9335340514392307e-49	8.122020393675489e-62	2.0712494430654945e-10	4.452089170356722e-15	0.00003196666450369314	-1.092170545449534e-20	8.255296356869699e-16	6.898080175501523e-14	5.606028415320312e-13	1.7967671216566792e-13
74200000	0.004984016460215941	1.9335340514392307e-49	8.122020393675489e-62	2.0712494430654945e-10	4.452089170356722e-15	0.00003196666450369314	-1.0917051040300953e-20	8.255296356869699e-16	6.898080175501523e-14	5.606028415320312e-13	1.7967671216566792e-13
74300000	0.004984016460215941	1.9335340514392307e-49	8.122020393675489e-62	2.0712494430654945e-10	4.452089170356722e-15	0.00003196666450369314	-1.0912396626106565e-20	8.255296356869699e-16	6.898080175501523e-14	5.606028415320312e-13	1.7967671216566792e-13
74400000	0.004984016460215941	1.9335340514392307e-49	8.122020393675489e-62	2.0712494430654945e-10	4.452089170356722e-15	0.00003196666450369314	-1.0907742211912178e-20	8.255296356869699e-16	6.898080175501523e-14	5.606028415320312e-13	1.7967671216566792e-13
74500000	0.004984016460215941	1.9335340514392307e-49	8.122020393675489e-62	2.0712494430654945e-10	4.452089170356722e-15	0.00003196666450369314	-1.0903087797717791e-20	8.255296356869699e-16	6.898080175501523e-14	5.606028415320312e-13	1.7967671216566792e-13
74600000	0.004984016460215941	1.9335340514392307e-49	8.122020393675489e-62	2.0712494430654945e-10	4.452089170356722e-15	0.00003196666450369314	-1.0898433383523403e-20	8.255296356869699e-16	6.898080175501523e-14	5.606028415320312e-13	1.7967671216566792e-13
74700000	0.004984016460215941	1.9335340514392307e-49	8.122020393675489e-62	2.0712494430654945e-10	4.452089170356722e-15	0.00003196666450369314	-1.0893778969329016e-20	8.255296356869699e-16	6.898080175501523e-14	5.606028415320312e-13	1.7967671216566792e-13
74800000	0.004984016460215941	1.9335340514392307e-49	8.122020393675489e-62	2.0712494430654945e-10	4.452089170356722e-15	0.00003196666450369314	-1.0889124555134629e-20	8.255296356869699e-16	6.898080175501523e-14	5.606028415320312e-13	1.7967671216566792e-13
74900000	0.004984016460215941	1.9335340514392307e-49	8.122020393675489e-62	2.0712494430654945e-10	4.452089170356722e-15	0.00003196666450369314	-1.0884470140940241e-20	8.255296356869699e-16	6.898080175501523e-14	5.606028415320312e-13	1.7967671216566792e-13
75000000	0.004984016460215941	1.933534051439231e-49	8.122020393675489e-62	2.0712494430654945e-10	4.452089170356722e-15	0.00003196666450369314	-1.0879815726745854e-20	8.255296356869699e-16	6.898080175501523e-14	5.606028415320312e-13	1.7967671216566792e-13
75100000	0.004984016460215941	1.933534051439231e-49	8.122020393675489e-62	2.0712494430654945e-10	4.452089170356722e-15	0.00003196666450369314	-1.0875161312551467e-20	8.255296356869699e-16	6.898080175501523e-14	5.606028415320312e-13	1.7967671216566792e-13
75200000	0.004984016460215941	1.933534051439231e-49	8.122020393675489e-62	2.0712494430654945e-10	4.452089170356722e-15	0.00003196666450369314	-1.0870506898357079e-20	8.255296356869699e-16	6.898080175501523e-14	5.606028415320312e-13	1.7967671216566794e-13
75300000	0.004984016460215941	1.933534051439231e-49	8.122020393675489e-62	2.0712494430654945e-10	4.452089170356722e-15	0.00003196666450369314	-1.0865852484162692e-20	8.255296356869699e-16	6.898080175501523e-14	5.606028415320312e-13	1.7967671216566794e-13
75400000	0.004984016460215941	1.933534051439231e-49	8.122020393675489e-62	2.0712494430654945e-10	4.452089170356723e-15	0.00003196666450369314	-1.0861198069968305e-20	8.255296356869699e-16	6.898080175501523e-14	5.606028415320312e-13	1.7967671216566794e-13
75500000	0.004984016460215941	1.933534051439231e-49	8.122020393675489e-62	2.0712494430654945e-10	4.452089170356723e-15	0.00003196666450369314	-1.0856543655773918e-20	8.255296356869699e-16	6.898080175501523e-14	5.606028415320312e-13	1.7967671216566794e-13
75600000	0.004984016460215941	1.933534051439231e-49	8.122020393675489e-62	2.0712494430654945e-10	4.452089170356723e-15	0.00003196666450369314	-1.085188924157953e-20	8.255296356869699e-16	6.898080175501523e-14	5.606028415320312e-13	1.7967671216566794e-13
75700000	0.004984016460215941	1.933534051439231e-49	8.122020393675489e-62	2.0712494430654945e-10	4.452089170356723e-15	0.00003196666450369314	-1.0847234827385143e-20	8.255296356869699e-16	6.898080175501523e-14	5.606028415320312e-13	1.7967671216566794e-13
75800000	0.004984016460215941	1.933534051439231e-49	8.122020393675489e-62	2.0712494430654945e-10	4.452089170356723e-15	0.00003196666450369314	-1.0842580413190756e-20	8.255296356869699e-16	6.898080175501523e-14	5.606028415320312e-13	1.7967671216566794e-13
75900000	0.004984016460215941	1.933534051439231e-49	8.122020393675489e-62	2.0712494430654945e-10	4.452089170356723e-15	0.00003196666450369314	-1.0837925998996368e-20	8.2552963568697e-16	6.898080175501523e-14	5.606028415320312e-13	1.7967671216566794e-13
76000000	0.004984016460215941	1.933534051439231e-49	8.122020393675489e-62	2.0712494430654945e-10	4.452089170356723e-15	0.00003196666450369314	-1.083327158480198e-20	8.2552963568697e-16	6.898080175501523e-14	5.606028415320312e-13	1.7967671216566794e-13
76100000	0.004984016460215941	1.933534051439231e-49	8.122020393675489e-62	2.0712494430654945e-10	4.452089170356723e-15	0.00003196666450369314	-1.0828617170607594e-20	8.2552963568697e-16	6.898080175501523e-14	5.606028415320312e-13	1.7967671216566794e-13
76200000	0.004984016460215941	1.9335340514392315e-49	8.122020393675489e-62	2.0712494430654945e-10	4.452089170356723e-15	0.00003196666450369314	-1.0823962756413206e-20	8.2552963568697e-16	6.898080175501523e-14	5.606028415320312e-13	1.7967671216566794e-13
76300000	0.004984016460215941	1.9335340514392315e-49	8.122020393675489e-62	2.0712494430654945e-10	4.452089170356723e-15	0.00003196666450369314	-1.081930834221882e-20	8.2552963568697e-16	6.898080175501523e-14	5.606028415320312e-13	1.7967671216566794e-13
76400000	0.004984016460215941	1.9335340514392315e-49	8.122020393675489e-62	2.0712494430654948e-10	4.452089170356723e-15	0.00003196666450369314	-1.0814653928024432e-20	8.2552963568697e-16	6.898080175501524e-14	5.606028415320312e-13	1.7967671216566794e-13
76500000	0.004984016460215941	1.9335340514392315e-49	8.122020393675489e-62	2.0712494430654948e-10	4.452089170356723e-15	0.00003196666450369314	-1.0809999513830044e-20	8.2552963568697e-16	6.898080175501524e-14	5.606028415320312e-13	1.7967671216566794e-13
76600000	0.004984016460215941	1.9335340514392315e-49	8.122020393675489e-62	2.0712494430654948e-10	4.452089170356723e-15	0.00003196666450369314	-1.0805345099635657e-20	8.2552963568697e-16	6.898080175501524e-14	5.606028415320312e-13	1.7967671216566794e-13
76700000	0.004984016460215941	1.9335340514392315e-49	8.122020393675489e-62	2.0712494430654948e-10	4.452089170356723e-15	0.00003196666450369314	-1.080069068544127e-20	8.2552963568697e-16	6.898080175501524e-14	5.606028415320312e-13	1.7967671216566794e-13
76800000	0.004984016460215941	1.9335340514392315e-49	8.122020393675489e-62	2.0712494430654948e-10	4.452089170356723e-15	0.00003196666450369314	-1.0796036271246882e-20	8.2552963568697e-16	6.898080175501524e-14	5.606028415320312e-13	1.7967671216566794e-13
76900000	0.004984016460215941	1.9335340514392315e-49	8.122020393675489e-62	2.0712494430654948e-10	4.452089170356723e-15	0.00003196666450369314	-1.0791381857052495e-20	8.2552963568697e-16	6.898080175501524e-14	5.606028415320312e-13	1.7967671216566794e-13
77000000	0.004984016460215941	1.9335340514392315e-49	8.122020393675489e-62	2.0712494430654948e-10	4.452089170356723e-15	0.00003196666450369314	-1.0786727442858108e-20	8.2552963568697e-16	6.898080175501524e-14	5.606028415320312e-13	1.7967671216566794e-13
77100000	0.004984016460215941	1.9335340514392315e-49	8.122020393675489e-62	2.0712494430654948e-10	4.452089170356723e-15	0.00003196666450369314	-1.078207302866372e-20	8.2552963568697e-16	6.898080175501524e-14	5.606028415320312e-13	1.7967671216566794e-13
77200000	0.004984016460215941	1.9335340514392315e-49	8.122020393675489e-62	2.0712494430654948e-10	4.452089170356723e-15	0.00003196666450369314	-1.0777418614469333e-20	8.2552963568697e-16	6.898080175501524e-14	5.606028415320312e-13	1.7967671216566794e-13
77300000	0.004984016460215941	1.9335340514392315e-49	8.122020393675489e-62	2.0712494430654948e-10	4.452089170356723e-15	0.00003196666450369314	-1.0772764200274946e-20	8.2552963568697e-16	6.898080175501524e-14	5.606028415320312e-13	1.7967671216566794e-13
77400000	0.004984016460215941	1.9335340514392315e-49	8.122020393675489e-62	2.0712494430654948e-10	4.452089170356723e-15	0.00003196666450369314	-1.0768109786080559e-20	8.2552963568697e-16	6.898080175501524e-14	5.606028415320312e-13	1.7967671216566794e-13
77500000	0.004984016460215941	1.933534051439232e-49	8.122020393675489e-62	2.0712494430654948e-10	4.452089170356723e-15	0.00003196666450369314	-1.0763455371886171e-20	8.2552963568697e-16	6.898080175501524e-14	5.606028415320312e-13	1.7967671216566794e-13
77600000	0.004984016460215941	1.933534051439232e-49	8.122020393675489e-62	2.0712494430654948e-10	4.452089170356723e-15	0.00003196666450369314	-1.0758800957691784e-20	8.2552963568697e-16	6.898080175501524e-14	5.606028415320312e-13	1.7967671216566794e-13
77700000	0.004984016460215941	1.933534051439232e-49	8.122020393675489e-62	2.0712494430654948e-10	4.452089170356723e-15	0.00003196666450369314	-1.0754146543497396e-20	8.2552963568697e-16	6.898080175501524e-14	5.606028415320312e-13	1.7967671216566794e-13
77800000	0.004984016460215941	1.933534051439232e-49	8.122020393675489e-62	2.0712494430654948e-10	4.452089170356723e-15	0.00003196666450369314	-1.0749492129303009e-20	8.2552963568697e-16	6.898080175501524e-14	5.606028415320312e-13	1.7967671216566794e-13
77900000	0.004984016460215941	1.933534051439232e-49	8.122020393675489e-62	2.0712494430654948e-10	4.452089170356723e-15	0.00003196666450369314	-1.0744837715108622e-20	8.2552963568697e-16	6.898080175501524e-14	5.606028415320312e-13	1.7967671216566794e-13
78000000	0.004984016460215941	1.933534051439232e-49	8.122020393675489e-62	2.0712494430654948e-10	4.452089170356723e-15	0.00003196666450369314	-1.0740183300914235e-20	8.2552963568697e-16	6.898080175501524e-14	5.606028415320312e-13	1.7967671216566794e-13
78100000	0.004984016460215941	1.933534051439232e-49	8.122020393675489e-62	2.0712494430654948e-10	4.452089170356723e-15	0.00003196666450369314	-1.0735528886719847e-20	8.2552963568697e-16	6.898080175501524e-14	5.606028415320312e-13	1.7967671216566794e-13
78200000	0.004984016460215941	1.933534051439232e-49	8.122020393675489e-62	2.0712494430654948e-10	4.452089170356723e-15	0.00003196666450369314	-1.073087447252546e-20	8.2552963568697e-16	6.898080175501524e-14	5.606028415320312e-13	1.7967671216566794e-13
78300000	0.004984016460215941	1.933534051439232e-49	8.122020393675489e-62	2.0712494430654948e-10	4.452089170356723e-15	0.00003196666450369314	-1.0726220058331073e-20	8.2552963568697e-16	6.898080175501524e-14	5.606028415320312e-13	1.7967671216566794e-13
78400000	0.004984016460215941	1.933534051439232e-49	8.122020393675489e-62	2.0712494430654948e-10	4.452089170356723e-15	0.00003196666450369314	-1.0721565644136685e-20	8.2552963568697e-16	6.898080175501524e-14	5.606028415320312e-13	1.7967671216566794e-13
78500000	0.004984016460215941	1.933534051439232e-49	8.122020393675489e-62	2.0712494430654948e-10	4.452089170356723e-15	0.00003196666450369314	-1.0716911229942298e-20	8.2552963568697e-16	6.898080175501524e-14	5.606028415320312e-13	1.7967671216566794e-13
78600000	0.004984016460215941	1.933534051439232e-49	8.122020393675489e-62	2.0712494430654948e-10	4.452089170356723e-15	0.00003196666450369314	-1.071225681574791e-20	8.2552963568697e-16	6.898080175501524e-14	5.606028415320312e-13	1.7967671216566794e-13
78700000	0.004984016460215941	1.933534051439232e-49	8.122020393675489e-62	2.0712494430654948e-10	4.452089170356723e-15	0.00003196666450369314	-1.0707602401553523e-20	8.2552963568697e-16	6.898080175501524e-14	5.606028415320312e-13	1.7967671216566794e-13
78800000	0.004984016460215941	1.9335340514392322e-49	8.122020393675489e-62	2.0712494430654948e-10	4.452089170356723e-15	0.00003196666450369314	-1.0702947987359136e-20	8.2552963568697e-16	6.898080175501524e-14	5.606028415320312e-13	1.7967671216566794e-13
78900000	0.004984016460215941	1.9335340514392322e-49	8.122020393675489e-62	2.0712494430654948e-10	4.452089170356723e-15	0.00003196666450369314	-1.069829357316475e-20	8.2552963568697e-16	6.898080175501524e-14	5.606028415320312e-13	1.7967671216566794e-13
79000000	0.004984016460215941	1.9335340514392322e-49	8.122020393675489e-62	2.0712494430654948e-10	4.452089170356723e-15	0.00003196666450369314	-1.069363915897036e-20	8.2552963568697e-16	6.898080175501524e-14	5.606028415320312e-13	1.7967671216566794e-13
79100000	0.004984016460215941	1.9335340514392322e-49	8.122020393675489e-62	2.0712494430654948e-10	4.452089170356723e-15	0.00003196666450369314	-1.0688984744775974e-20	8.2552963568697e-16	6.898080175501524e-14	5.606028415320312e-13	1.7967671216566794e-13
79200000	0.004984016460215941	1.9335340514392322e-49	8.122020393675489e-62	2.0712494430654948e-10	4.452089170356723e-15	0.00003196666450369314	-1.0684330330581587e-20	8.2552963568697e-16	6.898080175501524e-14	5.606028415320312e-13	1.7967671216566794e-13
79300000	0.004984016460215941	1.9335340514392322e-49	8.122020393675489e-62	2.0712494430654948e-10	4.452089170356723e-15	0.00003196666450369314	-1.06796759163872e-20	8.2552963568697e-16	6.898080175501524e-14	5.606028415320312e-13	1.7967671216566794e-13
79400000	0.004984016460215941	1.9335340514392322e-49	8.122020393675489e-62	2.0712494430654948e-10	4.452089170356723e-15	0.00003196666450369314	-1.0675021502192812e-20	8.2552963568697e-16	6.898080175501524e-14	5.606028415320312e-13	1.7967671216566794e-13
79500000	0.004984016460215941	1.9335340514392322e-49	8.122020393675489e-62	2.0712494430654948e-10	4.452089170356723e-15	0.00003196666450369314	-1.0670367087998425e-20	8.2552963568697e-16	6.898080175501524e-14	5.606028415320312e-13	1.7967671216566794e-13
79600000	0.004984016460215941	1.9335340514392322e-49	8.122020393675489e-62	2.0712494430654948e-10	4.452089170356723e-15	0.00003196666450369314	-1.0665712673804037e-20	8.2552963568697e-16	6.898080175501524e-14	5.606028415320312e-13	1.7967671216566794e-13
79700000	0.004984016460215941	1.9335340514392322e-49	8.122020393675489e-62	2.0712494430654948e-10	4.452089170356723e-15	0.00003196666450369314	-1.066105825960965e-20	8.2552963568697e-16	6.898080175501524e-14	5.606028415320312e-13	1.7967671216566794e-13
79800000	0.004984016460215941	1.9335340514392322e-49	8.122020393675489e-62	2.0712494430654948e-10	4.452089170356723e-15	0.00003196666450369314	-1.0656403845415263e-20	8.2552963568697e-16	6.898080175501524e-14	5.606028415320312e-13	1.7967671216566794e-13
79900000	0.004984016460215941	1.9335340514392322e-49	8.122020393675489e-62	2.0712494430654948e-10	4.452089170356723e-15	0.00003196666450369314	-1.0651749431220876e-20	8.2552963568697e-16	6.898080175501524e-14	5.606028415320312e-13	1.7967671216566794e-13
80000000	0.004984016460215941	1.9335340514392322e-49	8.122020393675489e-62	2.0712494430654948e-10	4.452089170356723e-15	0.00003196666450369314	-1.0647095017026488e-20	8.2552963568697e-16	6.898080175501524e-14	5.606028415320312e-13	1.7967671216566794e-13
80100000	0.004984016460215941	1.9335340514392322e-49	8.122020393675489e-62	2.0712494430654948e-10	4.452089170356723e-15	0.00003196666450369314	-1.0642440602832101e-20	8.2552963568697e-16	6.898080175501524e-14	5.606028415320312e-13	1.7967671216566794e-13
80200000	0.004984016460215941	1.9335340514392322e-49	8.122020393675489e-62	2.0712494430654948e-10	4.452089170356723e-15	0.00003196666450369314	-1.0637786188637714e-20	8.2552963568697e-16	6.898080175501524e-14	5.606028415320312e-13	1.7967671216566794e-13
80300000	0.004984016460215941	1.9335340514392322e-49	8.122020393675489e-62	2.0712494430654948e-10	4.452089170356723e-15	0.00003196666450369314	-1.0633131774443326e-20	8.2552963568697e-16	6.898080175501524e-14	5.606028415320312e-13	1.7967671216566794e-13
80400000	0.004984016460215941	1.9335340514392322e-49	8.122020393675489e-62	2.0712494430654948e-10	4.452089170356723e-15	0.00003196666450369314	-1.0628477360248939e-20	8.2552963568697e-16	6.898080175501524e-14	5.606028415320312e-13	1.7967671216566794e-13
80500000	0.004984016460215941	1.9335340514392322e-49	8.122020393675489e-62	2.0712494430654948e-10	4.452089170356723e-15	0.00003196666450369314	-1.0623822946054552e-20	8.2552963568697e-16	6.898080175501524e-14	5.606028415320312e-13	1.7967671216566794e-13
80600000	0.004984016460215941	1.9335340514392322e-49	8.122020393675489e-62	2.0712494430654948e-10	4.452089170356723e-15	0.00003196666450369314	-1.0619168531860164e-20	8.2552963568697e-16	6.898080175501524e-14	5.606028415320312e-13	1.7967671216566794e-13
80700000	0.004984016460215941	1.9335340514392322e-49	8.122020393675489e-62	2.0712494430654948e-10	4.452089170356723e-15	0.00003196666450369314	-1.0614514117665777e-20	8.2552963568697e-16	6.898080175501524e-14	5.606028415320312e-13	1.7967671216566794e-13
80800000	0.004984016460215941	1.9335340514392322e-49	8.122020393675489e-62	2.0712494430654948e-10	4.452089170356723e-15	0.00003196666450369314	-1.060985970347139e-20	8.2552963568697e-16	6.898080175501524e-14	5.606028415320312e-13	1.7967671216566794e-13
80900000	0.004984016460215941	1.9335340514392322e-49	8.122020393675489e-62	2.0712494430654948e-10	4.452089170356723e-15	0.00003196666450369314	-1.0605205289277002e-20	8.2552963568697e-16	6.898080175501524e-14	5.606028415320312e-13	1.7967671216566794e-13
81000000	0.004984016460215941	1.9335340514392322e-49	8.122020393675489e-62	2.0712494430654948e-10	4.452089170356723e-15	0.00003196666450369314	-1.0600550875082615e-20	8.2552963568697e-16	6.898080175501524e-14	5.606028415320312e-13	1.7967671216566794e-13
81100000	0.004984016460215941	1.9335340514392322e-49	8.122020393675489e-62	2.0712494430654948e-10	4.452089170356723e-15	0.00003196666450369314	-1.0595896460888228e-20	8.2552963568697e-16	6.898080175501524e-14	5.606028415320312e-13	1.7967671216566794e-13
81200000	0.004984016460215941	1.9335340514392322e-49	8.122020393675489e-62	2.0712494430654948e-10	4.452089170356723e-15	0.00003196666450369314	-1.059124204669384e-20	8.2552963568697e-16	6.898080175501524e-14	5.606028415320312e-13	1.7967671216566794e-13
81300000	0.004984016460215941	1.9335340514392322e-49	8.122020393675489e-62	2.0712494430654948e-10	4.452089170356723e-15	0.00003196666450369314	-1.0586587632499453e-20	8.2552963568697e-16	6.898080175501524e-14	5.606028415320312e-13	1.7967671216566794e-13
81400000	0.004984016460215941	1.9335340514392322e-49	8.122020393675489e-62	2.0712494430654948e-10	4.452089170356723e-15	0.00003196666450369314	-1.0581933218305066e-20	8.2552963568697e-16	6.898080175501524e-14	5.606028415320312e-13	1.7967671216566794e-13
81500000	0.004984016460215941	1.9335340514392322e-49	8.122020393675489e-62	2.0712494430654948e-10	4.452089170356723e-15	0.00003196666450369314	-1.0577278804110678e-20	8.2552963568697e-16	6.898080175501524e-14	5.606028415320312e-13	1.7967671216566794e-13
81600000	0.004984016460215941	1.9335340514392322e-49	8.122020393675489e-62	2.0712494430654948e-10	4.452089170356723e-15	0.00003196666450369314	-1.057262438991629e-20	8.2552963568697e-16	6.898080175501524e-14	5.606028415320312e-13	1.7967671216566794e-13
81700000	0.004984016460215941	1.9335340514392322e-49	8.122020393675489e-62	2.0712494430654948e-10	4.452089170356723e-15	0.00003196666450369314	-1.0567969975721904e-20	8.2552963568697e-16	6.898080175501524e-14	5.606028415320312e-13	1.7967671216566794e-13
81800000	0.004984016460215941	1.9335340514392322e-49	8.122020393675489e-62	2.0712494430654948e-10	4.452089170356723e-15	0.00003196666450369314	-1.0563315561527517e-20	8.2552963568697e-16	6.898080175501524e-14	5.606028415320312e-13	1.7967671216566794e-13
81900000	0.004984016460215941	1.9335340514392322e-49	8.122020393675489e-62	2.0712494430654948e-10	4.452089170356723e-15	0.00003196666450369314	-1.055866114733313e-20	8.2552963568697e-16	6.898080175501524e-14	5.606028415320312e-13	1.7967671216566794e-13
82000000	0.004984016460215941	1.9335340514392322e-49	8.122020393675489e-62	2.0712494430654948e-10	4.452089170356723e-15	0.00003196666450369314	-1.0554006733138742e-20	8.2552963568697e-16	6.898080175501524e-14	5.606028415320312e-13	1.7967671216566794e-13
82100000	0.004984016460215941	1.9335340514392322e-49	8.122020393675489e-62	2.0712494430654948e-10	4.452089170356723e-15	0.00003196666450369314	-1.0549352318944354e-20	8.2552963568697e-16	6.898080175501524e-14	5.606028415320312e-13	1.7967671216566794e-13
82200000	0.004984016460215941	1.9335340514392322e-49	8.122020393675489e-62	2.0712494430654948e-10	4.452089170356723e-15	0.00003196666450369314	-1.0544697904749967e-20	8.2552963568697e-16	6.898080175501524e-14	5.606028415320312e-13	1.7967671216566794e-13
82300000	0.004984016460215941	1.9335340514392322e-49	8.122020393675489e-62	2.0712494430654948e-10	4.452089170356723e-15	0.00003196666450369314	-1.054004349055558e-20	8.2552963568697e-16	6.898080175501524e-14	5.606028415320312e-13	1.7967671216566794e-13
82400000	0.004984016460215941	1.9335340514392322e-49	8.122020393675489e-62	2.0712494430654948e-10	4.452089170356723e-15	0.00003196666450369314	-1.0535389076361193e-20	8.2552963568697e-16	6.898080175501524e-14	5.606028415320312e-13	1.7967671216566794e-13
82500000	0.004984016460215941	1.9335340514392322e-49	8.122020393675489e-62	2.0712494430654948e-10	4.452089170356723e-15	0.00003196666450369314	-1.0530734662166805e-20	8.2552963568697e-16	6.898080175501524e-14	5.606028415320312e-13	1.7967671216566794e-13
82600000	0.004984016460215941	1.9335340514392322e-49	8.122020393675489e-62	2.0712494430654948e-10	4.452089170356723e-15	0.00003196666450369314	-1.0526080247972418e-20	8.2552963568697e-16	6.898080175501524e-14	5.606028415320312e-13	1.7967671216566794e-13
82700000	0.004984016460215941	1.9335340514392322e-49	8.122020393675489e-62	2.0712494430654948e-10	4.452089170356723e-15	0.00003196666450369314	-1.052142583377803e-20	8.2552963568697e-16	6.898080175501524e-14	5.606028415320312e-13	1.7967671216566794e-13
82800000	0.004984016460215941	1.9335340514392322e-49	8.122020393675489e-62	2.0712494430654948e-10	4.452089170356723e-15	0.00003196666450369314	-1.0516771419583643e-20	8.2552963568697e-16	6.898080175501524e-14	5.606028415320312e-13	1.7967671216566794e-13
82900000	0.004984016460215941	1.9335340514392322e-49	8.122020393675489e-62	2.0712494430654948e-10	4.452089170356723e-15	0.00003196666450369314	-1.0512117005389256e-20	8.2552963568697e-16	6.898080175501524e-14	5.606028415320312e-13	1.7967671216566794e-13
83000000	0.004984016460215941	1.9335340514392322e-49	8.122020393675489e-62	2.0712494430654948e-10	4.452089170356723e-15	0.00003196666450369314	-1.0507462591194869e-20	8.2552963568697e-16	6.898080175501524e-14	5.606028415320312e-13	1.7967671216566794e-13
83100000	0.004984016460215941	1.9335340514392322e-49	8.122020393675489e-62	2.0712494430654948e-10	4.452089170356723e-15	0.00003196666450369314	-1.0502808177000482e-20	8.2552963568697e-16	6.898080175501524e-14	5.606028415320312e-13	1.7967671216566794e-13
83200000	0.004984016460215941	1.9335340514392322e-49	8.122020393675489e-62	2.0712494430654948e-10	4.452089170356723e-15	0.00003196666450369314	-1.0498153762806094e-20	8.2552963568697e-16	6.898080175501524e-14	5.606028415320312e-13	1.7967671216566794e-13
83300000	0.004984016460215941	1.9335340514392322e-49	8.122020393675489e-62	2.0712494430654948e-10	4.452089170356723e-15	0.00003196666450369314	-1.0493499348611707e-20	8.2552963568697e-16	6.898080175501524e-14	5.606028415320312e-13	1.7967671216566794e-13
83400000	0.004984016460215941	1.9335340514392322e-49	8.122020393675489e-62	2.0712494430654948e-10	4.452089170356723e-15	0.00003196666450369314	-1.0488844934417319e-20	8.2552963568697e-16	6.898080175501524e-14	5.606028415320312e-13	1.7967671216566794e-13
83500000	0.004984016460215941	1.9335340514392322e-49	8.122020393675489e-62	2.0712494430654948e-10	4.452089170356723e-15	0.00003196666450369314	-1.0484190520222932e-20	8.2552963568697e-16	6.898080175501524e-14	5.606028415320312e-13	1.7967671216566794e-13
83600000	0.004984016460215941	1.9335340514392322e-49	8.122020393675489e-62	2.0712494430654948e-10	4.452089170356723e-15	0.00003196666450369314	-1.0479536106028545e-20	8.2552963568697e-16	6.898080175501524e-14	5.606028415320312e-13	1.7967671216566794e-13
83700000	0.004984016460215941	1.933534051439232e-49	8.122020393675489e-62	2.0712494430654948e-10	4.452089170356723e-15	0.00003196666450369314	-1.0474881691834158e-20	8.2552963568697e-16	6.898080175501524e-14	5.606028415320312e-13	1.7967671216566794e-13
83800000	0.004984016460215941	1.933534051439232e-49	8.122020393675489e-62	2.0712494430654948e-10	4.452089170356723e-15	0.00003196666450369314	-1.047022727763977e-20	8.2552963568697e-16	6.898080175501524e-14	5.606028415320312e-13	1.7967671216566794e-13
83900000	0.004984016460215941	1.933534051439232e-49	8.122020393675489e-62	2.0712494430654948e-10	4.452089170356723e-15	0.00003196666450369314	-1.0465572863445383e-20	8.2552963568697e-16	6.898080175501524e-14	5.606028415320312e-13	1.7967671216566794e-13
84000000	0.004984016460215941	1.933534051439232e-49	8.122020393675489e-62	2.0712494430654948e-10	4.452089170356723e-15	0.00003196666450369314	-1.0460918449250995e-20	8.2552963568697e-16	6.898080175501524e-14	5.606028415320312e-13	1.7967671216566794e-13
84100000	0.004984016460215941	1.933534051439232e-49	8.122020393675489e-62	2.0712494430654948e-10	4.452089170356723e-15	0.00003196666450369314	-1.0456264035056608e-20	8.2552963568697e-16	6.898080175501524e-14	5.606028415320312e-13	1.7967671216566794e-13
84200000	0.004984016460215941	1.933534051439232e-49	8.122020393675489e-62	2.0712494430654948e-10	4.452089170356723e-15	0.00003196666450369314	-1.045160962086222e-20	8.2552963568697e-16	6.898080175501524e-14	5.606028415320312e-13	1.7967671216566794e-13
84300000	0.004984016460215941	1.933534051439232e-49	8.122020393675489e-62	2.0712494430654948e-10	4.452089170356723e-15	0.00003196666450369314	-1.0446955206667834e-20	8.2552963568697e-16	6.898080175501524e-14	5.606028415320312e-13	1.7967671216566794e-13
84400000	0.004984016460215941	1.933534051439232e-49	8.122020393675489e-62	2.0712494430654948e-10	4.452089170356723e-15	0.00003196666450369314	-1.0442300792473446e-20	8.2552963568697e-16	6.898080175501524e-14	5.606028415320312e-13	1.7967671216566794e-13
84500000	0.004984016460215941	1.933534051439232e-49	8.122020393675489e-62	2.0712494430654948e-10	4.452089170356723e-15	0.00003196666450369314	-1.043764637827906e-20	8.2552963568697e-16	6.898080175501524e-14	5.606028415320312e-13	1.7967671216566794e-13
84600000	0.004984016460215941	1.933534051439232e-49	8.122020393675489e-62	2.0712494430654948e-10	4.452089170356723e-15	0.00003196666450369314	-1.0432991964084671e-20	8.2552963568697e-16	6.898080175501524e-14	5.606028415320312e-13	1.7967671216566794e-13
84700000	0.004984016460215941	1.933534051439232e-49	8.122020393675489e-62	2.0712494430654948e-10	4.452089170356723e-15	0.00003196666450369314	-1.0428337549890284e-20	8.2552963568697e-16	6.898080175501524e-14	5.606028415320313e-13	1.7967671216566794e-13
84800000	0.004984016460215941	1.933534051439232e-49	8.122020393675489e-62	2.0712494430654948e-10	4.452089170356723e-15	0.00003196666450369314	-1.0423683135695897e-20	8.2552963568697e-16	6.898080175501524e-14	5.606028415320313e-13	1.7967671216566794e-13
84900000	0.004984016460215941	1.933534051439232e-49	8.122020393675489e-62	2.0712494430654948e-10	4.452089170356723e-15	0.00003196666450369314	-1.041902872150151e-20	8.2552963568697e-16	6.898080175501524e-14	5.606028415320313e-13	1.7967671216566794e-13
85000000	0.004984016460215941	1.933534051439232e-49	8.122020393675489e-62	2.0712494430654948e-10	4.452089170356723e-15	0.00003196666450369314	-1.0414374307307123e-20	8.2552963568697e-16	6.898080175501524e-14	5.606028415320313e-13	1.7967671216566794e-13
85100000	0.004984016460215941	1.9335340514392315e-49	8.122020393675489e-62	2.0712494430654948e-10	4.452089170356723e-15	0.00003196666450369314	-1.0409719893112735e-20	8.2552963568697e-16	6.898080175501524e-14	5.606028415320313e-13	1.7967671216566794e-13
85200000	0.004984016460215941	1.9335340514392315e-49	8.122020393675489e-62	2.0712494430654948e-10	4.452089170356723e-15	0.00003196666450369314	-1.0405065478918347e-20	8.2552963568697e-16	6.898080175501524e-14	5.606028415320313e-13	1.7967671216566794e-13
85300000	0.004984016460215941	1.9335340514392315e-49	8.122020393675489e-62	2.0712494430654948e-10	4.452089170356723e-15	0.00003196666450369314	-1.040041106472396e-20	8.2552963568697e-16	6.898080175501524e-14	5.606028415320313e-13	1.7967671216566794e-13
85400000	0.004984016460215941	1.9335340514392315e-49	8.122020393675489e-62	2.0712494430654948e-10	4.452089170356723e-15	0.00003196666450369314	-1.0395756650529573e-20	8.2552963568697e-16	6.898080175501524e-14	5.606028415320313e-13	1.7967671216566794e-13
85500000	0.004984016460215941	1.9335340514392315e-49	8.122020393675489e-62	2.0712494430654948e-10	4.452089170356723e-15	0.00003196666450369314	-1.0391102236335186e-20	8.2552963568697e-16	6.898080175501524e-14	5.606028415320313e-13	1.7967671216566794e-13
85600000	0.004984016460215941	1.9335340514392315e-49	8.122020393675489e-62	2.0712494430654948e-10	4.452089170356723e-15	0.00003196666450369314	-1.0386447822140799e-20	8.2552963568697e-16	6.898080175501524e-14	5.606028415320313e-13	1.7967671216566794e-13
85700000	0.004984016460215941	1.9335340514392315e-49	8.122020393675489e-62	2.0712494430654948e-10	4.452089170356723e-15	0.00003196666450369314	-1.0381793407946411e-20	8.2552963568697e-16	6.898080175501524e-14	5.606028415320313e-13	1.7967671216566794e-13
85800000	0.004984016460215941	1.9335340514392315e-49	8.122020393675489e-62	2.0712494430654948e-10	4.452089170356723e-15	0.00003196666450369314	-1.0377138993752024e-20	8.2552963568697e-16	6.898080175501523e-14	5.606028415320313e-13	1.7967671216566794e-13
85900000	0.004984016460215941	1.9335340514392315e-49	8.122020393675489e-62	2.0712494430654945e-10	4.452089170356723e-15	0.00003196666450369314	-1.0372484579557636e-20	8.2552963568697e-16	6.898080175501523e-14	5.606028415320313e-13	1.7967671216566794e-13
86000000	0.004984016460215941	1.9335340514392315e-49	8.122020393675489e-62	2.0712494430654945e-10	4.452089170356723e-15	0.00003196666450369314	-1.0367830165363249e-20	8.2552963568697e-16	6.898080175501523e-14	5.606028415320313e-13	1.7967671216566794e-13
86100000	0.004984016460215941	1.9335340514392315e-49	8.122020393675489e-62	2.0712494430654945e-10	4.452089170356723e-15	0.00003196666450369314	-1.0363175751168862e-20	8.2552963568697e-16	6.898080175501523e-14	5.606028415320313e-13	1.7967671216566794e-13
86200000	0.004984016460215941	1.933534051439231e-49	8.122020393675489e-62	2.0712494430654945e-10	4.452089170356723e-15	0.00003196666450369314	-1.0358521336974475e-20	8.2552963568697e-16	6.898080175501523e-14	5.606028415320313e-13	1.7967671216566794e-13
86300000	0.004984016460215941	1.933534051439231e-49	8.122020393675489e-62	2.0712494430654945e-10	4.452089170356723e-15	0.00003196666450369314	-1.0353866922780087e-20	8.2552963568697e-16	6.898080175501523e-14	5.606028415320313e-13	1.7967671216566794e-13
86400000	0.004984016460215941	1.933534051439231e-49	8.122020393675489e-62	2.0712494430654945e-10	4.452089170356723e-15	0.00003196666450369314	-1.03492125085857e-20	8.2552963568697e-16	6.898080175501523e-14	5.606028415320313e-13	1.7967671216566794e-13
86500000	0.004984016460215941	1.933534051439231e-49	8.122020393675489e-62	2.0712494430654945e-10	4.452089170356723e-15	0.00003196666450369314	-1.0344558094391312e-20	8.2552963568697e-16	6.898080175501523e-14	5.606028415320313e-13	1.7967671216566794e-13
86600000	0.004984016460215941	1.933534051439231e-49	8.122020393675489e-62	2.0712494430654945e-10	4.452089170356723e-15	0.00003196666450369314	-1.0339903680196925e-20	8.2552963568697e-16	6.898080175501523e-14	5.606028415320313e-13	1.7967671216566794e-13
86700000	0.004984016460215941	1.933534051439231e-49	8.122020393675489e-62	2.0712494430654945e-10	4.452089170356723e-15	0.00003196666450369314	-1.0335249266002538e-20	8.2552963568697e-16	6.898080175501523e-14	5.606028415320313e-13	1.7967671216566794e-13
86800000	0.004984016460215941	1.933534051439231e-49	8.122020393675489e-62	2.0712494430654945e-10	4.452089170356723e-15	0.00003196666450369314	-1.033059485180815e-20	8.2552963568697e-16	6.898080175501523e-14	5.606028415320313e-13	1.7967671216566794e-13
86900000	0.004984016460215941	1.933534051439231e-49	8.122020393675489e-62	2.0712494430654945e-10	4.452089170356723e-15	0.00003196666450369314	-1.0325940437613764e-20	8.2552963568697e-16	6.898080175501523e-14	5.606028415320313e-13	1.7967671216566794e-13
87000000	0.004984016460215941	1.933534051439231e-49	8.122020393675489e-62	2.0712494430654945e-10	4.452089170356723e-15	0.00003196666450369314	-1.0321286023419376e-20	8.2552963568697e-16	6.898080175501523e-14	5.606028415320313e-13	1.7967671216566794e-13
87100000	0.004984016460215941	1.933534051439231e-49	8.122020393675489e-62	2.0712494430654945e-10	4.452089170356723e-15	0.00003196666450369314	-1.0316631609224988e-20	8.2552963568697e-16	6.898080175501523e-14	5.606028415320313e-13	1.7967671216566794e-13
87200000	0.004984016460215941	1.933534051439231e-49	8.122020393675489e-62	2.0712494430654945e-10	4.452089170356723e-15	0.00003196666450369314	-1.0311977195030601e-20	8.2552963568697e-16	6.898080175501523e-14	5.606028415320313e-13	1.7967671216566794e-13
87300000	0.004984016460215941	1.933534051439231e-49	8.122020393675489e-62	2.0712494430654945e-10	4.452089170356723e-15	0.00003196666450369314	-1.0307322780836214e-20	8.2552963568697e-16	6.898080175501523e-14	5.606028415320313e-13	1.7967671216566794e-13
87400000	0.004984016460215941	1.9335340514392307e-49	8.122020393675489e-62	2.0712494430654945e-10	4.452089170356723e-15	0.00003196666450369314	-1.0302668366641827e-20	8.2552963568697e-16	6.898080175501523e-14	5.606028415320313e-13	1.7967671216566794e-13
87500000	0.004984016460215941	1.9335340514392307e-49	8.122020393675489e-62	2.0712494430654945e-10	4.452089170356723e-15	0.00003196666450369314	-1.029801395244744e-20	8.2552963568697e-16	6.898080175501523e-14	5.606028415320313e-13	1.7967671216566794e-13
87600000	0.004984016460215941	1.9335340514392307e-49	8.122020393675489e-62	2.0712494430654945e-10	4.452089170356723e-15	0.00003196666450369314	-1.0293359538253052e-20	8.2552963568697e-16	6.898080175501523e-14	5.606028415320313e-13	1.7967671216566794e-13
87700000	0.004984016460215941	1.9335340514392307e-49	8.122020393675489e-62	2.0712494430654945e-10	4.452089170356723e-15	0.00003196666450369314	-1.0288705124058664e-20	8.2552963568697e-16	6.898080175501523e-14	5.606028415320313e-13	1.7967671216566794e-13
87800000	0.004984016460215941	1.9335340514392307e-49	8.122020393675489e-62	2.0712494430654945e-10	4.452089170356723e-15	0.00003196666450369314	-1.0284050709864277e-20	8.2552963568697e-16	6.898080175501523e-14	5.606028415320313e-13	1.7967671216566794e-13
87900000	0.004984016460215941	1.9335340514392307e-49	8.122020393675489e-62	2.0712494430654945e-10	4.452089170356723e-15	0.00003196666450369314	-1.027939629566989e-20	8.2552963568697e-16	6.898080175501523e-14	5.606028415320313e-13	1.7967671216566794e-13
88000000	0.004984016460215941	1.9335340514392307e-49	8.122020393675489e-62	2.0712494430654945e-10	4.452089170356723e-15	0.00003196666450369314	-1.0274741881475503e-20	8.2552963568697e-16	6.898080175501523e-14	5.606028415320313e-13	1.7967671216566794e-13
88100000	0.004984016460215941	1.9335340514392307e-49	8.122020393675489e-62	2.0712494430654945e-10	4.452089170356723e-15	0.00003196666450369314	-1.0270087467281116e-20	8.2552963568697e-16	6.898080175501523e-14	5.606028415320313e-13	1.7967671216566794e-13
88200000	0.004984016460215941	1.9335340514392307e-49	8.122020393675489e-62	2.0712494430654945e-10	4.452089170356723e-15	0.00003196666450369314	-1.0265433053086728e-20	8.2552963568697e-16	6.898080175501523e-14	5.606028415320313e-13	1.7967671216566794e-13
88300000	0.004984016460215941	1.9335340514392307e-49	8.122020393675489e-62	2.0712494430654945e-10	4.452089170356723e-15	0.00003196666450369314	-1.0260778638892341e-20	8.2552963568697e-16	6.898080175501523e-14	5.606028415320313e-13	1.7967671216566794e-13
88400000	0.004984016460215941	1.9335340514392307e-49	8.122020393675489e-62	2.0712494430654945e-10	4.452089170356723e-15	0.00003196666450369314	-1.0256124224697953e-20	8.2552963568697e-16	6.898080175501523e-14	5.606028415320313e-13	1.7967671216566794e-13
88500000	0.004984016460215941	1.9335340514392307e-49	8.122020393675489e-62	2.0712494430654945e-10	4.452089170356723e-15	0.00003196666450369314	-1.0251469810503566e-20	8.2552963568697e-16	6.898080175501523e-14	5.606028415320313e-13	1.7967671216566794e-13
88600000	0.004984016460215941	1.9335340514392307e-49	8.122020393675489e-62	2.0712494430654945e-10	4.452089170356723e-15	0.00003196666450369314	-1.0246815396309179e-20	8.2552963568697e-16	6.898080175501523e-14	5.606028415320313e-13	1.7967671216566794e-13
88700000	0.004984016460215941	1.9335340514392307e-49	8.122020393675489e-62	2.0712494430654945e-10	4.452089170356723e-15	0.00003196666450369314	-1.0242160982114792e-20	8.2552963568697e-16	6.898080175501523e-14	5.606028415320313e-13	1.7967671216566794e-13
88800000	0.004984016460215941	1.9335340514392303e-49	8.122020393675489e-62	2.0712494430654945e-10	4.452089170356723e-15	0.00003196666450369314	-1.0237506567920405e-20	8.2552963568697e-16	6.898080175501523e-14	5.606028415320313e-13	1.7967671216566794e-13
88900000	0.004984016460215941	1.9335340514392303e-49	8.122020393675489e-62	2.0712494430654945e-10	4.452089170356723e-15	0.00003196666450369314	-1.0232852153726017e-20	8.2552963568697e-16	6.898080175501523e-14	5.606028415320313e-13	1.7967671216566794e-13
89000000	0.004984016460215941	1.9335340514392303e-49	8.122020393675489e-62	2.0712494430654945e-10	4.452089170356723e-15	0.00003196666450369314	-1.0228197739531629e-20	8.2552963568697e-16	6.898080175501523e-14	5.606028415320313e-13	1.7967671216566794e-13
89100000	0.004984016460215941	1.9335340514392303e-49	8.122020393675489e-62	2.0712494430654945e-10	4.452089170356723e-15	0.00003196666450369314	-1.0223543325337242e-20	8.2552963568697e-16	6.898080175501523e-14	5.606028415320313e-13	1.7967671216566794e-13
89200000	0.004984016460215941	1.9335340514392303e-49	8.122020393675489e-62	2.0712494430654945e-10	4.452089170356723e-15	0.00003196666450369314	-1.0218888911142855e-20	8.2552963568697e-16	6.898080175501523e-14	5.606028415320313e-13	1.7967671216566794e-13
89300000	0.004984016460215941	1.9335340514392303e-49	8.122020393675489e-62	2.0712494430654945e-10	4.452089170356723e-15	0.00003196666450369314	-1.0214234496948468e-20	8.2552963568697e-16	6.898080175501523e-14	5.606028415320313e-13	1.7967671216566794e-13
89400000	0.004984016460215941	1.9335340514392303e-49	8.122020393675489e-62	2.0712494430654945e-10	4.452089170356723e-15	0.00003196666450369314	-1.020958008275408e-20	8.2552963568697e-16	6.898080175501523e-14	5.606028415320313e-13	1.7967671216566794e-13
89500000	0.004984016460215941	1.9335340514392303e-49	8.122020393675489e-62	2.0712494430654945e-10	4.452089170356723e-15	0.00003196666450369314	-1.0204925668559693e-20	8.2552963568697e-16	6.898080175501523e-14	5.606028415320313e-13	1.7967671216566794e-13
89600000	0.004984016460215941	1.9335340514392303e-49	8.122020393675489e-62	2.0712494430654945e-10	4.452089170356723e-15	0.00003196666450369314	-1.0200271254365305e-20	8.2552963568697e-16	6.898080175501523e-14	5.606028415320313e-13	1.7967671216566794e-13
89700000	0.004984016460215941	1.9335340514392303e-49	8.122020393675489e-62	2.0712494430654945e-10	4.452089170356723e-15	0.00003196666450369314	-1.0195616840170918e-20	8.2552963568697e-16	6.898080175501523e-14	5.606028415320313e-13	1.7967671216566794e-13
89800000	0.004984016460215941	1.9335340514392303e-49	8.122020393675489e-62	2.0712494430654945e-10	4.452089170356723e-15	0.00003196666450369314	-1.019096242597653e-20	8.2552963568697e-16	6.898080175501523e-14	5.606028415320313e-13	1.7967671216566794e-13
89900000	0.004984016460215941	1.9335340514392303e-49	8.122020393675489e-62	2.0712494430654945e-10	4.452089170356723e-15	0.00003196666450369314	-1.0186308011782144e-20	8.2552963568697e-16	6.898080175501523e-14	5.606028415320313e-13	1.7967671216566794e-13
90000000	0.004984016460215941	1.9335340514392303e-49	8.122020393675489e-62	2.0712494430654945e-10	4.452089170356723e-15	0.00003196666450369314	-1.0181653597587757e-20	8.2552963568697e-16	6.898080175501523e-14	5.606028415320313e-13	1.7967671216566794e-13
90100000	0.004984016460215941	1.9335340514392303e-49	8.122020393675489e-62	2.0712494430654945e-10	4.452089170356723e-15	0.00003196666450369314	-1.017699918339337e-20	8.2552963568697e-16	6.898080175501523e-14	5.606028415320313e-13	1.7967671216566794e-13
90200000	0.004984016460215941	1.9335340514392303e-49	8.122020393675489e-62	2.0712494430654945e-10	4.452089170356723e-15	0.00003196666450369314	-1.0172344769198981e-20	8.2552963568697e-16	6.898080175501523e-14	5.606028415320313e-13	1.7967671216566794e-13
90300000	0.004984016460215941	1.9335340514392303e-49	8.122020393675489e-62	2.0712494430654945e-10	4.452089170356723e-15	0.00003196666450369314	-1.0167690355004594e-20	8.2552963568697e-16	6.898080175501523e-14	5.606028415320313e-13	1.7967671216566794e-13
90400000	0.004984016460215941	1.9335340514392303e-49	8.122020393675489e-62	2.0712494430654945e-10	4.452089170356723e-15	0.00003196666450369314	-1.0163035940810207e-20	8.2552963568697e-16	6.898080175501523e-14	5.606028415320313e-13	1.7967671216566794e-13
90500000	0.004984016460215941	1.9335340514392303e-49	8.122020393675489e-62	2.0712494430654945e-10	4.452089170356723e-15	0.00003196666450369314	-1.015838152661582e-20	8.2552963568697e-16	6.898080175501523e-14	5.606028415320313e-13	1.7967671216566794e-13
90600000	0.004984016460215941	1.9335340514392303e-49	8.122020393675489e-62	2.0712494430654945e-10	4.452089170356723e-15	0.00003196666450369314	-1.0153727112421433e-20	8.2552963568697e-16	6.898080175501523e-14	5.606028415320313e-13	1.7967671216566794e-13
90700000	0.004984016460215941	1.9335340514392303e-49	8.122020393675489e-62	2.0712494430654945e-10	4.452089170356723e-15	0.00003196666450369314	-1.0149072698227045e-20	8.2552963568697e-16	6.898080175501523e-14	5.606028415320313e-13	1.7967671216566794e-13
90800000	0.004984016460215941	1.9335340514392303e-49	8.122020393675489e-62	2.0712494430654945e-10	4.452089170356723e-15	0.00003196666450369314	-1.0144418284032657e-20	8.2552963568697e-16	6.898080175501523e-14	5.606028415320313e-13	1.7967671216566794e-13
90900000	0.004984016460215941	1.9335340514392303e-49	8.122020393675489e-62	2.0712494430654945e-10	4.452089170356723e-15	0.00003196666450369314	-1.013976386983827e-20	8.2552963568697e-16	6.898080175501523e-14	5.606028415320313e-13	1.7967671216566794e-13
91000000	0.004984016460215941	1.9335340514392303e-49	8.122020393675489e-62	2.0712494430654945e-10	4.452089170356723e-15	0.00003196666450369314	-1.0135109455643883e-20	8.2552963568697e-16	6.898080175501523e-14	5.606028415320313e-13	1.7967671216566794e-13
91100000	0.004984016460215941	1.93353405143923e-49	8.122020393675489e-62	2.0712494430654945e-10	4.452089170356723e-15	0.00003196666450369314	-1.0130455041449496e-20	8.2552963568697e-16	6.898080175501523e-14	5.606028415320313e-13	1.7967671216566794e-13
91200000	0.004984016460215941	1.93353405143923e-49	8.122020393675489e-62	2.0712494430654945e-10	4.452089170356723e-15	0.00003196666450369314	-1.0125800627255109e-20	8.2552963568697e-16	6.898080175501523e-14	5.606028415320313e-13	1.7967671216566794e-13
91300000	0.004984016460215941	1.93353405143923e-49	8.122020393675489e-62	2.0712494430654945e-10	4.452089170356723e-15	0.00003196666450369314	-1.0121146213060722e-20	8.2552963568697e-16	6.898080175501523e-14	5.606028415320313e-13	1.7967671216566794e-13
91400000	0.004984016460215941	1.93353405143923e-49	8.122020393675489e-62	2.0712494430654945e-10	4.452089170356723e-15	0.00003196666450369314	-1.0116491798866333e-20	8.2552963568697e-16	6.898080175501523e-14	5.606028415320313e-13	1.7967671216566794e-13
91500000	0.004984016460215941	1.93353405143923e-49	8.122020393675489e-62	2.0712494430654945e-10	4.452089170356723e-15	0.00003196666450369314	-1.0111837384671946e-20	8.2552963568697e-16	6.898080175501523e-14	5.606028415320313e-13	1.7967671216566794e-13
91600000	0.004984016460215941	1.93353405143923e-49	8.122020393675489e-62	2.0712494430654945e-10	4.452089170356723e-15	0.00003196666450369314	-1.0107182970477559e-20	8.2552963568697e-16	6.898080175501523e-14	5.606028415320313e-13	1.7967671216566794e-13
91700000	0.004984016460215941	1.93353405143923e-49	8.122020393675489e-62	2.0712494430654945e-10	4.452089170356723e-15	0.00003196666450369314	-1.0102528556283172e-20	8.2552963568697e-16	6.898080175501523e-14	5.606028415320313e-13	1.7967671216566794e-13
91800000	0.004984016460215941	1.93353405143923e-49	8.122020393675489e-62	2.0712494430654945e-10	4.452089170356723e-15	0.00003196666450369314	-1.0097874142088785e-20	8.2552963568697e-16	6.898080175501523e-14	5.606028415320313e-13	1.7967671216566794e-13
91900000	0.004984016460215941	1.93353405143923e-49	8.122020393675489e-62	2.0712494430654945e-10	4.452089170356723e-15	0.00003196666450369314	-1.0093219727894398e-20	8.2552963568697e-16	6.898080175501523e-14	5.606028415320313e-13	1.7967671216566794e-13
92000000	0.004984016460215941	1.93353405143923e-49	8.122020393675489e-62	2.0712494430654945e-10	4.452089170356723e-15	0.00003196666450369314	-1.0088565313700009e-20	8.2552963568697e-16	6.898080175501523e-14	5.606028415320313e-13	1.7967671216566794e-13
92100000	0.004984016460215941	1.93353405143923e-49	8.122020393675489e-62	2.0712494430654945e-10	4.452089170356723e-15	0.00003196666450369314	-1.0083910899505622e-20	8.2552963568697e-16	6.898080175501523e-14	5.606028415320313e-13	1.7967671216566794e-13
92200000	0.004984016460215941	1.93353405143923e-49	8.122020393675489e-62	2.0712494430654945e-10	4.452089170356723e-15	0.00003196666450369314	-1.0079256485311235e-20	8.2552963568697e-16	6.898080175501523e-14	5.606028415320313e-13	1.7967671216566794e-13
92300000	0.004984016460215941	1.93353405143923e-49	8.122020393675489e-62	2.0712494430654945e-10	4.452089170356723e-15	0.00003196666450369314	-1.0074602071116848e-20	8.2552963568697e-16	6.898080175501523e-14	5.606028415320313e-13	1.7967671216566794e-13
92400000	0.004984016460215941	1.93353405143923e-49	8.122020393675489e-62	2.0712494430654945e-10	4.452089170356723e-15	0.00003196666450369314	-1.006994765692246e-20	8.2552963568697e-16	6.898080175501523e-14	5.606028415320313e-13	1.7967671216566794e-13
92500000	0.004984016460215941	1.93353405143923e-49	8.122020393675487e-62	2.0712494430654945e-10	4.452089170356722e-15	0.00003196666450369314	-1.0065293242728074e-20	8.2552963568697e-16	6.898080175501523e-14	5.606028415320313e-13	1.7967671216566794e-13
92600000	0.004984016460215941	1.93353405143923e-49	8.122020393675487e-62	2.0712494430654945e-10	4.452089170356722e-15	0.00003196666450369314	-1.0060638828533685e-20	8.255296356869699e-16	6.898080175501523e-14	5.606028415320313e-13	1.7967671216566792e-13
92700000	0.004984016460215941	1.93353405143923e-49	8.122020393675487e-62	2.0712494430654945e-10	4.452089170356722e-15	0.00003196666450369314	-1.0055984414339298e-20	8.255296356869699e-16	6.898080175501523e-14	5.606028415320312e-13	1.7967671216566792e-13
92800000	0.004984016460215941	1.93353405143923e-49	8.122020393675487e-62	2.0712494430654945e-10	4.452089170356722e-15	0.00003196666450369314	-1.0051330000144911e-20	8.255296356869699e-16	6.898080175501523e-14	5.606028415320312e-13	1.7967671216566792e-13
92900000	0.004984016460215941	1.93353405143923e-49	8.122020393675487e-62	2.0712494430654945e-10	4.452089170356722e-15	0.00003196666450369314	-1.0046675585950524e-20	8.255296356869699e-16	6.898080175501523e-14	5.606028415320312e-13	1.7967671216566792e-13
93000000	0.004984016460215941	1.93353405143923e-49	8.122020393675487e-62	2.0712494430654945e-10	4.452089170356722e-15	0.00003196666450369314	-1.0042021171756137e-20	8.255296356869699e-16	6.898080175501523e-14	5.606028415320312e-13	1.7967671216566792e-13
93100000	0.004984016460215941	1.93353405143923e-49	8.122020393675487e-62	2.0712494430654945e-10	4.452089170356722e-15	0.00003196666450369314	-1.003736675756175e-20	8.255296356869699e-16	6.898080175501523e-14	5.606028415320312e-13	1.7967671216566792e-13
93200000	0.004984016460215941	1.93353405143923e-49	8.122020393675487e-62	2.0712494430654945e-10	4.452089170356722e-15	0.00003196666450369314	-1.0032712343367361e-20	8.255296356869699e-16	6.898080175501523e-14	5.606028415320312e-13	1.7967671216566792e-13
93300000	0.004984016460215941	1.93353405143923e-49	8.122020393675487e-62	2.0712494430654945e-10	4.452089170356722e-15	0.00003196666450369314	-1.0028057929172974e-20	8.255296356869699e-16	6.898080175501523e-14	5.606028415320312e-13	1.7967671216566792e-13
93400000	0.004984016460215941	1.93353405143923e-49	8.122020393675487e-62	2.0712494430654945e-10	4.452089170356722e-15	0.00003196666450369314	-1.0023403514978587e-20	8.255296356869699e-16	6.898080175501523e-14	5.606028415320312e-13	1.7967671216566792e-13
93500000	0.004984016460215941	1.93353405143923e-49	8.122020393675487e-62	2.0712494430654945e-10	4.452089170356722e-15	0.00003196666450369314	-1.00187491007842e-20	8.255296356869699e-16	6.898080175501523e-14	5.606028415320312e-13	1.7967671216566792e-13
93600000	0.004984016460215941	1.93353405143923e-49	8.122020393675487e-62	2.0712494430654945e-10	4.452089170356722e-15	0.00003196666450369314	-1.0014094686589813e-20	8.255296356869699e-16	6.898080175501523e-14	5.606028415320312e-13	1.7967671216566792e-13
93700000	0.004984016460215941	1.93353405143923e-49	8.122020393675487e-62	2.0712494430654945e-10	4.452089170356722e-15	0.00003196666450369314	-1.0009440272395426e-20	8.255296356869699e-16	6.898080175501523e-14	5.606028415320312e-13	1.7967671216566792e-13
93800000	0.004984016460215941	1.93353405143923e-49	8.122020393675487e-62	2.0712494430654945e-10	4.452089170356722e-15	0.00003196666450369314	-1.0004785858201037e-20	8.255296356869699e-16	6.898080175501523e-14	5.606028415320312e-13	1.7967671216566792e-13
93900000	0.004984016460215941	1.93353405143923e-49	8.122020393675487e-62	2.0712494430654945e-10	4.452089170356722e-15	0.00003196666450369314	-1.000013144400665e-20	8.255296356869699e-16	6.898080175501523e-14	5.606028415320312e-13	1.7967671216566792e-13
94000000	0.004984016460215941	1.93353405143923e-49	8.122020393675487e-62	2.0712494430654945e-10	4.452089170356722e-15	0.00003196666450369314	-9.995477029812263e-21	8.255296356869699e-16	6.898080175501523e-14	5.606028415320312e-13	1.7967671216566792e-13
94100000	0.004984016460215941	1.93353405143923e-49	8.122020393675487e-62	2.0712494430654945e-10	4.452089170356722e-15	0.00003196666450369314	-9.990822615617876e-21	8.255296356869699e-16	6.898080175501523e-14	5.606028415320312e-13	1.7967671216566792e-13
94200000	0.004984016460215941	1.93353405143923e-49	8.122020393675487e-62	2.0712494430654945e-10	4.452089170356722e-15	0.00003196666450369314	-9.986168201423489e-21	8.255296356869699e-16	6.898080175501523e-14	5.606028415320312e-13	1.7967671216566792e-13
94300000	0.004984016460215941	1.93353405143923e-49	8.122020393675487e-62	2.0712494430654945e-10	4.452089170356722e-15	0.00003196666450369314	-9.981513787229102e-21	8.255296356869699e-16	6.898080175501523e-14	5.606028415320312e-13	1.7967671216566792e-13
94400000	0.004984016460215941	1.93353405143923e-49	8.122020393675487e-62	2.0712494430654945e-10	4.452089170356722e-15	0.00003196666450369314	-9.976859373034713e-21	8.255296356869699e-16	6.898080175501523e-14	5.606028415320312e-13	1.7967671216566792e-13
94500000	0.004984016460215941	1.93353405143923e-49	8.122020393675487e-62	2.0712494430654945e-10	4.452089170356722e-15	0.00003196666450369314	-9.972204958840326e-21	8.255296356869699e-16	6.898080175501523e-14	5.606028415320312e-13	1.7967671216566792e-13
94600000	0.004984016460215941	1.93353405143923e-49	8.122020393675487e-62	2.0712494430654945e-10	4.452089170356722e-15	0.00003196666450369314	-9.967550544645939e-21	8.255296356869699e-16	6.898080175501523e-14	5.606028415320312e-13	1.7967671216566792e-13
94700000	0.004984016460215941	1.93353405143923e-49	8.122020393675487e-62	2.0712494430654945e-10	4.452089170356722e-15	0.00003196666450369314	-9.962896130451552e-21	8.255296356869699e-16	6.898080175501523e-14	5.606028415320312e-13	1.7967671216566792e-13
94800000	0.004984016460215941	1.93353405143923e-49	8.122020393675487e-62	2.0712494430654945e-10	4.452089170356722e-15	0.00003196666450369314	-9.958241716257165e-21	8.255296356869699e-16	6.898080175501523e-14	5.606028415320312e-13	1.7967671216566792e-13
94900000	0.004984016460215941	1.93353405143923e-49	8.122020393675487e-62	2.0712494430654945e-10	4.452089170356722e-15	0.00003196666450369314	-9.953587302062778e-21	8.255296356869699e-16	6.898080175501523e-14	5.606028415320312e-13	1.7967671216566792e-13
95000000	0.004984016460215941	1.93353405143923e-49	8.122020393675487e-62	2.0712494430654945e-10	4.452089170356722e-15	0.00003196666450369314	-9.948932887868389e-21	8.255296356869699e-16	6.898080175501523e-14	5.606028415320312e-13	1.7967671216566792e-13
95100000	0.004984016460215941	1.93353405143923e-49	8.122020393675487e-62	2.0712494430654945e-10	4.452089170356722e-15	0.00003196666450369314	-9.944278473674002e-21	8.255296356869699e-16	6.898080175501523e-14	5.606028415320312e-13	1.7967671216566792e-13
95200000	0.004984016460215941	1.93353405143923e-49	8.122020393675487e-62	2.0712494430654945e-10	4.452089170356722e-15	0.00003196666450369314	-9.939624059479615e-21	8.255296356869699e-16	6.898080175501523e-14	5.606028415320312e-13	1.7967671216566792e-13
95300000	0.004984016460215941	1.93353405143923e-49	8.122020393675487e-62	2.0712494430654945e-10	4.452089170356722e-15	0.00003196666450369314	-9.934969645285228e-21	8.255296356869699e-16	6.898080175501523e-14	5.606028415320312e-13	1.7967671216566792e-13
95400000	0.004984016460215941	1.93353405143923e-49	8.122020393675487e-62	2.0712494430654945e-10	4.452089170356722e-15	0.00003196666450369314	-9.930315231090841e-21	8.255296356869699e-16	6.898080175501523e-14	5.606028415320312e-13	1.7967671216566792e-13
95500000	0.004984016460215941	1.93353405143923e-49	8.122020393675487e-62	2.0712494430654945e-10	4.452089170356722e-15	0.00003196666450369314	-9.925660816896454e-21	8.255296356869699e-16	6.898080175501523e-14	5.606028415320312e-13	1.7967671216566792e-13
95600000	0.004984016460215941	1.93353405143923e-49	8.122020393675487e-62	2.0712494430654945e-10	4.452089170356722e-15	0.00003196666450369314	-9.921006402702067e-21	8.255296356869699e-16	6.898080175501523e-14	5.606028415320312e-13	1.7967671216566792e-13
95700000	0.004984016460215941	1.93353405143923e-49	8.122020393675487e-62	2.0712494430654945e-10	4.452089170356722e-15	0.00003196666450369314	-9.916351988507678e-21	8.255296356869699e-16	6.898080175501523e-14	5.606028415320312e-13	1.7967671216566792e-13
95800000	0.004984016460215941	1.93353405143923e-49	8.122020393675487e-62	2.0712494430654945e-10	4.452089170356722e-15	0.00003196666450369314	-9.911697574313291e-21	8.255296356869699e-16	6.898080175501523e-14	5.606028415320312e-13	1.7967671216566792e-13
95900000	0.004984016460215941	1.93353405143923e-49	8.122020393675487e-62	2.0712494430654945e-10	4.452089170356722e-15	0.00003196666450369314	-9.907043160118904e-21	8.255296356869699e-16	6.898080175501523e-14	5.606028415320312e-13	1.7967671216566792e-13
96000000	0.004984016460215941	1.93353405143923e-49	8.122020393675487e-62	2.0712494430654945e-10	4.452089170356722e-15	0.00003196666450369314	-9.902388745924517e-21	8.255296356869699e-16	6.898080175501523e-14	5.606028415320312e-13	1.7967671216566792e-13
96100000	0.004984016460215941	1.93353405143923e-49	8.122020393675487e-62	2.0712494430654945e-10	4.452089170356722e-15	0.00003196666450369314	-9.89773433173013e-21	8.255296356869699e-16	6.898080175501523e-14	5.606028415320312e-13	1.7967671216566792e-13
96200000	0.004984016460215941	1.93353405143923e-49	8.122020393675487e-62	2.0712494430654945e-10	4.452089170356722e-15	0.00003196666450369314	-9.893079917535743e-21	8.255296356869699e-16	6.898080175501523e-14	5.606028415320312e-13	1.7967671216566792e-13
96300000	0.004984016460215941	1.93353405143923e-49	8.122020393675487e-62	2.0712494430654945e-10	4.452089170356722e-15	0.00003196666450369314	-9.888425503341354e-21	8.255296356869699e-16	6.898080175501523e-14	5.606028415320312e-13	1.7967671216566792e-13
96400000	0.004984016460215941	1.93353405143923e-49	8.122020393675487e-62	2.0712494430654945e-10	4.452089170356722e-15	0.00003196666450369314	-9.883771089146967e-21	8.255296356869699e-16	6.898080175501523e-14	5.606028415320312e-13	1.7967671216566792e-13
96500000	0.004984016460215941	1.93353405143923e-49	8.122020393675487e-62	2.0712494430654945e-10	4.452089170356722e-15	0.00003196666450369314	-9.87911667495258e-21	8.255296356869699e-16	6.898080175501523e-14	5.606028415320312e-13	1.7967671216566792e-13
96600000	0.004984016460215941	1.93353405143923e-49	8.122020393675487e-62	2.0712494430654945e-10	4.452089170356722e-15	0.00003196666450369314	-9.874462260758193e-21	8.255296356869699e-16	6.898080175501523e-14	5.606028415320312e-13	1.7967671216566792e-13
96700000	0.004984016460215941	1.93353405143923e-49	8.122020393675487e-62	2.0712494430654945e-10	4.452089170356722e-15	0.00003196666450369314	-9.869807846563806e-21	8.255296356869699e-16	6.898080175501523e-14	5.606028415320312e-13	1.7967671216566792e-13
96800000	0.004984016460215941	1.93353405143923e-49	8.122020393675487e-62	2.0712494430654945e-10	4.452089170356722e-15	0.00003196666450369314	-9.865153432369419e-21	8.255296356869699e-16	6.898080175501523e-14	5.606028415320312e-13	1.7967671216566792e-13
96900000	0.004984016460215941	1.93353405143923e-49	8.122020393675487e-62	2.0712494430654945e-10	4.452089170356722e-15	0.00003196666450369314	-9.860499018175032e-21	8.255296356869699e-16	6.898080175501523e-14	5.606028415320312e-13	1.7967671216566792e-13
97000000	0.004984016460215941	1.93353405143923e-49	8.122020393675487e-62	2.0712494430654945e-10	4.452089170356722e-15	0.00003196666450369314	-9.855844603980643e-21	8.255296356869699e-16	6.898080175501523e-14	5.606028415320312e-13	1.7967671216566792e-13
97100000	0.004984016460215941	1.93353405143923e-49	8.122020393675487e-62	2.0712494430654945e-10	4.452089170356722e-15	0.00003196666450369314	-9.851190189786256e-21	8.255296356869699e-16	6.898080175501523e-14	5.606028415320312e-13	1.7967671216566792e-13
97200000	0.004984016460215941	1.93353405143923e-49	8.122020393675487e-62	2.0712494430654945e-10	4.452089170356722e-15	0.00003196666450369314	-9.846535775591869e-21	8.255296356869699e-16	6.898080175501523e-14	5.606028415320312e-13	1.7967671216566792e-13
97300000	0.004984016460215941	1.93353405143923e-49	8.122020393675487e-62	2.0712494430654945e-10	4.452089170356722e-15	0.00003196666450369314	-9.841881361397482e-21	8.255296356869699e-16	6.898080175501523e-14	5.606028415320312e-13	1.7967671216566792e-13
97400000	0.004984016460215941	1.93353405143923e-49	8.122020393675487e-62	2.0712494430654945e-10	4.452089170356722e-15	0.00003196666450369314	-9.837226947203095e-21	8.255296356869699e-16	6.898080175501523e-14	5.606028415320312e-13	1.7967671216566792e-13
97500000	0.004984016460215941	1.93353405143923e-49	8.122020393675487e-62	2.0712494430654945e-10	4.452089170356722e-15	0.00003196666450369314	-9.832572533008708e-21	8.255296356869699e-16	6.898080175501523e-14	5.606028415320312e-13	1.7967671216566792e-13
97600000	0.004984016460215941	1.93353405143923e-49	8.122020393675487e-62	2.0712494430654945e-10	4.452089170356722e-15	0.00003196666450369314	-9.82791811881432e-21	8.255296356869699e-16	6.898080175501523e-14	5.606028415320312e-13	1.7967671216566792e-13
97700000	0.004984016460215941	1.93353405143923e-49	8.122020393675487e-62	2.0712494430654945e-10	4.452089170356722e-15	0.00003196666450369314	-9.823263704619932e-21	8.255296356869699e-16	6.898080175501523e-14	5.606028415320312e-13	1.7967671216566792e-13
97800000	0.004984016460215941	1.93353405143923e-49	8.122020393675489e-62	2.0712494430654945e-10	4.452089170356722e-15	0.00003196666450369314	-9.818609290425545e-21	8.255296356869699e-16	6.898080175501523e-14	5.606028415320312e-13	1.7967671216566792e-13
97900000	0.004984016460215941	1.93353405143923e-49	8.122020393675489e-62	2.0712494430654945e-10	4.452089170356722e-15	0.00003196666450369314	-9.813954876231158e-21	8.255296356869699e-16	6.898080175501523e-14	5.606028415320312e-13	1.7967671216566792e-13
98000000	0.004984016460215941	1.93353405143923e-49	8.122020393675489e-62	2.0712494430654945e-10	4.452089170356722e-15	0.00003196666450369314	-9.80930046203677e-21	8.255296356869699e-16	6.898080175501523e-14	5.606028415320312e-13	1.7967671216566792e-13
98100000	0.004984016460215941	1.93353405143923e-49	8.122020393675489e-62	2.0712494430654945e-10	4.452089170356722e-15	0.00003196666450369314	-9.804646047842384e-21	8.255296356869699e-16	6.898080175501523e-14	5.606028415320312e-13	1.7967671216566792e-13
98200000	0.004984016460215941	1.93353405143923e-49	8.122020393675489e-62	2.0712494430654945e-10	4.452089170356722e-15	0.00003196666450369314	-9.799991633647997e-21	8.255296356869699e-16	6.898080175501523e-14	5.606028415320312e-13	1.7967671216566792e-13
98300000	0.004984016460215941	1.93353405143923e-49	8.122020393675489e-62	2.0712494430654945e-10	4.452089170356722e-15	0.00003196666450369314	-9.79533721945361e-21	8.255296356869699e-16	6.898080175501523e-14	5.606028415320312e-13	1.7967671216566792e-13
98400000	0.004984016460215941	1.93353405143923e-49	8.122020393675489e-62	2.0712494430654945e-10	4.452089170356722e-15	0.00003196666450369314	-9.790682805259221e-21	8.255296356869699e-16	6.898080175501523e-14	5.606028415320312e-13	1.7967671216566792e-13
98500000	0.004984016460215941	1.93353405143923e-49	8.122020393675489e-62	2.0712494430654945e-10	4.452089170356722e-15	0.00003196666450369314	-9.786028391064834e-21	8.255296356869699e-16	6.898080175501523e-14	5.606028415320312e-13	1.7967671216566792e-13
98600000	0.004984016460215941	1.93353405143923e-49	8.122020393675489e-62	2.0712494430654945e-10	4.452089170356722e-15	0.00003196666450369314	-9.781373976870447e-21	8.255296356869699e-16	6.898080175501523e-14	5.606028415320312e-13	1.7967671216566792e-13
98700000	0.004984016460215941	1.93353405143923e-49	8.122020393675489e-62	2.0712494430654945e-10	4.452089170356722e-15	0.00003196666450369314	-9.77671956267606e-21	8.255296356869699e-16	6.898080175501523e-14	5.606028415320312e-13	1.7967671216566792e-13
98800000	0.004984016460215941	1.93353405143923e-49	8.122020393675489e-62	2.0712494430654945e-10	4.452089170356722e-15	0.00003196666450369314	-9.772065148481673e-21	8.255296356869699e-16	6.898080175501523e-14	5.606028415320312e-13	1.7967671216566792e-13
98900000	0.004984016460215941	1.93353405143923e-49	8.122020393675489e-62	2.0712494430654945e-10	4.452089170356722e-15	0.00003196666450369314	-9.767410734287286e-21	8.255296356869699e-16	6.898080175501523e-14	5.606028415320312e-13	1.7967671216566792e-13
99000000	0.004984016460215941	1.93353405143923e-49	8.122020393675489e-62	2.0712494430654945e-10	4.452089170356722e-15	0.00003196666450369314	-9.762756320092898e-21	8.255296356869699e-16	6.898080175501523e-14	5.606028415320312e-13	1.7967671216566792e-13
99100000	0.004984016460215941	1.93353405143923e-49	8.122020393675489e-62	2.0712494430654945e-10	4.452089170356722e-15	0.00003196666450369314	-9.75810190589851e-21	8.255296356869699e-16	6.898080175501523e-14	5.606028415320312e-13	1.7967671216566792e-13
99200000	0.004984016460215941	1.93353405143923e-49	8.122020393675489e-62	2.0712494430654945e-10	4.452089170356722e-15	0.00003196666450369314	-9.753447491704123e-21	8.255296356869699e-16	6.898080175501523e-14	5.606028415320312e-13	1.7967671216566792e-13
99300000	0.004984016460215941	1.93353405143923e-49	8.122020393675489e-62	2.0712494430654945e-10	4.452089170356722e-15	0.00003196666450369314	-9.748793077509736e-21	8.255296356869699e-16	6.898080175501523e-14	5.606028415320312e-13	1.7967671216566792e-13
99400000	0.004984016460215941	1.93353405143923e-49	8.122020393675489e-62	2.0712494430654945e-10	4.452089170356722e-15	0.00003196666450369314	-9.744138663315349e-21	8.255296356869699e-16	6.898080175501523e-14	5.606028415320312e-13	1.7967671216566792e-13
99500000	0.004984016460215941	1.93353405143923e-49	8.122020393675489e-62	2.0712494430654945e-10	4.452089170356722e-15	0.00003196666450369314	-9.739484249120962e-21	8.255296356869699e-16	6.898080175501523e-14	5.606028415320312e-13	1.7967671216566792e-13
99600000	0.004984016460215941	1.93353405143923e-49	8.122020393675489e-62	2.0712494430654945e-10	4.452089170356722e-15	0.00003196666450369314	-9.734829834926574e-21	8.255296356869699e-16	6.898080175501523e-14	5.606028415320312e-13	1.7967671216566792e-13
99700000	0.004984016460215941	1.93353405143923e-49	8.122020393675489e-62	2.0712494430654945e-10	4.452089170356722e-15	0.00003196666450369314	-9.730175420732186e-21	8.255296356869699e-16	6.898080175501523e-14	5.606028415320312e-13	1.7967671216566792e-13
99800000	0.004984016460215941	1.93353405143923e-49	8.122020393675489e-62	2.0712494430654945e-10	4.452089170356722e-15	0.00003196666450369314	-9.725521006537799e-21	8.255296356869699e-16	6.898080175501523e-14	5.606028415320312e-13	1.7967671216566792e-13
99900000	0.004984016460215941	1.93353405143923e-49	8.122020393675489e-62	2.0712494430654945e-10	4.452089170356722e-15	0.00003196666450369314	-9.720866592343412e-21	8.255296356869699e-16	6.898080175501523e-14	5.606028415320312e-13	1.7967671216566792e-13
100000000	0.004984016460215941	1.93353405143923e-49	8.122020393675489e-62	2.0712494430654945e-10	4.452089170356722e-15	0.00003196666450369314	-9.716212178149025e-21	8.255296356869699e-16	6.898080175501523e-14	5.606028415320312e-13	1.7967671216566792e-13
