# Supplementary material for: Thermodynamics Underpinning the Microbial Community‐Level Nitrogen Energy Metabolism
Source: Environ Microbiol. 2025 Feb 16;27(2):e70055. doi: 10.1111/1462-2920.70055 (PMC11830459; doi:10.1111/1462-2920.70055)
Supplement: Supplementary file 1 — Data S1. [file EMI-27-e70055-s001.zip › SI/Nnetwork/Results/kdef_-10/Iin_-5/p_0.2/O2_-3._H_-8..csv]

time	N2	N2H4	N2H5	N2O	NH2OH	NH3	NH3OH	NH4	NO	NO2	NO3
0	0.00001	0.00001	0.00001	0.00001	0.00001	0.00001	0.00001	0.00001	0.00001	0.00001	0.00001
100000	0.0049998673899694914	-1.5416513128167146e-22	-1.9043479996852078e-20	1.0314551020153612e-7	6.303602230988404e-17	3.2017415953849445e-8	1.7009713023311663e-29	2.5806177948331224e-21	3.19354925250006e-10	5.630651910032605e-10	2.6029204479595865e-8
200000	0.0049998673899694914	-1.5416513128166455e-22	-1.9043479996852078e-20	1.0314551020153612e-7	6.303602230988406e-17	3.201741595384945e-8	8.545797175651144e-30	2.5806177644749603e-21	3.19354925250006e-10	5.630651910032524e-10	2.6029204479595855e-8
300000	0.0049998673899694914	-1.5416513128165764e-22	-1.9043479996852078e-20	1.0314551020153612e-7	6.303602230988406e-17	3.201741595384945e-8	7.87532576897612e-30	2.580617760617654e-21	3.19354925250006e-10	5.630651910032514e-10	2.602920447959585e-8
400000	0.0049998673899694914	-1.5416513128165072e-22	-1.9043479996852078e-20	1.0314551020153612e-7	6.303602230988404e-17	3.2017415953849445e-8	5.772269553760456e-30	2.580617748454784e-21	3.19354925250006e-10	5.630651910032479e-10	2.6029204479595845e-8
500000	0.0049998673899694914	-1.5416513128164384e-22	-1.9043479996852078e-20	1.0314551020153612e-7	6.303602230988404e-17	3.2017415953849445e-8	5.357667446233742e-30	2.5806177460766557e-21	3.19354925250006e-10	5.630651910032473e-10	2.6029204479595845e-8
600000	0.0049998673899694914	-1.5416513128163692e-22	-1.9043479996852078e-20	1.0314551020153612e-7	6.303602230988404e-17	3.2017415953849445e-8	5.359016796231415e-30	2.580617746087185e-21	3.19354925250006e-10	5.630651910032473e-10	2.6029204479595845e-8
700000	0.004999867389969492	-1.5416513128163001e-22	-1.9043479996852078e-20	1.0314551020153612e-7	6.303602230988404e-17	3.2017415953849445e-8	5.3544820214557534e-30	2.580617746052183e-21	3.19354925250006e-10	5.630651910032473e-10	2.6029204479595848e-8
800000	0.004999867389969492	-1.5416513128162312e-22	-1.9043479996852078e-20	1.0314551020153612e-7	6.303602230988404e-17	3.2017415953849445e-8	5.3521927681561244e-30	2.5806177460345564e-21	3.19354925250006e-10	5.630651910032473e-10	2.6029204479595848e-8
900000	0.004999867389969492	-1.5416513128161621e-22	-1.9043479996852078e-20	1.0314551020153612e-7	6.303602230988404e-17	3.2017415953849445e-8	5.3522239979201344e-30	2.5806177460348792e-21	3.19354925250006e-10	5.630651910032473e-10	2.6029204479595848e-8
1000000	0.004999867389969492	-1.5416513128160932e-22	-1.9043479996852078e-20	1.0314551020153612e-7	6.303602230988404e-17	3.2017415953849445e-8	5.35225136287063e-30	2.580617746035162e-21	3.19354925250006e-10	5.630651910032473e-10	2.602920447959585e-8
1100000	0.004999867389969492	-1.541651312816024e-22	-1.9043479996852078e-20	1.0314551020153614e-7	6.303602230988404e-17	3.2017415953849445e-8	5.3522750470641136e-30	2.580617746035407e-21	3.19354925250006e-10	5.630651910032473e-10	2.602920447959585e-8
1200000	0.004999867389969493	-1.541651312815955e-22	-1.9043479996852078e-20	1.0314551020153614e-7	6.303602230988404e-17	3.2017415953849445e-8	5.352295234557088e-30	2.5806177460356153e-21	3.19354925250006e-10	5.630651910032473e-10	2.602920447959585e-8
1300000	0.004999867389969493	-1.541651312815886e-22	-1.9043479996852078e-20	1.0314551020153614e-7	6.303602230988404e-17	3.2017415953849445e-8	5.352312109406054e-30	2.58061774603579e-21	3.19354925250006e-10	5.630651910032473e-10	2.602920447959585e-8
1400000	0.004999867389969493	-1.541651312815817e-22	-1.9043479996852078e-20	1.0314551020153614e-7	6.303602230988404e-17	3.2017415953849445e-8	5.352325855667516e-30	2.580617746035932e-21	3.19354925250006e-10	5.630651910032473e-10	2.602920447959585e-8
1500000	0.004999867389969493	-1.541651312815748e-22	-1.9043479996852078e-20	1.0314551020153614e-7	6.303602230988404e-17	3.2017415953849445e-8	5.352336657397976e-30	2.5806177460360434e-21	3.19354925250006e-10	5.630651910032473e-10	2.602920447959585e-8
1600000	0.004999867389969493	-1.541651312815679e-22	-1.9043479996852078e-20	1.0314551020153614e-7	6.303602230988404e-17	3.2017415953849445e-8	5.352344698653935e-30	2.5806177460361265e-21	3.19354925250006e-10	5.630651910032473e-10	2.602920447959585e-8
1700000	0.004999867389969493	-1.54165131281561e-22	-1.9043479996852078e-20	1.0314551020153614e-7	6.303602230988404e-17	3.2017415953849445e-8	5.352350163491897e-30	2.5806177460361833e-21	3.19354925250006e-10	5.630651910032473e-10	2.602920447959585e-8
1800000	0.004999867389969493	-1.541651312815541e-22	-1.9043479996852078e-20	1.0314551020153614e-7	6.303602230988404e-17	3.2017415953849445e-8	5.3523532359683636e-30	2.580617746036215e-21	3.19354925250006e-10	5.630651910032473e-10	2.602920447959585e-8
1900000	0.004999867389969493	-1.5416513128154719e-22	-1.9043479996852078e-20	1.0314551020153614e-7	6.303602230988404e-17	3.2017415953849445e-8	5.3523541001398374e-30	2.580617746036224e-21	3.19354925250006e-10	5.630651910032473e-10	2.6029204479595855e-8
2000000	0.004999867389969493	-1.541651312815403e-22	-1.9043479996852078e-20	1.0314551020153614e-7	6.303602230988404e-17	3.2017415953849445e-8	5.35235294006282e-30	2.580617746036212e-21	3.19354925250006e-10	5.630651910032473e-10	2.602920447959585e-8
2100000	0.004999867389969493	-1.5416513128153339e-22	-1.9043479996852078e-20	1.0314551020153614e-7	6.303602230988404e-17	3.2017415953849445e-8	5.352349939793815e-30	2.580617746036181e-21	3.19354925250006e-10	5.630651910032473e-10	2.602920447959585e-8
2200000	0.004999867389969493	-1.541651312815265e-22	-1.9043479996852078e-20	1.0314551020153614e-7	6.303602230988404e-17	3.2017415953849445e-8	5.352345283389325e-30	2.580617746036133e-21	3.19354925250006e-10	5.630651910032473e-10	2.602920447959585e-8
2300000	0.004999867389969493	-1.5416513128151959e-22	-1.9043479996852078e-20	1.0314551020153614e-7	6.303602230988404e-17	3.2017415953849445e-8	5.352339154905851e-30	2.5806177460360694e-21	3.19354925250006e-10	5.630651910032473e-10	2.602920447959585e-8
2400000	0.004999867389969493	-1.541651312815127e-22	-1.9043479996852078e-20	1.0314551020153614e-7	6.303602230988404e-17	3.2017415953849445e-8	5.3523317383998954e-30	2.580617746035993e-21	3.19354925250006e-10	5.630651910032473e-10	2.602920447959585e-8
2500000	0.004999867389969493	-1.5416513128150579e-22	-1.9043479996852078e-20	1.0314551020153614e-7	6.303602230988404e-17	3.2017415953849445e-8	5.352323217927962e-30	2.580617746035905e-21	3.19354925250006e-10	5.630651910032473e-10	2.602920447959585e-8
2600000	0.004999867389969493	-1.5416513128149887e-22	-1.9043479996852078e-20	1.0314551020153614e-7	6.303602230988404e-17	3.2017415953849445e-8	5.352313777546552e-30	2.5806177460358076e-21	3.19354925250006e-10	5.630651910032473e-10	2.602920447959585e-8
2700000	0.004999867389969493	-1.5416513128149199e-22	-1.9043479996852078e-20	1.0314551020153614e-7	6.303602230988404e-17	3.2017415953849445e-8	5.352303601312169e-30	2.5806177460357022e-21	3.19354925250006e-10	5.630651910032473e-10	2.602920447959585e-8
2800000	0.004999867389969493	-1.5416513128148507e-22	-1.9043479996852078e-20	1.0314551020153614e-7	6.303602230988404e-17	3.2017415953849445e-8	5.352292873281314e-30	2.5806177460355913e-21	3.19354925250006e-10	5.630651910032473e-10	2.602920447959585e-8
2900000	0.004999867389969493	-1.5416513128147819e-22	-1.9043479996852078e-20	1.0314551020153614e-7	6.303602230988404e-17	3.2017415953849445e-8	5.3522817775104896e-30	2.580617746035477e-21	3.19354925250006e-10	5.630651910032473e-10	2.602920447959585e-8
3000000	0.004999867389969492	-1.5416513128147127e-22	-1.9043479996852078e-20	1.0314551020153612e-7	6.303602230988404e-17	3.2017415953849445e-8	5.352270498056199e-30	2.5806177460353603e-21	3.19354925250006e-10	5.630651910032473e-10	2.602920447959585e-8
3100000	0.004999867389969492	-1.5416513128146439e-22	-1.9043479996852078e-20	1.0314551020153612e-7	6.303602230988404e-17	3.2017415953849445e-8	5.352259218974944e-30	2.5806177460352437e-21	3.19354925250006e-10	5.630651910032473e-10	2.602920447959585e-8
3200000	0.004999867389969492	-1.5416513128145747e-22	-1.9043479996852078e-20	1.0314551020153612e-7	6.303602230988404e-17	3.2017415953849445e-8	5.3522481243232275e-30	2.580617746035129e-21	3.19354925250006e-10	5.630651910032473e-10	2.602920447959585e-8
3300000	0.004999867389969492	-1.5416513128145056e-22	-1.9043479996852078e-20	1.0314551020153612e-7	6.303602230988404e-17	3.2017415953849445e-8	5.352237398157551e-30	2.5806177460350184e-21	3.1935492525000604e-10	5.630651910032473e-10	2.6029204479595848e-8
3400000	0.004999867389969492	-1.5416513128144367e-22	-1.9043479996852078e-20	1.0314551020153612e-7	6.303602230988405e-17	3.2017415953849445e-8	5.352227224534418e-30	2.580617746034913e-21	3.1935492525000604e-10	5.630651910032473e-10	2.6029204479595848e-8
3500000	0.004999867389969492	-1.5416513128143676e-22	-1.9043479996852078e-20	1.0314551020153612e-7	6.303602230988405e-17	3.2017415953849445e-8	5.35221778751033e-30	2.5806177460348156e-21	3.1935492525000604e-10	5.630651910032473e-10	2.6029204479595848e-8
3600000	0.004999867389969492	-1.5416513128142987e-22	-1.9043479996852078e-20	1.0314551020153612e-7	6.303602230988405e-17	3.2017415953849445e-8	5.35220927114179e-30	2.5806177460347276e-21	3.1935492525000604e-10	5.630651910032473e-10	2.6029204479595848e-8
3700000	0.004999867389969492	-1.5416513128142296e-22	-1.9043479996852078e-20	1.0314551020153612e-7	6.303602230988405e-17	3.2017415953849445e-8	5.3522018594852996e-30	2.5806177460346512e-21	3.1935492525000604e-10	5.630651910032473e-10	2.6029204479595848e-8
3800000	0.004999867389969492	-1.5416513128141605e-22	-1.9043479996852078e-20	1.0314551020153612e-7	6.303602230988405e-17	3.2017415953849445e-8	5.352195736597362e-30	2.580617746034588e-21	3.1935492525000604e-10	5.630651910032473e-10	2.6029204479595848e-8
3900000	0.004999867389969492	-1.5416513128140916e-22	-1.9043479996852078e-20	1.0314551020153612e-7	6.303602230988405e-17	3.2017415953849445e-8	5.352191086534479e-30	2.58061774603454e-21	3.1935492525000604e-10	5.630651910032473e-10	2.6029204479595848e-8
4000000	0.004999867389969492	-1.5416513128140225e-22	-1.9043479996852078e-20	1.0314551020153612e-7	6.303602230988405e-17	3.2017415953849445e-8	5.3521880933531535e-30	2.580617746034509e-21	3.1935492525000604e-10	5.630651910032473e-10	2.6029204479595848e-8
4100000	0.004999867389969492	-1.5416513128139536e-22	-1.9043479996852078e-20	1.0314551020153612e-7	6.303602230988405e-17	3.2017415953849445e-8	5.3521869411098874e-30	2.580617746034497e-21	3.1935492525000604e-10	5.630651910032473e-10	2.6029204479595848e-8
4200000	0.004999867389969492	-1.5416513128138845e-22	-1.9043479996852078e-20	1.0314551020153612e-7	6.303602230988405e-17	3.2017415953849445e-8	5.3521869404794306e-30	2.580617746034497e-21	3.1935492525000604e-10	5.630651910032473e-10	2.6029204479595848e-8
4300000	0.004999867389969492	-1.5416513128138156e-22	-1.9043479996852078e-20	1.0314551020153612e-7	6.303602230988405e-17	3.2017415953849445e-8	5.352186946782554e-30	2.580617746034497e-21	3.1935492525000604e-10	5.630651910032473e-10	2.6029204479595848e-8
4400000	0.004999867389969492	-1.5416513128137465e-22	-1.9043479996852078e-20	1.0314551020153612e-7	6.303602230988405e-17	3.2017415953849445e-8	5.352186952257362e-30	2.5806177460344974e-21	3.1935492525000604e-10	5.630651910032473e-10	2.6029204479595848e-8
4500000	0.004999867389969492	-1.5416513128136774e-22	-1.9043479996852078e-20	1.0314551020153612e-7	6.303602230988405e-17	3.2017415953849445e-8	5.352186956944725e-30	2.5806177460344974e-21	3.1935492525000604e-10	5.630651910032473e-10	2.6029204479595848e-8
4600000	0.004999867389969492	-1.5416513128136085e-22	-1.9043479996852078e-20	1.0314551020153612e-7	6.303602230988405e-17	3.2017415953849445e-8	5.352186960885514e-30	2.5806177460344974e-21	3.1935492525000604e-10	5.630651910032473e-10	2.6029204479595848e-8
4700000	0.004999867389969492	-1.5416513128135394e-22	-1.9043479996852078e-20	1.0314551020153612e-7	6.303602230988405e-17	3.2017415953849445e-8	5.3521869641206e-30	2.5806177460344974e-21	3.1935492525000604e-10	5.630651910032473e-10	2.6029204479595848e-8
4800000	0.004999867389969492	-1.5416513128134705e-22	-1.9043479996852078e-20	1.0314551020153612e-7	6.303602230988405e-17	3.2017415953849445e-8	5.3521869666908536e-30	2.5806177460344974e-21	3.1935492525000604e-10	5.630651910032473e-10	2.6029204479595848e-8
4900000	0.004999867389969492	-1.5416513128134014e-22	-1.9043479996852078e-20	1.0314551020153612e-7	6.303602230988405e-17	3.2017415953849445e-8	5.352186968637146e-30	2.5806177460344974e-21	3.1935492525000604e-10	5.630651910032473e-10	2.6029204479595848e-8
5000000	0.004999867389969492	-1.5416513128133322e-22	-1.9043479996852078e-20	1.0314551020153612e-7	6.303602230988405e-17	3.2017415953849445e-8	5.352186970000348e-30	2.5806177460344974e-21	3.1935492525000604e-10	5.630651910032473e-10	2.6029204479595848e-8
5100000	0.004999867389969492	-1.5416513128132633e-22	-1.9043479996852078e-20	1.0314551020153612e-7	6.303602230988405e-17	3.2017415953849445e-8	5.35218697082133e-30	2.5806177460344974e-21	3.1935492525000604e-10	5.630651910032473e-10	2.6029204479595848e-8
5200000	0.004999867389969492	-1.5416513128131942e-22	-1.9043479996852078e-20	1.0314551020153612e-7	6.303602230988405e-17	3.2017415953849445e-8	5.3521869711409635e-30	2.5806177460344974e-21	3.1935492525000604e-10	5.630651910032473e-10	2.6029204479595848e-8
5300000	0.004999867389969492	-1.5416513128131253e-22	-1.9043479996852078e-20	1.0314551020153612e-7	6.303602230988405e-17	3.2017415953849445e-8	5.352186971000119e-30	2.5806177460344974e-21	3.1935492525000604e-10	5.630651910032473e-10	2.6029204479595848e-8
5400000	0.004999867389969492	-1.5416513128130562e-22	-1.9043479996852078e-20	1.0314551020153612e-7	6.303602230988405e-17	3.2017415953849445e-8	5.3521869704396675e-30	2.5806177460344974e-21	3.1935492525000604e-10	5.630651910032473e-10	2.6029204479595848e-8
5500000	0.004999867389969492	-1.5416513128129873e-22	-1.9043479996852078e-20	1.0314551020153612e-7	6.303602230988405e-17	3.2017415953849445e-8	5.35218696950048e-30	2.5806177460344974e-21	3.1935492525000604e-10	5.630651910032473e-10	2.6029204479595848e-8
5600000	0.004999867389969492	-1.5416513128129182e-22	-1.9043479996852078e-20	1.0314551020153612e-7	6.303602230988405e-17	3.2017415953849445e-8	5.352186968223427e-30	2.5806177460344974e-21	3.1935492525000604e-10	5.630651910032473e-10	2.6029204479595848e-8
5700000	0.004999867389969492	-1.541651312812849e-22	-1.9043479996852078e-20	1.0314551020153612e-7	6.303602230988405e-17	3.2017415953849445e-8	5.3521869666493794e-30	2.5806177460344974e-21	3.1935492525000604e-10	5.630651910032473e-10	2.6029204479595848e-8
5800000	0.004999867389969492	-1.5416513128127802e-22	-1.9043479996852078e-20	1.0314551020153612e-7	6.303602230988404e-17	3.2017415953849445e-8	5.352186964819208e-30	2.5806177460344974e-21	3.1935492525000604e-10	5.630651910032473e-10	2.6029204479595848e-8
5900000	0.004999867389969492	-1.541651312812711e-22	-1.9043479996852078e-20	1.0314551020153612e-7	6.303602230988404e-17	3.2017415953849445e-8	5.352186962773784e-30	2.5806177460344974e-21	3.1935492525000604e-10	5.630651910032473e-10	2.6029204479595848e-8
6000000	0.004999867389969492	-1.5416513128126422e-22	-1.9043479996852078e-20	1.0314551020153614e-7	6.303602230988404e-17	3.2017415953849445e-8	5.352186960553978e-30	2.580617746034497e-21	3.1935492525000604e-10	5.630651910032473e-10	2.6029204479595848e-8
6100000	0.004999867389969492	-1.541651312812573e-22	-1.9043479996852078e-20	1.0314551020153614e-7	6.303602230988404e-17	3.2017415953849445e-8	5.35218695820066e-30	2.580617746034497e-21	3.1935492525000604e-10	5.630651910032473e-10	2.6029204479595848e-8
6200000	0.004999867389969492	-1.5416513128125042e-22	-1.9043479996852078e-20	1.0314551020153614e-7	6.303602230988404e-17	3.2017415953849445e-8	5.352186955754703e-30	2.580617746034497e-21	3.1935492525000604e-10	5.630651910032473e-10	2.6029204479595848e-8
6300000	0.004999867389969492	-1.541651312812435e-22	-1.9043479996852078e-20	1.0314551020153614e-7	6.303602230988404e-17	3.2017415953849445e-8	5.352186953256976e-30	2.580617746034497e-21	3.1935492525000604e-10	5.630651910032473e-10	2.6029204479595848e-8
6400000	0.004999867389969492	-1.541651312812366e-22	-1.9043479996852078e-20	1.0314551020153614e-7	6.303602230988404e-17	3.2017415953849445e-8	5.3521869507483504e-30	2.580617746034497e-21	3.1935492525000604e-10	5.630651910032473e-10	2.6029204479595848e-8
6500000	0.004999867389969492	-1.541651312812297e-22	-1.9043479996852078e-20	1.0314551020153614e-7	6.303602230988404e-17	3.2017415953849445e-8	5.352186948269697e-30	2.580617746034497e-21	3.19354925250006e-10	5.630651910032473e-10	2.6029204479595848e-8
6600000	0.004999867389969492	-1.541651312812228e-22	-1.9043479996852078e-20	1.0314551020153614e-7	6.303602230988404e-17	3.2017415953849445e-8	5.3521869458618874e-30	2.580617746034497e-21	3.19354925250006e-10	5.630651910032473e-10	2.6029204479595848e-8
6700000	0.004999867389969492	-1.541651312812159e-22	-1.9043479996852078e-20	1.0314551020153614e-7	6.303602230988404e-17	3.2017415953849445e-8	5.352186943565791e-30	2.580617746034497e-21	3.19354925250006e-10	5.630651910032473e-10	2.6029204479595848e-8
6800000	0.004999867389969492	-1.54165131281209e-22	-1.9043479996852078e-20	1.0314551020153614e-7	6.303602230988403e-17	3.2017415953849445e-8	5.35218694142228e-30	2.5806177460344966e-21	3.19354925250006e-10	5.630651910032473e-10	2.6029204479595848e-8
6900000	0.004999867389969492	-1.5416513128120209e-22	-1.9043479996852078e-20	1.0314551020153614e-7	6.303602230988403e-17	3.2017415953849445e-8	5.352186939472225e-30	2.5806177460344966e-21	3.19354925250006e-10	5.630651910032473e-10	2.6029204479595848e-8
7000000	0.004999867389969492	-1.541651312811952e-22	-1.9043479996852078e-20	1.0314551020153614e-7	6.303602230988403e-17	3.2017415953849445e-8	5.352186937756496e-30	2.5806177460344966e-21	3.19354925250006e-10	5.630651910032473e-10	2.6029204479595848e-8
7100000	0.004999867389969492	-1.5416513128118828e-22	-1.9043479996852078e-20	1.0314551020153614e-7	6.303602230988403e-17	3.2017415953849445e-8	5.352186936315964e-30	2.5806177460344966e-21	3.19354925250006e-10	5.630651910032473e-10	2.6029204479595848e-8
7200000	0.004999867389969492	-1.541651312811814e-22	-1.9043479996852078e-20	1.0314551020153614e-7	6.303602230988403e-17	3.2017415953849445e-8	5.352186935191501e-30	2.5806177460344966e-21	3.19354925250006e-10	5.630651910032473e-10	2.6029204479595848e-8
7300000	0.004999867389969492	-1.5416513128117448e-22	-1.9043479996852078e-20	1.0314551020153614e-7	6.303602230988403e-17	3.2017415953849445e-8	5.352186934423977e-30	2.5806177460344966e-21	3.19354925250006e-10	5.630651910032473e-10	2.6029204479595848e-8
7400000	0.004999867389969492	-1.541651312811676e-22	-1.9043479996852078e-20	1.0314551020153614e-7	6.303602230988403e-17	3.2017415953849445e-8	5.352186934054263e-30	2.5806177460344966e-21	3.19354925250006e-10	5.630651910032473e-10	2.6029204479595848e-8
7500000	0.004999867389969492	-1.5416513128116068e-22	-1.9043479996852078e-20	1.0314551020153614e-7	6.303602230988403e-17	3.2017415953849445e-8	5.352186934027475e-30	2.5806177460344966e-21	3.19354925250006e-10	5.630651910032473e-10	2.6029204479595848e-8
7600000	0.004999867389969492	-1.5416513128115377e-22	-1.9043479996852078e-20	1.0314551020153614e-7	6.303602230988403e-17	3.2017415953849445e-8	5.352186934029073e-30	2.5806177460344966e-21	3.19354925250006e-10	5.630651910032473e-10	2.6029204479595848e-8
7700000	0.004999867389969492	-1.5416513128114688e-22	-1.9043479996852078e-20	1.0314551020153614e-7	6.303602230988403e-17	3.2017415953849445e-8	5.352186934030607e-30	2.5806177460344966e-21	3.19354925250006e-10	5.630651910032473e-10	2.6029204479595848e-8
7800000	0.004999867389969492	-1.5416513128113997e-22	-1.9043479996852078e-20	1.0314551020153614e-7	6.303602230988403e-17	3.2017415953849445e-8	5.352186934032075e-30	2.5806177460344966e-21	3.19354925250006e-10	5.630651910032473e-10	2.6029204479595848e-8
7900000	0.004999867389969492	-1.5416513128113308e-22	-1.9043479996852078e-20	1.0314551020153614e-7	6.303602230988403e-17	3.2017415953849445e-8	5.3521869340334815e-30	2.5806177460344966e-21	3.19354925250006e-10	5.630651910032473e-10	2.6029204479595848e-8
8000000	0.004999867389969492	-1.5416513128112617e-22	-1.9043479996852078e-20	1.0314551020153614e-7	6.303602230988403e-17	3.2017415953849445e-8	5.352186934034825e-30	2.5806177460344966e-21	3.19354925250006e-10	5.630651910032473e-10	2.6029204479595848e-8
8100000	0.004999867389969492	-1.5416513128111928e-22	-1.9043479996852078e-20	1.0314551020153614e-7	6.303602230988403e-17	3.2017415953849445e-8	5.352186934036107e-30	2.5806177460344966e-21	3.19354925250006e-10	5.630651910032473e-10	2.6029204479595848e-8
8200000	0.004999867389969492	-1.5416513128111237e-22	-1.9043479996852078e-20	1.0314551020153614e-7	6.303602230988403e-17	3.2017415953849445e-8	5.352186934037328e-30	2.5806177460344966e-21	3.19354925250006e-10	5.630651910032473e-10	2.6029204479595848e-8
8300000	0.004999867389969492	-1.5416513128110546e-22	-1.9043479996852078e-20	1.0314551020153614e-7	6.303602230988403e-17	3.2017415953849445e-8	5.3521869340384905e-30	2.5806177460344966e-21	3.19354925250006e-10	5.630651910032473e-10	2.6029204479595848e-8
8400000	0.004999867389969492	-1.5416513128109857e-22	-1.9043479996852078e-20	1.0314551020153614e-7	6.303602230988403e-17	3.2017415953849445e-8	5.352186934039595e-30	2.5806177460344966e-21	3.19354925250006e-10	5.630651910032473e-10	2.6029204479595848e-8
8500000	0.004999867389969492	-1.5416513128109166e-22	-1.9043479996852078e-20	1.0314551020153614e-7	6.303602230988403e-17	3.2017415953849445e-8	5.3521869340406415e-30	2.5806177460344966e-21	3.19354925250006e-10	5.630651910032473e-10	2.6029204479595848e-8
8600000	0.004999867389969492	-1.5416513128108477e-22	-1.9043479996852078e-20	1.0314551020153614e-7	6.303602230988403e-17	3.2017415953849445e-8	5.352186934041632e-30	2.5806177460344966e-21	3.19354925250006e-10	5.630651910032473e-10	2.6029204479595848e-8
8700000	0.004999867389969492	-1.5416513128107786e-22	-1.9043479996852078e-20	1.0314551020153614e-7	6.303602230988403e-17	3.2017415953849445e-8	5.3521869340425675e-30	2.5806177460344966e-21	3.19354925250006e-10	5.630651910032473e-10	2.6029204479595848e-8
8800000	0.004999867389969492	-1.5416513128107095e-22	-1.9043479996852078e-20	1.0314551020153614e-7	6.303602230988403e-17	3.2017415953849445e-8	5.352186934043449e-30	2.5806177460344966e-21	3.19354925250006e-10	5.630651910032473e-10	2.6029204479595848e-8
8900000	0.004999867389969492	-1.5416513128106406e-22	-1.9043479996852078e-20	1.0314551020153614e-7	6.303602230988402e-17	3.2017415953849445e-8	5.3521869340442764e-30	2.5806177460344966e-21	3.19354925250006e-10	5.630651910032473e-10	2.6029204479595848e-8
9000000	0.004999867389969492	-1.5416513128105715e-22	-1.9043479996852078e-20	1.0314551020153614e-7	6.303602230988402e-17	3.2017415953849445e-8	5.352186934045052e-30	2.5806177460344966e-21	3.19354925250006e-10	5.630651910032473e-10	2.6029204479595848e-8
9100000	0.004999867389969492	-1.5416513128105026e-22	-1.9043479996852078e-20	1.0314551020153614e-7	6.303602230988402e-17	3.2017415953849445e-8	5.3521869340457765e-30	2.5806177460344966e-21	3.19354925250006e-10	5.630651910032473e-10	2.6029204479595848e-8
9200000	0.004999867389969492	-1.5416513128104335e-22	-1.9043479996852078e-20	1.0314551020153614e-7	6.303602230988402e-17	3.2017415953849445e-8	5.35218693404645e-30	2.5806177460344966e-21	3.19354925250006e-10	5.630651910032473e-10	2.6029204479595848e-8
9300000	0.004999867389969492	-1.5416513128103646e-22	-1.9043479996852078e-20	1.0314551020153614e-7	6.303602230988402e-17	3.2017415953849445e-8	5.352186934047075e-30	2.5806177460344966e-21	3.1935492525000594e-10	5.630651910032473e-10	2.6029204479595848e-8
9400000	0.004999867389969492	-1.5416513128102955e-22	-1.9043479996852078e-20	1.0314551020153614e-7	6.303602230988402e-17	3.2017415953849445e-8	5.3521869340476514e-30	2.5806177460344966e-21	3.1935492525000594e-10	5.630651910032473e-10	2.6029204479595848e-8
9500000	0.004999867389969492	-1.5416513128102263e-22	-1.9043479996852078e-20	1.0314551020153614e-7	6.303602230988402e-17	3.2017415953849445e-8	5.3521869340481804e-30	2.5806177460344966e-21	3.1935492525000594e-10	5.630651910032473e-10	2.6029204479595848e-8
9600000	0.004999867389969492	-1.5416513128101575e-22	-1.9043479996852078e-20	1.0314551020153614e-7	6.303602230988402e-17	3.2017415953849445e-8	5.352186934048664e-30	2.5806177460344966e-21	3.1935492525000594e-10	5.630651910032473e-10	2.6029204479595848e-8
9700000	0.004999867389969492	-1.5416513128100883e-22	-1.9043479996852078e-20	1.0314551020153614e-7	6.303602230988402e-17	3.2017415953849445e-8	5.352186934049101e-30	2.5806177460344966e-21	3.1935492525000594e-10	5.630651910032473e-10	2.6029204479595848e-8
9800000	0.004999867389969492	-1.5416513128100195e-22	-1.9043479996852078e-20	1.0314551020153614e-7	6.303602230988402e-17	3.2017415953849445e-8	5.352186934049495e-30	2.5806177460344966e-21	3.1935492525000594e-10	5.630651910032473e-10	2.6029204479595848e-8
9900000	0.004999867389969492	-1.5416513128099503e-22	-1.9043479996852078e-20	1.0314551020153614e-7	6.303602230988402e-17	3.2017415953849445e-8	5.352186934049845e-30	2.5806177460344966e-21	3.1935492525000594e-10	5.630651910032473e-10	2.6029204479595848e-8
10000000	0.004999867389969492	-1.5416513128098812e-22	-1.9043479996852078e-20	1.0314551020153614e-7	6.303602230988402e-17	3.2017415953849445e-8	5.3521869340501535e-30	2.5806177460344966e-21	3.1935492525000594e-10	5.630651910032473e-10	2.6029204479595848e-8
10100000	0.004999867389969492	-1.5416513128098123e-22	-1.9043479996852078e-20	1.0314551020153614e-7	6.303602230988402e-17	3.2017415953849445e-8	5.3521869340504204e-30	2.5806177460344966e-21	3.1935492525000594e-10	5.630651910032473e-10	2.6029204479595848e-8
10200000	0.004999867389969492	-1.5416513128097432e-22	-1.9043479996852078e-20	1.0314551020153614e-7	6.303602230988402e-17	3.2017415953849445e-8	5.352186934050647e-30	2.5806177460344966e-21	3.1935492525000594e-10	5.630651910032473e-10	2.6029204479595848e-8
10300000	0.004999867389969492	-1.5416513128096743e-22	-1.9043479996852078e-20	1.0314551020153614e-7	6.303602230988402e-17	3.2017415953849445e-8	5.3521869340508345e-30	2.5806177460344966e-21	3.1935492525000594e-10	5.630651910032473e-10	2.6029204479595848e-8
10400000	0.004999867389969492	-1.5416513128096052e-22	-1.9043479996852078e-20	1.0314551020153614e-7	6.303602230988402e-17	3.2017415953849445e-8	5.352186934050984e-30	2.5806177460344966e-21	3.1935492525000594e-10	5.630651910032473e-10	2.6029204479595848e-8
10500000	0.004999867389969492	-1.5416513128095363e-22	-1.9043479996852078e-20	1.0314551020153614e-7	6.303602230988402e-17	3.2017415953849445e-8	5.352186934051096e-30	2.5806177460344966e-21	3.1935492525000594e-10	5.630651910032473e-10	2.6029204479595848e-8
10600000	0.004999867389969492	-1.5416513128094672e-22	-1.9043479996852078e-20	1.0314551020153614e-7	6.303602230988403e-17	3.2017415953849445e-8	5.3521869340511715e-30	2.5806177460344966e-21	3.1935492525000594e-10	5.630651910032473e-10	2.6029204479595848e-8
10700000	0.004999867389969492	-1.541651312809398e-22	-1.9043479996852078e-20	1.0314551020153614e-7	6.303602230988403e-17	3.2017415953849445e-8	5.352186934051212e-30	2.5806177460344966e-21	3.1935492525000594e-10	5.630651910032473e-10	2.6029204479595848e-8
10800000	0.004999867389969492	-1.5416513128093292e-22	-1.9043479996852078e-20	1.0314551020153614e-7	6.303602230988403e-17	3.2017415953849445e-8	5.352186934051219e-30	2.5806177460344966e-21	3.1935492525000594e-10	5.630651910032473e-10	2.6029204479595848e-8
10900000	0.004999867389969492	-1.54165131280926e-22	-1.9043479996852078e-20	1.0314551020153614e-7	6.303602230988403e-17	3.2017415953849445e-8	5.3521869340511925e-30	2.5806177460344966e-21	3.1935492525000594e-10	5.630651910032473e-10	2.6029204479595848e-8
11000000	0.004999867389969492	-1.5416513128091912e-22	-1.9043479996852078e-20	1.0314551020153614e-7	6.303602230988403e-17	3.2017415953849445e-8	5.352186934051134e-30	2.5806177460344966e-21	3.1935492525000594e-10	5.630651910032473e-10	2.6029204479595848e-8
11100000	0.004999867389969492	-1.541651312809122e-22	-1.9043479996852078e-20	1.0314551020153614e-7	6.303602230988403e-17	3.2017415953849445e-8	5.352186934051043e-30	2.5806177460344966e-21	3.1935492525000594e-10	5.630651910032473e-10	2.6029204479595848e-8
11200000	0.004999867389969492	-1.5416513128090532e-22	-1.9043479996852078e-20	1.0314551020153614e-7	6.303602230988403e-17	3.2017415953849445e-8	5.3521869340509235e-30	2.5806177460344966e-21	3.1935492525000594e-10	5.630651910032473e-10	2.6029204479595848e-8
11300000	0.004999867389969492	-1.541651312808984e-22	-1.9043479996852078e-20	1.0314551020153614e-7	6.303602230988403e-17	3.2017415953849445e-8	5.352186934050774e-30	2.5806177460344966e-21	3.1935492525000594e-10	5.630651910032473e-10	2.6029204479595848e-8
11400000	0.004999867389969492	-1.541651312808915e-22	-1.9043479996852078e-20	1.0314551020153614e-7	6.303602230988403e-17	3.2017415953849445e-8	5.352186934050597e-30	2.5806177460344966e-21	3.1935492525000594e-10	5.630651910032473e-10	2.6029204479595848e-8
11500000	0.004999867389969492	-1.541651312808846e-22	-1.9043479996852078e-20	1.0314551020153614e-7	6.303602230988403e-17	3.2017415953849445e-8	5.3521869340503924e-30	2.5806177460344966e-21	3.1935492525000594e-10	5.630651910032473e-10	2.6029204479595848e-8
11600000	0.004999867389969492	-1.541651312808777e-22	-1.9043479996852078e-20	1.0314551020153614e-7	6.303602230988403e-17	3.2017415953849445e-8	5.352186934050161e-30	2.5806177460344966e-21	3.1935492525000594e-10	5.630651910032473e-10	2.6029204479595848e-8
11700000	0.004999867389969492	-1.541651312808708e-22	-1.9043479996852078e-20	1.0314551020153614e-7	6.303602230988403e-17	3.2017415953849445e-8	5.3521869340499054e-30	2.5806177460344966e-21	3.1935492525000594e-10	5.630651910032473e-10	2.6029204479595848e-8
11800000	0.004999867389969492	-1.541651312808639e-22	-1.9043479996852078e-20	1.0314551020153614e-7	6.303602230988403e-17	3.2017415953849445e-8	5.352186934049626e-30	2.5806177460344966e-21	3.1935492525000594e-10	5.630651910032473e-10	2.6029204479595848e-8
11900000	0.004999867389969492	-1.5416513128085698e-22	-1.9043479996852078e-20	1.0314551020153614e-7	6.303602230988403e-17	3.2017415953849445e-8	5.3521869340493225e-30	2.5806177460344966e-21	3.1935492525000594e-10	5.630651910032473e-10	2.6029204479595848e-8
12000000	0.004999867389969492	-1.541651312808501e-22	-1.9043479996852078e-20	1.0314551020153614e-7	6.303602230988403e-17	3.2017415953849445e-8	5.3521869340489974e-30	2.5806177460344966e-21	3.1935492525000594e-10	5.630651910032473e-10	2.6029204479595848e-8
12100000	0.004999867389969492	-1.5416513128084318e-22	-1.9043479996852078e-20	1.0314551020153614e-7	6.303602230988403e-17	3.2017415953849445e-8	5.3521869340486506e-30	2.5806177460344966e-21	3.1935492525000594e-10	5.630651910032473e-10	2.6029204479595848e-8
12200000	0.004999867389969492	-1.541651312808363e-22	-1.9043479996852078e-20	1.0314551020153614e-7	6.303602230988403e-17	3.2017415953849445e-8	5.352186934048284e-30	2.5806177460344966e-21	3.19354925250006e-10	5.630651910032473e-10	2.6029204479595848e-8
12300000	0.004999867389969492	-1.5416513128082938e-22	-1.9043479996852078e-20	1.0314551020153614e-7	6.303602230988403e-17	3.2017415953849445e-8	5.352186934047899e-30	2.5806177460344966e-21	3.19354925250006e-10	5.630651910032473e-10	2.6029204479595848e-8
12400000	0.004999867389969492	-1.541651312808225e-22	-1.9043479996852078e-20	1.0314551020153614e-7	6.303602230988403e-17	3.2017415953849445e-8	5.352186934047495e-30	2.5806177460344966e-21	3.19354925250006e-10	5.630651910032473e-10	2.6029204479595848e-8
12500000	0.004999867389969492	-1.5416513128081558e-22	-1.9043479996852078e-20	1.0314551020153614e-7	6.303602230988403e-17	3.2017415953849445e-8	5.352186934047074e-30	2.5806177460344966e-21	3.19354925250006e-10	5.630651910032473e-10	2.6029204479595848e-8
12600000	0.0049998673899694914	-1.5416513128080867e-22	-1.9043479996852078e-20	1.0314551020153614e-7	6.303602230988403e-17	3.2017415953849445e-8	5.352186934046637e-30	2.5806177460344966e-21	3.19354925250006e-10	5.630651910032473e-10	2.6029204479595848e-8
12700000	0.0049998673899694914	-1.5416513128080178e-22	-1.9043479996852078e-20	1.0314551020153614e-7	6.303602230988403e-17	3.2017415953849445e-8	5.352186934046185e-30	2.580617746034497e-21	3.19354925250006e-10	5.630651910032473e-10	2.6029204479595848e-8
12800000	0.0049998673899694914	-1.5416513128079487e-22	-1.9043479996852078e-20	1.0314551020153614e-7	6.303602230988403e-17	3.2017415953849445e-8	5.352186934045719e-30	2.580617746034497e-21	3.19354925250006e-10	5.630651910032473e-10	2.6029204479595848e-8
12900000	0.0049998673899694914	-1.5416513128078798e-22	-1.9043479996852078e-20	1.0314551020153614e-7	6.303602230988403e-17	3.2017415953849445e-8	5.35218693404524e-30	2.580617746034497e-21	3.19354925250006e-10	5.630651910032473e-10	2.6029204479595848e-8
13000000	0.0049998673899694914	-1.5416513128078107e-22	-1.9043479996852078e-20	1.0314551020153614e-7	6.303602230988403e-17	3.2017415953849445e-8	5.352186934044749e-30	2.580617746034497e-21	3.19354925250006e-10	5.630651910032473e-10	2.6029204479595848e-8
13100000	0.0049998673899694914	-1.5416513128077418e-22	-1.9043479996852078e-20	1.0314551020153614e-7	6.303602230988403e-17	3.2017415953849445e-8	5.352186934044246e-30	2.580617746034497e-21	3.19354925250006e-10	5.630651910032473e-10	2.6029204479595848e-8
13200000	0.0049998673899694914	-1.5416513128076727e-22	-1.9043479996852078e-20	1.0314551020153614e-7	6.303602230988403e-17	3.2017415953849445e-8	5.352186934043734e-30	2.580617746034497e-21	3.19354925250006e-10	5.630651910032473e-10	2.6029204479595848e-8
13300000	0.0049998673899694914	-1.5416513128076036e-22	-1.9043479996852078e-20	1.0314551020153614e-7	6.303602230988403e-17	3.2017415953849445e-8	5.352186934043212e-30	2.580617746034497e-21	3.19354925250006e-10	5.630651910032473e-10	2.6029204479595848e-8
13400000	0.0049998673899694914	-1.5416513128075347e-22	-1.9043479996852078e-20	1.0314551020153614e-7	6.303602230988403e-17	3.2017415953849445e-8	5.352186934042683e-30	2.580617746034497e-21	3.19354925250006e-10	5.630651910032473e-10	2.6029204479595848e-8
13500000	0.0049998673899694914	-1.5416513128074656e-22	-1.9043479996852078e-20	1.0314551020153614e-7	6.303602230988403e-17	3.2017415953849445e-8	5.3521869340421464e-30	2.580617746034497e-21	3.19354925250006e-10	5.630651910032473e-10	2.6029204479595848e-8
13600000	0.0049998673899694914	-1.5416513128073967e-22	-1.9043479996852078e-20	1.0314551020153614e-7	6.303602230988404e-17	3.2017415953849445e-8	5.3521869340416034e-30	2.580617746034497e-21	3.19354925250006e-10	5.630651910032473e-10	2.6029204479595848e-8
13700000	0.0049998673899694914	-1.5416513128073276e-22	-1.9043479996852078e-20	1.0314551020153614e-7	6.303602230988404e-17	3.2017415953849445e-8	5.352186934041056e-30	2.580617746034497e-21	3.19354925250006e-10	5.630651910032473e-10	2.6029204479595848e-8
13800000	0.0049998673899694914	-1.5416513128072585e-22	-1.9043479996852078e-20	1.0314551020153614e-7	6.303602230988404e-17	3.2017415953849445e-8	5.352186934040504e-30	2.580617746034497e-21	3.19354925250006e-10	5.630651910032473e-10	2.6029204479595848e-8
13900000	0.0049998673899694914	-1.5416513128071896e-22	-1.9043479996852078e-20	1.0314551020153614e-7	6.303602230988404e-17	3.2017415953849445e-8	5.35218693403995e-30	2.580617746034497e-21	3.19354925250006e-10	5.630651910032473e-10	2.6029204479595848e-8
14000000	0.0049998673899694914	-1.5416513128071205e-22	-1.9043479996852078e-20	1.0314551020153614e-7	6.303602230988404e-17	3.2017415953849445e-8	5.352186934039393e-30	2.580617746034497e-21	3.19354925250006e-10	5.630651910032473e-10	2.6029204479595848e-8
14100000	0.0049998673899694914	-1.5416513128070516e-22	-1.9043479996852078e-20	1.0314551020153614e-7	6.303602230988404e-17	3.2017415953849445e-8	5.352186934038835e-30	2.580617746034497e-21	3.19354925250006e-10	5.630651910032473e-10	2.6029204479595848e-8
14200000	0.0049998673899694914	-1.5416513128069824e-22	-1.9043479996852078e-20	1.0314551020153614e-7	6.303602230988404e-17	3.2017415953849445e-8	5.3521869340382775e-30	2.580617746034497e-21	3.19354925250006e-10	5.630651910032473e-10	2.6029204479595848e-8
14300000	0.0049998673899694914	-1.5416513128069136e-22	-1.9043479996852078e-20	1.0314551020153614e-7	6.303602230988404e-17	3.2017415953849445e-8	5.3521869340377204e-30	2.580617746034497e-21	3.19354925250006e-10	5.630651910032473e-10	2.6029204479595848e-8
14400000	0.0049998673899694914	-1.5416513128068444e-22	-1.9043479996852078e-20	1.0314551020153614e-7	6.303602230988404e-17	3.2017415953849445e-8	5.3521869340371655e-30	2.580617746034497e-21	3.19354925250006e-10	5.630651910032473e-10	2.6029204479595848e-8
14500000	0.0049998673899694914	-1.5416513128067753e-22	-1.9043479996852078e-20	1.0314551020153614e-7	6.303602230988404e-17	3.2017415953849445e-8	5.3521869340366134e-30	2.580617746034497e-21	3.19354925250006e-10	5.630651910032473e-10	2.6029204479595848e-8
14600000	0.0049998673899694914	-1.5416513128067064e-22	-1.9043479996852078e-20	1.0314551020153614e-7	6.303602230988404e-17	3.2017415953849445e-8	5.3521869340360655e-30	2.580617746034497e-21	3.19354925250006e-10	5.630651910032473e-10	2.6029204479595848e-8
14700000	0.0049998673899694914	-1.5416513128066373e-22	-1.9043479996852078e-20	1.0314551020153614e-7	6.303602230988404e-17	3.2017415953849445e-8	5.3521869340355225e-30	2.580617746034497e-21	3.19354925250006e-10	5.630651910032473e-10	2.6029204479595848e-8
14800000	0.0049998673899694914	-1.5416513128065684e-22	-1.9043479996852078e-20	1.0314551020153614e-7	6.303602230988404e-17	3.2017415953849445e-8	5.352186934034986e-30	2.580617746034497e-21	3.19354925250006e-10	5.630651910032473e-10	2.6029204479595848e-8
14900000	0.0049998673899694914	-1.5416513128064993e-22	-1.9043479996852078e-20	1.0314551020153612e-7	6.303602230988404e-17	3.2017415953849445e-8	5.352186934034456e-30	2.580617746034497e-21	3.19354925250006e-10	5.630651910032473e-10	2.6029204479595848e-8
15000000	0.0049998673899694914	-1.5416513128064304e-22	-1.9043479996852078e-20	1.0314551020153612e-7	6.303602230988404e-17	3.2017415953849445e-8	5.352186934033934e-30	2.580617746034497e-21	3.19354925250006e-10	5.630651910032473e-10	2.6029204479595848e-8
15100000	0.0049998673899694914	-1.5416513128063613e-22	-1.9043479996852078e-20	1.0314551020153612e-7	6.303602230988404e-17	3.2017415953849445e-8	5.352186934033421e-30	2.580617746034497e-21	3.19354925250006e-10	5.630651910032473e-10	2.6029204479595848e-8
15200000	0.0049998673899694914	-1.5416513128062922e-22	-1.9043479996852078e-20	1.0314551020153612e-7	6.303602230988404e-17	3.2017415953849445e-8	5.352186934032918e-30	2.580617746034497e-21	3.19354925250006e-10	5.630651910032473e-10	2.6029204479595848e-8
15300000	0.0049998673899694914	-1.5416513128062233e-22	-1.9043479996852078e-20	1.0314551020153612e-7	6.303602230988404e-17	3.2017415953849445e-8	5.352186934032427e-30	2.580617746034497e-21	3.19354925250006e-10	5.630651910032473e-10	2.6029204479595848e-8
15400000	0.0049998673899694914	-1.5416513128061542e-22	-1.9043479996852078e-20	1.0314551020153612e-7	6.303602230988404e-17	3.2017415953849445e-8	5.352186934031947e-30	2.580617746034497e-21	3.19354925250006e-10	5.630651910032473e-10	2.6029204479595848e-8
15500000	0.0049998673899694914	-1.5416513128060853e-22	-1.9043479996852078e-20	1.0314551020153612e-7	6.303602230988404e-17	3.2017415953849445e-8	5.3521869340314805e-30	2.580617746034497e-21	3.19354925250006e-10	5.630651910032473e-10	2.6029204479595848e-8
15600000	0.0049998673899694914	-1.5416513128060162e-22	-1.9043479996852078e-20	1.0314551020153612e-7	6.303602230988404e-17	3.2017415953849445e-8	5.352186934031028e-30	2.5806177460344974e-21	3.19354925250006e-10	5.630651910032473e-10	2.6029204479595848e-8
15700000	0.0049998673899694914	-1.541651312805947e-22	-1.9043479996852078e-20	1.0314551020153612e-7	6.303602230988404e-17	3.2017415953849445e-8	5.35218693403059e-30	2.5806177460344974e-21	3.19354925250006e-10	5.630651910032473e-10	2.6029204479595848e-8
15800000	0.0049998673899694914	-1.5416513128058782e-22	-1.9043479996852078e-20	1.0314551020153612e-7	6.303602230988404e-17	3.2017415953849445e-8	5.352186934030168e-30	2.5806177460344974e-21	3.19354925250006e-10	5.630651910032473e-10	2.6029204479595848e-8
15900000	0.0049998673899694914	-1.541651312805809e-22	-1.9043479996852078e-20	1.0314551020153612e-7	6.303602230988405e-17	3.2017415953849445e-8	5.352186934029764e-30	2.5806177460344974e-21	3.19354925250006e-10	5.630651910032473e-10	2.6029204479595848e-8
16000000	0.0049998673899694914	-1.5416513128057402e-22	-1.9043479996852078e-20	1.0314551020153612e-7	6.303602230988405e-17	3.2017415953849445e-8	5.352186934029377e-30	2.5806177460344974e-21	3.19354925250006e-10	5.630651910032473e-10	2.6029204479595848e-8
16100000	0.0049998673899694914	-1.541651312805671e-22	-1.9043479996852078e-20	1.0314551020153612e-7	6.303602230988405e-17	3.2017415953849445e-8	5.35218693402901e-30	2.5806177460344974e-21	3.19354925250006e-10	5.630651910032473e-10	2.6029204479595848e-8
16200000	0.0049998673899694914	-1.5416513128056022e-22	-1.9043479996852078e-20	1.0314551020153612e-7	6.303602230988405e-17	3.2017415953849445e-8	5.3521869340286625e-30	2.5806177460344974e-21	3.19354925250006e-10	5.630651910032473e-10	2.6029204479595848e-8
16300000	0.0049998673899694914	-1.541651312805533e-22	-1.9043479996852078e-20	1.0314551020153612e-7	6.303602230988405e-17	3.2017415953849445e-8	5.352186934028337e-30	2.5806177460344974e-21	3.19354925250006e-10	5.630651910032473e-10	2.6029204479595848e-8
16400000	0.0049998673899694914	-1.541651312805464e-22	-1.9043479996852078e-20	1.0314551020153612e-7	6.303602230988405e-17	3.2017415953849445e-8	5.3521869340280326e-30	2.5806177460344974e-21	3.19354925250006e-10	5.630651910032473e-10	2.6029204479595848e-8
16500000	0.0049998673899694914	-1.541651312805395e-22	-1.9043479996852078e-20	1.0314551020153612e-7	6.303602230988405e-17	3.2017415953849445e-8	5.352186934027751e-30	2.5806177460344974e-21	3.19354925250006e-10	5.630651910032473e-10	2.6029204479595848e-8
16600000	0.0049998673899694914	-1.541651312805326e-22	-1.9043479996852078e-20	1.0314551020153612e-7	6.303602230988405e-17	3.2017415953849445e-8	5.3521869340274945e-30	2.5806177460344974e-21	3.19354925250006e-10	5.630651910032473e-10	2.6029204479595848e-8
16700000	0.0049998673899694914	-1.541651312805257e-22	-1.9043479996852078e-20	1.0314551020153612e-7	6.303602230988405e-17	3.2017415953849445e-8	5.3521869340272626e-30	2.5806177460344974e-21	3.19354925250006e-10	5.630651910032473e-10	2.6029204479595848e-8
16800000	0.0049998673899694914	-1.541651312805188e-22	-1.9043479996852078e-20	1.0314551020153612e-7	6.303602230988405e-17	3.2017415953849445e-8	5.3521869340270566e-30	2.5806177460344974e-21	3.19354925250006e-10	5.630651910032473e-10	2.6029204479595848e-8
16900000	0.0049998673899694914	-1.5416513128051188e-22	-1.9043479996852078e-20	1.0314551020153612e-7	6.303602230988405e-17	3.2017415953849445e-8	5.352186934026878e-30	2.5806177460344974e-21	3.19354925250006e-10	5.630651910032473e-10	2.6029204479595848e-8
17000000	0.0049998673899694914	-1.54165131280505e-22	-1.9043479996852078e-20	1.0314551020153612e-7	6.303602230988405e-17	3.2017415953849445e-8	5.352186934026727e-30	2.5806177460344974e-21	3.19354925250006e-10	5.630651910032473e-10	2.6029204479595848e-8
17100000	0.0049998673899694914	-1.5416513128049808e-22	-1.9043479996852078e-20	1.0314551020153612e-7	6.303602230988405e-17	3.2017415953849445e-8	5.352186934026606e-30	2.5806177460344974e-21	3.19354925250006e-10	5.630651910032473e-10	2.6029204479595848e-8
17200000	0.0049998673899694914	-1.541651312804912e-22	-1.9043479996852078e-20	1.0314551020153612e-7	6.303602230988405e-17	3.2017415953849445e-8	5.352186934026514e-30	2.5806177460344974e-21	3.19354925250006e-10	5.630651910032473e-10	2.6029204479595848e-8
17300000	0.0049998673899694914	-1.5416513128048428e-22	-1.9043479996852078e-20	1.0314551020153612e-7	6.303602230988405e-17	3.2017415953849445e-8	5.352186934026454e-30	2.5806177460344974e-21	3.19354925250006e-10	5.630651910032473e-10	2.6029204479595848e-8
17400000	0.0049998673899694914	-1.541651312804774e-22	-1.9043479996852078e-20	1.0314551020153612e-7	6.303602230988405e-17	3.2017415953849445e-8	5.352186934026426e-30	2.5806177460344974e-21	3.19354925250006e-10	5.630651910032473e-10	2.6029204479595848e-8
17500000	0.0049998673899694914	-1.5416513128047048e-22	-1.9043479996852078e-20	1.0314551020153612e-7	6.303602230988405e-17	3.2017415953849445e-8	5.352186934026424e-30	2.5806177460344974e-21	3.19354925250006e-10	5.630651910032473e-10	2.6029204479595848e-8
17600000	0.0049998673899694914	-1.5416513128046357e-22	-1.9043479996852078e-20	1.0314551020153612e-7	6.303602230988405e-17	3.2017415953849445e-8	5.352186934026424e-30	2.5806177460344974e-21	3.19354925250006e-10	5.630651910032473e-10	2.6029204479595848e-8
17700000	0.0049998673899694914	-1.5416513128045668e-22	-1.9043479996852078e-20	1.0314551020153612e-7	6.303602230988405e-17	3.2017415953849445e-8	5.352186934026424e-30	2.5806177460344974e-21	3.19354925250006e-10	5.630651910032473e-10	2.6029204479595848e-8
17800000	0.0049998673899694914	-1.5416513128044977e-22	-1.9043479996852078e-20	1.0314551020153612e-7	6.303602230988405e-17	3.2017415953849445e-8	5.3521869340264246e-30	2.5806177460344974e-21	3.19354925250006e-10	5.630651910032473e-10	2.6029204479595848e-8
17900000	0.0049998673899694914	-1.5416513128044288e-22	-1.9043479996852078e-20	1.0314551020153612e-7	6.303602230988405e-17	3.2017415953849445e-8	5.3521869340264246e-30	2.5806177460344974e-21	3.19354925250006e-10	5.630651910032473e-10	2.6029204479595848e-8
18000000	0.0049998673899694914	-1.5416513128043597e-22	-1.9043479996852078e-20	1.0314551020153612e-7	6.303602230988405e-17	3.2017415953849445e-8	5.3521869340264246e-30	2.5806177460344974e-21	3.19354925250006e-10	5.630651910032473e-10	2.6029204479595848e-8
18100000	0.0049998673899694914	-1.5416513128042908e-22	-1.9043479996852078e-20	1.0314551020153612e-7	6.303602230988405e-17	3.2017415953849445e-8	5.3521869340264246e-30	2.5806177460344974e-21	3.19354925250006e-10	5.630651910032473e-10	2.6029204479595848e-8
18200000	0.0049998673899694914	-1.5416513128042217e-22	-1.9043479996852078e-20	1.0314551020153612e-7	6.303602230988405e-17	3.2017415953849445e-8	5.3521869340264246e-30	2.5806177460344974e-21	3.19354925250006e-10	5.630651910032473e-10	2.6029204479595848e-8
18300000	0.0049998673899694914	-1.5416513128041526e-22	-1.9043479996852078e-20	1.0314551020153612e-7	6.303602230988405e-17	3.2017415953849445e-8	5.3521869340264246e-30	2.5806177460344974e-21	3.19354925250006e-10	5.630651910032473e-10	2.6029204479595848e-8
18400000	0.0049998673899694914	-1.5416513128040837e-22	-1.9043479996852078e-20	1.0314551020153612e-7	6.303602230988405e-17	3.2017415953849445e-8	5.352186934026425e-30	2.5806177460344974e-21	3.19354925250006e-10	5.630651910032473e-10	2.6029204479595848e-8
18500000	0.0049998673899694914	-1.5416513128040146e-22	-1.9043479996852078e-20	1.0314551020153612e-7	6.303602230988405e-17	3.2017415953849445e-8	5.352186934026425e-30	2.5806177460344974e-21	3.19354925250006e-10	5.630651910032473e-10	2.6029204479595848e-8
18600000	0.0049998673899694914	-1.5416513128039457e-22	-1.9043479996852078e-20	1.0314551020153612e-7	6.303602230988405e-17	3.2017415953849445e-8	5.352186934026425e-30	2.5806177460344974e-21	3.19354925250006e-10	5.630651910032473e-10	2.6029204479595848e-8
18700000	0.0049998673899694914	-1.5416513128038766e-22	-1.9043479996852078e-20	1.0314551020153612e-7	6.303602230988405e-17	3.2017415953849445e-8	5.352186934026425e-30	2.5806177460344974e-21	3.19354925250006e-10	5.630651910032473e-10	2.6029204479595848e-8
18800000	0.0049998673899694914	-1.5416513128038074e-22	-1.9043479996852078e-20	1.0314551020153612e-7	6.303602230988405e-17	3.2017415953849445e-8	5.352186934026425e-30	2.5806177460344974e-21	3.19354925250006e-10	5.630651910032473e-10	2.6029204479595848e-8
18900000	0.0049998673899694914	-1.5416513128037386e-22	-1.9043479996852078e-20	1.0314551020153612e-7	6.303602230988405e-17	3.2017415953849445e-8	5.352186934026425e-30	2.5806177460344974e-21	3.19354925250006e-10	5.630651910032473e-10	2.6029204479595848e-8
19000000	0.0049998673899694914	-1.5416513128036694e-22	-1.9043479996852078e-20	1.0314551020153612e-7	6.303602230988405e-17	3.2017415953849445e-8	5.352186934026425e-30	2.5806177460344974e-21	3.19354925250006e-10	5.630651910032473e-10	2.6029204479595848e-8
19100000	0.0049998673899694914	-1.5416513128036006e-22	-1.9043479996852078e-20	1.0314551020153612e-7	6.303602230988405e-17	3.2017415953849445e-8	5.352186934026425e-30	2.5806177460344974e-21	3.19354925250006e-10	5.630651910032473e-10	2.6029204479595848e-8
19200000	0.0049998673899694914	-1.5416513128035314e-22	-1.9043479996852078e-20	1.0314551020153612e-7	6.303602230988405e-17	3.2017415953849445e-8	5.352186934026425e-30	2.5806177460344974e-21	3.19354925250006e-10	5.630651910032473e-10	2.6029204479595848e-8
19300000	0.0049998673899694914	-1.5416513128034625e-22	-1.9043479996852078e-20	1.0314551020153612e-7	6.303602230988405e-17	3.2017415953849445e-8	5.352186934026425e-30	2.5806177460344974e-21	3.19354925250006e-10	5.630651910032473e-10	2.6029204479595848e-8
19400000	0.0049998673899694914	-1.5416513128033934e-22	-1.9043479996852078e-20	1.0314551020153612e-7	6.303602230988405e-17	3.2017415953849445e-8	5.352186934026425e-30	2.5806177460344974e-21	3.19354925250006e-10	5.630651910032473e-10	2.6029204479595848e-8
19500000	0.0049998673899694914	-1.5416513128033243e-22	-1.9043479996852078e-20	1.0314551020153612e-7	6.303602230988405e-17	3.2017415953849445e-8	5.352186934026426e-30	2.5806177460344974e-21	3.19354925250006e-10	5.630651910032473e-10	2.6029204479595848e-8
19600000	0.0049998673899694914	-1.5416513128032554e-22	-1.9043479996852078e-20	1.0314551020153612e-7	6.303602230988405e-17	3.2017415953849445e-8	5.352186934026426e-30	2.5806177460344974e-21	3.19354925250006e-10	5.630651910032473e-10	2.6029204479595848e-8
19700000	0.0049998673899694914	-1.5416513128031863e-22	-1.9043479996852078e-20	1.0314551020153612e-7	6.303602230988405e-17	3.2017415953849445e-8	5.352186934026426e-30	2.5806177460344974e-21	3.19354925250006e-10	5.630651910032473e-10	2.6029204479595848e-8
19800000	0.0049998673899694914	-1.5416513128031174e-22	-1.9043479996852078e-20	1.0314551020153612e-7	6.303602230988405e-17	3.2017415953849445e-8	5.352186934026426e-30	2.5806177460344974e-21	3.19354925250006e-10	5.630651910032473e-10	2.6029204479595848e-8
19900000	0.0049998673899694914	-1.5416513128030483e-22	-1.9043479996852078e-20	1.0314551020153612e-7	6.303602230988405e-17	3.2017415953849445e-8	5.352186934026426e-30	2.5806177460344974e-21	3.19354925250006e-10	5.630651910032473e-10	2.6029204479595848e-8
20000000	0.0049998673899694914	-1.5416513128029792e-22	-1.9043479996852078e-20	1.0314551020153612e-7	6.303602230988405e-17	3.2017415953849445e-8	5.352186934026426e-30	2.5806177460344974e-21	3.19354925250006e-10	5.630651910032473e-10	2.6029204479595848e-8
20100000	0.0049998673899694914	-1.5416513128029103e-22	-1.9043479996852078e-20	1.0314551020153612e-7	6.303602230988405e-17	3.2017415953849445e-8	5.352186934026426e-30	2.5806177460344974e-21	3.19354925250006e-10	5.630651910032473e-10	2.6029204479595848e-8
20200000	0.0049998673899694914	-1.5416513128028412e-22	-1.9043479996852078e-20	1.0314551020153612e-7	6.303602230988405e-17	3.2017415953849445e-8	5.352186934026426e-30	2.5806177460344974e-21	3.19354925250006e-10	5.630651910032473e-10	2.6029204479595848e-8
20300000	0.0049998673899694914	-1.5416513128027723e-22	-1.9043479996852078e-20	1.0314551020153612e-7	6.303602230988405e-17	3.2017415953849445e-8	5.352186934026426e-30	2.5806177460344974e-21	3.19354925250006e-10	5.630651910032473e-10	2.6029204479595848e-8
20400000	0.0049998673899694914	-1.5416513128027032e-22	-1.9043479996852078e-20	1.0314551020153612e-7	6.303602230988405e-17	3.2017415953849445e-8	5.352186934026426e-30	2.5806177460344974e-21	3.19354925250006e-10	5.630651910032473e-10	2.6029204479595848e-8
20500000	0.0049998673899694914	-1.5416513128026343e-22	-1.9043479996852078e-20	1.0314551020153612e-7	6.303602230988405e-17	3.2017415953849445e-8	5.352186934026426e-30	2.5806177460344974e-21	3.19354925250006e-10	5.630651910032473e-10	2.6029204479595848e-8
20600000	0.0049998673899694914	-1.5416513128025652e-22	-1.9043479996852078e-20	1.0314551020153612e-7	6.303602230988405e-17	3.2017415953849445e-8	5.352186934026426e-30	2.5806177460344974e-21	3.19354925250006e-10	5.630651910032473e-10	2.6029204479595848e-8
20700000	0.0049998673899694914	-1.541651312802496e-22	-1.9043479996852078e-20	1.0314551020153612e-7	6.303602230988405e-17	3.2017415953849445e-8	5.352186934026426e-30	2.5806177460344974e-21	3.19354925250006e-10	5.630651910032473e-10	2.6029204479595848e-8
20800000	0.0049998673899694914	-1.5416513128024272e-22	-1.9043479996852078e-20	1.0314551020153612e-7	6.303602230988405e-17	3.2017415953849445e-8	5.352186934026426e-30	2.5806177460344974e-21	3.19354925250006e-10	5.630651910032473e-10	2.6029204479595848e-8
20900000	0.0049998673899694914	-1.541651312802358e-22	-1.9043479996852078e-20	1.0314551020153612e-7	6.303602230988405e-17	3.2017415953849445e-8	5.352186934026426e-30	2.5806177460344974e-21	3.19354925250006e-10	5.630651910032473e-10	2.6029204479595848e-8
21000000	0.0049998673899694914	-1.5416513128022892e-22	-1.9043479996852078e-20	1.0314551020153612e-7	6.303602230988405e-17	3.2017415953849445e-8	5.352186934026426e-30	2.5806177460344974e-21	3.19354925250006e-10	5.630651910032473e-10	2.6029204479595848e-8
21100000	0.0049998673899694914	-1.54165131280222e-22	-1.9043479996852078e-20	1.0314551020153612e-7	6.303602230988405e-17	3.2017415953849445e-8	5.352186934026426e-30	2.5806177460344974e-21	3.19354925250006e-10	5.630651910032473e-10	2.6029204479595848e-8
21200000	0.0049998673899694914	-1.5416513128021512e-22	-1.9043479996852078e-20	1.0314551020153612e-7	6.303602230988405e-17	3.2017415953849445e-8	5.352186934026426e-30	2.5806177460344974e-21	3.19354925250006e-10	5.630651910032473e-10	2.6029204479595848e-8
21300000	0.0049998673899694914	-1.541651312802082e-22	-1.9043479996852078e-20	1.0314551020153612e-7	6.303602230988405e-17	3.2017415953849445e-8	5.352186934026426e-30	2.5806177460344974e-21	3.19354925250006e-10	5.630651910032473e-10	2.6029204479595848e-8
21400000	0.0049998673899694914	-1.541651312802013e-22	-1.9043479996852078e-20	1.0314551020153612e-7	6.303602230988405e-17	3.2017415953849445e-8	5.352186934026426e-30	2.5806177460344974e-21	3.19354925250006e-10	5.630651910032473e-10	2.6029204479595848e-8
21500000	0.0049998673899694914	-1.541651312801944e-22	-1.9043479996852078e-20	1.0314551020153612e-7	6.303602230988405e-17	3.2017415953849445e-8	5.352186934026426e-30	2.5806177460344974e-21	3.19354925250006e-10	5.630651910032473e-10	2.6029204479595848e-8
21600000	0.0049998673899694914	-1.541651312801875e-22	-1.9043479996852078e-20	1.0314551020153612e-7	6.303602230988405e-17	3.2017415953849445e-8	5.352186934026426e-30	2.5806177460344974e-21	3.19354925250006e-10	5.630651910032473e-10	2.6029204479595848e-8
21700000	0.0049998673899694914	-1.541651312801806e-22	-1.9043479996852078e-20	1.0314551020153612e-7	6.303602230988405e-17	3.2017415953849445e-8	5.352186934026426e-30	2.5806177460344974e-21	3.19354925250006e-10	5.630651910032473e-10	2.6029204479595848e-8
21800000	0.0049998673899694914	-1.541651312801737e-22	-1.9043479996852078e-20	1.0314551020153612e-7	6.303602230988405e-17	3.2017415953849445e-8	5.352186934026426e-30	2.5806177460344974e-21	3.19354925250006e-10	5.630651910032473e-10	2.6029204479595848e-8
21900000	0.0049998673899694914	-1.5416513128016678e-22	-1.9043479996852078e-20	1.0314551020153612e-7	6.303602230988405e-17	3.2017415953849445e-8	5.352186934026426e-30	2.5806177460344974e-21	3.19354925250006e-10	5.630651910032473e-10	2.6029204479595848e-8
22000000	0.0049998673899694914	-1.541651312801599e-22	-1.9043479996852078e-20	1.0314551020153612e-7	6.303602230988405e-17	3.2017415953849445e-8	5.352186934026426e-30	2.5806177460344974e-21	3.19354925250006e-10	5.630651910032473e-10	2.6029204479595848e-8
22100000	0.0049998673899694914	-1.5416513128015298e-22	-1.9043479996852078e-20	1.0314551020153612e-7	6.303602230988405e-17	3.2017415953849445e-8	5.352186934026426e-30	2.5806177460344974e-21	3.19354925250006e-10	5.630651910032473e-10	2.6029204479595848e-8
22200000	0.0049998673899694914	-1.541651312801461e-22	-1.9043479996852078e-20	1.0314551020153612e-7	6.303602230988405e-17	3.2017415953849445e-8	5.352186934026426e-30	2.5806177460344974e-21	3.19354925250006e-10	5.630651910032473e-10	2.6029204479595848e-8
22300000	0.0049998673899694914	-1.5416513128013918e-22	-1.9043479996852078e-20	1.0314551020153612e-7	6.303602230988404e-17	3.2017415953849445e-8	5.352186934026425e-30	2.5806177460344974e-21	3.19354925250006e-10	5.630651910032473e-10	2.6029204479595848e-8
22400000	0.0049998673899694914	-1.541651312801323e-22	-1.9043479996852078e-20	1.0314551020153612e-7	6.303602230988404e-17	3.2017415953849445e-8	5.352186934026425e-30	2.5806177460344974e-21	3.19354925250006e-10	5.630651910032473e-10	2.6029204479595848e-8
22500000	0.0049998673899694914	-1.5416513128012538e-22	-1.9043479996852078e-20	1.0314551020153612e-7	6.303602230988404e-17	3.2017415953849445e-8	5.352186934026425e-30	2.5806177460344974e-21	3.19354925250006e-10	5.630651910032473e-10	2.6029204479595848e-8
22600000	0.0049998673899694914	-1.5416513128011847e-22	-1.9043479996852078e-20	1.0314551020153612e-7	6.303602230988404e-17	3.2017415953849445e-8	5.352186934026425e-30	2.5806177460344974e-21	3.19354925250006e-10	5.630651910032473e-10	2.6029204479595848e-8
22700000	0.0049998673899694914	-1.5416513128011158e-22	-1.9043479996852078e-20	1.0314551020153612e-7	6.303602230988404e-17	3.2017415953849445e-8	5.352186934026425e-30	2.5806177460344974e-21	3.19354925250006e-10	5.630651910032473e-10	2.6029204479595848e-8
22800000	0.0049998673899694914	-1.5416513128010467e-22	-1.9043479996852078e-20	1.0314551020153612e-7	6.303602230988404e-17	3.2017415953849445e-8	5.352186934026425e-30	2.5806177460344974e-21	3.19354925250006e-10	5.630651910032473e-10	2.6029204479595848e-8
22900000	0.0049998673899694914	-1.5416513128009778e-22	-1.9043479996852078e-20	1.0314551020153612e-7	6.303602230988404e-17	3.2017415953849445e-8	5.352186934026425e-30	2.5806177460344974e-21	3.19354925250006e-10	5.630651910032473e-10	2.6029204479595848e-8
23000000	0.0049998673899694914	-1.5416513128009087e-22	-1.9043479996852078e-20	1.0314551020153612e-7	6.303602230988404e-17	3.2017415953849445e-8	5.352186934026425e-30	2.5806177460344974e-21	3.19354925250006e-10	5.630651910032473e-10	2.6029204479595848e-8
23100000	0.0049998673899694914	-1.5416513128008398e-22	-1.9043479996852078e-20	1.0314551020153612e-7	6.303602230988404e-17	3.2017415953849445e-8	5.352186934026425e-30	2.5806177460344974e-21	3.19354925250006e-10	5.630651910032473e-10	2.6029204479595848e-8
23200000	0.0049998673899694914	-1.5416513128007707e-22	-1.9043479996852078e-20	1.0314551020153612e-7	6.303602230988404e-17	3.2017415953849445e-8	5.352186934026425e-30	2.5806177460344974e-21	3.19354925250006e-10	5.630651910032473e-10	2.6029204479595848e-8
23300000	0.0049998673899694914	-1.5416513128007015e-22	-1.9043479996852078e-20	1.0314551020153612e-7	6.303602230988404e-17	3.2017415953849445e-8	5.352186934026425e-30	2.5806177460344974e-21	3.19354925250006e-10	5.630651910032473e-10	2.6029204479595848e-8
23400000	0.0049998673899694914	-1.5416513128006327e-22	-1.9043479996852078e-20	1.0314551020153612e-7	6.303602230988404e-17	3.2017415953849445e-8	5.352186934026425e-30	2.5806177460344974e-21	3.19354925250006e-10	5.630651910032473e-10	2.6029204479595848e-8
23500000	0.0049998673899694914	-1.5416513128005635e-22	-1.9043479996852078e-20	1.0314551020153612e-7	6.303602230988404e-17	3.2017415953849445e-8	5.352186934026425e-30	2.5806177460344974e-21	3.19354925250006e-10	5.630651910032473e-10	2.6029204479595848e-8
23600000	0.0049998673899694914	-1.5416513128004947e-22	-1.9043479996852078e-20	1.0314551020153612e-7	6.303602230988404e-17	3.2017415953849445e-8	5.352186934026425e-30	2.5806177460344974e-21	3.19354925250006e-10	5.630651910032473e-10	2.6029204479595848e-8
23700000	0.0049998673899694914	-1.5416513128004255e-22	-1.9043479996852078e-20	1.0314551020153612e-7	6.303602230988404e-17	3.2017415953849445e-8	5.352186934026425e-30	2.5806177460344974e-21	3.19354925250006e-10	5.630651910032473e-10	2.6029204479595848e-8
23800000	0.0049998673899694914	-1.5416513128003564e-22	-1.9043479996852078e-20	1.0314551020153612e-7	6.303602230988404e-17	3.2017415953849445e-8	5.352186934026425e-30	2.5806177460344974e-21	3.19354925250006e-10	5.630651910032473e-10	2.6029204479595848e-8
23900000	0.0049998673899694914	-1.5416513128002875e-22	-1.9043479996852078e-20	1.0314551020153612e-7	6.303602230988404e-17	3.2017415953849445e-8	5.352186934026425e-30	2.5806177460344974e-21	3.19354925250006e-10	5.630651910032473e-10	2.6029204479595848e-8
24000000	0.0049998673899694914	-1.5416513128002184e-22	-1.9043479996852078e-20	1.0314551020153612e-7	6.303602230988404e-17	3.2017415953849445e-8	5.3521869340264246e-30	2.5806177460344974e-21	3.19354925250006e-10	5.630651910032473e-10	2.6029204479595848e-8
24100000	0.0049998673899694914	-1.5416513128001495e-22	-1.9043479996852078e-20	1.0314551020153612e-7	6.303602230988404e-17	3.2017415953849445e-8	5.3521869340264246e-30	2.5806177460344974e-21	3.19354925250006e-10	5.630651910032473e-10	2.6029204479595848e-8
24200000	0.0049998673899694914	-1.5416513128000804e-22	-1.9043479996852078e-20	1.0314551020153612e-7	6.303602230988404e-17	3.2017415953849445e-8	5.3521869340264246e-30	2.5806177460344974e-21	3.19354925250006e-10	5.630651910032473e-10	2.6029204479595848e-8
24300000	0.0049998673899694914	-1.5416513128000115e-22	-1.9043479996852078e-20	1.0314551020153612e-7	6.303602230988404e-17	3.2017415953849445e-8	5.3521869340264246e-30	2.5806177460344974e-21	3.19354925250006e-10	5.630651910032473e-10	2.6029204479595848e-8
24400000	0.0049998673899694914	-1.5416513127999424e-22	-1.9043479996852078e-20	1.0314551020153612e-7	6.303602230988404e-17	3.2017415953849445e-8	5.3521869340264246e-30	2.5806177460344974e-21	3.19354925250006e-10	5.630651910032473e-10	2.6029204479595848e-8
24500000	0.004999867389969492	-1.5416513127998733e-22	-1.9043479996852078e-20	1.0314551020153612e-7	6.303602230988404e-17	3.2017415953849445e-8	5.3521869340264246e-30	2.5806177460344974e-21	3.19354925250006e-10	5.630651910032473e-10	2.6029204479595848e-8
24600000	0.004999867389969492	-1.5416513127998044e-22	-1.9043479996852078e-20	1.0314551020153612e-7	6.303602230988404e-17	3.2017415953849445e-8	5.3521869340264246e-30	2.580617746034497e-21	3.19354925250006e-10	5.630651910032473e-10	2.6029204479595848e-8
24700000	0.004999867389969492	-1.5416513127997353e-22	-1.9043479996852078e-20	1.0314551020153612e-7	6.303602230988404e-17	3.2017415953849445e-8	5.3521869340264246e-30	2.580617746034497e-21	3.19354925250006e-10	5.630651910032473e-10	2.6029204479595848e-8
24800000	0.004999867389969492	-1.5416513127996664e-22	-1.9043479996852078e-20	1.0314551020153612e-7	6.303602230988404e-17	3.2017415953849445e-8	5.3521869340264246e-30	2.580617746034497e-21	3.19354925250006e-10	5.630651910032473e-10	2.6029204479595848e-8
24900000	0.004999867389969492	-1.5416513127995973e-22	-1.9043479996852078e-20	1.0314551020153612e-7	6.303602230988404e-17	3.2017415953849445e-8	5.3521869340264246e-30	2.580617746034497e-21	3.19354925250006e-10	5.630651910032473e-10	2.6029204479595848e-8
25000000	0.004999867389969492	-1.5416513127995284e-22	-1.9043479996852078e-20	1.0314551020153612e-7	6.303602230988404e-17	3.2017415953849445e-8	5.3521869340264246e-30	2.580617746034497e-21	3.19354925250006e-10	5.630651910032473e-10	2.6029204479595848e-8
25100000	0.004999867389969492	-1.5416513127994593e-22	-1.9043479996852078e-20	1.0314551020153612e-7	6.303602230988404e-17	3.2017415953849445e-8	5.3521869340264246e-30	2.580617746034497e-21	3.19354925250006e-10	5.630651910032473e-10	2.6029204479595848e-8
25200000	0.004999867389969492	-1.5416513127993902e-22	-1.9043479996852078e-20	1.0314551020153612e-7	6.303602230988404e-17	3.2017415953849445e-8	5.3521869340264246e-30	2.580617746034497e-21	3.19354925250006e-10	5.630651910032473e-10	2.6029204479595848e-8
25300000	0.004999867389969492	-1.5416513127993213e-22	-1.9043479996852078e-20	1.0314551020153612e-7	6.303602230988404e-17	3.2017415953849445e-8	5.3521869340264246e-30	2.580617746034497e-21	3.19354925250006e-10	5.630651910032473e-10	2.6029204479595848e-8
25400000	0.004999867389969492	-1.5416513127992522e-22	-1.9043479996852078e-20	1.0314551020153612e-7	6.303602230988403e-17	3.2017415953849445e-8	5.3521869340264246e-30	2.580617746034497e-21	3.19354925250006e-10	5.630651910032473e-10	2.6029204479595848e-8
25500000	0.004999867389969492	-1.5416513127991833e-22	-1.9043479996852078e-20	1.0314551020153612e-7	6.303602230988403e-17	3.2017415953849445e-8	5.3521869340264246e-30	2.580617746034497e-21	3.19354925250006e-10	5.630651910032473e-10	2.6029204479595848e-8
25600000	0.004999867389969492	-1.5416513127991142e-22	-1.9043479996852078e-20	1.0314551020153612e-7	6.303602230988403e-17	3.2017415953849445e-8	5.3521869340264246e-30	2.580617746034497e-21	3.19354925250006e-10	5.630651910032473e-10	2.6029204479595848e-8
25700000	0.004999867389969492	-1.541651312799045e-22	-1.9043479996852078e-20	1.0314551020153612e-7	6.303602230988403e-17	3.2017415953849445e-8	5.352186934026424e-30	2.580617746034497e-21	3.19354925250006e-10	5.630651910032473e-10	2.6029204479595848e-8
25800000	0.004999867389969492	-1.5416513127989762e-22	-1.9043479996852078e-20	1.0314551020153612e-7	6.303602230988403e-17	3.2017415953849445e-8	5.352186934026424e-30	2.580617746034497e-21	3.19354925250006e-10	5.630651910032473e-10	2.6029204479595848e-8
25900000	0.004999867389969492	-1.541651312798907e-22	-1.9043479996852078e-20	1.0314551020153612e-7	6.303602230988403e-17	3.2017415953849445e-8	5.352186934026424e-30	2.580617746034497e-21	3.19354925250006e-10	5.630651910032473e-10	2.6029204479595848e-8
26000000	0.004999867389969492	-1.5416513127988382e-22	-1.9043479996852078e-20	1.0314551020153612e-7	6.303602230988403e-17	3.2017415953849445e-8	5.352186934026424e-30	2.580617746034497e-21	3.19354925250006e-10	5.630651910032473e-10	2.6029204479595848e-8
26100000	0.004999867389969492	-1.541651312798769e-22	-1.9043479996852078e-20	1.0314551020153612e-7	6.303602230988403e-17	3.2017415953849445e-8	5.352186934026424e-30	2.580617746034497e-21	3.19354925250006e-10	5.630651910032473e-10	2.6029204479595848e-8
26200000	0.004999867389969492	-1.5416513127987002e-22	-1.9043479996852078e-20	1.0314551020153612e-7	6.303602230988403e-17	3.2017415953849445e-8	5.352186934026424e-30	2.580617746034497e-21	3.19354925250006e-10	5.630651910032473e-10	2.6029204479595848e-8
26300000	0.004999867389969492	-1.541651312798631e-22	-1.9043479996852078e-20	1.0314551020153612e-7	6.303602230988403e-17	3.2017415953849445e-8	5.352186934026424e-30	2.580617746034497e-21	3.19354925250006e-10	5.630651910032473e-10	2.6029204479595848e-8
26400000	0.004999867389969492	-1.541651312798562e-22	-1.9043479996852078e-20	1.0314551020153612e-7	6.303602230988403e-17	3.2017415953849445e-8	5.352186934026424e-30	2.580617746034497e-21	3.19354925250006e-10	5.630651910032473e-10	2.6029204479595848e-8
26500000	0.004999867389969492	-1.541651312798493e-22	-1.9043479996852078e-20	1.0314551020153612e-7	6.303602230988403e-17	3.2017415953849445e-8	5.352186934026424e-30	2.580617746034497e-21	3.19354925250006e-10	5.630651910032473e-10	2.6029204479595848e-8
26600000	0.004999867389969492	-1.541651312798424e-22	-1.9043479996852078e-20	1.0314551020153612e-7	6.303602230988403e-17	3.2017415953849445e-8	5.352186934026424e-30	2.580617746034497e-21	3.19354925250006e-10	5.630651910032473e-10	2.6029204479595848e-8
26700000	0.004999867389969492	-1.541651312798355e-22	-1.9043479996852078e-20	1.0314551020153612e-7	6.303602230988403e-17	3.2017415953849445e-8	5.352186934026424e-30	2.580617746034497e-21	3.19354925250006e-10	5.630651910032473e-10	2.6029204479595848e-8
26800000	0.004999867389969492	-1.541651312798286e-22	-1.9043479996852078e-20	1.0314551020153612e-7	6.303602230988403e-17	3.2017415953849445e-8	5.352186934026424e-30	2.580617746034497e-21	3.19354925250006e-10	5.630651910032473e-10	2.6029204479595848e-8
26900000	0.004999867389969492	-1.5416513127982168e-22	-1.9043479996852078e-20	1.0314551020153612e-7	6.303602230988403e-17	3.2017415953849445e-8	5.352186934026424e-30	2.580617746034497e-21	3.19354925250006e-10	5.630651910032473e-10	2.6029204479595848e-8
27000000	0.004999867389969492	-1.541651312798148e-22	-1.9043479996852078e-20	1.0314551020153612e-7	6.303602230988403e-17	3.2017415953849445e-8	5.352186934026424e-30	2.580617746034497e-21	3.19354925250006e-10	5.630651910032473e-10	2.6029204479595848e-8
27100000	0.004999867389969492	-1.5416513127980788e-22	-1.9043479996852078e-20	1.0314551020153612e-7	6.303602230988403e-17	3.2017415953849445e-8	5.352186934026424e-30	2.580617746034497e-21	3.19354925250006e-10	5.630651910032473e-10	2.6029204479595848e-8
27200000	0.004999867389969492	-1.54165131279801e-22	-1.9043479996852078e-20	1.0314551020153612e-7	6.303602230988403e-17	3.2017415953849445e-8	5.352186934026424e-30	2.580617746034497e-21	3.19354925250006e-10	5.630651910032473e-10	2.6029204479595848e-8
27300000	0.004999867389969492	-1.5416513127979408e-22	-1.9043479996852078e-20	1.0314551020153612e-7	6.303602230988403e-17	3.2017415953849445e-8	5.352186934026424e-30	2.580617746034497e-21	3.19354925250006e-10	5.630651910032473e-10	2.6029204479595848e-8
27400000	0.004999867389969492	-1.541651312797872e-22	-1.9043479996852078e-20	1.0314551020153612e-7	6.303602230988403e-17	3.2017415953849445e-8	5.352186934026424e-30	2.580617746034497e-21	3.19354925250006e-10	5.630651910032473e-10	2.6029204479595848e-8
27500000	0.004999867389969492	-1.5416513127978028e-22	-1.9043479996852078e-20	1.0314551020153612e-7	6.303602230988403e-17	3.2017415953849445e-8	5.352186934026424e-30	2.580617746034497e-21	3.19354925250006e-10	5.630651910032473e-10	2.6029204479595848e-8
27600000	0.004999867389969492	-1.5416513127977337e-22	-1.9043479996852078e-20	1.0314551020153612e-7	6.303602230988403e-17	3.2017415953849445e-8	5.352186934026424e-30	2.580617746034497e-21	3.19354925250006e-10	5.630651910032473e-10	2.6029204479595848e-8
27700000	0.004999867389969492	-1.5416513127976648e-22	-1.9043479996852078e-20	1.0314551020153612e-7	6.303602230988403e-17	3.2017415953849445e-8	5.352186934026424e-30	2.580617746034497e-21	3.19354925250006e-10	5.630651910032473e-10	2.6029204479595848e-8
27800000	0.004999867389969492	-1.5416513127975957e-22	-1.9043479996852078e-20	1.0314551020153612e-7	6.303602230988403e-17	3.2017415953849445e-8	5.352186934026424e-30	2.580617746034497e-21	3.19354925250006e-10	5.630651910032473e-10	2.6029204479595848e-8
27900000	0.004999867389969492	-1.5416513127975268e-22	-1.9043479996852078e-20	1.0314551020153612e-7	6.303602230988403e-17	3.2017415953849445e-8	5.352186934026424e-30	2.580617746034497e-21	3.19354925250006e-10	5.630651910032473e-10	2.6029204479595848e-8
28000000	0.004999867389969492	-1.5416513127974577e-22	-1.9043479996852078e-20	1.0314551020153612e-7	6.303602230988403e-17	3.2017415953849445e-8	5.352186934026424e-30	2.580617746034497e-21	3.19354925250006e-10	5.630651910032473e-10	2.6029204479595848e-8
28100000	0.004999867389969492	-1.5416513127973888e-22	-1.9043479996852078e-20	1.0314551020153612e-7	6.303602230988403e-17	3.2017415953849445e-8	5.352186934026424e-30	2.580617746034497e-21	3.19354925250006e-10	5.630651910032473e-10	2.6029204479595848e-8
28200000	0.004999867389969492	-1.5416513127973196e-22	-1.9043479996852078e-20	1.0314551020153612e-7	6.303602230988403e-17	3.2017415953849445e-8	5.352186934026424e-30	2.580617746034497e-21	3.19354925250006e-10	5.630651910032473e-10	2.6029204479595848e-8
28300000	0.004999867389969492	-1.5416513127972505e-22	-1.9043479996852078e-20	1.0314551020153612e-7	6.303602230988403e-17	3.2017415953849445e-8	5.352186934026424e-30	2.580617746034497e-21	3.19354925250006e-10	5.630651910032473e-10	2.6029204479595848e-8
28400000	0.004999867389969492	-1.5416513127971816e-22	-1.9043479996852078e-20	1.0314551020153612e-7	6.303602230988403e-17	3.2017415953849445e-8	5.352186934026424e-30	2.580617746034497e-21	3.19354925250006e-10	5.630651910032473e-10	2.6029204479595848e-8
28500000	0.004999867389969492	-1.5416513127971125e-22	-1.9043479996852078e-20	1.0314551020153612e-7	6.303602230988403e-17	3.2017415953849445e-8	5.352186934026424e-30	2.580617746034497e-21	3.19354925250006e-10	5.630651910032473e-10	2.6029204479595848e-8
28600000	0.004999867389969492	-1.5416513127970436e-22	-1.9043479996852078e-20	1.0314551020153612e-7	6.303602230988403e-17	3.2017415953849445e-8	5.352186934026424e-30	2.580617746034497e-21	3.19354925250006e-10	5.630651910032473e-10	2.6029204479595848e-8
28700000	0.004999867389969492	-1.5416513127969745e-22	-1.9043479996852078e-20	1.0314551020153612e-7	6.303602230988403e-17	3.2017415953849445e-8	5.352186934026424e-30	2.580617746034497e-21	3.19354925250006e-10	5.630651910032473e-10	2.6029204479595848e-8
28800000	0.004999867389969492	-1.5416513127969054e-22	-1.9043479996852078e-20	1.0314551020153612e-7	6.303602230988403e-17	3.2017415953849445e-8	5.352186934026424e-30	2.580617746034497e-21	3.19354925250006e-10	5.630651910032473e-10	2.6029204479595848e-8
28900000	0.004999867389969492	-1.5416513127968365e-22	-1.9043479996852078e-20	1.0314551020153612e-7	6.303602230988403e-17	3.2017415953849445e-8	5.352186934026424e-30	2.580617746034497e-21	3.19354925250006e-10	5.630651910032473e-10	2.6029204479595848e-8
29000000	0.004999867389969492	-1.5416513127967674e-22	-1.9043479996852078e-20	1.0314551020153612e-7	6.303602230988403e-17	3.2017415953849445e-8	5.352186934026424e-30	2.580617746034497e-21	3.19354925250006e-10	5.630651910032473e-10	2.6029204479595848e-8
29100000	0.004999867389969492	-1.5416513127966985e-22	-1.9043479996852078e-20	1.0314551020153612e-7	6.303602230988403e-17	3.2017415953849445e-8	5.352186934026424e-30	2.580617746034497e-21	3.19354925250006e-10	5.630651910032473e-10	2.6029204479595848e-8
29200000	0.004999867389969492	-1.5416513127966294e-22	-1.9043479996852078e-20	1.0314551020153612e-7	6.303602230988403e-17	3.2017415953849445e-8	5.352186934026424e-30	2.580617746034497e-21	3.19354925250006e-10	5.630651910032473e-10	2.6029204479595848e-8
29300000	0.004999867389969492	-1.5416513127965605e-22	-1.9043479996852078e-20	1.0314551020153612e-7	6.303602230988403e-17	3.2017415953849445e-8	5.352186934026424e-30	2.580617746034497e-21	3.19354925250006e-10	5.630651910032473e-10	2.6029204479595848e-8
29400000	0.004999867389969492	-1.5416513127964914e-22	-1.9043479996852078e-20	1.0314551020153612e-7	6.303602230988403e-17	3.2017415953849445e-8	5.352186934026424e-30	2.580617746034497e-21	3.19354925250006e-10	5.630651910032473e-10	2.6029204479595848e-8
29500000	0.004999867389969492	-1.5416513127964223e-22	-1.9043479996852078e-20	1.0314551020153612e-7	6.303602230988403e-17	3.2017415953849445e-8	5.352186934026424e-30	2.580617746034497e-21	3.19354925250006e-10	5.630651910032473e-10	2.6029204479595848e-8
29600000	0.004999867389969492	-1.5416513127963534e-22	-1.9043479996852078e-20	1.0314551020153612e-7	6.303602230988403e-17	3.2017415953849445e-8	5.352186934026424e-30	2.580617746034497e-21	3.19354925250006e-10	5.630651910032473e-10	2.6029204479595848e-8
29700000	0.004999867389969492	-1.5416513127962843e-22	-1.9043479996852078e-20	1.0314551020153612e-7	6.303602230988403e-17	3.2017415953849445e-8	5.352186934026424e-30	2.580617746034497e-21	3.19354925250006e-10	5.630651910032473e-10	2.6029204479595848e-8
29800000	0.004999867389969492	-1.5416513127962154e-22	-1.9043479996852078e-20	1.0314551020153612e-7	6.303602230988403e-17	3.2017415953849445e-8	5.352186934026424e-30	2.580617746034497e-21	3.19354925250006e-10	5.630651910032473e-10	2.6029204479595848e-8
29900000	0.004999867389969492	-1.5416513127961463e-22	-1.9043479996852078e-20	1.0314551020153612e-7	6.303602230988403e-17	3.2017415953849445e-8	5.352186934026424e-30	2.580617746034497e-21	3.19354925250006e-10	5.630651910032473e-10	2.6029204479595848e-8
30000000	0.004999867389969492	-1.5416513127960772e-22	-1.9043479996852078e-20	1.0314551020153612e-7	6.303602230988403e-17	3.2017415953849445e-8	5.352186934026424e-30	2.580617746034497e-21	3.19354925250006e-10	5.630651910032473e-10	2.6029204479595848e-8
30100000	0.004999867389969492	-1.5416513127960083e-22	-1.9043479996852078e-20	1.0314551020153612e-7	6.303602230988403e-17	3.2017415953849445e-8	5.352186934026424e-30	2.580617746034497e-21	3.19354925250006e-10	5.630651910032473e-10	2.6029204479595848e-8
30200000	0.004999867389969492	-1.5416513127959391e-22	-1.9043479996852078e-20	1.0314551020153612e-7	6.303602230988403e-17	3.2017415953849445e-8	5.352186934026424e-30	2.580617746034497e-21	3.19354925250006e-10	5.630651910032473e-10	2.6029204479595848e-8
30300000	0.004999867389969492	-1.5416513127958703e-22	-1.9043479996852078e-20	1.0314551020153612e-7	6.303602230988403e-17	3.2017415953849445e-8	5.352186934026424e-30	2.580617746034497e-21	3.19354925250006e-10	5.630651910032473e-10	2.6029204479595848e-8
30400000	0.004999867389969492	-1.5416513127958011e-22	-1.9043479996852078e-20	1.0314551020153612e-7	6.303602230988403e-17	3.2017415953849445e-8	5.352186934026424e-30	2.580617746034497e-21	3.19354925250006e-10	5.630651910032473e-10	2.6029204479595848e-8
30500000	0.004999867389969492	-1.5416513127957323e-22	-1.9043479996852078e-20	1.0314551020153612e-7	6.303602230988403e-17	3.2017415953849445e-8	5.352186934026424e-30	2.580617746034497e-21	3.19354925250006e-10	5.630651910032473e-10	2.6029204479595848e-8
30600000	0.004999867389969492	-1.5416513127956631e-22	-1.9043479996852078e-20	1.0314551020153612e-7	6.303602230988403e-17	3.2017415953849445e-8	5.352186934026424e-30	2.580617746034497e-21	3.19354925250006e-10	5.630651910032473e-10	2.6029204479595848e-8
30700000	0.004999867389969492	-1.541651312795594e-22	-1.9043479996852078e-20	1.0314551020153612e-7	6.303602230988403e-17	3.2017415953849445e-8	5.352186934026424e-30	2.580617746034497e-21	3.19354925250006e-10	5.630651910032473e-10	2.6029204479595848e-8
30800000	0.004999867389969492	-1.5416513127955251e-22	-1.9043479996852078e-20	1.0314551020153612e-7	6.303602230988403e-17	3.2017415953849445e-8	5.352186934026424e-30	2.580617746034497e-21	3.19354925250006e-10	5.630651910032473e-10	2.6029204479595848e-8
30900000	0.004999867389969492	-1.541651312795456e-22	-1.9043479996852078e-20	1.0314551020153612e-7	6.303602230988403e-17	3.2017415953849445e-8	5.352186934026424e-30	2.580617746034497e-21	3.19354925250006e-10	5.630651910032473e-10	2.6029204479595848e-8
31000000	0.004999867389969492	-1.5416513127953871e-22	-1.9043479996852078e-20	1.0314551020153612e-7	6.303602230988403e-17	3.2017415953849445e-8	5.352186934026424e-30	2.580617746034497e-21	3.19354925250006e-10	5.630651910032473e-10	2.6029204479595848e-8
31100000	0.004999867389969492	-1.541651312795318e-22	-1.9043479996852078e-20	1.0314551020153612e-7	6.303602230988403e-17	3.2017415953849445e-8	5.352186934026424e-30	2.580617746034497e-21	3.19354925250006e-10	5.630651910032473e-10	2.6029204479595848e-8
31200000	0.004999867389969492	-1.5416513127952491e-22	-1.9043479996852078e-20	1.0314551020153612e-7	6.303602230988403e-17	3.2017415953849445e-8	5.352186934026424e-30	2.580617746034497e-21	3.19354925250006e-10	5.630651910032473e-10	2.6029204479595848e-8
31300000	0.004999867389969492	-1.54165131279518e-22	-1.9043479996852078e-20	1.0314551020153612e-7	6.303602230988403e-17	3.2017415953849445e-8	5.352186934026424e-30	2.580617746034497e-21	3.19354925250006e-10	5.630651910032473e-10	2.6029204479595848e-8
31400000	0.004999867389969492	-1.541651312795111e-22	-1.9043479996852078e-20	1.0314551020153612e-7	6.303602230988403e-17	3.2017415953849445e-8	5.352186934026424e-30	2.580617746034497e-21	3.19354925250006e-10	5.630651910032473e-10	2.6029204479595848e-8
31500000	0.004999867389969492	-1.541651312795042e-22	-1.9043479996852078e-20	1.0314551020153612e-7	6.303602230988403e-17	3.2017415953849445e-8	5.352186934026424e-30	2.580617746034497e-21	3.19354925250006e-10	5.630651910032473e-10	2.6029204479595848e-8
31600000	0.004999867389969492	-1.541651312794973e-22	-1.9043479996852078e-20	1.0314551020153612e-7	6.303602230988403e-17	3.2017415953849445e-8	5.352186934026424e-30	2.580617746034497e-21	3.19354925250006e-10	5.630651910032473e-10	2.6029204479595848e-8
31700000	0.004999867389969492	-1.541651312794904e-22	-1.9043479996852078e-20	1.0314551020153612e-7	6.303602230988403e-17	3.2017415953849445e-8	5.352186934026424e-30	2.580617746034497e-21	3.19354925250006e-10	5.630651910032473e-10	2.6029204479595848e-8
31800000	0.004999867389969492	-1.541651312794835e-22	-1.9043479996852078e-20	1.0314551020153612e-7	6.303602230988403e-17	3.2017415953849445e-8	5.352186934026424e-30	2.580617746034497e-21	3.19354925250006e-10	5.630651910032473e-10	2.6029204479595848e-8
31900000	0.004999867389969492	-1.5416513127947658e-22	-1.9043479996852078e-20	1.0314551020153612e-7	6.303602230988403e-17	3.2017415953849445e-8	5.352186934026424e-30	2.580617746034497e-21	3.19354925250006e-10	5.630651910032473e-10	2.6029204479595848e-8
32000000	0.004999867389969492	-1.541651312794697e-22	-1.9043479996852078e-20	1.0314551020153612e-7	6.303602230988403e-17	3.2017415953849445e-8	5.352186934026424e-30	2.580617746034497e-21	3.19354925250006e-10	5.630651910032472e-10	2.6029204479595848e-8
32100000	0.004999867389969492	-1.5416513127946278e-22	-1.9043479996852078e-20	1.0314551020153612e-7	6.303602230988403e-17	3.2017415953849445e-8	5.352186934026424e-30	2.580617746034497e-21	3.19354925250006e-10	5.630651910032472e-10	2.6029204479595848e-8
32200000	0.004999867389969492	-1.541651312794559e-22	-1.9043479996852078e-20	1.0314551020153612e-7	6.303602230988403e-17	3.2017415953849445e-8	5.352186934026424e-30	2.580617746034497e-21	3.19354925250006e-10	5.630651910032472e-10	2.6029204479595848e-8
32300000	0.004999867389969492	-1.5416513127944898e-22	-1.9043479996852078e-20	1.0314551020153612e-7	6.303602230988403e-17	3.2017415953849445e-8	5.352186934026424e-30	2.580617746034497e-21	3.19354925250006e-10	5.630651910032472e-10	2.6029204479595848e-8
32400000	0.004999867389969492	-1.5416513127944209e-22	-1.9043479996852078e-20	1.0314551020153612e-7	6.303602230988403e-17	3.2017415953849445e-8	5.352186934026424e-30	2.580617746034497e-21	3.19354925250006e-10	5.630651910032472e-10	2.6029204479595848e-8
32500000	0.004999867389969492	-1.5416513127943518e-22	-1.9043479996852078e-20	1.0314551020153612e-7	6.303602230988403e-17	3.2017415953849445e-8	5.352186934026424e-30	2.580617746034497e-21	3.19354925250006e-10	5.630651910032472e-10	2.6029204479595848e-8
32600000	0.004999867389969492	-1.5416513127942826e-22	-1.9043479996852078e-20	1.0314551020153612e-7	6.303602230988403e-17	3.2017415953849445e-8	5.352186934026424e-30	2.580617746034497e-21	3.19354925250006e-10	5.630651910032472e-10	2.6029204479595848e-8
32700000	0.004999867389969492	-1.5416513127942138e-22	-1.9043479996852078e-20	1.0314551020153612e-7	6.303602230988403e-17	3.2017415953849445e-8	5.352186934026424e-30	2.580617746034497e-21	3.19354925250006e-10	5.630651910032472e-10	2.6029204479595848e-8
32800000	0.004999867389969492	-1.5416513127941446e-22	-1.9043479996852078e-20	1.0314551020153612e-7	6.303602230988403e-17	3.2017415953849445e-8	5.352186934026424e-30	2.580617746034497e-21	3.19354925250006e-10	5.630651910032472e-10	2.6029204479595848e-8
32900000	0.004999867389969492	-1.5416513127940758e-22	-1.9043479996852078e-20	1.0314551020153612e-7	6.303602230988403e-17	3.2017415953849445e-8	5.352186934026424e-30	2.580617746034497e-21	3.19354925250006e-10	5.630651910032472e-10	2.6029204479595848e-8
33000000	0.004999867389969492	-1.5416513127940066e-22	-1.9043479996852078e-20	1.0314551020153614e-7	6.303602230988403e-17	3.2017415953849445e-8	5.352186934026424e-30	2.580617746034497e-21	3.19354925250006e-10	5.630651910032472e-10	2.6029204479595848e-8
33100000	0.004999867389969492	-1.5416513127939378e-22	-1.9043479996852078e-20	1.0314551020153614e-7	6.303602230988403e-17	3.2017415953849445e-8	5.352186934026424e-30	2.580617746034497e-21	3.19354925250006e-10	5.630651910032472e-10	2.6029204479595848e-8
33200000	0.004999867389969492	-1.5416513127938686e-22	-1.9043479996852078e-20	1.0314551020153614e-7	6.303602230988403e-17	3.2017415953849445e-8	5.352186934026424e-30	2.580617746034497e-21	3.19354925250006e-10	5.630651910032472e-10	2.6029204479595848e-8
33300000	0.004999867389969492	-1.5416513127937995e-22	-1.9043479996852078e-20	1.0314551020153614e-7	6.303602230988403e-17	3.2017415953849445e-8	5.352186934026424e-30	2.580617746034497e-21	3.19354925250006e-10	5.630651910032472e-10	2.6029204479595848e-8
33400000	0.004999867389969492	-1.5416513127937306e-22	-1.9043479996852078e-20	1.0314551020153614e-7	6.303602230988403e-17	3.2017415953849445e-8	5.352186934026424e-30	2.580617746034497e-21	3.19354925250006e-10	5.630651910032472e-10	2.6029204479595848e-8
33500000	0.004999867389969492	-1.5416513127936615e-22	-1.9043479996852078e-20	1.0314551020153614e-7	6.303602230988403e-17	3.2017415953849445e-8	5.352186934026424e-30	2.580617746034497e-21	3.19354925250006e-10	5.630651910032472e-10	2.6029204479595848e-8
33600000	0.004999867389969492	-1.5416513127935926e-22	-1.9043479996852078e-20	1.0314551020153614e-7	6.303602230988403e-17	3.2017415953849445e-8	5.352186934026424e-30	2.580617746034497e-21	3.19354925250006e-10	5.630651910032472e-10	2.6029204479595848e-8
33700000	0.004999867389969492	-1.5416513127935235e-22	-1.9043479996852078e-20	1.0314551020153614e-7	6.303602230988403e-17	3.2017415953849445e-8	5.352186934026424e-30	2.580617746034497e-21	3.19354925250006e-10	5.630651910032472e-10	2.6029204479595848e-8
33800000	0.004999867389969492	-1.5416513127934544e-22	-1.9043479996852078e-20	1.0314551020153614e-7	6.303602230988403e-17	3.2017415953849445e-8	5.352186934026424e-30	2.580617746034497e-21	3.19354925250006e-10	5.630651910032472e-10	2.6029204479595848e-8
33900000	0.004999867389969492	-1.5416513127933855e-22	-1.9043479996852078e-20	1.0314551020153614e-7	6.303602230988403e-17	3.2017415953849445e-8	5.352186934026424e-30	2.580617746034497e-21	3.19354925250006e-10	5.630651910032472e-10	2.6029204479595848e-8
34000000	0.004999867389969492	-1.5416513127933164e-22	-1.9043479996852078e-20	1.0314551020153614e-7	6.303602230988403e-17	3.2017415953849445e-8	5.352186934026424e-30	2.580617746034497e-21	3.19354925250006e-10	5.630651910032472e-10	2.6029204479595848e-8
34100000	0.004999867389969492	-1.5416513127932475e-22	-1.9043479996852078e-20	1.0314551020153614e-7	6.303602230988403e-17	3.2017415953849445e-8	5.352186934026424e-30	2.580617746034497e-21	3.19354925250006e-10	5.630651910032472e-10	2.6029204479595848e-8
34200000	0.004999867389969492	-1.5416513127931784e-22	-1.9043479996852078e-20	1.0314551020153614e-7	6.303602230988403e-17	3.2017415953849445e-8	5.352186934026424e-30	2.580617746034497e-21	3.19354925250006e-10	5.630651910032472e-10	2.6029204479595848e-8
34300000	0.004999867389969492	-1.5416513127931095e-22	-1.9043479996852078e-20	1.0314551020153614e-7	6.303602230988403e-17	3.2017415953849445e-8	5.352186934026424e-30	2.580617746034497e-21	3.19354925250006e-10	5.630651910032472e-10	2.6029204479595848e-8
34400000	0.004999867389969492	-1.5416513127930404e-22	-1.9043479996852078e-20	1.0314551020153614e-7	6.303602230988403e-17	3.2017415953849445e-8	5.352186934026424e-30	2.580617746034497e-21	3.19354925250006e-10	5.630651910032472e-10	2.6029204479595848e-8
34500000	0.004999867389969492	-1.5416513127929713e-22	-1.9043479996852078e-20	1.0314551020153614e-7	6.303602230988403e-17	3.2017415953849445e-8	5.352186934026424e-30	2.580617746034497e-21	3.19354925250006e-10	5.630651910032472e-10	2.6029204479595848e-8
34600000	0.004999867389969492	-1.5416513127929024e-22	-1.9043479996852078e-20	1.0314551020153614e-7	6.303602230988404e-17	3.2017415953849445e-8	5.352186934026424e-30	2.580617746034497e-21	3.19354925250006e-10	5.630651910032472e-10	2.6029204479595848e-8
34700000	0.004999867389969492	-1.5416513127928333e-22	-1.9043479996852078e-20	1.0314551020153614e-7	6.303602230988404e-17	3.2017415953849445e-8	5.352186934026424e-30	2.580617746034497e-21	3.19354925250006e-10	5.630651910032472e-10	2.6029204479595848e-8
34800000	0.004999867389969492	-1.5416513127927644e-22	-1.9043479996852078e-20	1.0314551020153614e-7	6.303602230988404e-17	3.2017415953849445e-8	5.352186934026424e-30	2.580617746034497e-21	3.19354925250006e-10	5.630651910032472e-10	2.6029204479595848e-8
34900000	0.004999867389969492	-1.5416513127926953e-22	-1.9043479996852078e-20	1.0314551020153614e-7	6.303602230988404e-17	3.2017415953849445e-8	5.352186934026424e-30	2.580617746034497e-21	3.19354925250006e-10	5.630651910032472e-10	2.6029204479595848e-8
35000000	0.004999867389969492	-1.5416513127926264e-22	-1.9043479996852078e-20	1.0314551020153614e-7	6.303602230988404e-17	3.2017415953849445e-8	5.352186934026424e-30	2.580617746034497e-21	3.19354925250006e-10	5.630651910032472e-10	2.6029204479595848e-8
35100000	0.004999867389969492	-1.5416513127925573e-22	-1.9043479996852078e-20	1.0314551020153614e-7	6.303602230988404e-17	3.2017415953849445e-8	5.352186934026424e-30	2.580617746034497e-21	3.19354925250006e-10	5.630651910032472e-10	2.6029204479595848e-8
35200000	0.004999867389969492	-1.5416513127924881e-22	-1.9043479996852078e-20	1.0314551020153614e-7	6.303602230988404e-17	3.2017415953849445e-8	5.352186934026424e-30	2.580617746034497e-21	3.19354925250006e-10	5.630651910032472e-10	2.6029204479595848e-8
35300000	0.004999867389969492	-1.5416513127924192e-22	-1.9043479996852078e-20	1.0314551020153614e-7	6.303602230988404e-17	3.2017415953849445e-8	5.352186934026424e-30	2.580617746034497e-21	3.19354925250006e-10	5.630651910032472e-10	2.6029204479595848e-8
35400000	0.004999867389969492	-1.5416513127923501e-22	-1.9043479996852078e-20	1.0314551020153614e-7	6.303602230988404e-17	3.2017415953849445e-8	5.352186934026424e-30	2.580617746034497e-21	3.19354925250006e-10	5.630651910032472e-10	2.6029204479595848e-8
35500000	0.004999867389969492	-1.5416513127922812e-22	-1.9043479996852078e-20	1.0314551020153614e-7	6.303602230988404e-17	3.2017415953849445e-8	5.352186934026424e-30	2.580617746034497e-21	3.19354925250006e-10	5.630651910032472e-10	2.6029204479595848e-8
35600000	0.004999867389969492	-1.5416513127922121e-22	-1.9043479996852078e-20	1.0314551020153614e-7	6.303602230988404e-17	3.2017415953849445e-8	5.352186934026424e-30	2.580617746034497e-21	3.19354925250006e-10	5.630651910032472e-10	2.6029204479595848e-8
35700000	0.004999867389969492	-1.541651312792143e-22	-1.9043479996852078e-20	1.0314551020153614e-7	6.303602230988404e-17	3.2017415953849445e-8	5.352186934026424e-30	2.580617746034497e-21	3.19354925250006e-10	5.630651910032472e-10	2.6029204479595848e-8
35800000	0.004999867389969492	-1.5416513127920741e-22	-1.9043479996852078e-20	1.0314551020153614e-7	6.303602230988404e-17	3.2017415953849445e-8	5.352186934026424e-30	2.580617746034497e-21	3.19354925250006e-10	5.630651910032472e-10	2.6029204479595848e-8
35900000	0.004999867389969492	-1.541651312792005e-22	-1.9043479996852078e-20	1.0314551020153614e-7	6.303602230988404e-17	3.2017415953849445e-8	5.352186934026424e-30	2.580617746034497e-21	3.19354925250006e-10	5.630651910032472e-10	2.6029204479595848e-8
36000000	0.004999867389969492	-1.5416513127919361e-22	-1.9043479996852078e-20	1.0314551020153614e-7	6.303602230988404e-17	3.2017415953849445e-8	5.352186934026424e-30	2.580617746034497e-21	3.19354925250006e-10	5.630651910032472e-10	2.6029204479595848e-8
36100000	0.004999867389969492	-1.541651312791867e-22	-1.9043479996852078e-20	1.0314551020153614e-7	6.303602230988404e-17	3.2017415953849445e-8	5.352186934026424e-30	2.580617746034497e-21	3.19354925250006e-10	5.630651910032472e-10	2.6029204479595848e-8
36200000	0.004999867389969492	-1.541651312791798e-22	-1.9043479996852078e-20	1.0314551020153614e-7	6.303602230988404e-17	3.2017415953849445e-8	5.352186934026424e-30	2.580617746034497e-21	3.19354925250006e-10	5.630651910032472e-10	2.6029204479595848e-8
36300000	0.004999867389969492	-1.541651312791729e-22	-1.9043479996852078e-20	1.0314551020153614e-7	6.303602230988404e-17	3.2017415953849445e-8	5.352186934026424e-30	2.580617746034497e-21	3.19354925250006e-10	5.630651910032472e-10	2.6029204479595848e-8
36400000	0.004999867389969492	-1.5416513127916599e-22	-1.9043479996852078e-20	1.0314551020153614e-7	6.303602230988404e-17	3.2017415953849445e-8	5.352186934026424e-30	2.580617746034497e-21	3.19354925250006e-10	5.630651910032472e-10	2.6029204479595848e-8
36500000	0.004999867389969492	-1.541651312791591e-22	-1.9043479996852078e-20	1.0314551020153614e-7	6.303602230988404e-17	3.2017415953849445e-8	5.352186934026424e-30	2.580617746034497e-21	3.19354925250006e-10	5.630651910032472e-10	2.6029204479595848e-8
36600000	0.004999867389969492	-1.5416513127915219e-22	-1.9043479996852078e-20	1.0314551020153614e-7	6.303602230988404e-17	3.2017415953849445e-8	5.352186934026424e-30	2.580617746034497e-21	3.19354925250006e-10	5.630651910032472e-10	2.6029204479595848e-8
36700000	0.004999867389969492	-1.541651312791453e-22	-1.9043479996852078e-20	1.0314551020153614e-7	6.303602230988404e-17	3.2017415953849445e-8	5.352186934026424e-30	2.580617746034497e-21	3.19354925250006e-10	5.630651910032472e-10	2.6029204479595848e-8
36800000	0.004999867389969492	-1.5416513127913839e-22	-1.9043479996852078e-20	1.0314551020153614e-7	6.303602230988404e-17	3.2017415953849445e-8	5.352186934026424e-30	2.580617746034497e-21	3.19354925250006e-10	5.630651910032472e-10	2.6029204479595848e-8
36900000	0.004999867389969492	-1.5416513127913148e-22	-1.9043479996852078e-20	1.0314551020153614e-7	6.303602230988404e-17	3.2017415953849445e-8	5.352186934026424e-30	2.580617746034497e-21	3.19354925250006e-10	5.630651910032472e-10	2.6029204479595848e-8
37000000	0.004999867389969492	-1.5416513127912459e-22	-1.9043479996852078e-20	1.0314551020153614e-7	6.303602230988404e-17	3.2017415953849445e-8	5.352186934026424e-30	2.580617746034497e-21	3.19354925250006e-10	5.630651910032472e-10	2.6029204479595848e-8
37100000	0.004999867389969492	-1.5416513127911768e-22	-1.9043479996852078e-20	1.0314551020153614e-7	6.303602230988404e-17	3.2017415953849445e-8	5.352186934026424e-30	2.580617746034497e-21	3.19354925250006e-10	5.630651910032472e-10	2.6029204479595848e-8
37200000	0.004999867389969492	-1.5416513127911079e-22	-1.9043479996852078e-20	1.0314551020153614e-7	6.303602230988404e-17	3.2017415953849445e-8	5.352186934026424e-30	2.580617746034497e-21	3.19354925250006e-10	5.630651910032472e-10	2.6029204479595848e-8
37300000	0.004999867389969492	-1.5416513127910387e-22	-1.9043479996852078e-20	1.0314551020153614e-7	6.303602230988404e-17	3.2017415953849445e-8	5.352186934026424e-30	2.580617746034497e-21	3.19354925250006e-10	5.630651910032472e-10	2.6029204479595848e-8
37400000	0.004999867389969492	-1.5416513127909699e-22	-1.9043479996852078e-20	1.0314551020153614e-7	6.303602230988404e-17	3.2017415953849445e-8	5.352186934026424e-30	2.580617746034497e-21	3.19354925250006e-10	5.630651910032472e-10	2.6029204479595848e-8
37500000	0.004999867389969492	-1.5416513127909007e-22	-1.9043479996852078e-20	1.0314551020153614e-7	6.303602230988404e-17	3.2017415953849445e-8	5.352186934026424e-30	2.580617746034497e-21	3.19354925250006e-10	5.630651910032472e-10	2.6029204479595848e-8
37600000	0.004999867389969492	-1.5416513127908316e-22	-1.9043479996852078e-20	1.0314551020153614e-7	6.303602230988404e-17	3.2017415953849445e-8	5.352186934026424e-30	2.580617746034497e-21	3.19354925250006e-10	5.630651910032472e-10	2.6029204479595848e-8
37700000	0.004999867389969492	-1.5416513127907627e-22	-1.9043479996852078e-20	1.0314551020153614e-7	6.303602230988404e-17	3.2017415953849445e-8	5.352186934026424e-30	2.580617746034497e-21	3.19354925250006e-10	5.630651910032472e-10	2.6029204479595848e-8
37800000	0.004999867389969492	-1.5416513127906936e-22	-1.9043479996852078e-20	1.0314551020153614e-7	6.303602230988404e-17	3.2017415953849445e-8	5.352186934026424e-30	2.580617746034497e-21	3.19354925250006e-10	5.630651910032472e-10	2.6029204479595848e-8
37900000	0.004999867389969492	-1.5416513127906247e-22	-1.9043479996852078e-20	1.0314551020153614e-7	6.303602230988404e-17	3.2017415953849445e-8	5.352186934026424e-30	2.580617746034497e-21	3.19354925250006e-10	5.630651910032472e-10	2.6029204479595848e-8
38000000	0.004999867389969492	-1.5416513127905556e-22	-1.9043479996852078e-20	1.0314551020153614e-7	6.303602230988404e-17	3.2017415953849445e-8	5.352186934026424e-30	2.580617746034497e-21	3.19354925250006e-10	5.630651910032472e-10	2.6029204479595848e-8
38100000	0.004999867389969492	-1.5416513127904867e-22	-1.9043479996852078e-20	1.0314551020153614e-7	6.303602230988404e-17	3.2017415953849445e-8	5.352186934026424e-30	2.580617746034497e-21	3.19354925250006e-10	5.630651910032472e-10	2.6029204479595848e-8
38200000	0.004999867389969492	-1.5416513127904176e-22	-1.9043479996852078e-20	1.0314551020153614e-7	6.303602230988404e-17	3.2017415953849445e-8	5.352186934026424e-30	2.580617746034497e-21	3.19354925250006e-10	5.630651910032472e-10	2.6029204479595848e-8
38300000	0.004999867389969492	-1.5416513127903485e-22	-1.9043479996852078e-20	1.0314551020153614e-7	6.303602230988404e-17	3.2017415953849445e-8	5.352186934026424e-30	2.580617746034497e-21	3.19354925250006e-10	5.630651910032472e-10	2.6029204479595848e-8
38400000	0.004999867389969492	-1.5416513127902796e-22	-1.9043479996852078e-20	1.0314551020153614e-7	6.303602230988404e-17	3.2017415953849445e-8	5.352186934026424e-30	2.580617746034497e-21	3.19354925250006e-10	5.630651910032472e-10	2.6029204479595848e-8
38500000	0.004999867389969492	-1.5416513127902105e-22	-1.9043479996852078e-20	1.0314551020153614e-7	6.303602230988404e-17	3.2017415953849445e-8	5.352186934026424e-30	2.580617746034497e-21	3.19354925250006e-10	5.630651910032472e-10	2.6029204479595848e-8
38600000	0.004999867389969492	-1.5416513127901416e-22	-1.9043479996852078e-20	1.0314551020153614e-7	6.303602230988404e-17	3.2017415953849445e-8	5.352186934026424e-30	2.580617746034497e-21	3.19354925250006e-10	5.630651910032472e-10	2.6029204479595848e-8
38700000	0.004999867389969492	-1.5416513127900725e-22	-1.9043479996852078e-20	1.0314551020153614e-7	6.303602230988404e-17	3.2017415953849445e-8	5.352186934026424e-30	2.580617746034497e-21	3.19354925250006e-10	5.630651910032472e-10	2.6029204479595848e-8
38800000	0.004999867389969492	-1.5416513127900034e-22	-1.9043479996852078e-20	1.0314551020153614e-7	6.303602230988404e-17	3.2017415953849445e-8	5.352186934026424e-30	2.580617746034497e-21	3.19354925250006e-10	5.630651910032472e-10	2.6029204479595848e-8
38900000	0.004999867389969492	-1.5416513127899345e-22	-1.9043479996852078e-20	1.0314551020153614e-7	6.303602230988404e-17	3.2017415953849445e-8	5.352186934026424e-30	2.580617746034497e-21	3.19354925250006e-10	5.630651910032472e-10	2.6029204479595848e-8
39000000	0.004999867389969492	-1.5416513127898654e-22	-1.9043479996852078e-20	1.0314551020153614e-7	6.303602230988404e-17	3.2017415953849445e-8	5.352186934026424e-30	2.580617746034497e-21	3.19354925250006e-10	5.630651910032472e-10	2.6029204479595848e-8
39100000	0.004999867389969492	-1.5416513127897965e-22	-1.9043479996852078e-20	1.0314551020153614e-7	6.303602230988404e-17	3.2017415953849445e-8	5.352186934026424e-30	2.580617746034497e-21	3.19354925250006e-10	5.630651910032472e-10	2.6029204479595848e-8
39200000	0.004999867389969492	-1.5416513127897274e-22	-1.9043479996852078e-20	1.0314551020153614e-7	6.303602230988404e-17	3.2017415953849445e-8	5.352186934026424e-30	2.580617746034497e-21	3.19354925250006e-10	5.630651910032472e-10	2.6029204479595848e-8
39300000	0.004999867389969492	-1.5416513127896585e-22	-1.9043479996852078e-20	1.0314551020153614e-7	6.303602230988404e-17	3.2017415953849445e-8	5.352186934026424e-30	2.580617746034497e-21	3.19354925250006e-10	5.630651910032472e-10	2.6029204479595848e-8
39400000	0.004999867389969492	-1.5416513127895894e-22	-1.9043479996852078e-20	1.0314551020153614e-7	6.303602230988404e-17	3.2017415953849445e-8	5.352186934026424e-30	2.580617746034497e-21	3.19354925250006e-10	5.630651910032472e-10	2.6029204479595848e-8
39500000	0.004999867389969492	-1.5416513127895202e-22	-1.9043479996852078e-20	1.0314551020153614e-7	6.303602230988404e-17	3.2017415953849445e-8	5.352186934026424e-30	2.580617746034497e-21	3.19354925250006e-10	5.630651910032472e-10	2.6029204479595848e-8
39600000	0.004999867389969492	-1.5416513127894514e-22	-1.9043479996852078e-20	1.0314551020153614e-7	6.303602230988404e-17	3.2017415953849445e-8	5.352186934026424e-30	2.580617746034497e-21	3.19354925250006e-10	5.630651910032472e-10	2.6029204479595848e-8
39700000	0.004999867389969492	-1.5416513127893822e-22	-1.9043479996852078e-20	1.0314551020153614e-7	6.303602230988404e-17	3.2017415953849445e-8	5.352186934026424e-30	2.580617746034497e-21	3.19354925250006e-10	5.630651910032472e-10	2.6029204479595848e-8
39800000	0.004999867389969492	-1.5416513127893134e-22	-1.9043479996852078e-20	1.0314551020153614e-7	6.303602230988404e-17	3.2017415953849445e-8	5.352186934026424e-30	2.580617746034497e-21	3.19354925250006e-10	5.630651910032472e-10	2.6029204479595848e-8
39900000	0.004999867389969492	-1.5416513127892442e-22	-1.9043479996852078e-20	1.0314551020153614e-7	6.303602230988404e-17	3.2017415953849445e-8	5.352186934026424e-30	2.580617746034497e-21	3.19354925250006e-10	5.630651910032472e-10	2.6029204479595848e-8
40000000	0.004999867389969492	-1.5416513127891751e-22	-1.9043479996852078e-20	1.0314551020153614e-7	6.303602230988404e-17	3.2017415953849445e-8	5.352186934026424e-30	2.580617746034497e-21	3.19354925250006e-10	5.630651910032472e-10	2.6029204479595848e-8
40100000	0.004999867389969492	-1.5416513127891062e-22	-1.9043479996852078e-20	1.0314551020153614e-7	6.303602230988404e-17	3.2017415953849445e-8	5.352186934026424e-30	2.580617746034497e-21	3.19354925250006e-10	5.630651910032472e-10	2.6029204479595848e-8
40200000	0.004999867389969492	-1.541651312789037e-22	-1.9043479996852078e-20	1.0314551020153614e-7	6.303602230988404e-17	3.2017415953849445e-8	5.352186934026424e-30	2.580617746034497e-21	3.19354925250006e-10	5.630651910032472e-10	2.6029204479595848e-8
40300000	0.004999867389969492	-1.5416513127889682e-22	-1.9043479996852078e-20	1.0314551020153614e-7	6.303602230988404e-17	3.2017415953849445e-8	5.352186934026424e-30	2.580617746034497e-21	3.19354925250006e-10	5.630651910032472e-10	2.6029204479595848e-8
40400000	0.004999867389969492	-1.541651312788899e-22	-1.9043479996852078e-20	1.0314551020153614e-7	6.303602230988404e-17	3.2017415953849445e-8	5.352186934026424e-30	2.580617746034497e-21	3.19354925250006e-10	5.630651910032472e-10	2.6029204479595848e-8
40500000	0.004999867389969492	-1.5416513127888302e-22	-1.9043479996852078e-20	1.0314551020153614e-7	6.303602230988404e-17	3.2017415953849445e-8	5.352186934026424e-30	2.580617746034497e-21	3.19354925250006e-10	5.630651910032472e-10	2.6029204479595848e-8
40600000	0.004999867389969492	-1.541651312788761e-22	-1.9043479996852078e-20	1.0314551020153614e-7	6.303602230988404e-17	3.2017415953849445e-8	5.352186934026424e-30	2.580617746034497e-21	3.19354925250006e-10	5.630651910032472e-10	2.6029204479595848e-8
40700000	0.004999867389969492	-1.541651312788692e-22	-1.9043479996852078e-20	1.0314551020153614e-7	6.303602230988404e-17	3.2017415953849445e-8	5.352186934026424e-30	2.580617746034497e-21	3.19354925250006e-10	5.630651910032472e-10	2.6029204479595848e-8
40800000	0.004999867389969492	-1.541651312788623e-22	-1.9043479996852078e-20	1.0314551020153614e-7	6.303602230988404e-17	3.2017415953849445e-8	5.352186934026424e-30	2.580617746034497e-21	3.19354925250006e-10	5.630651910032472e-10	2.6029204479595848e-8
40900000	0.004999867389969492	-1.541651312788554e-22	-1.9043479996852078e-20	1.0314551020153614e-7	6.303602230988404e-17	3.2017415953849445e-8	5.352186934026424e-30	2.580617746034497e-21	3.19354925250006e-10	5.630651910032472e-10	2.6029204479595848e-8
41000000	0.004999867389969492	-1.541651312788485e-22	-1.9043479996852078e-20	1.0314551020153614e-7	6.303602230988404e-17	3.2017415953849445e-8	5.352186934026424e-30	2.580617746034497e-21	3.19354925250006e-10	5.630651910032472e-10	2.6029204479595848e-8
41100000	0.004999867389969492	-1.541651312788416e-22	-1.9043479996852078e-20	1.0314551020153614e-7	6.303602230988404e-17	3.2017415953849445e-8	5.352186934026424e-30	2.580617746034497e-21	3.19354925250006e-10	5.630651910032472e-10	2.6029204479595848e-8
41200000	0.004999867389969492	-1.541651312788347e-22	-1.9043479996852078e-20	1.0314551020153614e-7	6.303602230988404e-17	3.2017415953849445e-8	5.352186934026424e-30	2.580617746034497e-21	3.19354925250006e-10	5.630651910032472e-10	2.6029204479595848e-8
41300000	0.004999867389969492	-1.541651312788278e-22	-1.9043479996852078e-20	1.0314551020153614e-7	6.303602230988404e-17	3.2017415953849445e-8	5.352186934026424e-30	2.580617746034497e-21	3.19354925250006e-10	5.630651910032472e-10	2.6029204479595848e-8
41400000	0.004999867389969492	-1.5416513127882089e-22	-1.9043479996852078e-20	1.0314551020153614e-7	6.303602230988404e-17	3.2017415953849445e-8	5.352186934026424e-30	2.580617746034497e-21	3.19354925250006e-10	5.630651910032472e-10	2.6029204479595848e-8
41500000	0.004999867389969492	-1.54165131278814e-22	-1.9043479996852078e-20	1.0314551020153614e-7	6.303602230988404e-17	3.2017415953849445e-8	5.352186934026424e-30	2.580617746034497e-21	3.19354925250006e-10	5.630651910032472e-10	2.6029204479595848e-8
41600000	0.004999867389969492	-1.5416513127880709e-22	-1.9043479996852078e-20	1.0314551020153614e-7	6.303602230988404e-17	3.2017415953849445e-8	5.352186934026424e-30	2.580617746034497e-21	3.19354925250006e-10	5.630651910032472e-10	2.6029204479595848e-8
41700000	0.004999867389969492	-1.541651312788002e-22	-1.9043479996852078e-20	1.0314551020153614e-7	6.303602230988404e-17	3.2017415953849445e-8	5.352186934026424e-30	2.580617746034497e-21	3.19354925250006e-10	5.630651910032472e-10	2.6029204479595848e-8
41800000	0.004999867389969492	-1.5416513127879329e-22	-1.9043479996852078e-20	1.0314551020153614e-7	6.303602230988404e-17	3.2017415953849445e-8	5.352186934026424e-30	2.580617746034497e-21	3.19354925250006e-10	5.630651910032472e-10	2.6029204479595848e-8
41900000	0.004999867389969492	-1.5416513127878637e-22	-1.9043479996852078e-20	1.0314551020153614e-7	6.303602230988404e-17	3.2017415953849445e-8	5.352186934026424e-30	2.580617746034497e-21	3.19354925250006e-10	5.630651910032472e-10	2.6029204479595848e-8
42000000	0.004999867389969492	-1.5416513127877949e-22	-1.9043479996852078e-20	1.0314551020153614e-7	6.303602230988404e-17	3.2017415953849445e-8	5.352186934026424e-30	2.580617746034497e-21	3.19354925250006e-10	5.630651910032472e-10	2.6029204479595848e-8
42100000	0.004999867389969492	-1.5416513127877257e-22	-1.9043479996852078e-20	1.0314551020153614e-7	6.303602230988404e-17	3.2017415953849445e-8	5.352186934026424e-30	2.580617746034497e-21	3.19354925250006e-10	5.630651910032472e-10	2.6029204479595848e-8
42200000	0.004999867389969492	-1.5416513127876569e-22	-1.9043479996852078e-20	1.0314551020153614e-7	6.303602230988404e-17	3.2017415953849445e-8	5.352186934026424e-30	2.580617746034497e-21	3.19354925250006e-10	5.630651910032472e-10	2.6029204479595848e-8
42300000	0.004999867389969492	-1.5416513127875877e-22	-1.9043479996852078e-20	1.0314551020153614e-7	6.303602230988404e-17	3.2017415953849445e-8	5.352186934026424e-30	2.580617746034497e-21	3.19354925250006e-10	5.630651910032472e-10	2.6029204479595848e-8
42400000	0.004999867389969492	-1.5416513127875188e-22	-1.9043479996852078e-20	1.0314551020153614e-7	6.303602230988404e-17	3.2017415953849445e-8	5.352186934026424e-30	2.580617746034497e-21	3.19354925250006e-10	5.630651910032472e-10	2.6029204479595848e-8
42500000	0.004999867389969492	-1.5416513127874497e-22	-1.9043479996852078e-20	1.0314551020153614e-7	6.303602230988404e-17	3.2017415953849445e-8	5.352186934026424e-30	2.580617746034497e-21	3.19354925250006e-10	5.630651910032472e-10	2.6029204479595848e-8
42600000	0.004999867389969492	-1.5416513127873806e-22	-1.9043479996852078e-20	1.0314551020153614e-7	6.303602230988404e-17	3.2017415953849445e-8	5.352186934026424e-30	2.580617746034497e-21	3.19354925250006e-10	5.630651910032472e-10	2.6029204479595848e-8
42700000	0.004999867389969492	-1.5416513127873117e-22	-1.9043479996852078e-20	1.0314551020153614e-7	6.303602230988404e-17	3.2017415953849445e-8	5.352186934026424e-30	2.580617746034497e-21	3.19354925250006e-10	5.630651910032472e-10	2.6029204479595848e-8
42800000	0.004999867389969492	-1.5416513127872426e-22	-1.9043479996852078e-20	1.0314551020153614e-7	6.303602230988404e-17	3.2017415953849445e-8	5.352186934026424e-30	2.580617746034497e-21	3.19354925250006e-10	5.630651910032472e-10	2.6029204479595848e-8
42900000	0.004999867389969492	-1.5416513127871737e-22	-1.9043479996852078e-20	1.0314551020153614e-7	6.303602230988404e-17	3.2017415953849445e-8	5.352186934026424e-30	2.580617746034497e-21	3.19354925250006e-10	5.630651910032472e-10	2.6029204479595848e-8
43000000	0.004999867389969492	-1.5416513127871046e-22	-1.9043479996852078e-20	1.0314551020153614e-7	6.303602230988404e-17	3.2017415953849445e-8	5.352186934026424e-30	2.580617746034497e-21	3.19354925250006e-10	5.630651910032472e-10	2.6029204479595848e-8
43100000	0.004999867389969492	-1.5416513127870357e-22	-1.9043479996852078e-20	1.0314551020153614e-7	6.303602230988404e-17	3.2017415953849445e-8	5.352186934026424e-30	2.580617746034497e-21	3.19354925250006e-10	5.630651910032472e-10	2.6029204479595848e-8
43200000	0.004999867389969492	-1.5416513127869666e-22	-1.9043479996852078e-20	1.0314551020153614e-7	6.303602230988404e-17	3.2017415953849445e-8	5.352186934026424e-30	2.580617746034497e-21	3.19354925250006e-10	5.630651910032472e-10	2.6029204479595848e-8
43300000	0.004999867389969492	-1.5416513127868975e-22	-1.9043479996852078e-20	1.0314551020153614e-7	6.303602230988404e-17	3.2017415953849445e-8	5.352186934026424e-30	2.580617746034497e-21	3.19354925250006e-10	5.630651910032472e-10	2.6029204479595848e-8
43400000	0.004999867389969492	-1.5416513127868286e-22	-1.9043479996852078e-20	1.0314551020153614e-7	6.303602230988404e-17	3.2017415953849445e-8	5.352186934026424e-30	2.580617746034497e-21	3.19354925250006e-10	5.630651910032472e-10	2.6029204479595848e-8
43500000	0.004999867389969492	-1.5416513127867595e-22	-1.9043479996852078e-20	1.0314551020153614e-7	6.303602230988404e-17	3.2017415953849445e-8	5.352186934026424e-30	2.580617746034497e-21	3.19354925250006e-10	5.630651910032472e-10	2.6029204479595848e-8
43600000	0.004999867389969492	-1.5416513127866906e-22	-1.9043479996852078e-20	1.0314551020153614e-7	6.303602230988404e-17	3.2017415953849445e-8	5.352186934026424e-30	2.580617746034497e-21	3.19354925250006e-10	5.630651910032472e-10	2.6029204479595848e-8
43700000	0.004999867389969492	-1.5416513127866215e-22	-1.9043479996852078e-20	1.0314551020153614e-7	6.303602230988404e-17	3.2017415953849445e-8	5.352186934026424e-30	2.580617746034497e-21	3.19354925250006e-10	5.630651910032472e-10	2.6029204479595848e-8
43800000	0.004999867389969492	-1.5416513127865524e-22	-1.9043479996852078e-20	1.0314551020153614e-7	6.303602230988404e-17	3.2017415953849445e-8	5.352186934026424e-30	2.580617746034497e-21	3.19354925250006e-10	5.630651910032472e-10	2.6029204479595848e-8
43900000	0.004999867389969492	-1.5416513127864835e-22	-1.9043479996852078e-20	1.0314551020153614e-7	6.303602230988404e-17	3.2017415953849445e-8	5.352186934026424e-30	2.580617746034497e-21	3.19354925250006e-10	5.630651910032472e-10	2.6029204479595848e-8
44000000	0.004999867389969492	-1.5416513127864144e-22	-1.9043479996852078e-20	1.0314551020153614e-7	6.303602230988404e-17	3.2017415953849445e-8	5.352186934026424e-30	2.580617746034497e-21	3.19354925250006e-10	5.630651910032472e-10	2.6029204479595848e-8
44100000	0.004999867389969492	-1.5416513127863455e-22	-1.9043479996852078e-20	1.0314551020153614e-7	6.303602230988404e-17	3.2017415953849445e-8	5.352186934026424e-30	2.580617746034497e-21	3.19354925250006e-10	5.630651910032472e-10	2.6029204479595848e-8
44200000	0.004999867389969492	-1.5416513127862764e-22	-1.9043479996852078e-20	1.0314551020153612e-7	6.303602230988404e-17	3.2017415953849445e-8	5.352186934026424e-30	2.580617746034497e-21	3.19354925250006e-10	5.630651910032472e-10	2.6029204479595848e-8
44300000	0.004999867389969492	-1.5416513127862075e-22	-1.9043479996852078e-20	1.0314551020153612e-7	6.303602230988404e-17	3.2017415953849445e-8	5.352186934026424e-30	2.580617746034497e-21	3.19354925250006e-10	5.630651910032472e-10	2.6029204479595848e-8
44400000	0.004999867389969492	-1.5416513127861383e-22	-1.9043479996852078e-20	1.0314551020153612e-7	6.303602230988404e-17	3.2017415953849445e-8	5.352186934026424e-30	2.580617746034497e-21	3.19354925250006e-10	5.630651910032472e-10	2.6029204479595848e-8
44500000	0.004999867389969492	-1.5416513127860692e-22	-1.9043479996852078e-20	1.0314551020153612e-7	6.303602230988404e-17	3.2017415953849445e-8	5.352186934026424e-30	2.580617746034497e-21	3.19354925250006e-10	5.630651910032472e-10	2.6029204479595848e-8
44600000	0.004999867389969492	-1.5416513127860003e-22	-1.9043479996852078e-20	1.0314551020153612e-7	6.303602230988404e-17	3.2017415953849445e-8	5.352186934026424e-30	2.580617746034497e-21	3.19354925250006e-10	5.630651910032472e-10	2.6029204479595848e-8
44700000	0.004999867389969492	-1.5416513127859312e-22	-1.9043479996852078e-20	1.0314551020153612e-7	6.303602230988404e-17	3.2017415953849445e-8	5.352186934026424e-30	2.580617746034497e-21	3.19354925250006e-10	5.630651910032472e-10	2.6029204479595848e-8
44800000	0.004999867389969492	-1.5416513127858623e-22	-1.9043479996852078e-20	1.0314551020153612e-7	6.303602230988404e-17	3.2017415953849445e-8	5.352186934026424e-30	2.580617746034497e-21	3.19354925250006e-10	5.630651910032472e-10	2.6029204479595848e-8
44900000	0.004999867389969492	-1.5416513127857932e-22	-1.9043479996852078e-20	1.0314551020153612e-7	6.303602230988404e-17	3.2017415953849445e-8	5.352186934026424e-30	2.580617746034497e-21	3.19354925250006e-10	5.630651910032472e-10	2.6029204479595848e-8
45000000	0.004999867389969492	-1.5416513127857243e-22	-1.9043479996852078e-20	1.0314551020153612e-7	6.303602230988404e-17	3.2017415953849445e-8	5.352186934026424e-30	2.580617746034497e-21	3.19354925250006e-10	5.630651910032472e-10	2.6029204479595848e-8
45100000	0.004999867389969492	-1.5416513127856552e-22	-1.9043479996852078e-20	1.0314551020153612e-7	6.303602230988404e-17	3.2017415953849445e-8	5.352186934026424e-30	2.580617746034497e-21	3.19354925250006e-10	5.630651910032472e-10	2.6029204479595848e-8
45200000	0.004999867389969492	-1.541651312785586e-22	-1.9043479996852078e-20	1.0314551020153612e-7	6.303602230988404e-17	3.2017415953849445e-8	5.352186934026424e-30	2.580617746034497e-21	3.19354925250006e-10	5.630651910032472e-10	2.6029204479595848e-8
45300000	0.004999867389969492	-1.5416513127855172e-22	-1.9043479996852078e-20	1.0314551020153612e-7	6.303602230988404e-17	3.2017415953849445e-8	5.352186934026424e-30	2.580617746034497e-21	3.19354925250006e-10	5.630651910032472e-10	2.6029204479595848e-8
45400000	0.004999867389969492	-1.541651312785448e-22	-1.9043479996852078e-20	1.0314551020153612e-7	6.303602230988404e-17	3.2017415953849445e-8	5.352186934026424e-30	2.580617746034497e-21	3.19354925250006e-10	5.630651910032472e-10	2.6029204479595848e-8
45500000	0.004999867389969492	-1.5416513127853792e-22	-1.9043479996852078e-20	1.0314551020153612e-7	6.303602230988404e-17	3.2017415953849445e-8	5.352186934026424e-30	2.580617746034497e-21	3.19354925250006e-10	5.630651910032472e-10	2.6029204479595848e-8
45600000	0.004999867389969492	-1.54165131278531e-22	-1.9043479996852078e-20	1.0314551020153612e-7	6.303602230988404e-17	3.2017415953849445e-8	5.352186934026424e-30	2.580617746034497e-21	3.19354925250006e-10	5.630651910032472e-10	2.6029204479595848e-8
45700000	0.004999867389969492	-1.541651312785241e-22	-1.9043479996852078e-20	1.0314551020153612e-7	6.303602230988404e-17	3.2017415953849445e-8	5.352186934026424e-30	2.580617746034497e-21	3.19354925250006e-10	5.630651910032472e-10	2.6029204479595848e-8
45800000	0.004999867389969492	-1.541651312785172e-22	-1.9043479996852078e-20	1.0314551020153612e-7	6.303602230988404e-17	3.2017415953849445e-8	5.352186934026424e-30	2.580617746034497e-21	3.19354925250006e-10	5.630651910032472e-10	2.6029204479595848e-8
45900000	0.004999867389969492	-1.541651312785103e-22	-1.9043479996852078e-20	1.0314551020153612e-7	6.303602230988404e-17	3.2017415953849445e-8	5.352186934026424e-30	2.580617746034497e-21	3.19354925250006e-10	5.630651910032472e-10	2.6029204479595848e-8
46000000	0.004999867389969492	-1.541651312785034e-22	-1.9043479996852078e-20	1.0314551020153612e-7	6.303602230988404e-17	3.2017415953849445e-8	5.352186934026424e-30	2.580617746034497e-21	3.19354925250006e-10	5.630651910032472e-10	2.6029204479595848e-8
46100000	0.004999867389969492	-1.541651312784965e-22	-1.9043479996852078e-20	1.0314551020153612e-7	6.303602230988404e-17	3.2017415953849445e-8	5.352186934026424e-30	2.580617746034497e-21	3.19354925250006e-10	5.630651910032472e-10	2.6029204479595848e-8
46200000	0.004999867389969492	-1.541651312784896e-22	-1.9043479996852078e-20	1.0314551020153612e-7	6.303602230988404e-17	3.2017415953849445e-8	5.352186934026424e-30	2.580617746034497e-21	3.19354925250006e-10	5.630651910032472e-10	2.6029204479595848e-8
46300000	0.004999867389969492	-1.541651312784827e-22	-1.9043479996852078e-20	1.0314551020153612e-7	6.303602230988404e-17	3.2017415953849445e-8	5.352186934026424e-30	2.580617746034497e-21	3.19354925250006e-10	5.630651910032472e-10	2.6029204479595848e-8
46400000	0.004999867389969492	-1.5416513127847578e-22	-1.9043479996852078e-20	1.0314551020153612e-7	6.303602230988404e-17	3.2017415953849445e-8	5.352186934026424e-30	2.580617746034497e-21	3.19354925250006e-10	5.630651910032472e-10	2.6029204479595848e-8
46500000	0.004999867389969492	-1.541651312784689e-22	-1.9043479996852078e-20	1.0314551020153612e-7	6.303602230988404e-17	3.2017415953849445e-8	5.352186934026424e-30	2.580617746034497e-21	3.19354925250006e-10	5.630651910032472e-10	2.6029204479595848e-8
46600000	0.004999867389969492	-1.5416513127846198e-22	-1.9043479996852078e-20	1.0314551020153612e-7	6.303602230988404e-17	3.2017415953849445e-8	5.352186934026424e-30	2.580617746034497e-21	3.19354925250006e-10	5.630651910032472e-10	2.6029204479595848e-8
46700000	0.004999867389969492	-1.541651312784551e-22	-1.9043479996852078e-20	1.0314551020153612e-7	6.303602230988404e-17	3.2017415953849445e-8	5.352186934026424e-30	2.580617746034497e-21	3.19354925250006e-10	5.630651910032472e-10	2.6029204479595848e-8
46800000	0.004999867389969492	-1.5416513127844818e-22	-1.9043479996852078e-20	1.0314551020153612e-7	6.303602230988404e-17	3.2017415953849445e-8	5.352186934026424e-30	2.580617746034497e-21	3.19354925250006e-10	5.630651910032472e-10	2.6029204479595848e-8
46900000	0.004999867389969492	-1.5416513127844127e-22	-1.9043479996852078e-20	1.0314551020153612e-7	6.303602230988404e-17	3.2017415953849445e-8	5.352186934026424e-30	2.580617746034497e-21	3.19354925250006e-10	5.630651910032472e-10	2.6029204479595848e-8
47000000	0.004999867389969492	-1.5416513127843438e-22	-1.9043479996852078e-20	1.0314551020153612e-7	6.303602230988404e-17	3.2017415953849445e-8	5.352186934026424e-30	2.580617746034497e-21	3.19354925250006e-10	5.630651910032472e-10	2.6029204479595848e-8
47100000	0.004999867389969492	-1.5416513127842747e-22	-1.9043479996852078e-20	1.0314551020153612e-7	6.303602230988404e-17	3.2017415953849445e-8	5.352186934026424e-30	2.580617746034497e-21	3.19354925250006e-10	5.630651910032472e-10	2.6029204479595848e-8
47200000	0.004999867389969492	-1.5416513127842058e-22	-1.9043479996852078e-20	1.0314551020153612e-7	6.303602230988404e-17	3.2017415953849445e-8	5.352186934026424e-30	2.580617746034497e-21	3.19354925250006e-10	5.630651910032472e-10	2.6029204479595848e-8
47300000	0.004999867389969492	-1.5416513127841367e-22	-1.9043479996852078e-20	1.0314551020153612e-7	6.303602230988404e-17	3.2017415953849445e-8	5.352186934026424e-30	2.580617746034497e-21	3.19354925250006e-10	5.630651910032472e-10	2.6029204479595848e-8
47400000	0.004999867389969492	-1.5416513127840678e-22	-1.9043479996852078e-20	1.0314551020153612e-7	6.303602230988404e-17	3.2017415953849445e-8	5.352186934026424e-30	2.580617746034497e-21	3.19354925250006e-10	5.630651910032472e-10	2.6029204479595848e-8
47500000	0.004999867389969492	-1.5416513127839987e-22	-1.9043479996852078e-20	1.0314551020153612e-7	6.303602230988404e-17	3.2017415953849445e-8	5.352186934026424e-30	2.580617746034497e-21	3.19354925250006e-10	5.630651910032472e-10	2.6029204479595848e-8
47600000	0.004999867389969492	-1.5416513127839296e-22	-1.9043479996852078e-20	1.0314551020153612e-7	6.303602230988404e-17	3.2017415953849445e-8	5.352186934026424e-30	2.580617746034497e-21	3.19354925250006e-10	5.630651910032472e-10	2.6029204479595848e-8
47700000	0.004999867389969492	-1.5416513127838607e-22	-1.9043479996852078e-20	1.0314551020153612e-7	6.303602230988404e-17	3.2017415953849445e-8	5.352186934026424e-30	2.580617746034497e-21	3.19354925250006e-10	5.630651910032472e-10	2.6029204479595848e-8
47800000	0.004999867389969492	-1.5416513127837916e-22	-1.9043479996852078e-20	1.0314551020153612e-7	6.303602230988404e-17	3.2017415953849445e-8	5.352186934026424e-30	2.580617746034497e-21	3.19354925250006e-10	5.630651910032472e-10	2.6029204479595848e-8
47900000	0.004999867389969492	-1.5416513127837227e-22	-1.9043479996852078e-20	1.0314551020153612e-7	6.303602230988404e-17	3.2017415953849445e-8	5.352186934026424e-30	2.580617746034497e-21	3.19354925250006e-10	5.630651910032472e-10	2.6029204479595848e-8
48000000	0.004999867389969492	-1.5416513127836536e-22	-1.9043479996852078e-20	1.0314551020153612e-7	6.303602230988404e-17	3.2017415953849445e-8	5.352186934026424e-30	2.580617746034497e-21	3.19354925250006e-10	5.630651910032472e-10	2.6029204479595848e-8
48100000	0.004999867389969492	-1.5416513127835847e-22	-1.9043479996852078e-20	1.0314551020153612e-7	6.303602230988404e-17	3.2017415953849445e-8	5.352186934026424e-30	2.580617746034497e-21	3.19354925250006e-10	5.630651910032472e-10	2.6029204479595848e-8
48200000	0.004999867389969492	-1.5416513127835156e-22	-1.9043479996852078e-20	1.0314551020153612e-7	6.303602230988404e-17	3.2017415953849445e-8	5.352186934026424e-30	2.580617746034497e-21	3.19354925250006e-10	5.630651910032472e-10	2.6029204479595848e-8
48300000	0.004999867389969492	-1.5416513127834465e-22	-1.9043479996852078e-20	1.0314551020153612e-7	6.303602230988404e-17	3.2017415953849445e-8	5.352186934026424e-30	2.580617746034497e-21	3.19354925250006e-10	5.630651910032472e-10	2.6029204479595848e-8
48400000	0.004999867389969492	-1.5416513127833776e-22	-1.9043479996852078e-20	1.0314551020153612e-7	6.303602230988404e-17	3.2017415953849445e-8	5.352186934026424e-30	2.580617746034497e-21	3.19354925250006e-10	5.630651910032472e-10	2.6029204479595848e-8
48500000	0.004999867389969492	-1.5416513127833085e-22	-1.9043479996852078e-20	1.0314551020153612e-7	6.303602230988404e-17	3.2017415953849445e-8	5.352186934026424e-30	2.580617746034497e-21	3.19354925250006e-10	5.630651910032472e-10	2.6029204479595848e-8
48600000	0.004999867389969492	-1.5416513127832396e-22	-1.9043479996852078e-20	1.0314551020153612e-7	6.303602230988404e-17	3.2017415953849445e-8	5.352186934026424e-30	2.580617746034497e-21	3.19354925250006e-10	5.630651910032472e-10	2.6029204479595848e-8
48700000	0.004999867389969492	-1.5416513127831705e-22	-1.9043479996852078e-20	1.0314551020153612e-7	6.303602230988404e-17	3.2017415953849445e-8	5.352186934026424e-30	2.580617746034497e-21	3.19354925250006e-10	5.630651910032472e-10	2.6029204479595848e-8
48800000	0.004999867389969492	-1.5416513127831013e-22	-1.9043479996852078e-20	1.0314551020153612e-7	6.303602230988404e-17	3.2017415953849445e-8	5.352186934026424e-30	2.580617746034497e-21	3.19354925250006e-10	5.630651910032472e-10	2.6029204479595848e-8
48900000	0.004999867389969492	-1.5416513127830325e-22	-1.9043479996852078e-20	1.0314551020153612e-7	6.303602230988404e-17	3.2017415953849445e-8	5.352186934026424e-30	2.580617746034497e-21	3.19354925250006e-10	5.630651910032472e-10	2.6029204479595848e-8
49000000	0.004999867389969492	-1.5416513127829633e-22	-1.9043479996852078e-20	1.0314551020153612e-7	6.303602230988404e-17	3.2017415953849445e-8	5.352186934026424e-30	2.580617746034497e-21	3.19354925250006e-10	5.630651910032472e-10	2.6029204479595848e-8
49100000	0.004999867389969492	-1.5416513127828945e-22	-1.9043479996852078e-20	1.0314551020153612e-7	6.303602230988404e-17	3.2017415953849445e-8	5.352186934026424e-30	2.580617746034497e-21	3.19354925250006e-10	5.630651910032472e-10	2.6029204479595848e-8
49200000	0.004999867389969492	-1.5416513127828253e-22	-1.9043479996852078e-20	1.0314551020153612e-7	6.303602230988404e-17	3.2017415953849445e-8	5.352186934026424e-30	2.580617746034497e-21	3.19354925250006e-10	5.630651910032472e-10	2.6029204479595848e-8
49300000	0.004999867389969492	-1.5416513127827565e-22	-1.9043479996852078e-20	1.0314551020153612e-7	6.303602230988404e-17	3.2017415953849445e-8	5.352186934026424e-30	2.580617746034497e-21	3.19354925250006e-10	5.630651910032472e-10	2.6029204479595848e-8
49400000	0.004999867389969492	-1.5416513127826873e-22	-1.9043479996852078e-20	1.0314551020153612e-7	6.303602230988404e-17	3.2017415953849445e-8	5.352186934026424e-30	2.580617746034497e-21	3.19354925250006e-10	5.630651910032472e-10	2.6029204479595848e-8
49500000	0.004999867389969492	-1.5416513127826182e-22	-1.9043479996852078e-20	1.0314551020153612e-7	6.303602230988404e-17	3.2017415953849445e-8	5.352186934026424e-30	2.580617746034497e-21	3.19354925250006e-10	5.630651910032472e-10	2.6029204479595848e-8
49600000	0.004999867389969492	-1.5416513127825493e-22	-1.9043479996852078e-20	1.0314551020153612e-7	6.303602230988404e-17	3.2017415953849445e-8	5.352186934026424e-30	2.580617746034497e-21	3.19354925250006e-10	5.630651910032472e-10	2.6029204479595848e-8
49700000	0.004999867389969492	-1.5416513127824802e-22	-1.9043479996852078e-20	1.0314551020153612e-7	6.303602230988404e-17	3.2017415953849445e-8	5.352186934026424e-30	2.580617746034497e-21	3.19354925250006e-10	5.630651910032472e-10	2.6029204479595848e-8
49800000	0.004999867389969492	-1.5416513127824113e-22	-1.9043479996852078e-20	1.0314551020153612e-7	6.303602230988404e-17	3.2017415953849445e-8	5.352186934026424e-30	2.580617746034497e-21	3.19354925250006e-10	5.630651910032472e-10	2.6029204479595848e-8
49900000	0.004999867389969492	-1.5416513127823422e-22	-1.9043479996852078e-20	1.0314551020153612e-7	6.303602230988404e-17	3.2017415953849445e-8	5.352186934026424e-30	2.580617746034497e-21	3.19354925250006e-10	5.630651910032472e-10	2.6029204479595848e-8
50000000	0.004999867389969492	-1.541651312782273e-22	-1.9043479996852078e-20	1.0314551020153612e-7	6.303602230988404e-17	3.2017415953849445e-8	5.352186934026424e-30	2.580617746034497e-21	3.19354925250006e-10	5.630651910032472e-10	2.6029204479595848e-8
50100000	0.004999867389969492	-1.5416513127822042e-22	-1.9043479996852078e-20	1.0314551020153612e-7	6.303602230988404e-17	3.2017415953849445e-8	5.352186934026424e-30	2.580617746034497e-21	3.19354925250006e-10	5.630651910032472e-10	2.6029204479595848e-8
50200000	0.004999867389969492	-1.541651312782135e-22	-1.9043479996852078e-20	1.0314551020153612e-7	6.303602230988404e-17	3.2017415953849445e-8	5.352186934026424e-30	2.580617746034497e-21	3.19354925250006e-10	5.630651910032472e-10	2.6029204479595848e-8
50300000	0.004999867389969492	-1.5416513127820662e-22	-1.9043479996852078e-20	1.0314551020153612e-7	6.303602230988404e-17	3.2017415953849445e-8	5.352186934026424e-30	2.580617746034497e-21	3.19354925250006e-10	5.630651910032472e-10	2.6029204479595848e-8
50400000	0.004999867389969492	-1.541651312781997e-22	-1.9043479996852078e-20	1.0314551020153612e-7	6.303602230988404e-17	3.2017415953849445e-8	5.352186934026424e-30	2.580617746034497e-21	3.19354925250006e-10	5.630651910032472e-10	2.6029204479595848e-8
50500000	0.004999867389969492	-1.5416513127819282e-22	-1.9043479996852078e-20	1.0314551020153612e-7	6.303602230988404e-17	3.2017415953849445e-8	5.352186934026424e-30	2.580617746034497e-21	3.19354925250006e-10	5.630651910032472e-10	2.6029204479595848e-8
50600000	0.004999867389969492	-1.541651312781859e-22	-1.9043479996852078e-20	1.0314551020153612e-7	6.303602230988404e-17	3.2017415953849445e-8	5.352186934026424e-30	2.580617746034497e-21	3.19354925250006e-10	5.630651910032472e-10	2.6029204479595848e-8
50700000	0.004999867389969492	-1.54165131278179e-22	-1.9043479996852078e-20	1.0314551020153612e-7	6.303602230988404e-17	3.2017415953849445e-8	5.352186934026424e-30	2.580617746034497e-21	3.19354925250006e-10	5.630651910032472e-10	2.6029204479595848e-8
50800000	0.004999867389969492	-1.541651312781721e-22	-1.9043479996852078e-20	1.0314551020153612e-7	6.303602230988404e-17	3.2017415953849445e-8	5.352186934026424e-30	2.580617746034497e-21	3.19354925250006e-10	5.630651910032472e-10	2.6029204479595848e-8
50900000	0.004999867389969492	-1.541651312781652e-22	-1.9043479996852078e-20	1.0314551020153612e-7	6.303602230988404e-17	3.2017415953849445e-8	5.352186934026424e-30	2.580617746034497e-21	3.19354925250006e-10	5.630651910032472e-10	2.6029204479595848e-8
51000000	0.004999867389969492	-1.541651312781583e-22	-1.9043479996852078e-20	1.0314551020153612e-7	6.303602230988404e-17	3.2017415953849445e-8	5.352186934026424e-30	2.580617746034497e-21	3.19354925250006e-10	5.630651910032472e-10	2.6029204479595848e-8
51100000	0.004999867389969492	-1.541651312781514e-22	-1.9043479996852078e-20	1.0314551020153612e-7	6.303602230988404e-17	3.2017415953849445e-8	5.352186934026424e-30	2.580617746034497e-21	3.19354925250006e-10	5.630651910032472e-10	2.6029204479595848e-8
51200000	0.004999867389969492	-1.541651312781445e-22	-1.9043479996852078e-20	1.0314551020153612e-7	6.303602230988404e-17	3.2017415953849445e-8	5.352186934026424e-30	2.580617746034497e-21	3.19354925250006e-10	5.630651910032472e-10	2.6029204479595848e-8
51300000	0.004999867389969492	-1.541651312781376e-22	-1.9043479996852078e-20	1.0314551020153612e-7	6.303602230988404e-17	3.2017415953849445e-8	5.352186934026424e-30	2.580617746034497e-21	3.19354925250006e-10	5.630651910032472e-10	2.6029204479595848e-8
51400000	0.004999867389969492	-1.5416513127813068e-22	-1.9043479996852078e-20	1.0314551020153612e-7	6.303602230988404e-17	3.2017415953849445e-8	5.352186934026424e-30	2.580617746034497e-21	3.19354925250006e-10	5.630651910032472e-10	2.6029204479595848e-8
51500000	0.004999867389969492	-1.541651312781238e-22	-1.9043479996852078e-20	1.0314551020153612e-7	6.303602230988404e-17	3.2017415953849445e-8	5.352186934026424e-30	2.580617746034497e-21	3.19354925250006e-10	5.630651910032472e-10	2.6029204479595848e-8
51600000	0.004999867389969492	-1.5416513127811688e-22	-1.9043479996852078e-20	1.0314551020153612e-7	6.303602230988404e-17	3.2017415953849445e-8	5.352186934026424e-30	2.580617746034497e-21	3.19354925250006e-10	5.630651910032472e-10	2.6029204479595848e-8
51700000	0.004999867389969492	-1.5416513127811e-22	-1.9043479996852078e-20	1.0314551020153612e-7	6.303602230988404e-17	3.2017415953849445e-8	5.352186934026424e-30	2.580617746034497e-21	3.19354925250006e-10	5.630651910032472e-10	2.6029204479595848e-8
51800000	0.004999867389969492	-1.5416513127810308e-22	-1.9043479996852078e-20	1.0314551020153612e-7	6.303602230988404e-17	3.2017415953849445e-8	5.352186934026424e-30	2.580617746034497e-21	3.19354925250006e-10	5.630651910032472e-10	2.6029204479595848e-8
51900000	0.004999867389969492	-1.5416513127809617e-22	-1.9043479996852078e-20	1.0314551020153612e-7	6.303602230988404e-17	3.2017415953849445e-8	5.352186934026424e-30	2.580617746034497e-21	3.19354925250006e-10	5.630651910032472e-10	2.6029204479595848e-8
52000000	0.004999867389969492	-1.5416513127808928e-22	-1.9043479996852078e-20	1.0314551020153612e-7	6.303602230988404e-17	3.2017415953849445e-8	5.352186934026424e-30	2.580617746034497e-21	3.19354925250006e-10	5.630651910032472e-10	2.6029204479595848e-8
52100000	0.004999867389969492	-1.5416513127808237e-22	-1.9043479996852078e-20	1.0314551020153612e-7	6.303602230988404e-17	3.2017415953849445e-8	5.352186934026424e-30	2.580617746034497e-21	3.19354925250006e-10	5.630651910032472e-10	2.6029204479595848e-8
52200000	0.004999867389969492	-1.5416513127807548e-22	-1.9043479996852078e-20	1.0314551020153612e-7	6.303602230988404e-17	3.2017415953849445e-8	5.352186934026424e-30	2.580617746034497e-21	3.19354925250006e-10	5.630651910032472e-10	2.6029204479595848e-8
52300000	0.004999867389969492	-1.5416513127806857e-22	-1.9043479996852078e-20	1.0314551020153612e-7	6.303602230988404e-17	3.2017415953849445e-8	5.352186934026424e-30	2.580617746034497e-21	3.19354925250006e-10	5.630651910032472e-10	2.6029204479595848e-8
52400000	0.004999867389969492	-1.5416513127806168e-22	-1.9043479996852078e-20	1.0314551020153612e-7	6.303602230988404e-17	3.2017415953849445e-8	5.352186934026424e-30	2.580617746034497e-21	3.19354925250006e-10	5.630651910032472e-10	2.6029204479595848e-8
52500000	0.004999867389969492	-1.5416513127805477e-22	-1.9043479996852078e-20	1.0314551020153612e-7	6.303602230988404e-17	3.2017415953849445e-8	5.352186934026424e-30	2.580617746034497e-21	3.19354925250006e-10	5.630651910032472e-10	2.6029204479595848e-8
52600000	0.004999867389969492	-1.5416513127804786e-22	-1.9043479996852078e-20	1.0314551020153612e-7	6.303602230988404e-17	3.2017415953849445e-8	5.352186934026424e-30	2.580617746034497e-21	3.19354925250006e-10	5.630651910032472e-10	2.6029204479595848e-8
52700000	0.004999867389969492	-1.5416513127804097e-22	-1.9043479996852078e-20	1.0314551020153612e-7	6.303602230988404e-17	3.2017415953849445e-8	5.352186934026424e-30	2.580617746034497e-21	3.19354925250006e-10	5.630651910032472e-10	2.6029204479595848e-8
52800000	0.004999867389969492	-1.5416513127803406e-22	-1.9043479996852078e-20	1.0314551020153612e-7	6.303602230988404e-17	3.2017415953849445e-8	5.352186934026424e-30	2.580617746034497e-21	3.19354925250006e-10	5.630651910032472e-10	2.6029204479595848e-8
52900000	0.004999867389969492	-1.5416513127802717e-22	-1.9043479996852078e-20	1.0314551020153612e-7	6.303602230988404e-17	3.2017415953849445e-8	5.352186934026424e-30	2.580617746034497e-21	3.19354925250006e-10	5.630651910032472e-10	2.6029204479595848e-8
53000000	0.004999867389969492	-1.5416513127802026e-22	-1.9043479996852078e-20	1.0314551020153612e-7	6.303602230988404e-17	3.2017415953849445e-8	5.352186934026424e-30	2.580617746034497e-21	3.19354925250006e-10	5.630651910032472e-10	2.6029204479595848e-8
53100000	0.004999867389969492	-1.5416513127801337e-22	-1.9043479996852078e-20	1.0314551020153612e-7	6.303602230988404e-17	3.2017415953849445e-8	5.352186934026424e-30	2.580617746034497e-21	3.19354925250006e-10	5.630651910032472e-10	2.6029204479595848e-8
53200000	0.004999867389969492	-1.5416513127800646e-22	-1.9043479996852078e-20	1.0314551020153612e-7	6.303602230988404e-17	3.2017415953849445e-8	5.352186934026424e-30	2.580617746034497e-21	3.19354925250006e-10	5.630651910032472e-10	2.6029204479595848e-8
53300000	0.004999867389969492	-1.5416513127799954e-22	-1.9043479996852078e-20	1.0314551020153612e-7	6.303602230988404e-17	3.2017415953849445e-8	5.352186934026424e-30	2.580617746034497e-21	3.19354925250006e-10	5.630651910032472e-10	2.6029204479595848e-8
53400000	0.004999867389969492	-1.5416513127799266e-22	-1.9043479996852078e-20	1.0314551020153612e-7	6.303602230988404e-17	3.2017415953849445e-8	5.352186934026424e-30	2.580617746034497e-21	3.19354925250006e-10	5.630651910032472e-10	2.6029204479595848e-8
53500000	0.004999867389969492	-1.5416513127798574e-22	-1.9043479996852078e-20	1.0314551020153612e-7	6.303602230988404e-17	3.2017415953849445e-8	5.352186934026424e-30	2.580617746034497e-21	3.19354925250006e-10	5.630651910032472e-10	2.6029204479595848e-8
53600000	0.004999867389969492	-1.5416513127797886e-22	-1.9043479996852078e-20	1.0314551020153612e-7	6.303602230988404e-17	3.2017415953849445e-8	5.352186934026423e-30	2.580617746034497e-21	3.19354925250006e-10	5.630651910032472e-10	2.6029204479595848e-8
53700000	0.004999867389969492	-1.5416513127797194e-22	-1.9043479996852078e-20	1.0314551020153612e-7	6.303602230988404e-17	3.2017415953849445e-8	5.352186934026423e-30	2.580617746034497e-21	3.19354925250006e-10	5.630651910032472e-10	2.6029204479595848e-8
53800000	0.004999867389969492	-1.5416513127796503e-22	-1.9043479996852078e-20	1.0314551020153612e-7	6.303602230988404e-17	3.2017415953849445e-8	5.352186934026423e-30	2.580617746034497e-21	3.19354925250006e-10	5.630651910032472e-10	2.6029204479595848e-8
53900000	0.004999867389969492	-1.5416513127795814e-22	-1.9043479996852078e-20	1.0314551020153612e-7	6.303602230988404e-17	3.2017415953849445e-8	5.352186934026423e-30	2.580617746034497e-21	3.19354925250006e-10	5.630651910032472e-10	2.6029204479595848e-8
54000000	0.004999867389969492	-1.5416513127795123e-22	-1.9043479996852078e-20	1.0314551020153612e-7	6.303602230988404e-17	3.2017415953849445e-8	5.352186934026423e-30	2.580617746034497e-21	3.19354925250006e-10	5.630651910032472e-10	2.6029204479595848e-8
54100000	0.004999867389969492	-1.5416513127794434e-22	-1.9043479996852078e-20	1.0314551020153612e-7	6.303602230988404e-17	3.2017415953849445e-8	5.352186934026423e-30	2.580617746034497e-21	3.19354925250006e-10	5.630651910032472e-10	2.6029204479595848e-8
54200000	0.004999867389969492	-1.5416513127793743e-22	-1.9043479996852078e-20	1.0314551020153612e-7	6.303602230988404e-17	3.2017415953849445e-8	5.352186934026423e-30	2.580617746034497e-21	3.19354925250006e-10	5.630651910032472e-10	2.6029204479595848e-8
54300000	0.004999867389969492	-1.5416513127793054e-22	-1.9043479996852078e-20	1.0314551020153612e-7	6.303602230988404e-17	3.2017415953849445e-8	5.352186934026423e-30	2.580617746034497e-21	3.19354925250006e-10	5.630651910032472e-10	2.6029204479595848e-8
54400000	0.004999867389969492	-1.5416513127792363e-22	-1.9043479996852078e-20	1.0314551020153612e-7	6.303602230988404e-17	3.2017415953849445e-8	5.352186934026423e-30	2.580617746034497e-21	3.19354925250006e-10	5.630651910032472e-10	2.6029204479595848e-8
54500000	0.004999867389969492	-1.5416513127791672e-22	-1.9043479996852078e-20	1.0314551020153612e-7	6.303602230988404e-17	3.2017415953849445e-8	5.352186934026423e-30	2.580617746034497e-21	3.19354925250006e-10	5.630651910032472e-10	2.6029204479595848e-8
54600000	0.004999867389969492	-1.5416513127790983e-22	-1.9043479996852078e-20	1.0314551020153612e-7	6.303602230988404e-17	3.2017415953849445e-8	5.352186934026423e-30	2.580617746034497e-21	3.19354925250006e-10	5.630651910032472e-10	2.6029204479595848e-8
54700000	0.004999867389969492	-1.5416513127790292e-22	-1.9043479996852078e-20	1.0314551020153612e-7	6.303602230988404e-17	3.2017415953849445e-8	5.352186934026423e-30	2.580617746034497e-21	3.19354925250006e-10	5.630651910032472e-10	2.6029204479595848e-8
54800000	0.004999867389969492	-1.5416513127789603e-22	-1.9043479996852078e-20	1.0314551020153612e-7	6.303602230988404e-17	3.2017415953849445e-8	5.352186934026423e-30	2.580617746034497e-21	3.19354925250006e-10	5.630651910032472e-10	2.6029204479595848e-8
54900000	0.004999867389969492	-1.5416513127788912e-22	-1.9043479996852078e-20	1.0314551020153612e-7	6.303602230988404e-17	3.2017415953849445e-8	5.352186934026423e-30	2.580617746034497e-21	3.19354925250006e-10	5.630651910032472e-10	2.6029204479595848e-8
55000000	0.004999867389969492	-1.5416513127788223e-22	-1.9043479996852078e-20	1.0314551020153612e-7	6.303602230988404e-17	3.2017415953849445e-8	5.352186934026423e-30	2.580617746034497e-21	3.19354925250006e-10	5.630651910032472e-10	2.6029204479595848e-8
55100000	0.004999867389969492	-1.5416513127787532e-22	-1.9043479996852078e-20	1.0314551020153612e-7	6.303602230988404e-17	3.2017415953849445e-8	5.352186934026423e-30	2.580617746034497e-21	3.19354925250006e-10	5.630651910032472e-10	2.6029204479595848e-8
55200000	0.004999867389969492	-1.541651312778684e-22	-1.9043479996852078e-20	1.0314551020153612e-7	6.303602230988404e-17	3.2017415953849445e-8	5.352186934026423e-30	2.580617746034497e-21	3.19354925250006e-10	5.630651910032472e-10	2.6029204479595848e-8
55300000	0.004999867389969492	-1.5416513127786152e-22	-1.9043479996852078e-20	1.0314551020153612e-7	6.303602230988404e-17	3.2017415953849445e-8	5.352186934026423e-30	2.580617746034497e-21	3.19354925250006e-10	5.630651910032472e-10	2.6029204479595848e-8
55400000	0.004999867389969492	-1.541651312778546e-22	-1.9043479996852078e-20	1.0314551020153612e-7	6.303602230988404e-17	3.2017415953849445e-8	5.352186934026423e-30	2.580617746034497e-21	3.19354925250006e-10	5.630651910032472e-10	2.6029204479595848e-8
55500000	0.004999867389969492	-1.5416513127784772e-22	-1.9043479996852078e-20	1.0314551020153612e-7	6.303602230988404e-17	3.2017415953849445e-8	5.352186934026423e-30	2.580617746034497e-21	3.19354925250006e-10	5.630651910032472e-10	2.6029204479595848e-8
55600000	0.004999867389969492	-1.541651312778408e-22	-1.9043479996852078e-20	1.0314551020153612e-7	6.303602230988404e-17	3.2017415953849445e-8	5.352186934026423e-30	2.580617746034497e-21	3.19354925250006e-10	5.630651910032472e-10	2.6029204479595848e-8
55700000	0.004999867389969492	-1.541651312778339e-22	-1.9043479996852078e-20	1.0314551020153612e-7	6.303602230988404e-17	3.2017415953849445e-8	5.352186934026423e-30	2.580617746034497e-21	3.19354925250006e-10	5.630651910032472e-10	2.6029204479595848e-8
55800000	0.004999867389969492	-1.54165131277827e-22	-1.9043479996852078e-20	1.0314551020153612e-7	6.303602230988404e-17	3.2017415953849445e-8	5.352186934026423e-30	2.580617746034497e-21	3.19354925250006e-10	5.630651910032472e-10	2.6029204479595848e-8
55900000	0.004999867389969492	-1.541651312778201e-22	-1.9043479996852078e-20	1.0314551020153612e-7	6.303602230988404e-17	3.2017415953849445e-8	5.352186934026423e-30	2.580617746034497e-21	3.19354925250006e-10	5.630651910032472e-10	2.6029204479595848e-8
56000000	0.004999867389969492	-1.541651312778132e-22	-1.9043479996852078e-20	1.0314551020153612e-7	6.303602230988404e-17	3.2017415953849445e-8	5.352186934026423e-30	2.580617746034497e-21	3.19354925250006e-10	5.630651910032472e-10	2.6029204479595848e-8
56100000	0.004999867389969492	-1.541651312778063e-22	-1.9043479996852078e-20	1.0314551020153612e-7	6.303602230988404e-17	3.2017415953849445e-8	5.352186934026423e-30	2.580617746034497e-21	3.19354925250006e-10	5.630651910032472e-10	2.6029204479595848e-8
56200000	0.004999867389969492	-1.541651312777994e-22	-1.9043479996852078e-20	1.0314551020153612e-7	6.303602230988404e-17	3.2017415953849445e-8	5.352186934026423e-30	2.580617746034497e-21	3.19354925250006e-10	5.630651910032472e-10	2.6029204479595848e-8
56300000	0.004999867389969492	-1.541651312777925e-22	-1.9043479996852078e-20	1.0314551020153612e-7	6.303602230988404e-17	3.2017415953849445e-8	5.352186934026423e-30	2.580617746034497e-21	3.19354925250006e-10	5.630651910032472e-10	2.6029204479595848e-8
56400000	0.004999867389969492	-1.5416513127778558e-22	-1.9043479996852078e-20	1.0314551020153612e-7	6.303602230988404e-17	3.2017415953849445e-8	5.352186934026423e-30	2.580617746034497e-21	3.19354925250006e-10	5.630651910032472e-10	2.6029204479595848e-8
56500000	0.004999867389969492	-1.541651312777787e-22	-1.9043479996852078e-20	1.0314551020153612e-7	6.303602230988404e-17	3.2017415953849445e-8	5.352186934026423e-30	2.580617746034497e-21	3.19354925250006e-10	5.630651910032472e-10	2.6029204479595848e-8
56600000	0.004999867389969492	-1.5416513127777178e-22	-1.9043479996852078e-20	1.0314551020153612e-7	6.303602230988404e-17	3.2017415953849445e-8	5.352186934026423e-30	2.580617746034497e-21	3.19354925250006e-10	5.630651910032472e-10	2.6029204479595848e-8
56700000	0.004999867389969492	-1.541651312777649e-22	-1.9043479996852078e-20	1.0314551020153612e-7	6.303602230988404e-17	3.2017415953849445e-8	5.352186934026423e-30	2.580617746034497e-21	3.19354925250006e-10	5.630651910032472e-10	2.6029204479595848e-8
56800000	0.004999867389969492	-1.5416513127775798e-22	-1.9043479996852078e-20	1.0314551020153612e-7	6.303602230988404e-17	3.2017415953849445e-8	5.352186934026423e-30	2.580617746034497e-21	3.19354925250006e-10	5.630651910032472e-10	2.6029204479595848e-8
56900000	0.004999867389969492	-1.5416513127775107e-22	-1.9043479996852078e-20	1.0314551020153612e-7	6.303602230988404e-17	3.2017415953849445e-8	5.352186934026423e-30	2.580617746034497e-21	3.19354925250006e-10	5.630651910032472e-10	2.6029204479595848e-8
57000000	0.004999867389969492	-1.5416513127774418e-22	-1.9043479996852078e-20	1.0314551020153612e-7	6.303602230988404e-17	3.2017415953849445e-8	5.352186934026423e-30	2.580617746034497e-21	3.19354925250006e-10	5.630651910032472e-10	2.6029204479595848e-8
57100000	0.004999867389969492	-1.5416513127773727e-22	-1.9043479996852078e-20	1.0314551020153612e-7	6.303602230988404e-17	3.2017415953849445e-8	5.352186934026423e-30	2.580617746034497e-21	3.19354925250006e-10	5.630651910032472e-10	2.6029204479595848e-8
57200000	0.004999867389969492	-1.5416513127773038e-22	-1.9043479996852078e-20	1.0314551020153612e-7	6.303602230988404e-17	3.2017415953849445e-8	5.352186934026423e-30	2.580617746034497e-21	3.19354925250006e-10	5.630651910032472e-10	2.6029204479595848e-8
57300000	0.004999867389969492	-1.5416513127772347e-22	-1.9043479996852078e-20	1.0314551020153612e-7	6.303602230988404e-17	3.2017415953849445e-8	5.352186934026423e-30	2.580617746034497e-21	3.19354925250006e-10	5.630651910032472e-10	2.6029204479595848e-8
57400000	0.004999867389969492	-1.5416513127771658e-22	-1.9043479996852078e-20	1.0314551020153612e-7	6.303602230988404e-17	3.2017415953849445e-8	5.352186934026423e-30	2.580617746034497e-21	3.19354925250006e-10	5.630651910032472e-10	2.6029204479595848e-8
57500000	0.004999867389969492	-1.5416513127770967e-22	-1.9043479996852078e-20	1.0314551020153612e-7	6.303602230988404e-17	3.2017415953849445e-8	5.352186934026423e-30	2.580617746034497e-21	3.19354925250006e-10	5.630651910032472e-10	2.6029204479595848e-8
57600000	0.004999867389969492	-1.5416513127770276e-22	-1.9043479996852078e-20	1.0314551020153612e-7	6.303602230988404e-17	3.2017415953849445e-8	5.352186934026423e-30	2.580617746034497e-21	3.19354925250006e-10	5.630651910032472e-10	2.6029204479595848e-8
57700000	0.004999867389969492	-1.5416513127769587e-22	-1.9043479996852078e-20	1.0314551020153612e-7	6.303602230988404e-17	3.2017415953849445e-8	5.352186934026423e-30	2.580617746034497e-21	3.19354925250006e-10	5.630651910032472e-10	2.6029204479595848e-8
57800000	0.004999867389969492	-1.5416513127768896e-22	-1.9043479996852078e-20	1.0314551020153612e-7	6.303602230988404e-17	3.2017415953849445e-8	5.352186934026423e-30	2.580617746034497e-21	3.19354925250006e-10	5.630651910032472e-10	2.6029204479595848e-8
57900000	0.004999867389969492	-1.5416513127768207e-22	-1.9043479996852078e-20	1.0314551020153612e-7	6.303602230988404e-17	3.2017415953849445e-8	5.352186934026423e-30	2.580617746034497e-21	3.19354925250006e-10	5.630651910032472e-10	2.6029204479595848e-8
58000000	0.004999867389969492	-1.5416513127767516e-22	-1.9043479996852078e-20	1.0314551020153612e-7	6.303602230988404e-17	3.2017415953849445e-8	5.352186934026423e-30	2.580617746034497e-21	3.19354925250006e-10	5.630651910032472e-10	2.6029204479595848e-8
58100000	0.004999867389969492	-1.5416513127766827e-22	-1.9043479996852078e-20	1.0314551020153612e-7	6.303602230988404e-17	3.2017415953849445e-8	5.352186934026423e-30	2.580617746034497e-21	3.19354925250006e-10	5.630651910032472e-10	2.6029204479595848e-8
58200000	0.004999867389969492	-1.5416513127766136e-22	-1.9043479996852078e-20	1.0314551020153612e-7	6.303602230988404e-17	3.2017415953849445e-8	5.352186934026423e-30	2.580617746034497e-21	3.19354925250006e-10	5.630651910032472e-10	2.6029204479595848e-8
58300000	0.004999867389969492	-1.5416513127765444e-22	-1.9043479996852078e-20	1.0314551020153612e-7	6.303602230988404e-17	3.2017415953849445e-8	5.352186934026423e-30	2.580617746034497e-21	3.19354925250006e-10	5.630651910032472e-10	2.6029204479595848e-8
58400000	0.004999867389969492	-1.5416513127764755e-22	-1.9043479996852078e-20	1.0314551020153612e-7	6.303602230988404e-17	3.2017415953849445e-8	5.352186934026423e-30	2.580617746034497e-21	3.19354925250006e-10	5.630651910032472e-10	2.6029204479595848e-8
58500000	0.004999867389969492	-1.5416513127764064e-22	-1.9043479996852078e-20	1.0314551020153612e-7	6.303602230988404e-17	3.2017415953849445e-8	5.352186934026423e-30	2.580617746034497e-21	3.19354925250006e-10	5.630651910032472e-10	2.6029204479595848e-8
58600000	0.004999867389969492	-1.5416513127763375e-22	-1.9043479996852078e-20	1.0314551020153612e-7	6.303602230988404e-17	3.2017415953849445e-8	5.352186934026423e-30	2.580617746034497e-21	3.19354925250006e-10	5.630651910032472e-10	2.6029204479595848e-8
58700000	0.004999867389969492	-1.5416513127762684e-22	-1.9043479996852078e-20	1.0314551020153612e-7	6.303602230988404e-17	3.2017415953849445e-8	5.352186934026423e-30	2.580617746034497e-21	3.19354925250006e-10	5.630651910032472e-10	2.6029204479595848e-8
58800000	0.004999867389969492	-1.5416513127761993e-22	-1.9043479996852078e-20	1.0314551020153612e-7	6.303602230988404e-17	3.2017415953849445e-8	5.352186934026423e-30	2.580617746034497e-21	3.19354925250006e-10	5.630651910032472e-10	2.6029204479595848e-8
58900000	0.004999867389969492	-1.5416513127761304e-22	-1.9043479996852078e-20	1.0314551020153612e-7	6.303602230988404e-17	3.2017415953849445e-8	5.352186934026423e-30	2.580617746034497e-21	3.19354925250006e-10	5.630651910032472e-10	2.6029204479595848e-8
59000000	0.004999867389969492	-1.5416513127760613e-22	-1.9043479996852078e-20	1.0314551020153612e-7	6.303602230988404e-17	3.2017415953849445e-8	5.352186934026423e-30	2.580617746034497e-21	3.19354925250006e-10	5.630651910032472e-10	2.6029204479595848e-8
59100000	0.004999867389969492	-1.5416513127759924e-22	-1.9043479996852078e-20	1.0314551020153612e-7	6.303602230988404e-17	3.2017415953849445e-8	5.352186934026423e-30	2.580617746034497e-21	3.19354925250006e-10	5.630651910032472e-10	2.6029204479595848e-8
59200000	0.004999867389969492	-1.5416513127759233e-22	-1.9043479996852078e-20	1.0314551020153612e-7	6.303602230988404e-17	3.2017415953849445e-8	5.352186934026423e-30	2.580617746034497e-21	3.19354925250006e-10	5.630651910032472e-10	2.6029204479595848e-8
59300000	0.004999867389969492	-1.5416513127758544e-22	-1.9043479996852078e-20	1.0314551020153612e-7	6.303602230988404e-17	3.2017415953849445e-8	5.352186934026423e-30	2.580617746034497e-21	3.19354925250006e-10	5.630651910032472e-10	2.6029204479595848e-8
59400000	0.004999867389969492	-1.5416513127757853e-22	-1.9043479996852078e-20	1.0314551020153612e-7	6.303602230988404e-17	3.2017415953849445e-8	5.352186934026423e-30	2.580617746034497e-21	3.19354925250006e-10	5.630651910032472e-10	2.6029204479595848e-8
59500000	0.004999867389969492	-1.5416513127757162e-22	-1.9043479996852078e-20	1.0314551020153612e-7	6.303602230988404e-17	3.2017415953849445e-8	5.352186934026423e-30	2.580617746034497e-21	3.19354925250006e-10	5.630651910032472e-10	2.6029204479595848e-8
59600000	0.004999867389969492	-1.5416513127756473e-22	-1.9043479996852078e-20	1.0314551020153612e-7	6.303602230988404e-17	3.2017415953849445e-8	5.352186934026423e-30	2.580617746034497e-21	3.19354925250006e-10	5.630651910032472e-10	2.6029204479595848e-8
59700000	0.004999867389969492	-1.5416513127755782e-22	-1.9043479996852078e-20	1.0314551020153612e-7	6.303602230988404e-17	3.2017415953849445e-8	5.352186934026423e-30	2.580617746034497e-21	3.19354925250006e-10	5.630651910032472e-10	2.6029204479595848e-8
59800000	0.004999867389969492	-1.5416513127755093e-22	-1.9043479996852078e-20	1.0314551020153612e-7	6.303602230988404e-17	3.2017415953849445e-8	5.352186934026423e-30	2.580617746034497e-21	3.19354925250006e-10	5.630651910032472e-10	2.6029204479595848e-8
59900000	0.004999867389969492	-1.5416513127754402e-22	-1.9043479996852078e-20	1.0314551020153612e-7	6.303602230988404e-17	3.2017415953849445e-8	5.352186934026423e-30	2.580617746034497e-21	3.19354925250006e-10	5.630651910032472e-10	2.6029204479595848e-8
60000000	0.004999867389969492	-1.541651312775371e-22	-1.9043479996852078e-20	1.0314551020153612e-7	6.303602230988404e-17	3.2017415953849445e-8	5.352186934026423e-30	2.580617746034497e-21	3.19354925250006e-10	5.630651910032472e-10	2.6029204479595848e-8
60100000	0.004999867389969492	-1.5416513127753022e-22	-1.9043479996852078e-20	1.0314551020153612e-7	6.303602230988404e-17	3.2017415953849445e-8	5.352186934026423e-30	2.580617746034497e-21	3.19354925250006e-10	5.630651910032472e-10	2.6029204479595848e-8
60200000	0.004999867389969492	-1.541651312775233e-22	-1.9043479996852078e-20	1.0314551020153612e-7	6.303602230988404e-17	3.2017415953849445e-8	5.352186934026423e-30	2.580617746034497e-21	3.19354925250006e-10	5.630651910032472e-10	2.6029204479595848e-8
60300000	0.004999867389969492	-1.5416513127751642e-22	-1.9043479996852078e-20	1.0314551020153612e-7	6.303602230988404e-17	3.2017415953849445e-8	5.352186934026423e-30	2.580617746034497e-21	3.19354925250006e-10	5.630651910032472e-10	2.6029204479595848e-8
60400000	0.004999867389969492	-1.541651312775095e-22	-1.9043479996852078e-20	1.0314551020153612e-7	6.303602230988404e-17	3.2017415953849445e-8	5.352186934026423e-30	2.580617746034497e-21	3.19354925250006e-10	5.630651910032472e-10	2.6029204479595848e-8
60500000	0.004999867389969492	-1.5416513127750262e-22	-1.9043479996852078e-20	1.0314551020153612e-7	6.303602230988404e-17	3.2017415953849445e-8	5.352186934026423e-30	2.580617746034497e-21	3.19354925250006e-10	5.630651910032472e-10	2.6029204479595848e-8
60600000	0.004999867389969492	-1.541651312774957e-22	-1.9043479996852078e-20	1.0314551020153612e-7	6.303602230988404e-17	3.2017415953849445e-8	5.352186934026423e-30	2.580617746034497e-21	3.19354925250006e-10	5.630651910032472e-10	2.6029204479595848e-8
60700000	0.004999867389969492	-1.541651312774888e-22	-1.9043479996852078e-20	1.0314551020153612e-7	6.303602230988404e-17	3.2017415953849445e-8	5.352186934026423e-30	2.580617746034497e-21	3.19354925250006e-10	5.630651910032472e-10	2.6029204479595848e-8
60800000	0.004999867389969492	-1.541651312774819e-22	-1.9043479996852078e-20	1.0314551020153612e-7	6.303602230988404e-17	3.2017415953849445e-8	5.352186934026423e-30	2.580617746034497e-21	3.19354925250006e-10	5.630651910032472e-10	2.6029204479595848e-8
60900000	0.004999867389969492	-1.54165131277475e-22	-1.9043479996852078e-20	1.0314551020153612e-7	6.303602230988404e-17	3.2017415953849445e-8	5.352186934026423e-30	2.580617746034497e-21	3.19354925250006e-10	5.630651910032472e-10	2.6029204479595848e-8
61000000	0.004999867389969492	-1.541651312774681e-22	-1.9043479996852078e-20	1.0314551020153612e-7	6.303602230988404e-17	3.2017415953849445e-8	5.352186934026423e-30	2.580617746034497e-21	3.19354925250006e-10	5.630651910032472e-10	2.6029204479595848e-8
61100000	0.004999867389969492	-1.541651312774612e-22	-1.9043479996852078e-20	1.0314551020153612e-7	6.303602230988404e-17	3.2017415953849445e-8	5.352186934026423e-30	2.580617746034497e-21	3.19354925250006e-10	5.630651910032472e-10	2.6029204479595848e-8
61200000	0.004999867389969492	-1.541651312774543e-22	-1.9043479996852078e-20	1.0314551020153612e-7	6.303602230988404e-17	3.2017415953849445e-8	5.352186934026423e-30	2.580617746034497e-21	3.19354925250006e-10	5.630651910032472e-10	2.6029204479595848e-8
61300000	0.004999867389969492	-1.541651312774474e-22	-1.9043479996852078e-20	1.0314551020153612e-7	6.303602230988404e-17	3.2017415953849445e-8	5.352186934026423e-30	2.580617746034497e-21	3.19354925250006e-10	5.630651910032472e-10	2.6029204479595848e-8
61400000	0.004999867389969492	-1.5416513127744048e-22	-1.9043479996852078e-20	1.0314551020153612e-7	6.303602230988404e-17	3.2017415953849445e-8	5.352186934026423e-30	2.580617746034497e-21	3.19354925250006e-10	5.630651910032472e-10	2.6029204479595848e-8
61500000	0.004999867389969492	-1.541651312774336e-22	-1.9043479996852078e-20	1.0314551020153612e-7	6.303602230988404e-17	3.2017415953849445e-8	5.352186934026423e-30	2.580617746034497e-21	3.19354925250006e-10	5.630651910032472e-10	2.6029204479595848e-8
61600000	0.004999867389969492	-1.5416513127742668e-22	-1.9043479996852078e-20	1.0314551020153612e-7	6.303602230988404e-17	3.2017415953849445e-8	5.352186934026423e-30	2.580617746034497e-21	3.19354925250006e-10	5.630651910032472e-10	2.6029204479595848e-8
61700000	0.004999867389969492	-1.541651312774198e-22	-1.9043479996852078e-20	1.0314551020153612e-7	6.303602230988404e-17	3.2017415953849445e-8	5.352186934026423e-30	2.580617746034497e-21	3.19354925250006e-10	5.630651910032472e-10	2.6029204479595848e-8
61800000	0.004999867389969492	-1.5416513127741288e-22	-1.9043479996852078e-20	1.0314551020153612e-7	6.303602230988404e-17	3.2017415953849445e-8	5.352186934026423e-30	2.580617746034497e-21	3.19354925250006e-10	5.630651910032472e-10	2.6029204479595848e-8
61900000	0.004999867389969492	-1.5416513127740597e-22	-1.9043479996852078e-20	1.0314551020153612e-7	6.303602230988404e-17	3.2017415953849445e-8	5.352186934026423e-30	2.580617746034497e-21	3.19354925250006e-10	5.630651910032472e-10	2.6029204479595848e-8
62000000	0.004999867389969492	-1.5416513127739908e-22	-1.9043479996852078e-20	1.0314551020153612e-7	6.303602230988404e-17	3.2017415953849445e-8	5.352186934026423e-30	2.580617746034497e-21	3.19354925250006e-10	5.630651910032473e-10	2.6029204479595848e-8
62100000	0.004999867389969492	-1.5416513127739217e-22	-1.9043479996852078e-20	1.0314551020153612e-7	6.303602230988404e-17	3.2017415953849445e-8	5.352186934026423e-30	2.580617746034497e-21	3.19354925250006e-10	5.630651910032473e-10	2.6029204479595848e-8
62200000	0.004999867389969492	-1.5416513127738528e-22	-1.9043479996852078e-20	1.0314551020153612e-7	6.303602230988404e-17	3.2017415953849445e-8	5.352186934026423e-30	2.580617746034497e-21	3.19354925250006e-10	5.630651910032473e-10	2.6029204479595848e-8
62300000	0.004999867389969492	-1.5416513127737837e-22	-1.9043479996852078e-20	1.0314551020153612e-7	6.303602230988404e-17	3.2017415953849445e-8	5.352186934026423e-30	2.580617746034497e-21	3.19354925250006e-10	5.630651910032473e-10	2.6029204479595848e-8
62400000	0.004999867389969492	-1.5416513127737148e-22	-1.9043479996852078e-20	1.0314551020153612e-7	6.303602230988404e-17	3.2017415953849445e-8	5.352186934026423e-30	2.580617746034497e-21	3.19354925250006e-10	5.630651910032473e-10	2.6029204479595848e-8
62500000	0.004999867389969492	-1.5416513127736457e-22	-1.9043479996852078e-20	1.0314551020153612e-7	6.303602230988404e-17	3.2017415953849445e-8	5.352186934026423e-30	2.580617746034497e-21	3.19354925250006e-10	5.630651910032473e-10	2.6029204479595848e-8
62600000	0.004999867389969492	-1.5416513127735765e-22	-1.9043479996852078e-20	1.0314551020153612e-7	6.303602230988404e-17	3.2017415953849445e-8	5.352186934026423e-30	2.580617746034497e-21	3.19354925250006e-10	5.630651910032473e-10	2.6029204479595848e-8
62700000	0.004999867389969492	-1.5416513127735077e-22	-1.9043479996852078e-20	1.0314551020153612e-7	6.303602230988404e-17	3.2017415953849445e-8	5.352186934026423e-30	2.580617746034497e-21	3.19354925250006e-10	5.630651910032473e-10	2.6029204479595848e-8
62800000	0.004999867389969492	-1.5416513127734385e-22	-1.9043479996852078e-20	1.0314551020153612e-7	6.303602230988404e-17	3.2017415953849445e-8	5.352186934026423e-30	2.580617746034497e-21	3.19354925250006e-10	5.630651910032473e-10	2.6029204479595848e-8
62900000	0.004999867389969492	-1.5416513127733697e-22	-1.9043479996852078e-20	1.0314551020153612e-7	6.303602230988404e-17	3.2017415953849445e-8	5.352186934026423e-30	2.580617746034497e-21	3.19354925250006e-10	5.630651910032473e-10	2.6029204479595848e-8
63000000	0.004999867389969492	-1.5416513127733005e-22	-1.9043479996852078e-20	1.0314551020153614e-7	6.303602230988404e-17	3.2017415953849445e-8	5.352186934026423e-30	2.580617746034497e-21	3.19354925250006e-10	5.630651910032473e-10	2.6029204479595848e-8
63100000	0.004999867389969492	-1.5416513127732317e-22	-1.9043479996852078e-20	1.0314551020153614e-7	6.303602230988404e-17	3.2017415953849445e-8	5.352186934026423e-30	2.580617746034497e-21	3.19354925250006e-10	5.630651910032473e-10	2.6029204479595848e-8
63200000	0.004999867389969492	-1.5416513127731625e-22	-1.9043479996852078e-20	1.0314551020153614e-7	6.303602230988404e-17	3.2017415953849445e-8	5.352186934026423e-30	2.580617746034497e-21	3.19354925250006e-10	5.630651910032473e-10	2.6029204479595848e-8
63300000	0.004999867389969492	-1.5416513127730934e-22	-1.9043479996852078e-20	1.0314551020153614e-7	6.303602230988404e-17	3.2017415953849445e-8	5.352186934026423e-30	2.580617746034497e-21	3.19354925250006e-10	5.630651910032473e-10	2.6029204479595848e-8
63400000	0.004999867389969492	-1.5416513127730245e-22	-1.9043479996852078e-20	1.0314551020153614e-7	6.303602230988404e-17	3.2017415953849445e-8	5.352186934026423e-30	2.580617746034497e-21	3.19354925250006e-10	5.630651910032473e-10	2.6029204479595848e-8
63500000	0.004999867389969492	-1.5416513127729554e-22	-1.9043479996852078e-20	1.0314551020153614e-7	6.303602230988404e-17	3.2017415953849445e-8	5.352186934026423e-30	2.580617746034497e-21	3.19354925250006e-10	5.630651910032473e-10	2.6029204479595848e-8
63600000	0.004999867389969492	-1.5416513127728865e-22	-1.9043479996852078e-20	1.0314551020153614e-7	6.303602230988404e-17	3.2017415953849445e-8	5.352186934026423e-30	2.580617746034497e-21	3.19354925250006e-10	5.630651910032473e-10	2.6029204479595848e-8
63700000	0.004999867389969492	-1.5416513127728174e-22	-1.9043479996852078e-20	1.0314551020153614e-7	6.303602230988404e-17	3.2017415953849445e-8	5.352186934026423e-30	2.580617746034497e-21	3.19354925250006e-10	5.630651910032473e-10	2.6029204479595848e-8
63800000	0.004999867389969492	-1.5416513127727483e-22	-1.9043479996852078e-20	1.0314551020153614e-7	6.303602230988404e-17	3.2017415953849445e-8	5.352186934026423e-30	2.580617746034497e-21	3.19354925250006e-10	5.630651910032473e-10	2.6029204479595848e-8
63900000	0.004999867389969492	-1.5416513127726794e-22	-1.9043479996852078e-20	1.0314551020153614e-7	6.303602230988404e-17	3.2017415953849445e-8	5.352186934026423e-30	2.580617746034497e-21	3.19354925250006e-10	5.630651910032473e-10	2.6029204479595848e-8
64000000	0.004999867389969492	-1.5416513127726103e-22	-1.9043479996852078e-20	1.0314551020153614e-7	6.303602230988404e-17	3.2017415953849445e-8	5.352186934026423e-30	2.580617746034497e-21	3.19354925250006e-10	5.630651910032473e-10	2.6029204479595848e-8
64100000	0.004999867389969492	-1.5416513127725414e-22	-1.9043479996852078e-20	1.0314551020153614e-7	6.303602230988404e-17	3.2017415953849445e-8	5.352186934026423e-30	2.580617746034497e-21	3.19354925250006e-10	5.630651910032473e-10	2.6029204479595848e-8
64200000	0.004999867389969492	-1.5416513127724723e-22	-1.9043479996852078e-20	1.0314551020153614e-7	6.303602230988404e-17	3.2017415953849445e-8	5.352186934026423e-30	2.580617746034497e-21	3.19354925250006e-10	5.630651910032473e-10	2.6029204479595848e-8
64300000	0.004999867389969492	-1.5416513127724034e-22	-1.9043479996852078e-20	1.0314551020153614e-7	6.303602230988404e-17	3.2017415953849445e-8	5.352186934026423e-30	2.580617746034497e-21	3.19354925250006e-10	5.630651910032473e-10	2.6029204479595848e-8
64400000	0.004999867389969492	-1.5416513127723343e-22	-1.9043479996852078e-20	1.0314551020153614e-7	6.303602230988404e-17	3.2017415953849445e-8	5.352186934026423e-30	2.580617746034497e-21	3.19354925250006e-10	5.630651910032473e-10	2.6029204479595848e-8
64500000	0.004999867389969492	-1.5416513127722652e-22	-1.9043479996852078e-20	1.0314551020153614e-7	6.303602230988404e-17	3.2017415953849445e-8	5.352186934026423e-30	2.580617746034497e-21	3.19354925250006e-10	5.630651910032473e-10	2.6029204479595848e-8
64600000	0.004999867389969492	-1.5416513127721963e-22	-1.9043479996852078e-20	1.0314551020153614e-7	6.303602230988404e-17	3.2017415953849445e-8	5.352186934026423e-30	2.580617746034497e-21	3.19354925250006e-10	5.630651910032473e-10	2.6029204479595848e-8
64700000	0.004999867389969492	-1.5416513127721272e-22	-1.9043479996852078e-20	1.0314551020153614e-7	6.303602230988404e-17	3.2017415953849445e-8	5.352186934026423e-30	2.580617746034497e-21	3.19354925250006e-10	5.630651910032473e-10	2.6029204479595848e-8
64800000	0.004999867389969492	-1.5416513127720583e-22	-1.9043479996852078e-20	1.0314551020153614e-7	6.303602230988404e-17	3.2017415953849445e-8	5.352186934026423e-30	2.580617746034497e-21	3.19354925250006e-10	5.630651910032473e-10	2.6029204479595848e-8
64900000	0.004999867389969492	-1.5416513127719892e-22	-1.9043479996852078e-20	1.0314551020153614e-7	6.303602230988404e-17	3.2017415953849445e-8	5.352186934026423e-30	2.580617746034497e-21	3.19354925250006e-10	5.630651910032473e-10	2.6029204479595848e-8
65000000	0.004999867389969492	-1.5416513127719203e-22	-1.9043479996852078e-20	1.0314551020153614e-7	6.303602230988404e-17	3.2017415953849445e-8	5.352186934026423e-30	2.580617746034497e-21	3.19354925250006e-10	5.630651910032473e-10	2.6029204479595848e-8
65100000	0.004999867389969492	-1.5416513127718512e-22	-1.9043479996852078e-20	1.0314551020153614e-7	6.303602230988404e-17	3.2017415953849445e-8	5.352186934026423e-30	2.580617746034497e-21	3.19354925250006e-10	5.630651910032473e-10	2.6029204479595848e-8
65200000	0.004999867389969492	-1.541651312771782e-22	-1.9043479996852078e-20	1.0314551020153614e-7	6.303602230988404e-17	3.2017415953849445e-8	5.352186934026423e-30	2.580617746034497e-21	3.19354925250006e-10	5.630651910032473e-10	2.6029204479595848e-8
65300000	0.004999867389969492	-1.5416513127717132e-22	-1.9043479996852078e-20	1.0314551020153614e-7	6.303602230988404e-17	3.2017415953849445e-8	5.352186934026423e-30	2.580617746034497e-21	3.19354925250006e-10	5.630651910032473e-10	2.6029204479595848e-8
65400000	0.004999867389969492	-1.541651312771644e-22	-1.9043479996852078e-20	1.0314551020153614e-7	6.303602230988404e-17	3.2017415953849445e-8	5.352186934026423e-30	2.580617746034497e-21	3.19354925250006e-10	5.630651910032473e-10	2.6029204479595848e-8
65500000	0.004999867389969492	-1.5416513127715751e-22	-1.9043479996852078e-20	1.0314551020153614e-7	6.303602230988404e-17	3.2017415953849445e-8	5.352186934026423e-30	2.580617746034497e-21	3.19354925250006e-10	5.630651910032473e-10	2.6029204479595848e-8
65600000	0.004999867389969492	-1.541651312771506e-22	-1.9043479996852078e-20	1.0314551020153614e-7	6.303602230988404e-17	3.2017415953849445e-8	5.352186934026423e-30	2.580617746034497e-21	3.19354925250006e-10	5.630651910032473e-10	2.6029204479595848e-8
65700000	0.004999867389969492	-1.541651312771437e-22	-1.9043479996852078e-20	1.0314551020153614e-7	6.303602230988404e-17	3.2017415953849445e-8	5.352186934026423e-30	2.580617746034497e-21	3.19354925250006e-10	5.630651910032473e-10	2.6029204479595848e-8
65800000	0.004999867389969492	-1.541651312771368e-22	-1.9043479996852078e-20	1.0314551020153614e-7	6.303602230988404e-17	3.2017415953849445e-8	5.352186934026423e-30	2.580617746034497e-21	3.19354925250006e-10	5.630651910032473e-10	2.6029204479595848e-8
65900000	0.004999867389969492	-1.541651312771299e-22	-1.9043479996852078e-20	1.0314551020153614e-7	6.303602230988404e-17	3.2017415953849445e-8	5.352186934026423e-30	2.580617746034497e-21	3.19354925250006e-10	5.630651910032473e-10	2.6029204479595848e-8
66000000	0.004999867389969492	-1.54165131277123e-22	-1.9043479996852078e-20	1.0314551020153614e-7	6.303602230988404e-17	3.2017415953849445e-8	5.352186934026423e-30	2.580617746034497e-21	3.19354925250006e-10	5.630651910032473e-10	2.6029204479595848e-8
66100000	0.004999867389969492	-1.541651312771161e-22	-1.9043479996852078e-20	1.0314551020153614e-7	6.303602230988404e-17	3.2017415953849445e-8	5.352186934026423e-30	2.580617746034497e-21	3.19354925250006e-10	5.630651910032473e-10	2.6029204479595848e-8
66200000	0.004999867389969492	-1.541651312771092e-22	-1.9043479996852078e-20	1.0314551020153614e-7	6.303602230988404e-17	3.2017415953849445e-8	5.352186934026423e-30	2.580617746034497e-21	3.19354925250006e-10	5.630651910032473e-10	2.6029204479595848e-8
66300000	0.004999867389969492	-1.541651312771023e-22	-1.9043479996852078e-20	1.0314551020153614e-7	6.303602230988404e-17	3.2017415953849445e-8	5.352186934026423e-30	2.580617746034497e-21	3.19354925250006e-10	5.630651910032473e-10	2.6029204479595848e-8
66400000	0.004999867389969492	-1.5416513127709538e-22	-1.9043479996852078e-20	1.0314551020153614e-7	6.303602230988404e-17	3.2017415953849445e-8	5.352186934026423e-30	2.580617746034497e-21	3.19354925250006e-10	5.630651910032473e-10	2.6029204479595848e-8
66500000	0.004999867389969492	-1.541651312770885e-22	-1.9043479996852078e-20	1.0314551020153614e-7	6.303602230988404e-17	3.2017415953849445e-8	5.352186934026423e-30	2.580617746034497e-21	3.19354925250006e-10	5.630651910032473e-10	2.6029204479595848e-8
66600000	0.004999867389969492	-1.5416513127708158e-22	-1.9043479996852078e-20	1.0314551020153614e-7	6.303602230988404e-17	3.2017415953849445e-8	5.352186934026423e-30	2.580617746034497e-21	3.19354925250006e-10	5.630651910032473e-10	2.6029204479595848e-8
66700000	0.004999867389969492	-1.541651312770747e-22	-1.9043479996852078e-20	1.0314551020153614e-7	6.303602230988404e-17	3.2017415953849445e-8	5.352186934026423e-30	2.580617746034497e-21	3.19354925250006e-10	5.630651910032473e-10	2.6029204479595848e-8
66800000	0.004999867389969492	-1.5416513127706778e-22	-1.9043479996852078e-20	1.0314551020153614e-7	6.303602230988404e-17	3.2017415953849445e-8	5.352186934026423e-30	2.580617746034497e-21	3.19354925250006e-10	5.630651910032473e-10	2.6029204479595848e-8
66900000	0.004999867389969492	-1.5416513127706087e-22	-1.9043479996852078e-20	1.0314551020153614e-7	6.303602230988404e-17	3.2017415953849445e-8	5.352186934026423e-30	2.580617746034497e-21	3.19354925250006e-10	5.630651910032473e-10	2.6029204479595848e-8
67000000	0.004999867389969492	-1.5416513127705398e-22	-1.9043479996852078e-20	1.0314551020153614e-7	6.303602230988404e-17	3.2017415953849445e-8	5.352186934026423e-30	2.580617746034497e-21	3.19354925250006e-10	5.630651910032473e-10	2.6029204479595848e-8
67100000	0.004999867389969492	-1.5416513127704707e-22	-1.9043479996852078e-20	1.0314551020153614e-7	6.303602230988404e-17	3.2017415953849445e-8	5.352186934026423e-30	2.580617746034497e-21	3.19354925250006e-10	5.630651910032473e-10	2.6029204479595848e-8
67200000	0.004999867389969492	-1.5416513127704018e-22	-1.9043479996852078e-20	1.0314551020153614e-7	6.303602230988404e-17	3.2017415953849445e-8	5.352186934026423e-30	2.580617746034497e-21	3.19354925250006e-10	5.630651910032473e-10	2.6029204479595848e-8
67300000	0.004999867389969492	-1.5416513127703327e-22	-1.9043479996852078e-20	1.0314551020153614e-7	6.303602230988404e-17	3.2017415953849445e-8	5.352186934026423e-30	2.580617746034497e-21	3.19354925250006e-10	5.630651910032473e-10	2.6029204479595848e-8
67400000	0.004999867389969492	-1.5416513127702638e-22	-1.9043479996852078e-20	1.0314551020153614e-7	6.303602230988404e-17	3.2017415953849445e-8	5.352186934026423e-30	2.580617746034497e-21	3.19354925250006e-10	5.630651910032473e-10	2.6029204479595848e-8
67500000	0.004999867389969492	-1.5416513127701946e-22	-1.9043479996852078e-20	1.0314551020153614e-7	6.303602230988404e-17	3.2017415953849445e-8	5.352186934026423e-30	2.580617746034497e-21	3.19354925250006e-10	5.630651910032473e-10	2.6029204479595848e-8
67600000	0.004999867389969492	-1.5416513127701255e-22	-1.9043479996852078e-20	1.0314551020153614e-7	6.303602230988404e-17	3.2017415953849445e-8	5.352186934026423e-30	2.580617746034497e-21	3.19354925250006e-10	5.630651910032473e-10	2.6029204479595848e-8
67700000	0.004999867389969492	-1.5416513127700566e-22	-1.9043479996852078e-20	1.0314551020153614e-7	6.303602230988404e-17	3.2017415953849445e-8	5.352186934026423e-30	2.580617746034497e-21	3.19354925250006e-10	5.630651910032473e-10	2.6029204479595848e-8
67800000	0.004999867389969492	-1.5416513127699875e-22	-1.9043479996852078e-20	1.0314551020153614e-7	6.303602230988404e-17	3.2017415953849445e-8	5.352186934026423e-30	2.580617746034497e-21	3.19354925250006e-10	5.630651910032473e-10	2.6029204479595848e-8
67900000	0.004999867389969492	-1.5416513127699186e-22	-1.9043479996852078e-20	1.0314551020153614e-7	6.303602230988404e-17	3.2017415953849445e-8	5.352186934026423e-30	2.580617746034497e-21	3.19354925250006e-10	5.630651910032473e-10	2.6029204479595848e-8
68000000	0.004999867389969492	-1.5416513127698495e-22	-1.9043479996852078e-20	1.0314551020153614e-7	6.303602230988404e-17	3.2017415953849445e-8	5.352186934026423e-30	2.580617746034497e-21	3.19354925250006e-10	5.630651910032473e-10	2.6029204479595848e-8
68100000	0.004999867389969492	-1.5416513127697806e-22	-1.9043479996852078e-20	1.0314551020153614e-7	6.303602230988404e-17	3.2017415953849445e-8	5.352186934026423e-30	2.580617746034497e-21	3.19354925250006e-10	5.630651910032473e-10	2.6029204479595848e-8
68200000	0.004999867389969492	-1.5416513127697115e-22	-1.9043479996852078e-20	1.0314551020153614e-7	6.303602230988404e-17	3.2017415953849445e-8	5.352186934026423e-30	2.580617746034497e-21	3.19354925250006e-10	5.630651910032473e-10	2.6029204479595848e-8
68300000	0.004999867389969492	-1.5416513127696424e-22	-1.9043479996852078e-20	1.0314551020153614e-7	6.303602230988404e-17	3.2017415953849445e-8	5.352186934026423e-30	2.580617746034497e-21	3.19354925250006e-10	5.630651910032473e-10	2.6029204479595848e-8
68400000	0.004999867389969492	-1.5416513127695735e-22	-1.9043479996852078e-20	1.0314551020153614e-7	6.303602230988404e-17	3.2017415953849445e-8	5.352186934026423e-30	2.580617746034497e-21	3.19354925250006e-10	5.630651910032473e-10	2.6029204479595848e-8
68500000	0.004999867389969492	-1.5416513127695044e-22	-1.9043479996852078e-20	1.0314551020153614e-7	6.303602230988404e-17	3.2017415953849445e-8	5.352186934026423e-30	2.580617746034497e-21	3.19354925250006e-10	5.630651910032473e-10	2.6029204479595848e-8
68600000	0.004999867389969492	-1.5416513127694355e-22	-1.9043479996852078e-20	1.0314551020153614e-7	6.303602230988404e-17	3.2017415953849445e-8	5.352186934026423e-30	2.580617746034497e-21	3.19354925250006e-10	5.630651910032473e-10	2.6029204479595848e-8
68700000	0.004999867389969492	-1.5416513127693664e-22	-1.9043479996852078e-20	1.0314551020153614e-7	6.303602230988404e-17	3.2017415953849445e-8	5.352186934026423e-30	2.580617746034497e-21	3.19354925250006e-10	5.630651910032473e-10	2.6029204479595848e-8
68800000	0.004999867389969492	-1.5416513127692973e-22	-1.9043479996852078e-20	1.0314551020153614e-7	6.303602230988404e-17	3.2017415953849445e-8	5.352186934026423e-30	2.580617746034497e-21	3.19354925250006e-10	5.630651910032473e-10	2.6029204479595848e-8
68900000	0.004999867389969492	-1.5416513127692284e-22	-1.9043479996852078e-20	1.0314551020153614e-7	6.303602230988404e-17	3.2017415953849445e-8	5.352186934026423e-30	2.580617746034497e-21	3.19354925250006e-10	5.630651910032473e-10	2.6029204479595848e-8
69000000	0.004999867389969492	-1.5416513127691593e-22	-1.9043479996852078e-20	1.0314551020153614e-7	6.303602230988404e-17	3.2017415953849445e-8	5.352186934026423e-30	2.580617746034497e-21	3.19354925250006e-10	5.630651910032473e-10	2.6029204479595848e-8
69100000	0.004999867389969492	-1.5416513127690904e-22	-1.9043479996852078e-20	1.0314551020153614e-7	6.303602230988404e-17	3.2017415953849445e-8	5.352186934026423e-30	2.580617746034497e-21	3.19354925250006e-10	5.630651910032473e-10	2.6029204479595848e-8
69200000	0.004999867389969492	-1.5416513127690213e-22	-1.9043479996852078e-20	1.0314551020153614e-7	6.303602230988404e-17	3.2017415953849445e-8	5.352186934026423e-30	2.580617746034497e-21	3.19354925250006e-10	5.630651910032473e-10	2.6029204479595848e-8
69300000	0.004999867389969492	-1.5416513127689524e-22	-1.9043479996852078e-20	1.0314551020153614e-7	6.303602230988404e-17	3.2017415953849445e-8	5.352186934026423e-30	2.580617746034497e-21	3.19354925250006e-10	5.630651910032473e-10	2.6029204479595848e-8
69400000	0.004999867389969492	-1.5416513127688833e-22	-1.9043479996852078e-20	1.0314551020153614e-7	6.303602230988404e-17	3.2017415953849445e-8	5.352186934026423e-30	2.580617746034497e-21	3.19354925250006e-10	5.630651910032473e-10	2.6029204479595848e-8
69500000	0.004999867389969492	-1.5416513127688141e-22	-1.9043479996852078e-20	1.0314551020153614e-7	6.303602230988404e-17	3.2017415953849445e-8	5.352186934026423e-30	2.580617746034497e-21	3.19354925250006e-10	5.630651910032473e-10	2.6029204479595848e-8
69600000	0.004999867389969492	-1.5416513127687453e-22	-1.9043479996852078e-20	1.0314551020153614e-7	6.303602230988404e-17	3.2017415953849445e-8	5.352186934026423e-30	2.580617746034497e-21	3.19354925250006e-10	5.630651910032473e-10	2.6029204479595848e-8
69700000	0.004999867389969492	-1.5416513127686761e-22	-1.9043479996852078e-20	1.0314551020153614e-7	6.303602230988404e-17	3.2017415953849445e-8	5.352186934026423e-30	2.580617746034497e-21	3.19354925250006e-10	5.630651910032473e-10	2.6029204479595848e-8
69800000	0.004999867389969492	-1.5416513127686073e-22	-1.9043479996852078e-20	1.0314551020153614e-7	6.303602230988404e-17	3.2017415953849445e-8	5.352186934026423e-30	2.580617746034497e-21	3.19354925250006e-10	5.630651910032473e-10	2.6029204479595848e-8
69900000	0.004999867389969492	-1.5416513127685381e-22	-1.9043479996852078e-20	1.0314551020153614e-7	6.303602230988404e-17	3.2017415953849445e-8	5.352186934026423e-30	2.580617746034497e-21	3.19354925250006e-10	5.630651910032473e-10	2.6029204479595848e-8
70000000	0.004999867389969492	-1.541651312768469e-22	-1.9043479996852078e-20	1.0314551020153614e-7	6.303602230988404e-17	3.2017415953849445e-8	5.352186934026423e-30	2.580617746034497e-21	3.19354925250006e-10	5.630651910032473e-10	2.6029204479595848e-8
70100000	0.004999867389969492	-1.5416513127684001e-22	-1.9043479996852078e-20	1.0314551020153614e-7	6.303602230988404e-17	3.2017415953849445e-8	5.352186934026423e-30	2.580617746034497e-21	3.19354925250006e-10	5.630651910032473e-10	2.6029204479595848e-8
70200000	0.004999867389969492	-1.541651312768331e-22	-1.9043479996852078e-20	1.0314551020153614e-7	6.303602230988404e-17	3.2017415953849445e-8	5.352186934026423e-30	2.580617746034497e-21	3.19354925250006e-10	5.630651910032473e-10	2.6029204479595848e-8
70300000	0.004999867389969492	-1.5416513127682621e-22	-1.9043479996852078e-20	1.0314551020153614e-7	6.303602230988404e-17	3.2017415953849445e-8	5.352186934026423e-30	2.580617746034497e-21	3.19354925250006e-10	5.630651910032473e-10	2.6029204479595848e-8
70400000	0.004999867389969492	-1.541651312768193e-22	-1.9043479996852078e-20	1.0314551020153614e-7	6.303602230988404e-17	3.2017415953849445e-8	5.352186934026423e-30	2.580617746034497e-21	3.19354925250006e-10	5.630651910032473e-10	2.6029204479595848e-8
70500000	0.004999867389969492	-1.5416513127681241e-22	-1.9043479996852078e-20	1.0314551020153614e-7	6.303602230988404e-17	3.2017415953849445e-8	5.352186934026423e-30	2.580617746034497e-21	3.19354925250006e-10	5.630651910032473e-10	2.6029204479595848e-8
70600000	0.004999867389969492	-1.541651312768055e-22	-1.9043479996852078e-20	1.0314551020153614e-7	6.303602230988404e-17	3.2017415953849445e-8	5.352186934026423e-30	2.580617746034497e-21	3.19354925250006e-10	5.630651910032473e-10	2.6029204479595848e-8
70700000	0.004999867389969492	-1.541651312767986e-22	-1.9043479996852078e-20	1.0314551020153614e-7	6.303602230988404e-17	3.2017415953849445e-8	5.352186934026423e-30	2.580617746034497e-21	3.19354925250006e-10	5.630651910032473e-10	2.6029204479595848e-8
70800000	0.004999867389969492	-1.541651312767917e-22	-1.9043479996852078e-20	1.0314551020153614e-7	6.303602230988404e-17	3.2017415953849445e-8	5.352186934026423e-30	2.580617746034497e-21	3.19354925250006e-10	5.630651910032473e-10	2.6029204479595848e-8
70900000	0.004999867389969492	-1.541651312767848e-22	-1.9043479996852078e-20	1.0314551020153614e-7	6.303602230988404e-17	3.2017415953849445e-8	5.352186934026423e-30	2.580617746034497e-21	3.19354925250006e-10	5.630651910032473e-10	2.6029204479595848e-8
71000000	0.004999867389969492	-1.541651312767779e-22	-1.9043479996852078e-20	1.0314551020153614e-7	6.303602230988404e-17	3.2017415953849445e-8	5.352186934026423e-30	2.580617746034497e-21	3.19354925250006e-10	5.630651910032473e-10	2.6029204479595848e-8
71100000	0.004999867389969492	-1.54165131276771e-22	-1.9043479996852078e-20	1.0314551020153614e-7	6.303602230988404e-17	3.2017415953849445e-8	5.352186934026423e-30	2.580617746034497e-21	3.19354925250006e-10	5.630651910032473e-10	2.6029204479595848e-8
71200000	0.004999867389969492	-1.541651312767641e-22	-1.9043479996852078e-20	1.0314551020153614e-7	6.303602230988404e-17	3.2017415953849445e-8	5.352186934026423e-30	2.580617746034497e-21	3.19354925250006e-10	5.630651910032473e-10	2.6029204479595848e-8
71300000	0.004999867389969492	-1.541651312767572e-22	-1.9043479996852078e-20	1.0314551020153614e-7	6.303602230988404e-17	3.2017415953849445e-8	5.352186934026423e-30	2.580617746034497e-21	3.19354925250006e-10	5.630651910032473e-10	2.6029204479595848e-8
71400000	0.004999867389969492	-1.5416513127675028e-22	-1.9043479996852078e-20	1.0314551020153614e-7	6.303602230988404e-17	3.2017415953849445e-8	5.352186934026423e-30	2.580617746034497e-21	3.19354925250006e-10	5.630651910032473e-10	2.6029204479595848e-8
71500000	0.004999867389969492	-1.5416513127674339e-22	-1.9043479996852078e-20	1.0314551020153614e-7	6.303602230988404e-17	3.2017415953849445e-8	5.352186934026423e-30	2.580617746034497e-21	3.19354925250006e-10	5.630651910032473e-10	2.6029204479595848e-8
71600000	0.004999867389969492	-1.5416513127673648e-22	-1.9043479996852078e-20	1.0314551020153614e-7	6.303602230988404e-17	3.2017415953849445e-8	5.352186934026423e-30	2.580617746034497e-21	3.19354925250006e-10	5.630651910032473e-10	2.6029204479595848e-8
71700000	0.004999867389969492	-1.5416513127672959e-22	-1.9043479996852078e-20	1.0314551020153614e-7	6.303602230988404e-17	3.2017415953849445e-8	5.352186934026423e-30	2.580617746034497e-21	3.19354925250006e-10	5.630651910032473e-10	2.6029204479595848e-8
71800000	0.004999867389969492	-1.5416513127672268e-22	-1.9043479996852078e-20	1.0314551020153614e-7	6.303602230988404e-17	3.2017415953849445e-8	5.352186934026423e-30	2.580617746034497e-21	3.19354925250006e-10	5.630651910032473e-10	2.6029204479595848e-8
71900000	0.004999867389969492	-1.5416513127671576e-22	-1.9043479996852078e-20	1.0314551020153614e-7	6.303602230988404e-17	3.2017415953849445e-8	5.352186934026423e-30	2.580617746034497e-21	3.19354925250006e-10	5.630651910032473e-10	2.6029204479595848e-8
72000000	0.004999867389969492	-1.5416513127670888e-22	-1.9043479996852078e-20	1.0314551020153614e-7	6.303602230988404e-17	3.2017415953849445e-8	5.352186934026423e-30	2.580617746034497e-21	3.19354925250006e-10	5.630651910032473e-10	2.6029204479595848e-8
72100000	0.004999867389969492	-1.5416513127670196e-22	-1.9043479996852078e-20	1.0314551020153614e-7	6.303602230988404e-17	3.2017415953849445e-8	5.352186934026423e-30	2.580617746034497e-21	3.19354925250006e-10	5.630651910032473e-10	2.6029204479595848e-8
72200000	0.004999867389969492	-1.5416513127669508e-22	-1.9043479996852078e-20	1.0314551020153614e-7	6.303602230988404e-17	3.2017415953849445e-8	5.352186934026423e-30	2.580617746034497e-21	3.19354925250006e-10	5.630651910032473e-10	2.6029204479595848e-8
72300000	0.004999867389969492	-1.5416513127668816e-22	-1.9043479996852078e-20	1.0314551020153614e-7	6.303602230988404e-17	3.2017415953849445e-8	5.352186934026423e-30	2.580617746034497e-21	3.19354925250006e-10	5.630651910032473e-10	2.6029204479595848e-8
72400000	0.004999867389969492	-1.5416513127668127e-22	-1.9043479996852078e-20	1.0314551020153614e-7	6.303602230988404e-17	3.2017415953849445e-8	5.352186934026423e-30	2.580617746034497e-21	3.19354925250006e-10	5.630651910032473e-10	2.6029204479595848e-8
72500000	0.004999867389969492	-1.5416513127667436e-22	-1.9043479996852078e-20	1.0314551020153614e-7	6.303602230988404e-17	3.2017415953849445e-8	5.352186934026423e-30	2.580617746034497e-21	3.19354925250006e-10	5.630651910032473e-10	2.6029204479595848e-8
72600000	0.004999867389969492	-1.5416513127666745e-22	-1.9043479996852078e-20	1.0314551020153614e-7	6.303602230988404e-17	3.2017415953849445e-8	5.352186934026423e-30	2.580617746034497e-21	3.19354925250006e-10	5.630651910032473e-10	2.6029204479595848e-8
72700000	0.004999867389969492	-1.5416513127666056e-22	-1.9043479996852078e-20	1.0314551020153614e-7	6.303602230988404e-17	3.2017415953849445e-8	5.352186934026423e-30	2.580617746034497e-21	3.19354925250006e-10	5.630651910032473e-10	2.6029204479595848e-8
72800000	0.004999867389969492	-1.5416513127665365e-22	-1.9043479996852078e-20	1.0314551020153614e-7	6.303602230988404e-17	3.2017415953849445e-8	5.352186934026423e-30	2.580617746034497e-21	3.19354925250006e-10	5.630651910032473e-10	2.6029204479595848e-8
72900000	0.004999867389969492	-1.5416513127664676e-22	-1.9043479996852078e-20	1.0314551020153614e-7	6.303602230988404e-17	3.2017415953849445e-8	5.352186934026423e-30	2.580617746034497e-21	3.19354925250006e-10	5.630651910032473e-10	2.6029204479595848e-8
73000000	0.004999867389969492	-1.5416513127663985e-22	-1.9043479996852078e-20	1.0314551020153614e-7	6.303602230988404e-17	3.2017415953849445e-8	5.352186934026423e-30	2.580617746034497e-21	3.19354925250006e-10	5.630651910032473e-10	2.6029204479595848e-8
73100000	0.004999867389969492	-1.5416513127663296e-22	-1.9043479996852078e-20	1.0314551020153614e-7	6.303602230988404e-17	3.2017415953849445e-8	5.352186934026423e-30	2.5806177460344974e-21	3.19354925250006e-10	5.630651910032473e-10	2.6029204479595848e-8
73200000	0.004999867389969492	-1.5416513127662605e-22	-1.9043479996852078e-20	1.0314551020153614e-7	6.303602230988404e-17	3.2017415953849445e-8	5.352186934026423e-30	2.5806177460344974e-21	3.19354925250006e-10	5.630651910032473e-10	2.6029204479595848e-8
73300000	0.004999867389969492	-1.5416513127661914e-22	-1.9043479996852078e-20	1.0314551020153614e-7	6.303602230988404e-17	3.2017415953849445e-8	5.352186934026423e-30	2.5806177460344974e-21	3.19354925250006e-10	5.630651910032473e-10	2.6029204479595848e-8
73400000	0.004999867389969492	-1.5416513127661225e-22	-1.9043479996852078e-20	1.0314551020153614e-7	6.303602230988404e-17	3.2017415953849445e-8	5.352186934026423e-30	2.5806177460344974e-21	3.19354925250006e-10	5.630651910032473e-10	2.6029204479595848e-8
73500000	0.0049998673899694914	-1.5416513127660534e-22	-1.9043479996852078e-20	1.0314551020153614e-7	6.303602230988404e-17	3.2017415953849445e-8	5.352186934026423e-30	2.5806177460344974e-21	3.19354925250006e-10	5.630651910032473e-10	2.6029204479595848e-8
73600000	0.0049998673899694914	-1.5416513127659845e-22	-1.9043479996852078e-20	1.0314551020153614e-7	6.303602230988404e-17	3.2017415953849445e-8	5.352186934026423e-30	2.5806177460344974e-21	3.19354925250006e-10	5.630651910032473e-10	2.6029204479595848e-8
73700000	0.0049998673899694914	-1.5416513127659154e-22	-1.9043479996852078e-20	1.0314551020153614e-7	6.303602230988404e-17	3.2017415953849445e-8	5.352186934026423e-30	2.5806177460344974e-21	3.19354925250006e-10	5.630651910032473e-10	2.6029204479595848e-8
73800000	0.0049998673899694914	-1.5416513127658463e-22	-1.9043479996852078e-20	1.0314551020153614e-7	6.303602230988404e-17	3.2017415953849445e-8	5.352186934026424e-30	2.5806177460344974e-21	3.19354925250006e-10	5.630651910032473e-10	2.6029204479595848e-8
73900000	0.0049998673899694914	-1.5416513127657774e-22	-1.9043479996852078e-20	1.0314551020153614e-7	6.303602230988404e-17	3.2017415953849445e-8	5.352186934026424e-30	2.5806177460344974e-21	3.19354925250006e-10	5.630651910032473e-10	2.6029204479595848e-8
74000000	0.0049998673899694914	-1.5416513127657083e-22	-1.9043479996852078e-20	1.0314551020153612e-7	6.303602230988404e-17	3.2017415953849445e-8	5.352186934026424e-30	2.5806177460344974e-21	3.19354925250006e-10	5.630651910032473e-10	2.6029204479595848e-8
74100000	0.0049998673899694914	-1.5416513127656394e-22	-1.9043479996852078e-20	1.0314551020153612e-7	6.303602230988404e-17	3.2017415953849445e-8	5.352186934026424e-30	2.5806177460344974e-21	3.19354925250006e-10	5.630651910032473e-10	2.6029204479595848e-8
74200000	0.0049998673899694914	-1.5416513127655703e-22	-1.9043479996852078e-20	1.0314551020153612e-7	6.303602230988404e-17	3.2017415953849445e-8	5.352186934026424e-30	2.5806177460344974e-21	3.19354925250006e-10	5.630651910032473e-10	2.6029204479595848e-8
74300000	0.0049998673899694914	-1.5416513127655014e-22	-1.9043479996852078e-20	1.0314551020153612e-7	6.303602230988405e-17	3.2017415953849445e-8	5.352186934026424e-30	2.5806177460344974e-21	3.19354925250006e-10	5.630651910032473e-10	2.6029204479595848e-8
74400000	0.0049998673899694914	-1.5416513127654322e-22	-1.9043479996852078e-20	1.0314551020153612e-7	6.303602230988405e-17	3.2017415953849445e-8	5.352186934026424e-30	2.5806177460344974e-21	3.19354925250006e-10	5.630651910032473e-10	2.6029204479595848e-8
74500000	0.0049998673899694914	-1.5416513127653631e-22	-1.9043479996852078e-20	1.0314551020153612e-7	6.303602230988405e-17	3.2017415953849445e-8	5.352186934026424e-30	2.5806177460344974e-21	3.19354925250006e-10	5.630651910032473e-10	2.6029204479595848e-8
74600000	0.0049998673899694914	-1.5416513127652942e-22	-1.9043479996852078e-20	1.0314551020153612e-7	6.303602230988405e-17	3.2017415953849445e-8	5.352186934026424e-30	2.5806177460344974e-21	3.19354925250006e-10	5.630651910032473e-10	2.6029204479595848e-8
74700000	0.0049998673899694914	-1.5416513127652251e-22	-1.9043479996852078e-20	1.0314551020153612e-7	6.303602230988405e-17	3.2017415953849445e-8	5.352186934026424e-30	2.5806177460344974e-21	3.19354925250006e-10	5.630651910032473e-10	2.6029204479595848e-8
74800000	0.0049998673899694914	-1.5416513127651562e-22	-1.9043479996852078e-20	1.0314551020153612e-7	6.303602230988405e-17	3.2017415953849445e-8	5.352186934026424e-30	2.5806177460344974e-21	3.19354925250006e-10	5.630651910032473e-10	2.6029204479595848e-8
74900000	0.0049998673899694914	-1.5416513127650871e-22	-1.9043479996852078e-20	1.0314551020153612e-7	6.303602230988405e-17	3.2017415953849445e-8	5.352186934026424e-30	2.5806177460344974e-21	3.19354925250006e-10	5.630651910032473e-10	2.6029204479595848e-8
75000000	0.0049998673899694914	-1.5416513127650182e-22	-1.9043479996852078e-20	1.0314551020153612e-7	6.303602230988405e-17	3.2017415953849445e-8	5.352186934026424e-30	2.5806177460344974e-21	3.19354925250006e-10	5.630651910032473e-10	2.6029204479595848e-8
75100000	0.0049998673899694914	-1.5416513127649491e-22	-1.9043479996852078e-20	1.0314551020153612e-7	6.303602230988405e-17	3.2017415953849445e-8	5.352186934026424e-30	2.5806177460344974e-21	3.19354925250006e-10	5.630651910032473e-10	2.6029204479595848e-8
75200000	0.0049998673899694914	-1.54165131276488e-22	-1.9043479996852078e-20	1.0314551020153612e-7	6.303602230988405e-17	3.2017415953849445e-8	5.352186934026424e-30	2.5806177460344974e-21	3.19354925250006e-10	5.630651910032473e-10	2.6029204479595848e-8
75300000	0.0049998673899694914	-1.5416513127648111e-22	-1.9043479996852078e-20	1.0314551020153612e-7	6.303602230988405e-17	3.2017415953849445e-8	5.352186934026424e-30	2.5806177460344974e-21	3.19354925250006e-10	5.630651910032473e-10	2.6029204479595848e-8
75400000	0.0049998673899694914	-1.541651312764742e-22	-1.9043479996852078e-20	1.0314551020153612e-7	6.303602230988405e-17	3.2017415953849445e-8	5.352186934026424e-30	2.5806177460344974e-21	3.19354925250006e-10	5.630651910032473e-10	2.6029204479595848e-8
75500000	0.0049998673899694914	-1.541651312764673e-22	-1.9043479996852078e-20	1.0314551020153612e-7	6.303602230988405e-17	3.2017415953849445e-8	5.352186934026424e-30	2.5806177460344974e-21	3.19354925250006e-10	5.630651910032473e-10	2.6029204479595848e-8
75600000	0.0049998673899694914	-1.541651312764604e-22	-1.9043479996852078e-20	1.0314551020153612e-7	6.303602230988405e-17	3.2017415953849445e-8	5.352186934026424e-30	2.5806177460344974e-21	3.19354925250006e-10	5.630651910032473e-10	2.6029204479595848e-8
75700000	0.0049998673899694914	-1.5416513127645349e-22	-1.9043479996852078e-20	1.0314551020153612e-7	6.303602230988405e-17	3.2017415953849445e-8	5.352186934026424e-30	2.5806177460344974e-21	3.19354925250006e-10	5.630651910032473e-10	2.6029204479595848e-8
75800000	0.0049998673899694914	-1.541651312764466e-22	-1.9043479996852078e-20	1.0314551020153612e-7	6.303602230988405e-17	3.2017415953849445e-8	5.352186934026424e-30	2.5806177460344974e-21	3.19354925250006e-10	5.630651910032473e-10	2.6029204479595848e-8
75900000	0.0049998673899694914	-1.5416513127643969e-22	-1.9043479996852078e-20	1.0314551020153612e-7	6.303602230988405e-17	3.2017415953849445e-8	5.352186934026424e-30	2.5806177460344974e-21	3.19354925250006e-10	5.630651910032473e-10	2.6029204479595848e-8
76000000	0.0049998673899694914	-1.541651312764328e-22	-1.9043479996852078e-20	1.0314551020153612e-7	6.303602230988405e-17	3.2017415953849445e-8	5.352186934026424e-30	2.5806177460344974e-21	3.19354925250006e-10	5.630651910032473e-10	2.6029204479595848e-8
76100000	0.0049998673899694914	-1.5416513127642589e-22	-1.9043479996852078e-20	1.0314551020153612e-7	6.303602230988405e-17	3.2017415953849445e-8	5.352186934026424e-30	2.5806177460344974e-21	3.19354925250006e-10	5.630651910032473e-10	2.6029204479595848e-8
76200000	0.0049998673899694914	-1.54165131276419e-22	-1.9043479996852078e-20	1.0314551020153612e-7	6.303602230988405e-17	3.2017415953849445e-8	5.352186934026424e-30	2.5806177460344974e-21	3.19354925250006e-10	5.630651910032473e-10	2.6029204479595848e-8
76300000	0.0049998673899694914	-1.5416513127641209e-22	-1.9043479996852078e-20	1.0314551020153612e-7	6.303602230988405e-17	3.2017415953849445e-8	5.352186934026424e-30	2.5806177460344974e-21	3.19354925250006e-10	5.630651910032473e-10	2.6029204479595848e-8
76400000	0.0049998673899694914	-1.5416513127640517e-22	-1.9043479996852078e-20	1.0314551020153612e-7	6.303602230988405e-17	3.2017415953849445e-8	5.352186934026424e-30	2.5806177460344974e-21	3.19354925250006e-10	5.630651910032473e-10	2.6029204479595848e-8
76500000	0.0049998673899694914	-1.5416513127639829e-22	-1.9043479996852078e-20	1.0314551020153612e-7	6.303602230988405e-17	3.2017415953849445e-8	5.352186934026424e-30	2.5806177460344974e-21	3.19354925250006e-10	5.630651910032473e-10	2.6029204479595848e-8
76600000	0.0049998673899694914	-1.5416513127639137e-22	-1.9043479996852078e-20	1.0314551020153612e-7	6.303602230988405e-17	3.2017415953849445e-8	5.352186934026424e-30	2.5806177460344974e-21	3.19354925250006e-10	5.630651910032473e-10	2.6029204479595848e-8
76700000	0.0049998673899694914	-1.5416513127638449e-22	-1.9043479996852078e-20	1.0314551020153612e-7	6.303602230988405e-17	3.2017415953849445e-8	5.352186934026424e-30	2.5806177460344974e-21	3.19354925250006e-10	5.630651910032473e-10	2.6029204479595848e-8
76800000	0.0049998673899694914	-1.5416513127637757e-22	-1.9043479996852078e-20	1.0314551020153612e-7	6.303602230988405e-17	3.2017415953849445e-8	5.352186934026424e-30	2.5806177460344974e-21	3.19354925250006e-10	5.630651910032473e-10	2.6029204479595848e-8
76900000	0.0049998673899694914	-1.5416513127637066e-22	-1.9043479996852078e-20	1.0314551020153612e-7	6.303602230988405e-17	3.2017415953849445e-8	5.352186934026424e-30	2.5806177460344974e-21	3.19354925250006e-10	5.630651910032473e-10	2.6029204479595848e-8
77000000	0.0049998673899694914	-1.5416513127636377e-22	-1.9043479996852078e-20	1.0314551020153612e-7	6.303602230988405e-17	3.2017415953849445e-8	5.352186934026424e-30	2.5806177460344974e-21	3.19354925250006e-10	5.630651910032473e-10	2.6029204479595848e-8
77100000	0.0049998673899694914	-1.5416513127635686e-22	-1.9043479996852078e-20	1.0314551020153612e-7	6.303602230988405e-17	3.2017415953849445e-8	5.352186934026424e-30	2.5806177460344974e-21	3.19354925250006e-10	5.630651910032473e-10	2.6029204479595848e-8
77200000	0.0049998673899694914	-1.5416513127634997e-22	-1.9043479996852078e-20	1.0314551020153612e-7	6.303602230988405e-17	3.2017415953849445e-8	5.352186934026424e-30	2.5806177460344974e-21	3.19354925250006e-10	5.630651910032473e-10	2.6029204479595848e-8
77300000	0.0049998673899694914	-1.5416513127634306e-22	-1.9043479996852078e-20	1.0314551020153612e-7	6.303602230988405e-17	3.2017415953849445e-8	5.352186934026424e-30	2.5806177460344974e-21	3.19354925250006e-10	5.630651910032473e-10	2.6029204479595848e-8
77400000	0.0049998673899694914	-1.5416513127633617e-22	-1.9043479996852078e-20	1.0314551020153612e-7	6.303602230988405e-17	3.2017415953849445e-8	5.352186934026424e-30	2.5806177460344974e-21	3.19354925250006e-10	5.630651910032473e-10	2.6029204479595848e-8
77500000	0.0049998673899694914	-1.5416513127632926e-22	-1.9043479996852078e-20	1.0314551020153612e-7	6.303602230988405e-17	3.2017415953849445e-8	5.352186934026424e-30	2.5806177460344974e-21	3.19354925250006e-10	5.630651910032473e-10	2.6029204479595848e-8
77600000	0.0049998673899694914	-1.5416513127632235e-22	-1.9043479996852078e-20	1.0314551020153612e-7	6.303602230988405e-17	3.2017415953849445e-8	5.352186934026424e-30	2.5806177460344974e-21	3.19354925250006e-10	5.630651910032473e-10	2.6029204479595848e-8
77700000	0.0049998673899694914	-1.5416513127631546e-22	-1.9043479996852078e-20	1.0314551020153612e-7	6.303602230988405e-17	3.2017415953849445e-8	5.352186934026424e-30	2.5806177460344974e-21	3.19354925250006e-10	5.630651910032473e-10	2.6029204479595848e-8
77800000	0.0049998673899694914	-1.5416513127630855e-22	-1.9043479996852078e-20	1.0314551020153612e-7	6.303602230988405e-17	3.2017415953849445e-8	5.352186934026424e-30	2.5806177460344974e-21	3.19354925250006e-10	5.630651910032473e-10	2.6029204479595848e-8
77900000	0.0049998673899694914	-1.5416513127630166e-22	-1.9043479996852078e-20	1.0314551020153612e-7	6.303602230988405e-17	3.2017415953849445e-8	5.352186934026424e-30	2.5806177460344974e-21	3.19354925250006e-10	5.630651910032473e-10	2.6029204479595848e-8
78000000	0.0049998673899694914	-1.5416513127629475e-22	-1.9043479996852078e-20	1.0314551020153612e-7	6.303602230988405e-17	3.2017415953849445e-8	5.352186934026424e-30	2.5806177460344974e-21	3.19354925250006e-10	5.630651910032473e-10	2.6029204479595848e-8
78100000	0.0049998673899694914	-1.5416513127628786e-22	-1.9043479996852078e-20	1.0314551020153612e-7	6.303602230988405e-17	3.2017415953849445e-8	5.352186934026424e-30	2.5806177460344974e-21	3.19354925250006e-10	5.630651910032473e-10	2.6029204479595848e-8
78200000	0.0049998673899694914	-1.5416513127628095e-22	-1.9043479996852078e-20	1.0314551020153612e-7	6.303602230988405e-17	3.2017415953849445e-8	5.352186934026424e-30	2.5806177460344974e-21	3.19354925250006e-10	5.630651910032473e-10	2.6029204479595848e-8
78300000	0.0049998673899694914	-1.5416513127627404e-22	-1.9043479996852078e-20	1.0314551020153612e-7	6.303602230988405e-17	3.2017415953849445e-8	5.352186934026424e-30	2.5806177460344974e-21	3.19354925250006e-10	5.630651910032473e-10	2.6029204479595848e-8
78400000	0.0049998673899694914	-1.5416513127626715e-22	-1.9043479996852078e-20	1.0314551020153612e-7	6.303602230988405e-17	3.2017415953849445e-8	5.352186934026424e-30	2.5806177460344974e-21	3.19354925250006e-10	5.630651910032473e-10	2.6029204479595848e-8
78500000	0.0049998673899694914	-1.5416513127626024e-22	-1.9043479996852078e-20	1.0314551020153612e-7	6.303602230988405e-17	3.2017415953849445e-8	5.352186934026424e-30	2.5806177460344974e-21	3.19354925250006e-10	5.630651910032473e-10	2.6029204479595848e-8
78600000	0.0049998673899694914	-1.5416513127625335e-22	-1.9043479996852078e-20	1.0314551020153612e-7	6.303602230988405e-17	3.2017415953849445e-8	5.352186934026424e-30	2.5806177460344974e-21	3.19354925250006e-10	5.630651910032473e-10	2.6029204479595848e-8
78700000	0.0049998673899694914	-1.5416513127624644e-22	-1.9043479996852078e-20	1.0314551020153612e-7	6.303602230988405e-17	3.2017415953849445e-8	5.352186934026424e-30	2.5806177460344974e-21	3.19354925250006e-10	5.630651910032473e-10	2.6029204479595848e-8
78800000	0.0049998673899694914	-1.5416513127623952e-22	-1.9043479996852078e-20	1.0314551020153612e-7	6.303602230988405e-17	3.2017415953849445e-8	5.352186934026424e-30	2.5806177460344974e-21	3.19354925250006e-10	5.630651910032473e-10	2.6029204479595848e-8
78900000	0.0049998673899694914	-1.5416513127623264e-22	-1.9043479996852078e-20	1.0314551020153612e-7	6.303602230988405e-17	3.2017415953849445e-8	5.352186934026424e-30	2.5806177460344974e-21	3.19354925250006e-10	5.630651910032473e-10	2.6029204479595848e-8
79000000	0.0049998673899694914	-1.5416513127622572e-22	-1.9043479996852078e-20	1.0314551020153612e-7	6.303602230988405e-17	3.2017415953849445e-8	5.352186934026424e-30	2.5806177460344974e-21	3.19354925250006e-10	5.630651910032473e-10	2.6029204479595848e-8
79100000	0.0049998673899694914	-1.5416513127621884e-22	-1.9043479996852078e-20	1.0314551020153612e-7	6.303602230988405e-17	3.2017415953849445e-8	5.352186934026424e-30	2.5806177460344974e-21	3.19354925250006e-10	5.630651910032473e-10	2.6029204479595848e-8
79200000	0.0049998673899694914	-1.5416513127621192e-22	-1.9043479996852078e-20	1.0314551020153612e-7	6.303602230988405e-17	3.2017415953849445e-8	5.352186934026424e-30	2.5806177460344974e-21	3.19354925250006e-10	5.630651910032473e-10	2.6029204479595848e-8
79300000	0.0049998673899694914	-1.5416513127620504e-22	-1.9043479996852078e-20	1.0314551020153612e-7	6.303602230988405e-17	3.2017415953849445e-8	5.352186934026424e-30	2.5806177460344974e-21	3.19354925250006e-10	5.630651910032473e-10	2.6029204479595848e-8
79400000	0.0049998673899694914	-1.5416513127619812e-22	-1.9043479996852078e-20	1.0314551020153612e-7	6.303602230988405e-17	3.2017415953849445e-8	5.352186934026424e-30	2.5806177460344974e-21	3.19354925250006e-10	5.630651910032473e-10	2.6029204479595848e-8
79500000	0.0049998673899694914	-1.541651312761912e-22	-1.9043479996852078e-20	1.0314551020153612e-7	6.303602230988405e-17	3.2017415953849445e-8	5.352186934026424e-30	2.5806177460344974e-21	3.19354925250006e-10	5.630651910032473e-10	2.6029204479595848e-8
79600000	0.0049998673899694914	-1.5416513127618432e-22	-1.9043479996852078e-20	1.0314551020153612e-7	6.303602230988405e-17	3.2017415953849445e-8	5.352186934026424e-30	2.5806177460344974e-21	3.19354925250006e-10	5.630651910032473e-10	2.6029204479595848e-8
79700000	0.0049998673899694914	-1.541651312761774e-22	-1.9043479996852078e-20	1.0314551020153612e-7	6.303602230988405e-17	3.2017415953849445e-8	5.352186934026424e-30	2.5806177460344974e-21	3.19354925250006e-10	5.630651910032473e-10	2.6029204479595848e-8
79800000	0.0049998673899694914	-1.5416513127617052e-22	-1.9043479996852078e-20	1.0314551020153612e-7	6.303602230988405e-17	3.2017415953849445e-8	5.352186934026424e-30	2.5806177460344974e-21	3.19354925250006e-10	5.630651910032473e-10	2.6029204479595848e-8
79900000	0.0049998673899694914	-1.541651312761636e-22	-1.9043479996852078e-20	1.0314551020153612e-7	6.303602230988405e-17	3.2017415953849445e-8	5.352186934026424e-30	2.5806177460344974e-21	3.19354925250006e-10	5.630651910032473e-10	2.6029204479595848e-8
80000000	0.0049998673899694914	-1.541651312761567e-22	-1.9043479996852078e-20	1.0314551020153612e-7	6.303602230988405e-17	3.2017415953849445e-8	5.352186934026424e-30	2.5806177460344974e-21	3.19354925250006e-10	5.630651910032473e-10	2.6029204479595848e-8
80100000	0.0049998673899694914	-1.541651312761498e-22	-1.9043479996852078e-20	1.0314551020153612e-7	6.303602230988405e-17	3.2017415953849445e-8	5.352186934026424e-30	2.5806177460344974e-21	3.19354925250006e-10	5.630651910032473e-10	2.6029204479595848e-8
80200000	0.0049998673899694914	-1.541651312761429e-22	-1.9043479996852078e-20	1.0314551020153612e-7	6.303602230988405e-17	3.2017415953849445e-8	5.352186934026424e-30	2.5806177460344974e-21	3.19354925250006e-10	5.630651910032473e-10	2.6029204479595848e-8
80300000	0.0049998673899694914	-1.54165131276136e-22	-1.9043479996852078e-20	1.0314551020153612e-7	6.303602230988405e-17	3.2017415953849445e-8	5.352186934026424e-30	2.5806177460344974e-21	3.19354925250006e-10	5.630651910032473e-10	2.6029204479595848e-8
80400000	0.0049998673899694914	-1.541651312761291e-22	-1.9043479996852078e-20	1.0314551020153612e-7	6.303602230988405e-17	3.2017415953849445e-8	5.352186934026424e-30	2.5806177460344974e-21	3.19354925250006e-10	5.630651910032473e-10	2.6029204479595848e-8
80500000	0.0049998673899694914	-1.541651312761222e-22	-1.9043479996852078e-20	1.0314551020153612e-7	6.303602230988405e-17	3.2017415953849445e-8	5.352186934026424e-30	2.5806177460344974e-21	3.19354925250006e-10	5.630651910032473e-10	2.6029204479595848e-8
80600000	0.0049998673899694914	-1.541651312761153e-22	-1.9043479996852078e-20	1.0314551020153612e-7	6.303602230988405e-17	3.2017415953849445e-8	5.352186934026424e-30	2.5806177460344974e-21	3.19354925250006e-10	5.630651910032473e-10	2.6029204479595848e-8
80700000	0.0049998673899694914	-1.5416513127610839e-22	-1.9043479996852078e-20	1.0314551020153612e-7	6.303602230988405e-17	3.2017415953849445e-8	5.352186934026424e-30	2.5806177460344974e-21	3.19354925250006e-10	5.630651910032473e-10	2.6029204479595848e-8
80800000	0.0049998673899694914	-1.541651312761015e-22	-1.9043479996852078e-20	1.0314551020153612e-7	6.303602230988405e-17	3.2017415953849445e-8	5.352186934026424e-30	2.5806177460344974e-21	3.19354925250006e-10	5.630651910032473e-10	2.6029204479595848e-8
80900000	0.0049998673899694914	-1.5416513127609459e-22	-1.9043479996852078e-20	1.0314551020153612e-7	6.303602230988405e-17	3.2017415953849445e-8	5.352186934026424e-30	2.5806177460344974e-21	3.19354925250006e-10	5.630651910032473e-10	2.6029204479595848e-8
81000000	0.0049998673899694914	-1.541651312760877e-22	-1.9043479996852078e-20	1.0314551020153612e-7	6.303602230988405e-17	3.2017415953849445e-8	5.352186934026424e-30	2.5806177460344974e-21	3.19354925250006e-10	5.630651910032473e-10	2.6029204479595848e-8
81100000	0.0049998673899694914	-1.5416513127608079e-22	-1.9043479996852078e-20	1.0314551020153612e-7	6.303602230988405e-17	3.2017415953849445e-8	5.352186934026424e-30	2.5806177460344974e-21	3.19354925250006e-10	5.630651910032473e-10	2.6029204479595848e-8
81200000	0.0049998673899694914	-1.541651312760739e-22	-1.9043479996852078e-20	1.0314551020153612e-7	6.303602230988405e-17	3.2017415953849445e-8	5.352186934026424e-30	2.5806177460344974e-21	3.19354925250006e-10	5.630651910032473e-10	2.6029204479595848e-8
81300000	0.0049998673899694914	-1.5416513127606699e-22	-1.9043479996852078e-20	1.0314551020153612e-7	6.303602230988405e-17	3.2017415953849445e-8	5.352186934026424e-30	2.5806177460344974e-21	3.19354925250006e-10	5.630651910032473e-10	2.6029204479595848e-8
81400000	0.0049998673899694914	-1.5416513127606007e-22	-1.9043479996852078e-20	1.0314551020153612e-7	6.303602230988405e-17	3.2017415953849445e-8	5.352186934026424e-30	2.5806177460344974e-21	3.19354925250006e-10	5.630651910032473e-10	2.6029204479595848e-8
81500000	0.0049998673899694914	-1.5416513127605318e-22	-1.9043479996852078e-20	1.0314551020153612e-7	6.303602230988405e-17	3.2017415953849445e-8	5.352186934026424e-30	2.5806177460344974e-21	3.19354925250006e-10	5.630651910032473e-10	2.6029204479595848e-8
81600000	0.0049998673899694914	-1.5416513127604627e-22	-1.9043479996852078e-20	1.0314551020153612e-7	6.303602230988405e-17	3.2017415953849445e-8	5.352186934026424e-30	2.5806177460344974e-21	3.19354925250006e-10	5.630651910032473e-10	2.6029204479595848e-8
81700000	0.0049998673899694914	-1.5416513127603938e-22	-1.9043479996852078e-20	1.0314551020153612e-7	6.303602230988405e-17	3.2017415953849445e-8	5.352186934026424e-30	2.5806177460344974e-21	3.19354925250006e-10	5.630651910032473e-10	2.6029204479595848e-8
81800000	0.0049998673899694914	-1.5416513127603247e-22	-1.9043479996852078e-20	1.0314551020153612e-7	6.303602230988405e-17	3.2017415953849445e-8	5.352186934026424e-30	2.5806177460344974e-21	3.19354925250006e-10	5.630651910032473e-10	2.6029204479595848e-8
81900000	0.0049998673899694914	-1.5416513127602556e-22	-1.9043479996852078e-20	1.0314551020153612e-7	6.303602230988404e-17	3.2017415953849445e-8	5.352186934026424e-30	2.5806177460344974e-21	3.19354925250006e-10	5.630651910032473e-10	2.6029204479595848e-8
82000000	0.0049998673899694914	-1.5416513127601867e-22	-1.9043479996852078e-20	1.0314551020153612e-7	6.303602230988404e-17	3.2017415953849445e-8	5.352186934026424e-30	2.5806177460344974e-21	3.19354925250006e-10	5.630651910032473e-10	2.6029204479595848e-8
82100000	0.0049998673899694914	-1.5416513127601176e-22	-1.9043479996852078e-20	1.0314551020153612e-7	6.303602230988404e-17	3.2017415953849445e-8	5.352186934026424e-30	2.5806177460344974e-21	3.19354925250006e-10	5.630651910032473e-10	2.6029204479595848e-8
82200000	0.0049998673899694914	-1.5416513127600487e-22	-1.9043479996852078e-20	1.0314551020153612e-7	6.303602230988404e-17	3.2017415953849445e-8	5.352186934026424e-30	2.5806177460344974e-21	3.19354925250006e-10	5.630651910032473e-10	2.6029204479595848e-8
82300000	0.0049998673899694914	-1.5416513127599796e-22	-1.9043479996852078e-20	1.0314551020153612e-7	6.303602230988404e-17	3.2017415953849445e-8	5.352186934026424e-30	2.5806177460344974e-21	3.19354925250006e-10	5.630651910032473e-10	2.6029204479595848e-8
82400000	0.0049998673899694914	-1.5416513127599107e-22	-1.9043479996852078e-20	1.0314551020153612e-7	6.303602230988404e-17	3.2017415953849445e-8	5.352186934026424e-30	2.5806177460344974e-21	3.19354925250006e-10	5.630651910032473e-10	2.6029204479595848e-8
82500000	0.0049998673899694914	-1.5416513127598416e-22	-1.9043479996852078e-20	1.0314551020153612e-7	6.303602230988404e-17	3.2017415953849445e-8	5.352186934026424e-30	2.5806177460344974e-21	3.19354925250006e-10	5.630651910032473e-10	2.6029204479595848e-8
82600000	0.0049998673899694914	-1.5416513127597725e-22	-1.9043479996852078e-20	1.0314551020153612e-7	6.303602230988404e-17	3.2017415953849445e-8	5.352186934026424e-30	2.5806177460344974e-21	3.19354925250006e-10	5.630651910032473e-10	2.6029204479595848e-8
82700000	0.0049998673899694914	-1.5416513127597036e-22	-1.9043479996852078e-20	1.0314551020153612e-7	6.303602230988404e-17	3.2017415953849445e-8	5.352186934026424e-30	2.5806177460344974e-21	3.19354925250006e-10	5.630651910032473e-10	2.6029204479595848e-8
82800000	0.0049998673899694914	-1.5416513127596345e-22	-1.9043479996852078e-20	1.0314551020153612e-7	6.303602230988404e-17	3.2017415953849445e-8	5.352186934026424e-30	2.5806177460344974e-21	3.19354925250006e-10	5.630651910032473e-10	2.6029204479595848e-8
82900000	0.0049998673899694914	-1.5416513127595656e-22	-1.9043479996852078e-20	1.0314551020153612e-7	6.303602230988404e-17	3.2017415953849445e-8	5.352186934026424e-30	2.5806177460344974e-21	3.19354925250006e-10	5.630651910032473e-10	2.6029204479595848e-8
83000000	0.0049998673899694914	-1.5416513127594965e-22	-1.9043479996852078e-20	1.0314551020153612e-7	6.303602230988404e-17	3.2017415953849445e-8	5.352186934026424e-30	2.5806177460344974e-21	3.19354925250006e-10	5.630651910032473e-10	2.6029204479595848e-8
83100000	0.0049998673899694914	-1.5416513127594276e-22	-1.9043479996852078e-20	1.0314551020153612e-7	6.303602230988404e-17	3.2017415953849445e-8	5.352186934026424e-30	2.5806177460344974e-21	3.19354925250006e-10	5.630651910032473e-10	2.6029204479595848e-8
83200000	0.0049998673899694914	-1.5416513127593585e-22	-1.9043479996852078e-20	1.0314551020153612e-7	6.303602230988404e-17	3.2017415953849445e-8	5.352186934026424e-30	2.5806177460344974e-21	3.19354925250006e-10	5.630651910032473e-10	2.6029204479595848e-8
83300000	0.0049998673899694914	-1.5416513127592894e-22	-1.9043479996852078e-20	1.0314551020153612e-7	6.303602230988404e-17	3.2017415953849445e-8	5.352186934026424e-30	2.5806177460344974e-21	3.19354925250006e-10	5.630651910032473e-10	2.6029204479595848e-8
83400000	0.0049998673899694914	-1.5416513127592205e-22	-1.9043479996852078e-20	1.0314551020153612e-7	6.303602230988404e-17	3.2017415953849445e-8	5.352186934026424e-30	2.5806177460344974e-21	3.19354925250006e-10	5.630651910032473e-10	2.6029204479595848e-8
83500000	0.0049998673899694914	-1.5416513127591513e-22	-1.9043479996852078e-20	1.0314551020153612e-7	6.303602230988404e-17	3.2017415953849445e-8	5.352186934026424e-30	2.5806177460344974e-21	3.19354925250006e-10	5.630651910032473e-10	2.6029204479595848e-8
83600000	0.0049998673899694914	-1.5416513127590825e-22	-1.9043479996852078e-20	1.0314551020153612e-7	6.303602230988404e-17	3.2017415953849445e-8	5.352186934026424e-30	2.5806177460344974e-21	3.19354925250006e-10	5.630651910032473e-10	2.6029204479595848e-8
83700000	0.0049998673899694914	-1.5416513127590133e-22	-1.9043479996852078e-20	1.0314551020153612e-7	6.303602230988404e-17	3.2017415953849445e-8	5.352186934026424e-30	2.5806177460344974e-21	3.19354925250006e-10	5.630651910032473e-10	2.6029204479595848e-8
83800000	0.0049998673899694914	-1.5416513127589442e-22	-1.9043479996852078e-20	1.0314551020153612e-7	6.303602230988404e-17	3.2017415953849445e-8	5.352186934026424e-30	2.5806177460344974e-21	3.19354925250006e-10	5.630651910032473e-10	2.6029204479595848e-8
83900000	0.0049998673899694914	-1.5416513127588753e-22	-1.9043479996852078e-20	1.0314551020153612e-7	6.303602230988404e-17	3.2017415953849445e-8	5.352186934026424e-30	2.5806177460344974e-21	3.19354925250006e-10	5.630651910032473e-10	2.6029204479595848e-8
84000000	0.004999867389969492	-1.5416513127588062e-22	-1.9043479996852078e-20	1.0314551020153612e-7	6.303602230988404e-17	3.2017415953849445e-8	5.352186934026424e-30	2.5806177460344974e-21	3.19354925250006e-10	5.630651910032473e-10	2.6029204479595848e-8
84100000	0.004999867389969492	-1.5416513127587373e-22	-1.9043479996852078e-20	1.0314551020153612e-7	6.303602230988404e-17	3.2017415953849445e-8	5.352186934026424e-30	2.5806177460344974e-21	3.19354925250006e-10	5.630651910032473e-10	2.6029204479595848e-8
84200000	0.004999867389969492	-1.5416513127586682e-22	-1.9043479996852078e-20	1.0314551020153612e-7	6.303602230988404e-17	3.2017415953849445e-8	5.352186934026424e-30	2.5806177460344974e-21	3.19354925250006e-10	5.630651910032473e-10	2.6029204479595848e-8
84300000	0.004999867389969492	-1.5416513127585993e-22	-1.9043479996852078e-20	1.0314551020153612e-7	6.303602230988404e-17	3.2017415953849445e-8	5.352186934026424e-30	2.580617746034497e-21	3.19354925250006e-10	5.630651910032473e-10	2.6029204479595848e-8
84400000	0.004999867389969492	-1.5416513127585302e-22	-1.9043479996852078e-20	1.0314551020153612e-7	6.303602230988404e-17	3.2017415953849445e-8	5.352186934026424e-30	2.580617746034497e-21	3.19354925250006e-10	5.630651910032473e-10	2.6029204479595848e-8
84500000	0.004999867389969492	-1.541651312758461e-22	-1.9043479996852078e-20	1.0314551020153612e-7	6.303602230988404e-17	3.2017415953849445e-8	5.352186934026424e-30	2.580617746034497e-21	3.19354925250006e-10	5.630651910032473e-10	2.6029204479595848e-8
84600000	0.004999867389969492	-1.5416513127583922e-22	-1.9043479996852078e-20	1.0314551020153612e-7	6.303602230988404e-17	3.2017415953849445e-8	5.352186934026424e-30	2.580617746034497e-21	3.19354925250006e-10	5.630651910032473e-10	2.6029204479595848e-8
84700000	0.004999867389969492	-1.541651312758323e-22	-1.9043479996852078e-20	1.0314551020153612e-7	6.303602230988404e-17	3.2017415953849445e-8	5.352186934026424e-30	2.580617746034497e-21	3.19354925250006e-10	5.630651910032473e-10	2.6029204479595848e-8
84800000	0.004999867389969492	-1.5416513127582542e-22	-1.9043479996852078e-20	1.0314551020153612e-7	6.303602230988404e-17	3.2017415953849445e-8	5.352186934026424e-30	2.580617746034497e-21	3.19354925250006e-10	5.630651910032473e-10	2.6029204479595848e-8
84900000	0.004999867389969492	-1.541651312758185e-22	-1.9043479996852078e-20	1.0314551020153612e-7	6.303602230988404e-17	3.2017415953849445e-8	5.352186934026424e-30	2.580617746034497e-21	3.19354925250006e-10	5.630651910032473e-10	2.6029204479595848e-8
85000000	0.004999867389969492	-1.5416513127581162e-22	-1.9043479996852078e-20	1.0314551020153612e-7	6.303602230988404e-17	3.2017415953849445e-8	5.352186934026424e-30	2.580617746034497e-21	3.19354925250006e-10	5.630651910032473e-10	2.6029204479595848e-8
85100000	0.004999867389969492	-1.541651312758047e-22	-1.9043479996852078e-20	1.0314551020153612e-7	6.303602230988403e-17	3.2017415953849445e-8	5.352186934026424e-30	2.580617746034497e-21	3.19354925250006e-10	5.630651910032473e-10	2.6029204479595848e-8
85200000	0.004999867389969492	-1.541651312757978e-22	-1.9043479996852078e-20	1.0314551020153612e-7	6.303602230988403e-17	3.2017415953849445e-8	5.352186934026424e-30	2.580617746034497e-21	3.19354925250006e-10	5.630651910032473e-10	2.6029204479595848e-8
85300000	0.004999867389969492	-1.541651312757909e-22	-1.9043479996852078e-20	1.0314551020153612e-7	6.303602230988403e-17	3.2017415953849445e-8	5.352186934026424e-30	2.580617746034497e-21	3.19354925250006e-10	5.630651910032473e-10	2.6029204479595848e-8
85400000	0.004999867389969492	-1.54165131275784e-22	-1.9043479996852078e-20	1.0314551020153612e-7	6.303602230988403e-17	3.2017415953849445e-8	5.352186934026424e-30	2.580617746034497e-21	3.19354925250006e-10	5.630651910032473e-10	2.6029204479595848e-8
85500000	0.004999867389969492	-1.541651312757771e-22	-1.9043479996852078e-20	1.0314551020153612e-7	6.303602230988403e-17	3.2017415953849445e-8	5.352186934026424e-30	2.580617746034497e-21	3.19354925250006e-10	5.630651910032473e-10	2.6029204479595848e-8
85600000	0.004999867389969492	-1.541651312757702e-22	-1.9043479996852078e-20	1.0314551020153612e-7	6.303602230988403e-17	3.2017415953849445e-8	5.352186934026424e-30	2.580617746034497e-21	3.19354925250006e-10	5.630651910032473e-10	2.6029204479595848e-8
85700000	0.004999867389969492	-1.5416513127576328e-22	-1.9043479996852078e-20	1.0314551020153612e-7	6.303602230988403e-17	3.2017415953849445e-8	5.352186934026424e-30	2.580617746034497e-21	3.19354925250006e-10	5.630651910032473e-10	2.6029204479595848e-8
85800000	0.004999867389969492	-1.541651312757564e-22	-1.9043479996852078e-20	1.0314551020153612e-7	6.303602230988403e-17	3.2017415953849445e-8	5.352186934026424e-30	2.580617746034497e-21	3.19354925250006e-10	5.630651910032473e-10	2.6029204479595848e-8
85900000	0.004999867389969492	-1.5416513127574948e-22	-1.9043479996852078e-20	1.0314551020153612e-7	6.303602230988403e-17	3.2017415953849445e-8	5.352186934026424e-30	2.580617746034497e-21	3.19354925250006e-10	5.630651910032473e-10	2.6029204479595848e-8
86000000	0.004999867389969492	-1.541651312757426e-22	-1.9043479996852078e-20	1.0314551020153612e-7	6.303602230988403e-17	3.2017415953849445e-8	5.352186934026424e-30	2.580617746034497e-21	3.19354925250006e-10	5.630651910032473e-10	2.6029204479595848e-8
86100000	0.004999867389969492	-1.5416513127573568e-22	-1.9043479996852078e-20	1.0314551020153612e-7	6.303602230988403e-17	3.2017415953849445e-8	5.352186934026424e-30	2.580617746034497e-21	3.19354925250006e-10	5.630651910032473e-10	2.6029204479595848e-8
86200000	0.004999867389969492	-1.541651312757288e-22	-1.9043479996852078e-20	1.0314551020153612e-7	6.303602230988403e-17	3.2017415953849445e-8	5.352186934026424e-30	2.580617746034497e-21	3.19354925250006e-10	5.630651910032473e-10	2.6029204479595848e-8
86300000	0.004999867389969492	-1.5416513127572188e-22	-1.9043479996852078e-20	1.0314551020153612e-7	6.303602230988403e-17	3.2017415953849445e-8	5.352186934026424e-30	2.580617746034497e-21	3.19354925250006e-10	5.630651910032473e-10	2.6029204479595848e-8
86400000	0.004999867389969492	-1.5416513127571497e-22	-1.9043479996852078e-20	1.0314551020153612e-7	6.303602230988403e-17	3.2017415953849445e-8	5.352186934026424e-30	2.580617746034497e-21	3.19354925250006e-10	5.630651910032473e-10	2.6029204479595848e-8
86500000	0.004999867389969492	-1.5416513127570808e-22	-1.9043479996852078e-20	1.0314551020153612e-7	6.303602230988403e-17	3.2017415953849445e-8	5.352186934026424e-30	2.580617746034497e-21	3.19354925250006e-10	5.630651910032473e-10	2.6029204479595848e-8
86600000	0.004999867389969492	-1.5416513127570117e-22	-1.9043479996852078e-20	1.0314551020153612e-7	6.303602230988403e-17	3.2017415953849445e-8	5.352186934026424e-30	2.580617746034497e-21	3.19354925250006e-10	5.630651910032473e-10	2.6029204479595848e-8
86700000	0.004999867389969492	-1.5416513127569428e-22	-1.9043479996852078e-20	1.0314551020153612e-7	6.303602230988403e-17	3.2017415953849445e-8	5.352186934026424e-30	2.580617746034497e-21	3.19354925250006e-10	5.630651910032473e-10	2.6029204479595848e-8
86800000	0.004999867389969492	-1.5416513127568737e-22	-1.9043479996852078e-20	1.0314551020153612e-7	6.303602230988403e-17	3.2017415953849445e-8	5.352186934026424e-30	2.580617746034497e-21	3.19354925250006e-10	5.630651910032473e-10	2.6029204479595848e-8
86900000	0.004999867389969492	-1.5416513127568046e-22	-1.9043479996852078e-20	1.0314551020153612e-7	6.303602230988403e-17	3.2017415953849445e-8	5.352186934026424e-30	2.580617746034497e-21	3.19354925250006e-10	5.630651910032473e-10	2.6029204479595848e-8
87000000	0.004999867389969492	-1.5416513127567357e-22	-1.9043479996852078e-20	1.0314551020153612e-7	6.303602230988403e-17	3.2017415953849445e-8	5.352186934026424e-30	2.580617746034497e-21	3.19354925250006e-10	5.630651910032473e-10	2.6029204479595848e-8
87100000	0.004999867389969492	-1.5416513127566666e-22	-1.9043479996852078e-20	1.0314551020153612e-7	6.303602230988403e-17	3.2017415953849445e-8	5.352186934026424e-30	2.580617746034497e-21	3.19354925250006e-10	5.630651910032473e-10	2.6029204479595848e-8
87200000	0.004999867389969492	-1.5416513127565977e-22	-1.9043479996852078e-20	1.0314551020153612e-7	6.303602230988403e-17	3.2017415953849445e-8	5.352186934026424e-30	2.580617746034497e-21	3.19354925250006e-10	5.630651910032473e-10	2.6029204479595848e-8
87300000	0.004999867389969492	-1.5416513127565286e-22	-1.9043479996852078e-20	1.0314551020153612e-7	6.303602230988403e-17	3.2017415953849445e-8	5.352186934026424e-30	2.580617746034497e-21	3.19354925250006e-10	5.630651910032473e-10	2.6029204479595848e-8
87400000	0.004999867389969492	-1.5416513127564597e-22	-1.9043479996852078e-20	1.0314551020153612e-7	6.303602230988403e-17	3.2017415953849445e-8	5.352186934026424e-30	2.580617746034497e-21	3.19354925250006e-10	5.630651910032473e-10	2.6029204479595848e-8
87500000	0.004999867389969492	-1.5416513127563906e-22	-1.9043479996852078e-20	1.0314551020153612e-7	6.303602230988403e-17	3.2017415953849445e-8	5.352186934026424e-30	2.580617746034497e-21	3.19354925250006e-10	5.630651910032473e-10	2.6029204479595848e-8
87600000	0.004999867389969492	-1.5416513127563215e-22	-1.9043479996852078e-20	1.0314551020153612e-7	6.303602230988403e-17	3.2017415953849445e-8	5.352186934026424e-30	2.580617746034497e-21	3.19354925250006e-10	5.630651910032473e-10	2.6029204479595848e-8
87700000	0.004999867389969492	-1.5416513127562526e-22	-1.9043479996852078e-20	1.0314551020153612e-7	6.303602230988403e-17	3.2017415953849445e-8	5.352186934026424e-30	2.580617746034497e-21	3.19354925250006e-10	5.630651910032473e-10	2.6029204479595848e-8
87800000	0.004999867389969492	-1.5416513127561835e-22	-1.9043479996852078e-20	1.0314551020153612e-7	6.303602230988403e-17	3.2017415953849445e-8	5.352186934026424e-30	2.580617746034497e-21	3.19354925250006e-10	5.630651910032473e-10	2.6029204479595848e-8
87900000	0.004999867389969492	-1.5416513127561146e-22	-1.9043479996852078e-20	1.0314551020153612e-7	6.303602230988403e-17	3.2017415953849445e-8	5.352186934026424e-30	2.580617746034497e-21	3.19354925250006e-10	5.630651910032473e-10	2.6029204479595848e-8
88000000	0.004999867389969492	-1.5416513127560455e-22	-1.9043479996852078e-20	1.0314551020153612e-7	6.303602230988403e-17	3.2017415953849445e-8	5.352186934026424e-30	2.580617746034497e-21	3.19354925250006e-10	5.630651910032473e-10	2.6029204479595848e-8
88100000	0.004999867389969492	-1.5416513127559766e-22	-1.9043479996852078e-20	1.0314551020153612e-7	6.303602230988403e-17	3.2017415953849445e-8	5.352186934026424e-30	2.580617746034497e-21	3.19354925250006e-10	5.630651910032473e-10	2.6029204479595848e-8
88200000	0.004999867389969492	-1.5416513127559075e-22	-1.9043479996852078e-20	1.0314551020153612e-7	6.303602230988403e-17	3.2017415953849445e-8	5.352186934026424e-30	2.580617746034497e-21	3.19354925250006e-10	5.630651910032473e-10	2.6029204479595848e-8
88300000	0.004999867389969492	-1.5416513127558383e-22	-1.9043479996852078e-20	1.0314551020153612e-7	6.303602230988403e-17	3.2017415953849445e-8	5.352186934026424e-30	2.580617746034497e-21	3.19354925250006e-10	5.630651910032473e-10	2.6029204479595848e-8
88400000	0.004999867389969492	-1.5416513127557695e-22	-1.9043479996852078e-20	1.0314551020153612e-7	6.303602230988403e-17	3.2017415953849445e-8	5.352186934026424e-30	2.580617746034497e-21	3.19354925250006e-10	5.630651910032473e-10	2.6029204479595848e-8
88500000	0.004999867389969492	-1.5416513127557003e-22	-1.9043479996852078e-20	1.0314551020153612e-7	6.303602230988403e-17	3.2017415953849445e-8	5.352186934026424e-30	2.580617746034497e-21	3.19354925250006e-10	5.630651910032473e-10	2.6029204479595848e-8
88600000	0.004999867389969492	-1.5416513127556314e-22	-1.9043479996852078e-20	1.0314551020153612e-7	6.303602230988403e-17	3.2017415953849445e-8	5.352186934026424e-30	2.580617746034497e-21	3.19354925250006e-10	5.630651910032473e-10	2.6029204479595848e-8
88700000	0.004999867389969492	-1.5416513127555623e-22	-1.9043479996852078e-20	1.0314551020153612e-7	6.303602230988403e-17	3.2017415953849445e-8	5.352186934026424e-30	2.580617746034497e-21	3.19354925250006e-10	5.630651910032473e-10	2.6029204479595848e-8
88800000	0.004999867389969492	-1.5416513127554932e-22	-1.9043479996852078e-20	1.0314551020153612e-7	6.303602230988403e-17	3.2017415953849445e-8	5.352186934026424e-30	2.580617746034497e-21	3.19354925250006e-10	5.630651910032473e-10	2.6029204479595848e-8
88900000	0.004999867389969492	-1.5416513127554243e-22	-1.9043479996852078e-20	1.0314551020153612e-7	6.303602230988403e-17	3.2017415953849445e-8	5.352186934026424e-30	2.580617746034497e-21	3.19354925250006e-10	5.630651910032473e-10	2.6029204479595848e-8
89000000	0.004999867389969492	-1.5416513127553552e-22	-1.9043479996852078e-20	1.0314551020153612e-7	6.303602230988403e-17	3.2017415953849445e-8	5.352186934026424e-30	2.580617746034497e-21	3.19354925250006e-10	5.630651910032473e-10	2.6029204479595848e-8
89100000	0.004999867389969492	-1.5416513127552863e-22	-1.9043479996852078e-20	1.0314551020153612e-7	6.303602230988403e-17	3.2017415953849445e-8	5.352186934026424e-30	2.580617746034497e-21	3.19354925250006e-10	5.630651910032473e-10	2.6029204479595848e-8
89200000	0.004999867389969492	-1.5416513127552172e-22	-1.9043479996852078e-20	1.0314551020153612e-7	6.303602230988403e-17	3.2017415953849445e-8	5.352186934026424e-30	2.580617746034497e-21	3.19354925250006e-10	5.630651910032473e-10	2.6029204479595848e-8
89300000	0.004999867389969492	-1.5416513127551483e-22	-1.9043479996852078e-20	1.0314551020153612e-7	6.303602230988403e-17	3.2017415953849445e-8	5.352186934026424e-30	2.580617746034497e-21	3.19354925250006e-10	5.630651910032473e-10	2.6029204479595848e-8
89400000	0.004999867389969492	-1.5416513127550792e-22	-1.9043479996852078e-20	1.0314551020153612e-7	6.303602230988403e-17	3.2017415953849445e-8	5.352186934026424e-30	2.580617746034497e-21	3.19354925250006e-10	5.630651910032473e-10	2.6029204479595848e-8
89500000	0.004999867389969492	-1.54165131275501e-22	-1.9043479996852078e-20	1.0314551020153612e-7	6.303602230988403e-17	3.2017415953849445e-8	5.352186934026424e-30	2.580617746034497e-21	3.19354925250006e-10	5.630651910032473e-10	2.6029204479595848e-8
89600000	0.004999867389969492	-1.5416513127549412e-22	-1.9043479996852078e-20	1.0314551020153612e-7	6.303602230988403e-17	3.2017415953849445e-8	5.352186934026424e-30	2.580617746034497e-21	3.19354925250006e-10	5.630651910032473e-10	2.6029204479595848e-8
89700000	0.004999867389969492	-1.541651312754872e-22	-1.9043479996852078e-20	1.0314551020153612e-7	6.303602230988403e-17	3.2017415953849445e-8	5.352186934026424e-30	2.580617746034497e-21	3.19354925250006e-10	5.630651910032473e-10	2.6029204479595848e-8
89800000	0.004999867389969492	-1.5416513127548032e-22	-1.9043479996852078e-20	1.0314551020153612e-7	6.303602230988403e-17	3.2017415953849445e-8	5.352186934026424e-30	2.580617746034497e-21	3.19354925250006e-10	5.630651910032473e-10	2.6029204479595848e-8
89900000	0.004999867389969492	-1.541651312754734e-22	-1.9043479996852078e-20	1.0314551020153612e-7	6.303602230988403e-17	3.2017415953849445e-8	5.352186934026424e-30	2.580617746034497e-21	3.19354925250006e-10	5.630651910032473e-10	2.6029204479595848e-8
90000000	0.004999867389969492	-1.5416513127546652e-22	-1.9043479996852078e-20	1.0314551020153612e-7	6.303602230988403e-17	3.2017415953849445e-8	5.352186934026424e-30	2.580617746034497e-21	3.19354925250006e-10	5.630651910032473e-10	2.6029204479595848e-8
90100000	0.004999867389969492	-1.541651312754596e-22	-1.9043479996852078e-20	1.0314551020153612e-7	6.303602230988403e-17	3.2017415953849445e-8	5.352186934026424e-30	2.580617746034497e-21	3.19354925250006e-10	5.630651910032473e-10	2.6029204479595848e-8
90200000	0.004999867389969492	-1.541651312754527e-22	-1.9043479996852078e-20	1.0314551020153612e-7	6.303602230988403e-17	3.2017415953849445e-8	5.352186934026424e-30	2.580617746034497e-21	3.19354925250006e-10	5.630651910032473e-10	2.6029204479595848e-8
90300000	0.004999867389969492	-1.541651312754458e-22	-1.9043479996852078e-20	1.0314551020153612e-7	6.303602230988403e-17	3.2017415953849445e-8	5.352186934026424e-30	2.580617746034497e-21	3.19354925250006e-10	5.630651910032473e-10	2.6029204479595848e-8
90400000	0.004999867389969492	-1.541651312754389e-22	-1.9043479996852078e-20	1.0314551020153612e-7	6.303602230988403e-17	3.2017415953849445e-8	5.352186934026424e-30	2.580617746034497e-21	3.19354925250006e-10	5.630651910032473e-10	2.6029204479595848e-8
90500000	0.004999867389969492	-1.54165131275432e-22	-1.9043479996852078e-20	1.0314551020153612e-7	6.303602230988403e-17	3.2017415953849445e-8	5.352186934026424e-30	2.580617746034497e-21	3.19354925250006e-10	5.630651910032473e-10	2.6029204479595848e-8
90600000	0.004999867389969492	-1.541651312754251e-22	-1.9043479996852078e-20	1.0314551020153612e-7	6.303602230988403e-17	3.2017415953849445e-8	5.352186934026424e-30	2.580617746034497e-21	3.19354925250006e-10	5.630651910032473e-10	2.6029204479595848e-8
90700000	0.004999867389969492	-1.541651312754182e-22	-1.9043479996852078e-20	1.0314551020153612e-7	6.303602230988403e-17	3.2017415953849445e-8	5.352186934026424e-30	2.580617746034497e-21	3.19354925250006e-10	5.630651910032473e-10	2.6029204479595848e-8
90800000	0.004999867389969492	-1.541651312754113e-22	-1.9043479996852078e-20	1.0314551020153612e-7	6.303602230988403e-17	3.2017415953849445e-8	5.352186934026424e-30	2.580617746034497e-21	3.19354925250006e-10	5.630651910032473e-10	2.6029204479595848e-8
90900000	0.004999867389969492	-1.5416513127540438e-22	-1.9043479996852078e-20	1.0314551020153612e-7	6.303602230988403e-17	3.2017415953849445e-8	5.352186934026424e-30	2.580617746034497e-21	3.19354925250006e-10	5.630651910032473e-10	2.6029204479595848e-8
91000000	0.004999867389969492	-1.541651312753975e-22	-1.9043479996852078e-20	1.0314551020153614e-7	6.303602230988403e-17	3.2017415953849445e-8	5.352186934026423e-30	2.580617746034497e-21	3.19354925250006e-10	5.630651910032473e-10	2.6029204479595848e-8
91100000	0.004999867389969492	-1.5416513127539058e-22	-1.9043479996852078e-20	1.0314551020153614e-7	6.303602230988403e-17	3.2017415953849445e-8	5.352186934026423e-30	2.580617746034497e-21	3.19354925250006e-10	5.630651910032473e-10	2.6029204479595848e-8
91200000	0.004999867389969492	-1.541651312753837e-22	-1.9043479996852078e-20	1.0314551020153614e-7	6.303602230988403e-17	3.2017415953849445e-8	5.352186934026423e-30	2.580617746034497e-21	3.19354925250006e-10	5.630651910032473e-10	2.6029204479595848e-8
91300000	0.004999867389969492	-1.5416513127537678e-22	-1.9043479996852078e-20	1.0314551020153614e-7	6.303602230988403e-17	3.2017415953849445e-8	5.352186934026423e-30	2.580617746034497e-21	3.19354925250006e-10	5.630651910032473e-10	2.6029204479595848e-8
91400000	0.004999867389969492	-1.541651312753699e-22	-1.9043479996852078e-20	1.0314551020153614e-7	6.303602230988403e-17	3.2017415953849445e-8	5.352186934026423e-30	2.580617746034497e-21	3.19354925250006e-10	5.630651910032473e-10	2.6029204479595848e-8
91500000	0.004999867389969492	-1.5416513127536298e-22	-1.9043479996852078e-20	1.0314551020153614e-7	6.303602230988403e-17	3.2017415953849445e-8	5.352186934026423e-30	2.580617746034497e-21	3.19354925250006e-10	5.630651910032473e-10	2.6029204479595848e-8
91600000	0.004999867389969492	-1.5416513127535607e-22	-1.9043479996852078e-20	1.0314551020153614e-7	6.303602230988404e-17	3.2017415953849445e-8	5.352186934026423e-30	2.580617746034497e-21	3.19354925250006e-10	5.630651910032473e-10	2.6029204479595848e-8
91700000	0.004999867389969492	-1.5416513127534918e-22	-1.9043479996852078e-20	1.0314551020153614e-7	6.303602230988404e-17	3.2017415953849445e-8	5.352186934026423e-30	2.580617746034497e-21	3.19354925250006e-10	5.630651910032473e-10	2.6029204479595848e-8
91800000	0.004999867389969492	-1.5416513127534227e-22	-1.9043479996852078e-20	1.0314551020153614e-7	6.303602230988404e-17	3.2017415953849445e-8	5.352186934026423e-30	2.580617746034497e-21	3.19354925250006e-10	5.630651910032473e-10	2.6029204479595848e-8
91900000	0.004999867389969492	-1.5416513127533538e-22	-1.9043479996852078e-20	1.0314551020153614e-7	6.303602230988404e-17	3.2017415953849445e-8	5.352186934026423e-30	2.580617746034497e-21	3.19354925250006e-10	5.630651910032473e-10	2.6029204479595848e-8
92000000	0.004999867389969492	-1.5416513127532847e-22	-1.9043479996852078e-20	1.0314551020153614e-7	6.303602230988404e-17	3.2017415953849445e-8	5.352186934026423e-30	2.580617746034497e-21	3.19354925250006e-10	5.630651910032473e-10	2.6029204479595848e-8
92100000	0.004999867389969492	-1.5416513127532158e-22	-1.9043479996852078e-20	1.0314551020153614e-7	6.303602230988404e-17	3.2017415953849445e-8	5.352186934026423e-30	2.580617746034497e-21	3.19354925250006e-10	5.630651910032473e-10	2.6029204479595848e-8
92200000	0.004999867389969492	-1.5416513127531467e-22	-1.9043479996852078e-20	1.0314551020153614e-7	6.303602230988404e-17	3.2017415953849445e-8	5.352186934026423e-30	2.580617746034497e-21	3.19354925250006e-10	5.630651910032473e-10	2.6029204479595848e-8
92300000	0.004999867389969492	-1.5416513127530776e-22	-1.9043479996852078e-20	1.0314551020153614e-7	6.303602230988404e-17	3.2017415953849445e-8	5.352186934026423e-30	2.580617746034497e-21	3.19354925250006e-10	5.630651910032473e-10	2.6029204479595848e-8
92400000	0.004999867389969492	-1.5416513127530087e-22	-1.9043479996852078e-20	1.0314551020153614e-7	6.303602230988404e-17	3.2017415953849445e-8	5.352186934026423e-30	2.580617746034497e-21	3.19354925250006e-10	5.630651910032473e-10	2.6029204479595848e-8
92500000	0.004999867389969492	-1.5416513127529396e-22	-1.9043479996852078e-20	1.0314551020153614e-7	6.303602230988404e-17	3.2017415953849445e-8	5.352186934026423e-30	2.580617746034497e-21	3.19354925250006e-10	5.630651910032473e-10	2.6029204479595848e-8
92600000	0.004999867389969492	-1.5416513127528707e-22	-1.9043479996852078e-20	1.0314551020153614e-7	6.303602230988404e-17	3.2017415953849445e-8	5.352186934026423e-30	2.580617746034497e-21	3.19354925250006e-10	5.630651910032473e-10	2.6029204479595848e-8
92700000	0.004999867389969492	-1.5416513127528016e-22	-1.9043479996852078e-20	1.0314551020153614e-7	6.303602230988404e-17	3.2017415953849445e-8	5.352186934026423e-30	2.580617746034497e-21	3.19354925250006e-10	5.630651910032473e-10	2.6029204479595848e-8
92800000	0.004999867389969492	-1.5416513127527327e-22	-1.9043479996852078e-20	1.0314551020153614e-7	6.303602230988404e-17	3.2017415953849445e-8	5.352186934026423e-30	2.580617746034497e-21	3.19354925250006e-10	5.630651910032473e-10	2.6029204479595848e-8
92900000	0.004999867389969492	-1.5416513127526636e-22	-1.9043479996852078e-20	1.0314551020153614e-7	6.303602230988404e-17	3.2017415953849445e-8	5.352186934026423e-30	2.580617746034497e-21	3.19354925250006e-10	5.630651910032473e-10	2.6029204479595848e-8
93000000	0.004999867389969492	-1.5416513127525944e-22	-1.9043479996852078e-20	1.0314551020153614e-7	6.303602230988404e-17	3.2017415953849445e-8	5.352186934026423e-30	2.580617746034497e-21	3.19354925250006e-10	5.630651910032473e-10	2.6029204479595848e-8
93100000	0.004999867389969492	-1.5416513127525256e-22	-1.9043479996852078e-20	1.0314551020153614e-7	6.303602230988404e-17	3.2017415953849445e-8	5.352186934026423e-30	2.580617746034497e-21	3.19354925250006e-10	5.630651910032473e-10	2.6029204479595848e-8
93200000	0.004999867389969492	-1.5416513127524564e-22	-1.9043479996852078e-20	1.0314551020153614e-7	6.303602230988404e-17	3.2017415953849445e-8	5.352186934026423e-30	2.580617746034497e-21	3.19354925250006e-10	5.630651910032473e-10	2.6029204479595848e-8
93300000	0.004999867389969492	-1.5416513127523876e-22	-1.9043479996852078e-20	1.0314551020153614e-7	6.303602230988404e-17	3.2017415953849445e-8	5.352186934026423e-30	2.580617746034497e-21	3.19354925250006e-10	5.630651910032473e-10	2.6029204479595848e-8
93400000	0.004999867389969492	-1.5416513127523184e-22	-1.9043479996852078e-20	1.0314551020153614e-7	6.303602230988404e-17	3.2017415953849445e-8	5.352186934026423e-30	2.580617746034497e-21	3.19354925250006e-10	5.630651910032473e-10	2.6029204479595848e-8
93500000	0.004999867389969492	-1.5416513127522493e-22	-1.9043479996852078e-20	1.0314551020153614e-7	6.303602230988404e-17	3.2017415953849445e-8	5.352186934026423e-30	2.580617746034497e-21	3.19354925250006e-10	5.630651910032473e-10	2.6029204479595848e-8
93600000	0.004999867389969492	-1.5416513127521804e-22	-1.9043479996852078e-20	1.0314551020153614e-7	6.303602230988404e-17	3.2017415953849445e-8	5.352186934026423e-30	2.580617746034497e-21	3.19354925250006e-10	5.630651910032473e-10	2.6029204479595848e-8
93700000	0.004999867389969492	-1.5416513127521113e-22	-1.9043479996852078e-20	1.0314551020153614e-7	6.303602230988404e-17	3.2017415953849445e-8	5.352186934026423e-30	2.580617746034497e-21	3.19354925250006e-10	5.630651910032473e-10	2.6029204479595848e-8
93800000	0.004999867389969492	-1.5416513127520424e-22	-1.9043479996852078e-20	1.0314551020153614e-7	6.303602230988404e-17	3.2017415953849445e-8	5.352186934026423e-30	2.580617746034497e-21	3.19354925250006e-10	5.630651910032473e-10	2.6029204479595848e-8
93900000	0.004999867389969492	-1.5416513127519733e-22	-1.9043479996852078e-20	1.0314551020153614e-7	6.303602230988404e-17	3.2017415953849445e-8	5.352186934026423e-30	2.580617746034497e-21	3.19354925250006e-10	5.630651910032473e-10	2.6029204479595848e-8
94000000	0.004999867389969492	-1.5416513127519044e-22	-1.9043479996852078e-20	1.0314551020153614e-7	6.303602230988404e-17	3.2017415953849445e-8	5.352186934026423e-30	2.580617746034497e-21	3.19354925250006e-10	5.630651910032473e-10	2.6029204479595848e-8
94100000	0.004999867389969492	-1.5416513127518353e-22	-1.9043479996852078e-20	1.0314551020153614e-7	6.303602230988404e-17	3.2017415953849445e-8	5.352186934026423e-30	2.580617746034497e-21	3.19354925250006e-10	5.630651910032473e-10	2.6029204479595848e-8
94200000	0.004999867389969492	-1.5416513127517662e-22	-1.9043479996852078e-20	1.0314551020153614e-7	6.303602230988404e-17	3.2017415953849445e-8	5.352186934026423e-30	2.580617746034497e-21	3.19354925250006e-10	5.630651910032473e-10	2.6029204479595848e-8
94300000	0.004999867389969492	-1.5416513127516973e-22	-1.9043479996852078e-20	1.0314551020153614e-7	6.303602230988404e-17	3.2017415953849445e-8	5.352186934026423e-30	2.580617746034497e-21	3.19354925250006e-10	5.630651910032473e-10	2.6029204479595848e-8
94400000	0.004999867389969492	-1.5416513127516282e-22	-1.9043479996852078e-20	1.0314551020153614e-7	6.303602230988404e-17	3.2017415953849445e-8	5.352186934026423e-30	2.580617746034497e-21	3.19354925250006e-10	5.630651910032473e-10	2.6029204479595848e-8
94500000	0.004999867389969492	-1.5416513127515593e-22	-1.9043479996852078e-20	1.0314551020153614e-7	6.303602230988404e-17	3.2017415953849445e-8	5.352186934026423e-30	2.580617746034497e-21	3.19354925250006e-10	5.630651910032473e-10	2.6029204479595848e-8
94600000	0.004999867389969492	-1.5416513127514902e-22	-1.9043479996852078e-20	1.0314551020153614e-7	6.303602230988404e-17	3.2017415953849445e-8	5.352186934026423e-30	2.580617746034497e-21	3.19354925250006e-10	5.630651910032473e-10	2.6029204479595848e-8
94700000	0.004999867389969492	-1.541651312751421e-22	-1.9043479996852078e-20	1.0314551020153614e-7	6.303602230988404e-17	3.2017415953849445e-8	5.352186934026423e-30	2.580617746034497e-21	3.19354925250006e-10	5.630651910032473e-10	2.6029204479595848e-8
94800000	0.004999867389969492	-1.5416513127513522e-22	-1.9043479996852078e-20	1.0314551020153614e-7	6.303602230988404e-17	3.2017415953849445e-8	5.352186934026423e-30	2.580617746034497e-21	3.19354925250006e-10	5.630651910032473e-10	2.6029204479595848e-8
94900000	0.004999867389969492	-1.541651312751283e-22	-1.9043479996852078e-20	1.0314551020153614e-7	6.303602230988404e-17	3.2017415953849445e-8	5.352186934026423e-30	2.580617746034497e-21	3.19354925250006e-10	5.630651910032473e-10	2.6029204479595848e-8
95000000	0.004999867389969492	-1.5416513127512142e-22	-1.9043479996852078e-20	1.0314551020153614e-7	6.303602230988404e-17	3.2017415953849445e-8	5.352186934026423e-30	2.580617746034497e-21	3.19354925250006e-10	5.630651910032473e-10	2.6029204479595848e-8
95100000	0.004999867389969492	-1.541651312751145e-22	-1.9043479996852078e-20	1.0314551020153614e-7	6.303602230988404e-17	3.2017415953849445e-8	5.352186934026423e-30	2.580617746034497e-21	3.19354925250006e-10	5.630651910032473e-10	2.6029204479595848e-8
95200000	0.004999867389969492	-1.5416513127510762e-22	-1.9043479996852078e-20	1.0314551020153614e-7	6.303602230988404e-17	3.2017415953849445e-8	5.352186934026423e-30	2.580617746034497e-21	3.19354925250006e-10	5.630651910032473e-10	2.6029204479595848e-8
95300000	0.004999867389969492	-1.541651312751007e-22	-1.9043479996852078e-20	1.0314551020153614e-7	6.303602230988404e-17	3.2017415953849445e-8	5.352186934026423e-30	2.580617746034497e-21	3.19354925250006e-10	5.630651910032473e-10	2.6029204479595848e-8
95400000	0.004999867389969492	-1.541651312750938e-22	-1.9043479996852078e-20	1.0314551020153614e-7	6.303602230988404e-17	3.2017415953849445e-8	5.352186934026423e-30	2.580617746034497e-21	3.19354925250006e-10	5.630651910032473e-10	2.6029204479595848e-8
95500000	0.004999867389969492	-1.541651312750869e-22	-1.9043479996852078e-20	1.0314551020153614e-7	6.303602230988404e-17	3.2017415953849445e-8	5.352186934026423e-30	2.580617746034497e-21	3.19354925250006e-10	5.630651910032473e-10	2.6029204479595848e-8
95600000	0.004999867389969492	-1.5416513127508e-22	-1.9043479996852078e-20	1.0314551020153614e-7	6.303602230988404e-17	3.2017415953849445e-8	5.352186934026423e-30	2.580617746034497e-21	3.19354925250006e-10	5.630651910032473e-10	2.6029204479595848e-8
95700000	0.004999867389969492	-1.541651312750731e-22	-1.9043479996852078e-20	1.0314551020153614e-7	6.303602230988404e-17	3.2017415953849445e-8	5.352186934026423e-30	2.580617746034497e-21	3.19354925250006e-10	5.630651910032473e-10	2.6029204479595848e-8
95800000	0.004999867389969492	-1.541651312750662e-22	-1.9043479996852078e-20	1.0314551020153614e-7	6.303602230988404e-17	3.2017415953849445e-8	5.352186934026423e-30	2.580617746034497e-21	3.19354925250006e-10	5.630651910032473e-10	2.6029204479595848e-8
95900000	0.004999867389969492	-1.541651312750593e-22	-1.9043479996852078e-20	1.0314551020153614e-7	6.303602230988404e-17	3.2017415953849445e-8	5.352186934026423e-30	2.580617746034497e-21	3.19354925250006e-10	5.630651910032473e-10	2.6029204479595848e-8
96000000	0.004999867389969492	-1.541651312750524e-22	-1.9043479996852078e-20	1.0314551020153614e-7	6.303602230988404e-17	3.2017415953849445e-8	5.352186934026423e-30	2.580617746034497e-21	3.19354925250006e-10	5.630651910032473e-10	2.6029204479595848e-8
96100000	0.004999867389969492	-1.5416513127504548e-22	-1.9043479996852078e-20	1.0314551020153614e-7	6.303602230988404e-17	3.2017415953849445e-8	5.352186934026423e-30	2.580617746034497e-21	3.19354925250006e-10	5.630651910032473e-10	2.6029204479595848e-8
96200000	0.004999867389969492	-1.541651312750386e-22	-1.9043479996852078e-20	1.0314551020153614e-7	6.303602230988404e-17	3.2017415953849445e-8	5.352186934026423e-30	2.580617746034497e-21	3.19354925250006e-10	5.630651910032473e-10	2.6029204479595848e-8
96300000	0.004999867389969492	-1.5416513127503168e-22	-1.9043479996852078e-20	1.0314551020153614e-7	6.303602230988404e-17	3.2017415953849445e-8	5.352186934026423e-30	2.580617746034497e-21	3.19354925250006e-10	5.630651910032473e-10	2.6029204479595848e-8
96400000	0.004999867389969492	-1.541651312750248e-22	-1.9043479996852078e-20	1.0314551020153614e-7	6.303602230988404e-17	3.2017415953849445e-8	5.352186934026423e-30	2.580617746034497e-21	3.19354925250006e-10	5.630651910032473e-10	2.6029204479595848e-8
96500000	0.004999867389969492	-1.5416513127501788e-22	-1.9043479996852078e-20	1.0314551020153614e-7	6.303602230988404e-17	3.2017415953849445e-8	5.352186934026423e-30	2.580617746034497e-21	3.19354925250006e-10	5.630651910032473e-10	2.6029204479595848e-8
96600000	0.004999867389969492	-1.54165131275011e-22	-1.9043479996852078e-20	1.0314551020153614e-7	6.303602230988404e-17	3.2017415953849445e-8	5.352186934026423e-30	2.580617746034497e-21	3.19354925250006e-10	5.630651910032472e-10	2.6029204479595848e-8
96700000	0.004999867389969492	-1.5416513127500408e-22	-1.9043479996852078e-20	1.0314551020153614e-7	6.303602230988404e-17	3.2017415953849445e-8	5.352186934026423e-30	2.580617746034497e-21	3.19354925250006e-10	5.630651910032472e-10	2.6029204479595848e-8
96800000	0.004999867389969492	-1.5416513127499717e-22	-1.9043479996852078e-20	1.0314551020153614e-7	6.303602230988404e-17	3.2017415953849445e-8	5.352186934026423e-30	2.580617746034497e-21	3.19354925250006e-10	5.630651910032472e-10	2.6029204479595848e-8
96900000	0.004999867389969492	-1.5416513127499028e-22	-1.9043479996852078e-20	1.0314551020153614e-7	6.303602230988404e-17	3.2017415953849445e-8	5.352186934026423e-30	2.580617746034497e-21	3.19354925250006e-10	5.630651910032472e-10	2.6029204479595848e-8
97000000	0.004999867389969492	-1.5416513127498337e-22	-1.9043479996852078e-20	1.0314551020153614e-7	6.303602230988404e-17	3.2017415953849445e-8	5.352186934026423e-30	2.580617746034497e-21	3.19354925250006e-10	5.630651910032472e-10	2.6029204479595848e-8
97100000	0.004999867389969492	-1.5416513127497648e-22	-1.9043479996852078e-20	1.0314551020153614e-7	6.303602230988404e-17	3.2017415953849445e-8	5.352186934026423e-30	2.580617746034497e-21	3.19354925250006e-10	5.630651910032472e-10	2.6029204479595848e-8
97200000	0.004999867389969492	-1.5416513127496957e-22	-1.9043479996852078e-20	1.0314551020153614e-7	6.303602230988404e-17	3.2017415953849445e-8	5.352186934026423e-30	2.580617746034497e-21	3.19354925250006e-10	5.630651910032472e-10	2.6029204479595848e-8
97300000	0.004999867389969492	-1.5416513127496268e-22	-1.9043479996852078e-20	1.0314551020153614e-7	6.303602230988404e-17	3.2017415953849445e-8	5.352186934026423e-30	2.580617746034497e-21	3.19354925250006e-10	5.630651910032472e-10	2.6029204479595848e-8
97400000	0.004999867389969492	-1.5416513127495577e-22	-1.9043479996852078e-20	1.0314551020153614e-7	6.303602230988404e-17	3.2017415953849445e-8	5.352186934026423e-30	2.580617746034497e-21	3.19354925250006e-10	5.630651910032472e-10	2.6029204479595848e-8
97500000	0.004999867389969492	-1.5416513127494885e-22	-1.9043479996852078e-20	1.0314551020153614e-7	6.303602230988404e-17	3.2017415953849445e-8	5.352186934026423e-30	2.580617746034497e-21	3.19354925250006e-10	5.630651910032472e-10	2.6029204479595848e-8
97600000	0.004999867389969492	-1.5416513127494197e-22	-1.9043479996852078e-20	1.0314551020153614e-7	6.303602230988404e-17	3.2017415953849445e-8	5.352186934026423e-30	2.580617746034497e-21	3.19354925250006e-10	5.630651910032472e-10	2.6029204479595848e-8
97700000	0.004999867389969492	-1.5416513127493505e-22	-1.9043479996852078e-20	1.0314551020153614e-7	6.303602230988404e-17	3.2017415953849445e-8	5.352186934026423e-30	2.580617746034497e-21	3.19354925250006e-10	5.630651910032472e-10	2.6029204479595848e-8
97800000	0.004999867389969492	-1.5416513127492817e-22	-1.9043479996852078e-20	1.0314551020153614e-7	6.303602230988404e-17	3.2017415953849445e-8	5.352186934026423e-30	2.580617746034497e-21	3.19354925250006e-10	5.630651910032472e-10	2.6029204479595848e-8
97900000	0.004999867389969492	-1.5416513127492125e-22	-1.9043479996852078e-20	1.0314551020153614e-7	6.303602230988404e-17	3.2017415953849445e-8	5.352186934026423e-30	2.580617746034497e-21	3.19354925250006e-10	5.630651910032472e-10	2.6029204479595848e-8
98000000	0.004999867389969492	-1.5416513127491437e-22	-1.9043479996852078e-20	1.0314551020153612e-7	6.303602230988404e-17	3.2017415953849445e-8	5.352186934026423e-30	2.580617746034497e-21	3.19354925250006e-10	5.630651910032472e-10	2.6029204479595848e-8
98100000	0.004999867389969492	-1.5416513127490745e-22	-1.9043479996852078e-20	1.0314551020153612e-7	6.303602230988404e-17	3.2017415953849445e-8	5.352186934026423e-30	2.580617746034497e-21	3.19354925250006e-10	5.630651910032472e-10	2.6029204479595848e-8
98200000	0.004999867389969492	-1.5416513127490054e-22	-1.9043479996852078e-20	1.0314551020153612e-7	6.303602230988404e-17	3.2017415953849445e-8	5.352186934026423e-30	2.580617746034497e-21	3.19354925250006e-10	5.630651910032472e-10	2.6029204479595848e-8
98300000	0.004999867389969492	-1.5416513127489365e-22	-1.9043479996852078e-20	1.0314551020153612e-7	6.303602230988404e-17	3.2017415953849445e-8	5.352186934026423e-30	2.580617746034497e-21	3.19354925250006e-10	5.630651910032472e-10	2.6029204479595848e-8
98400000	0.004999867389969492	-1.5416513127488674e-22	-1.9043479996852078e-20	1.0314551020153612e-7	6.303602230988404e-17	3.2017415953849445e-8	5.352186934026423e-30	2.580617746034497e-21	3.19354925250006e-10	5.630651910032472e-10	2.6029204479595848e-8
98500000	0.004999867389969492	-1.5416513127487985e-22	-1.9043479996852078e-20	1.0314551020153612e-7	6.303602230988404e-17	3.2017415953849445e-8	5.352186934026423e-30	2.580617746034497e-21	3.19354925250006e-10	5.630651910032472e-10	2.6029204479595848e-8
98600000	0.004999867389969492	-1.5416513127487294e-22	-1.9043479996852078e-20	1.0314551020153612e-7	6.303602230988404e-17	3.2017415953849445e-8	5.352186934026423e-30	2.580617746034497e-21	3.19354925250006e-10	5.630651910032472e-10	2.6029204479595848e-8
98700000	0.004999867389969492	-1.5416513127486605e-22	-1.9043479996852078e-20	1.0314551020153612e-7	6.303602230988404e-17	3.2017415953849445e-8	5.352186934026423e-30	2.580617746034497e-21	3.19354925250006e-10	5.630651910032472e-10	2.6029204479595848e-8
98800000	0.004999867389969492	-1.5416513127485914e-22	-1.9043479996852078e-20	1.0314551020153612e-7	6.303602230988404e-17	3.2017415953849445e-8	5.352186934026423e-30	2.580617746034497e-21	3.19354925250006e-10	5.630651910032472e-10	2.6029204479595848e-8
98900000	0.004999867389969492	-1.5416513127485223e-22	-1.9043479996852078e-20	1.0314551020153612e-7	6.303602230988404e-17	3.2017415953849445e-8	5.352186934026423e-30	2.580617746034497e-21	3.19354925250006e-10	5.630651910032472e-10	2.6029204479595848e-8
99000000	0.004999867389969492	-1.5416513127484534e-22	-1.9043479996852078e-20	1.0314551020153612e-7	6.303602230988404e-17	3.2017415953849445e-8	5.352186934026423e-30	2.580617746034497e-21	3.19354925250006e-10	5.630651910032472e-10	2.6029204479595848e-8
99100000	0.004999867389969492	-1.5416513127483843e-22	-1.9043479996852078e-20	1.0314551020153612e-7	6.303602230988404e-17	3.2017415953849445e-8	5.352186934026423e-30	2.580617746034497e-21	3.19354925250006e-10	5.630651910032472e-10	2.6029204479595848e-8
99200000	0.004999867389969492	-1.5416513127483154e-22	-1.9043479996852078e-20	1.0314551020153612e-7	6.303602230988404e-17	3.2017415953849445e-8	5.352186934026423e-30	2.580617746034497e-21	3.19354925250006e-10	5.630651910032472e-10	2.6029204479595848e-8
99300000	0.004999867389969492	-1.5416513127482463e-22	-1.9043479996852078e-20	1.0314551020153612e-7	6.303602230988404e-17	3.2017415953849445e-8	5.352186934026423e-30	2.580617746034497e-21	3.19354925250006e-10	5.630651910032472e-10	2.6029204479595848e-8
99400000	0.004999867389969492	-1.5416513127481772e-22	-1.9043479996852078e-20	1.0314551020153612e-7	6.303602230988404e-17	3.2017415953849445e-8	5.352186934026423e-30	2.580617746034497e-21	3.19354925250006e-10	5.630651910032472e-10	2.6029204479595848e-8
99500000	0.004999867389969492	-1.5416513127481083e-22	-1.9043479996852078e-20	1.0314551020153612e-7	6.303602230988404e-17	3.2017415953849445e-8	5.352186934026423e-30	2.580617746034497e-21	3.19354925250006e-10	5.630651910032472e-10	2.6029204479595848e-8
99600000	0.004999867389969492	-1.5416513127480392e-22	-1.9043479996852078e-20	1.0314551020153612e-7	6.303602230988404e-17	3.2017415953849445e-8	5.352186934026423e-30	2.580617746034497e-21	3.19354925250006e-10	5.630651910032472e-10	2.6029204479595848e-8
99700000	0.004999867389969492	-1.5416513127479703e-22	-1.9043479996852078e-20	1.0314551020153612e-7	6.303602230988404e-17	3.2017415953849445e-8	5.352186934026423e-30	2.580617746034497e-21	3.19354925250006e-10	5.630651910032472e-10	2.6029204479595848e-8
99800000	0.004999867389969492	-1.5416513127479012e-22	-1.9043479996852078e-20	1.0314551020153612e-7	6.303602230988404e-17	3.2017415953849445e-8	5.352186934026423e-30	2.580617746034497e-21	3.19354925250006e-10	5.630651910032472e-10	2.6029204479595848e-8
99900000	0.004999867389969492	-1.5416513127478323e-22	-1.9043479996852078e-20	1.0314551020153612e-7	6.303602230988404e-17	3.2017415953849445e-8	5.352186934026423e-30	2.580617746034497e-21	3.19354925250006e-10	5.630651910032472e-10	2.6029204479595848e-8
100000000	0.004999867389969492	-1.5416513127477632e-22	-1.9043479996852078e-20	1.0314551020153612e-7	6.303602230988404e-17	3.2017415953849445e-8	5.352186934026423e-30	2.580617746034497e-21	3.19354925250006e-10	5.630651910032472e-10	2.6029204479595848e-8
