# Supplementary material for: Thermodynamics Underpinning the Microbial Community‐Level Nitrogen Energy Metabolism
Source: Environ Microbiol. 2025 Feb 16;27(2):e70055. doi: 10.1111/1462-2920.70055 (PMC11830459; doi:10.1111/1462-2920.70055)
Supplement: Supplementary file 1 — Data S1. [file EMI-27-e70055-s001.zip › SI/Nnetwork/Results/kdef_-10/Iin_-5/p_0.2/O2_-7.6_H_-7.5.csv]

time	N2	N2H4	N2H5	N2O	NH2OH	NH3	NH3OH	NH4	NO	NO2	NO3
0	0.00001	0.00001	0.00001	0.00001	0.00001	0.00001	0.00001	0.00001	0.00001	0.00001	0.00001
100000	0.0049550837199181415	1.957983863021231e-49	2.0370891185972222e-63	6.860848399864941e-11	6.2691518896112795e-15	0.00008983242267919492	-2.6803827386635617e-20	2.3198954101286276e-17	1.7432383431509334e-14	1.9887157667210357e-13	4.495648667423441e-14
200000	0.004955083719918143	1.9579838630212317e-49	2.0370891185972923e-63	6.86084839986494e-11	6.269151889611605e-15	0.00008983242267919494	-2.680376552573819e-20	2.319895415453716e-17	1.7432383431509334e-14	1.9887157667215726e-13	4.4956486674235074e-14
300000	0.004955083719918142	1.957983863021232e-49	2.0370891185973074e-63	6.860848399864941e-11	6.269151889611674e-15	0.00008983242267919494	-2.680370366484076e-20	2.3198954166035852e-17	1.7432383431509334e-14	1.9887157667216885e-13	4.495648667423521e-14
400000	0.004955083719918142	1.9579838630212325e-49	2.037089118597308e-63	6.860848399864941e-11	6.2691518896116755e-15	0.00008983242267919494	-2.680364180394333e-20	2.319895416653925e-17	1.7432383431509337e-14	1.9887157667216933e-13	4.4956486674235206e-14
500000	0.0049550837199181415	1.957983863021233e-49	2.0370891185973077e-63	6.860848399864942e-11	6.269151889611675e-15	0.00008983242267919494	-2.68035799430459e-20	2.3198954166517535e-17	1.743238343150934e-14	1.988715766721693e-13	4.4956486674235206e-14
600000	0.0049550837199181415	1.957983863021233e-49	2.0370891185973077e-63	6.860848399864942e-11	6.269151889611674e-15	0.00008983242267919494	-2.680351808214847e-20	2.31989541665031e-17	1.7432383431509343e-14	1.9887157667216928e-13	4.49564866742352e-14
700000	0.0049550837199181415	1.9579838630212333e-49	2.0370891185973077e-63	6.860848399864942e-11	6.269151889611673e-15	0.00008983242267919492	-2.680345622125104e-20	2.3198954166494997e-17	1.7432383431509343e-14	1.9887157667216925e-13	4.49564866742352e-14
800000	0.0049550837199181415	1.9579838630212333e-49	2.0370891185973077e-63	6.860848399864942e-11	6.269151889611673e-15	0.00008983242267919492	-2.680339436035361e-20	2.319895416649226e-17	1.7432383431509343e-14	1.9887157667216925e-13	4.49564866742352e-14
900000	0.0049550837199181415	1.9579838630212333e-49	2.0370891185973077e-63	6.860848399864942e-11	6.269151889611673e-15	0.00008983242267919492	-2.6803332499456182e-20	2.3198954166493937e-17	1.7432383431509343e-14	1.9887157667216925e-13	4.49564866742352e-14
1000000	0.0049550837199181415	1.9579838630212333e-49	2.0370891185973077e-63	6.860848399864941e-11	6.269151889611674e-15	0.00008983242267919494	-2.6803270638558752e-20	2.3198954166499068e-17	1.7432383431509343e-14	1.9887157667216928e-13	4.49564866742352e-14
1100000	0.004955083719918142	1.9579838630212333e-49	2.0370891185973077e-63	6.860848399864941e-11	6.269151889611674e-15	0.00008983242267919494	-2.6803208777661322e-20	2.3198954166506698e-17	1.7432383431509343e-14	1.9887157667216928e-13	4.49564866742352e-14
1200000	0.004955083719918142	1.9579838630212333e-49	2.037089118597308e-63	6.860848399864941e-11	6.269151889611675e-15	0.00008983242267919494	-2.6803146916763892e-20	2.3198954166515865e-17	1.743238343150934e-14	1.988715766721693e-13	4.4956486674235206e-14
1300000	0.004955083719918142	1.9579838630212336e-49	2.037089118597308e-63	6.860848399864941e-11	6.2691518896116755e-15	0.00008983242267919494	-2.6803085055866463e-20	2.3198954166525615e-17	1.743238343150934e-14	1.988715766721693e-13	4.495648667423521e-14
1400000	0.004955083719918142	1.9579838630212336e-49	2.037089118597308e-63	6.860848399864941e-11	6.269151889611676e-15	0.00008983242267919494	-2.680302319496903e-20	2.3198954166534992e-17	1.743238343150934e-14	1.9887157667216933e-13	4.495648667423521e-14
1500000	0.004955083719918143	1.9579838630212336e-49	2.0370891185973083e-63	6.86084839986494e-11	6.269151889611676e-15	0.00008983242267919494	-2.68029613340716e-20	2.3198954166543034e-17	1.7432383431509337e-14	1.9887157667216933e-13	4.495648667423521e-14
1600000	0.004955083719918143	1.9579838630212336e-49	2.0370891185973083e-63	6.86084839986494e-11	6.269151889611677e-15	0.00008983242267919494	-2.680289947317417e-20	2.3198954166548788e-17	1.7432383431509337e-14	1.9887157667216935e-13	4.495648667423522e-14
1700000	0.004955083719918143	1.9579838630212336e-49	2.0370891185973083e-63	6.86084839986494e-11	6.269151889611677e-15	0.00008983242267919494	-2.680283761227674e-20	2.3198954166551293e-17	1.7432383431509337e-14	1.9887157667216935e-13	4.495648667423522e-14
1800000	0.004955083719918143	1.9579838630212336e-49	2.0370891185973083e-63	6.86084839986494e-11	6.269151889611677e-15	0.00008983242267919494	-2.680277575137931e-20	2.3198954166551314e-17	1.7432383431509337e-14	1.9887157667216935e-13	4.495648667423522e-14
1900000	0.004955083719918143	1.9579838630212336e-49	2.0370891185973083e-63	6.86084839986494e-11	6.269151889611677e-15	0.00008983242267919494	-2.680271389048188e-20	2.31989541665513e-17	1.7432383431509337e-14	1.9887157667216935e-13	4.495648667423522e-14
2000000	0.004955083719918143	1.9579838630212336e-49	2.0370891185973083e-63	6.86084839986494e-11	6.269151889611677e-15	0.00008983242267919494	-2.680265202958445e-20	2.319895416655129e-17	1.7432383431509337e-14	1.9887157667216935e-13	4.495648667423522e-14
2100000	0.004955083719918143	1.9579838630212336e-49	2.0370891185973083e-63	6.86084839986494e-11	6.269151889611677e-15	0.00008983242267919494	-2.6802590168687022e-20	2.3198954166551287e-17	1.7432383431509337e-14	1.9887157667216935e-13	4.495648667423522e-14
2200000	0.004955083719918143	1.9579838630212336e-49	2.0370891185973083e-63	6.86084839986494e-11	6.269151889611677e-15	0.00008983242267919494	-2.6802528307789592e-20	2.3198954166551287e-17	1.7432383431509337e-14	1.9887157667216935e-13	4.495648667423522e-14
2300000	0.004955083719918143	1.9579838630212333e-49	2.0370891185973083e-63	6.86084839986494e-11	6.269151889611677e-15	0.00008983242267919494	-2.6802466446892162e-20	2.3198954166551287e-17	1.7432383431509337e-14	1.9887157667216935e-13	4.495648667423522e-14
2400000	0.004955083719918143	1.9579838630212333e-49	2.0370891185973083e-63	6.860848399864938e-11	6.269151889611677e-15	0.00008983242267919494	-2.6802404585994732e-20	2.3198954166551293e-17	1.7432383431509337e-14	1.9887157667216935e-13	4.495648667423522e-14
2500000	0.004955083719918143	1.957983863021233e-49	2.0370891185973083e-63	6.860848399864938e-11	6.269151889611677e-15	0.00008983242267919494	-2.6802342725097303e-20	2.31989541665513e-17	1.7432383431509337e-14	1.9887157667216935e-13	4.495648667423522e-14
2600000	0.004955083719918143	1.957983863021233e-49	2.0370891185973083e-63	6.860848399864938e-11	6.269151889611676e-15	0.00008983242267919492	-2.6802280864199873e-20	2.3198954166551305e-17	1.7432383431509337e-14	1.9887157667216933e-13	4.495648667423522e-14
2700000	0.004955083719918142	1.9579838630212325e-49	2.037089118597308e-63	6.860848399864938e-11	6.269151889611676e-15	0.00008983242267919492	-2.680221900330244e-20	2.319895416655131e-17	1.7432383431509337e-14	1.9887157667216933e-13	4.495648667423521e-14
2800000	0.004955083719918142	1.9579838630212325e-49	2.037089118597308e-63	6.860848399864938e-11	6.269151889611676e-15	0.00008983242267919492	-2.680215714240501e-20	2.3198954166551317e-17	1.7432383431509337e-14	1.9887157667216933e-13	4.495648667423521e-14
2900000	0.004955083719918142	1.9579838630212325e-49	2.037089118597308e-63	6.860848399864938e-11	6.269151889611676e-15	0.00008983242267919492	-2.680209528150758e-20	2.3198954166551324e-17	1.7432383431509337e-14	1.9887157667216933e-13	4.495648667423521e-14
3000000	0.004955083719918142	1.957983863021232e-49	2.037089118597308e-63	6.860848399864938e-11	6.269151889611676e-15	0.00008983242267919492	-2.680203342061015e-20	2.3198954166551327e-17	1.7432383431509337e-14	1.9887157667216933e-13	4.495648667423521e-14
3100000	0.004955083719918142	1.957983863021232e-49	2.037089118597308e-63	6.860848399864938e-11	6.269151889611676e-15	0.00008983242267919492	-2.680197155971272e-20	2.3198954166551327e-17	1.7432383431509337e-14	1.9887157667216933e-13	4.495648667423521e-14
3200000	0.004955083719918142	1.957983863021232e-49	2.037089118597308e-63	6.860848399864938e-11	6.269151889611676e-15	0.00008983242267919492	-2.680190969881529e-20	2.3198954166551327e-17	1.7432383431509337e-14	1.9887157667216933e-13	4.495648667423521e-14
3300000	0.004955083719918142	1.9579838630212317e-49	2.037089118597308e-63	6.860848399864938e-11	6.269151889611676e-15	0.00008983242267919492	-2.6801847837917862e-20	2.3198954166551327e-17	1.7432383431509337e-14	1.9887157667216933e-13	4.495648667423521e-14
3400000	0.004955083719918142	1.9579838630212317e-49	2.037089118597308e-63	6.860848399864938e-11	6.269151889611676e-15	0.00008983242267919492	-2.6801785977020432e-20	2.3198954166551327e-17	1.7432383431509337e-14	1.9887157667216933e-13	4.495648667423521e-14
3500000	0.004955083719918142	1.9579838630212317e-49	2.037089118597308e-63	6.860848399864938e-11	6.269151889611676e-15	0.00008983242267919492	-2.6801724116123002e-20	2.3198954166551327e-17	1.7432383431509337e-14	1.9887157667216933e-13	4.495648667423521e-14
3600000	0.004955083719918142	1.9579838630212317e-49	2.037089118597308e-63	6.860848399864938e-11	6.269151889611676e-15	0.00008983242267919492	-2.6801662255225572e-20	2.3198954166551324e-17	1.7432383431509337e-14	1.9887157667216933e-13	4.495648667423521e-14
3700000	0.004955083719918142	1.9579838630212314e-49	2.0370891185973077e-63	6.860848399864938e-11	6.269151889611676e-15	0.00008983242267919492	-2.6801600394328143e-20	2.3198954166551324e-17	1.7432383431509337e-14	1.9887157667216933e-13	4.495648667423521e-14
3800000	0.0049550837199181415	1.9579838630212314e-49	2.0370891185973077e-63	6.860848399864938e-11	6.269151889611676e-15	0.00008983242267919492	-2.6801538533430713e-20	2.3198954166551324e-17	1.7432383431509337e-14	1.988715766721693e-13	4.4956486674235206e-14
3900000	0.0049550837199181415	1.9579838630212314e-49	2.0370891185973077e-63	6.860848399864938e-11	6.269151889611676e-15	0.00008983242267919491	-2.680147667253328e-20	2.3198954166551324e-17	1.7432383431509337e-14	1.988715766721693e-13	4.4956486674235206e-14
4000000	0.0049550837199181415	1.9579838630212314e-49	2.0370891185973077e-63	6.860848399864938e-11	6.269151889611676e-15	0.00008983242267919491	-2.680141481163585e-20	2.3198954166551324e-17	1.7432383431509337e-14	1.988715766721693e-13	4.4956486674235206e-14
4100000	0.0049550837199181415	1.9579838630212314e-49	2.0370891185973077e-63	6.860848399864938e-11	6.269151889611676e-15	0.00008983242267919491	-2.680135295073842e-20	2.3198954166551324e-17	1.7432383431509337e-14	1.988715766721693e-13	4.4956486674235206e-14
4200000	0.0049550837199181415	1.9579838630212314e-49	2.0370891185973077e-63	6.860848399864938e-11	6.269151889611676e-15	0.00008983242267919491	-2.680129108984099e-20	2.3198954166551324e-17	1.7432383431509337e-14	1.988715766721693e-13	4.4956486674235206e-14
4300000	0.0049550837199181415	1.957983863021231e-49	2.0370891185973077e-63	6.860848399864938e-11	6.2691518896116755e-15	0.00008983242267919491	-2.680122922894356e-20	2.3198954166551324e-17	1.7432383431509337e-14	1.988715766721693e-13	4.4956486674235206e-14
4400000	0.0049550837199181415	1.957983863021231e-49	2.0370891185973077e-63	6.860848399864938e-11	6.2691518896116755e-15	0.00008983242267919491	-2.680116736804613e-20	2.3198954166551324e-17	1.7432383431509337e-14	1.988715766721693e-13	4.4956486674235206e-14
4500000	0.0049550837199181415	1.957983863021231e-49	2.0370891185973077e-63	6.860848399864938e-11	6.2691518896116755e-15	0.00008983242267919491	-2.6801105507148702e-20	2.3198954166551324e-17	1.7432383431509337e-14	1.988715766721693e-13	4.4956486674235206e-14
4600000	0.0049550837199181415	1.957983863021231e-49	2.0370891185973077e-63	6.860848399864937e-11	6.2691518896116755e-15	0.00008983242267919491	-2.6801043646251272e-20	2.3198954166551324e-17	1.7432383431509337e-14	1.988715766721693e-13	4.4956486674235206e-14
4700000	0.0049550837199181415	1.957983863021231e-49	2.0370891185973077e-63	6.860848399864937e-11	6.2691518896116755e-15	0.00008983242267919491	-2.6800981785353842e-20	2.3198954166551324e-17	1.7432383431509337e-14	1.988715766721693e-13	4.4956486674235206e-14
4800000	0.0049550837199181415	1.957983863021231e-49	2.0370891185973077e-63	6.860848399864937e-11	6.2691518896116755e-15	0.00008983242267919491	-2.6800919924456412e-20	2.3198954166551324e-17	1.7432383431509337e-14	1.988715766721693e-13	4.4956486674235206e-14
4900000	0.0049550837199181415	1.9579838630212306e-49	2.0370891185973077e-63	6.860848399864937e-11	6.2691518896116755e-15	0.00008983242267919491	-2.6800858063558983e-20	2.319895416655132e-17	1.7432383431509337e-14	1.988715766721693e-13	4.4956486674235206e-14
5000000	0.0049550837199181415	1.9579838630212306e-49	2.0370891185973077e-63	6.860848399864937e-11	6.2691518896116755e-15	0.00008983242267919491	-2.680079620266155e-20	2.319895416655132e-17	1.7432383431509337e-14	1.988715766721693e-13	4.4956486674235206e-14
5100000	0.0049550837199181415	1.9579838630212306e-49	2.0370891185973077e-63	6.860848399864937e-11	6.2691518896116755e-15	0.00008983242267919491	-2.680073434176412e-20	2.319895416655132e-17	1.7432383431509337e-14	1.988715766721693e-13	4.4956486674235206e-14
5200000	0.0049550837199181415	1.9579838630212306e-49	2.0370891185973074e-63	6.860848399864937e-11	6.2691518896116755e-15	0.00008983242267919491	-2.680067248086669e-20	2.319895416655132e-17	1.7432383431509337e-14	1.988715766721693e-13	4.4956486674235206e-14
5300000	0.0049550837199181415	1.9579838630212306e-49	2.0370891185973074e-63	6.860848399864937e-11	6.2691518896116755e-15	0.00008983242267919491	-2.680061061996926e-20	2.319895416655132e-17	1.7432383431509337e-14	1.988715766721693e-13	4.4956486674235206e-14
5400000	0.0049550837199181415	1.9579838630212306e-49	2.0370891185973074e-63	6.860848399864937e-11	6.2691518896116755e-15	0.00008983242267919491	-2.680054875907183e-20	2.319895416655132e-17	1.7432383431509337e-14	1.988715766721693e-13	4.4956486674235206e-14
5500000	0.0049550837199181415	1.9579838630212306e-49	2.0370891185973074e-63	6.860848399864937e-11	6.2691518896116755e-15	0.00008983242267919491	-2.68004868981744e-20	2.319895416655132e-17	1.7432383431509337e-14	1.988715766721693e-13	4.4956486674235206e-14
5600000	0.0049550837199181415	1.9579838630212306e-49	2.0370891185973074e-63	6.860848399864937e-11	6.2691518896116755e-15	0.00008983242267919491	-2.680042503727697e-20	2.319895416655132e-17	1.7432383431509337e-14	1.988715766721693e-13	4.4956486674235206e-14
5700000	0.0049550837199181415	1.9579838630212306e-49	2.0370891185973074e-63	6.860848399864937e-11	6.2691518896116755e-15	0.00008983242267919491	-2.6800363176379542e-20	2.319895416655132e-17	1.7432383431509337e-14	1.988715766721693e-13	4.4956486674235206e-14
5800000	0.0049550837199181415	1.9579838630212306e-49	2.0370891185973074e-63	6.860848399864937e-11	6.2691518896116755e-15	0.00008983242267919491	-2.6800301315482112e-20	2.319895416655132e-17	1.7432383431509337e-14	1.988715766721693e-13	4.4956486674235206e-14
5900000	0.0049550837199181415	1.9579838630212306e-49	2.0370891185973074e-63	6.860848399864937e-11	6.2691518896116755e-15	0.00008983242267919491	-2.6800239454584682e-20	2.319895416655132e-17	1.7432383431509337e-14	1.988715766721693e-13	4.4956486674235206e-14
6000000	0.0049550837199181415	1.9579838630212306e-49	2.0370891185973074e-63	6.860848399864937e-11	6.2691518896116755e-15	0.00008983242267919491	-2.6800177593687252e-20	2.319895416655132e-17	1.7432383431509337e-14	1.988715766721693e-13	4.4956486674235206e-14
6100000	0.0049550837199181415	1.9579838630212306e-49	2.0370891185973074e-63	6.860848399864937e-11	6.2691518896116755e-15	0.00008983242267919491	-2.680011573278982e-20	2.319895416655132e-17	1.7432383431509337e-14	1.988715766721693e-13	4.4956486674235206e-14
6200000	0.0049550837199181415	1.9579838630212302e-49	2.0370891185973074e-63	6.860848399864937e-11	6.2691518896116755e-15	0.00008983242267919491	-2.680005387189239e-20	2.319895416655132e-17	1.7432383431509337e-14	1.988715766721693e-13	4.4956486674235206e-14
6300000	0.0049550837199181415	1.9579838630212302e-49	2.0370891185973074e-63	6.860848399864937e-11	6.2691518896116755e-15	0.00008983242267919491	-2.679999201099496e-20	2.319895416655132e-17	1.7432383431509337e-14	1.988715766721693e-13	4.4956486674235206e-14
6400000	0.0049550837199181415	1.9579838630212302e-49	2.0370891185973074e-63	6.860848399864937e-11	6.2691518896116755e-15	0.00008983242267919491	-2.679993015009753e-20	2.319895416655132e-17	1.7432383431509337e-14	1.988715766721693e-13	4.4956486674235206e-14
6500000	0.0049550837199181415	1.9579838630212302e-49	2.0370891185973074e-63	6.860848399864937e-11	6.2691518896116755e-15	0.00008983242267919491	-2.67998682892001e-20	2.319895416655132e-17	1.7432383431509337e-14	1.988715766721693e-13	4.4956486674235206e-14
6600000	0.0049550837199181415	1.9579838630212302e-49	2.0370891185973074e-63	6.860848399864937e-11	6.2691518896116755e-15	0.00008983242267919491	-2.679980642830267e-20	2.319895416655132e-17	1.7432383431509337e-14	1.988715766721693e-13	4.4956486674235206e-14
6700000	0.0049550837199181415	1.9579838630212302e-49	2.0370891185973074e-63	6.860848399864937e-11	6.2691518896116755e-15	0.00008983242267919491	-2.679974456740524e-20	2.319895416655132e-17	1.7432383431509337e-14	1.988715766721693e-13	4.4956486674235206e-14
6800000	0.0049550837199181415	1.9579838630212302e-49	2.0370891185973074e-63	6.860848399864937e-11	6.2691518896116755e-15	0.00008983242267919491	-2.679968270650781e-20	2.319895416655132e-17	1.7432383431509337e-14	1.988715766721693e-13	4.4956486674235206e-14
6900000	0.0049550837199181415	1.9579838630212302e-49	2.0370891185973074e-63	6.860848399864937e-11	6.2691518896116755e-15	0.00008983242267919491	-2.6799620845610382e-20	2.319895416655132e-17	1.7432383431509337e-14	1.988715766721693e-13	4.4956486674235206e-14
7000000	0.0049550837199181415	1.9579838630212302e-49	2.0370891185973074e-63	6.860848399864937e-11	6.2691518896116755e-15	0.00008983242267919491	-2.6799558984712952e-20	2.319895416655132e-17	1.7432383431509337e-14	1.988715766721693e-13	4.4956486674235206e-14
7100000	0.0049550837199181415	1.9579838630212302e-49	2.0370891185973074e-63	6.860848399864937e-11	6.2691518896116755e-15	0.00008983242267919491	-2.6799497123815522e-20	2.319895416655132e-17	1.7432383431509337e-14	1.988715766721693e-13	4.4956486674235206e-14
7200000	0.0049550837199181415	1.9579838630212302e-49	2.0370891185973074e-63	6.860848399864937e-11	6.2691518896116755e-15	0.00008983242267919491	-2.679943526291809e-20	2.319895416655132e-17	1.7432383431509337e-14	1.988715766721693e-13	4.4956486674235206e-14
7300000	0.0049550837199181415	1.9579838630212302e-49	2.0370891185973074e-63	6.860848399864937e-11	6.2691518896116755e-15	0.00008983242267919491	-2.679937340202066e-20	2.319895416655132e-17	1.7432383431509337e-14	1.988715766721693e-13	4.4956486674235206e-14
7400000	0.0049550837199181415	1.9579838630212302e-49	2.0370891185973074e-63	6.860848399864937e-11	6.2691518896116755e-15	0.00008983242267919491	-2.679931154112323e-20	2.319895416655132e-17	1.7432383431509337e-14	1.988715766721693e-13	4.4956486674235206e-14
7500000	0.0049550837199181415	1.9579838630212302e-49	2.0370891185973074e-63	6.860848399864937e-11	6.269151889611676e-15	0.00008983242267919491	-2.67992496802258e-20	2.319895416655132e-17	1.7432383431509334e-14	1.988715766721693e-13	4.4956486674235206e-14
7600000	0.0049550837199181415	1.9579838630212302e-49	2.0370891185973074e-63	6.860848399864937e-11	6.269151889611676e-15	0.00008983242267919491	-2.679918781932837e-20	2.319895416655132e-17	1.7432383431509334e-14	1.988715766721693e-13	4.4956486674235206e-14
7700000	0.0049550837199181415	1.9579838630212302e-49	2.0370891185973074e-63	6.860848399864937e-11	6.269151889611676e-15	0.00008983242267919491	-2.679912595843094e-20	2.319895416655132e-17	1.7432383431509334e-14	1.988715766721693e-13	4.4956486674235206e-14
7800000	0.0049550837199181415	1.9579838630212302e-49	2.0370891185973074e-63	6.860848399864937e-11	6.269151889611676e-15	0.00008983242267919491	-2.679906409753351e-20	2.319895416655132e-17	1.7432383431509334e-14	1.988715766721693e-13	4.4956486674235206e-14
7900000	0.0049550837199181415	1.9579838630212302e-49	2.0370891185973074e-63	6.860848399864937e-11	6.269151889611676e-15	0.00008983242267919491	-2.679900223663608e-20	2.319895416655132e-17	1.7432383431509334e-14	1.988715766721693e-13	4.4956486674235206e-14
8000000	0.0049550837199181415	1.9579838630212302e-49	2.0370891185973074e-63	6.860848399864937e-11	6.269151889611676e-15	0.00008983242267919491	-2.679894037573865e-20	2.319895416655132e-17	1.7432383431509334e-14	1.988715766721693e-13	4.4956486674235206e-14
8100000	0.0049550837199181415	1.9579838630212302e-49	2.0370891185973074e-63	6.860848399864937e-11	6.269151889611676e-15	0.00008983242267919491	-2.6798878514841222e-20	2.3198954166551324e-17	1.7432383431509334e-14	1.988715766721693e-13	4.4956486674235206e-14
8200000	0.0049550837199181415	1.9579838630212306e-49	2.0370891185973074e-63	6.860848399864937e-11	6.269151889611676e-15	0.00008983242267919491	-2.6798816653943792e-20	2.3198954166551324e-17	1.7432383431509334e-14	1.988715766721693e-13	4.4956486674235206e-14
8300000	0.0049550837199181415	1.9579838630212306e-49	2.0370891185973074e-63	6.860848399864937e-11	6.269151889611676e-15	0.00008983242267919491	-2.679875479304636e-20	2.3198954166551324e-17	1.7432383431509334e-14	1.988715766721693e-13	4.4956486674235206e-14
8400000	0.0049550837199181415	1.9579838630212306e-49	2.0370891185973074e-63	6.860848399864937e-11	6.269151889611676e-15	0.00008983242267919491	-2.679869293214893e-20	2.3198954166551324e-17	1.7432383431509334e-14	1.988715766721693e-13	4.4956486674235206e-14
8500000	0.0049550837199181415	1.9579838630212306e-49	2.0370891185973074e-63	6.860848399864937e-11	6.269151889611676e-15	0.00008983242267919491	-2.67986310712515e-20	2.3198954166551324e-17	1.7432383431509334e-14	1.988715766721693e-13	4.4956486674235206e-14
8600000	0.0049550837199181415	1.9579838630212306e-49	2.0370891185973074e-63	6.860848399864937e-11	6.269151889611676e-15	0.00008983242267919491	-2.679856921035407e-20	2.3198954166551324e-17	1.7432383431509334e-14	1.988715766721693e-13	4.4956486674235206e-14
8700000	0.0049550837199181415	1.9579838630212306e-49	2.0370891185973074e-63	6.860848399864937e-11	6.269151889611676e-15	0.00008983242267919491	-2.679850734945664e-20	2.3198954166551324e-17	1.7432383431509334e-14	1.988715766721693e-13	4.4956486674235206e-14
8800000	0.0049550837199181415	1.9579838630212306e-49	2.0370891185973074e-63	6.860848399864937e-11	6.269151889611676e-15	0.00008983242267919491	-2.679844548855921e-20	2.3198954166551324e-17	1.7432383431509334e-14	1.9887157667216933e-13	4.4956486674235206e-14
8900000	0.0049550837199181415	1.9579838630212306e-49	2.0370891185973074e-63	6.860848399864937e-11	6.269151889611676e-15	0.00008983242267919491	-2.679838362766178e-20	2.3198954166551324e-17	1.7432383431509334e-14	1.9887157667216933e-13	4.4956486674235206e-14
9000000	0.0049550837199181415	1.9579838630212306e-49	2.0370891185973074e-63	6.860848399864937e-11	6.269151889611676e-15	0.00008983242267919491	-2.679832176676435e-20	2.3198954166551324e-17	1.7432383431509334e-14	1.9887157667216933e-13	4.4956486674235206e-14
9100000	0.0049550837199181415	1.9579838630212306e-49	2.0370891185973074e-63	6.860848399864937e-11	6.269151889611676e-15	0.00008983242267919491	-2.679825990586692e-20	2.3198954166551324e-17	1.7432383431509334e-14	1.9887157667216933e-13	4.4956486674235206e-14
9200000	0.0049550837199181415	1.9579838630212306e-49	2.0370891185973074e-63	6.860848399864937e-11	6.269151889611676e-15	0.00008983242267919491	-2.679819804496949e-20	2.3198954166551324e-17	1.7432383431509334e-14	1.9887157667216933e-13	4.4956486674235206e-14
9300000	0.0049550837199181415	1.9579838630212306e-49	2.0370891185973074e-63	6.860848399864937e-11	6.269151889611676e-15	0.00008983242267919491	-2.6798136184072062e-20	2.3198954166551324e-17	1.7432383431509334e-14	1.9887157667216933e-13	4.4956486674235206e-14
9400000	0.0049550837199181415	1.9579838630212306e-49	2.0370891185973074e-63	6.860848399864937e-11	6.269151889611676e-15	0.00008983242267919491	-2.679807432317463e-20	2.3198954166551324e-17	1.7432383431509334e-14	1.9887157667216933e-13	4.4956486674235206e-14
9500000	0.0049550837199181415	1.9579838630212306e-49	2.0370891185973074e-63	6.860848399864938e-11	6.269151889611676e-15	0.00008983242267919491	-2.67980124622772e-20	2.3198954166551324e-17	1.7432383431509334e-14	1.9887157667216933e-13	4.4956486674235206e-14
9600000	0.0049550837199181415	1.9579838630212306e-49	2.0370891185973074e-63	6.860848399864938e-11	6.269151889611676e-15	0.00008983242267919491	-2.679795060137977e-20	2.3198954166551324e-17	1.7432383431509334e-14	1.9887157667216933e-13	4.4956486674235206e-14
9700000	0.0049550837199181415	1.9579838630212306e-49	2.0370891185973074e-63	6.860848399864938e-11	6.269151889611676e-15	0.00008983242267919491	-2.679788874048234e-20	2.3198954166551324e-17	1.7432383431509334e-14	1.9887157667216933e-13	4.4956486674235206e-14
9800000	0.0049550837199181415	1.9579838630212306e-49	2.0370891185973074e-63	6.860848399864938e-11	6.269151889611676e-15	0.00008983242267919491	-2.679782687958491e-20	2.3198954166551324e-17	1.7432383431509334e-14	1.9887157667216933e-13	4.4956486674235206e-14
9900000	0.0049550837199181415	1.9579838630212306e-49	2.0370891185973074e-63	6.860848399864938e-11	6.269151889611676e-15	0.00008983242267919491	-2.679776501868748e-20	2.3198954166551324e-17	1.7432383431509334e-14	1.9887157667216933e-13	4.4956486674235206e-14
10000000	0.0049550837199181415	1.9579838630212306e-49	2.0370891185973074e-63	6.860848399864938e-11	6.269151889611676e-15	0.00008983242267919491	-2.679770315779005e-20	2.3198954166551324e-17	1.7432383431509334e-14	1.9887157667216933e-13	4.4956486674235206e-14
10100000	0.0049550837199181415	1.9579838630212306e-49	2.0370891185973074e-63	6.860848399864938e-11	6.269151889611676e-15	0.00008983242267919491	-2.679764129689262e-20	2.3198954166551324e-17	1.7432383431509334e-14	1.9887157667216933e-13	4.4956486674235206e-14
10200000	0.004955083719918142	1.9579838630212306e-49	2.0370891185973074e-63	6.860848399864938e-11	6.269151889611676e-15	0.00008983242267919491	-2.679757943599519e-20	2.3198954166551324e-17	1.7432383431509334e-14	1.9887157667216933e-13	4.4956486674235206e-14
10300000	0.004955083719918142	1.9579838630212306e-49	2.0370891185973072e-63	6.860848399864938e-11	6.269151889611676e-15	0.00008983242267919492	-2.679751757509776e-20	2.3198954166551324e-17	1.7432383431509334e-14	1.9887157667216933e-13	4.495648667423521e-14
10400000	0.004955083719918142	1.957983863021231e-49	2.0370891185973072e-63	6.860848399864938e-11	6.269151889611676e-15	0.00008983242267919492	-2.679745571420033e-20	2.3198954166551324e-17	1.7432383431509334e-14	1.9887157667216933e-13	4.495648667423521e-14
10500000	0.004955083719918142	1.957983863021231e-49	2.0370891185973072e-63	6.860848399864938e-11	6.269151889611676e-15	0.00008983242267919492	-2.6797393853302902e-20	2.3198954166551324e-17	1.7432383431509334e-14	1.9887157667216933e-13	4.495648667423521e-14
10600000	0.004955083719918142	1.957983863021231e-49	2.0370891185973072e-63	6.860848399864938e-11	6.269151889611676e-15	0.00008983242267919492	-2.679733199240547e-20	2.3198954166551324e-17	1.7432383431509334e-14	1.9887157667216933e-13	4.495648667423521e-14
10700000	0.004955083719918142	1.957983863021231e-49	2.0370891185973072e-63	6.860848399864938e-11	6.269151889611676e-15	0.00008983242267919492	-2.679727013150804e-20	2.3198954166551327e-17	1.7432383431509334e-14	1.9887157667216933e-13	4.495648667423521e-14
10800000	0.004955083719918142	1.957983863021231e-49	2.0370891185973072e-63	6.860848399864938e-11	6.269151889611676e-15	0.00008983242267919492	-2.679720827061061e-20	2.3198954166551327e-17	1.7432383431509334e-14	1.9887157667216933e-13	4.495648667423521e-14
10900000	0.004955083719918142	1.957983863021231e-49	2.0370891185973072e-63	6.860848399864938e-11	6.269151889611677e-15	0.00008983242267919492	-2.679714640971318e-20	2.3198954166551327e-17	1.7432383431509334e-14	1.9887157667216933e-13	4.495648667423521e-14
11000000	0.004955083719918142	1.957983863021231e-49	2.0370891185973072e-63	6.860848399864938e-11	6.269151889611677e-15	0.00008983242267919492	-2.679708454881575e-20	2.3198954166551327e-17	1.7432383431509334e-14	1.9887157667216933e-13	4.495648667423521e-14
11100000	0.004955083719918142	1.957983863021231e-49	2.0370891185973072e-63	6.860848399864938e-11	6.269151889611677e-15	0.00008983242267919492	-2.679702268791832e-20	2.3198954166551327e-17	1.7432383431509334e-14	1.9887157667216933e-13	4.495648667423521e-14
11200000	0.004955083719918142	1.957983863021231e-49	2.0370891185973072e-63	6.860848399864938e-11	6.269151889611677e-15	0.00008983242267919492	-2.679696082702089e-20	2.3198954166551327e-17	1.7432383431509334e-14	1.9887157667216935e-13	4.495648667423521e-14
11300000	0.004955083719918142	1.957983863021231e-49	2.0370891185973072e-63	6.860848399864938e-11	6.269151889611677e-15	0.00008983242267919492	-2.679689896612346e-20	2.3198954166551327e-17	1.7432383431509334e-14	1.9887157667216935e-13	4.495648667423521e-14
11400000	0.004955083719918142	1.957983863021231e-49	2.0370891185973072e-63	6.860848399864938e-11	6.269151889611677e-15	0.00008983242267919492	-2.679683710522603e-20	2.3198954166551327e-17	1.7432383431509334e-14	1.9887157667216935e-13	4.495648667423521e-14
11500000	0.004955083719918142	1.957983863021231e-49	2.0370891185973072e-63	6.860848399864938e-11	6.269151889611677e-15	0.00008983242267919492	-2.67967752443286e-20	2.3198954166551327e-17	1.7432383431509334e-14	1.9887157667216935e-13	4.495648667423521e-14
11600000	0.004955083719918142	1.957983863021231e-49	2.0370891185973072e-63	6.860848399864938e-11	6.269151889611677e-15	0.00008983242267919492	-2.6796713383431172e-20	2.3198954166551327e-17	1.7432383431509334e-14	1.9887157667216935e-13	4.495648667423521e-14
11700000	0.004955083719918142	1.957983863021231e-49	2.0370891185973072e-63	6.860848399864938e-11	6.269151889611677e-15	0.00008983242267919492	-2.679665152253374e-20	2.3198954166551327e-17	1.7432383431509334e-14	1.9887157667216935e-13	4.495648667423521e-14
11800000	0.004955083719918142	1.957983863021231e-49	2.0370891185973072e-63	6.860848399864938e-11	6.269151889611677e-15	0.00008983242267919492	-2.679658966163631e-20	2.3198954166551327e-17	1.7432383431509334e-14	1.9887157667216935e-13	4.495648667423521e-14
11900000	0.004955083719918142	1.957983863021231e-49	2.0370891185973072e-63	6.860848399864938e-11	6.269151889611677e-15	0.00008983242267919492	-2.679652780073888e-20	2.3198954166551327e-17	1.7432383431509334e-14	1.9887157667216935e-13	4.495648667423521e-14
12000000	0.004955083719918142	1.957983863021231e-49	2.0370891185973072e-63	6.860848399864938e-11	6.269151889611677e-15	0.00008983242267919492	-2.679646593984145e-20	2.3198954166551327e-17	1.7432383431509334e-14	1.9887157667216935e-13	4.495648667423521e-14
12100000	0.004955083719918142	1.957983863021231e-49	2.0370891185973072e-63	6.860848399864938e-11	6.269151889611677e-15	0.00008983242267919492	-2.679640407894402e-20	2.3198954166551327e-17	1.7432383431509334e-14	1.9887157667216935e-13	4.495648667423521e-14
12200000	0.004955083719918142	1.957983863021231e-49	2.0370891185973072e-63	6.860848399864938e-11	6.269151889611677e-15	0.00008983242267919492	-2.679634221804659e-20	2.3198954166551327e-17	1.7432383431509334e-14	1.9887157667216935e-13	4.495648667423521e-14
12300000	0.004955083719918142	1.957983863021231e-49	2.0370891185973072e-63	6.860848399864938e-11	6.269151889611677e-15	0.00008983242267919492	-2.679628035714916e-20	2.3198954166551327e-17	1.7432383431509334e-14	1.9887157667216935e-13	4.495648667423521e-14
12400000	0.004955083719918142	1.957983863021231e-49	2.0370891185973072e-63	6.860848399864938e-11	6.269151889611677e-15	0.00008983242267919492	-2.679621849625173e-20	2.3198954166551327e-17	1.7432383431509334e-14	1.9887157667216935e-13	4.495648667423521e-14
12500000	0.004955083719918142	1.957983863021231e-49	2.0370891185973072e-63	6.860848399864938e-11	6.269151889611677e-15	0.00008983242267919492	-2.67961566353543e-20	2.3198954166551327e-17	1.7432383431509334e-14	1.9887157667216935e-13	4.495648667423521e-14
12600000	0.004955083719918142	1.957983863021231e-49	2.0370891185973072e-63	6.860848399864938e-11	6.269151889611677e-15	0.00008983242267919492	-2.679609477445687e-20	2.3198954166551327e-17	1.7432383431509334e-14	1.9887157667216935e-13	4.495648667423521e-14
12700000	0.004955083719918142	1.957983863021231e-49	2.0370891185973072e-63	6.860848399864938e-11	6.269151889611677e-15	0.00008983242267919492	-2.679603291355944e-20	2.3198954166551327e-17	1.7432383431509334e-14	1.9887157667216935e-13	4.495648667423521e-14
12800000	0.004955083719918142	1.957983863021231e-49	2.0370891185973072e-63	6.860848399864938e-11	6.269151889611677e-15	0.00008983242267919492	-2.679597105266201e-20	2.3198954166551327e-17	1.7432383431509334e-14	1.9887157667216935e-13	4.495648667423521e-14
12900000	0.004955083719918142	1.957983863021231e-49	2.0370891185973072e-63	6.860848399864938e-11	6.269151889611677e-15	0.00008983242267919492	-2.679590919176458e-20	2.3198954166551327e-17	1.7432383431509334e-14	1.9887157667216935e-13	4.495648667423521e-14
13000000	0.004955083719918142	1.957983863021231e-49	2.0370891185973072e-63	6.860848399864938e-11	6.269151889611677e-15	0.00008983242267919492	-2.679584733086715e-20	2.3198954166551327e-17	1.7432383431509334e-14	1.9887157667216935e-13	4.495648667423521e-14
13100000	0.004955083719918142	1.957983863021231e-49	2.0370891185973072e-63	6.860848399864938e-11	6.269151889611677e-15	0.00008983242267919492	-2.679578546996972e-20	2.3198954166551327e-17	1.7432383431509334e-14	1.9887157667216935e-13	4.495648667423521e-14
13200000	0.004955083719918142	1.957983863021231e-49	2.0370891185973072e-63	6.860848399864938e-11	6.269151889611677e-15	0.00008983242267919492	-2.679572360907229e-20	2.3198954166551327e-17	1.7432383431509334e-14	1.9887157667216935e-13	4.495648667423521e-14
13300000	0.004955083719918142	1.957983863021231e-49	2.0370891185973072e-63	6.860848399864938e-11	6.269151889611677e-15	0.00008983242267919492	-2.679566174817486e-20	2.3198954166551327e-17	1.7432383431509334e-14	1.9887157667216935e-13	4.495648667423521e-14
13400000	0.004955083719918142	1.957983863021231e-49	2.0370891185973072e-63	6.860848399864938e-11	6.269151889611677e-15	0.00008983242267919492	-2.679559988727743e-20	2.3198954166551327e-17	1.7432383431509334e-14	1.9887157667216935e-13	4.495648667423521e-14
13500000	0.004955083719918142	1.957983863021231e-49	2.0370891185973072e-63	6.860848399864938e-11	6.269151889611677e-15	0.00008983242267919492	-2.679553802638e-20	2.3198954166551327e-17	1.7432383431509334e-14	1.9887157667216935e-13	4.495648667423521e-14
13600000	0.004955083719918142	1.957983863021231e-49	2.0370891185973072e-63	6.860848399864938e-11	6.269151889611677e-15	0.00008983242267919492	-2.679547616548257e-20	2.3198954166551327e-17	1.7432383431509334e-14	1.9887157667216935e-13	4.495648667423521e-14
13700000	0.004955083719918142	1.957983863021231e-49	2.0370891185973072e-63	6.860848399864938e-11	6.269151889611677e-15	0.00008983242267919492	-2.679541430458514e-20	2.3198954166551327e-17	1.7432383431509334e-14	1.9887157667216935e-13	4.495648667423521e-14
13800000	0.004955083719918142	1.957983863021231e-49	2.0370891185973072e-63	6.860848399864938e-11	6.269151889611677e-15	0.00008983242267919492	-2.679535244368771e-20	2.3198954166551327e-17	1.7432383431509334e-14	1.9887157667216935e-13	4.495648667423521e-14
13900000	0.004955083719918142	1.957983863021231e-49	2.0370891185973072e-63	6.860848399864938e-11	6.269151889611677e-15	0.00008983242267919492	-2.6795290582790278e-20	2.3198954166551327e-17	1.7432383431509334e-14	1.9887157667216935e-13	4.495648667423521e-14
14000000	0.004955083719918142	1.957983863021231e-49	2.0370891185973072e-63	6.860848399864938e-11	6.269151889611677e-15	0.00008983242267919492	-2.679522872189285e-20	2.3198954166551327e-17	1.7432383431509334e-14	1.9887157667216935e-13	4.495648667423521e-14
14100000	0.004955083719918142	1.957983863021231e-49	2.0370891185973072e-63	6.860848399864938e-11	6.269151889611677e-15	0.00008983242267919492	-2.679516686099542e-20	2.3198954166551327e-17	1.7432383431509334e-14	1.9887157667216935e-13	4.495648667423521e-14
14200000	0.004955083719918142	1.957983863021231e-49	2.0370891185973072e-63	6.860848399864938e-11	6.269151889611677e-15	0.00008983242267919492	-2.679510500009799e-20	2.3198954166551327e-17	1.7432383431509334e-14	1.9887157667216935e-13	4.495648667423521e-14
14300000	0.004955083719918142	1.957983863021231e-49	2.0370891185973072e-63	6.860848399864938e-11	6.269151889611677e-15	0.00008983242267919492	-2.679504313920056e-20	2.3198954166551327e-17	1.7432383431509334e-14	1.9887157667216935e-13	4.495648667423521e-14
14400000	0.004955083719918142	1.957983863021231e-49	2.0370891185973072e-63	6.860848399864938e-11	6.269151889611677e-15	0.00008983242267919492	-2.679498127830313e-20	2.3198954166551327e-17	1.7432383431509334e-14	1.9887157667216935e-13	4.495648667423521e-14
14500000	0.004955083719918142	1.957983863021231e-49	2.0370891185973072e-63	6.860848399864938e-11	6.269151889611677e-15	0.00008983242267919492	-2.67949194174057e-20	2.3198954166551327e-17	1.7432383431509334e-14	1.9887157667216935e-13	4.495648667423521e-14
14600000	0.004955083719918142	1.957983863021231e-49	2.0370891185973072e-63	6.860848399864938e-11	6.269151889611677e-15	0.00008983242267919492	-2.679485755650827e-20	2.3198954166551327e-17	1.7432383431509334e-14	1.9887157667216935e-13	4.495648667423521e-14
14700000	0.004955083719918142	1.957983863021231e-49	2.0370891185973072e-63	6.860848399864938e-11	6.269151889611677e-15	0.00008983242267919492	-2.679479569561084e-20	2.3198954166551327e-17	1.7432383431509334e-14	1.9887157667216935e-13	4.495648667423521e-14
14800000	0.004955083719918142	1.957983863021231e-49	2.0370891185973072e-63	6.860848399864938e-11	6.269151889611677e-15	0.00008983242267919492	-2.679473383471341e-20	2.3198954166551327e-17	1.7432383431509334e-14	1.9887157667216935e-13	4.495648667423521e-14
14900000	0.004955083719918142	1.957983863021231e-49	2.0370891185973072e-63	6.860848399864938e-11	6.269151889611677e-15	0.00008983242267919492	-2.679467197381598e-20	2.3198954166551327e-17	1.7432383431509334e-14	1.9887157667216935e-13	4.495648667423521e-14
15000000	0.004955083719918142	1.957983863021231e-49	2.0370891185973072e-63	6.860848399864938e-11	6.269151889611677e-15	0.00008983242267919492	-2.6794610112918548e-20	2.3198954166551327e-17	1.7432383431509334e-14	1.9887157667216935e-13	4.495648667423521e-14
15100000	0.004955083719918142	1.957983863021231e-49	2.0370891185973072e-63	6.860848399864938e-11	6.269151889611677e-15	0.00008983242267919492	-2.6794548252021118e-20	2.3198954166551327e-17	1.7432383431509334e-14	1.9887157667216935e-13	4.495648667423521e-14
15200000	0.004955083719918142	1.957983863021231e-49	2.0370891185973072e-63	6.860848399864938e-11	6.269151889611677e-15	0.00008983242267919492	-2.679448639112369e-20	2.3198954166551327e-17	1.7432383431509334e-14	1.9887157667216935e-13	4.495648667423521e-14
15300000	0.004955083719918142	1.957983863021231e-49	2.0370891185973072e-63	6.860848399864938e-11	6.269151889611677e-15	0.00008983242267919492	-2.679442453022626e-20	2.3198954166551327e-17	1.7432383431509334e-14	1.9887157667216935e-13	4.495648667423521e-14
15400000	0.004955083719918142	1.957983863021231e-49	2.0370891185973072e-63	6.860848399864938e-11	6.269151889611677e-15	0.00008983242267919492	-2.679436266932883e-20	2.3198954166551327e-17	1.7432383431509334e-14	1.9887157667216935e-13	4.495648667423521e-14
15500000	0.004955083719918142	1.957983863021231e-49	2.0370891185973072e-63	6.860848399864938e-11	6.269151889611677e-15	0.00008983242267919492	-2.67943008084314e-20	2.3198954166551327e-17	1.7432383431509334e-14	1.9887157667216935e-13	4.495648667423521e-14
15600000	0.004955083719918142	1.957983863021231e-49	2.0370891185973072e-63	6.860848399864938e-11	6.269151889611677e-15	0.00008983242267919492	-2.679423894753397e-20	2.3198954166551327e-17	1.7432383431509334e-14	1.9887157667216935e-13	4.495648667423521e-14
15700000	0.004955083719918142	1.957983863021231e-49	2.0370891185973072e-63	6.860848399864938e-11	6.269151889611677e-15	0.00008983242267919492	-2.679417708663654e-20	2.3198954166551327e-17	1.7432383431509334e-14	1.9887157667216935e-13	4.495648667423521e-14
15800000	0.004955083719918142	1.957983863021231e-49	2.0370891185973072e-63	6.860848399864938e-11	6.269151889611677e-15	0.00008983242267919492	-2.679411522573911e-20	2.3198954166551327e-17	1.7432383431509334e-14	1.9887157667216935e-13	4.495648667423521e-14
15900000	0.004955083719918142	1.957983863021231e-49	2.0370891185973072e-63	6.860848399864938e-11	6.269151889611677e-15	0.00008983242267919492	-2.679405336484168e-20	2.3198954166551327e-17	1.7432383431509334e-14	1.9887157667216935e-13	4.495648667423521e-14
16000000	0.004955083719918142	1.957983863021231e-49	2.0370891185973072e-63	6.860848399864938e-11	6.269151889611677e-15	0.00008983242267919492	-2.679399150394425e-20	2.3198954166551327e-17	1.7432383431509334e-14	1.9887157667216935e-13	4.495648667423521e-14
16100000	0.004955083719918142	1.957983863021231e-49	2.0370891185973072e-63	6.860848399864938e-11	6.269151889611677e-15	0.00008983242267919492	-2.6793929643046818e-20	2.3198954166551327e-17	1.7432383431509334e-14	1.9887157667216935e-13	4.495648667423521e-14
16200000	0.004955083719918142	1.957983863021231e-49	2.0370891185973072e-63	6.860848399864938e-11	6.269151889611677e-15	0.00008983242267919492	-2.6793867782149388e-20	2.3198954166551327e-17	1.7432383431509334e-14	1.9887157667216935e-13	4.495648667423521e-14
16300000	0.004955083719918142	1.957983863021231e-49	2.0370891185973072e-63	6.860848399864938e-11	6.269151889611677e-15	0.00008983242267919492	-2.6793805921251958e-20	2.3198954166551327e-17	1.7432383431509334e-14	1.9887157667216935e-13	4.495648667423521e-14
16400000	0.004955083719918142	1.957983863021231e-49	2.0370891185973072e-63	6.860848399864938e-11	6.269151889611677e-15	0.00008983242267919492	-2.679374406035453e-20	2.3198954166551327e-17	1.7432383431509334e-14	1.9887157667216935e-13	4.495648667423521e-14
16500000	0.004955083719918142	1.957983863021231e-49	2.0370891185973072e-63	6.860848399864938e-11	6.269151889611677e-15	0.00008983242267919492	-2.67936821994571e-20	2.3198954166551327e-17	1.7432383431509334e-14	1.9887157667216935e-13	4.495648667423521e-14
16600000	0.004955083719918142	1.957983863021231e-49	2.0370891185973072e-63	6.860848399864938e-11	6.269151889611677e-15	0.00008983242267919492	-2.679362033855967e-20	2.3198954166551327e-17	1.7432383431509334e-14	1.9887157667216935e-13	4.495648667423521e-14
16700000	0.004955083719918142	1.957983863021231e-49	2.0370891185973072e-63	6.860848399864938e-11	6.269151889611677e-15	0.00008983242267919492	-2.679355847766224e-20	2.3198954166551327e-17	1.7432383431509334e-14	1.9887157667216935e-13	4.495648667423521e-14
16800000	0.004955083719918142	1.957983863021231e-49	2.0370891185973072e-63	6.860848399864938e-11	6.269151889611677e-15	0.00008983242267919492	-2.679349661676481e-20	2.3198954166551327e-17	1.7432383431509334e-14	1.9887157667216935e-13	4.495648667423521e-14
16900000	0.004955083719918142	1.9579838630212314e-49	2.0370891185973072e-63	6.860848399864938e-11	6.269151889611677e-15	0.00008983242267919492	-2.679343475586738e-20	2.3198954166551327e-17	1.7432383431509334e-14	1.9887157667216935e-13	4.495648667423521e-14
17000000	0.004955083719918142	1.9579838630212314e-49	2.0370891185973072e-63	6.860848399864938e-11	6.269151889611677e-15	0.00008983242267919492	-2.679337289496995e-20	2.3198954166551327e-17	1.7432383431509334e-14	1.9887157667216935e-13	4.495648667423521e-14
17100000	0.004955083719918142	1.9579838630212314e-49	2.0370891185973072e-63	6.860848399864938e-11	6.269151889611677e-15	0.00008983242267919492	-2.679331103407252e-20	2.3198954166551327e-17	1.7432383431509334e-14	1.9887157667216935e-13	4.495648667423521e-14
17200000	0.004955083719918142	1.9579838630212314e-49	2.0370891185973072e-63	6.860848399864938e-11	6.269151889611677e-15	0.00008983242267919492	-2.6793249173175088e-20	2.3198954166551327e-17	1.7432383431509334e-14	1.9887157667216935e-13	4.495648667423521e-14
17300000	0.004955083719918142	1.9579838630212314e-49	2.0370891185973072e-63	6.860848399864938e-11	6.269151889611677e-15	0.00008983242267919492	-2.6793187312277658e-20	2.3198954166551327e-17	1.7432383431509334e-14	1.9887157667216935e-13	4.495648667423521e-14
17400000	0.004955083719918142	1.9579838630212314e-49	2.0370891185973072e-63	6.860848399864938e-11	6.269151889611677e-15	0.00008983242267919492	-2.6793125451380228e-20	2.3198954166551327e-17	1.7432383431509334e-14	1.9887157667216935e-13	4.495648667423521e-14
17500000	0.004955083719918142	1.9579838630212314e-49	2.0370891185973074e-63	6.860848399864938e-11	6.269151889611677e-15	0.00008983242267919492	-2.6793063590482798e-20	2.3198954166551327e-17	1.7432383431509334e-14	1.9887157667216935e-13	4.495648667423521e-14
17600000	0.004955083719918142	1.9579838630212314e-49	2.0370891185973074e-63	6.860848399864938e-11	6.269151889611677e-15	0.00008983242267919492	-2.679300172958537e-20	2.3198954166551327e-17	1.7432383431509334e-14	1.9887157667216935e-13	4.495648667423521e-14
17700000	0.004955083719918142	1.9579838630212314e-49	2.0370891185973074e-63	6.860848399864938e-11	6.269151889611677e-15	0.00008983242267919492	-2.679293986868794e-20	2.3198954166551327e-17	1.7432383431509334e-14	1.9887157667216935e-13	4.495648667423521e-14
17800000	0.004955083719918142	1.9579838630212314e-49	2.0370891185973074e-63	6.860848399864938e-11	6.269151889611677e-15	0.00008983242267919492	-2.679287800779051e-20	2.3198954166551327e-17	1.7432383431509334e-14	1.9887157667216935e-13	4.495648667423521e-14
17900000	0.004955083719918142	1.9579838630212314e-49	2.0370891185973074e-63	6.860848399864938e-11	6.269151889611677e-15	0.00008983242267919492	-2.679281614689308e-20	2.3198954166551327e-17	1.7432383431509334e-14	1.9887157667216935e-13	4.495648667423521e-14
18000000	0.004955083719918142	1.9579838630212314e-49	2.0370891185973074e-63	6.860848399864938e-11	6.269151889611677e-15	0.00008983242267919492	-2.679275428599565e-20	2.3198954166551327e-17	1.7432383431509334e-14	1.9887157667216935e-13	4.495648667423521e-14
18100000	0.004955083719918142	1.9579838630212314e-49	2.0370891185973074e-63	6.860848399864938e-11	6.269151889611677e-15	0.00008983242267919492	-2.679269242509822e-20	2.3198954166551327e-17	1.7432383431509334e-14	1.9887157667216935e-13	4.495648667423521e-14
18200000	0.004955083719918142	1.9579838630212314e-49	2.0370891185973074e-63	6.860848399864938e-11	6.269151889611677e-15	0.00008983242267919492	-2.679263056420079e-20	2.3198954166551327e-17	1.7432383431509334e-14	1.9887157667216935e-13	4.495648667423521e-14
18300000	0.004955083719918142	1.9579838630212314e-49	2.0370891185973074e-63	6.860848399864938e-11	6.269151889611677e-15	0.00008983242267919492	-2.6792568703303357e-20	2.3198954166551327e-17	1.7432383431509334e-14	1.9887157667216935e-13	4.495648667423521e-14
18400000	0.004955083719918142	1.9579838630212314e-49	2.0370891185973074e-63	6.860848399864938e-11	6.269151889611677e-15	0.00008983242267919492	-2.6792506842405928e-20	2.3198954166551327e-17	1.7432383431509334e-14	1.9887157667216935e-13	4.495648667423521e-14
18500000	0.004955083719918142	1.9579838630212314e-49	2.0370891185973074e-63	6.860848399864938e-11	6.269151889611677e-15	0.00008983242267919492	-2.6792444981508498e-20	2.3198954166551327e-17	1.7432383431509334e-14	1.9887157667216935e-13	4.495648667423521e-14
18600000	0.004955083719918142	1.9579838630212314e-49	2.0370891185973074e-63	6.860848399864938e-11	6.269151889611677e-15	0.00008983242267919492	-2.6792383120611068e-20	2.3198954166551327e-17	1.7432383431509334e-14	1.9887157667216935e-13	4.495648667423521e-14
18700000	0.004955083719918142	1.9579838630212314e-49	2.0370891185973074e-63	6.86084839986494e-11	6.269151889611677e-15	0.00008983242267919492	-2.6792321259713638e-20	2.3198954166551327e-17	1.7432383431509334e-14	1.9887157667216935e-13	4.495648667423521e-14
18800000	0.004955083719918142	1.9579838630212317e-49	2.0370891185973074e-63	6.86084839986494e-11	6.269151889611677e-15	0.00008983242267919492	-2.679225939881621e-20	2.3198954166551327e-17	1.7432383431509334e-14	1.9887157667216935e-13	4.495648667423521e-14
18900000	0.004955083719918142	1.9579838630212317e-49	2.0370891185973074e-63	6.86084839986494e-11	6.269151889611677e-15	0.00008983242267919492	-2.679219753791878e-20	2.3198954166551327e-17	1.7432383431509334e-14	1.9887157667216935e-13	4.495648667423521e-14
19000000	0.004955083719918143	1.9579838630212317e-49	2.0370891185973074e-63	6.86084839986494e-11	6.269151889611677e-15	0.00008983242267919492	-2.679213567702135e-20	2.3198954166551327e-17	1.7432383431509334e-14	1.9887157667216935e-13	4.495648667423521e-14
19100000	0.004955083719918143	1.9579838630212317e-49	2.0370891185973074e-63	6.86084839986494e-11	6.269151889611677e-15	0.00008983242267919492	-2.679207381612392e-20	2.3198954166551327e-17	1.7432383431509334e-14	1.9887157667216935e-13	4.495648667423521e-14
19200000	0.004955083719918143	1.9579838630212317e-49	2.0370891185973074e-63	6.86084839986494e-11	6.269151889611677e-15	0.00008983242267919492	-2.679201195522649e-20	2.3198954166551327e-17	1.7432383431509334e-14	1.9887157667216935e-13	4.495648667423521e-14
19300000	0.004955083719918143	1.9579838630212317e-49	2.0370891185973074e-63	6.86084839986494e-11	6.269151889611677e-15	0.00008983242267919492	-2.679195009432906e-20	2.3198954166551327e-17	1.7432383431509334e-14	1.9887157667216935e-13	4.495648667423521e-14
19400000	0.004955083719918143	1.9579838630212317e-49	2.0370891185973074e-63	6.86084839986494e-11	6.269151889611676e-15	0.00008983242267919492	-2.6791888233431627e-20	2.3198954166551327e-17	1.7432383431509334e-14	1.9887157667216935e-13	4.495648667423521e-14
19500000	0.004955083719918143	1.9579838630212317e-49	2.0370891185973074e-63	6.86084839986494e-11	6.269151889611676e-15	0.00008983242267919492	-2.6791826372534197e-20	2.3198954166551327e-17	1.7432383431509334e-14	1.9887157667216935e-13	4.495648667423521e-14
19600000	0.004955083719918143	1.9579838630212317e-49	2.0370891185973077e-63	6.86084839986494e-11	6.269151889611676e-15	0.00008983242267919492	-2.6791764511636768e-20	2.3198954166551327e-17	1.7432383431509334e-14	1.9887157667216935e-13	4.495648667423521e-14
19700000	0.004955083719918143	1.9579838630212317e-49	2.0370891185973077e-63	6.86084839986494e-11	6.269151889611676e-15	0.00008983242267919492	-2.6791702650739338e-20	2.3198954166551327e-17	1.7432383431509337e-14	1.9887157667216935e-13	4.495648667423521e-14
19800000	0.004955083719918143	1.9579838630212317e-49	2.0370891185973077e-63	6.86084839986494e-11	6.269151889611676e-15	0.00008983242267919492	-2.6791640789841908e-20	2.3198954166551327e-17	1.7432383431509337e-14	1.9887157667216935e-13	4.495648667423521e-14
19900000	0.004955083719918143	1.9579838630212317e-49	2.0370891185973077e-63	6.86084839986494e-11	6.269151889611676e-15	0.00008983242267919492	-2.6791578928944478e-20	2.3198954166551327e-17	1.7432383431509337e-14	1.9887157667216935e-13	4.495648667423521e-14
20000000	0.004955083719918143	1.9579838630212317e-49	2.0370891185973077e-63	6.86084839986494e-11	6.269151889611676e-15	0.00008983242267919492	-2.679151706804705e-20	2.3198954166551327e-17	1.7432383431509337e-14	1.9887157667216935e-13	4.495648667423521e-14
20100000	0.004955083719918143	1.9579838630212317e-49	2.0370891185973077e-63	6.86084839986494e-11	6.269151889611676e-15	0.00008983242267919492	-2.679145520714962e-20	2.3198954166551327e-17	1.7432383431509337e-14	1.9887157667216935e-13	4.495648667423521e-14
20200000	0.004955083719918143	1.9579838630212317e-49	2.0370891185973077e-63	6.86084839986494e-11	6.269151889611676e-15	0.00008983242267919492	-2.679139334625219e-20	2.3198954166551327e-17	1.7432383431509337e-14	1.9887157667216935e-13	4.495648667423521e-14
20300000	0.004955083719918143	1.9579838630212317e-49	2.0370891185973077e-63	6.86084839986494e-11	6.269151889611676e-15	0.00008983242267919492	-2.679133148535476e-20	2.3198954166551327e-17	1.7432383431509337e-14	1.9887157667216935e-13	4.495648667423521e-14
20400000	0.004955083719918143	1.957983863021232e-49	2.0370891185973077e-63	6.86084839986494e-11	6.269151889611676e-15	0.00008983242267919492	-2.679126962445733e-20	2.3198954166551327e-17	1.7432383431509337e-14	1.9887157667216935e-13	4.495648667423521e-14
20500000	0.004955083719918143	1.957983863021232e-49	2.0370891185973077e-63	6.86084839986494e-11	6.269151889611676e-15	0.00008983242267919492	-2.67912077635599e-20	2.3198954166551327e-17	1.7432383431509337e-14	1.9887157667216935e-13	4.495648667423521e-14
20600000	0.004955083719918143	1.957983863021232e-49	2.0370891185973077e-63	6.86084839986494e-11	6.269151889611676e-15	0.00008983242267919492	-2.6791145902662467e-20	2.3198954166551327e-17	1.7432383431509337e-14	1.9887157667216935e-13	4.495648667423521e-14
20700000	0.004955083719918143	1.957983863021232e-49	2.0370891185973077e-63	6.86084839986494e-11	6.269151889611676e-15	0.00008983242267919492	-2.6791084041765037e-20	2.3198954166551327e-17	1.7432383431509337e-14	1.9887157667216935e-13	4.495648667423521e-14
20800000	0.004955083719918143	1.957983863021232e-49	2.0370891185973077e-63	6.86084839986494e-11	6.269151889611676e-15	0.00008983242267919492	-2.6791022180867608e-20	2.3198954166551327e-17	1.7432383431509337e-14	1.9887157667216935e-13	4.495648667423521e-14
20900000	0.004955083719918143	1.957983863021232e-49	2.0370891185973077e-63	6.86084839986494e-11	6.269151889611676e-15	0.00008983242267919492	-2.6790960319970178e-20	2.3198954166551327e-17	1.7432383431509337e-14	1.9887157667216935e-13	4.495648667423521e-14
21000000	0.004955083719918143	1.957983863021232e-49	2.0370891185973077e-63	6.86084839986494e-11	6.269151889611676e-15	0.00008983242267919492	-2.6790898459072748e-20	2.3198954166551327e-17	1.7432383431509337e-14	1.9887157667216935e-13	4.495648667423521e-14
21100000	0.004955083719918143	1.957983863021232e-49	2.0370891185973077e-63	6.86084839986494e-11	6.269151889611676e-15	0.00008983242267919492	-2.6790836598175318e-20	2.3198954166551327e-17	1.7432383431509337e-14	1.9887157667216935e-13	4.495648667423521e-14
21200000	0.004955083719918143	1.957983863021232e-49	2.0370891185973077e-63	6.86084839986494e-11	6.269151889611676e-15	0.00008983242267919492	-2.679077473727789e-20	2.3198954166551327e-17	1.7432383431509337e-14	1.9887157667216935e-13	4.495648667423521e-14
21300000	0.004955083719918143	1.957983863021232e-49	2.0370891185973077e-63	6.86084839986494e-11	6.269151889611676e-15	0.00008983242267919492	-2.679071287638046e-20	2.3198954166551327e-17	1.7432383431509337e-14	1.9887157667216935e-13	4.495648667423521e-14
21400000	0.004955083719918143	1.957983863021232e-49	2.0370891185973077e-63	6.86084839986494e-11	6.269151889611676e-15	0.00008983242267919492	-2.679065101548303e-20	2.3198954166551327e-17	1.7432383431509337e-14	1.9887157667216935e-13	4.495648667423521e-14
21500000	0.004955083719918143	1.957983863021232e-49	2.0370891185973077e-63	6.86084839986494e-11	6.269151889611676e-15	0.00008983242267919492	-2.67905891545856e-20	2.3198954166551327e-17	1.7432383431509337e-14	1.9887157667216935e-13	4.495648667423521e-14
21600000	0.004955083719918143	1.957983863021232e-49	2.0370891185973077e-63	6.86084839986494e-11	6.269151889611676e-15	0.00008983242267919492	-2.679052729368817e-20	2.3198954166551327e-17	1.7432383431509337e-14	1.9887157667216935e-13	4.495648667423521e-14
21700000	0.004955083719918143	1.957983863021232e-49	2.037089118597308e-63	6.86084839986494e-11	6.269151889611676e-15	0.00008983242267919492	-2.6790465432790737e-20	2.3198954166551327e-17	1.7432383431509337e-14	1.9887157667216935e-13	4.495648667423521e-14
21800000	0.004955083719918143	1.957983863021232e-49	2.037089118597308e-63	6.86084839986494e-11	6.269151889611676e-15	0.00008983242267919492	-2.6790403571893307e-20	2.3198954166551327e-17	1.7432383431509337e-14	1.9887157667216935e-13	4.495648667423521e-14
21900000	0.004955083719918143	1.957983863021232e-49	2.037089118597308e-63	6.86084839986494e-11	6.269151889611676e-15	0.00008983242267919492	-2.6790341710995877e-20	2.3198954166551327e-17	1.7432383431509337e-14	1.9887157667216935e-13	4.495648667423521e-14
22000000	0.004955083719918143	1.957983863021232e-49	2.037089118597308e-63	6.86084839986494e-11	6.269151889611676e-15	0.00008983242267919492	-2.6790279850098448e-20	2.3198954166551327e-17	1.7432383431509337e-14	1.9887157667216935e-13	4.495648667423521e-14
22100000	0.004955083719918143	1.9579838630212325e-49	2.037089118597308e-63	6.86084839986494e-11	6.269151889611676e-15	0.00008983242267919492	-2.6790217989201018e-20	2.3198954166551327e-17	1.7432383431509337e-14	1.9887157667216935e-13	4.495648667423521e-14
22200000	0.004955083719918143	1.9579838630212325e-49	2.037089118597308e-63	6.86084839986494e-11	6.269151889611676e-15	0.00008983242267919492	-2.6790156128303588e-20	2.3198954166551327e-17	1.7432383431509337e-14	1.9887157667216935e-13	4.495648667423521e-14
22300000	0.004955083719918143	1.9579838630212325e-49	2.037089118597308e-63	6.86084839986494e-11	6.269151889611676e-15	0.00008983242267919492	-2.6790094267406158e-20	2.3198954166551327e-17	1.7432383431509337e-14	1.9887157667216935e-13	4.495648667423521e-14
22400000	0.004955083719918143	1.9579838630212325e-49	2.037089118597308e-63	6.86084839986494e-11	6.269151889611676e-15	0.00008983242267919492	-2.679003240650873e-20	2.3198954166551327e-17	1.7432383431509337e-14	1.9887157667216935e-13	4.495648667423521e-14
22500000	0.004955083719918143	1.9579838630212325e-49	2.037089118597308e-63	6.86084839986494e-11	6.269151889611676e-15	0.00008983242267919492	-2.67899705456113e-20	2.3198954166551327e-17	1.7432383431509337e-14	1.9887157667216935e-13	4.495648667423521e-14
22600000	0.004955083719918143	1.9579838630212325e-49	2.037089118597308e-63	6.86084839986494e-11	6.269151889611676e-15	0.00008983242267919492	-2.678990868471387e-20	2.3198954166551327e-17	1.7432383431509337e-14	1.9887157667216935e-13	4.495648667423521e-14
22700000	0.004955083719918143	1.9579838630212325e-49	2.037089118597308e-63	6.86084839986494e-11	6.269151889611676e-15	0.00008983242267919492	-2.678984682381644e-20	2.3198954166551327e-17	1.7432383431509337e-14	1.9887157667216935e-13	4.495648667423521e-14
22800000	0.004955083719918143	1.9579838630212325e-49	2.037089118597308e-63	6.86084839986494e-11	6.269151889611676e-15	0.00008983242267919492	-2.6789784962919007e-20	2.3198954166551327e-17	1.7432383431509337e-14	1.9887157667216935e-13	4.495648667423521e-14
22900000	0.004955083719918143	1.9579838630212325e-49	2.037089118597308e-63	6.86084839986494e-11	6.269151889611676e-15	0.00008983242267919492	-2.6789723102021577e-20	2.3198954166551327e-17	1.7432383431509337e-14	1.9887157667216935e-13	4.495648667423521e-14
23000000	0.004955083719918143	1.9579838630212325e-49	2.037089118597308e-63	6.86084839986494e-11	6.269151889611676e-15	0.00008983242267919492	-2.6789661241124147e-20	2.3198954166551327e-17	1.7432383431509337e-14	1.9887157667216935e-13	4.495648667423521e-14
23100000	0.004955083719918143	1.9579838630212325e-49	2.037089118597308e-63	6.86084839986494e-11	6.269151889611676e-15	0.00008983242267919492	-2.6789599380226717e-20	2.3198954166551327e-17	1.7432383431509337e-14	1.9887157667216935e-13	4.495648667423521e-14
23200000	0.004955083719918143	1.9579838630212325e-49	2.037089118597308e-63	6.86084839986494e-11	6.269151889611676e-15	0.00008983242267919492	-2.6789537519329288e-20	2.3198954166551327e-17	1.7432383431509337e-14	1.9887157667216935e-13	4.495648667423521e-14
23300000	0.004955083719918143	1.9579838630212325e-49	2.037089118597308e-63	6.86084839986494e-11	6.269151889611676e-15	0.00008983242267919492	-2.6789475658431858e-20	2.3198954166551327e-17	1.7432383431509337e-14	1.9887157667216935e-13	4.495648667423521e-14
23400000	0.004955083719918143	1.9579838630212325e-49	2.037089118597308e-63	6.86084839986494e-11	6.269151889611676e-15	0.00008983242267919492	-2.6789413797534428e-20	2.3198954166551327e-17	1.7432383431509337e-14	1.9887157667216935e-13	4.495648667423521e-14
23500000	0.004955083719918143	1.9579838630212325e-49	2.037089118597308e-63	6.86084839986494e-11	6.269151889611676e-15	0.00008983242267919492	-2.6789351936636998e-20	2.3198954166551327e-17	1.7432383431509337e-14	1.9887157667216935e-13	4.495648667423521e-14
23600000	0.004955083719918143	1.9579838630212325e-49	2.037089118597308e-63	6.86084839986494e-11	6.269151889611676e-15	0.00008983242267919492	-2.678929007573957e-20	2.3198954166551327e-17	1.7432383431509337e-14	1.9887157667216935e-13	4.495648667423521e-14
23700000	0.004955083719918143	1.9579838630212325e-49	2.037089118597308e-63	6.86084839986494e-11	6.269151889611676e-15	0.00008983242267919492	-2.678922821484214e-20	2.3198954166551327e-17	1.7432383431509337e-14	1.9887157667216935e-13	4.495648667423521e-14
23800000	0.004955083719918143	1.9579838630212325e-49	2.037089118597308e-63	6.86084839986494e-11	6.269151889611676e-15	0.00008983242267919492	-2.678916635394471e-20	2.3198954166551327e-17	1.7432383431509337e-14	1.9887157667216935e-13	4.495648667423521e-14
23900000	0.004955083719918143	1.9579838630212325e-49	2.037089118597308e-63	6.86084839986494e-11	6.269151889611676e-15	0.00008983242267919492	-2.6789104493047276e-20	2.3198954166551327e-17	1.7432383431509337e-14	1.9887157667216935e-13	4.495648667423521e-14
24000000	0.004955083719918143	1.9579838630212325e-49	2.037089118597308e-63	6.86084839986494e-11	6.269151889611676e-15	0.00008983242267919492	-2.6789042632149847e-20	2.3198954166551327e-17	1.7432383431509337e-14	1.9887157667216935e-13	4.495648667423521e-14
24100000	0.004955083719918143	1.9579838630212325e-49	2.037089118597308e-63	6.86084839986494e-11	6.269151889611676e-15	0.00008983242267919492	-2.6788980771252417e-20	2.3198954166551327e-17	1.7432383431509337e-14	1.9887157667216935e-13	4.495648667423521e-14
24200000	0.004955083719918143	1.9579838630212325e-49	2.037089118597308e-63	6.86084839986494e-11	6.269151889611676e-15	0.00008983242267919492	-2.6788918910354987e-20	2.3198954166551327e-17	1.7432383431509337e-14	1.9887157667216935e-13	4.495648667423521e-14
24300000	0.004955083719918143	1.9579838630212325e-49	2.037089118597308e-63	6.86084839986494e-11	6.269151889611676e-15	0.00008983242267919492	-2.6788857049457557e-20	2.3198954166551327e-17	1.7432383431509337e-14	1.9887157667216935e-13	4.495648667423521e-14
24400000	0.004955083719918143	1.9579838630212325e-49	2.037089118597308e-63	6.86084839986494e-11	6.269151889611676e-15	0.00008983242267919492	-2.6788795188560128e-20	2.3198954166551327e-17	1.7432383431509337e-14	1.9887157667216935e-13	4.495648667423521e-14
24500000	0.004955083719918143	1.9579838630212325e-49	2.037089118597308e-63	6.86084839986494e-11	6.269151889611676e-15	0.00008983242267919492	-2.6788733327662698e-20	2.3198954166551327e-17	1.7432383431509337e-14	1.9887157667216935e-13	4.495648667423521e-14
24600000	0.004955083719918143	1.9579838630212325e-49	2.037089118597308e-63	6.86084839986494e-11	6.269151889611676e-15	0.00008983242267919492	-2.6788671466765268e-20	2.3198954166551327e-17	1.7432383431509337e-14	1.9887157667216935e-13	4.495648667423521e-14
24700000	0.004955083719918143	1.9579838630212325e-49	2.037089118597308e-63	6.86084839986494e-11	6.269151889611676e-15	0.00008983242267919492	-2.6788609605867838e-20	2.3198954166551327e-17	1.7432383431509337e-14	1.9887157667216935e-13	4.495648667423521e-14
24800000	0.004955083719918143	1.9579838630212325e-49	2.037089118597308e-63	6.86084839986494e-11	6.269151889611676e-15	0.00008983242267919492	-2.678854774497041e-20	2.3198954166551327e-17	1.7432383431509337e-14	1.9887157667216935e-13	4.495648667423521e-14
24900000	0.004955083719918143	1.9579838630212325e-49	2.037089118597308e-63	6.86084839986494e-11	6.269151889611676e-15	0.00008983242267919492	-2.678848588407298e-20	2.3198954166551327e-17	1.7432383431509337e-14	1.9887157667216935e-13	4.495648667423521e-14
25000000	0.004955083719918143	1.9579838630212325e-49	2.037089118597308e-63	6.86084839986494e-11	6.269151889611676e-15	0.00008983242267919492	-2.6788424023175546e-20	2.3198954166551327e-17	1.7432383431509337e-14	1.9887157667216935e-13	4.495648667423521e-14
25100000	0.004955083719918143	1.9579838630212325e-49	2.037089118597308e-63	6.86084839986494e-11	6.269151889611676e-15	0.00008983242267919492	-2.6788362162278116e-20	2.3198954166551327e-17	1.7432383431509337e-14	1.9887157667216935e-13	4.495648667423521e-14
25200000	0.004955083719918143	1.9579838630212325e-49	2.037089118597308e-63	6.86084839986494e-11	6.269151889611676e-15	0.00008983242267919492	-2.6788300301380687e-20	2.3198954166551327e-17	1.7432383431509337e-14	1.9887157667216935e-13	4.495648667423521e-14
25300000	0.004955083719918143	1.9579838630212325e-49	2.037089118597308e-63	6.86084839986494e-11	6.269151889611676e-15	0.00008983242267919492	-2.6788238440483257e-20	2.3198954166551327e-17	1.7432383431509337e-14	1.9887157667216935e-13	4.495648667423521e-14
25400000	0.004955083719918143	1.9579838630212325e-49	2.037089118597308e-63	6.86084839986494e-11	6.269151889611676e-15	0.00008983242267919492	-2.6788176579585827e-20	2.3198954166551327e-17	1.7432383431509337e-14	1.9887157667216935e-13	4.495648667423521e-14
25500000	0.004955083719918143	1.9579838630212325e-49	2.037089118597308e-63	6.86084839986494e-11	6.269151889611676e-15	0.00008983242267919492	-2.6788114718688397e-20	2.3198954166551327e-17	1.7432383431509337e-14	1.9887157667216935e-13	4.495648667423521e-14
25600000	0.004955083719918143	1.9579838630212325e-49	2.037089118597308e-63	6.86084839986494e-11	6.269151889611676e-15	0.00008983242267919492	-2.6788052857790968e-20	2.3198954166551327e-17	1.7432383431509337e-14	1.9887157667216935e-13	4.495648667423521e-14
25700000	0.004955083719918143	1.9579838630212325e-49	2.037089118597308e-63	6.86084839986494e-11	6.269151889611676e-15	0.00008983242267919492	-2.6787990996893538e-20	2.3198954166551327e-17	1.7432383431509337e-14	1.9887157667216935e-13	4.495648667423521e-14
25800000	0.004955083719918143	1.9579838630212325e-49	2.037089118597308e-63	6.86084839986494e-11	6.269151889611676e-15	0.00008983242267919492	-2.6787929135996108e-20	2.3198954166551327e-17	1.7432383431509337e-14	1.9887157667216935e-13	4.495648667423521e-14
25900000	0.004955083719918143	1.9579838630212325e-49	2.037089118597308e-63	6.86084839986494e-11	6.269151889611676e-15	0.00008983242267919492	-2.6787867275098678e-20	2.3198954166551327e-17	1.7432383431509337e-14	1.9887157667216935e-13	4.495648667423521e-14
26000000	0.004955083719918143	1.9579838630212325e-49	2.037089118597308e-63	6.86084839986494e-11	6.269151889611676e-15	0.00008983242267919492	-2.678780541420125e-20	2.3198954166551327e-17	1.7432383431509337e-14	1.9887157667216935e-13	4.495648667423521e-14
26100000	0.004955083719918143	1.9579838630212325e-49	2.037089118597308e-63	6.86084839986494e-11	6.269151889611676e-15	0.00008983242267919492	-2.6787743553303816e-20	2.3198954166551327e-17	1.7432383431509337e-14	1.9887157667216935e-13	4.495648667423521e-14
26200000	0.004955083719918143	1.9579838630212325e-49	2.037089118597308e-63	6.86084839986494e-11	6.269151889611676e-15	0.00008983242267919492	-2.6787681692406386e-20	2.3198954166551327e-17	1.7432383431509337e-14	1.9887157667216935e-13	4.495648667423521e-14
26300000	0.004955083719918143	1.9579838630212325e-49	2.037089118597308e-63	6.86084839986494e-11	6.269151889611676e-15	0.00008983242267919492	-2.6787619831508956e-20	2.3198954166551327e-17	1.7432383431509337e-14	1.9887157667216935e-13	4.495648667423521e-14
26400000	0.004955083719918143	1.9579838630212325e-49	2.037089118597308e-63	6.86084839986494e-11	6.269151889611676e-15	0.00008983242267919492	-2.6787557970611527e-20	2.3198954166551327e-17	1.7432383431509337e-14	1.9887157667216935e-13	4.495648667423521e-14
26500000	0.004955083719918143	1.9579838630212325e-49	2.037089118597308e-63	6.86084839986494e-11	6.269151889611676e-15	0.00008983242267919492	-2.6787496109714097e-20	2.3198954166551327e-17	1.7432383431509337e-14	1.9887157667216935e-13	4.495648667423521e-14
26600000	0.004955083719918143	1.9579838630212325e-49	2.037089118597308e-63	6.86084839986494e-11	6.269151889611676e-15	0.00008983242267919492	-2.6787434248816667e-20	2.3198954166551327e-17	1.7432383431509337e-14	1.9887157667216935e-13	4.495648667423521e-14
26700000	0.004955083719918143	1.9579838630212325e-49	2.037089118597308e-63	6.86084839986494e-11	6.269151889611676e-15	0.00008983242267919492	-2.6787372387919237e-20	2.3198954166551327e-17	1.7432383431509337e-14	1.9887157667216935e-13	4.495648667423521e-14
26800000	0.004955083719918143	1.9579838630212325e-49	2.037089118597308e-63	6.86084839986494e-11	6.269151889611676e-15	0.00008983242267919492	-2.6787310527021808e-20	2.3198954166551327e-17	1.7432383431509337e-14	1.9887157667216935e-13	4.495648667423521e-14
26900000	0.004955083719918143	1.9579838630212325e-49	2.037089118597308e-63	6.86084839986494e-11	6.269151889611676e-15	0.00008983242267919492	-2.6787248666124378e-20	2.3198954166551327e-17	1.7432383431509337e-14	1.9887157667216935e-13	4.495648667423521e-14
27000000	0.004955083719918143	1.9579838630212325e-49	2.037089118597308e-63	6.86084839986494e-11	6.269151889611676e-15	0.00008983242267919492	-2.6787186805226948e-20	2.3198954166551327e-17	1.7432383431509337e-14	1.9887157667216935e-13	4.495648667423521e-14
27100000	0.004955083719918143	1.957983863021232e-49	2.037089118597308e-63	6.86084839986494e-11	6.269151889611676e-15	0.00008983242267919492	-2.6787124944329518e-20	2.3198954166551327e-17	1.7432383431509337e-14	1.9887157667216935e-13	4.495648667423521e-14
27200000	0.004955083719918143	1.957983863021232e-49	2.037089118597308e-63	6.86084839986494e-11	6.269151889611676e-15	0.00008983242267919492	-2.6787063083432086e-20	2.3198954166551327e-17	1.7432383431509337e-14	1.9887157667216935e-13	4.495648667423521e-14
27300000	0.004955083719918143	1.957983863021232e-49	2.037089118597308e-63	6.86084839986494e-11	6.269151889611676e-15	0.00008983242267919492	-2.6787001222534656e-20	2.3198954166551327e-17	1.7432383431509337e-14	1.9887157667216935e-13	4.495648667423521e-14
27400000	0.004955083719918143	1.957983863021232e-49	2.037089118597308e-63	6.86084839986494e-11	6.269151889611676e-15	0.00008983242267919492	-2.6786939361637226e-20	2.3198954166551327e-17	1.7432383431509337e-14	1.9887157667216935e-13	4.495648667423521e-14
27500000	0.004955083719918143	1.957983863021232e-49	2.037089118597308e-63	6.86084839986494e-11	6.269151889611676e-15	0.00008983242267919492	-2.6786877500739796e-20	2.3198954166551327e-17	1.7432383431509337e-14	1.9887157667216935e-13	4.495648667423521e-14
27600000	0.004955083719918143	1.957983863021232e-49	2.037089118597308e-63	6.86084839986494e-11	6.269151889611676e-15	0.00008983242267919492	-2.6786815639842367e-20	2.3198954166551327e-17	1.7432383431509337e-14	1.9887157667216935e-13	4.495648667423521e-14
27700000	0.004955083719918143	1.957983863021232e-49	2.037089118597308e-63	6.86084839986494e-11	6.269151889611676e-15	0.00008983242267919492	-2.6786753778944937e-20	2.3198954166551327e-17	1.7432383431509337e-14	1.9887157667216935e-13	4.495648667423521e-14
27800000	0.004955083719918143	1.957983863021232e-49	2.037089118597308e-63	6.86084839986494e-11	6.269151889611676e-15	0.00008983242267919492	-2.6786691918047507e-20	2.3198954166551327e-17	1.7432383431509337e-14	1.9887157667216935e-13	4.495648667423521e-14
27900000	0.004955083719918143	1.957983863021232e-49	2.037089118597308e-63	6.86084839986494e-11	6.269151889611676e-15	0.00008983242267919492	-2.6786630057150077e-20	2.3198954166551327e-17	1.7432383431509337e-14	1.9887157667216935e-13	4.495648667423521e-14
28000000	0.004955083719918143	1.957983863021232e-49	2.037089118597308e-63	6.86084839986494e-11	6.269151889611676e-15	0.00008983242267919492	-2.6786568196252648e-20	2.3198954166551327e-17	1.7432383431509337e-14	1.9887157667216935e-13	4.495648667423521e-14
28100000	0.004955083719918143	1.957983863021232e-49	2.037089118597308e-63	6.86084839986494e-11	6.269151889611676e-15	0.00008983242267919492	-2.6786506335355218e-20	2.3198954166551327e-17	1.7432383431509337e-14	1.9887157667216935e-13	4.495648667423521e-14
28200000	0.004955083719918143	1.957983863021232e-49	2.037089118597308e-63	6.86084839986494e-11	6.269151889611676e-15	0.00008983242267919492	-2.6786444474457788e-20	2.3198954166551327e-17	1.7432383431509337e-14	1.9887157667216935e-13	4.495648667423521e-14
28300000	0.004955083719918143	1.957983863021232e-49	2.037089118597308e-63	6.86084839986494e-11	6.269151889611676e-15	0.00008983242267919492	-2.6786382613560355e-20	2.3198954166551327e-17	1.7432383431509337e-14	1.9887157667216935e-13	4.495648667423521e-14
28400000	0.004955083719918143	1.957983863021232e-49	2.037089118597308e-63	6.86084839986494e-11	6.269151889611676e-15	0.00008983242267919492	-2.6786320752662926e-20	2.3198954166551327e-17	1.7432383431509337e-14	1.9887157667216935e-13	4.495648667423521e-14
28500000	0.004955083719918143	1.957983863021232e-49	2.037089118597308e-63	6.86084839986494e-11	6.269151889611676e-15	0.00008983242267919492	-2.6786258891765496e-20	2.3198954166551327e-17	1.7432383431509337e-14	1.9887157667216935e-13	4.495648667423521e-14
28600000	0.004955083719918143	1.957983863021232e-49	2.0370891185973077e-63	6.86084839986494e-11	6.269151889611676e-15	0.00008983242267919492	-2.6786197030868066e-20	2.3198954166551327e-17	1.7432383431509337e-14	1.9887157667216935e-13	4.495648667423521e-14
28700000	0.004955083719918143	1.957983863021232e-49	2.0370891185973077e-63	6.86084839986494e-11	6.269151889611676e-15	0.00008983242267919492	-2.6786135169970636e-20	2.3198954166551327e-17	1.7432383431509337e-14	1.9887157667216935e-13	4.495648667423521e-14
28800000	0.004955083719918143	1.9579838630212317e-49	2.0370891185973077e-63	6.86084839986494e-11	6.269151889611676e-15	0.00008983242267919492	-2.6786073309073207e-20	2.3198954166551327e-17	1.7432383431509337e-14	1.9887157667216935e-13	4.495648667423521e-14
28900000	0.004955083719918143	1.9579838630212317e-49	2.0370891185973077e-63	6.86084839986494e-11	6.269151889611676e-15	0.00008983242267919492	-2.6786011448175777e-20	2.3198954166551327e-17	1.7432383431509337e-14	1.9887157667216933e-13	4.495648667423521e-14
29000000	0.004955083719918143	1.9579838630212317e-49	2.0370891185973077e-63	6.86084839986494e-11	6.269151889611676e-15	0.00008983242267919492	-2.6785949587278347e-20	2.3198954166551327e-17	1.7432383431509337e-14	1.9887157667216933e-13	4.495648667423521e-14
29100000	0.004955083719918143	1.9579838630212317e-49	2.0370891185973077e-63	6.86084839986494e-11	6.269151889611676e-15	0.00008983242267919492	-2.6785887726380917e-20	2.3198954166551327e-17	1.7432383431509337e-14	1.9887157667216933e-13	4.495648667423521e-14
29200000	0.004955083719918143	1.9579838630212317e-49	2.0370891185973077e-63	6.86084839986494e-11	6.269151889611676e-15	0.00008983242267919492	-2.6785825865483488e-20	2.3198954166551327e-17	1.7432383431509337e-14	1.9887157667216933e-13	4.495648667423521e-14
29300000	0.004955083719918143	1.9579838630212317e-49	2.0370891185973077e-63	6.86084839986494e-11	6.269151889611676e-15	0.00008983242267919492	-2.6785764004586058e-20	2.3198954166551327e-17	1.7432383431509337e-14	1.9887157667216933e-13	4.495648667423521e-14
29400000	0.004955083719918143	1.9579838630212317e-49	2.0370891185973077e-63	6.86084839986494e-11	6.269151889611676e-15	0.00008983242267919492	-2.6785702143688625e-20	2.3198954166551327e-17	1.7432383431509337e-14	1.9887157667216933e-13	4.495648667423521e-14
29500000	0.004955083719918143	1.9579838630212317e-49	2.0370891185973077e-63	6.86084839986494e-11	6.269151889611676e-15	0.00008983242267919492	-2.6785640282791195e-20	2.3198954166551327e-17	1.7432383431509334e-14	1.9887157667216933e-13	4.495648667423521e-14
29600000	0.004955083719918143	1.9579838630212317e-49	2.0370891185973077e-63	6.86084839986494e-11	6.269151889611676e-15	0.00008983242267919492	-2.6785578421893766e-20	2.3198954166551327e-17	1.7432383431509334e-14	1.9887157667216933e-13	4.495648667423521e-14
29700000	0.004955083719918143	1.9579838630212317e-49	2.0370891185973077e-63	6.86084839986494e-11	6.269151889611677e-15	0.00008983242267919492	-2.6785516560996336e-20	2.3198954166551327e-17	1.7432383431509334e-14	1.9887157667216933e-13	4.495648667423521e-14
29800000	0.004955083719918142	1.9579838630212317e-49	2.0370891185973077e-63	6.86084839986494e-11	6.269151889611677e-15	0.00008983242267919492	-2.6785454700098906e-20	2.3198954166551327e-17	1.7432383431509334e-14	1.9887157667216933e-13	4.495648667423521e-14
29900000	0.004955083719918142	1.9579838630212317e-49	2.0370891185973077e-63	6.86084839986494e-11	6.269151889611677e-15	0.00008983242267919492	-2.6785392839201476e-20	2.3198954166551327e-17	1.7432383431509334e-14	1.9887157667216933e-13	4.495648667423521e-14
30000000	0.004955083719918142	1.9579838630212317e-49	2.0370891185973077e-63	6.86084839986494e-11	6.269151889611677e-15	0.00008983242267919492	-2.6785330978304047e-20	2.3198954166551327e-17	1.7432383431509334e-14	1.9887157667216933e-13	4.495648667423521e-14
30100000	0.004955083719918142	1.9579838630212317e-49	2.0370891185973077e-63	6.86084839986494e-11	6.269151889611677e-15	0.00008983242267919492	-2.6785269117406617e-20	2.3198954166551327e-17	1.7432383431509334e-14	1.9887157667216933e-13	4.495648667423521e-14
30200000	0.004955083719918142	1.9579838630212317e-49	2.0370891185973077e-63	6.86084839986494e-11	6.269151889611677e-15	0.00008983242267919492	-2.6785207256509187e-20	2.3198954166551327e-17	1.7432383431509334e-14	1.9887157667216933e-13	4.495648667423521e-14
30300000	0.004955083719918142	1.9579838630212314e-49	2.0370891185973077e-63	6.86084839986494e-11	6.269151889611677e-15	0.00008983242267919492	-2.6785145395611758e-20	2.3198954166551327e-17	1.7432383431509334e-14	1.9887157667216933e-13	4.495648667423521e-14
30400000	0.004955083719918142	1.9579838630212314e-49	2.0370891185973077e-63	6.86084839986494e-11	6.269151889611677e-15	0.00008983242267919492	-2.6785083534714328e-20	2.3198954166551327e-17	1.7432383431509334e-14	1.9887157667216933e-13	4.495648667423521e-14
30500000	0.004955083719918142	1.9579838630212314e-49	2.0370891185973077e-63	6.86084839986494e-11	6.269151889611677e-15	0.00008983242267919492	-2.6785021673816898e-20	2.3198954166551327e-17	1.7432383431509334e-14	1.9887157667216933e-13	4.495648667423521e-14
30600000	0.004955083719918142	1.9579838630212314e-49	2.0370891185973077e-63	6.86084839986494e-11	6.269151889611677e-15	0.00008983242267919492	-2.6784959812919465e-20	2.3198954166551327e-17	1.7432383431509334e-14	1.9887157667216933e-13	4.495648667423521e-14
30700000	0.004955083719918142	1.9579838630212314e-49	2.0370891185973077e-63	6.86084839986494e-11	6.269151889611677e-15	0.00008983242267919492	-2.6784897952022035e-20	2.3198954166551327e-17	1.7432383431509334e-14	1.9887157667216933e-13	4.495648667423521e-14
30800000	0.004955083719918142	1.9579838630212314e-49	2.0370891185973077e-63	6.86084839986494e-11	6.269151889611677e-15	0.00008983242267919492	-2.6784836091124606e-20	2.3198954166551327e-17	1.7432383431509334e-14	1.9887157667216933e-13	4.495648667423521e-14
30900000	0.004955083719918142	1.9579838630212314e-49	2.0370891185973077e-63	6.86084839986494e-11	6.269151889611677e-15	0.00008983242267919492	-2.6784774230227176e-20	2.3198954166551327e-17	1.7432383431509334e-14	1.9887157667216933e-13	4.495648667423521e-14
31000000	0.004955083719918142	1.9579838630212314e-49	2.0370891185973077e-63	6.86084839986494e-11	6.269151889611677e-15	0.00008983242267919492	-2.6784712369329746e-20	2.3198954166551327e-17	1.7432383431509334e-14	1.9887157667216933e-13	4.495648667423521e-14
31100000	0.004955083719918142	1.9579838630212314e-49	2.0370891185973077e-63	6.86084839986494e-11	6.269151889611677e-15	0.00008983242267919492	-2.6784650508432317e-20	2.3198954166551327e-17	1.7432383431509334e-14	1.9887157667216933e-13	4.495648667423521e-14
31200000	0.004955083719918142	1.9579838630212314e-49	2.0370891185973077e-63	6.86084839986494e-11	6.269151889611677e-15	0.00008983242267919492	-2.6784588647534887e-20	2.3198954166551327e-17	1.7432383431509334e-14	1.9887157667216933e-13	4.495648667423521e-14
31300000	0.004955083719918142	1.9579838630212314e-49	2.0370891185973077e-63	6.86084839986494e-11	6.269151889611677e-15	0.00008983242267919492	-2.6784526786637457e-20	2.3198954166551327e-17	1.7432383431509334e-14	1.9887157667216933e-13	4.495648667423521e-14
31400000	0.004955083719918142	1.9579838630212314e-49	2.0370891185973077e-63	6.86084839986494e-11	6.269151889611677e-15	0.00008983242267919492	-2.6784464925740027e-20	2.3198954166551327e-17	1.7432383431509334e-14	1.9887157667216933e-13	4.495648667423521e-14
31500000	0.004955083719918142	1.9579838630212314e-49	2.0370891185973074e-63	6.86084839986494e-11	6.269151889611677e-15	0.00008983242267919492	-2.6784403064842598e-20	2.3198954166551327e-17	1.7432383431509334e-14	1.9887157667216933e-13	4.495648667423521e-14
31600000	0.004955083719918142	1.9579838630212314e-49	2.0370891185973074e-63	6.86084839986494e-11	6.269151889611677e-15	0.00008983242267919492	-2.6784341203945168e-20	2.3198954166551327e-17	1.7432383431509334e-14	1.9887157667216933e-13	4.495648667423521e-14
31700000	0.004955083719918142	1.9579838630212314e-49	2.0370891185973074e-63	6.86084839986494e-11	6.269151889611677e-15	0.00008983242267919492	-2.6784279343047735e-20	2.3198954166551327e-17	1.7432383431509334e-14	1.9887157667216933e-13	4.495648667423521e-14
31800000	0.004955083719918142	1.9579838630212314e-49	2.0370891185973074e-63	6.86084839986494e-11	6.269151889611677e-15	0.00008983242267919492	-2.6784217482150305e-20	2.3198954166551327e-17	1.7432383431509334e-14	1.9887157667216933e-13	4.495648667423521e-14
31900000	0.004955083719918142	1.9579838630212314e-49	2.0370891185973074e-63	6.86084839986494e-11	6.269151889611677e-15	0.00008983242267919492	-2.6784155621252876e-20	2.3198954166551327e-17	1.7432383431509334e-14	1.9887157667216933e-13	4.495648667423521e-14
32000000	0.004955083719918142	1.957983863021231e-49	2.0370891185973074e-63	6.86084839986494e-11	6.269151889611677e-15	0.00008983242267919492	-2.6784093760355446e-20	2.3198954166551327e-17	1.7432383431509334e-14	1.9887157667216933e-13	4.495648667423521e-14
32100000	0.004955083719918142	1.957983863021231e-49	2.0370891185973074e-63	6.86084839986494e-11	6.269151889611677e-15	0.00008983242267919492	-2.6784031899458016e-20	2.3198954166551327e-17	1.7432383431509334e-14	1.9887157667216933e-13	4.495648667423521e-14
32200000	0.004955083719918142	1.957983863021231e-49	2.0370891185973074e-63	6.86084839986494e-11	6.269151889611677e-15	0.00008983242267919492	-2.6783970038560586e-20	2.3198954166551327e-17	1.7432383431509334e-14	1.9887157667216933e-13	4.495648667423521e-14
32300000	0.004955083719918142	1.957983863021231e-49	2.0370891185973074e-63	6.86084839986494e-11	6.269151889611677e-15	0.00008983242267919492	-2.6783908177663157e-20	2.3198954166551327e-17	1.7432383431509334e-14	1.9887157667216933e-13	4.495648667423521e-14
32400000	0.004955083719918142	1.957983863021231e-49	2.0370891185973074e-63	6.86084839986494e-11	6.269151889611677e-15	0.00008983242267919492	-2.6783846316765727e-20	2.3198954166551327e-17	1.7432383431509334e-14	1.9887157667216933e-13	4.495648667423521e-14
32500000	0.004955083719918142	1.957983863021231e-49	2.0370891185973074e-63	6.86084839986494e-11	6.269151889611677e-15	0.00008983242267919492	-2.6783784455868297e-20	2.3198954166551327e-17	1.7432383431509334e-14	1.9887157667216933e-13	4.495648667423521e-14
32600000	0.004955083719918142	1.957983863021231e-49	2.0370891185973074e-63	6.86084839986494e-11	6.269151889611677e-15	0.00008983242267919492	-2.6783722594970867e-20	2.3198954166551327e-17	1.7432383431509334e-14	1.9887157667216933e-13	4.495648667423521e-14
32700000	0.004955083719918142	1.957983863021231e-49	2.0370891185973074e-63	6.86084839986494e-11	6.269151889611677e-15	0.00008983242267919492	-2.6783660734073438e-20	2.3198954166551327e-17	1.7432383431509334e-14	1.9887157667216933e-13	4.495648667423521e-14
32800000	0.004955083719918142	1.957983863021231e-49	2.0370891185973074e-63	6.86084839986494e-11	6.269151889611677e-15	0.00008983242267919492	-2.6783598873176005e-20	2.3198954166551327e-17	1.7432383431509334e-14	1.9887157667216933e-13	4.495648667423521e-14
32900000	0.004955083719918142	1.957983863021231e-49	2.0370891185973074e-63	6.86084839986494e-11	6.269151889611677e-15	0.00008983242267919492	-2.6783537012278575e-20	2.3198954166551327e-17	1.7432383431509334e-14	1.9887157667216933e-13	4.495648667423521e-14
33000000	0.004955083719918142	1.957983863021231e-49	2.0370891185973074e-63	6.86084839986494e-11	6.269151889611677e-15	0.00008983242267919492	-2.6783475151381145e-20	2.3198954166551327e-17	1.7432383431509334e-14	1.9887157667216933e-13	4.495648667423521e-14
33100000	0.004955083719918142	1.957983863021231e-49	2.0370891185973074e-63	6.86084839986494e-11	6.269151889611677e-15	0.00008983242267919492	-2.6783413290483716e-20	2.3198954166551327e-17	1.7432383431509334e-14	1.9887157667216933e-13	4.495648667423521e-14
33200000	0.004955083719918142	1.957983863021231e-49	2.0370891185973074e-63	6.86084839986494e-11	6.269151889611677e-15	0.00008983242267919492	-2.6783351429586286e-20	2.3198954166551327e-17	1.7432383431509334e-14	1.9887157667216933e-13	4.495648667423521e-14
33300000	0.004955083719918142	1.957983863021231e-49	2.0370891185973074e-63	6.86084839986494e-11	6.269151889611677e-15	0.00008983242267919492	-2.6783289568688856e-20	2.3198954166551327e-17	1.7432383431509334e-14	1.9887157667216933e-13	4.495648667423521e-14
33400000	0.004955083719918142	1.957983863021231e-49	2.0370891185973074e-63	6.86084839986494e-11	6.269151889611677e-15	0.00008983242267919492	-2.6783227707791426e-20	2.3198954166551327e-17	1.7432383431509334e-14	1.9887157667216933e-13	4.495648667423521e-14
33500000	0.004955083719918142	1.957983863021231e-49	2.0370891185973074e-63	6.86084839986494e-11	6.269151889611677e-15	0.00008983242267919492	-2.6783165846893997e-20	2.3198954166551327e-17	1.7432383431509334e-14	1.9887157667216933e-13	4.495648667423521e-14
33600000	0.004955083719918142	1.957983863021231e-49	2.0370891185973074e-63	6.86084839986494e-11	6.269151889611677e-15	0.00008983242267919492	-2.6783103985996567e-20	2.3198954166551327e-17	1.7432383431509334e-14	1.9887157667216933e-13	4.495648667423521e-14
33700000	0.004955083719918142	1.957983863021231e-49	2.0370891185973074e-63	6.86084839986494e-11	6.269151889611677e-15	0.00008983242267919492	-2.6783042125099137e-20	2.3198954166551327e-17	1.7432383431509334e-14	1.9887157667216933e-13	4.495648667423521e-14
33800000	0.004955083719918142	1.957983863021231e-49	2.0370891185973074e-63	6.86084839986494e-11	6.269151889611677e-15	0.00008983242267919492	-2.6782980264201707e-20	2.3198954166551327e-17	1.7432383431509334e-14	1.9887157667216933e-13	4.495648667423521e-14
33900000	0.004955083719918142	1.957983863021231e-49	2.0370891185973074e-63	6.86084839986494e-11	6.269151889611677e-15	0.00008983242267919492	-2.6782918403304275e-20	2.3198954166551327e-17	1.7432383431509334e-14	1.9887157667216933e-13	4.495648667423521e-14
34000000	0.004955083719918142	1.957983863021231e-49	2.0370891185973074e-63	6.86084839986494e-11	6.269151889611677e-15	0.00008983242267919492	-2.6782856542406845e-20	2.3198954166551327e-17	1.7432383431509334e-14	1.9887157667216933e-13	4.495648667423521e-14
34100000	0.004955083719918142	1.957983863021231e-49	2.0370891185973074e-63	6.86084839986494e-11	6.269151889611677e-15	0.00008983242267919492	-2.6782794681509415e-20	2.3198954166551327e-17	1.7432383431509334e-14	1.9887157667216933e-13	4.495648667423521e-14
34200000	0.004955083719918142	1.957983863021231e-49	2.0370891185973074e-63	6.86084839986494e-11	6.269151889611677e-15	0.00008983242267919492	-2.6782732820611985e-20	2.3198954166551327e-17	1.7432383431509334e-14	1.9887157667216933e-13	4.495648667423521e-14
34300000	0.004955083719918142	1.957983863021231e-49	2.0370891185973074e-63	6.86084839986494e-11	6.269151889611677e-15	0.00008983242267919492	-2.6782670959714556e-20	2.3198954166551327e-17	1.7432383431509334e-14	1.9887157667216933e-13	4.495648667423521e-14
34400000	0.004955083719918142	1.957983863021231e-49	2.0370891185973074e-63	6.86084839986494e-11	6.269151889611677e-15	0.00008983242267919492	-2.6782609098817126e-20	2.3198954166551327e-17	1.7432383431509334e-14	1.9887157667216933e-13	4.495648667423521e-14
34500000	0.004955083719918142	1.957983863021231e-49	2.0370891185973074e-63	6.86084839986494e-11	6.269151889611677e-15	0.00008983242267919492	-2.6782547237919696e-20	2.3198954166551327e-17	1.7432383431509334e-14	1.9887157667216933e-13	4.495648667423521e-14
34600000	0.004955083719918142	1.957983863021231e-49	2.0370891185973074e-63	6.86084839986494e-11	6.269151889611677e-15	0.00008983242267919492	-2.6782485377022266e-20	2.3198954166551327e-17	1.7432383431509334e-14	1.9887157667216933e-13	4.495648667423521e-14
34700000	0.004955083719918142	1.957983863021231e-49	2.0370891185973074e-63	6.86084839986494e-11	6.269151889611677e-15	0.00008983242267919492	-2.6782423516124837e-20	2.3198954166551327e-17	1.7432383431509334e-14	1.9887157667216933e-13	4.495648667423521e-14
34800000	0.004955083719918142	1.957983863021231e-49	2.0370891185973074e-63	6.86084839986494e-11	6.269151889611677e-15	0.00008983242267919492	-2.6782361655227407e-20	2.3198954166551327e-17	1.7432383431509334e-14	1.9887157667216933e-13	4.495648667423521e-14
34900000	0.004955083719918142	1.957983863021231e-49	2.0370891185973074e-63	6.86084839986494e-11	6.269151889611677e-15	0.00008983242267919492	-2.6782299794329977e-20	2.3198954166551327e-17	1.7432383431509334e-14	1.9887157667216933e-13	4.495648667423521e-14
35000000	0.004955083719918142	1.957983863021231e-49	2.0370891185973074e-63	6.86084839986494e-11	6.269151889611677e-15	0.00008983242267919492	-2.6782237933432544e-20	2.3198954166551327e-17	1.7432383431509334e-14	1.9887157667216933e-13	4.495648667423521e-14
35100000	0.004955083719918142	1.957983863021231e-49	2.0370891185973074e-63	6.86084839986494e-11	6.269151889611677e-15	0.00008983242267919492	-2.6782176072535115e-20	2.3198954166551327e-17	1.7432383431509334e-14	1.9887157667216933e-13	4.495648667423521e-14
35200000	0.004955083719918142	1.957983863021231e-49	2.0370891185973074e-63	6.86084839986494e-11	6.269151889611677e-15	0.00008983242267919492	-2.6782114211637685e-20	2.3198954166551327e-17	1.7432383431509334e-14	1.9887157667216933e-13	4.495648667423521e-14
35300000	0.004955083719918142	1.957983863021231e-49	2.0370891185973074e-63	6.86084839986494e-11	6.269151889611677e-15	0.00008983242267919492	-2.6782052350740255e-20	2.3198954166551327e-17	1.7432383431509334e-14	1.9887157667216933e-13	4.495648667423521e-14
35400000	0.004955083719918142	1.957983863021231e-49	2.0370891185973074e-63	6.86084839986494e-11	6.269151889611677e-15	0.00008983242267919492	-2.6781990489842825e-20	2.3198954166551327e-17	1.7432383431509334e-14	1.9887157667216933e-13	4.495648667423521e-14
35500000	0.004955083719918142	1.957983863021231e-49	2.0370891185973074e-63	6.86084839986494e-11	6.269151889611677e-15	0.00008983242267919492	-2.6781928628945396e-20	2.3198954166551327e-17	1.7432383431509334e-14	1.9887157667216933e-13	4.495648667423521e-14
35600000	0.004955083719918142	1.957983863021231e-49	2.0370891185973074e-63	6.86084839986494e-11	6.269151889611677e-15	0.00008983242267919492	-2.6781866768047966e-20	2.3198954166551327e-17	1.7432383431509334e-14	1.9887157667216933e-13	4.495648667423521e-14
35700000	0.004955083719918142	1.957983863021231e-49	2.0370891185973074e-63	6.86084839986494e-11	6.269151889611677e-15	0.00008983242267919492	-2.6781804907150536e-20	2.3198954166551327e-17	1.7432383431509334e-14	1.9887157667216933e-13	4.495648667423521e-14
35800000	0.004955083719918142	1.957983863021231e-49	2.0370891185973074e-63	6.86084839986494e-11	6.269151889611677e-15	0.00008983242267919492	-2.6781743046253106e-20	2.3198954166551327e-17	1.7432383431509334e-14	1.9887157667216933e-13	4.495648667423521e-14
35900000	0.004955083719918142	1.957983863021231e-49	2.0370891185973074e-63	6.86084839986494e-11	6.269151889611677e-15	0.00008983242267919492	-2.6781681185355677e-20	2.3198954166551327e-17	1.7432383431509334e-14	1.9887157667216933e-13	4.495648667423521e-14
36000000	0.004955083719918142	1.957983863021231e-49	2.0370891185973074e-63	6.86084839986494e-11	6.269151889611677e-15	0.00008983242267919492	-2.6781619324458247e-20	2.3198954166551327e-17	1.7432383431509334e-14	1.9887157667216933e-13	4.495648667423521e-14
36100000	0.004955083719918142	1.957983863021231e-49	2.0370891185973074e-63	6.86084839986494e-11	6.269151889611677e-15	0.00008983242267919492	-2.6781557463560814e-20	2.3198954166551327e-17	1.7432383431509334e-14	1.9887157667216933e-13	4.495648667423521e-14
36200000	0.004955083719918142	1.957983863021231e-49	2.0370891185973074e-63	6.86084839986494e-11	6.269151889611677e-15	0.00008983242267919492	-2.6781495602663384e-20	2.3198954166551327e-17	1.7432383431509334e-14	1.9887157667216933e-13	4.495648667423521e-14
36300000	0.004955083719918142	1.957983863021231e-49	2.0370891185973074e-63	6.86084839986494e-11	6.269151889611677e-15	0.00008983242267919492	-2.6781433741765955e-20	2.3198954166551327e-17	1.7432383431509334e-14	1.9887157667216933e-13	4.495648667423521e-14
36400000	0.004955083719918142	1.957983863021231e-49	2.0370891185973074e-63	6.86084839986494e-11	6.269151889611677e-15	0.00008983242267919492	-2.6781371880868525e-20	2.3198954166551327e-17	1.7432383431509334e-14	1.9887157667216933e-13	4.495648667423521e-14
36500000	0.004955083719918142	1.957983863021231e-49	2.0370891185973074e-63	6.86084839986494e-11	6.269151889611677e-15	0.00008983242267919492	-2.6781310019971095e-20	2.3198954166551327e-17	1.7432383431509334e-14	1.9887157667216933e-13	4.495648667423521e-14
36600000	0.004955083719918142	1.957983863021231e-49	2.0370891185973074e-63	6.86084839986494e-11	6.269151889611677e-15	0.00008983242267919492	-2.6781248159073665e-20	2.3198954166551327e-17	1.7432383431509334e-14	1.9887157667216933e-13	4.495648667423521e-14
36700000	0.004955083719918142	1.957983863021231e-49	2.0370891185973074e-63	6.86084839986494e-11	6.269151889611677e-15	0.00008983242267919492	-2.6781186298176236e-20	2.3198954166551327e-17	1.7432383431509334e-14	1.9887157667216933e-13	4.495648667423521e-14
36800000	0.004955083719918142	1.957983863021231e-49	2.0370891185973074e-63	6.86084839986494e-11	6.269151889611677e-15	0.00008983242267919492	-2.6781124437278806e-20	2.3198954166551327e-17	1.7432383431509334e-14	1.9887157667216933e-13	4.495648667423521e-14
36900000	0.004955083719918142	1.957983863021231e-49	2.0370891185973074e-63	6.86084839986494e-11	6.269151889611677e-15	0.00008983242267919492	-2.6781062576381376e-20	2.3198954166551327e-17	1.7432383431509334e-14	1.9887157667216933e-13	4.495648667423521e-14
37000000	0.004955083719918142	1.9579838630212314e-49	2.0370891185973074e-63	6.86084839986494e-11	6.269151889611677e-15	0.00008983242267919492	-2.6781000715483946e-20	2.3198954166551327e-17	1.7432383431509334e-14	1.9887157667216933e-13	4.495648667423521e-14
37100000	0.004955083719918142	1.9579838630212314e-49	2.0370891185973074e-63	6.86084839986494e-11	6.269151889611677e-15	0.00008983242267919492	-2.6780938854586517e-20	2.3198954166551327e-17	1.7432383431509334e-14	1.9887157667216933e-13	4.495648667423521e-14
37200000	0.004955083719918142	1.9579838630212314e-49	2.0370891185973074e-63	6.86084839986494e-11	6.269151889611677e-15	0.00008983242267919492	-2.6780876993689084e-20	2.3198954166551327e-17	1.7432383431509334e-14	1.9887157667216933e-13	4.495648667423521e-14
37300000	0.004955083719918142	1.9579838630212314e-49	2.0370891185973074e-63	6.86084839986494e-11	6.269151889611677e-15	0.00008983242267919492	-2.6780815132791654e-20	2.3198954166551327e-17	1.7432383431509334e-14	1.9887157667216933e-13	4.495648667423521e-14
37400000	0.004955083719918142	1.9579838630212314e-49	2.0370891185973074e-63	6.86084839986494e-11	6.269151889611677e-15	0.00008983242267919492	-2.6780753271894224e-20	2.3198954166551327e-17	1.7432383431509334e-14	1.9887157667216933e-13	4.495648667423521e-14
37500000	0.004955083719918142	1.9579838630212314e-49	2.0370891185973074e-63	6.86084839986494e-11	6.269151889611677e-15	0.00008983242267919492	-2.6780691410996795e-20	2.3198954166551327e-17	1.7432383431509334e-14	1.9887157667216935e-13	4.495648667423521e-14
37600000	0.004955083719918142	1.9579838630212314e-49	2.0370891185973074e-63	6.86084839986494e-11	6.269151889611677e-15	0.00008983242267919492	-2.6780629550099365e-20	2.3198954166551327e-17	1.7432383431509334e-14	1.9887157667216935e-13	4.495648667423521e-14
37700000	0.004955083719918142	1.9579838630212314e-49	2.0370891185973074e-63	6.86084839986494e-11	6.269151889611677e-15	0.00008983242267919492	-2.6780567689201935e-20	2.3198954166551327e-17	1.7432383431509334e-14	1.9887157667216935e-13	4.495648667423521e-14
37800000	0.004955083719918142	1.9579838630212314e-49	2.0370891185973074e-63	6.86084839986494e-11	6.269151889611677e-15	0.00008983242267919492	-2.6780505828304505e-20	2.3198954166551327e-17	1.7432383431509334e-14	1.9887157667216935e-13	4.495648667423521e-14
37900000	0.004955083719918142	1.9579838630212314e-49	2.0370891185973074e-63	6.86084839986494e-11	6.269151889611677e-15	0.00008983242267919492	-2.6780443967407076e-20	2.3198954166551327e-17	1.7432383431509334e-14	1.9887157667216935e-13	4.495648667423521e-14
38000000	0.004955083719918142	1.9579838630212314e-49	2.0370891185973074e-63	6.86084839986494e-11	6.269151889611677e-15	0.00008983242267919492	-2.6780382106509646e-20	2.3198954166551327e-17	1.7432383431509334e-14	1.9887157667216935e-13	4.495648667423521e-14
38100000	0.004955083719918142	1.9579838630212314e-49	2.0370891185973074e-63	6.86084839986494e-11	6.269151889611677e-15	0.00008983242267919492	-2.6780320245612216e-20	2.3198954166551327e-17	1.7432383431509334e-14	1.9887157667216935e-13	4.495648667423521e-14
38200000	0.004955083719918142	1.9579838630212314e-49	2.0370891185973074e-63	6.86084839986494e-11	6.269151889611677e-15	0.00008983242267919492	-2.6780258384714786e-20	2.3198954166551327e-17	1.7432383431509334e-14	1.9887157667216935e-13	4.495648667423521e-14
38300000	0.004955083719918142	1.9579838630212314e-49	2.0370891185973074e-63	6.86084839986494e-11	6.269151889611677e-15	0.00008983242267919492	-2.6780196523817354e-20	2.3198954166551327e-17	1.7432383431509334e-14	1.9887157667216935e-13	4.495648667423521e-14
38400000	0.004955083719918142	1.9579838630212314e-49	2.0370891185973074e-63	6.86084839986494e-11	6.269151889611677e-15	0.00008983242267919492	-2.6780134662919924e-20	2.3198954166551327e-17	1.7432383431509334e-14	1.9887157667216935e-13	4.495648667423521e-14
38500000	0.004955083719918142	1.9579838630212314e-49	2.0370891185973074e-63	6.86084839986494e-11	6.269151889611677e-15	0.00008983242267919492	-2.6780072802022494e-20	2.3198954166551327e-17	1.7432383431509334e-14	1.9887157667216935e-13	4.495648667423521e-14
38600000	0.004955083719918142	1.9579838630212314e-49	2.0370891185973074e-63	6.86084839986494e-11	6.269151889611677e-15	0.00008983242267919492	-2.6780010941125064e-20	2.3198954166551327e-17	1.7432383431509334e-14	1.9887157667216935e-13	4.495648667423521e-14
38700000	0.004955083719918142	1.9579838630212314e-49	2.0370891185973074e-63	6.86084839986494e-11	6.269151889611677e-15	0.00008983242267919492	-2.6779949080227635e-20	2.3198954166551327e-17	1.7432383431509334e-14	1.9887157667216935e-13	4.495648667423521e-14
38800000	0.004955083719918142	1.9579838630212317e-49	2.0370891185973074e-63	6.86084839986494e-11	6.269151889611677e-15	0.00008983242267919492	-2.6779887219330205e-20	2.3198954166551327e-17	1.7432383431509334e-14	1.9887157667216935e-13	4.495648667423521e-14
38900000	0.004955083719918142	1.9579838630212317e-49	2.0370891185973074e-63	6.86084839986494e-11	6.269151889611677e-15	0.00008983242267919492	-2.6779825358432775e-20	2.3198954166551327e-17	1.7432383431509334e-14	1.9887157667216935e-13	4.495648667423521e-14
39000000	0.004955083719918142	1.9579838630212317e-49	2.0370891185973074e-63	6.86084839986494e-11	6.269151889611677e-15	0.00008983242267919492	-2.6779763497535345e-20	2.3198954166551327e-17	1.7432383431509334e-14	1.9887157667216935e-13	4.495648667423521e-14
39100000	0.004955083719918142	1.9579838630212317e-49	2.0370891185973074e-63	6.86084839986494e-11	6.269151889611677e-15	0.00008983242267919492	-2.6779701636637916e-20	2.3198954166551327e-17	1.7432383431509334e-14	1.9887157667216935e-13	4.495648667423521e-14
39200000	0.004955083719918142	1.9579838630212317e-49	2.0370891185973074e-63	6.86084839986494e-11	6.269151889611677e-15	0.00008983242267919492	-2.6779639775740486e-20	2.3198954166551327e-17	1.7432383431509334e-14	1.9887157667216935e-13	4.495648667423521e-14
39300000	0.004955083719918142	1.9579838630212317e-49	2.0370891185973074e-63	6.86084839986494e-11	6.269151889611676e-15	0.00008983242267919492	-2.6779577914843056e-20	2.3198954166551327e-17	1.7432383431509334e-14	1.9887157667216935e-13	4.495648667423521e-14
39400000	0.004955083719918142	1.9579838630212317e-49	2.0370891185973074e-63	6.86084839986494e-11	6.269151889611676e-15	0.00008983242267919492	-2.6779516053945623e-20	2.3198954166551327e-17	1.7432383431509334e-14	1.9887157667216935e-13	4.495648667423521e-14
39500000	0.004955083719918143	1.9579838630212317e-49	2.0370891185973074e-63	6.86084839986494e-11	6.269151889611676e-15	0.00008983242267919492	-2.6779454193048194e-20	2.3198954166551327e-17	1.7432383431509334e-14	1.9887157667216935e-13	4.495648667423521e-14
39600000	0.004955083719918143	1.9579838630212317e-49	2.0370891185973074e-63	6.86084839986494e-11	6.269151889611676e-15	0.00008983242267919492	-2.6779392332150764e-20	2.3198954166551327e-17	1.7432383431509334e-14	1.9887157667216935e-13	4.495648667423521e-14
39700000	0.004955083719918143	1.9579838630212317e-49	2.0370891185973074e-63	6.86084839986494e-11	6.269151889611676e-15	0.00008983242267919492	-2.6779330471253334e-20	2.3198954166551327e-17	1.7432383431509337e-14	1.9887157667216935e-13	4.495648667423521e-14
39800000	0.004955083719918143	1.9579838630212317e-49	2.0370891185973074e-63	6.86084839986494e-11	6.269151889611676e-15	0.00008983242267919492	-2.6779268610355904e-20	2.3198954166551327e-17	1.7432383431509337e-14	1.9887157667216935e-13	4.495648667423521e-14
39900000	0.004955083719918143	1.9579838630212317e-49	2.0370891185973074e-63	6.86084839986494e-11	6.269151889611676e-15	0.00008983242267919492	-2.6779206749458475e-20	2.3198954166551327e-17	1.7432383431509337e-14	1.9887157667216935e-13	4.495648667423521e-14
40000000	0.004955083719918143	1.9579838630212317e-49	2.0370891185973074e-63	6.86084839986494e-11	6.269151889611676e-15	0.00008983242267919492	-2.6779144888561045e-20	2.3198954166551327e-17	1.7432383431509337e-14	1.9887157667216935e-13	4.495648667423521e-14
40100000	0.004955083719918143	1.9579838630212317e-49	2.0370891185973074e-63	6.86084839986494e-11	6.269151889611676e-15	0.00008983242267919492	-2.6779083027663615e-20	2.3198954166551327e-17	1.7432383431509337e-14	1.9887157667216935e-13	4.495648667423521e-14
40200000	0.004955083719918143	1.9579838630212317e-49	2.0370891185973074e-63	6.86084839986494e-11	6.269151889611676e-15	0.00008983242267919492	-2.6779021166766185e-20	2.3198954166551327e-17	1.7432383431509337e-14	1.9887157667216935e-13	4.495648667423521e-14
40300000	0.004955083719918143	1.957983863021232e-49	2.0370891185973074e-63	6.86084839986494e-11	6.269151889611676e-15	0.00008983242267919492	-2.6778959305868756e-20	2.3198954166551327e-17	1.7432383431509337e-14	1.9887157667216935e-13	4.495648667423521e-14
40400000	0.004955083719918143	1.957983863021232e-49	2.0370891185973074e-63	6.86084839986494e-11	6.269151889611676e-15	0.00008983242267919492	-2.6778897444971326e-20	2.3198954166551327e-17	1.7432383431509337e-14	1.9887157667216935e-13	4.495648667423521e-14
40500000	0.004955083719918143	1.957983863021232e-49	2.0370891185973074e-63	6.86084839986494e-11	6.269151889611676e-15	0.00008983242267919492	-2.6778835584073896e-20	2.3198954166551327e-17	1.7432383431509337e-14	1.9887157667216935e-13	4.495648667423521e-14
40600000	0.004955083719918143	1.957983863021232e-49	2.0370891185973074e-63	6.86084839986494e-11	6.269151889611676e-15	0.00008983242267919492	-2.6778773723176463e-20	2.3198954166551327e-17	1.7432383431509337e-14	1.9887157667216935e-13	4.495648667423521e-14
40700000	0.004955083719918143	1.957983863021232e-49	2.0370891185973074e-63	6.86084839986494e-11	6.269151889611676e-15	0.00008983242267919492	-2.6778711862279034e-20	2.3198954166551327e-17	1.7432383431509337e-14	1.9887157667216935e-13	4.495648667423521e-14
40800000	0.004955083719918143	1.957983863021232e-49	2.0370891185973077e-63	6.86084839986494e-11	6.269151889611676e-15	0.00008983242267919492	-2.6778650001381604e-20	2.3198954166551327e-17	1.7432383431509337e-14	1.9887157667216935e-13	4.495648667423521e-14
40900000	0.004955083719918143	1.957983863021232e-49	2.0370891185973077e-63	6.86084839986494e-11	6.269151889611676e-15	0.00008983242267919492	-2.6778588140484174e-20	2.3198954166551327e-17	1.7432383431509337e-14	1.9887157667216938e-13	4.495648667423521e-14
41000000	0.004955083719918143	1.957983863021232e-49	2.0370891185973077e-63	6.86084839986494e-11	6.269151889611676e-15	0.00008983242267919492	-2.6778526279586744e-20	2.3198954166551327e-17	1.7432383431509337e-14	1.9887157667216938e-13	4.495648667423521e-14
41100000	0.004955083719918143	1.957983863021232e-49	2.0370891185973077e-63	6.86084839986494e-11	6.269151889611676e-15	0.00008983242267919492	-2.6778464418689315e-20	2.3198954166551327e-17	1.7432383431509337e-14	1.9887157667216938e-13	4.495648667423521e-14
41200000	0.004955083719918143	1.957983863021232e-49	2.0370891185973077e-63	6.86084839986494e-11	6.269151889611676e-15	0.00008983242267919492	-2.6778402557791885e-20	2.3198954166551327e-17	1.7432383431509337e-14	1.9887157667216938e-13	4.495648667423521e-14
41300000	0.004955083719918143	1.957983863021232e-49	2.0370891185973077e-63	6.86084839986494e-11	6.269151889611676e-15	0.00008983242267919492	-2.6778340696894455e-20	2.3198954166551327e-17	1.7432383431509337e-14	1.9887157667216938e-13	4.495648667423521e-14
41400000	0.004955083719918143	1.957983863021232e-49	2.0370891185973077e-63	6.86084839986494e-11	6.269151889611676e-15	0.00008983242267919492	-2.6778278835997025e-20	2.3198954166551327e-17	1.7432383431509337e-14	1.9887157667216938e-13	4.495648667423521e-14
41500000	0.004955083719918143	1.957983863021232e-49	2.0370891185973077e-63	6.86084839986494e-11	6.269151889611676e-15	0.00008983242267919492	-2.6778216975099596e-20	2.3198954166551327e-17	1.7432383431509337e-14	1.9887157667216938e-13	4.495648667423521e-14
41600000	0.004955083719918143	1.957983863021232e-49	2.0370891185973077e-63	6.86084839986494e-11	6.269151889611676e-15	0.00008983242267919492	-2.6778155114202166e-20	2.3198954166551327e-17	1.7432383431509337e-14	1.9887157667216938e-13	4.495648667423521e-14
41700000	0.004955083719918143	1.957983863021232e-49	2.0370891185973077e-63	6.86084839986494e-11	6.269151889611676e-15	0.00008983242267919492	-2.6778093253304733e-20	2.3198954166551327e-17	1.7432383431509337e-14	1.9887157667216938e-13	4.495648667423521e-14
41800000	0.004955083719918143	1.957983863021232e-49	2.0370891185973077e-63	6.86084839986494e-11	6.269151889611676e-15	0.00008983242267919492	-2.6778031392407303e-20	2.3198954166551327e-17	1.7432383431509337e-14	1.9887157667216938e-13	4.495648667423521e-14
41900000	0.004955083719918143	1.957983863021232e-49	2.0370891185973077e-63	6.86084839986494e-11	6.269151889611676e-15	0.00008983242267919492	-2.6777969531509874e-20	2.3198954166551327e-17	1.7432383431509337e-14	1.9887157667216938e-13	4.495648667423521e-14
42000000	0.004955083719918143	1.9579838630212325e-49	2.0370891185973077e-63	6.86084839986494e-11	6.269151889611676e-15	0.00008983242267919492	-2.6777907670612444e-20	2.3198954166551327e-17	1.7432383431509337e-14	1.9887157667216938e-13	4.495648667423521e-14
42100000	0.004955083719918143	1.9579838630212325e-49	2.0370891185973077e-63	6.86084839986494e-11	6.269151889611676e-15	0.00008983242267919492	-2.6777845809715014e-20	2.3198954166551327e-17	1.7432383431509337e-14	1.9887157667216938e-13	4.495648667423521e-14
42200000	0.004955083719918143	1.9579838630212325e-49	2.0370891185973077e-63	6.86084839986494e-11	6.269151889611676e-15	0.00008983242267919492	-2.6777783948817584e-20	2.3198954166551327e-17	1.7432383431509337e-14	1.9887157667216938e-13	4.495648667423521e-14
42300000	0.004955083719918143	1.9579838630212325e-49	2.0370891185973077e-63	6.86084839986494e-11	6.269151889611676e-15	0.00008983242267919492	-2.6777722087920155e-20	2.3198954166551327e-17	1.7432383431509337e-14	1.9887157667216938e-13	4.495648667423521e-14
42400000	0.004955083719918143	1.9579838630212325e-49	2.0370891185973077e-63	6.86084839986494e-11	6.269151889611676e-15	0.00008983242267919492	-2.6777660227022725e-20	2.3198954166551327e-17	1.7432383431509337e-14	1.9887157667216938e-13	4.495648667423521e-14
42500000	0.004955083719918143	1.9579838630212325e-49	2.0370891185973077e-63	6.86084839986494e-11	6.269151889611676e-15	0.00008983242267919492	-2.6777598366125295e-20	2.3198954166551327e-17	1.7432383431509337e-14	1.9887157667216938e-13	4.495648667423521e-14
42600000	0.004955083719918143	1.9579838630212325e-49	2.0370891185973077e-63	6.86084839986494e-11	6.269151889611676e-15	0.00008983242267919492	-2.6777536505227865e-20	2.3198954166551327e-17	1.7432383431509337e-14	1.9887157667216938e-13	4.495648667423521e-14
42700000	0.004955083719918143	1.9579838630212325e-49	2.0370891185973077e-63	6.86084839986494e-11	6.269151889611676e-15	0.00008983242267919492	-2.6777474644330436e-20	2.3198954166551327e-17	1.7432383431509337e-14	1.9887157667216938e-13	4.495648667423521e-14
42800000	0.004955083719918143	1.9579838630212325e-49	2.0370891185973077e-63	6.86084839986494e-11	6.269151889611676e-15	0.00008983242267919492	-2.6777412783433003e-20	2.3198954166551327e-17	1.7432383431509337e-14	1.9887157667216938e-13	4.495648667423521e-14
42900000	0.004955083719918143	1.9579838630212325e-49	2.0370891185973077e-63	6.86084839986494e-11	6.269151889611676e-15	0.00008983242267919492	-2.6777350922535573e-20	2.3198954166551327e-17	1.7432383431509337e-14	1.9887157667216938e-13	4.495648667423521e-14
43000000	0.004955083719918143	1.9579838630212325e-49	2.0370891185973077e-63	6.86084839986494e-11	6.269151889611676e-15	0.00008983242267919492	-2.6777289061638143e-20	2.3198954166551327e-17	1.7432383431509337e-14	1.9887157667216938e-13	4.495648667423521e-14
43100000	0.004955083719918143	1.9579838630212325e-49	2.0370891185973077e-63	6.86084839986494e-11	6.269151889611676e-15	0.00008983242267919492	-2.6777227200740714e-20	2.3198954166551327e-17	1.7432383431509337e-14	1.9887157667216938e-13	4.495648667423521e-14
43200000	0.004955083719918143	1.9579838630212325e-49	2.0370891185973077e-63	6.86084839986494e-11	6.269151889611676e-15	0.00008983242267919492	-2.6777165339843284e-20	2.3198954166551327e-17	1.7432383431509337e-14	1.9887157667216938e-13	4.495648667423521e-14
43300000	0.004955083719918143	1.9579838630212325e-49	2.0370891185973077e-63	6.86084839986494e-11	6.269151889611676e-15	0.00008983242267919492	-2.6777103478945854e-20	2.3198954166551327e-17	1.7432383431509337e-14	1.9887157667216938e-13	4.495648667423521e-14
43400000	0.004955083719918143	1.9579838630212325e-49	2.0370891185973077e-63	6.86084839986494e-11	6.269151889611676e-15	0.00008983242267919492	-2.6777041618048424e-20	2.3198954166551327e-17	1.7432383431509337e-14	1.9887157667216938e-13	4.495648667423521e-14
43500000	0.004955083719918143	1.9579838630212325e-49	2.0370891185973077e-63	6.86084839986494e-11	6.269151889611676e-15	0.00008983242267919492	-2.6776979757150995e-20	2.3198954166551327e-17	1.7432383431509337e-14	1.9887157667216938e-13	4.495648667423521e-14
43600000	0.004955083719918143	1.9579838630212325e-49	2.0370891185973077e-63	6.86084839986494e-11	6.269151889611676e-15	0.00008983242267919492	-2.6776917896253565e-20	2.3198954166551327e-17	1.7432383431509337e-14	1.9887157667216938e-13	4.495648667423521e-14
43700000	0.004955083719918143	1.9579838630212325e-49	2.0370891185973077e-63	6.86084839986494e-11	6.269151889611676e-15	0.00008983242267919492	-2.6776856035356135e-20	2.3198954166551327e-17	1.7432383431509337e-14	1.9887157667216938e-13	4.495648667423521e-14
43800000	0.004955083719918143	1.9579838630212325e-49	2.0370891185973077e-63	6.86084839986494e-11	6.269151889611676e-15	0.00008983242267919492	-2.6776794174458705e-20	2.3198954166551327e-17	1.7432383431509337e-14	1.9887157667216938e-13	4.495648667423521e-14
43900000	0.004955083719918143	1.9579838630212325e-49	2.0370891185973077e-63	6.86084839986494e-11	6.269151889611676e-15	0.00008983242267919492	-2.6776732313561273e-20	2.3198954166551327e-17	1.7432383431509337e-14	1.9887157667216938e-13	4.495648667423521e-14
44000000	0.004955083719918143	1.9579838630212325e-49	2.0370891185973077e-63	6.86084839986494e-11	6.269151889611676e-15	0.00008983242267919492	-2.6776670452663843e-20	2.3198954166551327e-17	1.7432383431509337e-14	1.9887157667216938e-13	4.495648667423521e-14
44100000	0.004955083719918143	1.9579838630212325e-49	2.0370891185973077e-63	6.86084839986494e-11	6.269151889611676e-15	0.00008983242267919492	-2.6776608591766413e-20	2.3198954166551327e-17	1.7432383431509337e-14	1.9887157667216938e-13	4.495648667423521e-14
44200000	0.004955083719918143	1.9579838630212325e-49	2.0370891185973077e-63	6.86084839986494e-11	6.269151889611676e-15	0.00008983242267919492	-2.6776546730868983e-20	2.3198954166551327e-17	1.7432383431509337e-14	1.9887157667216938e-13	4.495648667423521e-14
44300000	0.004955083719918143	1.9579838630212325e-49	2.0370891185973077e-63	6.86084839986494e-11	6.269151889611676e-15	0.00008983242267919492	-2.6776484869971554e-20	2.3198954166551327e-17	1.7432383431509337e-14	1.9887157667216938e-13	4.495648667423521e-14
44400000	0.004955083719918143	1.9579838630212325e-49	2.0370891185973077e-63	6.86084839986494e-11	6.269151889611676e-15	0.00008983242267919492	-2.6776423009074124e-20	2.3198954166551327e-17	1.7432383431509337e-14	1.9887157667216938e-13	4.495648667423521e-14
44500000	0.004955083719918143	1.9579838630212325e-49	2.0370891185973077e-63	6.86084839986494e-11	6.269151889611676e-15	0.00008983242267919492	-2.6776361148176694e-20	2.3198954166551327e-17	1.7432383431509337e-14	1.9887157667216938e-13	4.495648667423521e-14
44600000	0.004955083719918143	1.9579838630212325e-49	2.0370891185973077e-63	6.86084839986494e-11	6.269151889611676e-15	0.00008983242267919492	-2.6776299287279264e-20	2.3198954166551327e-17	1.7432383431509337e-14	1.9887157667216938e-13	4.495648667423521e-14
44700000	0.004955083719918143	1.9579838630212325e-49	2.0370891185973077e-63	6.86084839986494e-11	6.269151889611676e-15	0.00008983242267919492	-2.6776237426381835e-20	2.3198954166551327e-17	1.7432383431509337e-14	1.9887157667216938e-13	4.495648667423521e-14
44800000	0.004955083719918143	1.9579838630212325e-49	2.0370891185973077e-63	6.86084839986494e-11	6.269151889611676e-15	0.00008983242267919492	-2.6776175565484405e-20	2.3198954166551327e-17	1.7432383431509337e-14	1.9887157667216938e-13	4.495648667423521e-14
44900000	0.004955083719918143	1.9579838630212325e-49	2.0370891185973077e-63	6.86084839986494e-11	6.269151889611676e-15	0.00008983242267919492	-2.6776113704586975e-20	2.3198954166551327e-17	1.7432383431509337e-14	1.9887157667216938e-13	4.495648667423521e-14
45000000	0.004955083719918143	1.9579838630212325e-49	2.0370891185973077e-63	6.86084839986494e-11	6.269151889611676e-15	0.00008983242267919492	-2.6776051843689542e-20	2.3198954166551327e-17	1.7432383431509337e-14	1.9887157667216938e-13	4.495648667423521e-14
45100000	0.004955083719918143	1.9579838630212325e-49	2.0370891185973077e-63	6.86084839986494e-11	6.269151889611676e-15	0.00008983242267919492	-2.6775989982792113e-20	2.3198954166551327e-17	1.7432383431509337e-14	1.9887157667216938e-13	4.495648667423521e-14
45200000	0.004955083719918143	1.9579838630212325e-49	2.0370891185973077e-63	6.86084839986494e-11	6.269151889611676e-15	0.00008983242267919492	-2.6775928121894683e-20	2.3198954166551327e-17	1.7432383431509337e-14	1.9887157667216938e-13	4.495648667423521e-14
45300000	0.004955083719918143	1.9579838630212325e-49	2.0370891185973077e-63	6.86084839986494e-11	6.269151889611676e-15	0.00008983242267919492	-2.6775866260997253e-20	2.3198954166551327e-17	1.7432383431509337e-14	1.9887157667216938e-13	4.495648667423521e-14
45400000	0.004955083719918143	1.9579838630212325e-49	2.0370891185973077e-63	6.86084839986494e-11	6.269151889611676e-15	0.00008983242267919492	-2.6775804400099823e-20	2.3198954166551327e-17	1.7432383431509337e-14	1.9887157667216938e-13	4.495648667423521e-14
45500000	0.004955083719918143	1.9579838630212325e-49	2.0370891185973077e-63	6.86084839986494e-11	6.269151889611676e-15	0.00008983242267919492	-2.6775742539202394e-20	2.3198954166551327e-17	1.7432383431509337e-14	1.9887157667216938e-13	4.495648667423521e-14
45600000	0.004955083719918143	1.9579838630212325e-49	2.0370891185973077e-63	6.86084839986494e-11	6.269151889611676e-15	0.00008983242267919492	-2.6775680678304964e-20	2.3198954166551327e-17	1.7432383431509337e-14	1.9887157667216938e-13	4.495648667423521e-14
45700000	0.004955083719918143	1.9579838630212325e-49	2.0370891185973077e-63	6.86084839986494e-11	6.269151889611676e-15	0.00008983242267919492	-2.6775618817407534e-20	2.3198954166551327e-17	1.7432383431509337e-14	1.9887157667216938e-13	4.495648667423521e-14
45800000	0.004955083719918143	1.9579838630212325e-49	2.0370891185973077e-63	6.86084839986494e-11	6.269151889611676e-15	0.00008983242267919492	-2.6775556956510104e-20	2.3198954166551327e-17	1.7432383431509337e-14	1.9887157667216938e-13	4.495648667423521e-14
45900000	0.004955083719918143	1.9579838630212325e-49	2.0370891185973077e-63	6.86084839986494e-11	6.269151889611676e-15	0.00008983242267919492	-2.6775495095612675e-20	2.3198954166551327e-17	1.7432383431509337e-14	1.9887157667216938e-13	4.495648667423521e-14
46000000	0.004955083719918143	1.9579838630212325e-49	2.0370891185973077e-63	6.86084839986494e-11	6.269151889611676e-15	0.00008983242267919492	-2.6775433234715245e-20	2.3198954166551327e-17	1.7432383431509337e-14	1.9887157667216938e-13	4.495648667423521e-14
46100000	0.004955083719918143	1.9579838630212325e-49	2.0370891185973077e-63	6.86084839986494e-11	6.269151889611676e-15	0.00008983242267919492	-2.6775371373817812e-20	2.3198954166551327e-17	1.7432383431509337e-14	1.9887157667216938e-13	4.495648667423521e-14
46200000	0.004955083719918143	1.9579838630212325e-49	2.0370891185973077e-63	6.86084839986494e-11	6.269151889611676e-15	0.00008983242267919492	-2.6775309512920382e-20	2.3198954166551327e-17	1.7432383431509337e-14	1.9887157667216938e-13	4.495648667423521e-14
46300000	0.004955083719918143	1.9579838630212325e-49	2.0370891185973077e-63	6.86084839986494e-11	6.269151889611676e-15	0.00008983242267919492	-2.6775247652022953e-20	2.3198954166551327e-17	1.7432383431509337e-14	1.9887157667216938e-13	4.495648667423521e-14
46400000	0.004955083719918143	1.9579838630212325e-49	2.0370891185973077e-63	6.86084839986494e-11	6.269151889611676e-15	0.00008983242267919492	-2.6775185791125523e-20	2.3198954166551327e-17	1.7432383431509337e-14	1.9887157667216938e-13	4.495648667423521e-14
46500000	0.004955083719918143	1.9579838630212325e-49	2.0370891185973077e-63	6.86084839986494e-11	6.269151889611676e-15	0.00008983242267919492	-2.6775123930228093e-20	2.3198954166551327e-17	1.7432383431509337e-14	1.9887157667216938e-13	4.495648667423521e-14
46600000	0.004955083719918143	1.9579838630212325e-49	2.0370891185973077e-63	6.86084839986494e-11	6.269151889611676e-15	0.00008983242267919492	-2.6775062069330663e-20	2.3198954166551327e-17	1.7432383431509337e-14	1.9887157667216938e-13	4.495648667423521e-14
46700000	0.004955083719918143	1.9579838630212325e-49	2.0370891185973077e-63	6.86084839986494e-11	6.269151889611676e-15	0.00008983242267919492	-2.6775000208433234e-20	2.3198954166551327e-17	1.7432383431509337e-14	1.9887157667216938e-13	4.495648667423521e-14
46800000	0.004955083719918143	1.9579838630212325e-49	2.0370891185973077e-63	6.86084839986494e-11	6.269151889611676e-15	0.00008983242267919492	-2.6774938347535804e-20	2.3198954166551327e-17	1.7432383431509337e-14	1.9887157667216938e-13	4.495648667423521e-14
46900000	0.004955083719918143	1.9579838630212325e-49	2.0370891185973077e-63	6.86084839986494e-11	6.269151889611676e-15	0.00008983242267919492	-2.6774876486638374e-20	2.3198954166551327e-17	1.7432383431509337e-14	1.9887157667216938e-13	4.495648667423521e-14
47000000	0.004955083719918143	1.9579838630212325e-49	2.0370891185973077e-63	6.86084839986494e-11	6.269151889611676e-15	0.00008983242267919492	-2.6774814625740944e-20	2.3198954166551327e-17	1.7432383431509337e-14	1.9887157667216938e-13	4.495648667423521e-14
47100000	0.004955083719918143	1.9579838630212325e-49	2.0370891185973077e-63	6.86084839986494e-11	6.269151889611676e-15	0.00008983242267919492	-2.6774752764843515e-20	2.3198954166551327e-17	1.7432383431509337e-14	1.9887157667216938e-13	4.495648667423521e-14
47200000	0.004955083719918143	1.9579838630212325e-49	2.0370891185973077e-63	6.86084839986494e-11	6.269151889611676e-15	0.00008983242267919492	-2.6774690903946082e-20	2.3198954166551327e-17	1.7432383431509337e-14	1.9887157667216938e-13	4.495648667423521e-14
47300000	0.004955083719918143	1.9579838630212325e-49	2.0370891185973077e-63	6.86084839986494e-11	6.269151889611676e-15	0.00008983242267919492	-2.6774629043048652e-20	2.3198954166551327e-17	1.7432383431509337e-14	1.9887157667216938e-13	4.495648667423521e-14
47400000	0.004955083719918143	1.9579838630212325e-49	2.0370891185973077e-63	6.86084839986494e-11	6.269151889611676e-15	0.00008983242267919492	-2.6774567182151222e-20	2.3198954166551327e-17	1.7432383431509337e-14	1.9887157667216938e-13	4.495648667423521e-14
47500000	0.004955083719918143	1.9579838630212325e-49	2.0370891185973077e-63	6.86084839986494e-11	6.269151889611676e-15	0.00008983242267919492	-2.6774505321253793e-20	2.3198954166551327e-17	1.7432383431509337e-14	1.9887157667216938e-13	4.495648667423521e-14
47600000	0.004955083719918143	1.9579838630212325e-49	2.0370891185973077e-63	6.86084839986494e-11	6.269151889611676e-15	0.00008983242267919492	-2.6774443460356363e-20	2.3198954166551327e-17	1.7432383431509337e-14	1.9887157667216938e-13	4.495648667423521e-14
47700000	0.004955083719918143	1.9579838630212325e-49	2.0370891185973077e-63	6.86084839986494e-11	6.269151889611676e-15	0.00008983242267919492	-2.6774381599458933e-20	2.3198954166551327e-17	1.7432383431509337e-14	1.9887157667216938e-13	4.495648667423521e-14
47800000	0.004955083719918143	1.9579838630212325e-49	2.0370891185973077e-63	6.86084839986494e-11	6.269151889611676e-15	0.00008983242267919492	-2.6774319738561503e-20	2.3198954166551327e-17	1.7432383431509337e-14	1.9887157667216938e-13	4.495648667423521e-14
47900000	0.004955083719918143	1.9579838630212325e-49	2.0370891185973077e-63	6.86084839986494e-11	6.269151889611676e-15	0.00008983242267919492	-2.6774257877664074e-20	2.3198954166551327e-17	1.7432383431509337e-14	1.9887157667216938e-13	4.495648667423521e-14
48000000	0.004955083719918143	1.9579838630212325e-49	2.0370891185973077e-63	6.86084839986494e-11	6.269151889611676e-15	0.00008983242267919492	-2.6774196016766644e-20	2.3198954166551327e-17	1.7432383431509337e-14	1.9887157667216938e-13	4.495648667423521e-14
48100000	0.004955083719918143	1.9579838630212325e-49	2.0370891185973077e-63	6.86084839986494e-11	6.269151889611676e-15	0.00008983242267919492	-2.6774134155869214e-20	2.3198954166551327e-17	1.7432383431509337e-14	1.9887157667216938e-13	4.495648667423521e-14
48200000	0.004955083719918143	1.9579838630212325e-49	2.0370891185973077e-63	6.86084839986494e-11	6.269151889611676e-15	0.00008983242267919492	-2.6774072294971784e-20	2.3198954166551327e-17	1.7432383431509337e-14	1.9887157667216938e-13	4.495648667423521e-14
48300000	0.004955083719918143	1.9579838630212325e-49	2.0370891185973077e-63	6.86084839986494e-11	6.269151889611676e-15	0.00008983242267919492	-2.6774010434074352e-20	2.3198954166551327e-17	1.7432383431509337e-14	1.9887157667216938e-13	4.495648667423521e-14
48400000	0.004955083719918143	1.9579838630212325e-49	2.0370891185973077e-63	6.86084839986494e-11	6.269151889611676e-15	0.00008983242267919492	-2.6773948573176922e-20	2.3198954166551327e-17	1.7432383431509337e-14	1.9887157667216938e-13	4.495648667423521e-14
48500000	0.004955083719918143	1.9579838630212325e-49	2.0370891185973077e-63	6.86084839986494e-11	6.269151889611676e-15	0.00008983242267919492	-2.6773886712279492e-20	2.3198954166551327e-17	1.7432383431509337e-14	1.9887157667216938e-13	4.495648667423521e-14
48600000	0.004955083719918143	1.9579838630212325e-49	2.0370891185973077e-63	6.86084839986494e-11	6.269151889611676e-15	0.00008983242267919492	-2.6773824851382062e-20	2.3198954166551327e-17	1.7432383431509337e-14	1.9887157667216938e-13	4.495648667423521e-14
48700000	0.004955083719918143	1.9579838630212325e-49	2.0370891185973077e-63	6.86084839986494e-11	6.269151889611676e-15	0.00008983242267919492	-2.6773762990484633e-20	2.3198954166551327e-17	1.7432383431509337e-14	1.9887157667216938e-13	4.495648667423521e-14
48800000	0.004955083719918143	1.957983863021232e-49	2.0370891185973077e-63	6.86084839986494e-11	6.269151889611676e-15	0.00008983242267919492	-2.6773701129587203e-20	2.3198954166551327e-17	1.7432383431509337e-14	1.9887157667216938e-13	4.495648667423521e-14
48900000	0.004955083719918143	1.957983863021232e-49	2.0370891185973077e-63	6.86084839986494e-11	6.269151889611676e-15	0.00008983242267919492	-2.6773639268689773e-20	2.3198954166551327e-17	1.7432383431509337e-14	1.9887157667216938e-13	4.495648667423521e-14
49000000	0.004955083719918143	1.957983863021232e-49	2.0370891185973077e-63	6.86084839986494e-11	6.269151889611676e-15	0.00008983242267919492	-2.6773577407792343e-20	2.3198954166551327e-17	1.7432383431509337e-14	1.9887157667216938e-13	4.495648667423521e-14
49100000	0.004955083719918143	1.957983863021232e-49	2.0370891185973077e-63	6.86084839986494e-11	6.269151889611676e-15	0.00008983242267919492	-2.6773515546894914e-20	2.3198954166551327e-17	1.7432383431509337e-14	1.9887157667216938e-13	4.495648667423521e-14
49200000	0.004955083719918143	1.957983863021232e-49	2.0370891185973077e-63	6.86084839986494e-11	6.269151889611677e-15	0.00008983242267919492	-2.6773453685997484e-20	2.3198954166551327e-17	1.7432383431509337e-14	1.9887157667216938e-13	4.495648667423521e-14
49300000	0.004955083719918143	1.957983863021232e-49	2.0370891185973077e-63	6.86084839986494e-11	6.269151889611677e-15	0.00008983242267919492	-2.6773391825100054e-20	2.3198954166551327e-17	1.7432383431509337e-14	1.9887157667216938e-13	4.495648667423521e-14
49400000	0.004955083719918143	1.957983863021232e-49	2.0370891185973077e-63	6.86084839986494e-11	6.269151889611677e-15	0.00008983242267919492	-2.677332996420262e-20	2.3198954166551327e-17	1.7432383431509334e-14	1.9887157667216938e-13	4.495648667423521e-14
49500000	0.004955083719918143	1.957983863021232e-49	2.0370891185973077e-63	6.86084839986494e-11	6.269151889611677e-15	0.00008983242267919492	-2.6773268103305192e-20	2.3198954166551327e-17	1.7432383431509334e-14	1.9887157667216938e-13	4.495648667423521e-14
49600000	0.004955083719918143	1.957983863021232e-49	2.0370891185973077e-63	6.86084839986494e-11	6.269151889611677e-15	0.00008983242267919492	-2.6773206242407762e-20	2.3198954166551327e-17	1.7432383431509334e-14	1.9887157667216938e-13	4.495648667423521e-14
49700000	0.004955083719918143	1.957983863021232e-49	2.0370891185973077e-63	6.86084839986494e-11	6.269151889611677e-15	0.00008983242267919492	-2.6773144381510332e-20	2.3198954166551327e-17	1.7432383431509334e-14	1.9887157667216938e-13	4.495648667423521e-14
49800000	0.004955083719918143	1.957983863021232e-49	2.0370891185973077e-63	6.86084839986494e-11	6.269151889611677e-15	0.00008983242267919492	-2.6773082520612903e-20	2.3198954166551327e-17	1.7432383431509334e-14	1.9887157667216935e-13	4.495648667423521e-14
49900000	0.004955083719918143	1.957983863021232e-49	2.0370891185973077e-63	6.86084839986494e-11	6.269151889611677e-15	0.00008983242267919492	-2.6773020659715473e-20	2.3198954166551327e-17	1.7432383431509334e-14	1.9887157667216935e-13	4.495648667423521e-14
50000000	0.004955083719918143	1.957983863021232e-49	2.0370891185973077e-63	6.86084839986494e-11	6.269151889611677e-15	0.00008983242267919492	-2.6772958798818043e-20	2.3198954166551327e-17	1.7432383431509334e-14	1.9887157667216935e-13	4.495648667423521e-14
50100000	0.004955083719918143	1.957983863021232e-49	2.0370891185973077e-63	6.86084839986494e-11	6.269151889611677e-15	0.00008983242267919492	-2.6772896937920613e-20	2.3198954166551327e-17	1.7432383431509334e-14	1.9887157667216935e-13	4.495648667423521e-14
50200000	0.004955083719918143	1.957983863021232e-49	2.0370891185973077e-63	6.86084839986494e-11	6.269151889611677e-15	0.00008983242267919492	-2.6772835077023184e-20	2.3198954166551327e-17	1.7432383431509334e-14	1.9887157667216935e-13	4.495648667423521e-14
50300000	0.004955083719918143	1.957983863021232e-49	2.0370891185973077e-63	6.86084839986494e-11	6.269151889611677e-15	0.00008983242267919492	-2.6772773216125754e-20	2.3198954166551327e-17	1.7432383431509334e-14	1.9887157667216935e-13	4.495648667423521e-14
50400000	0.004955083719918143	1.957983863021232e-49	2.0370891185973077e-63	6.86084839986494e-11	6.269151889611677e-15	0.00008983242267919492	-2.6772711355228324e-20	2.3198954166551327e-17	1.7432383431509334e-14	1.9887157667216935e-13	4.495648667423521e-14
50500000	0.004955083719918143	1.957983863021232e-49	2.0370891185973077e-63	6.86084839986494e-11	6.269151889611677e-15	0.00008983242267919492	-2.6772649494330894e-20	2.3198954166551327e-17	1.7432383431509334e-14	1.9887157667216935e-13	4.495648667423521e-14
50600000	0.004955083719918143	1.957983863021232e-49	2.0370891185973077e-63	6.86084839986494e-11	6.269151889611677e-15	0.00008983242267919492	-2.6772587633433462e-20	2.3198954166551327e-17	1.7432383431509334e-14	1.9887157667216935e-13	4.495648667423521e-14
50700000	0.004955083719918143	1.957983863021232e-49	2.0370891185973077e-63	6.86084839986494e-11	6.269151889611677e-15	0.00008983242267919492	-2.6772525772536032e-20	2.3198954166551327e-17	1.7432383431509334e-14	1.9887157667216935e-13	4.495648667423521e-14
50800000	0.004955083719918143	1.957983863021232e-49	2.0370891185973077e-63	6.86084839986494e-11	6.269151889611677e-15	0.00008983242267919492	-2.6772463911638602e-20	2.3198954166551327e-17	1.7432383431509334e-14	1.9887157667216935e-13	4.495648667423521e-14
50900000	0.004955083719918143	1.957983863021232e-49	2.0370891185973077e-63	6.86084839986494e-11	6.269151889611677e-15	0.00008983242267919492	-2.6772402050741172e-20	2.3198954166551327e-17	1.7432383431509334e-14	1.9887157667216935e-13	4.495648667423521e-14
51000000	0.004955083719918143	1.957983863021232e-49	2.0370891185973077e-63	6.86084839986494e-11	6.269151889611677e-15	0.00008983242267919492	-2.6772340189843743e-20	2.3198954166551327e-17	1.7432383431509334e-14	1.9887157667216935e-13	4.495648667423521e-14
51100000	0.004955083719918143	1.957983863021232e-49	2.0370891185973077e-63	6.86084839986494e-11	6.269151889611677e-15	0.00008983242267919492	-2.6772278328946313e-20	2.3198954166551327e-17	1.7432383431509334e-14	1.9887157667216935e-13	4.495648667423521e-14
51200000	0.004955083719918143	1.957983863021232e-49	2.0370891185973077e-63	6.86084839986494e-11	6.269151889611677e-15	0.00008983242267919492	-2.6772216468048883e-20	2.3198954166551327e-17	1.7432383431509334e-14	1.9887157667216935e-13	4.495648667423521e-14
51300000	0.004955083719918143	1.957983863021232e-49	2.0370891185973077e-63	6.86084839986494e-11	6.269151889611677e-15	0.00008983242267919492	-2.6772154607151453e-20	2.3198954166551327e-17	1.7432383431509334e-14	1.9887157667216935e-13	4.495648667423521e-14
51400000	0.004955083719918143	1.957983863021232e-49	2.0370891185973077e-63	6.86084839986494e-11	6.269151889611677e-15	0.00008983242267919492	-2.6772092746254024e-20	2.3198954166551327e-17	1.7432383431509334e-14	1.9887157667216935e-13	4.495648667423521e-14
51500000	0.004955083719918143	1.9579838630212317e-49	2.0370891185973077e-63	6.86084839986494e-11	6.269151889611677e-15	0.00008983242267919492	-2.6772030885356594e-20	2.3198954166551327e-17	1.7432383431509334e-14	1.9887157667216935e-13	4.495648667423521e-14
51600000	0.004955083719918143	1.9579838630212317e-49	2.0370891185973077e-63	6.86084839986494e-11	6.269151889611677e-15	0.00008983242267919492	-2.6771969024459164e-20	2.3198954166551327e-17	1.7432383431509334e-14	1.9887157667216935e-13	4.495648667423521e-14
51700000	0.004955083719918143	1.9579838630212317e-49	2.0370891185973077e-63	6.86084839986494e-11	6.269151889611677e-15	0.00008983242267919492	-2.677190716356173e-20	2.3198954166551327e-17	1.7432383431509334e-14	1.9887157667216935e-13	4.495648667423521e-14
51800000	0.004955083719918143	1.9579838630212317e-49	2.0370891185973077e-63	6.86084839986494e-11	6.269151889611677e-15	0.00008983242267919492	-2.6771845302664302e-20	2.3198954166551327e-17	1.7432383431509334e-14	1.9887157667216935e-13	4.495648667423521e-14
51900000	0.004955083719918143	1.9579838630212317e-49	2.0370891185973077e-63	6.86084839986494e-11	6.269151889611677e-15	0.00008983242267919492	-2.6771783441766872e-20	2.3198954166551327e-17	1.7432383431509334e-14	1.9887157667216935e-13	4.495648667423521e-14
52000000	0.004955083719918143	1.9579838630212317e-49	2.0370891185973077e-63	6.86084839986494e-11	6.269151889611677e-15	0.00008983242267919492	-2.6771721580869442e-20	2.3198954166551327e-17	1.7432383431509334e-14	1.9887157667216935e-13	4.495648667423521e-14
52100000	0.004955083719918143	1.9579838630212317e-49	2.0370891185973077e-63	6.86084839986494e-11	6.269151889611677e-15	0.00008983242267919492	-2.6771659719972012e-20	2.3198954166551327e-17	1.7432383431509334e-14	1.9887157667216935e-13	4.495648667423521e-14
52200000	0.004955083719918143	1.9579838630212317e-49	2.0370891185973077e-63	6.86084839986494e-11	6.269151889611677e-15	0.00008983242267919492	-2.6771597859074583e-20	2.3198954166551327e-17	1.7432383431509334e-14	1.9887157667216935e-13	4.495648667423521e-14
52300000	0.004955083719918143	1.9579838630212317e-49	2.0370891185973077e-63	6.86084839986494e-11	6.269151889611677e-15	0.00008983242267919492	-2.6771535998177153e-20	2.3198954166551327e-17	1.7432383431509334e-14	1.9887157667216935e-13	4.495648667423521e-14
52400000	0.004955083719918143	1.9579838630212317e-49	2.0370891185973077e-63	6.86084839986494e-11	6.269151889611677e-15	0.00008983242267919492	-2.6771474137279723e-20	2.3198954166551327e-17	1.7432383431509334e-14	1.9887157667216935e-13	4.495648667423521e-14
52500000	0.004955083719918143	1.9579838630212317e-49	2.0370891185973077e-63	6.86084839986494e-11	6.269151889611677e-15	0.00008983242267919492	-2.6771412276382293e-20	2.3198954166551327e-17	1.7432383431509334e-14	1.9887157667216935e-13	4.495648667423521e-14
52600000	0.004955083719918143	1.9579838630212317e-49	2.0370891185973077e-63	6.86084839986494e-11	6.269151889611677e-15	0.00008983242267919492	-2.6771350415484864e-20	2.3198954166551327e-17	1.7432383431509334e-14	1.9887157667216935e-13	4.495648667423521e-14
52700000	0.004955083719918143	1.9579838630212317e-49	2.0370891185973077e-63	6.86084839986494e-11	6.269151889611677e-15	0.00008983242267919492	-2.6771288554587434e-20	2.3198954166551327e-17	1.7432383431509334e-14	1.9887157667216935e-13	4.495648667423521e-14
52800000	0.004955083719918143	1.9579838630212317e-49	2.0370891185973077e-63	6.86084839986494e-11	6.269151889611677e-15	0.00008983242267919492	-2.677122669369e-20	2.3198954166551327e-17	1.7432383431509334e-14	1.9887157667216935e-13	4.495648667423521e-14
52900000	0.004955083719918143	1.9579838630212317e-49	2.0370891185973077e-63	6.86084839986494e-11	6.269151889611677e-15	0.00008983242267919492	-2.677116483279257e-20	2.3198954166551327e-17	1.7432383431509334e-14	1.9887157667216935e-13	4.495648667423521e-14
53000000	0.004955083719918143	1.9579838630212317e-49	2.0370891185973077e-63	6.86084839986494e-11	6.269151889611677e-15	0.00008983242267919492	-2.6771102971895142e-20	2.3198954166551327e-17	1.7432383431509334e-14	1.9887157667216935e-13	4.495648667423521e-14
53100000	0.004955083719918143	1.9579838630212317e-49	2.0370891185973077e-63	6.86084839986494e-11	6.269151889611677e-15	0.00008983242267919492	-2.6771041110997712e-20	2.3198954166551327e-17	1.7432383431509334e-14	1.9887157667216935e-13	4.495648667423521e-14
53200000	0.004955083719918143	1.9579838630212317e-49	2.0370891185973077e-63	6.86084839986494e-11	6.269151889611677e-15	0.00008983242267919492	-2.6770979250100282e-20	2.3198954166551327e-17	1.7432383431509334e-14	1.9887157667216935e-13	4.495648667423521e-14
53300000	0.004955083719918143	1.9579838630212317e-49	2.0370891185973077e-63	6.86084839986494e-11	6.269151889611677e-15	0.00008983242267919492	-2.6770917389202852e-20	2.3198954166551327e-17	1.7432383431509334e-14	1.9887157667216935e-13	4.495648667423521e-14
53400000	0.004955083719918143	1.9579838630212317e-49	2.0370891185973077e-63	6.86084839986494e-11	6.269151889611677e-15	0.00008983242267919492	-2.6770855528305423e-20	2.3198954166551327e-17	1.7432383431509334e-14	1.9887157667216935e-13	4.495648667423521e-14
53500000	0.004955083719918143	1.9579838630212317e-49	2.0370891185973077e-63	6.86084839986494e-11	6.269151889611677e-15	0.00008983242267919492	-2.6770793667407993e-20	2.3198954166551327e-17	1.7432383431509334e-14	1.9887157667216935e-13	4.495648667423521e-14
53600000	0.004955083719918143	1.9579838630212317e-49	2.0370891185973077e-63	6.86084839986494e-11	6.269151889611677e-15	0.00008983242267919492	-2.6770731806510563e-20	2.3198954166551327e-17	1.7432383431509334e-14	1.9887157667216935e-13	4.495648667423521e-14
53700000	0.004955083719918143	1.9579838630212317e-49	2.0370891185973077e-63	6.86084839986494e-11	6.269151889611677e-15	0.00008983242267919492	-2.6770669945613133e-20	2.3198954166551327e-17	1.7432383431509334e-14	1.9887157667216935e-13	4.495648667423521e-14
53800000	0.004955083719918143	1.9579838630212317e-49	2.0370891185973077e-63	6.86084839986494e-11	6.269151889611677e-15	0.00008983242267919492	-2.6770608084715704e-20	2.3198954166551327e-17	1.7432383431509334e-14	1.9887157667216935e-13	4.495648667423521e-14
53900000	0.004955083719918143	1.9579838630212317e-49	2.0370891185973077e-63	6.86084839986494e-11	6.269151889611677e-15	0.00008983242267919492	-2.677054622381827e-20	2.3198954166551327e-17	1.7432383431509334e-14	1.9887157667216935e-13	4.495648667423521e-14
54000000	0.004955083719918143	1.9579838630212317e-49	2.0370891185973077e-63	6.86084839986494e-11	6.269151889611677e-15	0.00008983242267919492	-2.677048436292084e-20	2.3198954166551327e-17	1.7432383431509334e-14	1.9887157667216935e-13	4.495648667423521e-14
54100000	0.004955083719918143	1.9579838630212317e-49	2.0370891185973077e-63	6.86084839986494e-11	6.269151889611677e-15	0.00008983242267919492	-2.677042250202341e-20	2.3198954166551327e-17	1.7432383431509334e-14	1.9887157667216935e-13	4.495648667423521e-14
54200000	0.004955083719918143	1.9579838630212317e-49	2.0370891185973077e-63	6.86084839986494e-11	6.269151889611677e-15	0.00008983242267919492	-2.6770360641125982e-20	2.3198954166551327e-17	1.7432383431509334e-14	1.9887157667216935e-13	4.495648667423521e-14
54300000	0.004955083719918143	1.9579838630212317e-49	2.0370891185973077e-63	6.86084839986494e-11	6.269151889611677e-15	0.00008983242267919492	-2.6770298780228552e-20	2.3198954166551327e-17	1.7432383431509334e-14	1.9887157667216935e-13	4.495648667423521e-14
54400000	0.004955083719918143	1.9579838630212317e-49	2.0370891185973077e-63	6.86084839986494e-11	6.269151889611677e-15	0.00008983242267919492	-2.6770236919331122e-20	2.3198954166551327e-17	1.7432383431509334e-14	1.9887157667216935e-13	4.495648667423521e-14
54500000	0.004955083719918143	1.9579838630212317e-49	2.0370891185973077e-63	6.86084839986494e-11	6.269151889611677e-15	0.00008983242267919492	-2.6770175058433692e-20	2.3198954166551327e-17	1.7432383431509334e-14	1.9887157667216935e-13	4.495648667423521e-14
54600000	0.004955083719918143	1.9579838630212317e-49	2.0370891185973077e-63	6.86084839986494e-11	6.269151889611677e-15	0.00008983242267919492	-2.6770113197536263e-20	2.3198954166551327e-17	1.7432383431509334e-14	1.9887157667216935e-13	4.495648667423521e-14
54700000	0.004955083719918143	1.9579838630212317e-49	2.0370891185973077e-63	6.86084839986494e-11	6.269151889611677e-15	0.00008983242267919492	-2.6770051336638833e-20	2.3198954166551327e-17	1.7432383431509334e-14	1.9887157667216935e-13	4.495648667423521e-14
54800000	0.004955083719918143	1.9579838630212317e-49	2.0370891185973077e-63	6.86084839986494e-11	6.269151889611677e-15	0.00008983242267919492	-2.6769989475741403e-20	2.3198954166551327e-17	1.7432383431509334e-14	1.9887157667216935e-13	4.495648667423521e-14
54900000	0.004955083719918143	1.9579838630212317e-49	2.0370891185973077e-63	6.86084839986494e-11	6.269151889611677e-15	0.00008983242267919492	-2.6769927614843973e-20	2.3198954166551327e-17	1.7432383431509334e-14	1.9887157667216935e-13	4.495648667423521e-14
55000000	0.004955083719918143	1.9579838630212317e-49	2.0370891185973077e-63	6.86084839986494e-11	6.269151889611677e-15	0.00008983242267919492	-2.676986575394654e-20	2.3198954166551327e-17	1.7432383431509334e-14	1.9887157667216935e-13	4.495648667423521e-14
55100000	0.004955083719918143	1.9579838630212317e-49	2.0370891185973077e-63	6.86084839986494e-11	6.269151889611677e-15	0.00008983242267919492	-2.676980389304911e-20	2.3198954166551327e-17	1.7432383431509334e-14	1.9887157667216935e-13	4.495648667423521e-14
55200000	0.004955083719918143	1.9579838630212317e-49	2.0370891185973077e-63	6.86084839986494e-11	6.269151889611677e-15	0.00008983242267919492	-2.676974203215168e-20	2.3198954166551327e-17	1.7432383431509334e-14	1.9887157667216935e-13	4.495648667423521e-14
55300000	0.004955083719918143	1.9579838630212317e-49	2.0370891185973077e-63	6.86084839986494e-11	6.269151889611677e-15	0.00008983242267919492	-2.676968017125425e-20	2.3198954166551327e-17	1.7432383431509334e-14	1.9887157667216935e-13	4.495648667423521e-14
55400000	0.004955083719918143	1.9579838630212317e-49	2.0370891185973077e-63	6.86084839986494e-11	6.269151889611677e-15	0.00008983242267919492	-2.6769618310356822e-20	2.3198954166551327e-17	1.7432383431509334e-14	1.9887157667216935e-13	4.495648667423521e-14
55500000	0.004955083719918143	1.9579838630212317e-49	2.0370891185973077e-63	6.86084839986494e-11	6.269151889611677e-15	0.00008983242267919492	-2.6769556449459392e-20	2.3198954166551327e-17	1.7432383431509334e-14	1.9887157667216935e-13	4.495648667423521e-14
55600000	0.004955083719918143	1.9579838630212317e-49	2.0370891185973077e-63	6.86084839986494e-11	6.269151889611677e-15	0.00008983242267919492	-2.6769494588561962e-20	2.3198954166551327e-17	1.7432383431509334e-14	1.9887157667216935e-13	4.495648667423521e-14
55700000	0.004955083719918143	1.9579838630212317e-49	2.0370891185973077e-63	6.86084839986494e-11	6.269151889611677e-15	0.00008983242267919492	-2.6769432727664532e-20	2.3198954166551327e-17	1.7432383431509334e-14	1.9887157667216935e-13	4.495648667423521e-14
55800000	0.004955083719918143	1.9579838630212317e-49	2.0370891185973077e-63	6.86084839986494e-11	6.269151889611677e-15	0.00008983242267919492	-2.6769370866767103e-20	2.3198954166551327e-17	1.7432383431509334e-14	1.9887157667216935e-13	4.495648667423521e-14
55900000	0.004955083719918143	1.9579838630212317e-49	2.0370891185973077e-63	6.86084839986494e-11	6.269151889611677e-15	0.00008983242267919492	-2.6769309005869673e-20	2.3198954166551327e-17	1.7432383431509334e-14	1.9887157667216935e-13	4.495648667423521e-14
56000000	0.004955083719918143	1.9579838630212317e-49	2.0370891185973077e-63	6.86084839986494e-11	6.269151889611677e-15	0.00008983242267919492	-2.6769247144972243e-20	2.3198954166551327e-17	1.7432383431509334e-14	1.9887157667216935e-13	4.495648667423521e-14
56100000	0.004955083719918143	1.9579838630212317e-49	2.0370891185973077e-63	6.86084839986494e-11	6.269151889611677e-15	0.00008983242267919492	-2.676918528407481e-20	2.3198954166551327e-17	1.7432383431509334e-14	1.9887157667216935e-13	4.495648667423521e-14
56200000	0.004955083719918143	1.9579838630212317e-49	2.0370891185973077e-63	6.86084839986494e-11	6.269151889611677e-15	0.00008983242267919492	-2.676912342317738e-20	2.3198954166551327e-17	1.7432383431509334e-14	1.9887157667216935e-13	4.495648667423521e-14
56300000	0.004955083719918143	1.9579838630212317e-49	2.0370891185973077e-63	6.86084839986494e-11	6.269151889611677e-15	0.00008983242267919492	-2.676906156227995e-20	2.3198954166551327e-17	1.7432383431509334e-14	1.9887157667216935e-13	4.495648667423521e-14
56400000	0.004955083719918143	1.9579838630212317e-49	2.0370891185973077e-63	6.86084839986494e-11	6.269151889611677e-15	0.00008983242267919492	-2.676899970138252e-20	2.3198954166551327e-17	1.7432383431509334e-14	1.9887157667216935e-13	4.495648667423521e-14
56500000	0.004955083719918143	1.9579838630212317e-49	2.0370891185973077e-63	6.86084839986494e-11	6.269151889611677e-15	0.00008983242267919492	-2.676893784048509e-20	2.3198954166551327e-17	1.7432383431509334e-14	1.9887157667216935e-13	4.495648667423521e-14
56600000	0.004955083719918143	1.9579838630212317e-49	2.0370891185973077e-63	6.86084839986494e-11	6.269151889611677e-15	0.00008983242267919492	-2.6768875979587662e-20	2.3198954166551327e-17	1.7432383431509334e-14	1.9887157667216935e-13	4.495648667423521e-14
56700000	0.004955083719918143	1.9579838630212317e-49	2.0370891185973077e-63	6.86084839986494e-11	6.269151889611677e-15	0.00008983242267919492	-2.6768814118690232e-20	2.3198954166551327e-17	1.7432383431509334e-14	1.9887157667216935e-13	4.495648667423521e-14
56800000	0.004955083719918143	1.9579838630212317e-49	2.0370891185973077e-63	6.86084839986494e-11	6.269151889611677e-15	0.00008983242267919492	-2.6768752257792802e-20	2.3198954166551327e-17	1.7432383431509334e-14	1.9887157667216935e-13	4.495648667423521e-14
56900000	0.004955083719918143	1.9579838630212317e-49	2.0370891185973077e-63	6.86084839986494e-11	6.269151889611677e-15	0.00008983242267919492	-2.6768690396895372e-20	2.3198954166551327e-17	1.7432383431509334e-14	1.9887157667216935e-13	4.495648667423521e-14
57000000	0.004955083719918143	1.9579838630212317e-49	2.0370891185973077e-63	6.86084839986494e-11	6.269151889611677e-15	0.00008983242267919492	-2.6768628535997943e-20	2.3198954166551327e-17	1.7432383431509334e-14	1.9887157667216935e-13	4.495648667423521e-14
57100000	0.004955083719918143	1.9579838630212317e-49	2.037089118597308e-63	6.86084839986494e-11	6.269151889611677e-15	0.00008983242267919492	-2.6768566675100513e-20	2.3198954166551327e-17	1.7432383431509334e-14	1.9887157667216935e-13	4.495648667423521e-14
57200000	0.004955083719918143	1.9579838630212317e-49	2.037089118597308e-63	6.86084839986494e-11	6.269151889611677e-15	0.00008983242267919492	-2.676850481420308e-20	2.3198954166551327e-17	1.7432383431509334e-14	1.9887157667216935e-13	4.495648667423521e-14
57300000	0.004955083719918143	1.9579838630212317e-49	2.037089118597308e-63	6.86084839986494e-11	6.269151889611677e-15	0.00008983242267919492	-2.676844295330565e-20	2.3198954166551327e-17	1.7432383431509334e-14	1.9887157667216935e-13	4.495648667423521e-14
57400000	0.004955083719918143	1.9579838630212317e-49	2.037089118597308e-63	6.86084839986494e-11	6.269151889611677e-15	0.00008983242267919492	-2.676838109240822e-20	2.3198954166551327e-17	1.7432383431509334e-14	1.9887157667216935e-13	4.495648667423521e-14
57500000	0.004955083719918143	1.9579838630212317e-49	2.037089118597308e-63	6.86084839986494e-11	6.269151889611677e-15	0.00008983242267919492	-2.676831923151079e-20	2.3198954166551327e-17	1.7432383431509334e-14	1.9887157667216935e-13	4.495648667423521e-14
57600000	0.004955083719918143	1.9579838630212317e-49	2.037089118597308e-63	6.86084839986494e-11	6.269151889611677e-15	0.00008983242267919492	-2.676825737061336e-20	2.3198954166551327e-17	1.7432383431509334e-14	1.9887157667216935e-13	4.495648667423521e-14
57700000	0.004955083719918143	1.9579838630212317e-49	2.037089118597308e-63	6.86084839986494e-11	6.269151889611677e-15	0.00008983242267919492	-2.676819550971593e-20	2.3198954166551327e-17	1.7432383431509334e-14	1.9887157667216935e-13	4.495648667423521e-14
57800000	0.004955083719918143	1.9579838630212317e-49	2.037089118597308e-63	6.86084839986494e-11	6.269151889611677e-15	0.00008983242267919492	-2.6768133648818502e-20	2.3198954166551327e-17	1.7432383431509334e-14	1.9887157667216935e-13	4.495648667423521e-14
57900000	0.004955083719918143	1.9579838630212317e-49	2.037089118597308e-63	6.86084839986494e-11	6.269151889611677e-15	0.00008983242267919492	-2.6768071787921072e-20	2.3198954166551327e-17	1.7432383431509334e-14	1.9887157667216935e-13	4.495648667423521e-14
58000000	0.004955083719918143	1.9579838630212317e-49	2.037089118597308e-63	6.86084839986494e-11	6.269151889611677e-15	0.00008983242267919492	-2.6768009927023642e-20	2.3198954166551327e-17	1.7432383431509334e-14	1.9887157667216935e-13	4.495648667423521e-14
58100000	0.004955083719918143	1.9579838630212317e-49	2.037089118597308e-63	6.86084839986494e-11	6.269151889611677e-15	0.00008983242267919492	-2.6767948066126212e-20	2.3198954166551327e-17	1.7432383431509334e-14	1.9887157667216935e-13	4.495648667423521e-14
58200000	0.004955083719918143	1.9579838630212317e-49	2.037089118597308e-63	6.86084839986494e-11	6.269151889611677e-15	0.00008983242267919492	-2.6767886205228783e-20	2.3198954166551327e-17	1.7432383431509334e-14	1.9887157667216935e-13	4.495648667423521e-14
58300000	0.004955083719918143	1.957983863021232e-49	2.037089118597308e-63	6.86084839986494e-11	6.269151889611677e-15	0.00008983242267919492	-2.676782434433135e-20	2.3198954166551327e-17	1.7432383431509334e-14	1.9887157667216935e-13	4.495648667423521e-14
58400000	0.004955083719918143	1.957983863021232e-49	2.037089118597308e-63	6.86084839986494e-11	6.269151889611677e-15	0.00008983242267919492	-2.676776248343392e-20	2.3198954166551327e-17	1.7432383431509334e-14	1.9887157667216935e-13	4.495648667423521e-14
58500000	0.004955083719918143	1.957983863021232e-49	2.037089118597308e-63	6.86084839986494e-11	6.269151889611677e-15	0.00008983242267919492	-2.676770062253649e-20	2.3198954166551327e-17	1.7432383431509334e-14	1.9887157667216935e-13	4.495648667423521e-14
58600000	0.004955083719918143	1.957983863021232e-49	2.037089118597308e-63	6.86084839986494e-11	6.269151889611677e-15	0.00008983242267919492	-2.676763876163906e-20	2.3198954166551327e-17	1.7432383431509334e-14	1.9887157667216935e-13	4.495648667423521e-14
58700000	0.004955083719918143	1.957983863021232e-49	2.037089118597308e-63	6.86084839986494e-11	6.269151889611677e-15	0.00008983242267919492	-2.676757690074163e-20	2.3198954166551327e-17	1.7432383431509334e-14	1.9887157667216935e-13	4.495648667423521e-14
58800000	0.004955083719918143	1.957983863021232e-49	2.037089118597308e-63	6.86084839986494e-11	6.269151889611677e-15	0.00008983242267919492	-2.67675150398442e-20	2.3198954166551327e-17	1.7432383431509334e-14	1.9887157667216935e-13	4.495648667423521e-14
58900000	0.004955083719918143	1.957983863021232e-49	2.037089118597308e-63	6.86084839986494e-11	6.269151889611677e-15	0.00008983242267919492	-2.676745317894677e-20	2.3198954166551327e-17	1.7432383431509334e-14	1.9887157667216935e-13	4.495648667423521e-14
59000000	0.004955083719918143	1.957983863021232e-49	2.037089118597308e-63	6.86084839986494e-11	6.269151889611677e-15	0.00008983242267919492	-2.6767391318049342e-20	2.3198954166551327e-17	1.7432383431509334e-14	1.9887157667216935e-13	4.495648667423521e-14
59100000	0.004955083719918143	1.957983863021232e-49	2.037089118597308e-63	6.86084839986494e-11	6.269151889611677e-15	0.00008983242267919492	-2.6767329457151912e-20	2.3198954166551327e-17	1.7432383431509334e-14	1.9887157667216935e-13	4.495648667423521e-14
59200000	0.004955083719918143	1.957983863021232e-49	2.037089118597308e-63	6.86084839986494e-11	6.269151889611677e-15	0.00008983242267919492	-2.6767267596254482e-20	2.3198954166551327e-17	1.7432383431509334e-14	1.9887157667216935e-13	4.495648667423521e-14
59300000	0.004955083719918143	1.957983863021232e-49	2.037089118597308e-63	6.86084839986494e-11	6.269151889611677e-15	0.00008983242267919492	-2.6767205735357052e-20	2.3198954166551327e-17	1.7432383431509334e-14	1.9887157667216935e-13	4.495648667423521e-14
59400000	0.004955083719918143	1.957983863021232e-49	2.037089118597308e-63	6.86084839986494e-11	6.269151889611676e-15	0.00008983242267919492	-2.676714387445962e-20	2.3198954166551327e-17	1.7432383431509334e-14	1.9887157667216935e-13	4.495648667423521e-14
59500000	0.004955083719918143	1.957983863021232e-49	2.037089118597308e-63	6.86084839986494e-11	6.269151889611676e-15	0.00008983242267919492	-2.676708201356219e-20	2.3198954166551327e-17	1.7432383431509334e-14	1.9887157667216935e-13	4.495648667423521e-14
59600000	0.004955083719918143	1.957983863021232e-49	2.037089118597308e-63	6.86084839986494e-11	6.269151889611676e-15	0.00008983242267919492	-2.676702015266476e-20	2.3198954166551327e-17	1.7432383431509334e-14	1.9887157667216935e-13	4.495648667423521e-14
59700000	0.004955083719918143	1.957983863021232e-49	2.037089118597308e-63	6.86084839986494e-11	6.269151889611676e-15	0.00008983242267919492	-2.676695829176733e-20	2.3198954166551327e-17	1.7432383431509334e-14	1.9887157667216935e-13	4.495648667423521e-14
59800000	0.004955083719918143	1.957983863021232e-49	2.037089118597308e-63	6.86084839986494e-11	6.269151889611676e-15	0.00008983242267919492	-2.67668964308699e-20	2.3198954166551327e-17	1.7432383431509337e-14	1.9887157667216935e-13	4.495648667423521e-14
59900000	0.004955083719918143	1.957983863021232e-49	2.037089118597308e-63	6.86084839986494e-11	6.269151889611676e-15	0.00008983242267919492	-2.676683456997247e-20	2.3198954166551327e-17	1.7432383431509337e-14	1.9887157667216935e-13	4.495648667423521e-14
60000000	0.004955083719918143	1.957983863021232e-49	2.037089118597308e-63	6.86084839986494e-11	6.269151889611676e-15	0.00008983242267919492	-2.676677270907504e-20	2.3198954166551327e-17	1.7432383431509337e-14	1.9887157667216935e-13	4.495648667423521e-14
60100000	0.004955083719918143	1.957983863021232e-49	2.037089118597308e-63	6.86084839986494e-11	6.269151889611676e-15	0.00008983242267919492	-2.676671084817761e-20	2.3198954166551327e-17	1.7432383431509337e-14	1.9887157667216935e-13	4.495648667423521e-14
60200000	0.004955083719918143	1.957983863021232e-49	2.037089118597308e-63	6.86084839986494e-11	6.269151889611676e-15	0.00008983242267919492	-2.6766648987280182e-20	2.3198954166551327e-17	1.7432383431509337e-14	1.9887157667216935e-13	4.495648667423521e-14
60300000	0.004955083719918143	1.957983863021232e-49	2.037089118597308e-63	6.86084839986494e-11	6.269151889611676e-15	0.00008983242267919492	-2.6766587126382752e-20	2.3198954166551327e-17	1.7432383431509337e-14	1.9887157667216935e-13	4.495648667423521e-14
60400000	0.004955083719918143	1.957983863021232e-49	2.037089118597308e-63	6.86084839986494e-11	6.269151889611676e-15	0.00008983242267919492	-2.6766525265485322e-20	2.3198954166551327e-17	1.7432383431509337e-14	1.9887157667216935e-13	4.495648667423521e-14
60500000	0.004955083719918143	1.957983863021232e-49	2.037089118597308e-63	6.86084839986494e-11	6.269151889611676e-15	0.00008983242267919492	-2.6766463404587892e-20	2.3198954166551327e-17	1.7432383431509337e-14	1.9887157667216935e-13	4.495648667423521e-14
60600000	0.004955083719918143	1.957983863021232e-49	2.037089118597308e-63	6.86084839986494e-11	6.269151889611676e-15	0.00008983242267919492	-2.676640154369046e-20	2.3198954166551327e-17	1.7432383431509337e-14	1.9887157667216935e-13	4.495648667423521e-14
60700000	0.004955083719918143	1.957983863021232e-49	2.037089118597308e-63	6.86084839986494e-11	6.269151889611676e-15	0.00008983242267919492	-2.676633968279303e-20	2.3198954166551327e-17	1.7432383431509337e-14	1.9887157667216935e-13	4.495648667423521e-14
60800000	0.004955083719918143	1.957983863021232e-49	2.0370891185973083e-63	6.86084839986494e-11	6.269151889611676e-15	0.00008983242267919492	-2.67662778218956e-20	2.3198954166551327e-17	1.7432383431509337e-14	1.9887157667216935e-13	4.495648667423521e-14
60900000	0.004955083719918143	1.957983863021232e-49	2.0370891185973083e-63	6.86084839986494e-11	6.269151889611676e-15	0.00008983242267919492	-2.676621596099817e-20	2.3198954166551327e-17	1.7432383431509337e-14	1.9887157667216935e-13	4.495648667423521e-14
61000000	0.004955083719918143	1.957983863021232e-49	2.0370891185973083e-63	6.86084839986494e-11	6.269151889611676e-15	0.00008983242267919492	-2.676615410010074e-20	2.3198954166551327e-17	1.7432383431509337e-14	1.9887157667216935e-13	4.495648667423521e-14
61100000	0.004955083719918143	1.957983863021232e-49	2.0370891185973083e-63	6.86084839986494e-11	6.269151889611676e-15	0.00008983242267919492	-2.676609223920331e-20	2.3198954166551327e-17	1.7432383431509337e-14	1.9887157667216935e-13	4.495648667423521e-14
61200000	0.004955083719918143	1.957983863021232e-49	2.0370891185973083e-63	6.86084839986494e-11	6.269151889611676e-15	0.00008983242267919492	-2.676603037830588e-20	2.3198954166551327e-17	1.7432383431509337e-14	1.9887157667216935e-13	4.495648667423521e-14
61300000	0.004955083719918143	1.9579838630212325e-49	2.0370891185973083e-63	6.86084839986494e-11	6.269151889611676e-15	0.00008983242267919492	-2.676596851740845e-20	2.3198954166551327e-17	1.7432383431509337e-14	1.9887157667216935e-13	4.495648667423521e-14
61400000	0.004955083719918143	1.9579838630212325e-49	2.0370891185973083e-63	6.86084839986494e-11	6.269151889611676e-15	0.00008983242267919492	-2.6765906656511022e-20	2.3198954166551327e-17	1.7432383431509337e-14	1.9887157667216935e-13	4.495648667423521e-14
61500000	0.004955083719918143	1.9579838630212325e-49	2.0370891185973083e-63	6.86084839986494e-11	6.269151889611676e-15	0.00008983242267919492	-2.6765844795613592e-20	2.3198954166551327e-17	1.7432383431509337e-14	1.9887157667216935e-13	4.495648667423521e-14
61600000	0.004955083719918143	1.9579838630212325e-49	2.0370891185973083e-63	6.86084839986494e-11	6.269151889611676e-15	0.00008983242267919492	-2.6765782934716162e-20	2.3198954166551327e-17	1.7432383431509337e-14	1.9887157667216935e-13	4.495648667423521e-14
61700000	0.004955083719918143	1.9579838630212325e-49	2.0370891185973083e-63	6.86084839986494e-11	6.269151889611676e-15	0.00008983242267919492	-2.676572107381873e-20	2.3198954166551327e-17	1.7432383431509337e-14	1.9887157667216935e-13	4.495648667423521e-14
61800000	0.004955083719918143	1.9579838630212325e-49	2.0370891185973083e-63	6.86084839986494e-11	6.269151889611676e-15	0.00008983242267919492	-2.67656592129213e-20	2.3198954166551327e-17	1.7432383431509337e-14	1.9887157667216935e-13	4.495648667423521e-14
61900000	0.004955083719918143	1.9579838630212325e-49	2.0370891185973083e-63	6.86084839986494e-11	6.269151889611676e-15	0.00008983242267919492	-2.676559735202387e-20	2.3198954166551327e-17	1.7432383431509337e-14	1.9887157667216935e-13	4.495648667423521e-14
62000000	0.004955083719918143	1.9579838630212325e-49	2.0370891185973083e-63	6.86084839986494e-11	6.269151889611676e-15	0.00008983242267919492	-2.676553549112644e-20	2.3198954166551327e-17	1.7432383431509337e-14	1.9887157667216935e-13	4.495648667423521e-14
62100000	0.004955083719918143	1.9579838630212325e-49	2.0370891185973083e-63	6.86084839986494e-11	6.269151889611676e-15	0.00008983242267919492	-2.676547363022901e-20	2.3198954166551327e-17	1.7432383431509337e-14	1.9887157667216935e-13	4.495648667423521e-14
62200000	0.004955083719918143	1.9579838630212325e-49	2.0370891185973083e-63	6.86084839986494e-11	6.269151889611676e-15	0.00008983242267919492	-2.676541176933158e-20	2.3198954166551327e-17	1.7432383431509337e-14	1.9887157667216935e-13	4.495648667423521e-14
62300000	0.004955083719918143	1.9579838630212325e-49	2.0370891185973083e-63	6.86084839986494e-11	6.269151889611676e-15	0.00008983242267919492	-2.676534990843415e-20	2.3198954166551327e-17	1.7432383431509337e-14	1.9887157667216935e-13	4.495648667423521e-14
62400000	0.004955083719918143	1.9579838630212325e-49	2.0370891185973083e-63	6.86084839986494e-11	6.269151889611676e-15	0.00008983242267919492	-2.676528804753672e-20	2.3198954166551327e-17	1.7432383431509337e-14	1.9887157667216935e-13	4.495648667423521e-14
62500000	0.004955083719918143	1.9579838630212325e-49	2.0370891185973083e-63	6.86084839986494e-11	6.269151889611676e-15	0.00008983242267919492	-2.676522618663929e-20	2.3198954166551327e-17	1.7432383431509337e-14	1.9887157667216935e-13	4.495648667423521e-14
62600000	0.004955083719918143	1.9579838630212325e-49	2.0370891185973083e-63	6.86084839986494e-11	6.269151889611676e-15	0.00008983242267919492	-2.6765164325741862e-20	2.3198954166551327e-17	1.7432383431509337e-14	1.9887157667216935e-13	4.495648667423521e-14
62700000	0.004955083719918143	1.9579838630212325e-49	2.0370891185973083e-63	6.86084839986494e-11	6.269151889611676e-15	0.00008983242267919492	-2.6765102464844432e-20	2.3198954166551327e-17	1.7432383431509337e-14	1.9887157667216935e-13	4.495648667423521e-14
62800000	0.004955083719918143	1.9579838630212325e-49	2.0370891185973083e-63	6.86084839986494e-11	6.269151889611676e-15	0.00008983242267919492	-2.6765040603947e-20	2.3198954166551327e-17	1.7432383431509337e-14	1.9887157667216935e-13	4.495648667423521e-14
62900000	0.004955083719918143	1.9579838630212325e-49	2.0370891185973083e-63	6.86084839986494e-11	6.269151889611676e-15	0.00008983242267919492	-2.676497874304957e-20	2.3198954166551327e-17	1.7432383431509337e-14	1.9887157667216935e-13	4.495648667423521e-14
63000000	0.004955083719918143	1.9579838630212325e-49	2.0370891185973083e-63	6.86084839986494e-11	6.269151889611676e-15	0.00008983242267919492	-2.676491688215214e-20	2.3198954166551327e-17	1.7432383431509337e-14	1.9887157667216935e-13	4.495648667423521e-14
63100000	0.004955083719918143	1.9579838630212325e-49	2.0370891185973083e-63	6.86084839986494e-11	6.269151889611676e-15	0.00008983242267919492	-2.676485502125471e-20	2.3198954166551327e-17	1.7432383431509337e-14	1.9887157667216935e-13	4.495648667423521e-14
63200000	0.004955083719918143	1.9579838630212325e-49	2.0370891185973083e-63	6.86084839986494e-11	6.269151889611676e-15	0.00008983242267919492	-2.676479316035728e-20	2.3198954166551327e-17	1.7432383431509337e-14	1.9887157667216935e-13	4.495648667423521e-14
63300000	0.004955083719918143	1.9579838630212325e-49	2.0370891185973083e-63	6.86084839986494e-11	6.269151889611676e-15	0.00008983242267919492	-2.676473129945985e-20	2.3198954166551327e-17	1.7432383431509337e-14	1.9887157667216935e-13	4.495648667423521e-14
63400000	0.004955083719918143	1.9579838630212325e-49	2.0370891185973083e-63	6.86084839986494e-11	6.269151889611676e-15	0.00008983242267919492	-2.676466943856242e-20	2.3198954166551327e-17	1.7432383431509337e-14	1.9887157667216935e-13	4.495648667423521e-14
63500000	0.004955083719918143	1.9579838630212325e-49	2.0370891185973083e-63	6.86084839986494e-11	6.269151889611676e-15	0.00008983242267919492	-2.676460757766499e-20	2.3198954166551327e-17	1.7432383431509337e-14	1.9887157667216935e-13	4.495648667423521e-14
63600000	0.004955083719918143	1.9579838630212325e-49	2.0370891185973083e-63	6.86084839986494e-11	6.269151889611676e-15	0.00008983242267919492	-2.676454571676756e-20	2.3198954166551327e-17	1.7432383431509337e-14	1.9887157667216935e-13	4.495648667423521e-14
63700000	0.004955083719918143	1.9579838630212325e-49	2.0370891185973083e-63	6.86084839986494e-11	6.269151889611676e-15	0.00008983242267919492	-2.676448385587013e-20	2.3198954166551327e-17	1.7432383431509337e-14	1.9887157667216935e-13	4.495648667423521e-14
63800000	0.004955083719918143	1.9579838630212325e-49	2.0370891185973083e-63	6.86084839986494e-11	6.269151889611676e-15	0.00008983242267919492	-2.6764421994972702e-20	2.3198954166551327e-17	1.7432383431509337e-14	1.9887157667216935e-13	4.495648667423521e-14
63900000	0.004955083719918143	1.9579838630212325e-49	2.0370891185973083e-63	6.86084839986494e-11	6.269151889611676e-15	0.00008983242267919492	-2.676436013407527e-20	2.3198954166551327e-17	1.7432383431509337e-14	1.9887157667216935e-13	4.495648667423521e-14
64000000	0.004955083719918143	1.9579838630212325e-49	2.0370891185973083e-63	6.86084839986494e-11	6.269151889611676e-15	0.00008983242267919492	-2.676429827317784e-20	2.3198954166551327e-17	1.7432383431509337e-14	1.9887157667216935e-13	4.495648667423521e-14
64100000	0.004955083719918143	1.9579838630212325e-49	2.0370891185973083e-63	6.86084839986494e-11	6.269151889611676e-15	0.00008983242267919492	-2.676423641228041e-20	2.3198954166551327e-17	1.7432383431509337e-14	1.9887157667216935e-13	4.495648667423521e-14
64200000	0.004955083719918143	1.9579838630212325e-49	2.0370891185973083e-63	6.86084839986494e-11	6.269151889611676e-15	0.00008983242267919492	-2.676417455138298e-20	2.3198954166551327e-17	1.7432383431509337e-14	1.9887157667216935e-13	4.495648667423521e-14
64300000	0.004955083719918143	1.9579838630212325e-49	2.0370891185973083e-63	6.86084839986494e-11	6.269151889611676e-15	0.00008983242267919492	-2.676411269048555e-20	2.3198954166551327e-17	1.7432383431509337e-14	1.9887157667216935e-13	4.495648667423521e-14
64400000	0.004955083719918143	1.9579838630212325e-49	2.0370891185973083e-63	6.86084839986494e-11	6.269151889611676e-15	0.00008983242267919492	-2.676405082958812e-20	2.3198954166551327e-17	1.7432383431509337e-14	1.9887157667216935e-13	4.495648667423521e-14
64500000	0.004955083719918143	1.9579838630212325e-49	2.0370891185973083e-63	6.86084839986494e-11	6.269151889611676e-15	0.00008983242267919492	-2.676398896869069e-20	2.3198954166551327e-17	1.7432383431509337e-14	1.9887157667216935e-13	4.495648667423521e-14
64600000	0.004955083719918143	1.9579838630212325e-49	2.0370891185973083e-63	6.86084839986494e-11	6.269151889611676e-15	0.00008983242267919492	-2.676392710779326e-20	2.3198954166551327e-17	1.7432383431509337e-14	1.9887157667216935e-13	4.495648667423521e-14
64700000	0.004955083719918143	1.9579838630212325e-49	2.0370891185973083e-63	6.86084839986494e-11	6.269151889611676e-15	0.00008983242267919492	-2.676386524689583e-20	2.3198954166551327e-17	1.7432383431509337e-14	1.9887157667216935e-13	4.495648667423521e-14
64800000	0.004955083719918143	1.9579838630212325e-49	2.0370891185973083e-63	6.86084839986494e-11	6.269151889611676e-15	0.00008983242267919492	-2.67638033859984e-20	2.3198954166551327e-17	1.7432383431509337e-14	1.9887157667216935e-13	4.495648667423521e-14
64900000	0.004955083719918143	1.9579838630212325e-49	2.0370891185973083e-63	6.86084839986494e-11	6.269151889611676e-15	0.00008983242267919492	-2.676374152510097e-20	2.3198954166551327e-17	1.7432383431509337e-14	1.9887157667216935e-13	4.495648667423521e-14
65000000	0.004955083719918143	1.9579838630212325e-49	2.0370891185973083e-63	6.86084839986494e-11	6.269151889611676e-15	0.00008983242267919492	-2.676367966420354e-20	2.3198954166551327e-17	1.7432383431509337e-14	1.9887157667216935e-13	4.495648667423521e-14
65100000	0.004955083719918143	1.9579838630212325e-49	2.0370891185973083e-63	6.86084839986494e-11	6.269151889611676e-15	0.00008983242267919492	-2.676361780330611e-20	2.3198954166551327e-17	1.7432383431509337e-14	1.9887157667216935e-13	4.495648667423521e-14
65200000	0.004955083719918143	1.9579838630212325e-49	2.0370891185973083e-63	6.86084839986494e-11	6.269151889611676e-15	0.00008983242267919492	-2.676355594240868e-20	2.3198954166551327e-17	1.7432383431509337e-14	1.9887157667216935e-13	4.495648667423521e-14
65300000	0.004955083719918143	1.9579838630212325e-49	2.0370891185973083e-63	6.86084839986494e-11	6.269151889611676e-15	0.00008983242267919492	-2.676349408151125e-20	2.3198954166551327e-17	1.7432383431509337e-14	1.9887157667216935e-13	4.495648667423521e-14
65400000	0.004955083719918143	1.9579838630212325e-49	2.0370891185973083e-63	6.86084839986494e-11	6.269151889611676e-15	0.00008983242267919492	-2.676343222061382e-20	2.3198954166551327e-17	1.7432383431509337e-14	1.9887157667216935e-13	4.495648667423521e-14
65500000	0.004955083719918143	1.9579838630212325e-49	2.0370891185973083e-63	6.86084839986494e-11	6.269151889611676e-15	0.00008983242267919492	-2.676337035971639e-20	2.3198954166551327e-17	1.7432383431509337e-14	1.9887157667216935e-13	4.495648667423521e-14
65600000	0.004955083719918143	1.9579838630212325e-49	2.0370891185973083e-63	6.86084839986494e-11	6.269151889611676e-15	0.00008983242267919492	-2.676330849881896e-20	2.3198954166551327e-17	1.7432383431509337e-14	1.9887157667216935e-13	4.495648667423521e-14
65700000	0.004955083719918143	1.9579838630212325e-49	2.0370891185973083e-63	6.86084839986494e-11	6.269151889611676e-15	0.00008983242267919492	-2.676324663792153e-20	2.3198954166551327e-17	1.7432383431509337e-14	1.9887157667216935e-13	4.495648667423521e-14
65800000	0.004955083719918143	1.9579838630212325e-49	2.0370891185973083e-63	6.86084839986494e-11	6.269151889611676e-15	0.00008983242267919492	-2.67631847770241e-20	2.3198954166551327e-17	1.7432383431509337e-14	1.9887157667216935e-13	4.495648667423521e-14
65900000	0.004955083719918143	1.9579838630212325e-49	2.0370891185973083e-63	6.86084839986494e-11	6.269151889611676e-15	0.00008983242267919492	-2.676312291612667e-20	2.3198954166551327e-17	1.7432383431509337e-14	1.9887157667216935e-13	4.495648667423521e-14
66000000	0.004955083719918143	1.9579838630212325e-49	2.0370891185973083e-63	6.86084839986494e-11	6.269151889611676e-15	0.00008983242267919492	-2.676306105522924e-20	2.3198954166551327e-17	1.7432383431509337e-14	1.9887157667216935e-13	4.495648667423521e-14
66100000	0.004955083719918143	1.9579838630212325e-49	2.0370891185973083e-63	6.86084839986494e-11	6.269151889611676e-15	0.00008983242267919492	-2.6762999194331808e-20	2.3198954166551327e-17	1.7432383431509337e-14	1.9887157667216935e-13	4.495648667423521e-14
66200000	0.004955083719918143	1.9579838630212325e-49	2.0370891185973083e-63	6.86084839986494e-11	6.269151889611676e-15	0.00008983242267919492	-2.676293733343438e-20	2.3198954166551327e-17	1.7432383431509337e-14	1.9887157667216935e-13	4.495648667423521e-14
66300000	0.004955083719918143	1.9579838630212325e-49	2.0370891185973083e-63	6.86084839986494e-11	6.269151889611676e-15	0.00008983242267919492	-2.676287547253695e-20	2.3198954166551327e-17	1.7432383431509337e-14	1.9887157667216935e-13	4.495648667423521e-14
66400000	0.004955083719918143	1.9579838630212325e-49	2.0370891185973083e-63	6.86084839986494e-11	6.269151889611676e-15	0.00008983242267919492	-2.676281361163952e-20	2.3198954166551327e-17	1.7432383431509337e-14	1.9887157667216935e-13	4.495648667423521e-14
66500000	0.004955083719918143	1.9579838630212325e-49	2.0370891185973083e-63	6.86084839986494e-11	6.269151889611676e-15	0.00008983242267919492	-2.676275175074209e-20	2.3198954166551327e-17	1.7432383431509337e-14	1.9887157667216935e-13	4.495648667423521e-14
66600000	0.004955083719918143	1.9579838630212325e-49	2.0370891185973083e-63	6.86084839986494e-11	6.269151889611676e-15	0.00008983242267919492	-2.676268988984466e-20	2.3198954166551327e-17	1.7432383431509337e-14	1.9887157667216935e-13	4.495648667423521e-14
66700000	0.004955083719918143	1.9579838630212325e-49	2.0370891185973083e-63	6.86084839986494e-11	6.269151889611676e-15	0.00008983242267919492	-2.676262802894723e-20	2.3198954166551327e-17	1.7432383431509337e-14	1.9887157667216935e-13	4.495648667423521e-14
66800000	0.004955083719918143	1.9579838630212325e-49	2.037089118597308e-63	6.86084839986494e-11	6.269151889611676e-15	0.00008983242267919492	-2.67625661680498e-20	2.3198954166551327e-17	1.7432383431509337e-14	1.9887157667216935e-13	4.495648667423521e-14
66900000	0.004955083719918143	1.9579838630212325e-49	2.037089118597308e-63	6.86084839986494e-11	6.269151889611676e-15	0.00008983242267919492	-2.676250430715237e-20	2.3198954166551327e-17	1.7432383431509337e-14	1.9887157667216935e-13	4.495648667423521e-14
67000000	0.004955083719918143	1.9579838630212325e-49	2.037089118597308e-63	6.86084839986494e-11	6.269151889611676e-15	0.00008983242267919492	-2.676244244625494e-20	2.3198954166551327e-17	1.7432383431509337e-14	1.9887157667216935e-13	4.495648667423521e-14
67100000	0.004955083719918143	1.9579838630212325e-49	2.037089118597308e-63	6.86084839986494e-11	6.269151889611676e-15	0.00008983242267919492	-2.676238058535751e-20	2.3198954166551327e-17	1.7432383431509337e-14	1.9887157667216935e-13	4.495648667423521e-14
67200000	0.004955083719918143	1.9579838630212325e-49	2.037089118597308e-63	6.86084839986494e-11	6.269151889611676e-15	0.00008983242267919492	-2.6762318724460078e-20	2.3198954166551327e-17	1.7432383431509337e-14	1.9887157667216935e-13	4.495648667423521e-14
67300000	0.004955083719918143	1.957983863021232e-49	2.037089118597308e-63	6.86084839986494e-11	6.269151889611676e-15	0.00008983242267919492	-2.6762256863562648e-20	2.3198954166551327e-17	1.7432383431509337e-14	1.9887157667216935e-13	4.495648667423521e-14
67400000	0.004955083719918143	1.957983863021232e-49	2.037089118597308e-63	6.86084839986494e-11	6.269151889611676e-15	0.00008983242267919492	-2.676219500266522e-20	2.3198954166551327e-17	1.7432383431509337e-14	1.9887157667216935e-13	4.495648667423521e-14
67500000	0.004955083719918143	1.957983863021232e-49	2.037089118597308e-63	6.86084839986494e-11	6.269151889611676e-15	0.00008983242267919492	-2.676213314176779e-20	2.3198954166551327e-17	1.7432383431509337e-14	1.9887157667216935e-13	4.495648667423521e-14
67600000	0.004955083719918143	1.957983863021232e-49	2.037089118597308e-63	6.86084839986494e-11	6.269151889611676e-15	0.00008983242267919492	-2.676207128087036e-20	2.3198954166551327e-17	1.7432383431509337e-14	1.9887157667216935e-13	4.495648667423521e-14
67700000	0.004955083719918143	1.957983863021232e-49	2.037089118597308e-63	6.86084839986494e-11	6.269151889611676e-15	0.00008983242267919492	-2.676200941997293e-20	2.3198954166551327e-17	1.7432383431509337e-14	1.9887157667216935e-13	4.495648667423521e-14
67800000	0.004955083719918143	1.957983863021232e-49	2.037089118597308e-63	6.86084839986494e-11	6.269151889611676e-15	0.00008983242267919492	-2.67619475590755e-20	2.3198954166551327e-17	1.7432383431509337e-14	1.9887157667216935e-13	4.495648667423521e-14
67900000	0.004955083719918143	1.957983863021232e-49	2.037089118597308e-63	6.86084839986494e-11	6.269151889611676e-15	0.00008983242267919492	-2.676188569817807e-20	2.3198954166551327e-17	1.7432383431509337e-14	1.9887157667216935e-13	4.495648667423521e-14
68000000	0.004955083719918143	1.957983863021232e-49	2.037089118597308e-63	6.86084839986494e-11	6.269151889611676e-15	0.00008983242267919492	-2.676182383728064e-20	2.3198954166551327e-17	1.7432383431509337e-14	1.9887157667216935e-13	4.495648667423521e-14
68100000	0.004955083719918143	1.957983863021232e-49	2.037089118597308e-63	6.86084839986494e-11	6.269151889611676e-15	0.00008983242267919492	-2.676176197638321e-20	2.3198954166551327e-17	1.7432383431509337e-14	1.9887157667216935e-13	4.495648667423521e-14
68200000	0.004955083719918143	1.957983863021232e-49	2.037089118597308e-63	6.86084839986494e-11	6.269151889611676e-15	0.00008983242267919492	-2.676170011548578e-20	2.3198954166551327e-17	1.7432383431509337e-14	1.9887157667216935e-13	4.495648667423521e-14
68300000	0.004955083719918143	1.957983863021232e-49	2.037089118597308e-63	6.86084839986494e-11	6.269151889611676e-15	0.00008983242267919492	-2.6761638254588348e-20	2.3198954166551327e-17	1.7432383431509337e-14	1.9887157667216935e-13	4.495648667423521e-14
68400000	0.004955083719918143	1.957983863021232e-49	2.037089118597308e-63	6.86084839986494e-11	6.269151889611676e-15	0.00008983242267919492	-2.6761576393690918e-20	2.3198954166551327e-17	1.7432383431509337e-14	1.9887157667216935e-13	4.495648667423521e-14
68500000	0.004955083719918143	1.957983863021232e-49	2.037089118597308e-63	6.86084839986494e-11	6.269151889611676e-15	0.00008983242267919492	-2.6761514532793488e-20	2.3198954166551327e-17	1.7432383431509337e-14	1.9887157667216935e-13	4.495648667423521e-14
68600000	0.004955083719918143	1.957983863021232e-49	2.037089118597308e-63	6.86084839986494e-11	6.269151889611676e-15	0.00008983242267919492	-2.676145267189606e-20	2.3198954166551327e-17	1.7432383431509337e-14	1.9887157667216935e-13	4.495648667423521e-14
68700000	0.004955083719918143	1.957983863021232e-49	2.037089118597308e-63	6.86084839986494e-11	6.269151889611676e-15	0.00008983242267919492	-2.676139081099863e-20	2.3198954166551327e-17	1.7432383431509337e-14	1.9887157667216935e-13	4.495648667423521e-14
68800000	0.004955083719918143	1.957983863021232e-49	2.037089118597308e-63	6.86084839986494e-11	6.269151889611676e-15	0.00008983242267919492	-2.67613289501012e-20	2.3198954166551327e-17	1.7432383431509337e-14	1.9887157667216935e-13	4.495648667423521e-14
68900000	0.004955083719918143	1.957983863021232e-49	2.037089118597308e-63	6.86084839986494e-11	6.269151889611676e-15	0.00008983242267919492	-2.676126708920377e-20	2.3198954166551327e-17	1.7432383431509337e-14	1.9887157667216935e-13	4.495648667423521e-14
69000000	0.004955083719918143	1.957983863021232e-49	2.037089118597308e-63	6.86084839986494e-11	6.269151889611676e-15	0.00008983242267919492	-2.676120522830634e-20	2.3198954166551327e-17	1.7432383431509337e-14	1.9887157667216933e-13	4.495648667423521e-14
69100000	0.004955083719918143	1.957983863021232e-49	2.037089118597308e-63	6.86084839986494e-11	6.269151889611676e-15	0.00008983242267919492	-2.676114336740891e-20	2.3198954166551327e-17	1.7432383431509337e-14	1.9887157667216933e-13	4.495648667423521e-14
69200000	0.004955083719918143	1.957983863021232e-49	2.0370891185973077e-63	6.86084839986494e-11	6.269151889611676e-15	0.00008983242267919492	-2.676108150651148e-20	2.3198954166551327e-17	1.7432383431509337e-14	1.9887157667216933e-13	4.495648667423521e-14
69300000	0.004955083719918142	1.957983863021232e-49	2.0370891185973077e-63	6.86084839986494e-11	6.269151889611676e-15	0.00008983242267919492	-2.676101964561405e-20	2.3198954166551327e-17	1.7432383431509337e-14	1.9887157667216933e-13	4.495648667423521e-14
69400000	0.004955083719918142	1.957983863021232e-49	2.0370891185973077e-63	6.86084839986494e-11	6.269151889611676e-15	0.00008983242267919492	-2.6760957784716618e-20	2.3198954166551327e-17	1.7432383431509334e-14	1.9887157667216933e-13	4.495648667423521e-14
69500000	0.004955083719918142	1.957983863021232e-49	2.0370891185973077e-63	6.86084839986494e-11	6.269151889611676e-15	0.00008983242267919492	-2.6760895923819188e-20	2.3198954166551327e-17	1.7432383431509334e-14	1.9887157667216933e-13	4.495648667423521e-14
69600000	0.004955083719918142	1.957983863021232e-49	2.0370891185973077e-63	6.86084839986494e-11	6.269151889611677e-15	0.00008983242267919492	-2.6760834062921758e-20	2.3198954166551327e-17	1.7432383431509334e-14	1.9887157667216933e-13	4.495648667423521e-14
69700000	0.004955083719918142	1.9579838630212317e-49	2.0370891185973077e-63	6.86084839986494e-11	6.269151889611677e-15	0.00008983242267919492	-2.676077220202433e-20	2.3198954166551327e-17	1.7432383431509334e-14	1.9887157667216933e-13	4.495648667423521e-14
69800000	0.004955083719918142	1.9579838630212317e-49	2.0370891185973077e-63	6.86084839986494e-11	6.269151889611677e-15	0.00008983242267919492	-2.67607103411269e-20	2.3198954166551327e-17	1.7432383431509334e-14	1.9887157667216933e-13	4.495648667423521e-14
69900000	0.004955083719918142	1.9579838630212317e-49	2.0370891185973077e-63	6.86084839986494e-11	6.269151889611677e-15	0.00008983242267919492	-2.676064848022947e-20	2.3198954166551327e-17	1.7432383431509334e-14	1.9887157667216933e-13	4.495648667423521e-14
70000000	0.004955083719918142	1.9579838630212317e-49	2.0370891185973077e-63	6.86084839986494e-11	6.269151889611677e-15	0.00008983242267919492	-2.676058661933204e-20	2.3198954166551327e-17	1.7432383431509334e-14	1.9887157667216933e-13	4.495648667423521e-14
70100000	0.004955083719918142	1.9579838630212317e-49	2.0370891185973077e-63	6.86084839986494e-11	6.269151889611677e-15	0.00008983242267919492	-2.676052475843461e-20	2.3198954166551327e-17	1.7432383431509334e-14	1.9887157667216933e-13	4.495648667423521e-14
70200000	0.004955083719918142	1.9579838630212317e-49	2.0370891185973077e-63	6.86084839986494e-11	6.269151889611677e-15	0.00008983242267919492	-2.676046289753718e-20	2.3198954166551327e-17	1.7432383431509334e-14	1.9887157667216933e-13	4.495648667423521e-14
70300000	0.004955083719918142	1.9579838630212317e-49	2.0370891185973077e-63	6.86084839986494e-11	6.269151889611677e-15	0.00008983242267919492	-2.676040103663975e-20	2.3198954166551327e-17	1.7432383431509334e-14	1.9887157667216933e-13	4.495648667423521e-14
70400000	0.004955083719918142	1.9579838630212317e-49	2.0370891185973077e-63	6.86084839986494e-11	6.269151889611677e-15	0.00008983242267919492	-2.676033917574232e-20	2.3198954166551327e-17	1.7432383431509334e-14	1.9887157667216933e-13	4.495648667423521e-14
70500000	0.004955083719918142	1.9579838630212317e-49	2.0370891185973077e-63	6.86084839986494e-11	6.269151889611677e-15	0.00008983242267919492	-2.676027731484489e-20	2.3198954166551327e-17	1.7432383431509334e-14	1.9887157667216933e-13	4.495648667423521e-14
70600000	0.004955083719918142	1.9579838630212317e-49	2.0370891185973077e-63	6.86084839986494e-11	6.269151889611677e-15	0.00008983242267919492	-2.6760215453947458e-20	2.3198954166551327e-17	1.7432383431509334e-14	1.9887157667216933e-13	4.495648667423521e-14
70700000	0.004955083719918142	1.9579838630212317e-49	2.0370891185973077e-63	6.86084839986494e-11	6.269151889611677e-15	0.00008983242267919492	-2.6760153593050028e-20	2.3198954166551327e-17	1.7432383431509334e-14	1.9887157667216933e-13	4.495648667423521e-14
70800000	0.004955083719918142	1.9579838630212317e-49	2.0370891185973077e-63	6.86084839986494e-11	6.269151889611677e-15	0.00008983242267919492	-2.6760091732152598e-20	2.3198954166551327e-17	1.7432383431509334e-14	1.9887157667216933e-13	4.495648667423521e-14
70900000	0.004955083719918142	1.9579838630212317e-49	2.0370891185973077e-63	6.86084839986494e-11	6.269151889611677e-15	0.00008983242267919492	-2.676002987125517e-20	2.3198954166551327e-17	1.7432383431509334e-14	1.9887157667216933e-13	4.495648667423521e-14
71000000	0.004955083719918142	1.9579838630212317e-49	2.0370891185973077e-63	6.86084839986494e-11	6.269151889611677e-15	0.00008983242267919492	-2.675996801035774e-20	2.3198954166551327e-17	1.7432383431509334e-14	1.9887157667216933e-13	4.495648667423521e-14
71100000	0.004955083719918142	1.9579838630212317e-49	2.0370891185973077e-63	6.86084839986494e-11	6.269151889611677e-15	0.00008983242267919492	-2.675990614946031e-20	2.3198954166551327e-17	1.7432383431509334e-14	1.9887157667216933e-13	4.495648667423521e-14
71200000	0.004955083719918142	1.9579838630212317e-49	2.0370891185973077e-63	6.86084839986494e-11	6.269151889611677e-15	0.00008983242267919492	-2.675984428856288e-20	2.3198954166551327e-17	1.7432383431509334e-14	1.9887157667216933e-13	4.495648667423521e-14
71300000	0.004955083719918142	1.9579838630212317e-49	2.0370891185973077e-63	6.86084839986494e-11	6.269151889611677e-15	0.00008983242267919492	-2.675978242766545e-20	2.3198954166551327e-17	1.7432383431509334e-14	1.9887157667216933e-13	4.495648667423521e-14
71400000	0.004955083719918142	1.9579838630212317e-49	2.0370891185973077e-63	6.86084839986494e-11	6.269151889611677e-15	0.00008983242267919492	-2.675972056676802e-20	2.3198954166551327e-17	1.7432383431509334e-14	1.9887157667216933e-13	4.495648667423521e-14
71500000	0.004955083719918142	1.9579838630212317e-49	2.0370891185973074e-63	6.86084839986494e-11	6.269151889611677e-15	0.00008983242267919492	-2.675965870587059e-20	2.3198954166551327e-17	1.7432383431509334e-14	1.9887157667216933e-13	4.495648667423521e-14
71600000	0.004955083719918142	1.9579838630212317e-49	2.0370891185973074e-63	6.86084839986494e-11	6.269151889611677e-15	0.00008983242267919492	-2.675959684497316e-20	2.3198954166551327e-17	1.7432383431509334e-14	1.9887157667216933e-13	4.495648667423521e-14
71700000	0.004955083719918142	1.9579838630212317e-49	2.0370891185973074e-63	6.86084839986494e-11	6.269151889611677e-15	0.00008983242267919492	-2.6759534984075728e-20	2.3198954166551327e-17	1.7432383431509334e-14	1.9887157667216933e-13	4.495648667423521e-14
71800000	0.004955083719918142	1.9579838630212314e-49	2.0370891185973074e-63	6.86084839986494e-11	6.269151889611677e-15	0.00008983242267919492	-2.6759473123178298e-20	2.3198954166551327e-17	1.7432383431509334e-14	1.9887157667216933e-13	4.495648667423521e-14
71900000	0.004955083719918142	1.9579838630212314e-49	2.0370891185973074e-63	6.86084839986494e-11	6.269151889611677e-15	0.00008983242267919492	-2.6759411262280868e-20	2.3198954166551327e-17	1.7432383431509334e-14	1.9887157667216933e-13	4.495648667423521e-14
72000000	0.004955083719918142	1.9579838630212314e-49	2.0370891185973074e-63	6.86084839986494e-11	6.269151889611677e-15	0.00008983242267919492	-2.6759349401383438e-20	2.3198954166551327e-17	1.7432383431509334e-14	1.9887157667216933e-13	4.495648667423521e-14
72100000	0.004955083719918142	1.9579838630212314e-49	2.0370891185973074e-63	6.86084839986494e-11	6.269151889611677e-15	0.00008983242267919492	-2.675928754048601e-20	2.3198954166551327e-17	1.7432383431509334e-14	1.9887157667216933e-13	4.495648667423521e-14
72200000	0.004955083719918142	1.9579838630212314e-49	2.0370891185973074e-63	6.86084839986494e-11	6.269151889611677e-15	0.00008983242267919492	-2.675922567958858e-20	2.3198954166551327e-17	1.7432383431509334e-14	1.9887157667216933e-13	4.495648667423521e-14
72300000	0.004955083719918142	1.9579838630212314e-49	2.0370891185973074e-63	6.86084839986494e-11	6.269151889611677e-15	0.00008983242267919492	-2.675916381869115e-20	2.3198954166551327e-17	1.7432383431509334e-14	1.9887157667216933e-13	4.495648667423521e-14
72400000	0.004955083719918142	1.9579838630212314e-49	2.0370891185973074e-63	6.86084839986494e-11	6.269151889611677e-15	0.00008983242267919492	-2.675910195779372e-20	2.3198954166551327e-17	1.7432383431509334e-14	1.9887157667216933e-13	4.495648667423521e-14
72500000	0.004955083719918142	1.9579838630212314e-49	2.0370891185973074e-63	6.86084839986494e-11	6.269151889611677e-15	0.00008983242267919492	-2.675904009689629e-20	2.3198954166551327e-17	1.7432383431509334e-14	1.9887157667216933e-13	4.495648667423521e-14
72600000	0.004955083719918142	1.9579838630212314e-49	2.0370891185973074e-63	6.86084839986494e-11	6.269151889611677e-15	0.00008983242267919492	-2.675897823599886e-20	2.3198954166551327e-17	1.7432383431509334e-14	1.9887157667216933e-13	4.495648667423521e-14
72700000	0.004955083719918142	1.9579838630212314e-49	2.0370891185973074e-63	6.86084839986494e-11	6.269151889611677e-15	0.00008983242267919492	-2.675891637510143e-20	2.3198954166551327e-17	1.7432383431509334e-14	1.9887157667216933e-13	4.495648667423521e-14
72800000	0.004955083719918142	1.9579838630212314e-49	2.0370891185973074e-63	6.86084839986494e-11	6.269151889611677e-15	0.00008983242267919492	-2.6758854514203997e-20	2.3198954166551327e-17	1.7432383431509334e-14	1.9887157667216933e-13	4.495648667423521e-14
72900000	0.004955083719918142	1.9579838630212314e-49	2.0370891185973074e-63	6.86084839986494e-11	6.269151889611677e-15	0.00008983242267919492	-2.6758792653306568e-20	2.3198954166551327e-17	1.7432383431509334e-14	1.9887157667216933e-13	4.495648667423521e-14
73000000	0.004955083719918142	1.9579838630212314e-49	2.0370891185973074e-63	6.86084839986494e-11	6.269151889611677e-15	0.00008983242267919492	-2.6758730792409138e-20	2.3198954166551327e-17	1.7432383431509334e-14	1.9887157667216933e-13	4.495648667423521e-14
73100000	0.004955083719918142	1.9579838630212314e-49	2.0370891185973074e-63	6.86084839986494e-11	6.269151889611677e-15	0.00008983242267919492	-2.6758668931511708e-20	2.3198954166551327e-17	1.7432383431509334e-14	1.9887157667216933e-13	4.495648667423521e-14
73200000	0.004955083719918142	1.9579838630212314e-49	2.0370891185973074e-63	6.86084839986494e-11	6.269151889611677e-15	0.00008983242267919492	-2.6758607070614278e-20	2.3198954166551327e-17	1.7432383431509334e-14	1.9887157667216933e-13	4.495648667423521e-14
73300000	0.004955083719918142	1.9579838630212314e-49	2.0370891185973074e-63	6.86084839986494e-11	6.269151889611677e-15	0.00008983242267919492	-2.675854520971685e-20	2.3198954166551327e-17	1.7432383431509334e-14	1.9887157667216933e-13	4.495648667423521e-14
73400000	0.004955083719918142	1.9579838630212314e-49	2.0370891185973074e-63	6.86084839986494e-11	6.269151889611677e-15	0.00008983242267919492	-2.675848334881942e-20	2.3198954166551327e-17	1.7432383431509334e-14	1.9887157667216933e-13	4.495648667423521e-14
73500000	0.004955083719918142	1.9579838630212314e-49	2.0370891185973074e-63	6.86084839986494e-11	6.269151889611677e-15	0.00008983242267919492	-2.675842148792199e-20	2.3198954166551327e-17	1.7432383431509334e-14	1.9887157667216933e-13	4.495648667423521e-14
73600000	0.004955083719918142	1.9579838630212314e-49	2.0370891185973074e-63	6.86084839986494e-11	6.269151889611677e-15	0.00008983242267919492	-2.675835962702456e-20	2.3198954166551327e-17	1.7432383431509334e-14	1.9887157667216933e-13	4.495648667423521e-14
73700000	0.004955083719918142	1.9579838630212314e-49	2.0370891185973074e-63	6.86084839986494e-11	6.269151889611677e-15	0.00008983242267919492	-2.675829776612713e-20	2.3198954166551327e-17	1.7432383431509334e-14	1.9887157667216933e-13	4.495648667423521e-14
73800000	0.004955083719918142	1.9579838630212314e-49	2.0370891185973074e-63	6.86084839986494e-11	6.269151889611677e-15	0.00008983242267919492	-2.6758235905229697e-20	2.3198954166551327e-17	1.7432383431509334e-14	1.9887157667216933e-13	4.495648667423521e-14
73900000	0.004955083719918142	1.9579838630212314e-49	2.0370891185973074e-63	6.86084839986494e-11	6.269151889611677e-15	0.00008983242267919492	-2.6758174044332267e-20	2.3198954166551327e-17	1.7432383431509334e-14	1.9887157667216933e-13	4.495648667423521e-14
74000000	0.004955083719918142	1.9579838630212314e-49	2.0370891185973074e-63	6.86084839986494e-11	6.269151889611677e-15	0.00008983242267919492	-2.6758112183434837e-20	2.3198954166551327e-17	1.7432383431509334e-14	1.9887157667216933e-13	4.495648667423521e-14
74100000	0.004955083719918142	1.9579838630212314e-49	2.0370891185973074e-63	6.86084839986494e-11	6.269151889611677e-15	0.00008983242267919492	-2.6758050322537408e-20	2.3198954166551327e-17	1.7432383431509334e-14	1.9887157667216933e-13	4.495648667423521e-14
74200000	0.004955083719918142	1.9579838630212314e-49	2.0370891185973074e-63	6.86084839986494e-11	6.269151889611677e-15	0.00008983242267919492	-2.6757988461639978e-20	2.3198954166551327e-17	1.7432383431509334e-14	1.9887157667216933e-13	4.495648667423521e-14
74300000	0.004955083719918142	1.9579838630212314e-49	2.0370891185973074e-63	6.86084839986494e-11	6.269151889611677e-15	0.00008983242267919492	-2.6757926600742548e-20	2.3198954166551327e-17	1.7432383431509334e-14	1.9887157667216933e-13	4.495648667423521e-14
74400000	0.004955083719918142	1.9579838630212314e-49	2.0370891185973074e-63	6.86084839986494e-11	6.269151889611677e-15	0.00008983242267919492	-2.6757864739845118e-20	2.3198954166551327e-17	1.7432383431509334e-14	1.9887157667216933e-13	4.495648667423521e-14
74500000	0.004955083719918142	1.9579838630212314e-49	2.0370891185973074e-63	6.86084839986494e-11	6.269151889611677e-15	0.00008983242267919492	-2.675780287894769e-20	2.3198954166551327e-17	1.7432383431509334e-14	1.9887157667216933e-13	4.495648667423521e-14
74600000	0.004955083719918142	1.9579838630212314e-49	2.0370891185973074e-63	6.86084839986494e-11	6.269151889611677e-15	0.00008983242267919492	-2.675774101805026e-20	2.3198954166551327e-17	1.7432383431509334e-14	1.9887157667216933e-13	4.495648667423521e-14
74700000	0.004955083719918142	1.9579838630212314e-49	2.0370891185973074e-63	6.86084839986494e-11	6.269151889611677e-15	0.00008983242267919492	-2.675767915715283e-20	2.3198954166551327e-17	1.7432383431509334e-14	1.9887157667216933e-13	4.495648667423521e-14
74800000	0.004955083719918142	1.9579838630212314e-49	2.0370891185973074e-63	6.86084839986494e-11	6.269151889611677e-15	0.00008983242267919492	-2.67576172962554e-20	2.3198954166551327e-17	1.7432383431509334e-14	1.9887157667216933e-13	4.495648667423521e-14
74900000	0.004955083719918142	1.9579838630212314e-49	2.0370891185973074e-63	6.86084839986494e-11	6.269151889611677e-15	0.00008983242267919492	-2.6757555435357967e-20	2.3198954166551327e-17	1.7432383431509334e-14	1.9887157667216933e-13	4.495648667423521e-14
75000000	0.004955083719918142	1.9579838630212314e-49	2.0370891185973074e-63	6.86084839986494e-11	6.269151889611677e-15	0.00008983242267919492	-2.6757493574460537e-20	2.3198954166551327e-17	1.7432383431509334e-14	1.9887157667216933e-13	4.495648667423521e-14
75100000	0.004955083719918142	1.9579838630212314e-49	2.0370891185973074e-63	6.86084839986494e-11	6.269151889611677e-15	0.00008983242267919492	-2.6757431713563107e-20	2.3198954166551327e-17	1.7432383431509334e-14	1.9887157667216933e-13	4.495648667423521e-14
75200000	0.004955083719918142	1.9579838630212314e-49	2.0370891185973074e-63	6.86084839986494e-11	6.269151889611677e-15	0.00008983242267919492	-2.6757369852665677e-20	2.3198954166551327e-17	1.7432383431509334e-14	1.9887157667216933e-13	4.495648667423521e-14
75300000	0.004955083719918142	1.9579838630212314e-49	2.0370891185973074e-63	6.86084839986494e-11	6.269151889611677e-15	0.00008983242267919492	-2.6757307991768248e-20	2.3198954166551327e-17	1.7432383431509334e-14	1.9887157667216933e-13	4.495648667423521e-14
75400000	0.004955083719918142	1.9579838630212314e-49	2.0370891185973074e-63	6.86084839986494e-11	6.269151889611677e-15	0.00008983242267919492	-2.6757246130870818e-20	2.3198954166551327e-17	1.7432383431509334e-14	1.9887157667216933e-13	4.495648667423521e-14
75500000	0.004955083719918142	1.9579838630212314e-49	2.0370891185973074e-63	6.86084839986494e-11	6.269151889611677e-15	0.00008983242267919492	-2.6757184269973388e-20	2.3198954166551327e-17	1.7432383431509334e-14	1.9887157667216933e-13	4.495648667423521e-14
75600000	0.004955083719918142	1.9579838630212314e-49	2.0370891185973074e-63	6.86084839986494e-11	6.269151889611677e-15	0.00008983242267919492	-2.6757122409075958e-20	2.3198954166551327e-17	1.7432383431509334e-14	1.9887157667216933e-13	4.495648667423521e-14
75700000	0.004955083719918142	1.9579838630212314e-49	2.0370891185973074e-63	6.86084839986494e-11	6.269151889611677e-15	0.00008983242267919492	-2.675706054817853e-20	2.3198954166551327e-17	1.7432383431509334e-14	1.9887157667216933e-13	4.495648667423521e-14
75800000	0.004955083719918142	1.9579838630212314e-49	2.0370891185973074e-63	6.86084839986494e-11	6.269151889611677e-15	0.00008983242267919492	-2.67569986872811e-20	2.3198954166551327e-17	1.7432383431509334e-14	1.9887157667216933e-13	4.495648667423521e-14
75900000	0.004955083719918142	1.9579838630212314e-49	2.0370891185973074e-63	6.86084839986494e-11	6.269151889611677e-15	0.00008983242267919492	-2.675693682638367e-20	2.3198954166551327e-17	1.7432383431509334e-14	1.9887157667216933e-13	4.495648667423521e-14
76000000	0.004955083719918142	1.9579838630212314e-49	2.0370891185973074e-63	6.86084839986494e-11	6.269151889611677e-15	0.00008983242267919492	-2.675687496548624e-20	2.3198954166551327e-17	1.7432383431509334e-14	1.9887157667216933e-13	4.495648667423521e-14
76100000	0.004955083719918142	1.9579838630212314e-49	2.0370891185973074e-63	6.86084839986494e-11	6.269151889611677e-15	0.00008983242267919492	-2.6756813104588807e-20	2.3198954166551327e-17	1.7432383431509334e-14	1.9887157667216933e-13	4.495648667423521e-14
76200000	0.004955083719918142	1.9579838630212314e-49	2.0370891185973074e-63	6.86084839986494e-11	6.269151889611677e-15	0.00008983242267919492	-2.6756751243691377e-20	2.3198954166551327e-17	1.7432383431509334e-14	1.9887157667216933e-13	4.495648667423521e-14
76300000	0.004955083719918142	1.9579838630212314e-49	2.0370891185973074e-63	6.86084839986494e-11	6.269151889611677e-15	0.00008983242267919492	-2.6756689382793947e-20	2.3198954166551327e-17	1.7432383431509334e-14	1.9887157667216933e-13	4.495648667423521e-14
76400000	0.004955083719918142	1.9579838630212314e-49	2.0370891185973074e-63	6.86084839986494e-11	6.269151889611677e-15	0.00008983242267919492	-2.6756627521896517e-20	2.3198954166551327e-17	1.7432383431509334e-14	1.9887157667216933e-13	4.495648667423521e-14
76500000	0.004955083719918142	1.9579838630212314e-49	2.0370891185973074e-63	6.86084839986494e-11	6.269151889611677e-15	0.00008983242267919492	-2.6756565660999088e-20	2.3198954166551327e-17	1.7432383431509334e-14	1.9887157667216933e-13	4.495648667423521e-14
76600000	0.004955083719918142	1.9579838630212314e-49	2.0370891185973074e-63	6.86084839986494e-11	6.269151889611677e-15	0.00008983242267919492	-2.6756503800101658e-20	2.3198954166551327e-17	1.7432383431509334e-14	1.9887157667216933e-13	4.495648667423521e-14
76700000	0.004955083719918142	1.9579838630212314e-49	2.0370891185973074e-63	6.86084839986494e-11	6.269151889611677e-15	0.00008983242267919492	-2.6756441939204228e-20	2.3198954166551327e-17	1.7432383431509334e-14	1.9887157667216933e-13	4.495648667423521e-14
76800000	0.004955083719918142	1.9579838630212314e-49	2.0370891185973074e-63	6.86084839986494e-11	6.269151889611677e-15	0.00008983242267919492	-2.6756380078306798e-20	2.3198954166551327e-17	1.7432383431509334e-14	1.9887157667216933e-13	4.495648667423521e-14
76900000	0.004955083719918142	1.9579838630212314e-49	2.0370891185973074e-63	6.86084839986494e-11	6.269151889611677e-15	0.00008983242267919492	-2.675631821740937e-20	2.3198954166551327e-17	1.7432383431509334e-14	1.9887157667216933e-13	4.495648667423521e-14
77000000	0.004955083719918142	1.9579838630212314e-49	2.0370891185973074e-63	6.86084839986494e-11	6.269151889611677e-15	0.00008983242267919492	-2.675625635651194e-20	2.3198954166551327e-17	1.7432383431509334e-14	1.9887157667216933e-13	4.495648667423521e-14
77100000	0.004955083719918142	1.9579838630212314e-49	2.0370891185973074e-63	6.86084839986494e-11	6.269151889611677e-15	0.00008983242267919492	-2.675619449561451e-20	2.3198954166551327e-17	1.7432383431509334e-14	1.9887157667216933e-13	4.495648667423521e-14
77200000	0.004955083719918142	1.9579838630212314e-49	2.0370891185973074e-63	6.86084839986494e-11	6.269151889611677e-15	0.00008983242267919492	-2.6756132634717076e-20	2.3198954166551327e-17	1.7432383431509334e-14	1.9887157667216933e-13	4.495648667423521e-14
77300000	0.004955083719918142	1.9579838630212314e-49	2.0370891185973074e-63	6.86084839986494e-11	6.269151889611677e-15	0.00008983242267919492	-2.6756070773819647e-20	2.3198954166551327e-17	1.7432383431509334e-14	1.9887157667216933e-13	4.495648667423521e-14
77400000	0.004955083719918142	1.9579838630212314e-49	2.0370891185973074e-63	6.86084839986494e-11	6.269151889611677e-15	0.00008983242267919492	-2.6756008912922217e-20	2.3198954166551327e-17	1.7432383431509334e-14	1.9887157667216933e-13	4.495648667423521e-14
77500000	0.004955083719918142	1.9579838630212314e-49	2.0370891185973074e-63	6.86084839986494e-11	6.269151889611677e-15	0.00008983242267919492	-2.6755947052024787e-20	2.3198954166551327e-17	1.7432383431509334e-14	1.9887157667216935e-13	4.495648667423521e-14
77600000	0.004955083719918142	1.9579838630212314e-49	2.0370891185973074e-63	6.86084839986494e-11	6.269151889611677e-15	0.00008983242267919492	-2.6755885191127357e-20	2.3198954166551327e-17	1.7432383431509334e-14	1.9887157667216935e-13	4.495648667423521e-14
77700000	0.004955083719918142	1.9579838630212314e-49	2.0370891185973074e-63	6.86084839986494e-11	6.269151889611677e-15	0.00008983242267919492	-2.6755823330229928e-20	2.3198954166551327e-17	1.7432383431509334e-14	1.9887157667216935e-13	4.495648667423521e-14
77800000	0.004955083719918142	1.9579838630212314e-49	2.0370891185973074e-63	6.86084839986494e-11	6.269151889611677e-15	0.00008983242267919492	-2.6755761469332498e-20	2.3198954166551327e-17	1.7432383431509334e-14	1.9887157667216935e-13	4.495648667423521e-14
77900000	0.004955083719918142	1.9579838630212314e-49	2.0370891185973074e-63	6.86084839986494e-11	6.269151889611677e-15	0.00008983242267919492	-2.6755699608435068e-20	2.3198954166551327e-17	1.7432383431509334e-14	1.9887157667216935e-13	4.495648667423521e-14
78000000	0.004955083719918142	1.9579838630212314e-49	2.0370891185973074e-63	6.86084839986494e-11	6.269151889611677e-15	0.00008983242267919492	-2.6755637747537638e-20	2.3198954166551327e-17	1.7432383431509334e-14	1.9887157667216935e-13	4.495648667423521e-14
78100000	0.004955083719918142	1.9579838630212314e-49	2.0370891185973074e-63	6.86084839986494e-11	6.269151889611677e-15	0.00008983242267919492	-2.675557588664021e-20	2.3198954166551327e-17	1.7432383431509334e-14	1.9887157667216935e-13	4.495648667423521e-14
78200000	0.004955083719918142	1.9579838630212314e-49	2.0370891185973074e-63	6.86084839986494e-11	6.269151889611677e-15	0.00008983242267919492	-2.675551402574278e-20	2.3198954166551327e-17	1.7432383431509334e-14	1.9887157667216935e-13	4.495648667423521e-14
78300000	0.004955083719918142	1.9579838630212314e-49	2.0370891185973074e-63	6.86084839986494e-11	6.269151889611677e-15	0.00008983242267919492	-2.6755452164845346e-20	2.3198954166551327e-17	1.7432383431509334e-14	1.9887157667216935e-13	4.495648667423521e-14
78400000	0.004955083719918142	1.9579838630212314e-49	2.0370891185973074e-63	6.86084839986494e-11	6.269151889611677e-15	0.00008983242267919492	-2.6755390303947916e-20	2.3198954166551327e-17	1.7432383431509334e-14	1.9887157667216935e-13	4.495648667423521e-14
78500000	0.004955083719918142	1.9579838630212314e-49	2.0370891185973074e-63	6.86084839986494e-11	6.269151889611677e-15	0.00008983242267919492	-2.6755328443050487e-20	2.3198954166551327e-17	1.7432383431509334e-14	1.9887157667216935e-13	4.495648667423521e-14
78600000	0.004955083719918142	1.9579838630212314e-49	2.0370891185973074e-63	6.86084839986494e-11	6.269151889611677e-15	0.00008983242267919492	-2.6755266582153057e-20	2.3198954166551327e-17	1.7432383431509334e-14	1.9887157667216935e-13	4.495648667423521e-14
78700000	0.004955083719918142	1.9579838630212314e-49	2.0370891185973074e-63	6.86084839986494e-11	6.269151889611677e-15	0.00008983242267919492	-2.6755204721255627e-20	2.3198954166551327e-17	1.7432383431509334e-14	1.9887157667216935e-13	4.495648667423521e-14
78800000	0.004955083719918142	1.9579838630212314e-49	2.0370891185973074e-63	6.86084839986494e-11	6.269151889611677e-15	0.00008983242267919492	-2.6755142860358197e-20	2.3198954166551327e-17	1.7432383431509334e-14	1.9887157667216935e-13	4.495648667423521e-14
78900000	0.004955083719918142	1.9579838630212314e-49	2.0370891185973074e-63	6.86084839986494e-11	6.269151889611677e-15	0.00008983242267919492	-2.6755080999460768e-20	2.3198954166551327e-17	1.7432383431509334e-14	1.9887157667216935e-13	4.495648667423521e-14
79000000	0.004955083719918142	1.9579838630212314e-49	2.0370891185973074e-63	6.86084839986494e-11	6.269151889611677e-15	0.00008983242267919492	-2.6755019138563338e-20	2.3198954166551327e-17	1.7432383431509334e-14	1.9887157667216935e-13	4.495648667423521e-14
79100000	0.004955083719918142	1.9579838630212314e-49	2.0370891185973074e-63	6.86084839986494e-11	6.269151889611677e-15	0.00008983242267919492	-2.6754957277665908e-20	2.3198954166551327e-17	1.7432383431509334e-14	1.9887157667216935e-13	4.495648667423521e-14
79200000	0.004955083719918142	1.9579838630212314e-49	2.0370891185973074e-63	6.86084839986494e-11	6.269151889611677e-15	0.00008983242267919492	-2.6754895416768478e-20	2.3198954166551327e-17	1.7432383431509334e-14	1.9887157667216935e-13	4.495648667423521e-14
79300000	0.004955083719918142	1.9579838630212314e-49	2.0370891185973074e-63	6.86084839986494e-11	6.269151889611677e-15	0.00008983242267919492	-2.675483355587105e-20	2.3198954166551327e-17	1.7432383431509334e-14	1.9887157667216935e-13	4.495648667423521e-14
79400000	0.004955083719918143	1.9579838630212314e-49	2.0370891185973074e-63	6.86084839986494e-11	6.269151889611676e-15	0.00008983242267919492	-2.6754771694973616e-20	2.3198954166551327e-17	1.7432383431509334e-14	1.9887157667216935e-13	4.495648667423521e-14
79500000	0.004955083719918143	1.9579838630212314e-49	2.0370891185973074e-63	6.86084839986494e-11	6.269151889611676e-15	0.00008983242267919492	-2.6754709834076186e-20	2.3198954166551327e-17	1.7432383431509334e-14	1.9887157667216935e-13	4.495648667423521e-14
79600000	0.004955083719918143	1.9579838630212314e-49	2.0370891185973074e-63	6.86084839986494e-11	6.269151889611676e-15	0.00008983242267919492	-2.6754647973178756e-20	2.3198954166551327e-17	1.7432383431509334e-14	1.9887157667216935e-13	4.495648667423521e-14
79700000	0.004955083719918143	1.9579838630212314e-49	2.0370891185973074e-63	6.86084839986494e-11	6.269151889611676e-15	0.00008983242267919492	-2.6754586112281327e-20	2.3198954166551327e-17	1.7432383431509334e-14	1.9887157667216935e-13	4.495648667423521e-14
79800000	0.004955083719918143	1.9579838630212314e-49	2.0370891185973074e-63	6.86084839986494e-11	6.269151889611676e-15	0.00008983242267919492	-2.6754524251383897e-20	2.3198954166551327e-17	1.7432383431509334e-14	1.9887157667216935e-13	4.495648667423521e-14
79900000	0.004955083719918143	1.9579838630212314e-49	2.0370891185973074e-63	6.86084839986494e-11	6.269151889611676e-15	0.00008983242267919492	-2.6754462390486467e-20	2.3198954166551327e-17	1.7432383431509334e-14	1.9887157667216935e-13	4.495648667423521e-14
80000000	0.004955083719918143	1.9579838630212314e-49	2.0370891185973074e-63	6.86084839986494e-11	6.269151889611676e-15	0.00008983242267919492	-2.6754400529589037e-20	2.3198954166551327e-17	1.7432383431509334e-14	1.9887157667216935e-13	4.495648667423521e-14
80100000	0.004955083719918143	1.9579838630212314e-49	2.0370891185973074e-63	6.86084839986494e-11	6.269151889611676e-15	0.00008983242267919492	-2.6754338668691608e-20	2.3198954166551327e-17	1.7432383431509334e-14	1.9887157667216935e-13	4.495648667423521e-14
80200000	0.004955083719918143	1.9579838630212314e-49	2.0370891185973074e-63	6.86084839986494e-11	6.269151889611676e-15	0.00008983242267919492	-2.6754276807794178e-20	2.3198954166551327e-17	1.7432383431509334e-14	1.9887157667216935e-13	4.495648667423521e-14
80300000	0.004955083719918143	1.9579838630212314e-49	2.0370891185973074e-63	6.86084839986494e-11	6.269151889611676e-15	0.00008983242267919492	-2.6754214946896748e-20	2.3198954166551327e-17	1.7432383431509334e-14	1.9887157667216935e-13	4.495648667423521e-14
80400000	0.004955083719918143	1.9579838630212317e-49	2.0370891185973074e-63	6.86084839986494e-11	6.269151889611676e-15	0.00008983242267919492	-2.6754153085999318e-20	2.3198954166551327e-17	1.7432383431509334e-14	1.9887157667216935e-13	4.495648667423521e-14
80500000	0.004955083719918143	1.9579838630212317e-49	2.0370891185973074e-63	6.86084839986494e-11	6.269151889611676e-15	0.00008983242267919492	-2.675409122510189e-20	2.3198954166551327e-17	1.7432383431509334e-14	1.9887157667216935e-13	4.495648667423521e-14
80600000	0.004955083719918143	1.9579838630212317e-49	2.0370891185973074e-63	6.86084839986494e-11	6.269151889611676e-15	0.00008983242267919492	-2.6754029364204456e-20	2.3198954166551327e-17	1.7432383431509334e-14	1.9887157667216935e-13	4.495648667423521e-14
80700000	0.004955083719918143	1.9579838630212317e-49	2.0370891185973074e-63	6.86084839986494e-11	6.269151889611676e-15	0.00008983242267919492	-2.6753967503307026e-20	2.3198954166551327e-17	1.7432383431509334e-14	1.9887157667216935e-13	4.495648667423521e-14
80800000	0.004955083719918143	1.9579838630212317e-49	2.0370891185973074e-63	6.86084839986494e-11	6.269151889611676e-15	0.00008983242267919492	-2.6753905642409596e-20	2.3198954166551327e-17	1.7432383431509334e-14	1.9887157667216938e-13	4.495648667423521e-14
80900000	0.004955083719918143	1.9579838630212317e-49	2.0370891185973074e-63	6.86084839986494e-11	6.269151889611676e-15	0.00008983242267919492	-2.6753843781512167e-20	2.3198954166551327e-17	1.7432383431509334e-14	1.9887157667216938e-13	4.495648667423521e-14
81000000	0.004955083719918143	1.9579838630212317e-49	2.0370891185973074e-63	6.86084839986494e-11	6.269151889611676e-15	0.00008983242267919492	-2.6753781920614737e-20	2.3198954166551327e-17	1.7432383431509334e-14	1.9887157667216938e-13	4.495648667423521e-14
81100000	0.004955083719918143	1.9579838630212317e-49	2.0370891185973074e-63	6.86084839986494e-11	6.269151889611676e-15	0.00008983242267919492	-2.6753720059717307e-20	2.3198954166551327e-17	1.7432383431509334e-14	1.9887157667216938e-13	4.495648667423521e-14
81200000	0.004955083719918143	1.9579838630212317e-49	2.0370891185973074e-63	6.86084839986494e-11	6.269151889611676e-15	0.00008983242267919492	-2.6753658198819877e-20	2.3198954166551327e-17	1.7432383431509334e-14	1.9887157667216938e-13	4.495648667423521e-14
81300000	0.004955083719918143	1.9579838630212317e-49	2.0370891185973074e-63	6.86084839986494e-11	6.269151889611676e-15	0.00008983242267919492	-2.6753596337922448e-20	2.3198954166551327e-17	1.7432383431509334e-14	1.9887157667216938e-13	4.495648667423521e-14
81400000	0.004955083719918143	1.9579838630212317e-49	2.0370891185973074e-63	6.86084839986494e-11	6.269151889611676e-15	0.00008983242267919492	-2.6753534477025018e-20	2.3198954166551327e-17	1.7432383431509334e-14	1.9887157667216938e-13	4.495648667423521e-14
81500000	0.004955083719918143	1.9579838630212317e-49	2.0370891185973074e-63	6.86084839986494e-11	6.269151889611676e-15	0.00008983242267919492	-2.6753472616127588e-20	2.3198954166551327e-17	1.7432383431509334e-14	1.9887157667216938e-13	4.495648667423521e-14
81600000	0.004955083719918143	1.9579838630212317e-49	2.0370891185973074e-63	6.86084839986494e-11	6.269151889611676e-15	0.00008983242267919492	-2.6753410755230158e-20	2.3198954166551327e-17	1.7432383431509334e-14	1.9887157667216938e-13	4.495648667423521e-14
81700000	0.004955083719918143	1.9579838630212317e-49	2.0370891185973074e-63	6.86084839986494e-11	6.269151889611676e-15	0.00008983242267919492	-2.6753348894332726e-20	2.3198954166551327e-17	1.7432383431509334e-14	1.9887157667216938e-13	4.495648667423521e-14
81800000	0.004955083719918143	1.9579838630212317e-49	2.0370891185973074e-63	6.86084839986494e-11	6.269151889611676e-15	0.00008983242267919492	-2.6753287033435296e-20	2.3198954166551327e-17	1.7432383431509334e-14	1.9887157667216938e-13	4.495648667423521e-14
81900000	0.004955083719918143	1.9579838630212317e-49	2.0370891185973074e-63	6.86084839986494e-11	6.269151889611676e-15	0.00008983242267919492	-2.6753225172537866e-20	2.3198954166551327e-17	1.7432383431509334e-14	1.9887157667216938e-13	4.495648667423521e-14
82000000	0.004955083719918143	1.9579838630212317e-49	2.0370891185973074e-63	6.86084839986494e-11	6.269151889611676e-15	0.00008983242267919492	-2.6753163311640436e-20	2.3198954166551327e-17	1.7432383431509334e-14	1.9887157667216938e-13	4.495648667423521e-14
82100000	0.004955083719918143	1.9579838630212317e-49	2.0370891185973074e-63	6.86084839986494e-11	6.269151889611676e-15	0.00008983242267919492	-2.6753101450743007e-20	2.3198954166551327e-17	1.7432383431509334e-14	1.9887157667216938e-13	4.495648667423521e-14
82200000	0.004955083719918143	1.9579838630212317e-49	2.0370891185973074e-63	6.86084839986494e-11	6.269151889611676e-15	0.00008983242267919492	-2.6753039589845577e-20	2.3198954166551327e-17	1.7432383431509334e-14	1.9887157667216938e-13	4.495648667423521e-14
82300000	0.004955083719918143	1.9579838630212317e-49	2.0370891185973074e-63	6.86084839986494e-11	6.269151889611676e-15	0.00008983242267919492	-2.6752977728948147e-20	2.3198954166551327e-17	1.7432383431509334e-14	1.9887157667216938e-13	4.495648667423521e-14
82400000	0.004955083719918143	1.9579838630212317e-49	2.0370891185973074e-63	6.86084839986494e-11	6.269151889611676e-15	0.00008983242267919492	-2.6752915868050717e-20	2.3198954166551327e-17	1.7432383431509334e-14	1.9887157667216938e-13	4.495648667423521e-14
82500000	0.004955083719918143	1.9579838630212317e-49	2.0370891185973074e-63	6.86084839986494e-11	6.269151889611676e-15	0.00008983242267919492	-2.6752854007153288e-20	2.3198954166551327e-17	1.7432383431509334e-14	1.9887157667216938e-13	4.495648667423521e-14
82600000	0.004955083719918143	1.9579838630212317e-49	2.0370891185973074e-63	6.86084839986494e-11	6.269151889611676e-15	0.00008983242267919492	-2.6752792146255858e-20	2.3198954166551327e-17	1.7432383431509334e-14	1.9887157667216938e-13	4.495648667423521e-14
82700000	0.004955083719918143	1.9579838630212317e-49	2.0370891185973074e-63	6.86084839986494e-11	6.269151889611676e-15	0.00008983242267919492	-2.6752730285358428e-20	2.3198954166551327e-17	1.7432383431509334e-14	1.9887157667216938e-13	4.495648667423521e-14
82800000	0.004955083719918143	1.9579838630212317e-49	2.0370891185973074e-63	6.86084839986494e-11	6.269151889611676e-15	0.00008983242267919492	-2.6752668424460995e-20	2.3198954166551327e-17	1.7432383431509334e-14	1.9887157667216938e-13	4.495648667423521e-14
82900000	0.004955083719918143	1.9579838630212317e-49	2.0370891185973074e-63	6.86084839986494e-11	6.269151889611676e-15	0.00008983242267919492	-2.6752606563563566e-20	2.3198954166551327e-17	1.7432383431509334e-14	1.9887157667216938e-13	4.495648667423521e-14
83000000	0.004955083719918143	1.9579838630212317e-49	2.0370891185973074e-63	6.86084839986494e-11	6.269151889611676e-15	0.00008983242267919492	-2.6752544702666136e-20	2.3198954166551327e-17	1.7432383431509334e-14	1.9887157667216938e-13	4.495648667423521e-14
83100000	0.004955083719918143	1.9579838630212317e-49	2.0370891185973074e-63	6.86084839986494e-11	6.269151889611676e-15	0.00008983242267919492	-2.6752482841768706e-20	2.3198954166551327e-17	1.7432383431509334e-14	1.9887157667216938e-13	4.495648667423521e-14
83200000	0.004955083719918143	1.9579838630212317e-49	2.0370891185973074e-63	6.86084839986494e-11	6.269151889611676e-15	0.00008983242267919492	-2.6752420980871276e-20	2.3198954166551327e-17	1.7432383431509334e-14	1.9887157667216938e-13	4.495648667423521e-14
83300000	0.004955083719918143	1.9579838630212317e-49	2.0370891185973074e-63	6.86084839986494e-11	6.269151889611676e-15	0.00008983242267919492	-2.6752359119973847e-20	2.3198954166551327e-17	1.7432383431509334e-14	1.9887157667216938e-13	4.495648667423521e-14
83400000	0.004955083719918143	1.9579838630212317e-49	2.0370891185973074e-63	6.86084839986494e-11	6.269151889611676e-15	0.00008983242267919492	-2.6752297259076417e-20	2.3198954166551327e-17	1.7432383431509334e-14	1.9887157667216938e-13	4.495648667423521e-14
83500000	0.004955083719918143	1.9579838630212317e-49	2.0370891185973074e-63	6.86084839986494e-11	6.269151889611676e-15	0.00008983242267919492	-2.6752235398178987e-20	2.3198954166551327e-17	1.7432383431509334e-14	1.9887157667216938e-13	4.495648667423521e-14
83600000	0.004955083719918143	1.9579838630212317e-49	2.0370891185973074e-63	6.86084839986494e-11	6.269151889611676e-15	0.00008983242267919492	-2.6752173537281557e-20	2.3198954166551327e-17	1.7432383431509334e-14	1.9887157667216938e-13	4.495648667423521e-14
83700000	0.004955083719918143	1.9579838630212317e-49	2.0370891185973074e-63	6.86084839986494e-11	6.269151889611676e-15	0.00008983242267919492	-2.6752111676384128e-20	2.3198954166551327e-17	1.7432383431509334e-14	1.9887157667216938e-13	4.495648667423521e-14
83800000	0.004955083719918143	1.9579838630212317e-49	2.0370891185973074e-63	6.86084839986494e-11	6.269151889611676e-15	0.00008983242267919492	-2.6752049815486698e-20	2.3198954166551327e-17	1.7432383431509334e-14	1.9887157667216938e-13	4.495648667423521e-14
83900000	0.004955083719918143	1.9579838630212317e-49	2.0370891185973074e-63	6.86084839986494e-11	6.269151889611676e-15	0.00008983242267919492	-2.6751987954589265e-20	2.3198954166551327e-17	1.7432383431509334e-14	1.9887157667216938e-13	4.495648667423521e-14
84000000	0.004955083719918143	1.9579838630212317e-49	2.0370891185973074e-63	6.86084839986494e-11	6.269151889611676e-15	0.00008983242267919492	-2.6751926093691835e-20	2.3198954166551327e-17	1.7432383431509334e-14	1.9887157667216938e-13	4.495648667423521e-14
84100000	0.004955083719918143	1.9579838630212317e-49	2.0370891185973074e-63	6.86084839986494e-11	6.269151889611676e-15	0.00008983242267919492	-2.6751864232794406e-20	2.3198954166551327e-17	1.7432383431509334e-14	1.9887157667216938e-13	4.495648667423521e-14
84200000	0.004955083719918143	1.9579838630212317e-49	2.0370891185973074e-63	6.86084839986494e-11	6.269151889611676e-15	0.00008983242267919492	-2.6751802371896976e-20	2.3198954166551327e-17	1.7432383431509334e-14	1.9887157667216938e-13	4.495648667423521e-14
84300000	0.004955083719918143	1.9579838630212317e-49	2.0370891185973074e-63	6.86084839986494e-11	6.269151889611676e-15	0.00008983242267919492	-2.6751740510999546e-20	2.3198954166551327e-17	1.7432383431509334e-14	1.9887157667216938e-13	4.495648667423521e-14
84400000	0.004955083719918143	1.9579838630212317e-49	2.0370891185973074e-63	6.86084839986494e-11	6.269151889611676e-15	0.00008983242267919492	-2.6751678650102116e-20	2.3198954166551327e-17	1.7432383431509334e-14	1.9887157667216938e-13	4.495648667423521e-14
84500000	0.004955083719918143	1.9579838630212317e-49	2.0370891185973074e-63	6.86084839986494e-11	6.269151889611676e-15	0.00008983242267919492	-2.6751616789204687e-20	2.3198954166551327e-17	1.7432383431509334e-14	1.9887157667216938e-13	4.495648667423521e-14
84600000	0.004955083719918143	1.9579838630212317e-49	2.0370891185973074e-63	6.86084839986494e-11	6.269151889611676e-15	0.00008983242267919492	-2.6751554928307257e-20	2.3198954166551327e-17	1.7432383431509334e-14	1.9887157667216938e-13	4.495648667423521e-14
84700000	0.004955083719918143	1.9579838630212317e-49	2.0370891185973074e-63	6.86084839986494e-11	6.269151889611676e-15	0.00008983242267919492	-2.6751493067409827e-20	2.3198954166551327e-17	1.7432383431509334e-14	1.9887157667216938e-13	4.495648667423521e-14
84800000	0.004955083719918143	1.9579838630212317e-49	2.0370891185973074e-63	6.86084839986494e-11	6.269151889611676e-15	0.00008983242267919492	-2.6751431206512397e-20	2.3198954166551327e-17	1.7432383431509334e-14	1.9887157667216938e-13	4.495648667423521e-14
84900000	0.004955083719918143	1.9579838630212317e-49	2.0370891185973074e-63	6.86084839986494e-11	6.269151889611676e-15	0.00008983242267919492	-2.6751369345614968e-20	2.3198954166551327e-17	1.7432383431509334e-14	1.9887157667216938e-13	4.495648667423521e-14
85000000	0.004955083719918143	1.9579838630212317e-49	2.0370891185973074e-63	6.86084839986494e-11	6.269151889611676e-15	0.00008983242267919492	-2.6751307484717535e-20	2.3198954166551327e-17	1.7432383431509334e-14	1.9887157667216938e-13	4.495648667423521e-14
85100000	0.004955083719918143	1.9579838630212317e-49	2.0370891185973074e-63	6.86084839986494e-11	6.269151889611676e-15	0.00008983242267919492	-2.6751245623820105e-20	2.3198954166551327e-17	1.7432383431509334e-14	1.9887157667216938e-13	4.495648667423521e-14
85200000	0.004955083719918143	1.9579838630212317e-49	2.0370891185973074e-63	6.86084839986494e-11	6.269151889611676e-15	0.00008983242267919492	-2.6751183762922675e-20	2.3198954166551327e-17	1.7432383431509334e-14	1.9887157667216938e-13	4.495648667423521e-14
85300000	0.004955083719918143	1.9579838630212317e-49	2.0370891185973074e-63	6.86084839986494e-11	6.269151889611676e-15	0.00008983242267919492	-2.6751121902025246e-20	2.3198954166551327e-17	1.7432383431509334e-14	1.9887157667216938e-13	4.495648667423521e-14
85400000	0.004955083719918143	1.9579838630212317e-49	2.0370891185973074e-63	6.86084839986494e-11	6.269151889611676e-15	0.00008983242267919492	-2.6751060041127816e-20	2.3198954166551327e-17	1.7432383431509334e-14	1.9887157667216938e-13	4.495648667423521e-14
85500000	0.004955083719918143	1.9579838630212317e-49	2.0370891185973074e-63	6.86084839986494e-11	6.269151889611676e-15	0.00008983242267919492	-2.6750998180230386e-20	2.3198954166551327e-17	1.7432383431509334e-14	1.9887157667216938e-13	4.495648667423521e-14
85600000	0.004955083719918143	1.9579838630212317e-49	2.0370891185973074e-63	6.86084839986494e-11	6.269151889611676e-15	0.00008983242267919492	-2.6750936319332956e-20	2.3198954166551327e-17	1.7432383431509334e-14	1.9887157667216938e-13	4.495648667423521e-14
85700000	0.004955083719918143	1.9579838630212317e-49	2.0370891185973074e-63	6.86084839986494e-11	6.269151889611676e-15	0.00008983242267919492	-2.6750874458435527e-20	2.3198954166551327e-17	1.7432383431509334e-14	1.9887157667216938e-13	4.495648667423521e-14
85800000	0.004955083719918143	1.9579838630212317e-49	2.0370891185973074e-63	6.86084839986494e-11	6.269151889611676e-15	0.00008983242267919492	-2.6750812597538097e-20	2.3198954166551327e-17	1.7432383431509334e-14	1.9887157667216938e-13	4.495648667423521e-14
85900000	0.004955083719918143	1.9579838630212317e-49	2.0370891185973074e-63	6.86084839986494e-11	6.269151889611676e-15	0.00008983242267919492	-2.6750750736640667e-20	2.3198954166551327e-17	1.7432383431509334e-14	1.9887157667216938e-13	4.495648667423521e-14
86000000	0.004955083719918143	1.9579838630212317e-49	2.0370891185973074e-63	6.86084839986494e-11	6.269151889611676e-15	0.00008983242267919492	-2.6750688875743237e-20	2.3198954166551327e-17	1.7432383431509334e-14	1.9887157667216938e-13	4.495648667423521e-14
86100000	0.004955083719918143	1.9579838630212317e-49	2.0370891185973074e-63	6.86084839986494e-11	6.269151889611676e-15	0.00008983242267919492	-2.6750627014845805e-20	2.3198954166551327e-17	1.7432383431509334e-14	1.9887157667216938e-13	4.495648667423521e-14
86200000	0.004955083719918143	1.9579838630212317e-49	2.0370891185973074e-63	6.86084839986494e-11	6.269151889611676e-15	0.00008983242267919492	-2.6750565153948375e-20	2.3198954166551327e-17	1.7432383431509334e-14	1.9887157667216938e-13	4.495648667423521e-14
86300000	0.004955083719918143	1.9579838630212317e-49	2.0370891185973074e-63	6.86084839986494e-11	6.269151889611676e-15	0.00008983242267919492	-2.6750503293050945e-20	2.3198954166551327e-17	1.7432383431509334e-14	1.9887157667216938e-13	4.495648667423521e-14
86400000	0.004955083719918143	1.9579838630212317e-49	2.0370891185973074e-63	6.86084839986494e-11	6.269151889611676e-15	0.00008983242267919492	-2.6750441432153515e-20	2.3198954166551327e-17	1.7432383431509334e-14	1.9887157667216938e-13	4.495648667423521e-14
86500000	0.004955083719918143	1.9579838630212317e-49	2.0370891185973074e-63	6.86084839986494e-11	6.269151889611676e-15	0.00008983242267919492	-2.6750379571256086e-20	2.3198954166551327e-17	1.7432383431509334e-14	1.9887157667216938e-13	4.495648667423521e-14
86600000	0.004955083719918143	1.9579838630212317e-49	2.0370891185973074e-63	6.86084839986494e-11	6.269151889611676e-15	0.00008983242267919492	-2.6750317710358656e-20	2.3198954166551327e-17	1.7432383431509334e-14	1.9887157667216938e-13	4.495648667423521e-14
86700000	0.004955083719918143	1.9579838630212317e-49	2.0370891185973074e-63	6.86084839986494e-11	6.269151889611676e-15	0.00008983242267919492	-2.6750255849461226e-20	2.3198954166551327e-17	1.7432383431509334e-14	1.9887157667216938e-13	4.495648667423521e-14
86800000	0.004955083719918143	1.9579838630212317e-49	2.0370891185973074e-63	6.86084839986494e-11	6.269151889611676e-15	0.00008983242267919492	-2.6750193988563796e-20	2.3198954166551327e-17	1.7432383431509334e-14	1.9887157667216938e-13	4.495648667423521e-14
86900000	0.004955083719918143	1.9579838630212317e-49	2.0370891185973074e-63	6.86084839986494e-11	6.269151889611676e-15	0.00008983242267919492	-2.6750132127666367e-20	2.3198954166551327e-17	1.7432383431509334e-14	1.9887157667216938e-13	4.495648667423521e-14
87000000	0.004955083719918143	1.9579838630212317e-49	2.0370891185973074e-63	6.86084839986494e-11	6.269151889611676e-15	0.00008983242267919492	-2.6750070266768937e-20	2.3198954166551327e-17	1.7432383431509334e-14	1.9887157667216938e-13	4.495648667423521e-14
87100000	0.004955083719918143	1.9579838630212317e-49	2.0370891185973074e-63	6.86084839986494e-11	6.269151889611676e-15	0.00008983242267919492	-2.6750008405871507e-20	2.3198954166551327e-17	1.7432383431509334e-14	1.9887157667216938e-13	4.495648667423521e-14
87200000	0.004955083719918143	1.9579838630212317e-49	2.0370891185973074e-63	6.86084839986494e-11	6.269151889611676e-15	0.00008983242267919492	-2.6749946544974074e-20	2.3198954166551327e-17	1.7432383431509334e-14	1.9887157667216938e-13	4.495648667423521e-14
87300000	0.004955083719918143	1.9579838630212317e-49	2.0370891185973074e-63	6.86084839986494e-11	6.269151889611676e-15	0.00008983242267919492	-2.6749884684076645e-20	2.3198954166551327e-17	1.7432383431509334e-14	1.9887157667216938e-13	4.495648667423521e-14
87400000	0.004955083719918143	1.9579838630212317e-49	2.0370891185973074e-63	6.86084839986494e-11	6.269151889611676e-15	0.00008983242267919492	-2.6749822823179215e-20	2.3198954166551327e-17	1.7432383431509334e-14	1.9887157667216938e-13	4.495648667423521e-14
87500000	0.004955083719918143	1.9579838630212317e-49	2.0370891185973074e-63	6.86084839986494e-11	6.269151889611676e-15	0.00008983242267919492	-2.6749760962281785e-20	2.3198954166551327e-17	1.7432383431509334e-14	1.9887157667216938e-13	4.495648667423521e-14
87600000	0.004955083719918143	1.9579838630212317e-49	2.0370891185973074e-63	6.86084839986494e-11	6.269151889611676e-15	0.00008983242267919492	-2.6749699101384355e-20	2.3198954166551327e-17	1.7432383431509334e-14	1.9887157667216938e-13	4.495648667423521e-14
87700000	0.004955083719918143	1.9579838630212317e-49	2.0370891185973074e-63	6.86084839986494e-11	6.269151889611676e-15	0.00008983242267919492	-2.6749637240486926e-20	2.3198954166551327e-17	1.7432383431509334e-14	1.9887157667216938e-13	4.495648667423521e-14
87800000	0.004955083719918143	1.9579838630212317e-49	2.0370891185973074e-63	6.86084839986494e-11	6.269151889611676e-15	0.00008983242267919492	-2.6749575379589496e-20	2.3198954166551327e-17	1.7432383431509334e-14	1.9887157667216938e-13	4.495648667423521e-14
87900000	0.004955083719918143	1.9579838630212317e-49	2.0370891185973074e-63	6.86084839986494e-11	6.269151889611676e-15	0.00008983242267919492	-2.6749513518692066e-20	2.3198954166551327e-17	1.7432383431509334e-14	1.9887157667216938e-13	4.495648667423521e-14
88000000	0.004955083719918143	1.9579838630212317e-49	2.0370891185973074e-63	6.86084839986494e-11	6.269151889611676e-15	0.00008983242267919492	-2.6749451657794637e-20	2.3198954166551327e-17	1.7432383431509334e-14	1.9887157667216938e-13	4.495648667423521e-14
88100000	0.004955083719918143	1.9579838630212317e-49	2.0370891185973074e-63	6.86084839986494e-11	6.269151889611676e-15	0.00008983242267919492	-2.6749389796897207e-20	2.3198954166551327e-17	1.7432383431509334e-14	1.9887157667216938e-13	4.495648667423521e-14
88200000	0.004955083719918143	1.9579838630212317e-49	2.0370891185973074e-63	6.86084839986494e-11	6.269151889611676e-15	0.00008983242267919492	-2.6749327935999777e-20	2.3198954166551327e-17	1.7432383431509334e-14	1.9887157667216938e-13	4.495648667423521e-14
88300000	0.004955083719918143	1.9579838630212317e-49	2.0370891185973074e-63	6.86084839986494e-11	6.269151889611676e-15	0.00008983242267919492	-2.6749266075102344e-20	2.3198954166551327e-17	1.7432383431509334e-14	1.9887157667216938e-13	4.495648667423521e-14
88400000	0.004955083719918143	1.9579838630212317e-49	2.0370891185973074e-63	6.86084839986494e-11	6.269151889611676e-15	0.00008983242267919492	-2.6749204214204915e-20	2.3198954166551327e-17	1.7432383431509334e-14	1.9887157667216938e-13	4.495648667423521e-14
88500000	0.004955083719918143	1.9579838630212317e-49	2.0370891185973077e-63	6.86084839986494e-11	6.269151889611676e-15	0.00008983242267919492	-2.6749142353307485e-20	2.3198954166551327e-17	1.7432383431509334e-14	1.9887157667216938e-13	4.495648667423521e-14
88600000	0.004955083719918143	1.9579838630212317e-49	2.0370891185973077e-63	6.86084839986494e-11	6.269151889611676e-15	0.00008983242267919492	-2.6749080492410055e-20	2.3198954166551327e-17	1.7432383431509334e-14	1.9887157667216935e-13	4.495648667423521e-14
88700000	0.004955083719918143	1.9579838630212317e-49	2.0370891185973077e-63	6.86084839986494e-11	6.269151889611676e-15	0.00008983242267919492	-2.6749018631512625e-20	2.3198954166551327e-17	1.7432383431509334e-14	1.9887157667216935e-13	4.495648667423521e-14
88800000	0.004955083719918143	1.9579838630212317e-49	2.0370891185973077e-63	6.86084839986494e-11	6.269151889611677e-15	0.00008983242267919492	-2.6748956770615196e-20	2.3198954166551327e-17	1.7432383431509334e-14	1.9887157667216935e-13	4.495648667423521e-14
88900000	0.004955083719918143	1.9579838630212317e-49	2.0370891185973077e-63	6.86084839986494e-11	6.269151889611677e-15	0.00008983242267919492	-2.6748894909717766e-20	2.3198954166551327e-17	1.7432383431509334e-14	1.9887157667216935e-13	4.495648667423521e-14
89000000	0.004955083719918143	1.9579838630212317e-49	2.0370891185973077e-63	6.86084839986494e-11	6.269151889611677e-15	0.00008983242267919492	-2.6748833048820336e-20	2.3198954166551327e-17	1.7432383431509334e-14	1.9887157667216935e-13	4.495648667423521e-14
89100000	0.004955083719918143	1.9579838630212317e-49	2.0370891185973077e-63	6.86084839986494e-11	6.269151889611677e-15	0.00008983242267919492	-2.6748771187922906e-20	2.3198954166551327e-17	1.7432383431509334e-14	1.9887157667216935e-13	4.495648667423521e-14
89200000	0.004955083719918143	1.9579838630212317e-49	2.0370891185973077e-63	6.86084839986494e-11	6.269151889611677e-15	0.00008983242267919492	-2.6748709327025477e-20	2.3198954166551327e-17	1.7432383431509334e-14	1.9887157667216935e-13	4.495648667423521e-14
89300000	0.004955083719918143	1.9579838630212317e-49	2.0370891185973077e-63	6.86084839986494e-11	6.269151889611677e-15	0.00008983242267919492	-2.6748647466128047e-20	2.3198954166551327e-17	1.7432383431509334e-14	1.9887157667216935e-13	4.495648667423521e-14
89400000	0.004955083719918143	1.9579838630212317e-49	2.0370891185973077e-63	6.86084839986494e-11	6.269151889611677e-15	0.00008983242267919492	-2.6748585605230617e-20	2.3198954166551327e-17	1.7432383431509334e-14	1.9887157667216935e-13	4.495648667423521e-14
89500000	0.004955083719918143	1.9579838630212317e-49	2.0370891185973077e-63	6.86084839986494e-11	6.269151889611677e-15	0.00008983242267919492	-2.6748523744333184e-20	2.3198954166551327e-17	1.7432383431509334e-14	1.9887157667216935e-13	4.495648667423521e-14
89600000	0.004955083719918143	1.9579838630212317e-49	2.0370891185973077e-63	6.86084839986494e-11	6.269151889611677e-15	0.00008983242267919492	-2.6748461883435755e-20	2.3198954166551327e-17	1.7432383431509334e-14	1.9887157667216935e-13	4.495648667423521e-14
89700000	0.004955083719918143	1.9579838630212317e-49	2.0370891185973077e-63	6.86084839986494e-11	6.269151889611677e-15	0.00008983242267919492	-2.6748400022538325e-20	2.3198954166551327e-17	1.7432383431509334e-14	1.9887157667216935e-13	4.495648667423521e-14
89800000	0.004955083719918143	1.9579838630212317e-49	2.0370891185973077e-63	6.86084839986494e-11	6.269151889611677e-15	0.00008983242267919492	-2.6748338161640895e-20	2.3198954166551327e-17	1.7432383431509334e-14	1.9887157667216935e-13	4.495648667423521e-14
89900000	0.004955083719918143	1.9579838630212317e-49	2.0370891185973077e-63	6.86084839986494e-11	6.269151889611677e-15	0.00008983242267919492	-2.6748276300743465e-20	2.3198954166551327e-17	1.7432383431509334e-14	1.9887157667216935e-13	4.495648667423521e-14
90000000	0.004955083719918143	1.9579838630212317e-49	2.0370891185973077e-63	6.86084839986494e-11	6.269151889611677e-15	0.00008983242267919492	-2.6748214439846036e-20	2.3198954166551327e-17	1.7432383431509334e-14	1.9887157667216935e-13	4.495648667423521e-14
90100000	0.004955083719918143	1.9579838630212317e-49	2.0370891185973077e-63	6.86084839986494e-11	6.269151889611677e-15	0.00008983242267919492	-2.6748152578948606e-20	2.3198954166551327e-17	1.7432383431509334e-14	1.9887157667216935e-13	4.495648667423521e-14
90200000	0.004955083719918143	1.9579838630212317e-49	2.0370891185973077e-63	6.86084839986494e-11	6.269151889611677e-15	0.00008983242267919492	-2.6748090718051176e-20	2.3198954166551327e-17	1.7432383431509334e-14	1.9887157667216935e-13	4.495648667423521e-14
90300000	0.004955083719918143	1.9579838630212317e-49	2.0370891185973077e-63	6.86084839986494e-11	6.269151889611677e-15	0.00008983242267919492	-2.6748028857153746e-20	2.3198954166551327e-17	1.7432383431509334e-14	1.9887157667216935e-13	4.495648667423521e-14
90400000	0.004955083719918143	1.9579838630212317e-49	2.0370891185973077e-63	6.86084839986494e-11	6.269151889611677e-15	0.00008983242267919492	-2.6747966996256317e-20	2.3198954166551327e-17	1.7432383431509334e-14	1.9887157667216935e-13	4.495648667423521e-14
90500000	0.004955083719918143	1.9579838630212317e-49	2.0370891185973077e-63	6.86084839986494e-11	6.269151889611677e-15	0.00008983242267919492	-2.6747905135358887e-20	2.3198954166551327e-17	1.7432383431509334e-14	1.9887157667216935e-13	4.495648667423521e-14
90600000	0.004955083719918143	1.9579838630212317e-49	2.0370891185973077e-63	6.86084839986494e-11	6.269151889611677e-15	0.00008983242267919492	-2.6747843274461454e-20	2.3198954166551327e-17	1.7432383431509334e-14	1.9887157667216935e-13	4.495648667423521e-14
90700000	0.004955083719918143	1.9579838630212317e-49	2.0370891185973077e-63	6.86084839986494e-11	6.269151889611677e-15	0.00008983242267919492	-2.6747781413564024e-20	2.3198954166551327e-17	1.7432383431509334e-14	1.9887157667216935e-13	4.495648667423521e-14
90800000	0.004955083719918143	1.9579838630212317e-49	2.0370891185973077e-63	6.86084839986494e-11	6.269151889611677e-15	0.00008983242267919492	-2.6747719552666595e-20	2.3198954166551327e-17	1.7432383431509334e-14	1.9887157667216935e-13	4.495648667423521e-14
90900000	0.004955083719918143	1.9579838630212317e-49	2.0370891185973077e-63	6.86084839986494e-11	6.269151889611677e-15	0.00008983242267919492	-2.6747657691769165e-20	2.3198954166551327e-17	1.7432383431509334e-14	1.9887157667216935e-13	4.495648667423521e-14
91000000	0.004955083719918143	1.9579838630212317e-49	2.0370891185973077e-63	6.86084839986494e-11	6.269151889611677e-15	0.00008983242267919492	-2.6747595830871735e-20	2.3198954166551327e-17	1.7432383431509334e-14	1.9887157667216935e-13	4.495648667423521e-14
91100000	0.004955083719918143	1.9579838630212317e-49	2.0370891185973077e-63	6.86084839986494e-11	6.269151889611677e-15	0.00008983242267919492	-2.6747533969974305e-20	2.3198954166551327e-17	1.7432383431509334e-14	1.9887157667216935e-13	4.495648667423521e-14
91200000	0.004955083719918143	1.9579838630212317e-49	2.0370891185973077e-63	6.86084839986494e-11	6.269151889611677e-15	0.00008983242267919492	-2.6747472109076876e-20	2.3198954166551327e-17	1.7432383431509334e-14	1.9887157667216935e-13	4.495648667423521e-14
91300000	0.004955083719918143	1.9579838630212317e-49	2.0370891185973077e-63	6.86084839986494e-11	6.269151889611677e-15	0.00008983242267919492	-2.6747410248179446e-20	2.3198954166551327e-17	1.7432383431509334e-14	1.9887157667216935e-13	4.495648667423521e-14
91400000	0.004955083719918143	1.9579838630212317e-49	2.0370891185973077e-63	6.86084839986494e-11	6.269151889611677e-15	0.00008983242267919492	-2.6747348387282016e-20	2.3198954166551327e-17	1.7432383431509334e-14	1.9887157667216935e-13	4.495648667423521e-14
91500000	0.004955083719918143	1.9579838630212317e-49	2.0370891185973077e-63	6.86084839986494e-11	6.269151889611677e-15	0.00008983242267919492	-2.6747286526384586e-20	2.3198954166551327e-17	1.7432383431509334e-14	1.9887157667216935e-13	4.495648667423521e-14
91600000	0.004955083719918143	1.9579838630212317e-49	2.0370891185973077e-63	6.86084839986494e-11	6.269151889611677e-15	0.00008983242267919492	-2.6747224665487157e-20	2.3198954166551327e-17	1.7432383431509334e-14	1.9887157667216935e-13	4.495648667423521e-14
91700000	0.004955083719918143	1.9579838630212317e-49	2.0370891185973077e-63	6.86084839986494e-11	6.269151889611677e-15	0.00008983242267919492	-2.6747162804589724e-20	2.3198954166551327e-17	1.7432383431509334e-14	1.9887157667216935e-13	4.495648667423521e-14
91800000	0.004955083719918143	1.9579838630212317e-49	2.0370891185973077e-63	6.86084839986494e-11	6.269151889611677e-15	0.00008983242267919492	-2.6747100943692294e-20	2.3198954166551327e-17	1.7432383431509334e-14	1.9887157667216935e-13	4.495648667423521e-14
91900000	0.004955083719918143	1.9579838630212317e-49	2.0370891185973077e-63	6.86084839986494e-11	6.269151889611677e-15	0.00008983242267919492	-2.6747039082794864e-20	2.3198954166551327e-17	1.7432383431509334e-14	1.9887157667216935e-13	4.495648667423521e-14
92000000	0.004955083719918143	1.9579838630212317e-49	2.0370891185973077e-63	6.86084839986494e-11	6.269151889611677e-15	0.00008983242267919492	-2.6746977221897435e-20	2.3198954166551327e-17	1.7432383431509334e-14	1.9887157667216935e-13	4.495648667423521e-14
92100000	0.004955083719918143	1.9579838630212317e-49	2.0370891185973077e-63	6.86084839986494e-11	6.269151889611677e-15	0.00008983242267919492	-2.6746915361000005e-20	2.3198954166551327e-17	1.7432383431509334e-14	1.9887157667216935e-13	4.495648667423521e-14
92200000	0.004955083719918143	1.9579838630212317e-49	2.0370891185973077e-63	6.86084839986494e-11	6.269151889611677e-15	0.00008983242267919492	-2.6746853500102575e-20	2.3198954166551327e-17	1.7432383431509334e-14	1.9887157667216935e-13	4.495648667423521e-14
92300000	0.004955083719918143	1.9579838630212317e-49	2.0370891185973077e-63	6.86084839986494e-11	6.269151889611677e-15	0.00008983242267919492	-2.6746791639205145e-20	2.3198954166551327e-17	1.7432383431509334e-14	1.9887157667216935e-13	4.495648667423521e-14
92400000	0.004955083719918143	1.9579838630212317e-49	2.0370891185973077e-63	6.86084839986494e-11	6.269151889611677e-15	0.00008983242267919492	-2.6746729778307716e-20	2.3198954166551327e-17	1.7432383431509334e-14	1.9887157667216935e-13	4.495648667423521e-14
92500000	0.004955083719918143	1.9579838630212317e-49	2.0370891185973077e-63	6.86084839986494e-11	6.269151889611677e-15	0.00008983242267919492	-2.6746667917410286e-20	2.3198954166551327e-17	1.7432383431509334e-14	1.9887157667216935e-13	4.495648667423521e-14
92600000	0.004955083719918143	1.9579838630212317e-49	2.0370891185973077e-63	6.86084839986494e-11	6.269151889611677e-15	0.00008983242267919492	-2.6746606056512856e-20	2.3198954166551327e-17	1.7432383431509334e-14	1.9887157667216935e-13	4.495648667423521e-14
92700000	0.004955083719918143	1.9579838630212317e-49	2.0370891185973077e-63	6.86084839986494e-11	6.269151889611677e-15	0.00008983242267919492	-2.6746544195615426e-20	2.3198954166551327e-17	1.7432383431509334e-14	1.9887157667216935e-13	4.495648667423521e-14
92800000	0.004955083719918143	1.9579838630212317e-49	2.0370891185973077e-63	6.86084839986494e-11	6.269151889611677e-15	0.00008983242267919492	-2.6746482334717994e-20	2.3198954166551327e-17	1.7432383431509334e-14	1.9887157667216935e-13	4.495648667423521e-14
92900000	0.004955083719918143	1.9579838630212317e-49	2.0370891185973077e-63	6.86084839986494e-11	6.269151889611677e-15	0.00008983242267919492	-2.6746420473820564e-20	2.3198954166551327e-17	1.7432383431509334e-14	1.9887157667216935e-13	4.495648667423521e-14
93000000	0.004955083719918143	1.9579838630212317e-49	2.0370891185973077e-63	6.86084839986494e-11	6.269151889611677e-15	0.00008983242267919492	-2.6746358612923134e-20	2.3198954166551327e-17	1.7432383431509334e-14	1.9887157667216935e-13	4.495648667423521e-14
93100000	0.004955083719918143	1.9579838630212317e-49	2.0370891185973077e-63	6.86084839986494e-11	6.269151889611677e-15	0.00008983242267919492	-2.6746296752025704e-20	2.3198954166551327e-17	1.7432383431509334e-14	1.9887157667216935e-13	4.495648667423521e-14
93200000	0.004955083719918143	1.9579838630212317e-49	2.0370891185973077e-63	6.86084839986494e-11	6.269151889611677e-15	0.00008983242267919492	-2.6746234891128275e-20	2.3198954166551327e-17	1.7432383431509334e-14	1.9887157667216935e-13	4.495648667423521e-14
93300000	0.004955083719918143	1.9579838630212317e-49	2.0370891185973077e-63	6.86084839986494e-11	6.269151889611677e-15	0.00008983242267919492	-2.6746173030230845e-20	2.3198954166551327e-17	1.7432383431509334e-14	1.9887157667216935e-13	4.495648667423521e-14
93400000	0.004955083719918143	1.9579838630212317e-49	2.0370891185973077e-63	6.86084839986494e-11	6.269151889611677e-15	0.00008983242267919492	-2.6746111169333415e-20	2.3198954166551327e-17	1.7432383431509334e-14	1.9887157667216935e-13	4.495648667423521e-14
93500000	0.004955083719918143	1.9579838630212317e-49	2.0370891185973077e-63	6.86084839986494e-11	6.269151889611677e-15	0.00008983242267919492	-2.6746049308435985e-20	2.3198954166551327e-17	1.7432383431509334e-14	1.9887157667216935e-13	4.495648667423521e-14
93600000	0.004955083719918143	1.9579838630212317e-49	2.0370891185973077e-63	6.86084839986494e-11	6.269151889611677e-15	0.00008983242267919492	-2.6745987447538556e-20	2.3198954166551327e-17	1.7432383431509334e-14	1.9887157667216935e-13	4.495648667423521e-14
93700000	0.004955083719918143	1.9579838630212317e-49	2.0370891185973077e-63	6.86084839986494e-11	6.269151889611677e-15	0.00008983242267919492	-2.6745925586641126e-20	2.3198954166551327e-17	1.7432383431509334e-14	1.9887157667216935e-13	4.495648667423521e-14
93800000	0.004955083719918143	1.9579838630212317e-49	2.0370891185973077e-63	6.86084839986494e-11	6.269151889611677e-15	0.00008983242267919492	-2.6745863725743696e-20	2.3198954166551327e-17	1.7432383431509334e-14	1.9887157667216935e-13	4.495648667423521e-14
93900000	0.004955083719918143	1.9579838630212317e-49	2.0370891185973077e-63	6.86084839986494e-11	6.269151889611677e-15	0.00008983242267919492	-2.6745801864846263e-20	2.3198954166551327e-17	1.7432383431509334e-14	1.9887157667216935e-13	4.495648667423521e-14
94000000	0.004955083719918143	1.9579838630212317e-49	2.0370891185973077e-63	6.86084839986494e-11	6.269151889611677e-15	0.00008983242267919492	-2.6745740003948834e-20	2.3198954166551327e-17	1.7432383431509334e-14	1.9887157667216935e-13	4.495648667423521e-14
94100000	0.004955083719918143	1.9579838630212317e-49	2.0370891185973077e-63	6.86084839986494e-11	6.269151889611677e-15	0.00008983242267919492	-2.6745678143051404e-20	2.3198954166551327e-17	1.7432383431509334e-14	1.9887157667216935e-13	4.495648667423521e-14
94200000	0.004955083719918143	1.9579838630212317e-49	2.0370891185973077e-63	6.86084839986494e-11	6.269151889611677e-15	0.00008983242267919492	-2.6745616282153974e-20	2.3198954166551327e-17	1.7432383431509334e-14	1.9887157667216935e-13	4.495648667423521e-14
94300000	0.004955083719918143	1.9579838630212317e-49	2.0370891185973077e-63	6.86084839986494e-11	6.269151889611677e-15	0.00008983242267919492	-2.6745554421256544e-20	2.3198954166551327e-17	1.7432383431509334e-14	1.9887157667216935e-13	4.495648667423521e-14
94400000	0.004955083719918143	1.9579838630212317e-49	2.0370891185973077e-63	6.86084839986494e-11	6.269151889611677e-15	0.00008983242267919492	-2.6745492560359115e-20	2.3198954166551327e-17	1.7432383431509334e-14	1.9887157667216935e-13	4.495648667423521e-14
94500000	0.004955083719918143	1.9579838630212317e-49	2.0370891185973077e-63	6.86084839986494e-11	6.269151889611677e-15	0.00008983242267919492	-2.6745430699461685e-20	2.3198954166551327e-17	1.7432383431509334e-14	1.9887157667216935e-13	4.495648667423521e-14
94600000	0.004955083719918143	1.9579838630212317e-49	2.0370891185973077e-63	6.86084839986494e-11	6.269151889611677e-15	0.00008983242267919492	-2.6745368838564255e-20	2.3198954166551327e-17	1.7432383431509334e-14	1.9887157667216935e-13	4.495648667423521e-14
94700000	0.004955083719918143	1.9579838630212317e-49	2.0370891185973077e-63	6.86084839986494e-11	6.269151889611677e-15	0.00008983242267919492	-2.6745306977666825e-20	2.3198954166551327e-17	1.7432383431509334e-14	1.9887157667216935e-13	4.495648667423521e-14
94800000	0.004955083719918143	1.9579838630212317e-49	2.0370891185973077e-63	6.86084839986494e-11	6.269151889611677e-15	0.00008983242267919492	-2.6745245116769396e-20	2.3198954166551327e-17	1.7432383431509334e-14	1.9887157667216935e-13	4.495648667423521e-14
94900000	0.004955083719918143	1.9579838630212317e-49	2.0370891185973077e-63	6.86084839986494e-11	6.269151889611677e-15	0.00008983242267919492	-2.6745183255871966e-20	2.3198954166551327e-17	1.7432383431509334e-14	1.9887157667216935e-13	4.495648667423521e-14
95000000	0.004955083719918143	1.9579838630212317e-49	2.0370891185973077e-63	6.86084839986494e-11	6.269151889611677e-15	0.00008983242267919492	-2.6745121394974533e-20	2.3198954166551327e-17	1.7432383431509334e-14	1.9887157667216935e-13	4.495648667423521e-14
95100000	0.004955083719918143	1.9579838630212317e-49	2.0370891185973077e-63	6.86084839986494e-11	6.269151889611677e-15	0.00008983242267919492	-2.6745059534077103e-20	2.3198954166551327e-17	1.7432383431509334e-14	1.9887157667216935e-13	4.495648667423521e-14
95200000	0.004955083719918143	1.9579838630212317e-49	2.0370891185973077e-63	6.86084839986494e-11	6.269151889611677e-15	0.00008983242267919492	-2.6744997673179674e-20	2.3198954166551327e-17	1.7432383431509334e-14	1.9887157667216935e-13	4.495648667423521e-14
95300000	0.004955083719918143	1.9579838630212317e-49	2.0370891185973077e-63	6.86084839986494e-11	6.269151889611677e-15	0.00008983242267919492	-2.6744935812282244e-20	2.3198954166551327e-17	1.7432383431509334e-14	1.9887157667216935e-13	4.495648667423521e-14
95400000	0.004955083719918143	1.9579838630212317e-49	2.0370891185973077e-63	6.86084839986494e-11	6.269151889611677e-15	0.00008983242267919492	-2.6744873951384814e-20	2.3198954166551327e-17	1.7432383431509334e-14	1.9887157667216933e-13	4.495648667423521e-14
95500000	0.004955083719918143	1.9579838630212317e-49	2.0370891185973077e-63	6.86084839986494e-11	6.269151889611677e-15	0.00008983242267919492	-2.6744812090487384e-20	2.3198954166551327e-17	1.7432383431509334e-14	1.9887157667216933e-13	4.495648667423521e-14
95600000	0.004955083719918143	1.9579838630212317e-49	2.0370891185973077e-63	6.86084839986494e-11	6.269151889611677e-15	0.00008983242267919492	-2.6744750229589955e-20	2.3198954166551327e-17	1.7432383431509334e-14	1.9887157667216933e-13	4.495648667423521e-14
95700000	0.004955083719918143	1.9579838630212317e-49	2.0370891185973077e-63	6.86084839986494e-11	6.269151889611677e-15	0.00008983242267919492	-2.6744688368692525e-20	2.3198954166551327e-17	1.7432383431509334e-14	1.9887157667216933e-13	4.495648667423521e-14
95800000	0.004955083719918143	1.9579838630212317e-49	2.0370891185973077e-63	6.86084839986494e-11	6.269151889611677e-15	0.00008983242267919492	-2.6744626507795095e-20	2.3198954166551327e-17	1.7432383431509334e-14	1.9887157667216933e-13	4.495648667423521e-14
95900000	0.004955083719918143	1.9579838630212317e-49	2.0370891185973077e-63	6.86084839986494e-11	6.269151889611677e-15	0.00008983242267919492	-2.6744564646897665e-20	2.3198954166551327e-17	1.7432383431509334e-14	1.9887157667216933e-13	4.495648667423521e-14
96000000	0.004955083719918143	1.9579838630212317e-49	2.0370891185973077e-63	6.86084839986494e-11	6.269151889611677e-15	0.00008983242267919492	-2.6744502786000236e-20	2.3198954166551327e-17	1.7432383431509334e-14	1.9887157667216933e-13	4.495648667423521e-14
96100000	0.004955083719918143	1.9579838630212317e-49	2.0370891185973077e-63	6.86084839986494e-11	6.269151889611677e-15	0.00008983242267919492	-2.6744440925102806e-20	2.3198954166551327e-17	1.7432383431509334e-14	1.9887157667216933e-13	4.495648667423521e-14
96200000	0.004955083719918143	1.9579838630212317e-49	2.0370891185973077e-63	6.86084839986494e-11	6.269151889611677e-15	0.00008983242267919492	-2.6744379064205373e-20	2.3198954166551327e-17	1.7432383431509334e-14	1.9887157667216933e-13	4.495648667423521e-14
96300000	0.004955083719918143	1.9579838630212317e-49	2.0370891185973077e-63	6.86084839986494e-11	6.269151889611677e-15	0.00008983242267919492	-2.6744317203307943e-20	2.3198954166551327e-17	1.7432383431509334e-14	1.9887157667216933e-13	4.495648667423521e-14
96400000	0.004955083719918143	1.9579838630212317e-49	2.0370891185973077e-63	6.86084839986494e-11	6.269151889611677e-15	0.00008983242267919492	-2.6744255342410514e-20	2.3198954166551327e-17	1.7432383431509334e-14	1.9887157667216933e-13	4.495648667423521e-14
96500000	0.004955083719918143	1.9579838630212317e-49	2.0370891185973077e-63	6.86084839986494e-11	6.269151889611677e-15	0.00008983242267919492	-2.6744193481513084e-20	2.3198954166551327e-17	1.7432383431509334e-14	1.9887157667216933e-13	4.495648667423521e-14
96600000	0.004955083719918143	1.9579838630212317e-49	2.0370891185973077e-63	6.86084839986494e-11	6.269151889611677e-15	0.00008983242267919492	-2.6744131620615654e-20	2.3198954166551327e-17	1.7432383431509334e-14	1.9887157667216933e-13	4.495648667423521e-14
96700000	0.004955083719918143	1.9579838630212317e-49	2.0370891185973077e-63	6.86084839986494e-11	6.269151889611677e-15	0.00008983242267919492	-2.6744069759718224e-20	2.3198954166551327e-17	1.7432383431509334e-14	1.9887157667216933e-13	4.495648667423521e-14
96800000	0.004955083719918143	1.9579838630212317e-49	2.0370891185973077e-63	6.86084839986494e-11	6.269151889611677e-15	0.00008983242267919492	-2.6744007898820795e-20	2.3198954166551327e-17	1.7432383431509334e-14	1.9887157667216933e-13	4.495648667423521e-14
96900000	0.004955083719918143	1.9579838630212317e-49	2.0370891185973077e-63	6.86084839986494e-11	6.269151889611677e-15	0.00008983242267919492	-2.6743946037923365e-20	2.3198954166551327e-17	1.7432383431509334e-14	1.9887157667216933e-13	4.495648667423521e-14
97000000	0.004955083719918143	1.9579838630212317e-49	2.0370891185973077e-63	6.86084839986494e-11	6.269151889611677e-15	0.00008983242267919492	-2.6743884177025935e-20	2.3198954166551327e-17	1.7432383431509334e-14	1.9887157667216933e-13	4.495648667423521e-14
97100000	0.004955083719918143	1.9579838630212317e-49	2.0370891185973077e-63	6.86084839986494e-11	6.269151889611677e-15	0.00008983242267919492	-2.6743822316128505e-20	2.3198954166551327e-17	1.7432383431509334e-14	1.9887157667216933e-13	4.495648667423521e-14
97200000	0.004955083719918143	1.9579838630212317e-49	2.0370891185973077e-63	6.86084839986494e-11	6.269151889611677e-15	0.00008983242267919492	-2.6743760455231076e-20	2.3198954166551327e-17	1.7432383431509334e-14	1.9887157667216933e-13	4.495648667423521e-14
97300000	0.004955083719918143	1.9579838630212317e-49	2.0370891185973077e-63	6.86084839986494e-11	6.269151889611677e-15	0.00008983242267919492	-2.6743698594333643e-20	2.3198954166551327e-17	1.7432383431509334e-14	1.9887157667216933e-13	4.495648667423521e-14
97400000	0.004955083719918143	1.9579838630212317e-49	2.0370891185973077e-63	6.86084839986494e-11	6.269151889611677e-15	0.00008983242267919492	-2.6743636733436213e-20	2.3198954166551327e-17	1.7432383431509334e-14	1.9887157667216933e-13	4.495648667423521e-14
97500000	0.004955083719918143	1.9579838630212317e-49	2.0370891185973077e-63	6.86084839986494e-11	6.269151889611677e-15	0.00008983242267919492	-2.6743574872538783e-20	2.3198954166551327e-17	1.7432383431509334e-14	1.9887157667216933e-13	4.495648667423521e-14
97600000	0.004955083719918143	1.9579838630212317e-49	2.0370891185973077e-63	6.86084839986494e-11	6.269151889611677e-15	0.00008983242267919492	-2.6743513011641354e-20	2.3198954166551327e-17	1.7432383431509334e-14	1.9887157667216933e-13	4.495648667423521e-14
97700000	0.004955083719918143	1.9579838630212317e-49	2.0370891185973077e-63	6.86084839986494e-11	6.269151889611677e-15	0.00008983242267919492	-2.6743451150743924e-20	2.3198954166551327e-17	1.7432383431509334e-14	1.9887157667216933e-13	4.495648667423521e-14
97800000	0.004955083719918143	1.9579838630212317e-49	2.0370891185973077e-63	6.86084839986494e-11	6.269151889611677e-15	0.00008983242267919492	-2.6743389289846494e-20	2.3198954166551327e-17	1.7432383431509334e-14	1.9887157667216933e-13	4.495648667423521e-14
97900000	0.004955083719918143	1.9579838630212317e-49	2.0370891185973077e-63	6.86084839986494e-11	6.269151889611677e-15	0.00008983242267919492	-2.6743327428949064e-20	2.3198954166551327e-17	1.7432383431509334e-14	1.9887157667216933e-13	4.495648667423521e-14
98000000	0.004955083719918143	1.9579838630212317e-49	2.0370891185973077e-63	6.86084839986494e-11	6.269151889611677e-15	0.00008983242267919492	-2.6743265568051635e-20	2.3198954166551327e-17	1.7432383431509334e-14	1.9887157667216933e-13	4.495648667423521e-14
98100000	0.004955083719918143	1.9579838630212317e-49	2.0370891185973077e-63	6.86084839986494e-11	6.269151889611677e-15	0.00008983242267919492	-2.6743203707154205e-20	2.3198954166551327e-17	1.7432383431509334e-14	1.9887157667216933e-13	4.495648667423521e-14
98200000	0.004955083719918143	1.9579838630212317e-49	2.0370891185973077e-63	6.86084839986494e-11	6.269151889611677e-15	0.00008983242267919492	-2.6743141846256775e-20	2.3198954166551327e-17	1.7432383431509334e-14	1.9887157667216933e-13	4.495648667423521e-14
98300000	0.004955083719918143	1.9579838630212317e-49	2.0370891185973077e-63	6.86084839986494e-11	6.269151889611677e-15	0.00008983242267919492	-2.6743079985359345e-20	2.3198954166551327e-17	1.7432383431509334e-14	1.9887157667216933e-13	4.495648667423521e-14
98400000	0.004955083719918143	1.9579838630212317e-49	2.0370891185973077e-63	6.86084839986494e-11	6.269151889611677e-15	0.00008983242267919492	-2.6743018124461913e-20	2.3198954166551327e-17	1.7432383431509334e-14	1.9887157667216933e-13	4.495648667423521e-14
98500000	0.004955083719918143	1.9579838630212317e-49	2.0370891185973077e-63	6.86084839986494e-11	6.269151889611677e-15	0.00008983242267919492	-2.6742956263564483e-20	2.3198954166551327e-17	1.7432383431509334e-14	1.9887157667216933e-13	4.495648667423521e-14
98600000	0.004955083719918143	1.9579838630212317e-49	2.0370891185973077e-63	6.86084839986494e-11	6.269151889611677e-15	0.00008983242267919492	-2.6742894402667053e-20	2.3198954166551327e-17	1.7432383431509334e-14	1.9887157667216933e-13	4.495648667423521e-14
98700000	0.004955083719918143	1.9579838630212317e-49	2.0370891185973077e-63	6.86084839986494e-11	6.269151889611677e-15	0.00008983242267919492	-2.6742832541769623e-20	2.3198954166551327e-17	1.7432383431509334e-14	1.9887157667216933e-13	4.495648667423521e-14
98800000	0.004955083719918143	1.9579838630212317e-49	2.0370891185973077e-63	6.86084839986494e-11	6.269151889611677e-15	0.00008983242267919492	-2.6742770680872194e-20	2.3198954166551327e-17	1.7432383431509334e-14	1.9887157667216933e-13	4.495648667423521e-14
98900000	0.004955083719918143	1.9579838630212317e-49	2.0370891185973077e-63	6.86084839986494e-11	6.269151889611677e-15	0.00008983242267919492	-2.6742708819974764e-20	2.3198954166551327e-17	1.7432383431509334e-14	1.9887157667216933e-13	4.495648667423521e-14
99000000	0.004955083719918143	1.9579838630212317e-49	2.0370891185973077e-63	6.86084839986494e-11	6.269151889611677e-15	0.00008983242267919492	-2.6742646959077334e-20	2.3198954166551327e-17	1.7432383431509334e-14	1.9887157667216933e-13	4.495648667423521e-14
99100000	0.004955083719918143	1.9579838630212317e-49	2.0370891185973077e-63	6.86084839986494e-11	6.269151889611677e-15	0.00008983242267919492	-2.6742585098179904e-20	2.3198954166551327e-17	1.7432383431509334e-14	1.9887157667216933e-13	4.495648667423521e-14
99200000	0.004955083719918143	1.9579838630212317e-49	2.0370891185973077e-63	6.86084839986494e-11	6.269151889611677e-15	0.00008983242267919492	-2.6742523237282475e-20	2.3198954166551327e-17	1.7432383431509334e-14	1.9887157667216933e-13	4.495648667423521e-14
99300000	0.004955083719918143	1.9579838630212317e-49	2.0370891185973077e-63	6.86084839986494e-11	6.269151889611677e-15	0.00008983242267919492	-2.6742461376385045e-20	2.3198954166551327e-17	1.7432383431509334e-14	1.9887157667216933e-13	4.495648667423521e-14
99400000	0.004955083719918143	1.9579838630212317e-49	2.0370891185973077e-63	6.86084839986494e-11	6.269151889611677e-15	0.00008983242267919492	-2.6742399515487615e-20	2.3198954166551327e-17	1.7432383431509334e-14	1.9887157667216933e-13	4.495648667423521e-14
99500000	0.004955083719918143	1.9579838630212317e-49	2.0370891185973077e-63	6.86084839986494e-11	6.269151889611677e-15	0.00008983242267919492	-2.6742337654590182e-20	2.3198954166551327e-17	1.7432383431509334e-14	1.9887157667216933e-13	4.495648667423521e-14
99600000	0.004955083719918143	1.9579838630212317e-49	2.0370891185973077e-63	6.86084839986494e-11	6.269151889611677e-15	0.00008983242267919492	-2.6742275793692753e-20	2.3198954166551327e-17	1.7432383431509334e-14	1.9887157667216933e-13	4.495648667423521e-14
99700000	0.004955083719918143	1.9579838630212317e-49	2.0370891185973077e-63	6.86084839986494e-11	6.269151889611677e-15	0.00008983242267919492	-2.6742213932795323e-20	2.3198954166551327e-17	1.7432383431509334e-14	1.9887157667216933e-13	4.495648667423521e-14
99800000	0.004955083719918143	1.9579838630212317e-49	2.0370891185973077e-63	6.86084839986494e-11	6.269151889611677e-15	0.00008983242267919492	-2.6742152071897893e-20	2.3198954166551327e-17	1.7432383431509334e-14	1.9887157667216933e-13	4.495648667423521e-14
99900000	0.004955083719918143	1.9579838630212317e-49	2.0370891185973077e-63	6.86084839986494e-11	6.269151889611677e-15	0.00008983242267919492	-2.6742090211000463e-20	2.3198954166551327e-17	1.7432383431509334e-14	1.9887157667216933e-13	4.495648667423521e-14
100000000	0.004955083719918143	1.9579838630212317e-49	2.0370891185973077e-63	6.86084839986494e-11	6.269151889611677e-15	0.00008983242267919492	-2.6742028350103034e-20	2.3198954166551327e-17	1.7432383431509334e-14	1.9887157667216933e-13	4.495648667423521e-14
