# Supplementary material for: Thermodynamics Underpinning the Microbial Community‐Level Nitrogen Energy Metabolism
Source: Environ Microbiol. 2025 Feb 16;27(2):e70055. doi: 10.1111/1462-2920.70055 (PMC11830459; doi:10.1111/1462-2920.70055)
Supplement: Supplementary file 1 — Data S1. [file EMI-27-e70055-s001.zip › SI/Nnetwork/Results/kdef_-10/Iin_-5/p_0.2/O2_-5.8_H_-5.5.csv]

time	N2	N2H4	N2H5	N2O	NH2OH	NH3	NH3OH	NH4	NO	NO2	NO3
0	0.00001	0.00001	0.00001	0.00001	0.00001	0.00001	0.00001	0.00001	0.00001	0.00001	0.00001
100000	0.004997983271709689	1.6910487088664634e-49	1.2342861556687129e-62	1.7222424992725919e-9	2.2333869449571995e-15	4.029998452526719e-6	-1.0688188644212767e-20	1.0407281039830205e-16	1.0557759249248989e-12	4.470182932168867e-12	8.114801977550693e-12
200000	0.004997983271709687	1.6910487088664611e-49	1.2342861556792002e-62	1.7222424992725912e-9	2.2333869450984648e-15	4.02999845252672e-6	-1.0685794875895604e-20	1.0407282660098161e-16	1.0557759249248983e-12	4.470182932198903e-12	8.11480197755115e-12
300000	0.004997983271709688	1.691048708866461e-49	1.2342861556793142e-62	1.7222424992725912e-9	2.233386945099994e-15	4.02999845252672e-6	-1.0683401107576925e-20	1.0407282677664696e-16	1.055775924924898e-12	4.47018293219923e-12	8.114801977551155e-12
400000	0.004997983271709689	1.6910487088664607e-49	1.2342861556793075e-62	1.7222424992725912e-9	2.2333869450999033e-15	4.02999845252672e-6	-1.0681007339258227e-20	1.0407282676618496e-16	1.0557759249248979e-12	4.470182932199211e-12	8.114801977551155e-12
500000	0.004997983271709689	1.6910487088664605e-49	1.234286155679304e-62	1.722242499272591e-9	2.233386945099855e-15	4.02999845252672e-6	-1.067861357093953e-20	1.0407282676061558e-16	1.0557759249248979e-12	4.470182932199201e-12	8.114801977551155e-12
600000	0.004997983271709689	1.6910487088664605e-49	1.234286155679303e-62	1.722242499272591e-9	2.233386945099841e-15	4.02999845252672e-6	-1.0676219802620835e-20	1.0407282675900033e-16	1.0557759249248979e-12	4.470182932199198e-12	8.114801977551155e-12
700000	0.004997983271709689	1.6910487088664605e-49	1.2342861556793038e-62	1.722242499272591e-9	2.233386945099853e-15	4.02999845252672e-6	-1.0673826034302138e-20	1.0407282676040068e-16	1.0557759249248979e-12	4.470182932199201e-12	8.114801977551155e-12
800000	0.004997983271709689	1.6910487088664605e-49	1.234286155679306e-62	1.722242499272591e-9	2.233386945099883e-15	4.02999845252672e-6	-1.0671432265983442e-20	1.0407282676387814e-16	1.0557759249248979e-12	4.4701829321992064e-12	8.114801977551155e-12
900000	0.004997983271709688	1.6910487088664605e-49	1.2342861556793088e-62	1.722242499272591e-9	2.233386945099923e-15	4.02999845252672e-6	-1.0669038497664747e-20	1.0407282676849419e-16	1.055775924924898e-12	4.470182932199215e-12	8.114801977551155e-12
1000000	0.004997983271709688	1.6910487088664607e-49	1.2342861556793118e-62	1.722242499272591e-9	2.2333869450999648e-15	4.02999845252672e-6	-1.0666644729346051e-20	1.0407282677331036e-16	1.055775924924898e-12	4.470182932199223e-12	8.114801977551156e-12
1100000	0.004997983271709687	1.6910487088664607e-49	1.2342861556793142e-62	1.722242499272591e-9	2.2333869451000003e-15	4.02999845252672e-6	-1.0664250961027355e-20	1.0407282677738812e-16	1.0557759249248983e-12	4.470182932199231e-12	8.114801977551156e-12
1200000	0.004997983271709687	1.6910487088664607e-49	1.2342861556793157e-62	1.722242499272591e-9	2.2333869451000212e-15	4.02999845252672e-6	-1.0661857192708659e-20	1.0407282677978897e-16	1.0557759249248983e-12	4.470182932199235e-12	8.114801977551156e-12
1300000	0.004997983271709687	1.6910487088664607e-49	1.234286155679316e-62	1.722242499272591e-9	2.2333869451000236e-15	4.02999845252672e-6	-1.0659463424389964e-20	1.0407282678006479e-16	1.0557759249248983e-12	4.4701829321992355e-12	8.114801977551156e-12
1400000	0.004997983271709687	1.6910487088664607e-49	1.234286155679316e-62	1.722242499272591e-9	2.2333869451000236e-15	4.02999845252672e-6	-1.0657069656071268e-20	1.0407282678005561e-16	1.0557759249248983e-12	4.4701829321992355e-12	8.114801977551156e-12
1500000	0.004997983271709687	1.6910487088664607e-49	1.234286155679316e-62	1.722242499272591e-9	2.2333869451000236e-15	4.02999845252672e-6	-1.0654675887752572e-20	1.0407282678005119e-16	1.0557759249248983e-12	4.4701829321992355e-12	8.114801977551156e-12
1600000	0.004997983271709687	1.6910487088664607e-49	1.234286155679316e-62	1.722242499272591e-9	2.2333869451000236e-15	4.02999845252672e-6	-1.0652282119433875e-20	1.0407282678005055e-16	1.0557759249248983e-12	4.4701829321992355e-12	8.114801977551156e-12
1700000	0.004997983271709687	1.6910487088664607e-49	1.234286155679316e-62	1.722242499272591e-9	2.2333869451000236e-15	4.02999845252672e-6	-1.0649888351115179e-20	1.0407282678005272e-16	1.0557759249248983e-12	4.4701829321992355e-12	8.114801977551156e-12
1800000	0.004997983271709687	1.6910487088664607e-49	1.234286155679316e-62	1.722242499272591e-9	2.2333869451000236e-15	4.02999845252672e-6	-1.0647494582796483e-20	1.0407282678005675e-16	1.055775924924898e-12	4.4701829321992355e-12	8.114801977551156e-12
1900000	0.004997983271709688	1.691048708866461e-49	1.234286155679316e-62	1.7222424992725912e-9	2.2333869451000236e-15	4.02999845252672e-6	-1.0645100814477787e-20	1.0407282678006167e-16	1.055775924924898e-12	4.470182932199236e-12	8.114801977551156e-12
2000000	0.004997983271709688	1.691048708866461e-49	1.2342861556793161e-62	1.7222424992725912e-9	2.233386945100024e-15	4.02999845252672e-6	-1.064270704615909e-20	1.040728267800665e-16	1.055775924924898e-12	4.470182932199236e-12	8.114801977551156e-12
2100000	0.004997983271709688	1.691048708866461e-49	1.2342861556793161e-62	1.7222424992725912e-9	2.233386945100024e-15	4.02999845252672e-6	-1.0640313277840394e-20	1.0407282678007028e-16	1.055775924924898e-12	4.470182932199236e-12	8.114801977551156e-12
2200000	0.004997983271709688	1.691048708866461e-49	1.2342861556793161e-62	1.7222424992725912e-9	2.233386945100024e-15	4.02999845252672e-6	-1.0637919509521698e-20	1.0407282678007206e-16	1.055775924924898e-12	4.470182932199236e-12	8.114801977551156e-12
2300000	0.004997983271709688	1.691048708866461e-49	1.2342861556793161e-62	1.7222424992725912e-9	2.233386945100024e-15	4.02999845252672e-6	-1.0635525741203002e-20	1.0407282678007208e-16	1.055775924924898e-12	4.470182932199236e-12	8.114801977551156e-12
2400000	0.004997983271709688	1.691048708866461e-49	1.2342861556793161e-62	1.7222424992725912e-9	2.233386945100024e-15	4.02999845252672e-6	-1.0633131972884306e-20	1.0407282678007207e-16	1.055775924924898e-12	4.470182932199236e-12	8.114801977551156e-12
2500000	0.004997983271709688	1.691048708866461e-49	1.2342861556793164e-62	1.7222424992725912e-9	2.233386945100024e-15	4.02999845252672e-6	-1.063073820456561e-20	1.0407282678007206e-16	1.055775924924898e-12	4.470182932199236e-12	8.114801977551156e-12
2600000	0.004997983271709688	1.691048708866461e-49	1.2342861556793164e-62	1.7222424992725912e-9	2.233386945100024e-15	4.02999845252672e-6	-1.0628344436246913e-20	1.0407282678007205e-16	1.055775924924898e-12	4.470182932199236e-12	8.114801977551156e-12
2700000	0.004997983271709689	1.691048708866461e-49	1.2342861556793164e-62	1.7222424992725914e-9	2.233386945100024e-15	4.02999845252672e-6	-1.0625950667928217e-20	1.0407282678007203e-16	1.055775924924898e-12	4.470182932199237e-12	8.114801977551156e-12
2800000	0.004997983271709689	1.691048708866461e-49	1.2342861556793164e-62	1.7222424992725914e-9	2.233386945100024e-15	4.02999845252672e-6	-1.0623556899609522e-20	1.0407282678007202e-16	1.055775924924898e-12	4.470182932199237e-12	8.114801977551156e-12
2900000	0.004997983271709689	1.691048708866461e-49	1.2342861556793164e-62	1.7222424992725914e-9	2.233386945100024e-15	4.02999845252672e-6	-1.0621163131290826e-20	1.0407282678007201e-16	1.055775924924898e-12	4.470182932199237e-12	8.114801977551156e-12
3000000	0.004997983271709689	1.691048708866461e-49	1.2342861556793164e-62	1.7222424992725914e-9	2.233386945100024e-15	4.02999845252672e-6	-1.061876936297213e-20	1.04072826780072e-16	1.055775924924898e-12	4.470182932199237e-12	8.114801977551156e-12
3100000	0.004997983271709689	1.691048708866461e-49	1.2342861556793164e-62	1.7222424992725914e-9	2.233386945100024e-15	4.02999845252672e-6	-1.0616375594653434e-20	1.0407282678007198e-16	1.055775924924898e-12	4.470182932199237e-12	8.114801977551156e-12
3200000	0.004997983271709689	1.691048708866461e-49	1.2342861556793166e-62	1.7222424992725914e-9	2.233386945100024e-15	4.02999845252672e-6	-1.0613981826334737e-20	1.0407282678007197e-16	1.055775924924898e-12	4.470182932199237e-12	8.114801977551156e-12
3300000	0.004997983271709689	1.691048708866461e-49	1.2342861556793166e-62	1.7222424992725914e-9	2.233386945100024e-15	4.02999845252672e-6	-1.0611588058016041e-20	1.0407282678007197e-16	1.055775924924898e-12	4.470182932199237e-12	8.114801977551156e-12
3400000	0.004997983271709689	1.691048708866461e-49	1.2342861556793166e-62	1.7222424992725914e-9	2.233386945100024e-15	4.029998452526721e-6	-1.0609194289697345e-20	1.0407282678007196e-16	1.055775924924898e-12	4.470182932199237e-12	8.114801977551156e-12
3500000	0.004997983271709689	1.6910487088664611e-49	1.2342861556793166e-62	1.7222424992725914e-9	2.233386945100024e-15	4.029998452526721e-6	-1.0606800521378649e-20	1.0407282678007195e-16	1.055775924924898e-12	4.470182932199237e-12	8.114801977551156e-12
3600000	0.004997983271709689	1.6910487088664611e-49	1.2342861556793166e-62	1.7222424992725914e-9	2.233386945100024e-15	4.029998452526721e-6	-1.0604406753059953e-20	1.0407282678007195e-16	1.055775924924898e-12	4.470182932199237e-12	8.114801977551156e-12
3700000	0.004997983271709689	1.6910487088664611e-49	1.2342861556793166e-62	1.7222424992725914e-9	2.233386945100024e-15	4.029998452526721e-6	-1.0602012984741256e-20	1.0407282678007193e-16	1.055775924924898e-12	4.470182932199237e-12	8.114801977551156e-12
3800000	0.004997983271709689	1.6910487088664611e-49	1.2342861556793166e-62	1.7222424992725916e-9	2.233386945100024e-15	4.029998452526721e-6	-1.0599619216422562e-20	1.0407282678007193e-16	1.055775924924898e-12	4.470182932199237e-12	8.114801977551156e-12
3900000	0.004997983271709689	1.6910487088664611e-49	1.2342861556793166e-62	1.7222424992725916e-9	2.233386945100024e-15	4.029998452526721e-6	-1.0597225448103865e-20	1.0407282678007192e-16	1.055775924924898e-12	4.470182932199237e-12	8.114801977551156e-12
4000000	0.004997983271709689	1.6910487088664611e-49	1.2342861556793166e-62	1.7222424992725916e-9	2.233386945100024e-15	4.029998452526721e-6	-1.0594831679785169e-20	1.0407282678007192e-16	1.055775924924898e-12	4.470182932199237e-12	8.114801977551156e-12
4100000	0.004997983271709689	1.6910487088664611e-49	1.2342861556793166e-62	1.7222424992725916e-9	2.233386945100024e-15	4.029998452526721e-6	-1.0592437911466473e-20	1.0407282678007191e-16	1.055775924924898e-12	4.470182932199237e-12	8.114801977551156e-12
4200000	0.00499798327170969	1.6910487088664611e-49	1.2342861556793166e-62	1.7222424992725916e-9	2.233386945100024e-15	4.029998452526721e-6	-1.0590044143147777e-20	1.0407282678007191e-16	1.055775924924898e-12	4.470182932199237e-12	8.114801977551156e-12
4300000	0.00499798327170969	1.6910487088664611e-49	1.2342861556793166e-62	1.7222424992725916e-9	2.233386945100024e-15	4.029998452526721e-6	-1.058765037482908e-20	1.040728267800719e-16	1.055775924924898e-12	4.470182932199237e-12	8.114801977551156e-12
4400000	0.00499798327170969	1.6910487088664611e-49	1.2342861556793166e-62	1.7222424992725916e-9	2.233386945100024e-15	4.029998452526721e-6	-1.0585256606510384e-20	1.040728267800719e-16	1.055775924924898e-12	4.470182932199237e-12	8.114801977551156e-12
4500000	0.00499798327170969	1.6910487088664611e-49	1.2342861556793166e-62	1.7222424992725916e-9	2.233386945100024e-15	4.029998452526721e-6	-1.0582862838191688e-20	1.040728267800719e-16	1.055775924924898e-12	4.470182932199237e-12	8.114801977551156e-12
4600000	0.00499798327170969	1.6910487088664611e-49	1.2342861556793168e-62	1.7222424992725916e-9	2.233386945100024e-15	4.029998452526721e-6	-1.0580469069872992e-20	1.040728267800719e-16	1.055775924924898e-12	4.470182932199237e-12	8.114801977551156e-12
4700000	0.00499798327170969	1.6910487088664611e-49	1.2342861556793168e-62	1.7222424992725916e-9	2.233386945100024e-15	4.029998452526721e-6	-1.0578075301554296e-20	1.0407282678007188e-16	1.055775924924898e-12	4.470182932199237e-12	8.114801977551156e-12
4800000	0.00499798327170969	1.6910487088664611e-49	1.2342861556793168e-62	1.7222424992725916e-9	2.233386945100024e-15	4.029998452526721e-6	-1.05756815332356e-20	1.0407282678007188e-16	1.055775924924898e-12	4.470182932199237e-12	8.114801977551156e-12
4900000	0.00499798327170969	1.6910487088664611e-49	1.2342861556793168e-62	1.7222424992725916e-9	2.233386945100024e-15	4.029998452526721e-6	-1.0573287764916905e-20	1.0407282678007188e-16	1.055775924924898e-12	4.470182932199237e-12	8.114801977551156e-12
5000000	0.00499798327170969	1.6910487088664611e-49	1.2342861556793168e-62	1.7222424992725916e-9	2.233386945100024e-15	4.029998452526721e-6	-1.0570893996598209e-20	1.0407282678007188e-16	1.055775924924898e-12	4.470182932199237e-12	8.114801977551156e-12
5100000	0.00499798327170969	1.6910487088664611e-49	1.2342861556793168e-62	1.7222424992725916e-9	2.233386945100024e-15	4.029998452526721e-6	-1.0568500228279512e-20	1.0407282678007188e-16	1.055775924924898e-12	4.470182932199237e-12	8.114801977551156e-12
5200000	0.00499798327170969	1.6910487088664611e-49	1.2342861556793168e-62	1.7222424992725916e-9	2.233386945100024e-15	4.029998452526721e-6	-1.0566106459960816e-20	1.0407282678007188e-16	1.055775924924898e-12	4.470182932199237e-12	8.114801977551156e-12
5300000	0.00499798327170969	1.6910487088664611e-49	1.2342861556793168e-62	1.7222424992725916e-9	2.233386945100024e-15	4.029998452526721e-6	-1.056371269164212e-20	1.0407282678007188e-16	1.055775924924898e-12	4.470182932199237e-12	8.114801977551156e-12
5400000	0.00499798327170969	1.6910487088664611e-49	1.2342861556793168e-62	1.7222424992725916e-9	2.233386945100024e-15	4.029998452526721e-6	-1.0561318923323424e-20	1.0407282678007188e-16	1.055775924924898e-12	4.470182932199237e-12	8.114801977551156e-12
5500000	0.00499798327170969	1.6910487088664611e-49	1.2342861556793168e-62	1.7222424992725916e-9	2.233386945100024e-15	4.029998452526721e-6	-1.0558925155004727e-20	1.0407282678007188e-16	1.055775924924898e-12	4.470182932199237e-12	8.114801977551156e-12
5600000	0.004997983271709689	1.6910487088664611e-49	1.2342861556793168e-62	1.7222424992725916e-9	2.233386945100024e-15	4.029998452526721e-6	-1.0556531386686031e-20	1.0407282678007188e-16	1.055775924924898e-12	4.470182932199237e-12	8.114801977551156e-12
5700000	0.004997983271709689	1.6910487088664611e-49	1.2342861556793168e-62	1.7222424992725916e-9	2.233386945100024e-15	4.029998452526721e-6	-1.0554137618367335e-20	1.0407282678007188e-16	1.055775924924898e-12	4.470182932199237e-12	8.114801977551156e-12
5800000	0.004997983271709689	1.6910487088664611e-49	1.2342861556793168e-62	1.7222424992725916e-9	2.233386945100024e-15	4.029998452526721e-6	-1.0551743850048639e-20	1.0407282678007188e-16	1.055775924924898e-12	4.470182932199237e-12	8.114801977551156e-12
5900000	0.004997983271709689	1.6910487088664611e-49	1.2342861556793168e-62	1.7222424992725916e-9	2.233386945100024e-15	4.029998452526721e-6	-1.0549350081729943e-20	1.0407282678007188e-16	1.055775924924898e-12	4.470182932199237e-12	8.114801977551156e-12
6000000	0.004997983271709689	1.6910487088664611e-49	1.2342861556793168e-62	1.7222424992725916e-9	2.233386945100024e-15	4.029998452526721e-6	-1.0546956313411248e-20	1.0407282678007188e-16	1.055775924924898e-12	4.470182932199237e-12	8.114801977551156e-12
6100000	0.004997983271709689	1.6910487088664611e-49	1.2342861556793166e-62	1.7222424992725916e-9	2.233386945100024e-15	4.029998452526721e-6	-1.0544562545092552e-20	1.0407282678007188e-16	1.055775924924898e-12	4.470182932199237e-12	8.114801977551156e-12
6200000	0.004997983271709689	1.6910487088664611e-49	1.2342861556793166e-62	1.7222424992725916e-9	2.233386945100024e-15	4.029998452526721e-6	-1.0542168776773855e-20	1.0407282678007188e-16	1.055775924924898e-12	4.470182932199237e-12	8.114801977551156e-12
6300000	0.004997983271709689	1.6910487088664611e-49	1.2342861556793166e-62	1.7222424992725916e-9	2.233386945100024e-15	4.029998452526721e-6	-1.0539775008455159e-20	1.0407282678007188e-16	1.055775924924898e-12	4.470182932199237e-12	8.114801977551156e-12
6400000	0.004997983271709689	1.6910487088664611e-49	1.2342861556793166e-62	1.7222424992725916e-9	2.233386945100024e-15	4.029998452526721e-6	-1.0537381240136463e-20	1.040728267800719e-16	1.055775924924898e-12	4.470182932199237e-12	8.114801977551156e-12
6500000	0.004997983271709689	1.6910487088664611e-49	1.2342861556793166e-62	1.7222424992725916e-9	2.233386945100024e-15	4.029998452526721e-6	-1.0534987471817767e-20	1.040728267800719e-16	1.055775924924898e-12	4.470182932199237e-12	8.114801977551156e-12
6600000	0.004997983271709689	1.6910487088664613e-49	1.2342861556793166e-62	1.7222424992725916e-9	2.233386945100024e-15	4.029998452526721e-6	-1.053259370349907e-20	1.040728267800719e-16	1.055775924924898e-12	4.470182932199237e-12	8.114801977551156e-12
6700000	0.004997983271709689	1.6910487088664613e-49	1.2342861556793166e-62	1.7222424992725916e-9	2.233386945100024e-15	4.029998452526721e-6	-1.0530199935180374e-20	1.040728267800719e-16	1.055775924924898e-12	4.470182932199237e-12	8.114801977551156e-12
6800000	0.004997983271709689	1.6910487088664613e-49	1.2342861556793166e-62	1.7222424992725916e-9	2.233386945100024e-15	4.029998452526721e-6	-1.0527806166861678e-20	1.0407282678007191e-16	1.055775924924898e-12	4.470182932199237e-12	8.114801977551156e-12
6900000	0.004997983271709689	1.6910487088664613e-49	1.2342861556793166e-62	1.7222424992725916e-9	2.233386945100024e-15	4.029998452526721e-6	-1.0525412398542982e-20	1.0407282678007191e-16	1.055775924924898e-12	4.470182932199237e-12	8.114801977551156e-12
7000000	0.004997983271709689	1.6910487088664613e-49	1.2342861556793166e-62	1.7222424992725916e-9	2.233386945100024e-15	4.029998452526721e-6	-1.0523018630224286e-20	1.0407282678007191e-16	1.055775924924898e-12	4.470182932199237e-12	8.114801977551156e-12
7100000	0.004997983271709689	1.6910487088664613e-49	1.2342861556793166e-62	1.7222424992725916e-9	2.233386945100024e-15	4.029998452526721e-6	-1.0520624861905591e-20	1.0407282678007191e-16	1.055775924924898e-12	4.470182932199237e-12	8.114801977551156e-12
7200000	0.004997983271709689	1.6910487088664613e-49	1.2342861556793166e-62	1.7222424992725916e-9	2.233386945100024e-15	4.029998452526721e-6	-1.0518231093586895e-20	1.0407282678007192e-16	1.055775924924898e-12	4.470182932199237e-12	8.114801977551156e-12
7300000	0.004997983271709689	1.6910487088664613e-49	1.2342861556793166e-62	1.7222424992725916e-9	2.233386945100024e-15	4.029998452526721e-6	-1.0515837325268199e-20	1.0407282678007192e-16	1.055775924924898e-12	4.470182932199237e-12	8.114801977551156e-12
7400000	0.004997983271709689	1.6910487088664613e-49	1.2342861556793166e-62	1.7222424992725916e-9	2.233386945100024e-15	4.029998452526721e-6	-1.0513443556949502e-20	1.0407282678007192e-16	1.055775924924898e-12	4.470182932199236e-12	8.114801977551156e-12
7500000	0.004997983271709689	1.6910487088664613e-49	1.2342861556793166e-62	1.7222424992725916e-9	2.233386945100024e-15	4.029998452526721e-6	-1.0511049788630806e-20	1.0407282678007193e-16	1.055775924924898e-12	4.470182932199236e-12	8.114801977551156e-12
7600000	0.004997983271709689	1.6910487088664613e-49	1.2342861556793166e-62	1.7222424992725914e-9	2.233386945100024e-15	4.029998452526721e-6	-1.050865602031211e-20	1.0407282678007193e-16	1.055775924924898e-12	4.470182932199236e-12	8.114801977551156e-12
7700000	0.004997983271709688	1.6910487088664613e-49	1.2342861556793166e-62	1.7222424992725914e-9	2.233386945100024e-15	4.029998452526721e-6	-1.0506262251993414e-20	1.0407282678007193e-16	1.055775924924898e-12	4.470182932199236e-12	8.114801977551156e-12
7800000	0.004997983271709688	1.6910487088664613e-49	1.2342861556793166e-62	1.7222424992725914e-9	2.233386945100024e-15	4.029998452526721e-6	-1.0503868483674717e-20	1.0407282678007195e-16	1.055775924924898e-12	4.470182932199236e-12	8.114801977551156e-12
7900000	0.004997983271709688	1.6910487088664613e-49	1.2342861556793164e-62	1.7222424992725914e-9	2.233386945100024e-15	4.029998452526721e-6	-1.0501474715356021e-20	1.0407282678007195e-16	1.055775924924898e-12	4.470182932199236e-12	8.114801977551156e-12
8000000	0.004997983271709688	1.6910487088664613e-49	1.2342861556793164e-62	1.7222424992725914e-9	2.233386945100024e-15	4.029998452526721e-6	-1.0499080947037325e-20	1.0407282678007196e-16	1.055775924924898e-12	4.470182932199236e-12	8.114801977551156e-12
8100000	0.004997983271709688	1.6910487088664613e-49	1.2342861556793164e-62	1.7222424992725914e-9	2.233386945100024e-15	4.029998452526721e-6	-1.0496687178718629e-20	1.0407282678007196e-16	1.055775924924898e-12	4.470182932199236e-12	8.114801977551156e-12
8200000	0.004997983271709688	1.6910487088664613e-49	1.2342861556793164e-62	1.7222424992725914e-9	2.233386945100024e-15	4.029998452526721e-6	-1.0494293410399934e-20	1.0407282678007196e-16	1.055775924924898e-12	4.470182932199236e-12	8.114801977551156e-12
8300000	0.004997983271709688	1.6910487088664613e-49	1.2342861556793164e-62	1.7222424992725914e-9	2.233386945100024e-15	4.029998452526721e-6	-1.0491899642081238e-20	1.0407282678007197e-16	1.055775924924898e-12	4.470182932199236e-12	8.114801977551156e-12
8400000	0.004997983271709688	1.6910487088664613e-49	1.2342861556793164e-62	1.7222424992725914e-9	2.233386945100024e-15	4.029998452526721e-6	-1.0489505873762542e-20	1.0407282678007197e-16	1.055775924924898e-12	4.470182932199236e-12	8.114801977551156e-12
8500000	0.004997983271709688	1.6910487088664613e-49	1.2342861556793164e-62	1.7222424992725914e-9	2.233386945100024e-15	4.029998452526721e-6	-1.0487112105443845e-20	1.0407282678007198e-16	1.055775924924898e-12	4.470182932199236e-12	8.114801977551156e-12
8600000	0.004997983271709688	1.6910487088664613e-49	1.2342861556793164e-62	1.7222424992725914e-9	2.233386945100024e-15	4.029998452526721e-6	-1.0484718337125149e-20	1.0407282678007198e-16	1.055775924924898e-12	4.470182932199236e-12	8.114801977551156e-12
8700000	0.004997983271709688	1.6910487088664613e-49	1.2342861556793164e-62	1.7222424992725914e-9	2.233386945100024e-15	4.02999845252672e-6	-1.0482324568806453e-20	1.0407282678007198e-16	1.055775924924898e-12	4.470182932199236e-12	8.114801977551156e-12
8800000	0.004997983271709688	1.6910487088664613e-49	1.2342861556793164e-62	1.7222424992725914e-9	2.233386945100024e-15	4.02999845252672e-6	-1.0479930800487757e-20	1.04072826780072e-16	1.055775924924898e-12	4.470182932199236e-12	8.114801977551156e-12
8900000	0.004997983271709688	1.6910487088664613e-49	1.2342861556793164e-62	1.7222424992725914e-9	2.233386945100024e-15	4.02999845252672e-6	-1.047753703216906e-20	1.04072826780072e-16	1.055775924924898e-12	4.4701829321992355e-12	8.114801977551156e-12
9000000	0.004997983271709688	1.6910487088664613e-49	1.2342861556793164e-62	1.7222424992725914e-9	2.233386945100024e-15	4.02999845252672e-6	-1.0475143263850364e-20	1.0407282678007201e-16	1.055775924924898e-12	4.4701829321992355e-12	8.114801977551156e-12
9100000	0.004997983271709687	1.6910487088664613e-49	1.2342861556793164e-62	1.7222424992725914e-9	2.233386945100024e-15	4.02999845252672e-6	-1.0472749495531668e-20	1.0407282678007201e-16	1.055775924924898e-12	4.4701829321992355e-12	8.114801977551156e-12
9200000	0.004997983271709687	1.6910487088664613e-49	1.2342861556793161e-62	1.7222424992725914e-9	2.233386945100024e-15	4.02999845252672e-6	-1.0470355727212972e-20	1.0407282678007201e-16	1.0557759249248983e-12	4.4701829321992355e-12	8.114801977551156e-12
9300000	0.004997983271709687	1.6910487088664613e-49	1.2342861556793161e-62	1.7222424992725914e-9	2.233386945100024e-15	4.02999845252672e-6	-1.0467961958894277e-20	1.0407282678007202e-16	1.0557759249248983e-12	4.4701829321992355e-12	8.114801977551156e-12
9400000	0.004997983271709687	1.6910487088664613e-49	1.2342861556793161e-62	1.7222424992725914e-9	2.2333869451000236e-15	4.02999845252672e-6	-1.0465568190575581e-20	1.0407282678007202e-16	1.0557759249248983e-12	4.4701829321992355e-12	8.114801977551156e-12
9500000	0.004997983271709687	1.6910487088664613e-49	1.2342861556793161e-62	1.7222424992725914e-9	2.2333869451000236e-15	4.02999845252672e-6	-1.0463174422256885e-20	1.0407282678007202e-16	1.0557759249248983e-12	4.4701829321992355e-12	8.114801977551156e-12
9600000	0.004997983271709687	1.6910487088664613e-49	1.2342861556793161e-62	1.7222424992725914e-9	2.2333869451000236e-15	4.02999845252672e-6	-1.0460780653938189e-20	1.0407282678007203e-16	1.0557759249248983e-12	4.4701829321992355e-12	8.114801977551156e-12
9700000	0.004997983271709687	1.6910487088664613e-49	1.2342861556793161e-62	1.7222424992725914e-9	2.2333869451000236e-15	4.02999845252672e-6	-1.0458386885619492e-20	1.0407282678007203e-16	1.0557759249248983e-12	4.4701829321992355e-12	8.114801977551156e-12
9800000	0.004997983271709687	1.6910487088664613e-49	1.2342861556793161e-62	1.7222424992725912e-9	2.2333869451000236e-15	4.02999845252672e-6	-1.0455993117300796e-20	1.0407282678007205e-16	1.0557759249248983e-12	4.4701829321992355e-12	8.114801977551156e-12
9900000	0.004997983271709687	1.6910487088664613e-49	1.2342861556793161e-62	1.7222424992725912e-9	2.2333869451000236e-15	4.02999845252672e-6	-1.04535993489821e-20	1.0407282678007205e-16	1.0557759249248983e-12	4.4701829321992355e-12	8.114801977551156e-12
10000000	0.004997983271709687	1.6910487088664613e-49	1.2342861556793161e-62	1.7222424992725912e-9	2.2333869451000236e-15	4.02999845252672e-6	-1.0451205580663404e-20	1.0407282678007205e-16	1.0557759249248983e-12	4.4701829321992355e-12	8.114801977551156e-12
10100000	0.004997983271709687	1.6910487088664613e-49	1.2342861556793161e-62	1.7222424992725912e-9	2.2333869451000236e-15	4.02999845252672e-6	-1.0448811812344707e-20	1.0407282678007206e-16	1.0557759249248983e-12	4.4701829321992355e-12	8.114801977551156e-12
10200000	0.004997983271709687	1.6910487088664613e-49	1.2342861556793161e-62	1.7222424992725912e-9	2.2333869451000236e-15	4.02999845252672e-6	-1.0446418044026011e-20	1.0407282678007206e-16	1.0557759249248983e-12	4.4701829321992355e-12	8.114801977551156e-12
10300000	0.004997983271709687	1.6910487088664615e-49	1.2342861556793161e-62	1.7222424992725912e-9	2.2333869451000236e-15	4.02999845252672e-6	-1.0444024275707317e-20	1.0407282678007206e-16	1.0557759249248983e-12	4.4701829321992355e-12	8.114801977551156e-12
10400000	0.004997983271709687	1.6910487088664615e-49	1.2342861556793161e-62	1.7222424992725912e-9	2.2333869451000236e-15	4.02999845252672e-6	-1.044163050738862e-20	1.0407282678007207e-16	1.0557759249248983e-12	4.4701829321992355e-12	8.114801977551156e-12
10500000	0.004997983271709687	1.6910487088664615e-49	1.2342861556793161e-62	1.7222424992725912e-9	2.2333869451000236e-15	4.02999845252672e-6	-1.0439236739069924e-20	1.0407282678007207e-16	1.0557759249248983e-12	4.470182932199235e-12	8.114801977551156e-12
10600000	0.004997983271709687	1.6910487088664615e-49	1.234286155679316e-62	1.7222424992725912e-9	2.2333869451000236e-15	4.02999845252672e-6	-1.0436842970751228e-20	1.0407282678007207e-16	1.0557759249248983e-12	4.470182932199235e-12	8.114801977551156e-12
10700000	0.004997983271709686	1.6910487088664615e-49	1.234286155679316e-62	1.7222424992725912e-9	2.2333869451000236e-15	4.02999845252672e-6	-1.0434449202432532e-20	1.0407282678007207e-16	1.0557759249248983e-12	4.470182932199235e-12	8.114801977551156e-12
10800000	0.004997983271709686	1.6910487088664615e-49	1.234286155679316e-62	1.7222424992725912e-9	2.2333869451000236e-15	4.02999845252672e-6	-1.0432055434113835e-20	1.0407282678007208e-16	1.0557759249248983e-12	4.470182932199235e-12	8.114801977551156e-12
10900000	0.004997983271709686	1.6910487088664615e-49	1.234286155679316e-62	1.7222424992725912e-9	2.2333869451000236e-15	4.02999845252672e-6	-1.0429661665795139e-20	1.0407282678007208e-16	1.0557759249248983e-12	4.470182932199235e-12	8.114801977551156e-12
11000000	0.004997983271709686	1.6910487088664615e-49	1.234286155679316e-62	1.7222424992725912e-9	2.2333869451000236e-15	4.02999845252672e-6	-1.0427267897476443e-20	1.0407282678007208e-16	1.0557759249248983e-12	4.470182932199235e-12	8.114801977551156e-12
11100000	0.004997983271709686	1.6910487088664615e-49	1.234286155679316e-62	1.7222424992725912e-9	2.2333869451000236e-15	4.02999845252672e-6	-1.0424874129157747e-20	1.0407282678007208e-16	1.0557759249248983e-12	4.470182932199235e-12	8.114801977551156e-12
11200000	0.004997983271709686	1.6910487088664615e-49	1.234286155679316e-62	1.7222424992725912e-9	2.2333869451000236e-15	4.02999845252672e-6	-1.042248036083905e-20	1.0407282678007208e-16	1.0557759249248983e-12	4.470182932199235e-12	8.114801977551156e-12
11300000	0.004997983271709686	1.6910487088664615e-49	1.234286155679316e-62	1.7222424992725912e-9	2.2333869451000236e-15	4.02999845252672e-6	-1.0420086592520354e-20	1.040728267800721e-16	1.0557759249248983e-12	4.470182932199235e-12	8.114801977551156e-12
11400000	0.004997983271709686	1.6910487088664615e-49	1.234286155679316e-62	1.7222424992725912e-9	2.2333869451000236e-15	4.02999845252672e-6	-1.041769282420166e-20	1.040728267800721e-16	1.0557759249248983e-12	4.470182932199235e-12	8.114801977551156e-12
11500000	0.004997983271709686	1.6910487088664615e-49	1.234286155679316e-62	1.7222424992725912e-9	2.2333869451000236e-15	4.02999845252672e-6	-1.0415299055882963e-20	1.040728267800721e-16	1.0557759249248983e-12	4.470182932199235e-12	8.114801977551156e-12
11600000	0.004997983271709686	1.6910487088664615e-49	1.234286155679316e-62	1.7222424992725912e-9	2.2333869451000236e-15	4.02999845252672e-6	-1.0412905287564267e-20	1.040728267800721e-16	1.0557759249248983e-12	4.470182932199235e-12	8.114801977551156e-12
11700000	0.004997983271709686	1.6910487088664615e-49	1.234286155679316e-62	1.7222424992725912e-9	2.2333869451000236e-15	4.02999845252672e-6	-1.0410511519245571e-20	1.040728267800721e-16	1.0557759249248983e-12	4.470182932199235e-12	8.114801977551156e-12
11800000	0.004997983271709686	1.6910487088664615e-49	1.234286155679316e-62	1.7222424992725912e-9	2.2333869451000236e-15	4.02999845252672e-6	-1.0408117750926875e-20	1.040728267800721e-16	1.0557759249248983e-12	4.470182932199235e-12	8.114801977551156e-12
11900000	0.004997983271709686	1.6910487088664615e-49	1.234286155679316e-62	1.7222424992725912e-9	2.2333869451000236e-15	4.02999845252672e-6	-1.0405723982608179e-20	1.040728267800721e-16	1.0557759249248983e-12	4.470182932199235e-12	8.114801977551156e-12
12000000	0.004997983271709686	1.6910487088664615e-49	1.234286155679316e-62	1.7222424992725912e-9	2.2333869451000236e-15	4.02999845252672e-6	-1.0403330214289482e-20	1.040728267800721e-16	1.0557759249248983e-12	4.470182932199235e-12	8.114801977551156e-12
12100000	0.004997983271709686	1.6910487088664615e-49	1.234286155679316e-62	1.7222424992725912e-9	2.2333869451000236e-15	4.02999845252672e-6	-1.0400936445970786e-20	1.040728267800721e-16	1.0557759249248983e-12	4.470182932199235e-12	8.114801977551156e-12
12200000	0.004997983271709686	1.6910487088664615e-49	1.234286155679316e-62	1.7222424992725912e-9	2.2333869451000236e-15	4.02999845252672e-6	-1.039854267765209e-20	1.040728267800721e-16	1.0557759249248983e-12	4.470182932199235e-12	8.114801977551156e-12
12300000	0.004997983271709686	1.6910487088664615e-49	1.234286155679316e-62	1.7222424992725912e-9	2.2333869451000236e-15	4.02999845252672e-6	-1.0396148909333394e-20	1.040728267800721e-16	1.0557759249248983e-12	4.470182932199235e-12	8.114801977551156e-12
12400000	0.004997983271709686	1.6910487088664615e-49	1.234286155679316e-62	1.7222424992725912e-9	2.2333869451000236e-15	4.02999845252672e-6	-1.0393755141014697e-20	1.040728267800721e-16	1.0557759249248983e-12	4.470182932199235e-12	8.114801977551156e-12
12500000	0.004997983271709686	1.6910487088664615e-49	1.234286155679316e-62	1.7222424992725912e-9	2.2333869451000236e-15	4.02999845252672e-6	-1.0391361372696003e-20	1.040728267800721e-16	1.0557759249248983e-12	4.470182932199235e-12	8.114801977551156e-12
12600000	0.004997983271709686	1.6910487088664615e-49	1.234286155679316e-62	1.7222424992725912e-9	2.2333869451000236e-15	4.02999845252672e-6	-1.0388967604377307e-20	1.040728267800721e-16	1.0557759249248983e-12	4.470182932199235e-12	8.114801977551156e-12
12700000	0.004997983271709686	1.6910487088664615e-49	1.234286155679316e-62	1.7222424992725912e-9	2.2333869451000236e-15	4.02999845252672e-6	-1.038657383605861e-20	1.040728267800721e-16	1.0557759249248983e-12	4.470182932199235e-12	8.114801977551156e-12
12800000	0.004997983271709686	1.6910487088664615e-49	1.234286155679316e-62	1.7222424992725912e-9	2.2333869451000236e-15	4.02999845252672e-6	-1.0384180067739914e-20	1.040728267800721e-16	1.0557759249248983e-12	4.470182932199235e-12	8.114801977551156e-12
12900000	0.004997983271709686	1.6910487088664615e-49	1.234286155679316e-62	1.7222424992725912e-9	2.2333869451000236e-15	4.02999845252672e-6	-1.0381786299421218e-20	1.040728267800721e-16	1.0557759249248983e-12	4.470182932199235e-12	8.114801977551156e-12
13000000	0.004997983271709686	1.6910487088664615e-49	1.234286155679316e-62	1.7222424992725912e-9	2.2333869451000236e-15	4.02999845252672e-6	-1.0379392531102522e-20	1.040728267800721e-16	1.0557759249248983e-12	4.470182932199235e-12	8.114801977551156e-12
13100000	0.004997983271709686	1.6910487088664615e-49	1.234286155679316e-62	1.7222424992725912e-9	2.2333869451000236e-15	4.02999845252672e-6	-1.0376998762783825e-20	1.040728267800721e-16	1.0557759249248983e-12	4.470182932199235e-12	8.114801977551156e-12
13200000	0.004997983271709686	1.6910487088664615e-49	1.234286155679316e-62	1.7222424992725912e-9	2.2333869451000236e-15	4.02999845252672e-6	-1.037460499446513e-20	1.040728267800721e-16	1.0557759249248983e-12	4.470182932199235e-12	8.114801977551156e-12
13300000	0.004997983271709686	1.6910487088664615e-49	1.234286155679316e-62	1.7222424992725912e-9	2.2333869451000236e-15	4.02999845252672e-6	-1.0372211226146433e-20	1.040728267800721e-16	1.0557759249248983e-12	4.470182932199235e-12	8.114801977551156e-12
13400000	0.004997983271709686	1.6910487088664615e-49	1.234286155679316e-62	1.7222424992725912e-9	2.2333869451000236e-15	4.02999845252672e-6	-1.0369817457827737e-20	1.040728267800721e-16	1.0557759249248983e-12	4.470182932199235e-12	8.114801977551156e-12
13500000	0.004997983271709686	1.6910487088664615e-49	1.234286155679316e-62	1.7222424992725912e-9	2.2333869451000236e-15	4.02999845252672e-6	-1.0367423689509042e-20	1.040728267800721e-16	1.0557759249248983e-12	4.470182932199235e-12	8.114801977551156e-12
13600000	0.004997983271709686	1.6910487088664615e-49	1.234286155679316e-62	1.7222424992725912e-9	2.2333869451000236e-15	4.02999845252672e-6	-1.0365029921190346e-20	1.040728267800721e-16	1.0557759249248983e-12	4.470182932199235e-12	8.114801977551156e-12
13700000	0.004997983271709686	1.6910487088664617e-49	1.234286155679316e-62	1.7222424992725912e-9	2.2333869451000236e-15	4.02999845252672e-6	-1.036263615287165e-20	1.040728267800721e-16	1.0557759249248983e-12	4.470182932199235e-12	8.114801977551156e-12
13800000	0.004997983271709686	1.6910487088664617e-49	1.234286155679316e-62	1.7222424992725912e-9	2.2333869451000236e-15	4.02999845252672e-6	-1.0360242384552953e-20	1.040728267800721e-16	1.0557759249248983e-12	4.470182932199235e-12	8.114801977551156e-12
13900000	0.004997983271709686	1.6910487088664617e-49	1.234286155679316e-62	1.7222424992725912e-9	2.2333869451000236e-15	4.02999845252672e-6	-1.0357848616234257e-20	1.040728267800721e-16	1.0557759249248983e-12	4.470182932199235e-12	8.114801977551156e-12
14000000	0.004997983271709686	1.6910487088664617e-49	1.234286155679316e-62	1.7222424992725912e-9	2.2333869451000236e-15	4.02999845252672e-6	-1.0355454847915561e-20	1.040728267800721e-16	1.0557759249248983e-12	4.470182932199235e-12	8.114801977551156e-12
14100000	0.004997983271709686	1.6910487088664617e-49	1.234286155679316e-62	1.7222424992725912e-9	2.2333869451000236e-15	4.02999845252672e-6	-1.0353061079596865e-20	1.040728267800721e-16	1.0557759249248983e-12	4.470182932199235e-12	8.114801977551156e-12
14200000	0.004997983271709686	1.6910487088664617e-49	1.234286155679316e-62	1.7222424992725912e-9	2.2333869451000236e-15	4.02999845252672e-6	-1.0350667311278169e-20	1.040728267800721e-16	1.0557759249248983e-12	4.470182932199235e-12	8.114801977551156e-12
14300000	0.004997983271709686	1.6910487088664617e-49	1.234286155679316e-62	1.7222424992725912e-9	2.2333869451000236e-15	4.02999845252672e-6	-1.0348273542959472e-20	1.040728267800721e-16	1.0557759249248983e-12	4.470182932199235e-12	8.114801977551156e-12
14400000	0.004997983271709686	1.6910487088664617e-49	1.234286155679316e-62	1.7222424992725912e-9	2.2333869451000236e-15	4.02999845252672e-6	-1.0345879774640776e-20	1.040728267800721e-16	1.0557759249248983e-12	4.470182932199235e-12	8.114801977551156e-12
14500000	0.004997983271709686	1.6910487088664617e-49	1.234286155679316e-62	1.7222424992725912e-9	2.2333869451000236e-15	4.02999845252672e-6	-1.034348600632208e-20	1.040728267800721e-16	1.0557759249248983e-12	4.470182932199235e-12	8.114801977551156e-12
14600000	0.004997983271709686	1.6910487088664617e-49	1.234286155679316e-62	1.7222424992725912e-9	2.2333869451000236e-15	4.02999845252672e-6	-1.0341092238003385e-20	1.040728267800721e-16	1.0557759249248983e-12	4.470182932199235e-12	8.114801977551156e-12
14700000	0.004997983271709686	1.6910487088664617e-49	1.234286155679316e-62	1.7222424992725912e-9	2.2333869451000236e-15	4.02999845252672e-6	-1.0338698469684689e-20	1.040728267800721e-16	1.0557759249248983e-12	4.470182932199235e-12	8.114801977551156e-12
14800000	0.004997983271709686	1.6910487088664617e-49	1.234286155679316e-62	1.7222424992725912e-9	2.2333869451000236e-15	4.02999845252672e-6	-1.0336304701365993e-20	1.040728267800721e-16	1.0557759249248983e-12	4.470182932199235e-12	8.114801977551156e-12
14900000	0.004997983271709686	1.6910487088664617e-49	1.234286155679316e-62	1.7222424992725912e-9	2.2333869451000236e-15	4.02999845252672e-6	-1.0333910933047297e-20	1.040728267800721e-16	1.0557759249248983e-12	4.470182932199235e-12	8.114801977551156e-12
15000000	0.004997983271709686	1.6910487088664617e-49	1.234286155679316e-62	1.7222424992725912e-9	2.2333869451000236e-15	4.02999845252672e-6	-1.03315171647286e-20	1.040728267800721e-16	1.0557759249248983e-12	4.470182932199235e-12	8.114801977551156e-12
15100000	0.004997983271709686	1.6910487088664617e-49	1.234286155679316e-62	1.7222424992725912e-9	2.2333869451000236e-15	4.02999845252672e-6	-1.0329123396409904e-20	1.040728267800721e-16	1.0557759249248983e-12	4.470182932199235e-12	8.114801977551156e-12
15200000	0.004997983271709686	1.6910487088664617e-49	1.234286155679316e-62	1.7222424992725912e-9	2.2333869451000236e-15	4.02999845252672e-6	-1.0326729628091208e-20	1.040728267800721e-16	1.0557759249248983e-12	4.470182932199235e-12	8.114801977551156e-12
15300000	0.004997983271709686	1.6910487088664617e-49	1.234286155679316e-62	1.7222424992725912e-9	2.2333869451000236e-15	4.02999845252672e-6	-1.0324335859772512e-20	1.040728267800721e-16	1.0557759249248983e-12	4.470182932199235e-12	8.114801977551156e-12
15400000	0.004997983271709686	1.6910487088664617e-49	1.234286155679316e-62	1.7222424992725912e-9	2.2333869451000236e-15	4.02999845252672e-6	-1.0321942091453816e-20	1.040728267800721e-16	1.0557759249248983e-12	4.470182932199235e-12	8.114801977551156e-12
15500000	0.004997983271709686	1.6910487088664617e-49	1.234286155679316e-62	1.7222424992725912e-9	2.2333869451000236e-15	4.02999845252672e-6	-1.031954832313512e-20	1.040728267800721e-16	1.0557759249248983e-12	4.470182932199235e-12	8.114801977551156e-12
15600000	0.004997983271709686	1.6910487088664617e-49	1.234286155679316e-62	1.7222424992725912e-9	2.2333869451000236e-15	4.02999845252672e-6	-1.0317154554816423e-20	1.040728267800721e-16	1.0557759249248983e-12	4.470182932199235e-12	8.114801977551156e-12
15700000	0.004997983271709686	1.6910487088664617e-49	1.234286155679316e-62	1.7222424992725912e-9	2.2333869451000236e-15	4.02999845252672e-6	-1.0314760786497728e-20	1.040728267800721e-16	1.0557759249248983e-12	4.470182932199235e-12	8.114801977551156e-12
15800000	0.004997983271709686	1.6910487088664617e-49	1.234286155679316e-62	1.7222424992725912e-9	2.2333869451000236e-15	4.02999845252672e-6	-1.0312367018179032e-20	1.040728267800721e-16	1.0557759249248983e-12	4.470182932199235e-12	8.114801977551156e-12
15900000	0.004997983271709686	1.6910487088664617e-49	1.234286155679316e-62	1.7222424992725912e-9	2.2333869451000236e-15	4.02999845252672e-6	-1.0309973249860336e-20	1.040728267800721e-16	1.0557759249248983e-12	4.470182932199235e-12	8.114801977551156e-12
16000000	0.004997983271709686	1.6910487088664617e-49	1.234286155679316e-62	1.7222424992725912e-9	2.2333869451000236e-15	4.02999845252672e-6	-1.030757948154164e-20	1.040728267800721e-16	1.0557759249248983e-12	4.470182932199235e-12	8.114801977551156e-12
16100000	0.004997983271709686	1.6910487088664617e-49	1.234286155679316e-62	1.7222424992725912e-9	2.2333869451000236e-15	4.02999845252672e-6	-1.0305185713222943e-20	1.040728267800721e-16	1.0557759249248983e-12	4.470182932199235e-12	8.114801977551156e-12
16200000	0.004997983271709686	1.6910487088664617e-49	1.234286155679316e-62	1.7222424992725912e-9	2.2333869451000236e-15	4.02999845252672e-6	-1.0302791944904247e-20	1.040728267800721e-16	1.0557759249248983e-12	4.470182932199235e-12	8.114801977551156e-12
16300000	0.004997983271709686	1.6910487088664617e-49	1.2342861556793161e-62	1.7222424992725912e-9	2.2333869451000236e-15	4.02999845252672e-6	-1.0300398176585551e-20	1.040728267800721e-16	1.0557759249248983e-12	4.4701829321992355e-12	8.114801977551156e-12
16400000	0.004997983271709686	1.6910487088664617e-49	1.2342861556793161e-62	1.7222424992725912e-9	2.2333869451000236e-15	4.02999845252672e-6	-1.0298004408266855e-20	1.040728267800721e-16	1.0557759249248983e-12	4.4701829321992355e-12	8.114801977551156e-12
16500000	0.004997983271709686	1.6910487088664617e-49	1.2342861556793161e-62	1.7222424992725912e-9	2.2333869451000236e-15	4.02999845252672e-6	-1.0295610639948159e-20	1.040728267800721e-16	1.0557759249248983e-12	4.4701829321992355e-12	8.114801977551156e-12
16600000	0.004997983271709686	1.6910487088664617e-49	1.2342861556793161e-62	1.7222424992725912e-9	2.2333869451000236e-15	4.02999845252672e-6	-1.0293216871629462e-20	1.040728267800721e-16	1.0557759249248983e-12	4.4701829321992355e-12	8.114801977551156e-12
16700000	0.004997983271709687	1.6910487088664617e-49	1.2342861556793161e-62	1.7222424992725912e-9	2.2333869451000236e-15	4.02999845252672e-6	-1.0290823103310766e-20	1.040728267800721e-16	1.0557759249248983e-12	4.4701829321992355e-12	8.114801977551156e-12
16800000	0.004997983271709687	1.6910487088664617e-49	1.2342861556793161e-62	1.7222424992725912e-9	2.2333869451000236e-15	4.02999845252672e-6	-1.0288429334992071e-20	1.040728267800721e-16	1.0557759249248983e-12	4.4701829321992355e-12	8.114801977551156e-12
16900000	0.004997983271709687	1.6910487088664617e-49	1.2342861556793161e-62	1.7222424992725912e-9	2.2333869451000236e-15	4.02999845252672e-6	-1.0286035566673375e-20	1.040728267800721e-16	1.0557759249248983e-12	4.4701829321992355e-12	8.114801977551156e-12
17000000	0.004997983271709687	1.6910487088664617e-49	1.2342861556793161e-62	1.7222424992725912e-9	2.2333869451000236e-15	4.02999845252672e-6	-1.0283641798354679e-20	1.040728267800721e-16	1.0557759249248983e-12	4.4701829321992355e-12	8.114801977551156e-12
17100000	0.004997983271709687	1.6910487088664617e-49	1.2342861556793161e-62	1.7222424992725912e-9	2.2333869451000236e-15	4.02999845252672e-6	-1.0281248030035983e-20	1.040728267800721e-16	1.0557759249248983e-12	4.4701829321992355e-12	8.114801977551156e-12
17200000	0.004997983271709687	1.6910487088664617e-49	1.2342861556793161e-62	1.7222424992725912e-9	2.2333869451000236e-15	4.02999845252672e-6	-1.0278854261717287e-20	1.040728267800721e-16	1.0557759249248983e-12	4.4701829321992355e-12	8.114801977551156e-12
17300000	0.004997983271709687	1.6910487088664617e-49	1.2342861556793161e-62	1.7222424992725912e-9	2.2333869451000236e-15	4.02999845252672e-6	-1.027646049339859e-20	1.040728267800721e-16	1.0557759249248983e-12	4.4701829321992355e-12	8.114801977551156e-12
17400000	0.004997983271709687	1.6910487088664617e-49	1.2342861556793161e-62	1.7222424992725912e-9	2.2333869451000236e-15	4.02999845252672e-6	-1.0274066725079894e-20	1.040728267800721e-16	1.0557759249248983e-12	4.4701829321992355e-12	8.114801977551156e-12
17500000	0.004997983271709687	1.6910487088664617e-49	1.2342861556793161e-62	1.7222424992725912e-9	2.2333869451000236e-15	4.02999845252672e-6	-1.0271672956761198e-20	1.040728267800721e-16	1.0557759249248983e-12	4.4701829321992355e-12	8.114801977551156e-12
17600000	0.004997983271709687	1.6910487088664617e-49	1.2342861556793161e-62	1.7222424992725912e-9	2.2333869451000236e-15	4.02999845252672e-6	-1.0269279188442502e-20	1.040728267800721e-16	1.0557759249248983e-12	4.4701829321992355e-12	8.114801977551156e-12
17700000	0.004997983271709687	1.6910487088664617e-49	1.2342861556793161e-62	1.7222424992725912e-9	2.2333869451000236e-15	4.02999845252672e-6	-1.0266885420123806e-20	1.040728267800721e-16	1.0557759249248983e-12	4.4701829321992355e-12	8.114801977551156e-12
17800000	0.004997983271709687	1.6910487088664617e-49	1.2342861556793161e-62	1.7222424992725912e-9	2.2333869451000236e-15	4.02999845252672e-6	-1.026449165180511e-20	1.040728267800721e-16	1.0557759249248983e-12	4.4701829321992355e-12	8.114801977551156e-12
17900000	0.004997983271709687	1.6910487088664617e-49	1.2342861556793161e-62	1.7222424992725912e-9	2.2333869451000236e-15	4.02999845252672e-6	-1.0262097883486415e-20	1.040728267800721e-16	1.0557759249248983e-12	4.4701829321992355e-12	8.114801977551156e-12
18000000	0.004997983271709687	1.6910487088664617e-49	1.2342861556793161e-62	1.7222424992725912e-9	2.2333869451000236e-15	4.02999845252672e-6	-1.0259704115167718e-20	1.040728267800721e-16	1.0557759249248983e-12	4.4701829321992355e-12	8.114801977551156e-12
18100000	0.004997983271709687	1.6910487088664617e-49	1.2342861556793161e-62	1.7222424992725912e-9	2.2333869451000236e-15	4.02999845252672e-6	-1.0257310346849022e-20	1.040728267800721e-16	1.0557759249248983e-12	4.4701829321992355e-12	8.114801977551156e-12
18200000	0.004997983271709687	1.6910487088664617e-49	1.2342861556793161e-62	1.7222424992725912e-9	2.233386945100024e-15	4.02999845252672e-6	-1.0254916578530326e-20	1.040728267800721e-16	1.0557759249248983e-12	4.4701829321992355e-12	8.114801977551156e-12
18300000	0.004997983271709687	1.6910487088664617e-49	1.2342861556793161e-62	1.7222424992725912e-9	2.233386945100024e-15	4.02999845252672e-6	-1.025252281021163e-20	1.040728267800721e-16	1.0557759249248983e-12	4.4701829321992355e-12	8.114801977551156e-12
18400000	0.004997983271709687	1.6910487088664617e-49	1.2342861556793161e-62	1.7222424992725912e-9	2.233386945100024e-15	4.02999845252672e-6	-1.0250129041892934e-20	1.040728267800721e-16	1.0557759249248983e-12	4.4701829321992355e-12	8.114801977551156e-12
18500000	0.004997983271709687	1.6910487088664617e-49	1.2342861556793161e-62	1.7222424992725912e-9	2.233386945100024e-15	4.02999845252672e-6	-1.0247735273574237e-20	1.040728267800721e-16	1.0557759249248983e-12	4.4701829321992355e-12	8.114801977551156e-12
18600000	0.004997983271709687	1.6910487088664617e-49	1.2342861556793161e-62	1.7222424992725912e-9	2.233386945100024e-15	4.02999845252672e-6	-1.0245341505255541e-20	1.040728267800721e-16	1.0557759249248983e-12	4.4701829321992355e-12	8.114801977551156e-12
18700000	0.004997983271709687	1.6910487088664617e-49	1.2342861556793161e-62	1.7222424992725912e-9	2.233386945100024e-15	4.02999845252672e-6	-1.0242947736936845e-20	1.040728267800721e-16	1.0557759249248983e-12	4.4701829321992355e-12	8.114801977551156e-12
18800000	0.004997983271709687	1.6910487088664617e-49	1.2342861556793161e-62	1.7222424992725912e-9	2.233386945100024e-15	4.02999845252672e-6	-1.0240553968618149e-20	1.040728267800721e-16	1.0557759249248983e-12	4.4701829321992355e-12	8.114801977551156e-12
18900000	0.004997983271709687	1.6910487088664617e-49	1.2342861556793161e-62	1.7222424992725912e-9	2.233386945100024e-15	4.02999845252672e-6	-1.0238160200299454e-20	1.040728267800721e-16	1.0557759249248983e-12	4.4701829321992355e-12	8.114801977551156e-12
19000000	0.004997983271709687	1.6910487088664617e-49	1.2342861556793161e-62	1.7222424992725912e-9	2.233386945100024e-15	4.02999845252672e-6	-1.0235766431980758e-20	1.040728267800721e-16	1.0557759249248983e-12	4.4701829321992355e-12	8.114801977551156e-12
19100000	0.004997983271709687	1.6910487088664619e-49	1.2342861556793161e-62	1.7222424992725912e-9	2.233386945100024e-15	4.02999845252672e-6	-1.0233372663662061e-20	1.040728267800721e-16	1.0557759249248983e-12	4.4701829321992355e-12	8.114801977551156e-12
19200000	0.004997983271709687	1.6910487088664619e-49	1.2342861556793161e-62	1.7222424992725912e-9	2.233386945100024e-15	4.02999845252672e-6	-1.0230978895343365e-20	1.040728267800721e-16	1.0557759249248983e-12	4.4701829321992355e-12	8.114801977551156e-12
19300000	0.004997983271709687	1.6910487088664619e-49	1.2342861556793161e-62	1.7222424992725912e-9	2.233386945100024e-15	4.02999845252672e-6	-1.0228585127024669e-20	1.040728267800721e-16	1.0557759249248983e-12	4.4701829321992355e-12	8.114801977551156e-12
19400000	0.004997983271709687	1.6910487088664619e-49	1.2342861556793164e-62	1.7222424992725912e-9	2.233386945100024e-15	4.02999845252672e-6	-1.0226191358705973e-20	1.040728267800721e-16	1.0557759249248983e-12	4.4701829321992355e-12	8.114801977551156e-12
19500000	0.004997983271709687	1.6910487088664619e-49	1.2342861556793164e-62	1.7222424992725912e-9	2.233386945100024e-15	4.02999845252672e-6	-1.0223797590387277e-20	1.040728267800721e-16	1.0557759249248983e-12	4.470182932199236e-12	8.114801977551156e-12
19600000	0.004997983271709687	1.6910487088664619e-49	1.2342861556793164e-62	1.7222424992725912e-9	2.233386945100024e-15	4.02999845252672e-6	-1.022140382206858e-20	1.040728267800721e-16	1.0557759249248983e-12	4.470182932199236e-12	8.114801977551156e-12
19700000	0.004997983271709688	1.6910487088664619e-49	1.2342861556793164e-62	1.7222424992725912e-9	2.233386945100024e-15	4.02999845252672e-6	-1.0219010053749884e-20	1.040728267800721e-16	1.0557759249248983e-12	4.470182932199236e-12	8.114801977551156e-12
19800000	0.004997983271709688	1.6910487088664619e-49	1.2342861556793164e-62	1.7222424992725912e-9	2.233386945100024e-15	4.02999845252672e-6	-1.0216616285431188e-20	1.040728267800721e-16	1.0557759249248983e-12	4.470182932199236e-12	8.114801977551156e-12
19900000	0.004997983271709688	1.6910487088664619e-49	1.2342861556793164e-62	1.7222424992725912e-9	2.233386945100024e-15	4.02999845252672e-6	-1.0214222517112492e-20	1.040728267800721e-16	1.0557759249248983e-12	4.470182932199236e-12	8.114801977551156e-12
20000000	0.004997983271709688	1.6910487088664619e-49	1.2342861556793164e-62	1.7222424992725912e-9	2.233386945100024e-15	4.02999845252672e-6	-1.0211828748793797e-20	1.040728267800721e-16	1.0557759249248983e-12	4.470182932199236e-12	8.114801977551156e-12
20100000	0.004997983271709688	1.6910487088664619e-49	1.2342861556793164e-62	1.7222424992725912e-9	2.233386945100024e-15	4.02999845252672e-6	-1.0209434980475101e-20	1.040728267800721e-16	1.0557759249248983e-12	4.470182932199236e-12	8.114801977551156e-12
20200000	0.004997983271709688	1.6910487088664619e-49	1.2342861556793164e-62	1.7222424992725912e-9	2.233386945100024e-15	4.02999845252672e-6	-1.0207041212156405e-20	1.040728267800721e-16	1.0557759249248983e-12	4.470182932199236e-12	8.114801977551156e-12
20300000	0.004997983271709688	1.6910487088664619e-49	1.2342861556793164e-62	1.7222424992725912e-9	2.233386945100024e-15	4.02999845252672e-6	-1.0204647443837708e-20	1.040728267800721e-16	1.0557759249248983e-12	4.470182932199236e-12	8.114801977551156e-12
20400000	0.004997983271709688	1.6910487088664619e-49	1.2342861556793164e-62	1.7222424992725912e-9	2.233386945100024e-15	4.02999845252672e-6	-1.0202253675519012e-20	1.040728267800721e-16	1.0557759249248983e-12	4.470182932199236e-12	8.114801977551156e-12
20500000	0.004997983271709688	1.6910487088664619e-49	1.2342861556793164e-62	1.7222424992725912e-9	2.233386945100024e-15	4.02999845252672e-6	-1.0199859907200316e-20	1.040728267800721e-16	1.0557759249248983e-12	4.470182932199236e-12	8.114801977551156e-12
20600000	0.004997983271709688	1.6910487088664619e-49	1.2342861556793164e-62	1.7222424992725912e-9	2.233386945100024e-15	4.02999845252672e-6	-1.019746613888162e-20	1.040728267800721e-16	1.0557759249248983e-12	4.470182932199236e-12	8.114801977551156e-12
20700000	0.004997983271709688	1.6910487088664619e-49	1.2342861556793164e-62	1.7222424992725912e-9	2.233386945100024e-15	4.02999845252672e-6	-1.0195072370562924e-20	1.040728267800721e-16	1.0557759249248983e-12	4.470182932199236e-12	8.114801977551156e-12
20800000	0.004997983271709688	1.6910487088664619e-49	1.2342861556793164e-62	1.7222424992725912e-9	2.233386945100024e-15	4.02999845252672e-6	-1.0192678602244227e-20	1.040728267800721e-16	1.0557759249248983e-12	4.470182932199236e-12	8.114801977551156e-12
20900000	0.004997983271709688	1.6910487088664619e-49	1.2342861556793164e-62	1.7222424992725912e-9	2.233386945100024e-15	4.02999845252672e-6	-1.0190284833925531e-20	1.040728267800721e-16	1.0557759249248983e-12	4.470182932199236e-12	8.114801977551156e-12
21000000	0.004997983271709688	1.6910487088664619e-49	1.2342861556793164e-62	1.7222424992725912e-9	2.233386945100024e-15	4.02999845252672e-6	-1.0187891065606835e-20	1.040728267800721e-16	1.0557759249248983e-12	4.470182932199236e-12	8.114801977551156e-12
21100000	0.004997983271709688	1.6910487088664619e-49	1.2342861556793164e-62	1.7222424992725912e-9	2.233386945100024e-15	4.02999845252672e-6	-1.018549729728814e-20	1.040728267800721e-16	1.0557759249248983e-12	4.470182932199236e-12	8.114801977551156e-12
21200000	0.004997983271709688	1.6910487088664619e-49	1.2342861556793164e-62	1.7222424992725912e-9	2.233386945100024e-15	4.02999845252672e-6	-1.0183103528969444e-20	1.040728267800721e-16	1.0557759249248983e-12	4.470182932199236e-12	8.114801977551156e-12
21300000	0.004997983271709688	1.6910487088664619e-49	1.2342861556793164e-62	1.7222424992725912e-9	2.233386945100024e-15	4.02999845252672e-6	-1.0180709760650748e-20	1.040728267800721e-16	1.0557759249248983e-12	4.470182932199236e-12	8.114801977551156e-12
21400000	0.004997983271709688	1.6910487088664619e-49	1.2342861556793164e-62	1.7222424992725912e-9	2.233386945100024e-15	4.02999845252672e-6	-1.0178315992332052e-20	1.040728267800721e-16	1.0557759249248983e-12	4.470182932199236e-12	8.114801977551156e-12
21500000	0.004997983271709688	1.6910487088664619e-49	1.2342861556793164e-62	1.7222424992725912e-9	2.233386945100024e-15	4.02999845252672e-6	-1.0175922224013355e-20	1.040728267800721e-16	1.0557759249248983e-12	4.470182932199236e-12	8.114801977551156e-12
21600000	0.004997983271709688	1.6910487088664619e-49	1.2342861556793164e-62	1.7222424992725912e-9	2.233386945100024e-15	4.02999845252672e-6	-1.0173528455694659e-20	1.040728267800721e-16	1.0557759249248983e-12	4.470182932199236e-12	8.114801977551156e-12
21700000	0.004997983271709688	1.6910487088664619e-49	1.2342861556793164e-62	1.7222424992725912e-9	2.233386945100024e-15	4.02999845252672e-6	-1.0171134687375963e-20	1.040728267800721e-16	1.0557759249248983e-12	4.470182932199236e-12	8.114801977551156e-12
21800000	0.004997983271709688	1.6910487088664619e-49	1.2342861556793164e-62	1.7222424992725912e-9	2.233386945100024e-15	4.02999845252672e-6	-1.0168740919057267e-20	1.040728267800721e-16	1.0557759249248983e-12	4.470182932199236e-12	8.114801977551156e-12
21900000	0.004997983271709688	1.6910487088664619e-49	1.2342861556793164e-62	1.7222424992725912e-9	2.233386945100024e-15	4.02999845252672e-6	-1.016634715073857e-20	1.040728267800721e-16	1.0557759249248983e-12	4.470182932199236e-12	8.114801977551156e-12
22000000	0.004997983271709688	1.6910487088664619e-49	1.2342861556793164e-62	1.7222424992725912e-9	2.233386945100024e-15	4.02999845252672e-6	-1.0163953382419874e-20	1.040728267800721e-16	1.0557759249248983e-12	4.470182932199236e-12	8.114801977551156e-12
22100000	0.004997983271709688	1.6910487088664619e-49	1.2342861556793164e-62	1.7222424992725912e-9	2.233386945100024e-15	4.02999845252672e-6	-1.016155961410118e-20	1.040728267800721e-16	1.0557759249248983e-12	4.470182932199236e-12	8.114801977551156e-12
22200000	0.004997983271709688	1.6910487088664619e-49	1.2342861556793164e-62	1.7222424992725912e-9	2.233386945100024e-15	4.02999845252672e-6	-1.0159165845782483e-20	1.040728267800721e-16	1.0557759249248983e-12	4.470182932199236e-12	8.114801977551156e-12
22300000	0.004997983271709688	1.6910487088664619e-49	1.2342861556793164e-62	1.7222424992725912e-9	2.233386945100024e-15	4.02999845252672e-6	-1.0156772077463787e-20	1.040728267800721e-16	1.0557759249248983e-12	4.470182932199236e-12	8.114801977551156e-12
22400000	0.004997983271709688	1.6910487088664619e-49	1.2342861556793164e-62	1.7222424992725912e-9	2.233386945100024e-15	4.02999845252672e-6	-1.0154378309145091e-20	1.040728267800721e-16	1.0557759249248983e-12	4.470182932199236e-12	8.114801977551156e-12
22500000	0.004997983271709688	1.6910487088664619e-49	1.2342861556793164e-62	1.7222424992725912e-9	2.233386945100024e-15	4.02999845252672e-6	-1.0151984540826395e-20	1.040728267800721e-16	1.0557759249248983e-12	4.470182932199236e-12	8.114801977551156e-12
22600000	0.004997983271709688	1.6910487088664619e-49	1.2342861556793164e-62	1.7222424992725912e-9	2.233386945100024e-15	4.02999845252672e-6	-1.0149590772507698e-20	1.040728267800721e-16	1.0557759249248983e-12	4.470182932199236e-12	8.114801977551156e-12
22700000	0.004997983271709688	1.6910487088664619e-49	1.2342861556793164e-62	1.7222424992725912e-9	2.233386945100024e-15	4.02999845252672e-6	-1.0147197004189002e-20	1.040728267800721e-16	1.0557759249248983e-12	4.470182932199236e-12	8.114801977551156e-12
22800000	0.004997983271709688	1.6910487088664619e-49	1.2342861556793164e-62	1.7222424992725912e-9	2.233386945100024e-15	4.02999845252672e-6	-1.0144803235870306e-20	1.040728267800721e-16	1.0557759249248983e-12	4.470182932199236e-12	8.114801977551156e-12
22900000	0.004997983271709688	1.6910487088664619e-49	1.2342861556793164e-62	1.7222424992725912e-9	2.233386945100024e-15	4.02999845252672e-6	-1.014240946755161e-20	1.040728267800721e-16	1.0557759249248983e-12	4.470182932199236e-12	8.114801977551156e-12
23000000	0.004997983271709688	1.6910487088664619e-49	1.2342861556793164e-62	1.7222424992725912e-9	2.233386945100024e-15	4.02999845252672e-6	-1.0140015699232914e-20	1.040728267800721e-16	1.0557759249248983e-12	4.470182932199236e-12	8.114801977551156e-12
23100000	0.004997983271709688	1.6910487088664619e-49	1.2342861556793164e-62	1.7222424992725912e-9	2.233386945100024e-15	4.02999845252672e-6	-1.0137621930914219e-20	1.040728267800721e-16	1.0557759249248983e-12	4.470182932199236e-12	8.114801977551156e-12
23200000	0.004997983271709688	1.6910487088664619e-49	1.2342861556793164e-62	1.7222424992725912e-9	2.233386945100024e-15	4.02999845252672e-6	-1.0135228162595523e-20	1.040728267800721e-16	1.0557759249248983e-12	4.470182932199236e-12	8.114801977551156e-12
23300000	0.004997983271709688	1.6910487088664619e-49	1.2342861556793164e-62	1.7222424992725912e-9	2.233386945100024e-15	4.02999845252672e-6	-1.0132834394276826e-20	1.040728267800721e-16	1.0557759249248983e-12	4.470182932199236e-12	8.114801977551156e-12
23400000	0.004997983271709688	1.6910487088664619e-49	1.2342861556793164e-62	1.7222424992725912e-9	2.233386945100024e-15	4.02999845252672e-6	-1.013044062595813e-20	1.040728267800721e-16	1.0557759249248983e-12	4.470182932199236e-12	8.114801977551156e-12
23500000	0.004997983271709688	1.6910487088664619e-49	1.2342861556793164e-62	1.7222424992725912e-9	2.233386945100024e-15	4.02999845252672e-6	-1.0128046857639434e-20	1.040728267800721e-16	1.0557759249248983e-12	4.470182932199236e-12	8.114801977551156e-12
23600000	0.004997983271709688	1.6910487088664619e-49	1.2342861556793164e-62	1.7222424992725912e-9	2.233386945100024e-15	4.02999845252672e-6	-1.0125653089320738e-20	1.040728267800721e-16	1.0557759249248983e-12	4.470182932199236e-12	8.114801977551156e-12
23700000	0.004997983271709688	1.6910487088664619e-49	1.2342861556793164e-62	1.7222424992725912e-9	2.233386945100024e-15	4.02999845252672e-6	-1.0123259321002042e-20	1.040728267800721e-16	1.0557759249248983e-12	4.470182932199236e-12	8.114801977551156e-12
23800000	0.004997983271709688	1.6910487088664619e-49	1.2342861556793164e-62	1.7222424992725912e-9	2.233386945100024e-15	4.02999845252672e-6	-1.0120865552683345e-20	1.040728267800721e-16	1.0557759249248983e-12	4.470182932199236e-12	8.114801977551156e-12
23900000	0.004997983271709688	1.6910487088664619e-49	1.2342861556793164e-62	1.7222424992725912e-9	2.233386945100024e-15	4.02999845252672e-6	-1.0118471784364649e-20	1.040728267800721e-16	1.0557759249248983e-12	4.470182932199236e-12	8.114801977551156e-12
24000000	0.004997983271709688	1.6910487088664619e-49	1.2342861556793164e-62	1.7222424992725912e-9	2.233386945100024e-15	4.02999845252672e-6	-1.0116078016045953e-20	1.040728267800721e-16	1.0557759249248983e-12	4.470182932199236e-12	8.114801977551156e-12
24100000	0.004997983271709688	1.6910487088664619e-49	1.2342861556793164e-62	1.7222424992725912e-9	2.233386945100024e-15	4.02999845252672e-6	-1.0113684247727257e-20	1.040728267800721e-16	1.0557759249248983e-12	4.470182932199236e-12	8.114801977551156e-12
24200000	0.004997983271709688	1.6910487088664619e-49	1.2342861556793164e-62	1.7222424992725912e-9	2.233386945100024e-15	4.02999845252672e-6	-1.0111290479408562e-20	1.040728267800721e-16	1.0557759249248983e-12	4.470182932199236e-12	8.114801977551156e-12
24300000	0.004997983271709688	1.6910487088664619e-49	1.2342861556793164e-62	1.7222424992725912e-9	2.233386945100024e-15	4.02999845252672e-6	-1.0108896711089866e-20	1.040728267800721e-16	1.0557759249248983e-12	4.470182932199236e-12	8.114801977551156e-12
24400000	0.004997983271709688	1.6910487088664619e-49	1.2342861556793164e-62	1.7222424992725912e-9	2.233386945100024e-15	4.02999845252672e-6	-1.010650294277117e-20	1.040728267800721e-16	1.0557759249248983e-12	4.470182932199236e-12	8.114801977551156e-12
24500000	0.004997983271709688	1.6910487088664619e-49	1.2342861556793164e-62	1.7222424992725912e-9	2.233386945100024e-15	4.02999845252672e-6	-1.0104109174452473e-20	1.040728267800721e-16	1.0557759249248983e-12	4.470182932199236e-12	8.114801977551156e-12
24600000	0.004997983271709688	1.6910487088664619e-49	1.2342861556793164e-62	1.7222424992725912e-9	2.233386945100024e-15	4.02999845252672e-6	-1.0101715406133777e-20	1.040728267800721e-16	1.0557759249248983e-12	4.470182932199236e-12	8.114801977551156e-12
24700000	0.004997983271709688	1.6910487088664619e-49	1.2342861556793164e-62	1.7222424992725912e-9	2.233386945100024e-15	4.02999845252672e-6	-1.0099321637815081e-20	1.040728267800721e-16	1.0557759249248983e-12	4.470182932199236e-12	8.114801977551156e-12
24800000	0.004997983271709688	1.6910487088664619e-49	1.2342861556793164e-62	1.7222424992725912e-9	2.233386945100024e-15	4.02999845252672e-6	-1.0096927869496385e-20	1.040728267800721e-16	1.0557759249248983e-12	4.470182932199236e-12	8.114801977551156e-12
24900000	0.004997983271709688	1.6910487088664619e-49	1.2342861556793164e-62	1.7222424992725912e-9	2.233386945100024e-15	4.02999845252672e-6	-1.0094534101177688e-20	1.040728267800721e-16	1.0557759249248983e-12	4.470182932199236e-12	8.114801977551156e-12
25000000	0.004997983271709688	1.6910487088664619e-49	1.2342861556793164e-62	1.7222424992725912e-9	2.233386945100024e-15	4.02999845252672e-6	-1.0092140332858992e-20	1.040728267800721e-16	1.0557759249248983e-12	4.470182932199236e-12	8.114801977551156e-12
25100000	0.004997983271709688	1.6910487088664619e-49	1.2342861556793164e-62	1.7222424992725912e-9	2.233386945100024e-15	4.02999845252672e-6	-1.0089746564540298e-20	1.040728267800721e-16	1.0557759249248983e-12	4.470182932199236e-12	8.114801977551156e-12
25200000	0.004997983271709688	1.6910487088664619e-49	1.2342861556793164e-62	1.7222424992725912e-9	2.233386945100024e-15	4.02999845252672e-6	-1.0087352796221601e-20	1.040728267800721e-16	1.0557759249248983e-12	4.470182932199236e-12	8.114801977551156e-12
25300000	0.004997983271709688	1.6910487088664619e-49	1.2342861556793164e-62	1.7222424992725912e-9	2.233386945100024e-15	4.02999845252672e-6	-1.0084959027902905e-20	1.040728267800721e-16	1.0557759249248983e-12	4.470182932199236e-12	8.114801977551156e-12
25400000	0.004997983271709688	1.6910487088664619e-49	1.2342861556793164e-62	1.7222424992725912e-9	2.233386945100024e-15	4.02999845252672e-6	-1.0082565259584209e-20	1.040728267800721e-16	1.0557759249248983e-12	4.470182932199236e-12	8.114801977551156e-12
25500000	0.004997983271709688	1.6910487088664619e-49	1.2342861556793164e-62	1.7222424992725912e-9	2.233386945100024e-15	4.02999845252672e-6	-1.0080171491265513e-20	1.040728267800721e-16	1.0557759249248983e-12	4.470182932199236e-12	8.114801977551156e-12
25600000	0.004997983271709688	1.6910487088664619e-49	1.2342861556793164e-62	1.7222424992725912e-9	2.233386945100024e-15	4.02999845252672e-6	-1.0077777722946816e-20	1.040728267800721e-16	1.0557759249248983e-12	4.470182932199236e-12	8.114801977551156e-12
25700000	0.004997983271709688	1.6910487088664619e-49	1.2342861556793164e-62	1.7222424992725912e-9	2.233386945100024e-15	4.02999845252672e-6	-1.007538395462812e-20	1.040728267800721e-16	1.0557759249248983e-12	4.470182932199236e-12	8.114801977551156e-12
25800000	0.004997983271709688	1.6910487088664619e-49	1.2342861556793164e-62	1.7222424992725912e-9	2.233386945100024e-15	4.02999845252672e-6	-1.0072990186309424e-20	1.040728267800721e-16	1.0557759249248983e-12	4.470182932199236e-12	8.114801977551156e-12
25900000	0.004997983271709688	1.6910487088664619e-49	1.2342861556793164e-62	1.7222424992725912e-9	2.233386945100024e-15	4.02999845252672e-6	-1.0070596417990728e-20	1.040728267800721e-16	1.0557759249248983e-12	4.470182932199236e-12	8.114801977551156e-12
26000000	0.004997983271709688	1.6910487088664619e-49	1.2342861556793164e-62	1.7222424992725912e-9	2.233386945100024e-15	4.02999845252672e-6	-1.0068202649672032e-20	1.040728267800721e-16	1.0557759249248983e-12	4.470182932199236e-12	8.114801977551156e-12
26100000	0.004997983271709688	1.6910487088664619e-49	1.2342861556793164e-62	1.7222424992725912e-9	2.233386945100024e-15	4.02999845252672e-6	-1.0065808881353337e-20	1.040728267800721e-16	1.0557759249248983e-12	4.470182932199236e-12	8.114801977551156e-12
26200000	0.004997983271709688	1.6910487088664619e-49	1.2342861556793164e-62	1.7222424992725912e-9	2.233386945100024e-15	4.02999845252672e-6	-1.006341511303464e-20	1.040728267800721e-16	1.0557759249248983e-12	4.470182932199236e-12	8.114801977551156e-12
26300000	0.004997983271709688	1.6910487088664619e-49	1.2342861556793164e-62	1.7222424992725912e-9	2.233386945100024e-15	4.02999845252672e-6	-1.0061021344715944e-20	1.040728267800721e-16	1.0557759249248983e-12	4.470182932199236e-12	8.114801977551156e-12
26400000	0.004997983271709688	1.6910487088664619e-49	1.2342861556793164e-62	1.7222424992725912e-9	2.233386945100024e-15	4.02999845252672e-6	-1.0058627576397248e-20	1.040728267800721e-16	1.0557759249248983e-12	4.470182932199236e-12	8.114801977551156e-12
26500000	0.004997983271709688	1.6910487088664619e-49	1.2342861556793164e-62	1.7222424992725912e-9	2.233386945100024e-15	4.02999845252672e-6	-1.0056233808078552e-20	1.040728267800721e-16	1.0557759249248983e-12	4.4701829321992355e-12	8.114801977551156e-12
26600000	0.004997983271709688	1.6910487088664617e-49	1.2342861556793164e-62	1.7222424992725912e-9	2.233386945100024e-15	4.02999845252672e-6	-1.0053840039759856e-20	1.040728267800721e-16	1.0557759249248983e-12	4.4701829321992355e-12	8.114801977551156e-12
26700000	0.004997983271709688	1.6910487088664617e-49	1.2342861556793164e-62	1.7222424992725912e-9	2.233386945100024e-15	4.02999845252672e-6	-1.005144627144116e-20	1.040728267800721e-16	1.0557759249248983e-12	4.4701829321992355e-12	8.114801977551156e-12
26800000	0.004997983271709688	1.6910487088664617e-49	1.2342861556793164e-62	1.7222424992725912e-9	2.233386945100024e-15	4.02999845252672e-6	-1.0049052503122463e-20	1.040728267800721e-16	1.0557759249248983e-12	4.4701829321992355e-12	8.114801977551156e-12
26900000	0.004997983271709688	1.6910487088664617e-49	1.2342861556793164e-62	1.7222424992725912e-9	2.233386945100024e-15	4.02999845252672e-6	-1.0046658734803767e-20	1.040728267800721e-16	1.0557759249248983e-12	4.4701829321992355e-12	8.114801977551156e-12
27000000	0.004997983271709688	1.6910487088664617e-49	1.2342861556793164e-62	1.7222424992725912e-9	2.233386945100024e-15	4.02999845252672e-6	-1.0044264966485071e-20	1.040728267800721e-16	1.0557759249248983e-12	4.4701829321992355e-12	8.114801977551156e-12
27100000	0.004997983271709688	1.6910487088664617e-49	1.2342861556793164e-62	1.7222424992725912e-9	2.233386945100024e-15	4.02999845252672e-6	-1.0041871198166376e-20	1.040728267800721e-16	1.0557759249248983e-12	4.4701829321992355e-12	8.114801977551156e-12
27200000	0.004997983271709688	1.6910487088664617e-49	1.2342861556793164e-62	1.7222424992725912e-9	2.233386945100024e-15	4.02999845252672e-6	-1.003947742984768e-20	1.040728267800721e-16	1.0557759249248983e-12	4.4701829321992355e-12	8.114801977551156e-12
27300000	0.004997983271709688	1.6910487088664617e-49	1.2342861556793164e-62	1.7222424992725912e-9	2.233386945100024e-15	4.02999845252672e-6	-1.0037083661528984e-20	1.040728267800721e-16	1.0557759249248983e-12	4.4701829321992355e-12	8.114801977551156e-12
27400000	0.004997983271709688	1.6910487088664617e-49	1.2342861556793164e-62	1.7222424992725912e-9	2.233386945100024e-15	4.02999845252672e-6	-1.0034689893210288e-20	1.040728267800721e-16	1.0557759249248983e-12	4.4701829321992355e-12	8.114801977551156e-12
27500000	0.004997983271709688	1.6910487088664617e-49	1.2342861556793164e-62	1.7222424992725912e-9	2.233386945100024e-15	4.02999845252672e-6	-1.0032296124891591e-20	1.040728267800721e-16	1.0557759249248983e-12	4.4701829321992355e-12	8.114801977551156e-12
27600000	0.004997983271709688	1.6910487088664617e-49	1.2342861556793164e-62	1.7222424992725912e-9	2.233386945100024e-15	4.02999845252672e-6	-1.0029902356572895e-20	1.040728267800721e-16	1.0557759249248983e-12	4.4701829321992355e-12	8.114801977551156e-12
27700000	0.004997983271709688	1.6910487088664617e-49	1.2342861556793164e-62	1.7222424992725914e-9	2.233386945100024e-15	4.02999845252672e-6	-1.0027508588254199e-20	1.040728267800721e-16	1.0557759249248983e-12	4.4701829321992355e-12	8.114801977551156e-12
27800000	0.004997983271709688	1.6910487088664617e-49	1.2342861556793164e-62	1.7222424992725914e-9	2.2333869451000236e-15	4.02999845252672e-6	-1.0025114819935503e-20	1.040728267800721e-16	1.0557759249248983e-12	4.4701829321992355e-12	8.114801977551156e-12
27900000	0.004997983271709688	1.6910487088664617e-49	1.2342861556793164e-62	1.7222424992725914e-9	2.2333869451000236e-15	4.02999845252672e-6	-1.0022721051616806e-20	1.040728267800721e-16	1.0557759249248983e-12	4.4701829321992355e-12	8.114801977551156e-12
28000000	0.004997983271709688	1.6910487088664617e-49	1.2342861556793164e-62	1.7222424992725914e-9	2.2333869451000236e-15	4.02999845252672e-6	-1.002032728329811e-20	1.040728267800721e-16	1.0557759249248983e-12	4.4701829321992355e-12	8.114801977551156e-12
28100000	0.004997983271709688	1.6910487088664617e-49	1.2342861556793164e-62	1.7222424992725914e-9	2.2333869451000236e-15	4.02999845252672e-6	-1.0017933514979416e-20	1.040728267800721e-16	1.0557759249248983e-12	4.4701829321992355e-12	8.114801977551156e-12
28200000	0.004997983271709688	1.6910487088664617e-49	1.2342861556793164e-62	1.7222424992725914e-9	2.2333869451000236e-15	4.02999845252672e-6	-1.001553974666072e-20	1.040728267800721e-16	1.0557759249248983e-12	4.4701829321992355e-12	8.114801977551156e-12
28300000	0.004997983271709688	1.6910487088664617e-49	1.2342861556793164e-62	1.7222424992725914e-9	2.2333869451000236e-15	4.02999845252672e-6	-1.0013145978342023e-20	1.040728267800721e-16	1.0557759249248983e-12	4.4701829321992355e-12	8.114801977551156e-12
28400000	0.004997983271709688	1.6910487088664617e-49	1.2342861556793164e-62	1.7222424992725914e-9	2.2333869451000236e-15	4.02999845252672e-6	-1.0010752210023327e-20	1.040728267800721e-16	1.0557759249248983e-12	4.4701829321992355e-12	8.114801977551156e-12
28500000	0.004997983271709688	1.6910487088664617e-49	1.2342861556793164e-62	1.7222424992725914e-9	2.2333869451000236e-15	4.02999845252672e-6	-1.000835844170463e-20	1.040728267800721e-16	1.0557759249248983e-12	4.4701829321992355e-12	8.114801977551156e-12
28600000	0.004997983271709688	1.6910487088664617e-49	1.2342861556793164e-62	1.7222424992725914e-9	2.2333869451000236e-15	4.02999845252672e-6	-1.0005964673385934e-20	1.040728267800721e-16	1.0557759249248983e-12	4.4701829321992355e-12	8.114801977551156e-12
28700000	0.004997983271709688	1.6910487088664617e-49	1.2342861556793164e-62	1.7222424992725914e-9	2.2333869451000236e-15	4.02999845252672e-6	-1.0003570905067238e-20	1.040728267800721e-16	1.0557759249248983e-12	4.4701829321992355e-12	8.114801977551156e-12
28800000	0.004997983271709688	1.6910487088664617e-49	1.2342861556793164e-62	1.7222424992725914e-9	2.2333869451000236e-15	4.02999845252672e-6	-1.0001177136748542e-20	1.040728267800721e-16	1.0557759249248983e-12	4.4701829321992355e-12	8.114801977551156e-12
28900000	0.004997983271709688	1.6910487088664617e-49	1.2342861556793164e-62	1.7222424992725914e-9	2.2333869451000236e-15	4.02999845252672e-6	-9.998783368429846e-21	1.040728267800721e-16	1.0557759249248983e-12	4.4701829321992355e-12	8.114801977551156e-12
29000000	0.004997983271709688	1.6910487088664617e-49	1.2342861556793164e-62	1.7222424992725914e-9	2.2333869451000236e-15	4.02999845252672e-6	-9.99638960011115e-21	1.040728267800721e-16	1.0557759249248983e-12	4.4701829321992355e-12	8.114801977551156e-12
29100000	0.004997983271709688	1.6910487088664617e-49	1.2342861556793164e-62	1.7222424992725914e-9	2.2333869451000236e-15	4.02999845252672e-6	-9.993995831792455e-21	1.040728267800721e-16	1.0557759249248983e-12	4.4701829321992355e-12	8.114801977551156e-12
29200000	0.004997983271709688	1.6910487088664617e-49	1.2342861556793164e-62	1.7222424992725914e-9	2.2333869451000236e-15	4.02999845252672e-6	-9.991602063473759e-21	1.040728267800721e-16	1.0557759249248983e-12	4.4701829321992355e-12	8.114801977551156e-12
29300000	0.004997983271709688	1.6910487088664617e-49	1.2342861556793164e-62	1.7222424992725914e-9	2.2333869451000236e-15	4.02999845252672e-6	-9.989208295155062e-21	1.040728267800721e-16	1.0557759249248983e-12	4.4701829321992355e-12	8.114801977551156e-12
29400000	0.004997983271709688	1.6910487088664617e-49	1.2342861556793164e-62	1.7222424992725914e-9	2.2333869451000236e-15	4.02999845252672e-6	-9.986814526836366e-21	1.040728267800721e-16	1.0557759249248983e-12	4.4701829321992355e-12	8.114801977551156e-12
29500000	0.004997983271709688	1.6910487088664617e-49	1.2342861556793164e-62	1.7222424992725914e-9	2.2333869451000236e-15	4.02999845252672e-6	-9.98442075851767e-21	1.040728267800721e-16	1.0557759249248983e-12	4.4701829321992355e-12	8.114801977551156e-12
29600000	0.004997983271709688	1.6910487088664615e-49	1.2342861556793164e-62	1.7222424992725914e-9	2.2333869451000236e-15	4.02999845252672e-6	-9.982026990198974e-21	1.040728267800721e-16	1.0557759249248983e-12	4.4701829321992355e-12	8.114801977551156e-12
29700000	0.004997983271709688	1.6910487088664615e-49	1.2342861556793164e-62	1.7222424992725914e-9	2.2333869451000236e-15	4.02999845252672e-6	-9.979633221880278e-21	1.040728267800721e-16	1.0557759249248983e-12	4.470182932199235e-12	8.114801977551156e-12
29800000	0.004997983271709688	1.6910487088664615e-49	1.2342861556793164e-62	1.7222424992725914e-9	2.2333869451000236e-15	4.02999845252672e-6	-9.977239453561581e-21	1.040728267800721e-16	1.0557759249248983e-12	4.470182932199235e-12	8.114801977551156e-12
29900000	0.004997983271709688	1.6910487088664615e-49	1.2342861556793164e-62	1.7222424992725914e-9	2.2333869451000236e-15	4.02999845252672e-6	-9.974845685242885e-21	1.040728267800721e-16	1.0557759249248983e-12	4.470182932199235e-12	8.114801977551156e-12
30000000	0.004997983271709688	1.6910487088664615e-49	1.2342861556793164e-62	1.7222424992725914e-9	2.2333869451000236e-15	4.02999845252672e-6	-9.972451916924189e-21	1.040728267800721e-16	1.0557759249248983e-12	4.470182932199235e-12	8.114801977551156e-12
30100000	0.004997983271709688	1.6910487088664615e-49	1.2342861556793164e-62	1.7222424992725914e-9	2.2333869451000236e-15	4.02999845252672e-6	-9.970058148605494e-21	1.040728267800721e-16	1.0557759249248983e-12	4.470182932199235e-12	8.114801977551156e-12
30200000	0.004997983271709688	1.6910487088664615e-49	1.2342861556793164e-62	1.7222424992725914e-9	2.2333869451000236e-15	4.02999845252672e-6	-9.967664380286798e-21	1.040728267800721e-16	1.0557759249248983e-12	4.470182932199235e-12	8.114801977551156e-12
30300000	0.004997983271709688	1.6910487088664615e-49	1.2342861556793164e-62	1.7222424992725914e-9	2.2333869451000236e-15	4.02999845252672e-6	-9.965270611968102e-21	1.040728267800721e-16	1.0557759249248983e-12	4.470182932199235e-12	8.114801977551156e-12
30400000	0.004997983271709688	1.6910487088664615e-49	1.2342861556793164e-62	1.7222424992725914e-9	2.2333869451000236e-15	4.02999845252672e-6	-9.962876843649406e-21	1.040728267800721e-16	1.0557759249248983e-12	4.470182932199235e-12	8.114801977551156e-12
30500000	0.004997983271709688	1.6910487088664615e-49	1.2342861556793164e-62	1.7222424992725914e-9	2.2333869451000236e-15	4.02999845252672e-6	-9.96048307533071e-21	1.040728267800721e-16	1.0557759249248983e-12	4.470182932199235e-12	8.114801977551156e-12
30600000	0.004997983271709688	1.6910487088664615e-49	1.2342861556793164e-62	1.7222424992725914e-9	2.2333869451000236e-15	4.02999845252672e-6	-9.958089307012013e-21	1.040728267800721e-16	1.0557759249248983e-12	4.470182932199235e-12	8.114801977551156e-12
30700000	0.004997983271709688	1.6910487088664615e-49	1.2342861556793164e-62	1.7222424992725914e-9	2.2333869451000236e-15	4.02999845252672e-6	-9.955695538693317e-21	1.040728267800721e-16	1.0557759249248983e-12	4.470182932199235e-12	8.114801977551156e-12
30800000	0.004997983271709688	1.6910487088664615e-49	1.2342861556793164e-62	1.7222424992725914e-9	2.2333869451000236e-15	4.02999845252672e-6	-9.95330177037462e-21	1.040728267800721e-16	1.0557759249248983e-12	4.470182932199235e-12	8.114801977551156e-12
30900000	0.004997983271709688	1.6910487088664615e-49	1.2342861556793164e-62	1.7222424992725914e-9	2.2333869451000236e-15	4.02999845252672e-6	-9.950908002055924e-21	1.040728267800721e-16	1.0557759249248983e-12	4.470182932199235e-12	8.114801977551156e-12
31000000	0.004997983271709688	1.6910487088664615e-49	1.2342861556793164e-62	1.7222424992725914e-9	2.2333869451000236e-15	4.02999845252672e-6	-9.948514233737228e-21	1.040728267800721e-16	1.0557759249248983e-12	4.470182932199235e-12	8.114801977551156e-12
31100000	0.004997983271709688	1.6910487088664615e-49	1.2342861556793164e-62	1.7222424992725914e-9	2.2333869451000236e-15	4.02999845252672e-6	-9.946120465418534e-21	1.040728267800721e-16	1.0557759249248983e-12	4.470182932199235e-12	8.114801977551156e-12
31200000	0.004997983271709688	1.6910487088664615e-49	1.2342861556793164e-62	1.7222424992725914e-9	2.2333869451000236e-15	4.02999845252672e-6	-9.943726697099837e-21	1.040728267800721e-16	1.0557759249248983e-12	4.470182932199235e-12	8.114801977551156e-12
31300000	0.004997983271709688	1.6910487088664615e-49	1.2342861556793164e-62	1.7222424992725914e-9	2.2333869451000236e-15	4.02999845252672e-6	-9.941332928781141e-21	1.040728267800721e-16	1.0557759249248983e-12	4.470182932199235e-12	8.114801977551156e-12
31400000	0.004997983271709688	1.6910487088664615e-49	1.2342861556793164e-62	1.7222424992725914e-9	2.2333869451000236e-15	4.02999845252672e-6	-9.938939160462445e-21	1.040728267800721e-16	1.0557759249248983e-12	4.470182932199235e-12	8.114801977551156e-12
31500000	0.004997983271709688	1.6910487088664615e-49	1.2342861556793164e-62	1.7222424992725914e-9	2.2333869451000236e-15	4.02999845252672e-6	-9.936545392143749e-21	1.040728267800721e-16	1.0557759249248983e-12	4.470182932199235e-12	8.114801977551156e-12
31600000	0.004997983271709688	1.6910487088664615e-49	1.2342861556793164e-62	1.7222424992725914e-9	2.2333869451000236e-15	4.02999845252672e-6	-9.934151623825052e-21	1.040728267800721e-16	1.0557759249248983e-12	4.470182932199235e-12	8.114801977551156e-12
31700000	0.004997983271709688	1.6910487088664615e-49	1.2342861556793164e-62	1.7222424992725914e-9	2.2333869451000236e-15	4.02999845252672e-6	-9.931757855506356e-21	1.040728267800721e-16	1.0557759249248983e-12	4.470182932199235e-12	8.114801977551156e-12
31800000	0.004997983271709688	1.6910487088664615e-49	1.2342861556793164e-62	1.7222424992725914e-9	2.2333869451000236e-15	4.02999845252672e-6	-9.92936408718766e-21	1.040728267800721e-16	1.0557759249248983e-12	4.470182932199235e-12	8.114801977551156e-12
31900000	0.004997983271709688	1.6910487088664615e-49	1.2342861556793164e-62	1.7222424992725914e-9	2.2333869451000236e-15	4.02999845252672e-6	-9.926970318868964e-21	1.040728267800721e-16	1.0557759249248983e-12	4.470182932199235e-12	8.114801977551156e-12
32000000	0.004997983271709688	1.6910487088664615e-49	1.2342861556793164e-62	1.7222424992725914e-9	2.2333869451000236e-15	4.02999845252672e-6	-9.924576550550268e-21	1.040728267800721e-16	1.0557759249248983e-12	4.470182932199235e-12	8.114801977551156e-12
32100000	0.004997983271709688	1.6910487088664615e-49	1.2342861556793164e-62	1.7222424992725914e-9	2.2333869451000236e-15	4.02999845252672e-6	-9.922182782231573e-21	1.040728267800721e-16	1.0557759249248983e-12	4.470182932199235e-12	8.114801977551156e-12
32200000	0.004997983271709688	1.6910487088664615e-49	1.2342861556793164e-62	1.7222424992725914e-9	2.2333869451000236e-15	4.02999845252672e-6	-9.919789013912877e-21	1.040728267800721e-16	1.0557759249248983e-12	4.470182932199235e-12	8.114801977551156e-12
32300000	0.004997983271709688	1.6910487088664615e-49	1.2342861556793164e-62	1.7222424992725914e-9	2.2333869451000236e-15	4.02999845252672e-6	-9.91739524559418e-21	1.040728267800721e-16	1.0557759249248983e-12	4.470182932199235e-12	8.114801977551156e-12
32400000	0.004997983271709688	1.6910487088664615e-49	1.2342861556793164e-62	1.7222424992725914e-9	2.2333869451000236e-15	4.02999845252672e-6	-9.915001477275484e-21	1.040728267800721e-16	1.0557759249248983e-12	4.470182932199235e-12	8.114801977551156e-12
32500000	0.004997983271709688	1.6910487088664615e-49	1.2342861556793164e-62	1.7222424992725914e-9	2.2333869451000236e-15	4.02999845252672e-6	-9.912607708956788e-21	1.040728267800721e-16	1.0557759249248983e-12	4.470182932199235e-12	8.114801977551156e-12
32600000	0.004997983271709688	1.6910487088664615e-49	1.2342861556793164e-62	1.7222424992725914e-9	2.2333869451000236e-15	4.02999845252672e-6	-9.910213940638092e-21	1.040728267800721e-16	1.0557759249248983e-12	4.470182932199235e-12	8.114801977551156e-12
32700000	0.004997983271709688	1.6910487088664615e-49	1.2342861556793164e-62	1.7222424992725914e-9	2.2333869451000236e-15	4.02999845252672e-6	-9.907820172319396e-21	1.040728267800721e-16	1.0557759249248983e-12	4.470182932199235e-12	8.114801977551156e-12
32800000	0.004997983271709688	1.6910487088664615e-49	1.2342861556793164e-62	1.7222424992725914e-9	2.2333869451000236e-15	4.02999845252672e-6	-9.9054264040007e-21	1.040728267800721e-16	1.0557759249248983e-12	4.470182932199235e-12	8.114801977551156e-12
32900000	0.004997983271709688	1.6910487088664615e-49	1.2342861556793164e-62	1.7222424992725914e-9	2.2333869451000236e-15	4.02999845252672e-6	-9.903032635682003e-21	1.040728267800721e-16	1.0557759249248983e-12	4.470182932199235e-12	8.114801977551156e-12
33000000	0.004997983271709688	1.6910487088664615e-49	1.2342861556793164e-62	1.7222424992725914e-9	2.2333869451000236e-15	4.02999845252672e-6	-9.900638867363307e-21	1.040728267800721e-16	1.0557759249248983e-12	4.470182932199235e-12	8.114801977551156e-12
33100000	0.004997983271709688	1.6910487088664615e-49	1.2342861556793164e-62	1.7222424992725914e-9	2.2333869451000236e-15	4.02999845252672e-6	-9.898245099044612e-21	1.040728267800721e-16	1.0557759249248983e-12	4.470182932199235e-12	8.114801977551156e-12
33200000	0.004997983271709688	1.6910487088664615e-49	1.2342861556793164e-62	1.7222424992725914e-9	2.2333869451000236e-15	4.02999845252672e-6	-9.895851330725916e-21	1.040728267800721e-16	1.0557759249248983e-12	4.470182932199235e-12	8.114801977551156e-12
33300000	0.004997983271709688	1.6910487088664615e-49	1.2342861556793164e-62	1.7222424992725914e-9	2.2333869451000236e-15	4.02999845252672e-6	-9.89345756240722e-21	1.040728267800721e-16	1.0557759249248983e-12	4.470182932199235e-12	8.114801977551156e-12
33400000	0.004997983271709688	1.6910487088664615e-49	1.2342861556793164e-62	1.7222424992725914e-9	2.2333869451000236e-15	4.02999845252672e-6	-9.891063794088524e-21	1.040728267800721e-16	1.0557759249248983e-12	4.470182932199235e-12	8.114801977551156e-12
33500000	0.004997983271709688	1.6910487088664615e-49	1.2342861556793164e-62	1.7222424992725914e-9	2.2333869451000236e-15	4.02999845252672e-6	-9.888670025769827e-21	1.040728267800721e-16	1.0557759249248983e-12	4.470182932199235e-12	8.114801977551156e-12
33600000	0.004997983271709688	1.6910487088664615e-49	1.2342861556793164e-62	1.7222424992725914e-9	2.2333869451000236e-15	4.02999845252672e-6	-9.886276257451131e-21	1.040728267800721e-16	1.0557759249248983e-12	4.470182932199235e-12	8.114801977551156e-12
33700000	0.004997983271709688	1.6910487088664615e-49	1.2342861556793164e-62	1.7222424992725914e-9	2.2333869451000236e-15	4.02999845252672e-6	-9.883882489132435e-21	1.040728267800721e-16	1.0557759249248983e-12	4.470182932199235e-12	8.114801977551156e-12
33800000	0.004997983271709688	1.6910487088664615e-49	1.2342861556793164e-62	1.7222424992725914e-9	2.2333869451000236e-15	4.02999845252672e-6	-9.881488720813739e-21	1.040728267800721e-16	1.0557759249248983e-12	4.470182932199235e-12	8.114801977551156e-12
33900000	0.004997983271709688	1.6910487088664615e-49	1.2342861556793164e-62	1.7222424992725914e-9	2.2333869451000236e-15	4.02999845252672e-6	-9.879094952495042e-21	1.040728267800721e-16	1.0557759249248983e-12	4.470182932199235e-12	8.114801977551156e-12
34000000	0.004997983271709688	1.6910487088664615e-49	1.2342861556793164e-62	1.7222424992725914e-9	2.2333869451000236e-15	4.02999845252672e-6	-9.876701184176346e-21	1.040728267800721e-16	1.0557759249248983e-12	4.470182932199235e-12	8.114801977551156e-12
34100000	0.004997983271709688	1.6910487088664615e-49	1.2342861556793164e-62	1.7222424992725914e-9	2.2333869451000236e-15	4.02999845252672e-6	-9.874307415857652e-21	1.040728267800721e-16	1.0557759249248983e-12	4.470182932199235e-12	8.114801977551156e-12
34200000	0.004997983271709688	1.6910487088664615e-49	1.2342861556793164e-62	1.7222424992725914e-9	2.2333869451000236e-15	4.02999845252672e-6	-9.871913647538955e-21	1.040728267800721e-16	1.0557759249248983e-12	4.470182932199235e-12	8.114801977551156e-12
34300000	0.004997983271709688	1.6910487088664615e-49	1.2342861556793164e-62	1.7222424992725914e-9	2.2333869451000236e-15	4.02999845252672e-6	-9.869519879220259e-21	1.040728267800721e-16	1.0557759249248983e-12	4.470182932199235e-12	8.114801977551156e-12
34400000	0.004997983271709688	1.6910487088664615e-49	1.2342861556793164e-62	1.7222424992725914e-9	2.2333869451000236e-15	4.02999845252672e-6	-9.867126110901563e-21	1.040728267800721e-16	1.0557759249248983e-12	4.470182932199235e-12	8.114801977551156e-12
34500000	0.004997983271709688	1.6910487088664613e-49	1.2342861556793164e-62	1.7222424992725914e-9	2.2333869451000236e-15	4.02999845252672e-6	-9.864732342582867e-21	1.040728267800721e-16	1.0557759249248983e-12	4.470182932199235e-12	8.114801977551156e-12
34600000	0.004997983271709688	1.6910487088664613e-49	1.2342861556793164e-62	1.7222424992725914e-9	2.2333869451000236e-15	4.02999845252672e-6	-9.86233857426417e-21	1.040728267800721e-16	1.0557759249248983e-12	4.470182932199235e-12	8.114801977551156e-12
34700000	0.004997983271709688	1.6910487088664613e-49	1.2342861556793164e-62	1.7222424992725914e-9	2.2333869451000236e-15	4.02999845252672e-6	-9.859944805945474e-21	1.040728267800721e-16	1.0557759249248983e-12	4.470182932199235e-12	8.114801977551156e-12
34800000	0.004997983271709688	1.6910487088664613e-49	1.2342861556793164e-62	1.7222424992725914e-9	2.2333869451000236e-15	4.02999845252672e-6	-9.857551037626778e-21	1.040728267800721e-16	1.0557759249248983e-12	4.470182932199235e-12	8.114801977551156e-12
34900000	0.004997983271709688	1.6910487088664613e-49	1.2342861556793164e-62	1.7222424992725914e-9	2.2333869451000236e-15	4.02999845252672e-6	-9.855157269308082e-21	1.040728267800721e-16	1.0557759249248983e-12	4.470182932199235e-12	8.114801977551156e-12
35000000	0.004997983271709688	1.6910487088664613e-49	1.2342861556793164e-62	1.7222424992725914e-9	2.2333869451000236e-15	4.02999845252672e-6	-9.852763500989386e-21	1.040728267800721e-16	1.0557759249248983e-12	4.470182932199235e-12	8.114801977551156e-12
35100000	0.004997983271709688	1.6910487088664613e-49	1.2342861556793164e-62	1.7222424992725914e-9	2.2333869451000236e-15	4.02999845252672e-6	-9.850369732670691e-21	1.040728267800721e-16	1.0557759249248983e-12	4.470182932199235e-12	8.114801977551156e-12
35200000	0.004997983271709688	1.6910487088664613e-49	1.2342861556793164e-62	1.7222424992725914e-9	2.2333869451000236e-15	4.02999845252672e-6	-9.847975964351995e-21	1.040728267800721e-16	1.0557759249248983e-12	4.470182932199235e-12	8.114801977551156e-12
35300000	0.004997983271709688	1.6910487088664613e-49	1.2342861556793164e-62	1.7222424992725914e-9	2.2333869451000236e-15	4.02999845252672e-6	-9.845582196033298e-21	1.040728267800721e-16	1.0557759249248983e-12	4.470182932199235e-12	8.114801977551156e-12
35400000	0.004997983271709688	1.6910487088664613e-49	1.2342861556793164e-62	1.7222424992725914e-9	2.2333869451000236e-15	4.02999845252672e-6	-9.843188427714602e-21	1.040728267800721e-16	1.0557759249248983e-12	4.470182932199235e-12	8.114801977551156e-12
35500000	0.004997983271709688	1.6910487088664613e-49	1.2342861556793164e-62	1.7222424992725914e-9	2.2333869451000236e-15	4.02999845252672e-6	-9.840794659395906e-21	1.040728267800721e-16	1.0557759249248983e-12	4.470182932199235e-12	8.114801977551156e-12
35600000	0.004997983271709688	1.6910487088664613e-49	1.2342861556793164e-62	1.7222424992725914e-9	2.2333869451000236e-15	4.02999845252672e-6	-9.83840089107721e-21	1.040728267800721e-16	1.0557759249248983e-12	4.470182932199235e-12	8.114801977551156e-12
35700000	0.004997983271709688	1.6910487088664613e-49	1.2342861556793164e-62	1.7222424992725914e-9	2.2333869451000236e-15	4.02999845252672e-6	-9.836007122758514e-21	1.040728267800721e-16	1.0557759249248983e-12	4.470182932199235e-12	8.114801977551156e-12
35800000	0.004997983271709688	1.6910487088664613e-49	1.2342861556793164e-62	1.7222424992725914e-9	2.2333869451000236e-15	4.02999845252672e-6	-9.833613354439817e-21	1.040728267800721e-16	1.0557759249248983e-12	4.470182932199235e-12	8.114801977551156e-12
35900000	0.004997983271709688	1.6910487088664613e-49	1.2342861556793164e-62	1.7222424992725914e-9	2.2333869451000236e-15	4.02999845252672e-6	-9.831219586121121e-21	1.040728267800721e-16	1.0557759249248983e-12	4.470182932199235e-12	8.114801977551156e-12
36000000	0.004997983271709688	1.6910487088664613e-49	1.2342861556793164e-62	1.7222424992725914e-9	2.2333869451000236e-15	4.02999845252672e-6	-9.828825817802425e-21	1.040728267800721e-16	1.0557759249248983e-12	4.470182932199235e-12	8.114801977551156e-12
36100000	0.004997983271709688	1.6910487088664613e-49	1.2342861556793164e-62	1.7222424992725912e-9	2.2333869451000236e-15	4.02999845252672e-6	-9.82643204948373e-21	1.040728267800721e-16	1.0557759249248983e-12	4.470182932199235e-12	8.114801977551156e-12
36200000	0.004997983271709688	1.6910487088664613e-49	1.2342861556793164e-62	1.7222424992725912e-9	2.2333869451000236e-15	4.02999845252672e-6	-9.824038281165034e-21	1.040728267800721e-16	1.0557759249248983e-12	4.470182932199235e-12	8.114801977551156e-12
36300000	0.004997983271709688	1.6910487088664613e-49	1.2342861556793164e-62	1.7222424992725912e-9	2.2333869451000236e-15	4.02999845252672e-6	-9.821644512846338e-21	1.040728267800721e-16	1.0557759249248983e-12	4.470182932199235e-12	8.114801977551156e-12
36400000	0.004997983271709688	1.6910487088664613e-49	1.2342861556793164e-62	1.7222424992725912e-9	2.2333869451000236e-15	4.02999845252672e-6	-9.819250744527642e-21	1.040728267800721e-16	1.0557759249248983e-12	4.470182932199235e-12	8.114801977551156e-12
36500000	0.004997983271709688	1.6910487088664613e-49	1.2342861556793164e-62	1.7222424992725912e-9	2.2333869451000236e-15	4.02999845252672e-6	-9.816856976208945e-21	1.040728267800721e-16	1.0557759249248983e-12	4.470182932199235e-12	8.114801977551156e-12
36600000	0.004997983271709688	1.6910487088664613e-49	1.2342861556793164e-62	1.7222424992725912e-9	2.2333869451000236e-15	4.02999845252672e-6	-9.814463207890249e-21	1.040728267800721e-16	1.0557759249248983e-12	4.4701829321992355e-12	8.114801977551156e-12
36700000	0.004997983271709688	1.6910487088664613e-49	1.2342861556793164e-62	1.7222424992725912e-9	2.2333869451000236e-15	4.02999845252672e-6	-9.812069439571553e-21	1.040728267800721e-16	1.0557759249248983e-12	4.4701829321992355e-12	8.114801977551156e-12
36800000	0.004997983271709688	1.6910487088664613e-49	1.2342861556793164e-62	1.7222424992725912e-9	2.2333869451000236e-15	4.02999845252672e-6	-9.809675671252857e-21	1.040728267800721e-16	1.0557759249248983e-12	4.4701829321992355e-12	8.114801977551156e-12
36900000	0.004997983271709688	1.6910487088664613e-49	1.2342861556793164e-62	1.7222424992725912e-9	2.2333869451000236e-15	4.02999845252672e-6	-9.80728190293416e-21	1.040728267800721e-16	1.0557759249248983e-12	4.4701829321992355e-12	8.114801977551156e-12
37000000	0.004997983271709688	1.6910487088664613e-49	1.2342861556793164e-62	1.7222424992725912e-9	2.2333869451000236e-15	4.02999845252672e-6	-9.804888134615464e-21	1.040728267800721e-16	1.0557759249248983e-12	4.4701829321992355e-12	8.114801977551156e-12
37100000	0.004997983271709688	1.6910487088664613e-49	1.2342861556793164e-62	1.7222424992725912e-9	2.2333869451000236e-15	4.02999845252672e-6	-9.80249436629677e-21	1.040728267800721e-16	1.0557759249248983e-12	4.4701829321992355e-12	8.114801977551156e-12
37200000	0.004997983271709688	1.6910487088664613e-49	1.2342861556793161e-62	1.7222424992725912e-9	2.2333869451000236e-15	4.02999845252672e-6	-9.800100597978073e-21	1.040728267800721e-16	1.055775924924898e-12	4.4701829321992355e-12	8.114801977551156e-12
37300000	0.004997983271709688	1.6910487088664613e-49	1.2342861556793161e-62	1.7222424992725912e-9	2.2333869451000236e-15	4.02999845252672e-6	-9.797706829659377e-21	1.040728267800721e-16	1.055775924924898e-12	4.4701829321992355e-12	8.114801977551156e-12
37400000	0.004997983271709688	1.6910487088664613e-49	1.2342861556793161e-62	1.7222424992725912e-9	2.2333869451000236e-15	4.02999845252672e-6	-9.795313061340681e-21	1.040728267800721e-16	1.055775924924898e-12	4.4701829321992355e-12	8.114801977551156e-12
37500000	0.004997983271709688	1.6910487088664613e-49	1.2342861556793161e-62	1.7222424992725912e-9	2.2333869451000236e-15	4.02999845252672e-6	-9.792919293021985e-21	1.040728267800721e-16	1.055775924924898e-12	4.4701829321992355e-12	8.114801977551156e-12
37600000	0.004997983271709688	1.6910487088664613e-49	1.2342861556793161e-62	1.7222424992725912e-9	2.2333869451000236e-15	4.02999845252672e-6	-9.790525524703288e-21	1.040728267800721e-16	1.055775924924898e-12	4.4701829321992355e-12	8.114801977551156e-12
37700000	0.004997983271709688	1.6910487088664613e-49	1.2342861556793161e-62	1.7222424992725912e-9	2.2333869451000236e-15	4.02999845252672e-6	-9.788131756384592e-21	1.040728267800721e-16	1.055775924924898e-12	4.4701829321992355e-12	8.114801977551156e-12
37800000	0.004997983271709688	1.6910487088664613e-49	1.2342861556793161e-62	1.7222424992725912e-9	2.2333869451000236e-15	4.02999845252672e-6	-9.785737988065896e-21	1.040728267800721e-16	1.055775924924898e-12	4.4701829321992355e-12	8.114801977551156e-12
37900000	0.004997983271709688	1.6910487088664613e-49	1.2342861556793161e-62	1.7222424992725912e-9	2.2333869451000236e-15	4.02999845252672e-6	-9.7833442197472e-21	1.040728267800721e-16	1.055775924924898e-12	4.4701829321992355e-12	8.114801977551156e-12
38000000	0.004997983271709688	1.6910487088664613e-49	1.2342861556793161e-62	1.7222424992725912e-9	2.2333869451000236e-15	4.02999845252672e-6	-9.780950451428504e-21	1.040728267800721e-16	1.055775924924898e-12	4.4701829321992355e-12	8.114801977551156e-12
38100000	0.004997983271709688	1.6910487088664613e-49	1.2342861556793161e-62	1.7222424992725912e-9	2.2333869451000236e-15	4.02999845252672e-6	-9.778556683109809e-21	1.040728267800721e-16	1.055775924924898e-12	4.4701829321992355e-12	8.114801977551156e-12
38200000	0.004997983271709688	1.6910487088664613e-49	1.2342861556793161e-62	1.7222424992725912e-9	2.2333869451000236e-15	4.02999845252672e-6	-9.776162914791113e-21	1.040728267800721e-16	1.055775924924898e-12	4.4701829321992355e-12	8.114801977551156e-12
38300000	0.004997983271709688	1.6910487088664613e-49	1.2342861556793161e-62	1.7222424992725912e-9	2.2333869451000236e-15	4.02999845252672e-6	-9.773769146472416e-21	1.040728267800721e-16	1.055775924924898e-12	4.4701829321992355e-12	8.114801977551156e-12
38400000	0.004997983271709688	1.6910487088664613e-49	1.2342861556793161e-62	1.7222424992725912e-9	2.233386945100024e-15	4.02999845252672e-6	-9.77137537815372e-21	1.040728267800721e-16	1.055775924924898e-12	4.4701829321992355e-12	8.114801977551156e-12
38500000	0.004997983271709688	1.6910487088664613e-49	1.2342861556793161e-62	1.7222424992725912e-9	2.233386945100024e-15	4.02999845252672e-6	-9.768981609835024e-21	1.040728267800721e-16	1.055775924924898e-12	4.4701829321992355e-12	8.114801977551156e-12
38600000	0.004997983271709688	1.6910487088664613e-49	1.2342861556793161e-62	1.7222424992725912e-9	2.233386945100024e-15	4.02999845252672e-6	-9.766587841516328e-21	1.040728267800721e-16	1.055775924924898e-12	4.4701829321992355e-12	8.114801977551156e-12
38700000	0.004997983271709688	1.6910487088664613e-49	1.2342861556793161e-62	1.7222424992725912e-9	2.233386945100024e-15	4.02999845252672e-6	-9.764194073197632e-21	1.040728267800721e-16	1.055775924924898e-12	4.4701829321992355e-12	8.114801977551156e-12
38800000	0.004997983271709688	1.6910487088664613e-49	1.2342861556793161e-62	1.7222424992725912e-9	2.233386945100024e-15	4.02999845252672e-6	-9.761800304878935e-21	1.040728267800721e-16	1.055775924924898e-12	4.4701829321992355e-12	8.114801977551156e-12
38900000	0.004997983271709688	1.6910487088664613e-49	1.2342861556793161e-62	1.7222424992725912e-9	2.233386945100024e-15	4.02999845252672e-6	-9.759406536560239e-21	1.040728267800721e-16	1.055775924924898e-12	4.4701829321992355e-12	8.114801977551156e-12
39000000	0.004997983271709688	1.6910487088664613e-49	1.2342861556793161e-62	1.7222424992725912e-9	2.233386945100024e-15	4.02999845252672e-6	-9.757012768241543e-21	1.040728267800721e-16	1.055775924924898e-12	4.4701829321992355e-12	8.114801977551156e-12
39100000	0.004997983271709688	1.6910487088664613e-49	1.2342861556793161e-62	1.7222424992725912e-9	2.233386945100024e-15	4.02999845252672e-6	-9.754618999922848e-21	1.040728267800721e-16	1.055775924924898e-12	4.4701829321992355e-12	8.114801977551156e-12
39200000	0.004997983271709688	1.6910487088664613e-49	1.2342861556793161e-62	1.7222424992725912e-9	2.233386945100024e-15	4.02999845252672e-6	-9.752225231604152e-21	1.040728267800721e-16	1.055775924924898e-12	4.4701829321992355e-12	8.114801977551156e-12
39300000	0.004997983271709688	1.6910487088664611e-49	1.2342861556793161e-62	1.7222424992725912e-9	2.233386945100024e-15	4.02999845252672e-6	-9.749831463285456e-21	1.040728267800721e-16	1.055775924924898e-12	4.4701829321992355e-12	8.114801977551156e-12
39400000	0.004997983271709688	1.6910487088664611e-49	1.2342861556793161e-62	1.722242499272591e-9	2.233386945100024e-15	4.02999845252672e-6	-9.74743769496676e-21	1.040728267800721e-16	1.055775924924898e-12	4.4701829321992355e-12	8.114801977551156e-12
39500000	0.004997983271709688	1.6910487088664611e-49	1.2342861556793161e-62	1.722242499272591e-9	2.233386945100024e-15	4.02999845252672e-6	-9.745043926648063e-21	1.040728267800721e-16	1.055775924924898e-12	4.4701829321992355e-12	8.114801977551156e-12
39600000	0.004997983271709688	1.6910487088664611e-49	1.2342861556793161e-62	1.722242499272591e-9	2.233386945100024e-15	4.02999845252672e-6	-9.742650158329367e-21	1.040728267800721e-16	1.055775924924898e-12	4.4701829321992355e-12	8.114801977551156e-12
39700000	0.004997983271709688	1.6910487088664611e-49	1.2342861556793161e-62	1.722242499272591e-9	2.233386945100024e-15	4.02999845252672e-6	-9.740256390010671e-21	1.040728267800721e-16	1.055775924924898e-12	4.470182932199236e-12	8.114801977551156e-12
39800000	0.004997983271709688	1.6910487088664611e-49	1.2342861556793161e-62	1.722242499272591e-9	2.233386945100024e-15	4.02999845252672e-6	-9.737862621691975e-21	1.040728267800721e-16	1.055775924924898e-12	4.470182932199236e-12	8.114801977551156e-12
39900000	0.004997983271709688	1.6910487088664611e-49	1.2342861556793161e-62	1.722242499272591e-9	2.233386945100024e-15	4.02999845252672e-6	-9.735468853373278e-21	1.040728267800721e-16	1.055775924924898e-12	4.470182932199236e-12	8.114801977551156e-12
40000000	0.004997983271709688	1.6910487088664611e-49	1.2342861556793161e-62	1.722242499272591e-9	2.233386945100024e-15	4.02999845252672e-6	-9.733075085054582e-21	1.040728267800721e-16	1.055775924924898e-12	4.470182932199236e-12	8.114801977551156e-12
40100000	0.004997983271709688	1.6910487088664611e-49	1.2342861556793161e-62	1.722242499272591e-9	2.233386945100024e-15	4.02999845252672e-6	-9.730681316735888e-21	1.040728267800721e-16	1.055775924924898e-12	4.470182932199236e-12	8.114801977551156e-12
40200000	0.004997983271709688	1.6910487088664611e-49	1.2342861556793161e-62	1.722242499272591e-9	2.233386945100024e-15	4.02999845252672e-6	-9.728287548417191e-21	1.040728267800721e-16	1.055775924924898e-12	4.470182932199236e-12	8.114801977551156e-12
40300000	0.004997983271709688	1.6910487088664611e-49	1.2342861556793161e-62	1.722242499272591e-9	2.233386945100024e-15	4.02999845252672e-6	-9.725893780098495e-21	1.040728267800721e-16	1.055775924924898e-12	4.470182932199236e-12	8.114801977551156e-12
40400000	0.004997983271709688	1.6910487088664611e-49	1.2342861556793161e-62	1.722242499272591e-9	2.233386945100024e-15	4.02999845252672e-6	-9.723500011779799e-21	1.040728267800721e-16	1.055775924924898e-12	4.470182932199236e-12	8.114801977551156e-12
40500000	0.004997983271709688	1.6910487088664611e-49	1.2342861556793161e-62	1.722242499272591e-9	2.233386945100024e-15	4.02999845252672e-6	-9.721106243461103e-21	1.040728267800721e-16	1.055775924924898e-12	4.470182932199236e-12	8.114801977551156e-12
40600000	0.004997983271709688	1.6910487088664611e-49	1.2342861556793161e-62	1.722242499272591e-9	2.233386945100024e-15	4.02999845252672e-6	-9.718712475142406e-21	1.040728267800721e-16	1.055775924924898e-12	4.470182932199236e-12	8.114801977551156e-12
40700000	0.004997983271709688	1.6910487088664611e-49	1.2342861556793161e-62	1.722242499272591e-9	2.233386945100024e-15	4.02999845252672e-6	-9.71631870682371e-21	1.040728267800721e-16	1.055775924924898e-12	4.470182932199236e-12	8.114801977551156e-12
40800000	0.004997983271709688	1.6910487088664611e-49	1.2342861556793161e-62	1.722242499272591e-9	2.233386945100024e-15	4.02999845252672e-6	-9.713924938505014e-21	1.040728267800721e-16	1.055775924924898e-12	4.470182932199236e-12	8.114801977551156e-12
40900000	0.004997983271709688	1.6910487088664611e-49	1.2342861556793161e-62	1.722242499272591e-9	2.233386945100024e-15	4.02999845252672e-6	-9.711531170186318e-21	1.040728267800721e-16	1.055775924924898e-12	4.470182932199236e-12	8.114801977551156e-12
41000000	0.004997983271709688	1.6910487088664611e-49	1.2342861556793161e-62	1.722242499272591e-9	2.233386945100024e-15	4.02999845252672e-6	-9.709137401867622e-21	1.040728267800721e-16	1.055775924924898e-12	4.470182932199236e-12	8.114801977551156e-12
41100000	0.004997983271709688	1.6910487088664611e-49	1.2342861556793161e-62	1.722242499272591e-9	2.233386945100024e-15	4.02999845252672e-6	-9.706743633548927e-21	1.040728267800721e-16	1.055775924924898e-12	4.470182932199236e-12	8.114801977551156e-12
41200000	0.004997983271709688	1.6910487088664611e-49	1.2342861556793161e-62	1.722242499272591e-9	2.233386945100024e-15	4.02999845252672e-6	-9.70434986523023e-21	1.040728267800721e-16	1.055775924924898e-12	4.470182932199236e-12	8.114801977551156e-12
41300000	0.004997983271709688	1.6910487088664611e-49	1.2342861556793161e-62	1.722242499272591e-9	2.233386945100024e-15	4.02999845252672e-6	-9.701956096911534e-21	1.040728267800721e-16	1.055775924924898e-12	4.470182932199236e-12	8.114801977551156e-12
41400000	0.004997983271709688	1.6910487088664611e-49	1.2342861556793161e-62	1.722242499272591e-9	2.233386945100024e-15	4.02999845252672e-6	-9.699562328592838e-21	1.040728267800721e-16	1.055775924924898e-12	4.470182932199236e-12	8.114801977551156e-12
41500000	0.004997983271709688	1.6910487088664611e-49	1.2342861556793161e-62	1.722242499272591e-9	2.233386945100024e-15	4.02999845252672e-6	-9.697168560274142e-21	1.040728267800721e-16	1.055775924924898e-12	4.470182932199236e-12	8.114801977551156e-12
41600000	0.004997983271709688	1.6910487088664611e-49	1.2342861556793161e-62	1.722242499272591e-9	2.233386945100024e-15	4.02999845252672e-6	-9.694774791955446e-21	1.040728267800721e-16	1.055775924924898e-12	4.470182932199236e-12	8.114801977551156e-12
41700000	0.004997983271709688	1.6910487088664611e-49	1.2342861556793161e-62	1.722242499272591e-9	2.233386945100024e-15	4.02999845252672e-6	-9.69238102363675e-21	1.040728267800721e-16	1.055775924924898e-12	4.470182932199236e-12	8.114801977551156e-12
41800000	0.004997983271709688	1.6910487088664611e-49	1.2342861556793161e-62	1.722242499272591e-9	2.233386945100024e-15	4.02999845252672e-6	-9.689987255318053e-21	1.040728267800721e-16	1.055775924924898e-12	4.470182932199236e-12	8.114801977551156e-12
41900000	0.004997983271709688	1.6910487088664611e-49	1.2342861556793161e-62	1.722242499272591e-9	2.233386945100024e-15	4.02999845252672e-6	-9.687593486999357e-21	1.040728267800721e-16	1.055775924924898e-12	4.470182932199236e-12	8.114801977551156e-12
42000000	0.004997983271709688	1.6910487088664611e-49	1.2342861556793161e-62	1.722242499272591e-9	2.233386945100024e-15	4.02999845252672e-6	-9.685199718680661e-21	1.040728267800721e-16	1.055775924924898e-12	4.470182932199236e-12	8.114801977551156e-12
42100000	0.004997983271709688	1.6910487088664611e-49	1.2342861556793161e-62	1.722242499272591e-9	2.233386945100024e-15	4.02999845252672e-6	-9.682805950361966e-21	1.040728267800721e-16	1.055775924924898e-12	4.470182932199236e-12	8.114801977551156e-12
42200000	0.004997983271709688	1.6910487088664611e-49	1.2342861556793161e-62	1.722242499272591e-9	2.233386945100024e-15	4.02999845252672e-6	-9.68041218204327e-21	1.040728267800721e-16	1.055775924924898e-12	4.470182932199236e-12	8.114801977551156e-12
42300000	0.004997983271709688	1.6910487088664611e-49	1.2342861556793161e-62	1.722242499272591e-9	2.233386945100024e-15	4.02999845252672e-6	-9.678018413724574e-21	1.040728267800721e-16	1.055775924924898e-12	4.470182932199236e-12	8.114801977551156e-12
42400000	0.004997983271709688	1.6910487088664611e-49	1.2342861556793161e-62	1.722242499272591e-9	2.233386945100024e-15	4.02999845252672e-6	-9.675624645405878e-21	1.040728267800721e-16	1.055775924924898e-12	4.470182932199236e-12	8.114801977551156e-12
42500000	0.004997983271709688	1.6910487088664611e-49	1.2342861556793161e-62	1.722242499272591e-9	2.233386945100024e-15	4.02999845252672e-6	-9.673230877087181e-21	1.040728267800721e-16	1.055775924924898e-12	4.470182932199236e-12	8.114801977551156e-12
42600000	0.004997983271709688	1.6910487088664611e-49	1.2342861556793161e-62	1.722242499272591e-9	2.233386945100024e-15	4.02999845252672e-6	-9.670837108768485e-21	1.040728267800721e-16	1.055775924924898e-12	4.470182932199236e-12	8.114801977551156e-12
42700000	0.004997983271709688	1.6910487088664611e-49	1.2342861556793161e-62	1.722242499272591e-9	2.233386945100024e-15	4.02999845252672e-6	-9.668443340449789e-21	1.040728267800721e-16	1.055775924924898e-12	4.470182932199236e-12	8.114801977551156e-12
42800000	0.004997983271709688	1.6910487088664611e-49	1.2342861556793161e-62	1.722242499272591e-9	2.233386945100024e-15	4.02999845252672e-6	-9.666049572131093e-21	1.040728267800721e-16	1.055775924924898e-12	4.470182932199236e-12	8.114801977551156e-12
42900000	0.004997983271709688	1.6910487088664611e-49	1.2342861556793161e-62	1.722242499272591e-9	2.233386945100024e-15	4.02999845252672e-6	-9.663655803812397e-21	1.040728267800721e-16	1.055775924924898e-12	4.470182932199236e-12	8.114801977551156e-12
43000000	0.004997983271709688	1.6910487088664611e-49	1.2342861556793161e-62	1.722242499272591e-9	2.233386945100024e-15	4.02999845252672e-6	-9.6612620354937e-21	1.040728267800721e-16	1.055775924924898e-12	4.470182932199236e-12	8.114801977551156e-12
43100000	0.004997983271709688	1.6910487088664611e-49	1.2342861556793161e-62	1.722242499272591e-9	2.233386945100024e-15	4.02999845252672e-6	-9.658868267175006e-21	1.040728267800721e-16	1.055775924924898e-12	4.470182932199236e-12	8.114801977551156e-12
43200000	0.004997983271709688	1.6910487088664611e-49	1.2342861556793161e-62	1.722242499272591e-9	2.233386945100024e-15	4.02999845252672e-6	-9.65647449885631e-21	1.040728267800721e-16	1.055775924924898e-12	4.470182932199236e-12	8.114801977551156e-12
43300000	0.004997983271709688	1.6910487088664611e-49	1.2342861556793161e-62	1.722242499272591e-9	2.233386945100024e-15	4.02999845252672e-6	-9.654080730537613e-21	1.040728267800721e-16	1.055775924924898e-12	4.470182932199236e-12	8.114801977551156e-12
43400000	0.004997983271709688	1.6910487088664611e-49	1.2342861556793161e-62	1.722242499272591e-9	2.233386945100024e-15	4.02999845252672e-6	-9.651686962218917e-21	1.040728267800721e-16	1.055775924924898e-12	4.470182932199236e-12	8.114801977551156e-12
43500000	0.004997983271709688	1.6910487088664611e-49	1.2342861556793161e-62	1.722242499272591e-9	2.233386945100024e-15	4.02999845252672e-6	-9.64929319390022e-21	1.040728267800721e-16	1.055775924924898e-12	4.470182932199236e-12	8.114801977551156e-12
43600000	0.004997983271709688	1.6910487088664611e-49	1.2342861556793161e-62	1.722242499272591e-9	2.233386945100024e-15	4.02999845252672e-6	-9.646899425581524e-21	1.040728267800721e-16	1.055775924924898e-12	4.470182932199236e-12	8.114801977551156e-12
43700000	0.004997983271709688	1.6910487088664611e-49	1.2342861556793161e-62	1.722242499272591e-9	2.233386945100024e-15	4.02999845252672e-6	-9.644505657262828e-21	1.040728267800721e-16	1.055775924924898e-12	4.470182932199236e-12	8.114801977551156e-12
43800000	0.004997983271709688	1.6910487088664611e-49	1.2342861556793161e-62	1.722242499272591e-9	2.233386945100024e-15	4.02999845252672e-6	-9.642111888944132e-21	1.040728267800721e-16	1.055775924924898e-12	4.470182932199236e-12	8.114801977551156e-12
43900000	0.004997983271709688	1.6910487088664611e-49	1.2342861556793161e-62	1.722242499272591e-9	2.233386945100024e-15	4.02999845252672e-6	-9.639718120625436e-21	1.040728267800721e-16	1.055775924924898e-12	4.470182932199236e-12	8.114801977551156e-12
44000000	0.004997983271709688	1.6910487088664611e-49	1.2342861556793161e-62	1.722242499272591e-9	2.233386945100024e-15	4.02999845252672e-6	-9.63732435230674e-21	1.040728267800721e-16	1.055775924924898e-12	4.470182932199236e-12	8.114801977551156e-12
44100000	0.004997983271709688	1.691048708866461e-49	1.2342861556793161e-62	1.722242499272591e-9	2.233386945100024e-15	4.02999845252672e-6	-9.634930583988045e-21	1.040728267800721e-16	1.055775924924898e-12	4.470182932199236e-12	8.114801977551156e-12
44200000	0.004997983271709688	1.691048708866461e-49	1.2342861556793161e-62	1.722242499272591e-9	2.233386945100024e-15	4.02999845252672e-6	-9.632536815669349e-21	1.040728267800721e-16	1.055775924924898e-12	4.470182932199236e-12	8.114801977551156e-12
44300000	0.004997983271709688	1.691048708866461e-49	1.2342861556793161e-62	1.722242499272591e-9	2.233386945100024e-15	4.02999845252672e-6	-9.630143047350652e-21	1.040728267800721e-16	1.055775924924898e-12	4.470182932199236e-12	8.114801977551156e-12
44400000	0.004997983271709688	1.691048708866461e-49	1.2342861556793161e-62	1.722242499272591e-9	2.233386945100024e-15	4.02999845252672e-6	-9.627749279031956e-21	1.040728267800721e-16	1.055775924924898e-12	4.470182932199236e-12	8.114801977551156e-12
44500000	0.004997983271709688	1.691048708866461e-49	1.2342861556793161e-62	1.722242499272591e-9	2.233386945100024e-15	4.02999845252672e-6	-9.62535551071326e-21	1.040728267800721e-16	1.055775924924898e-12	4.470182932199236e-12	8.114801977551156e-12
44600000	0.004997983271709688	1.691048708866461e-49	1.2342861556793161e-62	1.722242499272591e-9	2.233386945100024e-15	4.02999845252672e-6	-9.622961742394564e-21	1.040728267800721e-16	1.055775924924898e-12	4.470182932199236e-12	8.114801977551156e-12
44700000	0.004997983271709688	1.691048708866461e-49	1.2342861556793161e-62	1.722242499272591e-9	2.233386945100024e-15	4.02999845252672e-6	-9.620567974075868e-21	1.040728267800721e-16	1.055775924924898e-12	4.470182932199236e-12	8.114801977551156e-12
44800000	0.004997983271709688	1.691048708866461e-49	1.2342861556793161e-62	1.722242499272591e-9	2.233386945100024e-15	4.02999845252672e-6	-9.618174205757171e-21	1.040728267800721e-16	1.055775924924898e-12	4.470182932199236e-12	8.114801977551156e-12
44900000	0.004997983271709688	1.691048708866461e-49	1.2342861556793161e-62	1.722242499272591e-9	2.233386945100024e-15	4.02999845252672e-6	-9.615780437438475e-21	1.040728267800721e-16	1.055775924924898e-12	4.470182932199236e-12	8.114801977551156e-12
45000000	0.004997983271709688	1.691048708866461e-49	1.2342861556793161e-62	1.722242499272591e-9	2.233386945100024e-15	4.02999845252672e-6	-9.613386669119779e-21	1.040728267800721e-16	1.055775924924898e-12	4.470182932199236e-12	8.114801977551156e-12
45100000	0.004997983271709688	1.691048708866461e-49	1.2342861556793161e-62	1.722242499272591e-9	2.233386945100024e-15	4.02999845252672e-6	-9.610992900801084e-21	1.040728267800721e-16	1.055775924924898e-12	4.470182932199236e-12	8.114801977551156e-12
45200000	0.004997983271709688	1.691048708866461e-49	1.2342861556793161e-62	1.722242499272591e-9	2.233386945100024e-15	4.02999845252672e-6	-9.608599132482388e-21	1.040728267800721e-16	1.055775924924898e-12	4.470182932199236e-12	8.114801977551156e-12
45300000	0.004997983271709688	1.691048708866461e-49	1.2342861556793161e-62	1.722242499272591e-9	2.233386945100024e-15	4.02999845252672e-6	-9.606205364163692e-21	1.040728267800721e-16	1.055775924924898e-12	4.470182932199236e-12	8.114801977551156e-12
45400000	0.004997983271709688	1.691048708866461e-49	1.2342861556793161e-62	1.722242499272591e-9	2.233386945100024e-15	4.02999845252672e-6	-9.603811595844996e-21	1.040728267800721e-16	1.055775924924898e-12	4.470182932199236e-12	8.114801977551156e-12
45500000	0.004997983271709688	1.691048708866461e-49	1.2342861556793161e-62	1.722242499272591e-9	2.233386945100024e-15	4.02999845252672e-6	-9.6014178275263e-21	1.040728267800721e-16	1.055775924924898e-12	4.470182932199236e-12	8.114801977551156e-12
45600000	0.004997983271709688	1.691048708866461e-49	1.2342861556793161e-62	1.722242499272591e-9	2.233386945100024e-15	4.02999845252672e-6	-9.599024059207603e-21	1.040728267800721e-16	1.055775924924898e-12	4.470182932199236e-12	8.114801977551156e-12
45700000	0.004997983271709688	1.691048708866461e-49	1.2342861556793161e-62	1.722242499272591e-9	2.233386945100024e-15	4.02999845252672e-6	-9.596630290888907e-21	1.040728267800721e-16	1.055775924924898e-12	4.470182932199236e-12	8.114801977551156e-12
45800000	0.004997983271709688	1.691048708866461e-49	1.2342861556793161e-62	1.722242499272591e-9	2.233386945100024e-15	4.02999845252672e-6	-9.59423652257021e-21	1.040728267800721e-16	1.055775924924898e-12	4.470182932199236e-12	8.114801977551156e-12
45900000	0.004997983271709688	1.691048708866461e-49	1.2342861556793161e-62	1.722242499272591e-9	2.233386945100024e-15	4.02999845252672e-6	-9.591842754251515e-21	1.040728267800721e-16	1.055775924924898e-12	4.470182932199236e-12	8.114801977551156e-12
46000000	0.004997983271709688	1.691048708866461e-49	1.2342861556793161e-62	1.722242499272591e-9	2.233386945100024e-15	4.02999845252672e-6	-9.589448985932818e-21	1.040728267800721e-16	1.055775924924898e-12	4.470182932199236e-12	8.114801977551156e-12
46100000	0.004997983271709688	1.691048708866461e-49	1.2342861556793161e-62	1.722242499272591e-9	2.233386945100024e-15	4.02999845252672e-6	-9.587055217614124e-21	1.040728267800721e-16	1.055775924924898e-12	4.470182932199236e-12	8.114801977551156e-12
46200000	0.004997983271709688	1.691048708866461e-49	1.2342861556793161e-62	1.722242499272591e-9	2.233386945100024e-15	4.02999845252672e-6	-9.584661449295427e-21	1.040728267800721e-16	1.055775924924898e-12	4.470182932199236e-12	8.114801977551156e-12
46300000	0.004997983271709688	1.691048708866461e-49	1.2342861556793161e-62	1.722242499272591e-9	2.233386945100024e-15	4.02999845252672e-6	-9.582267680976731e-21	1.040728267800721e-16	1.055775924924898e-12	4.470182932199236e-12	8.114801977551156e-12
46400000	0.004997983271709688	1.691048708866461e-49	1.2342861556793161e-62	1.722242499272591e-9	2.233386945100024e-15	4.02999845252672e-6	-9.579873912658035e-21	1.040728267800721e-16	1.055775924924898e-12	4.470182932199236e-12	8.114801977551156e-12
46500000	0.004997983271709688	1.691048708866461e-49	1.2342861556793161e-62	1.722242499272591e-9	2.233386945100024e-15	4.02999845252672e-6	-9.577480144339339e-21	1.040728267800721e-16	1.055775924924898e-12	4.470182932199236e-12	8.114801977551156e-12
46600000	0.004997983271709688	1.691048708866461e-49	1.2342861556793161e-62	1.722242499272591e-9	2.233386945100024e-15	4.02999845252672e-6	-9.575086376020643e-21	1.040728267800721e-16	1.055775924924898e-12	4.470182932199236e-12	8.114801977551156e-12
46700000	0.004997983271709688	1.691048708866461e-49	1.2342861556793161e-62	1.722242499272591e-9	2.233386945100024e-15	4.02999845252672e-6	-9.572692607701946e-21	1.040728267800721e-16	1.055775924924898e-12	4.470182932199236e-12	8.114801977551156e-12
46800000	0.004997983271709688	1.691048708866461e-49	1.2342861556793161e-62	1.722242499272591e-9	2.233386945100024e-15	4.02999845252672e-6	-9.57029883938325e-21	1.040728267800721e-16	1.055775924924898e-12	4.470182932199236e-12	8.114801977551156e-12
46900000	0.004997983271709688	1.691048708866461e-49	1.2342861556793161e-62	1.722242499272591e-9	2.233386945100024e-15	4.02999845252672e-6	-9.567905071064554e-21	1.040728267800721e-16	1.055775924924898e-12	4.470182932199236e-12	8.114801977551156e-12
47000000	0.004997983271709688	1.691048708866461e-49	1.2342861556793161e-62	1.722242499272591e-9	2.233386945100024e-15	4.02999845252672e-6	-9.565511302745858e-21	1.040728267800721e-16	1.055775924924898e-12	4.470182932199236e-12	8.114801977551156e-12
47100000	0.004997983271709688	1.691048708866461e-49	1.2342861556793161e-62	1.722242499272591e-9	2.233386945100024e-15	4.02999845252672e-6	-9.563117534427163e-21	1.040728267800721e-16	1.055775924924898e-12	4.470182932199236e-12	8.114801977551156e-12
47200000	0.004997983271709688	1.691048708866461e-49	1.2342861556793161e-62	1.722242499272591e-9	2.233386945100024e-15	4.02999845252672e-6	-9.560723766108467e-21	1.040728267800721e-16	1.055775924924898e-12	4.470182932199236e-12	8.114801977551156e-12
47300000	0.004997983271709688	1.691048708866461e-49	1.2342861556793161e-62	1.722242499272591e-9	2.233386945100024e-15	4.02999845252672e-6	-9.55832999778977e-21	1.040728267800721e-16	1.055775924924898e-12	4.470182932199236e-12	8.114801977551156e-12
47400000	0.004997983271709688	1.691048708866461e-49	1.2342861556793161e-62	1.722242499272591e-9	2.233386945100024e-15	4.02999845252672e-6	-9.555936229471074e-21	1.040728267800721e-16	1.055775924924898e-12	4.470182932199236e-12	8.114801977551156e-12
47500000	0.004997983271709688	1.691048708866461e-49	1.2342861556793161e-62	1.722242499272591e-9	2.233386945100024e-15	4.02999845252672e-6	-9.553542461152378e-21	1.040728267800721e-16	1.055775924924898e-12	4.470182932199236e-12	8.114801977551156e-12
47600000	0.004997983271709688	1.691048708866461e-49	1.2342861556793161e-62	1.722242499272591e-9	2.233386945100024e-15	4.02999845252672e-6	-9.551148692833682e-21	1.040728267800721e-16	1.055775924924898e-12	4.470182932199236e-12	8.114801977551156e-12
47700000	0.004997983271709688	1.691048708866461e-49	1.2342861556793161e-62	1.722242499272591e-9	2.233386945100024e-15	4.02999845252672e-6	-9.548754924514986e-21	1.040728267800721e-16	1.055775924924898e-12	4.470182932199236e-12	8.114801977551156e-12
47800000	0.004997983271709688	1.691048708866461e-49	1.2342861556793161e-62	1.722242499272591e-9	2.233386945100024e-15	4.02999845252672e-6	-9.54636115619629e-21	1.040728267800721e-16	1.055775924924898e-12	4.470182932199236e-12	8.114801977551156e-12
47900000	0.004997983271709688	1.691048708866461e-49	1.2342861556793161e-62	1.722242499272591e-9	2.233386945100024e-15	4.02999845252672e-6	-9.543967387877593e-21	1.040728267800721e-16	1.055775924924898e-12	4.470182932199236e-12	8.114801977551156e-12
48000000	0.004997983271709688	1.691048708866461e-49	1.2342861556793161e-62	1.722242499272591e-9	2.233386945100024e-15	4.02999845252672e-6	-9.541573619558897e-21	1.040728267800721e-16	1.055775924924898e-12	4.470182932199236e-12	8.114801977551156e-12
48100000	0.004997983271709688	1.691048708866461e-49	1.2342861556793161e-62	1.7222424992725912e-9	2.233386945100024e-15	4.02999845252672e-6	-9.539179851240202e-21	1.040728267800721e-16	1.055775924924898e-12	4.470182932199236e-12	8.114801977551156e-12
48200000	0.004997983271709688	1.691048708866461e-49	1.2342861556793161e-62	1.7222424992725912e-9	2.233386945100024e-15	4.02999845252672e-6	-9.536786082921506e-21	1.040728267800721e-16	1.055775924924898e-12	4.470182932199236e-12	8.114801977551156e-12
48300000	0.004997983271709688	1.691048708866461e-49	1.2342861556793161e-62	1.7222424992725912e-9	2.233386945100024e-15	4.02999845252672e-6	-9.53439231460281e-21	1.040728267800721e-16	1.055775924924898e-12	4.470182932199236e-12	8.114801977551156e-12
48400000	0.004997983271709688	1.691048708866461e-49	1.2342861556793161e-62	1.7222424992725912e-9	2.233386945100024e-15	4.02999845252672e-6	-9.531998546284114e-21	1.040728267800721e-16	1.055775924924898e-12	4.470182932199236e-12	8.114801977551156e-12
48500000	0.004997983271709688	1.691048708866461e-49	1.2342861556793161e-62	1.7222424992725912e-9	2.233386945100024e-15	4.02999845252672e-6	-9.529604777965417e-21	1.040728267800721e-16	1.055775924924898e-12	4.470182932199236e-12	8.114801977551156e-12
48600000	0.004997983271709688	1.691048708866461e-49	1.2342861556793161e-62	1.7222424992725912e-9	2.233386945100024e-15	4.02999845252672e-6	-9.527211009646721e-21	1.040728267800721e-16	1.055775924924898e-12	4.470182932199236e-12	8.114801977551156e-12
48700000	0.004997983271709688	1.691048708866461e-49	1.2342861556793161e-62	1.7222424992725912e-9	2.233386945100024e-15	4.02999845252672e-6	-9.524817241328025e-21	1.040728267800721e-16	1.055775924924898e-12	4.470182932199236e-12	8.114801977551156e-12
48800000	0.004997983271709688	1.691048708866461e-49	1.2342861556793161e-62	1.7222424992725912e-9	2.233386945100024e-15	4.02999845252672e-6	-9.522423473009329e-21	1.040728267800721e-16	1.055775924924898e-12	4.4701829321992355e-12	8.114801977551156e-12
48900000	0.004997983271709688	1.691048708866461e-49	1.2342861556793161e-62	1.7222424992725912e-9	2.233386945100024e-15	4.02999845252672e-6	-9.520029704690633e-21	1.040728267800721e-16	1.055775924924898e-12	4.4701829321992355e-12	8.114801977551156e-12
49000000	0.004997983271709688	1.6910487088664607e-49	1.2342861556793161e-62	1.7222424992725912e-9	2.233386945100024e-15	4.02999845252672e-6	-9.517635936371936e-21	1.040728267800721e-16	1.055775924924898e-12	4.4701829321992355e-12	8.114801977551156e-12
49100000	0.004997983271709688	1.6910487088664607e-49	1.2342861556793161e-62	1.7222424992725912e-9	2.233386945100024e-15	4.02999845252672e-6	-9.515242168053242e-21	1.040728267800721e-16	1.055775924924898e-12	4.4701829321992355e-12	8.114801977551156e-12
49200000	0.004997983271709688	1.6910487088664607e-49	1.2342861556793161e-62	1.7222424992725912e-9	2.233386945100024e-15	4.02999845252672e-6	-9.512848399734545e-21	1.040728267800721e-16	1.055775924924898e-12	4.4701829321992355e-12	8.114801977551156e-12
49300000	0.004997983271709688	1.6910487088664607e-49	1.2342861556793161e-62	1.7222424992725912e-9	2.233386945100024e-15	4.02999845252672e-6	-9.510454631415849e-21	1.040728267800721e-16	1.055775924924898e-12	4.4701829321992355e-12	8.114801977551156e-12
49400000	0.004997983271709688	1.6910487088664607e-49	1.2342861556793161e-62	1.7222424992725912e-9	2.233386945100024e-15	4.02999845252672e-6	-9.508060863097153e-21	1.040728267800721e-16	1.055775924924898e-12	4.4701829321992355e-12	8.114801977551156e-12
49500000	0.004997983271709688	1.6910487088664607e-49	1.2342861556793161e-62	1.7222424992725912e-9	2.233386945100024e-15	4.02999845252672e-6	-9.505667094778457e-21	1.040728267800721e-16	1.055775924924898e-12	4.4701829321992355e-12	8.114801977551156e-12
49600000	0.004997983271709688	1.6910487088664607e-49	1.2342861556793161e-62	1.7222424992725912e-9	2.233386945100024e-15	4.02999845252672e-6	-9.50327332645976e-21	1.040728267800721e-16	1.055775924924898e-12	4.4701829321992355e-12	8.114801977551156e-12
49700000	0.004997983271709688	1.6910487088664607e-49	1.2342861556793161e-62	1.7222424992725912e-9	2.233386945100024e-15	4.02999845252672e-6	-9.500879558141064e-21	1.040728267800721e-16	1.055775924924898e-12	4.4701829321992355e-12	8.114801977551156e-12
49800000	0.004997983271709688	1.6910487088664607e-49	1.2342861556793161e-62	1.7222424992725912e-9	2.233386945100024e-15	4.02999845252672e-6	-9.498485789822368e-21	1.040728267800721e-16	1.055775924924898e-12	4.4701829321992355e-12	8.114801977551156e-12
49900000	0.004997983271709688	1.6910487088664607e-49	1.2342861556793161e-62	1.7222424992725912e-9	2.233386945100024e-15	4.02999845252672e-6	-9.496092021503672e-21	1.040728267800721e-16	1.055775924924898e-12	4.4701829321992355e-12	8.114801977551156e-12
50000000	0.004997983271709688	1.6910487088664607e-49	1.2342861556793161e-62	1.7222424992725912e-9	2.233386945100024e-15	4.02999845252672e-6	-9.493698253184976e-21	1.040728267800721e-16	1.055775924924898e-12	4.4701829321992355e-12	8.114801977551156e-12
50100000	0.004997983271709688	1.6910487088664607e-49	1.2342861556793161e-62	1.7222424992725912e-9	2.233386945100024e-15	4.02999845252672e-6	-9.491304484866281e-21	1.040728267800721e-16	1.055775924924898e-12	4.4701829321992355e-12	8.114801977551156e-12
50200000	0.004997983271709688	1.6910487088664607e-49	1.2342861556793161e-62	1.7222424992725912e-9	2.233386945100024e-15	4.02999845252672e-6	-9.488910716547585e-21	1.040728267800721e-16	1.055775924924898e-12	4.4701829321992355e-12	8.114801977551156e-12
50300000	0.004997983271709688	1.6910487088664607e-49	1.2342861556793161e-62	1.7222424992725912e-9	2.233386945100024e-15	4.02999845252672e-6	-9.486516948228889e-21	1.040728267800721e-16	1.055775924924898e-12	4.4701829321992355e-12	8.114801977551156e-12
50400000	0.004997983271709688	1.6910487088664607e-49	1.2342861556793161e-62	1.7222424992725912e-9	2.233386945100024e-15	4.02999845252672e-6	-9.484123179910192e-21	1.040728267800721e-16	1.055775924924898e-12	4.4701829321992355e-12	8.114801977551156e-12
50500000	0.004997983271709688	1.6910487088664607e-49	1.2342861556793161e-62	1.7222424992725912e-9	2.233386945100024e-15	4.02999845252672e-6	-9.481729411591496e-21	1.040728267800721e-16	1.055775924924898e-12	4.4701829321992355e-12	8.114801977551156e-12
50600000	0.004997983271709688	1.6910487088664607e-49	1.2342861556793161e-62	1.7222424992725912e-9	2.233386945100024e-15	4.02999845252672e-6	-9.4793356432728e-21	1.040728267800721e-16	1.055775924924898e-12	4.4701829321992355e-12	8.114801977551156e-12
50700000	0.004997983271709688	1.6910487088664607e-49	1.2342861556793161e-62	1.7222424992725912e-9	2.233386945100024e-15	4.02999845252672e-6	-9.476941874954104e-21	1.040728267800721e-16	1.055775924924898e-12	4.4701829321992355e-12	8.114801977551156e-12
50800000	0.004997983271709688	1.6910487088664607e-49	1.2342861556793161e-62	1.7222424992725912e-9	2.233386945100024e-15	4.02999845252672e-6	-9.474548106635407e-21	1.040728267800721e-16	1.055775924924898e-12	4.4701829321992355e-12	8.114801977551156e-12
50900000	0.004997983271709688	1.6910487088664607e-49	1.2342861556793161e-62	1.7222424992725912e-9	2.233386945100024e-15	4.02999845252672e-6	-9.472154338316711e-21	1.040728267800721e-16	1.055775924924898e-12	4.4701829321992355e-12	8.114801977551156e-12
51000000	0.004997983271709688	1.6910487088664607e-49	1.2342861556793161e-62	1.7222424992725912e-9	2.233386945100024e-15	4.02999845252672e-6	-9.469760569998015e-21	1.040728267800721e-16	1.055775924924898e-12	4.4701829321992355e-12	8.114801977551156e-12
51100000	0.004997983271709688	1.6910487088664607e-49	1.2342861556793161e-62	1.7222424992725912e-9	2.233386945100024e-15	4.02999845252672e-6	-9.46736680167932e-21	1.040728267800721e-16	1.055775924924898e-12	4.4701829321992355e-12	8.114801977551156e-12
51200000	0.004997983271709688	1.6910487088664607e-49	1.2342861556793161e-62	1.7222424992725912e-9	2.233386945100024e-15	4.02999845252672e-6	-9.464973033360624e-21	1.040728267800721e-16	1.055775924924898e-12	4.4701829321992355e-12	8.114801977551156e-12
51300000	0.004997983271709688	1.6910487088664607e-49	1.2342861556793161e-62	1.7222424992725912e-9	2.233386945100024e-15	4.02999845252672e-6	-9.462579265041928e-21	1.040728267800721e-16	1.055775924924898e-12	4.4701829321992355e-12	8.114801977551156e-12
51400000	0.004997983271709688	1.6910487088664607e-49	1.2342861556793161e-62	1.7222424992725912e-9	2.233386945100024e-15	4.02999845252672e-6	-9.460185496723232e-21	1.040728267800721e-16	1.055775924924898e-12	4.4701829321992355e-12	8.114801977551156e-12
51500000	0.004997983271709688	1.6910487088664607e-49	1.2342861556793161e-62	1.7222424992725912e-9	2.233386945100024e-15	4.02999845252672e-6	-9.457791728404535e-21	1.040728267800721e-16	1.055775924924898e-12	4.4701829321992355e-12	8.114801977551156e-12
51600000	0.004997983271709688	1.6910487088664607e-49	1.2342861556793161e-62	1.7222424992725912e-9	2.233386945100024e-15	4.02999845252672e-6	-9.455397960085839e-21	1.040728267800721e-16	1.055775924924898e-12	4.4701829321992355e-12	8.114801977551156e-12
51700000	0.004997983271709688	1.6910487088664607e-49	1.2342861556793161e-62	1.7222424992725912e-9	2.233386945100024e-15	4.02999845252672e-6	-9.453004191767143e-21	1.040728267800721e-16	1.055775924924898e-12	4.4701829321992355e-12	8.114801977551156e-12
51800000	0.004997983271709688	1.6910487088664607e-49	1.2342861556793161e-62	1.7222424992725912e-9	2.233386945100024e-15	4.02999845252672e-6	-9.450610423448447e-21	1.040728267800721e-16	1.055775924924898e-12	4.4701829321992355e-12	8.114801977551156e-12
51900000	0.004997983271709688	1.6910487088664607e-49	1.2342861556793161e-62	1.7222424992725912e-9	2.233386945100024e-15	4.02999845252672e-6	-9.44821665512975e-21	1.040728267800721e-16	1.055775924924898e-12	4.4701829321992355e-12	8.114801977551156e-12
52000000	0.004997983271709688	1.6910487088664607e-49	1.2342861556793161e-62	1.7222424992725912e-9	2.233386945100024e-15	4.02999845252672e-6	-9.445822886811054e-21	1.040728267800721e-16	1.055775924924898e-12	4.4701829321992355e-12	8.114801977551156e-12
52100000	0.004997983271709688	1.6910487088664607e-49	1.2342861556793161e-62	1.7222424992725912e-9	2.233386945100024e-15	4.02999845252672e-6	-9.44342911849236e-21	1.040728267800721e-16	1.055775924924898e-12	4.4701829321992355e-12	8.114801977551156e-12
52200000	0.004997983271709688	1.6910487088664607e-49	1.2342861556793161e-62	1.7222424992725912e-9	2.233386945100024e-15	4.02999845252672e-6	-9.441035350173663e-21	1.040728267800721e-16	1.055775924924898e-12	4.4701829321992355e-12	8.114801977551156e-12
52300000	0.004997983271709688	1.6910487088664607e-49	1.2342861556793161e-62	1.7222424992725912e-9	2.233386945100024e-15	4.02999845252672e-6	-9.438641581854967e-21	1.040728267800721e-16	1.055775924924898e-12	4.4701829321992355e-12	8.114801977551156e-12
52400000	0.004997983271709688	1.6910487088664607e-49	1.2342861556793161e-62	1.7222424992725912e-9	2.233386945100024e-15	4.02999845252672e-6	-9.436247813536271e-21	1.040728267800721e-16	1.055775924924898e-12	4.4701829321992355e-12	8.114801977551156e-12
52500000	0.004997983271709688	1.6910487088664607e-49	1.2342861556793161e-62	1.7222424992725912e-9	2.233386945100024e-15	4.02999845252672e-6	-9.433854045217575e-21	1.040728267800721e-16	1.055775924924898e-12	4.4701829321992355e-12	8.114801977551156e-12
52600000	0.004997983271709688	1.6910487088664607e-49	1.2342861556793161e-62	1.7222424992725912e-9	2.233386945100024e-15	4.02999845252672e-6	-9.431460276898879e-21	1.040728267800721e-16	1.055775924924898e-12	4.4701829321992355e-12	8.114801977551156e-12
52700000	0.004997983271709688	1.6910487088664607e-49	1.2342861556793161e-62	1.7222424992725912e-9	2.233386945100024e-15	4.02999845252672e-6	-9.429066508580182e-21	1.040728267800721e-16	1.055775924924898e-12	4.4701829321992355e-12	8.114801977551156e-12
52800000	0.004997983271709688	1.6910487088664607e-49	1.2342861556793161e-62	1.7222424992725912e-9	2.233386945100024e-15	4.02999845252672e-6	-9.426672740261486e-21	1.040728267800721e-16	1.055775924924898e-12	4.4701829321992355e-12	8.114801977551156e-12
52900000	0.004997983271709688	1.6910487088664607e-49	1.2342861556793161e-62	1.7222424992725912e-9	2.233386945100024e-15	4.02999845252672e-6	-9.42427897194279e-21	1.040728267800721e-16	1.055775924924898e-12	4.4701829321992355e-12	8.114801977551156e-12
53000000	0.004997983271709688	1.6910487088664607e-49	1.2342861556793161e-62	1.7222424992725912e-9	2.233386945100024e-15	4.02999845252672e-6	-9.421885203624094e-21	1.040728267800721e-16	1.055775924924898e-12	4.4701829321992355e-12	8.114801977551156e-12
53100000	0.004997983271709688	1.6910487088664607e-49	1.2342861556793161e-62	1.7222424992725912e-9	2.233386945100024e-15	4.02999845252672e-6	-9.419491435305399e-21	1.040728267800721e-16	1.055775924924898e-12	4.4701829321992355e-12	8.114801977551156e-12
53200000	0.004997983271709688	1.6910487088664607e-49	1.2342861556793161e-62	1.7222424992725912e-9	2.233386945100024e-15	4.02999845252672e-6	-9.417097666986703e-21	1.040728267800721e-16	1.055775924924898e-12	4.4701829321992355e-12	8.114801977551156e-12
53300000	0.004997983271709688	1.6910487088664607e-49	1.2342861556793161e-62	1.7222424992725912e-9	2.233386945100024e-15	4.02999845252672e-6	-9.414703898668007e-21	1.040728267800721e-16	1.055775924924898e-12	4.4701829321992355e-12	8.114801977551156e-12
53400000	0.004997983271709688	1.6910487088664607e-49	1.2342861556793161e-62	1.7222424992725912e-9	2.233386945100024e-15	4.02999845252672e-6	-9.41231013034931e-21	1.040728267800721e-16	1.055775924924898e-12	4.4701829321992355e-12	8.114801977551156e-12
53500000	0.004997983271709688	1.6910487088664607e-49	1.2342861556793161e-62	1.7222424992725912e-9	2.233386945100024e-15	4.02999845252672e-6	-9.409916362030614e-21	1.040728267800721e-16	1.055775924924898e-12	4.4701829321992355e-12	8.114801977551156e-12
53600000	0.004997983271709688	1.6910487088664607e-49	1.2342861556793161e-62	1.7222424992725912e-9	2.233386945100024e-15	4.02999845252672e-6	-9.407522593711918e-21	1.040728267800721e-16	1.055775924924898e-12	4.4701829321992355e-12	8.114801977551156e-12
53700000	0.004997983271709688	1.6910487088664607e-49	1.2342861556793161e-62	1.7222424992725912e-9	2.233386945100024e-15	4.02999845252672e-6	-9.405128825393222e-21	1.040728267800721e-16	1.055775924924898e-12	4.4701829321992355e-12	8.114801977551156e-12
53800000	0.004997983271709688	1.6910487088664607e-49	1.2342861556793161e-62	1.7222424992725912e-9	2.233386945100024e-15	4.02999845252672e-6	-9.402735057074525e-21	1.040728267800721e-16	1.055775924924898e-12	4.4701829321992355e-12	8.114801977551156e-12
53900000	0.004997983271709688	1.6910487088664607e-49	1.2342861556793161e-62	1.7222424992725912e-9	2.233386945100024e-15	4.02999845252672e-6	-9.400341288755829e-21	1.040728267800721e-16	1.055775924924898e-12	4.4701829321992355e-12	8.114801977551156e-12
54000000	0.004997983271709688	1.6910487088664607e-49	1.2342861556793161e-62	1.7222424992725912e-9	2.233386945100024e-15	4.02999845252672e-6	-9.397947520437133e-21	1.040728267800721e-16	1.055775924924898e-12	4.4701829321992355e-12	8.114801977551156e-12
54100000	0.004997983271709688	1.6910487088664607e-49	1.2342861556793161e-62	1.7222424992725912e-9	2.233386945100024e-15	4.02999845252672e-6	-9.395553752118438e-21	1.040728267800721e-16	1.055775924924898e-12	4.4701829321992355e-12	8.114801977551156e-12
54200000	0.004997983271709688	1.6910487088664607e-49	1.2342861556793161e-62	1.7222424992725912e-9	2.233386945100024e-15	4.02999845252672e-6	-9.393159983799742e-21	1.040728267800721e-16	1.055775924924898e-12	4.4701829321992355e-12	8.114801977551156e-12
54300000	0.004997983271709688	1.6910487088664607e-49	1.2342861556793161e-62	1.7222424992725912e-9	2.233386945100024e-15	4.02999845252672e-6	-9.390766215481046e-21	1.040728267800721e-16	1.055775924924898e-12	4.4701829321992355e-12	8.114801977551156e-12
54400000	0.004997983271709688	1.6910487088664607e-49	1.2342861556793161e-62	1.7222424992725912e-9	2.233386945100024e-15	4.02999845252672e-6	-9.38837244716235e-21	1.040728267800721e-16	1.055775924924898e-12	4.4701829321992355e-12	8.114801977551156e-12
54500000	0.004997983271709688	1.6910487088664607e-49	1.2342861556793161e-62	1.7222424992725912e-9	2.233386945100024e-15	4.02999845252672e-6	-9.385978678843653e-21	1.040728267800721e-16	1.055775924924898e-12	4.4701829321992355e-12	8.114801977551156e-12
54600000	0.004997983271709688	1.6910487088664607e-49	1.2342861556793161e-62	1.7222424992725912e-9	2.233386945100024e-15	4.02999845252672e-6	-9.383584910524957e-21	1.040728267800721e-16	1.055775924924898e-12	4.4701829321992355e-12	8.114801977551156e-12
54700000	0.004997983271709688	1.6910487088664607e-49	1.2342861556793161e-62	1.7222424992725912e-9	2.233386945100024e-15	4.02999845252672e-6	-9.381191142206261e-21	1.040728267800721e-16	1.055775924924898e-12	4.4701829321992355e-12	8.114801977551156e-12
54800000	0.004997983271709688	1.6910487088664607e-49	1.2342861556793161e-62	1.7222424992725912e-9	2.233386945100024e-15	4.02999845252672e-6	-9.378797373887565e-21	1.040728267800721e-16	1.055775924924898e-12	4.4701829321992355e-12	8.114801977551156e-12
54900000	0.004997983271709688	1.6910487088664607e-49	1.2342861556793161e-62	1.7222424992725912e-9	2.233386945100024e-15	4.02999845252672e-6	-9.376403605568869e-21	1.040728267800721e-16	1.055775924924898e-12	4.4701829321992355e-12	8.114801977551156e-12
55000000	0.004997983271709688	1.6910487088664607e-49	1.2342861556793161e-62	1.7222424992725912e-9	2.233386945100024e-15	4.02999845252672e-6	-9.374009837250172e-21	1.040728267800721e-16	1.055775924924898e-12	4.4701829321992355e-12	8.114801977551156e-12
55100000	0.004997983271709688	1.6910487088664607e-49	1.2342861556793161e-62	1.7222424992725912e-9	2.233386945100024e-15	4.02999845252672e-6	-9.371616068931478e-21	1.040728267800721e-16	1.055775924924898e-12	4.4701829321992355e-12	8.114801977551156e-12
55200000	0.004997983271709688	1.6910487088664607e-49	1.2342861556793161e-62	1.7222424992725912e-9	2.233386945100024e-15	4.02999845252672e-6	-9.369222300612781e-21	1.040728267800721e-16	1.055775924924898e-12	4.4701829321992355e-12	8.114801977551156e-12
55300000	0.004997983271709688	1.6910487088664607e-49	1.2342861556793161e-62	1.7222424992725912e-9	2.233386945100024e-15	4.02999845252672e-6	-9.366828532294085e-21	1.040728267800721e-16	1.055775924924898e-12	4.4701829321992355e-12	8.114801977551156e-12
55400000	0.004997983271709688	1.6910487088664607e-49	1.2342861556793161e-62	1.7222424992725912e-9	2.233386945100024e-15	4.02999845252672e-6	-9.364434763975389e-21	1.040728267800721e-16	1.055775924924898e-12	4.4701829321992355e-12	8.114801977551156e-12
55500000	0.004997983271709688	1.6910487088664607e-49	1.2342861556793161e-62	1.7222424992725912e-9	2.233386945100024e-15	4.02999845252672e-6	-9.362040995656693e-21	1.040728267800721e-16	1.055775924924898e-12	4.4701829321992355e-12	8.114801977551156e-12
55600000	0.004997983271709688	1.6910487088664607e-49	1.2342861556793161e-62	1.7222424992725912e-9	2.233386945100024e-15	4.02999845252672e-6	-9.359647227337997e-21	1.040728267800721e-16	1.055775924924898e-12	4.4701829321992355e-12	8.114801977551156e-12
55700000	0.004997983271709688	1.6910487088664607e-49	1.2342861556793161e-62	1.7222424992725912e-9	2.233386945100024e-15	4.02999845252672e-6	-9.3572534590193e-21	1.040728267800721e-16	1.055775924924898e-12	4.4701829321992355e-12	8.114801977551156e-12
55800000	0.004997983271709688	1.6910487088664607e-49	1.2342861556793161e-62	1.7222424992725912e-9	2.233386945100024e-15	4.02999845252672e-6	-9.354859690700604e-21	1.040728267800721e-16	1.055775924924898e-12	4.4701829321992355e-12	8.114801977551156e-12
55900000	0.004997983271709688	1.6910487088664607e-49	1.2342861556793161e-62	1.7222424992725912e-9	2.233386945100024e-15	4.02999845252672e-6	-9.352465922381908e-21	1.040728267800721e-16	1.055775924924898e-12	4.4701829321992355e-12	8.114801977551156e-12
56000000	0.004997983271709688	1.6910487088664607e-49	1.2342861556793161e-62	1.7222424992725912e-9	2.233386945100024e-15	4.02999845252672e-6	-9.350072154063212e-21	1.040728267800721e-16	1.055775924924898e-12	4.4701829321992355e-12	8.114801977551156e-12
56100000	0.004997983271709688	1.6910487088664607e-49	1.2342861556793161e-62	1.7222424992725912e-9	2.233386945100024e-15	4.02999845252672e-6	-9.347678385744517e-21	1.040728267800721e-16	1.055775924924898e-12	4.4701829321992355e-12	8.114801977551156e-12
56200000	0.004997983271709688	1.6910487088664607e-49	1.2342861556793161e-62	1.7222424992725912e-9	2.233386945100024e-15	4.02999845252672e-6	-9.34528461742582e-21	1.040728267800721e-16	1.055775924924898e-12	4.4701829321992355e-12	8.114801977551156e-12
56300000	0.004997983271709688	1.6910487088664607e-49	1.2342861556793161e-62	1.7222424992725912e-9	2.233386945100024e-15	4.02999845252672e-6	-9.342890849107125e-21	1.040728267800721e-16	1.055775924924898e-12	4.4701829321992355e-12	8.114801977551156e-12
56400000	0.004997983271709688	1.6910487088664607e-49	1.2342861556793161e-62	1.7222424992725912e-9	2.233386945100024e-15	4.02999845252672e-6	-9.340497080788428e-21	1.040728267800721e-16	1.055775924924898e-12	4.4701829321992355e-12	8.114801977551156e-12
56500000	0.004997983271709688	1.6910487088664607e-49	1.2342861556793161e-62	1.7222424992725912e-9	2.233386945100024e-15	4.02999845252672e-6	-9.338103312469732e-21	1.040728267800721e-16	1.055775924924898e-12	4.4701829321992355e-12	8.114801977551156e-12
56600000	0.004997983271709688	1.6910487088664607e-49	1.2342861556793161e-62	1.7222424992725912e-9	2.233386945100024e-15	4.02999845252672e-6	-9.335709544151036e-21	1.040728267800721e-16	1.055775924924898e-12	4.4701829321992355e-12	8.114801977551156e-12
56700000	0.004997983271709688	1.6910487088664607e-49	1.2342861556793161e-62	1.7222424992725912e-9	2.233386945100024e-15	4.02999845252672e-6	-9.33331577583234e-21	1.040728267800721e-16	1.055775924924898e-12	4.4701829321992355e-12	8.114801977551156e-12
56800000	0.004997983271709688	1.6910487088664607e-49	1.2342861556793161e-62	1.7222424992725912e-9	2.233386945100024e-15	4.02999845252672e-6	-9.330922007513643e-21	1.040728267800721e-16	1.055775924924898e-12	4.4701829321992355e-12	8.114801977551156e-12
56900000	0.004997983271709688	1.6910487088664607e-49	1.2342861556793161e-62	1.7222424992725912e-9	2.233386945100024e-15	4.02999845252672e-6	-9.328528239194947e-21	1.040728267800721e-16	1.055775924924898e-12	4.4701829321992355e-12	8.114801977551156e-12
57000000	0.004997983271709688	1.6910487088664607e-49	1.2342861556793161e-62	1.7222424992725912e-9	2.233386945100024e-15	4.02999845252672e-6	-9.326134470876251e-21	1.040728267800721e-16	1.055775924924898e-12	4.4701829321992355e-12	8.114801977551156e-12
57100000	0.004997983271709688	1.6910487088664607e-49	1.2342861556793161e-62	1.7222424992725912e-9	2.233386945100024e-15	4.02999845252672e-6	-9.323740702557556e-21	1.040728267800721e-16	1.055775924924898e-12	4.4701829321992355e-12	8.114801977551156e-12
57200000	0.004997983271709688	1.6910487088664607e-49	1.2342861556793161e-62	1.7222424992725912e-9	2.233386945100024e-15	4.02999845252672e-6	-9.32134693423886e-21	1.040728267800721e-16	1.055775924924898e-12	4.4701829321992355e-12	8.114801977551156e-12
57300000	0.004997983271709688	1.6910487088664607e-49	1.234286155679316e-62	1.7222424992725912e-9	2.233386945100024e-15	4.02999845252672e-6	-9.318953165920164e-21	1.040728267800721e-16	1.055775924924898e-12	4.4701829321992355e-12	8.114801977551156e-12
57400000	0.004997983271709688	1.6910487088664607e-49	1.234286155679316e-62	1.7222424992725912e-9	2.233386945100024e-15	4.02999845252672e-6	-9.316559397601468e-21	1.040728267800721e-16	1.055775924924898e-12	4.4701829321992355e-12	8.114801977551156e-12
57500000	0.004997983271709688	1.6910487088664607e-49	1.234286155679316e-62	1.7222424992725912e-9	2.233386945100024e-15	4.02999845252672e-6	-9.314165629282771e-21	1.040728267800721e-16	1.055775924924898e-12	4.4701829321992355e-12	8.114801977551156e-12
57600000	0.004997983271709688	1.6910487088664607e-49	1.234286155679316e-62	1.7222424992725912e-9	2.233386945100024e-15	4.02999845252672e-6	-9.311771860964075e-21	1.040728267800721e-16	1.055775924924898e-12	4.4701829321992355e-12	8.114801977551156e-12
57700000	0.004997983271709688	1.6910487088664607e-49	1.234286155679316e-62	1.7222424992725912e-9	2.233386945100024e-15	4.02999845252672e-6	-9.309378092645379e-21	1.040728267800721e-16	1.055775924924898e-12	4.4701829321992355e-12	8.114801977551156e-12
57800000	0.004997983271709688	1.6910487088664607e-49	1.234286155679316e-62	1.7222424992725912e-9	2.233386945100024e-15	4.02999845252672e-6	-9.306984324326683e-21	1.040728267800721e-16	1.055775924924898e-12	4.4701829321992355e-12	8.114801977551156e-12
57900000	0.004997983271709688	1.6910487088664607e-49	1.234286155679316e-62	1.7222424992725912e-9	2.233386945100024e-15	4.02999845252672e-6	-9.304590556007987e-21	1.040728267800721e-16	1.055775924924898e-12	4.470182932199236e-12	8.114801977551156e-12
58000000	0.004997983271709688	1.6910487088664607e-49	1.234286155679316e-62	1.7222424992725912e-9	2.233386945100024e-15	4.02999845252672e-6	-9.30219678768929e-21	1.040728267800721e-16	1.055775924924898e-12	4.470182932199236e-12	8.114801977551156e-12
58100000	0.004997983271709688	1.6910487088664607e-49	1.234286155679316e-62	1.7222424992725912e-9	2.233386945100024e-15	4.02999845252672e-6	-9.299803019370596e-21	1.040728267800721e-16	1.055775924924898e-12	4.470182932199236e-12	8.114801977551156e-12
58200000	0.004997983271709688	1.6910487088664607e-49	1.234286155679316e-62	1.7222424992725912e-9	2.233386945100024e-15	4.02999845252672e-6	-9.2974092510519e-21	1.040728267800721e-16	1.055775924924898e-12	4.470182932199236e-12	8.114801977551156e-12
58300000	0.004997983271709688	1.6910487088664607e-49	1.234286155679316e-62	1.7222424992725912e-9	2.233386945100024e-15	4.02999845252672e-6	-9.295015482733203e-21	1.040728267800721e-16	1.055775924924898e-12	4.470182932199236e-12	8.114801977551156e-12
58400000	0.004997983271709688	1.6910487088664607e-49	1.234286155679316e-62	1.7222424992725912e-9	2.233386945100024e-15	4.02999845252672e-6	-9.292621714414507e-21	1.040728267800721e-16	1.055775924924898e-12	4.470182932199236e-12	8.114801977551156e-12
58500000	0.004997983271709688	1.6910487088664607e-49	1.234286155679316e-62	1.7222424992725912e-9	2.233386945100024e-15	4.02999845252672e-6	-9.290227946095811e-21	1.040728267800721e-16	1.055775924924898e-12	4.470182932199236e-12	8.114801977551156e-12
58600000	0.004997983271709688	1.6910487088664607e-49	1.234286155679316e-62	1.7222424992725912e-9	2.233386945100024e-15	4.02999845252672e-6	-9.287834177777115e-21	1.040728267800721e-16	1.055775924924898e-12	4.470182932199236e-12	8.114801977551156e-12
58700000	0.004997983271709688	1.6910487088664607e-49	1.234286155679316e-62	1.7222424992725912e-9	2.233386945100024e-15	4.02999845252672e-6	-9.285440409458418e-21	1.040728267800721e-16	1.055775924924898e-12	4.470182932199236e-12	8.114801977551156e-12
58800000	0.004997983271709688	1.6910487088664607e-49	1.234286155679316e-62	1.7222424992725912e-9	2.233386945100024e-15	4.02999845252672e-6	-9.283046641139722e-21	1.040728267800721e-16	1.055775924924898e-12	4.470182932199236e-12	8.114801977551156e-12
58900000	0.004997983271709688	1.6910487088664607e-49	1.234286155679316e-62	1.7222424992725912e-9	2.233386945100024e-15	4.02999845252672e-6	-9.280652872821026e-21	1.040728267800721e-16	1.055775924924898e-12	4.470182932199236e-12	8.114801977551156e-12
59000000	0.004997983271709688	1.6910487088664607e-49	1.234286155679316e-62	1.7222424992725912e-9	2.233386945100024e-15	4.02999845252672e-6	-9.27825910450233e-21	1.040728267800721e-16	1.055775924924898e-12	4.470182932199236e-12	8.114801977551156e-12
59100000	0.004997983271709688	1.6910487088664607e-49	1.234286155679316e-62	1.7222424992725912e-9	2.233386945100024e-15	4.02999845252672e-6	-9.275865336183635e-21	1.040728267800721e-16	1.055775924924898e-12	4.470182932199236e-12	8.114801977551156e-12
59200000	0.004997983271709688	1.6910487088664607e-49	1.234286155679316e-62	1.7222424992725912e-9	2.233386945100024e-15	4.02999845252672e-6	-9.273471567864939e-21	1.040728267800721e-16	1.055775924924898e-12	4.470182932199236e-12	8.114801977551156e-12
59300000	0.004997983271709688	1.6910487088664607e-49	1.234286155679316e-62	1.7222424992725912e-9	2.233386945100024e-15	4.02999845252672e-6	-9.271077799546243e-21	1.040728267800721e-16	1.055775924924898e-12	4.470182932199236e-12	8.114801977551156e-12
59400000	0.004997983271709688	1.6910487088664607e-49	1.234286155679316e-62	1.7222424992725912e-9	2.233386945100024e-15	4.02999845252672e-6	-9.268684031227546e-21	1.040728267800721e-16	1.055775924924898e-12	4.470182932199236e-12	8.114801977551156e-12
59500000	0.004997983271709688	1.6910487088664607e-49	1.234286155679316e-62	1.7222424992725912e-9	2.233386945100024e-15	4.02999845252672e-6	-9.26629026290885e-21	1.040728267800721e-16	1.055775924924898e-12	4.470182932199236e-12	8.114801977551156e-12
59600000	0.004997983271709688	1.6910487088664607e-49	1.234286155679316e-62	1.7222424992725912e-9	2.233386945100024e-15	4.02999845252672e-6	-9.263896494590154e-21	1.040728267800721e-16	1.055775924924898e-12	4.470182932199236e-12	8.114801977551156e-12
59700000	0.004997983271709688	1.6910487088664607e-49	1.234286155679316e-62	1.7222424992725912e-9	2.233386945100024e-15	4.02999845252672e-6	-9.261502726271458e-21	1.040728267800721e-16	1.055775924924898e-12	4.470182932199236e-12	8.114801977551156e-12
59800000	0.004997983271709688	1.6910487088664607e-49	1.234286155679316e-62	1.7222424992725912e-9	2.233386945100024e-15	4.02999845252672e-6	-9.259108957952761e-21	1.040728267800721e-16	1.055775924924898e-12	4.470182932199236e-12	8.114801977551156e-12
59900000	0.004997983271709688	1.6910487088664607e-49	1.234286155679316e-62	1.7222424992725912e-9	2.233386945100024e-15	4.02999845252672e-6	-9.256715189634065e-21	1.040728267800721e-16	1.055775924924898e-12	4.470182932199236e-12	8.114801977551156e-12
60000000	0.004997983271709688	1.6910487088664607e-49	1.234286155679316e-62	1.7222424992725912e-9	2.233386945100024e-15	4.02999845252672e-6	-9.254321421315369e-21	1.040728267800721e-16	1.055775924924898e-12	4.470182932199236e-12	8.114801977551156e-12
60100000	0.004997983271709688	1.6910487088664607e-49	1.234286155679316e-62	1.7222424992725912e-9	2.233386945100024e-15	4.02999845252672e-6	-9.251927652996674e-21	1.040728267800721e-16	1.055775924924898e-12	4.470182932199236e-12	8.114801977551156e-12
60200000	0.004997983271709688	1.6910487088664607e-49	1.234286155679316e-62	1.7222424992725912e-9	2.233386945100024e-15	4.02999845252672e-6	-9.249533884677978e-21	1.040728267800721e-16	1.055775924924898e-12	4.470182932199236e-12	8.114801977551156e-12
60300000	0.004997983271709688	1.6910487088664607e-49	1.234286155679316e-62	1.7222424992725912e-9	2.233386945100024e-15	4.02999845252672e-6	-9.247140116359282e-21	1.040728267800721e-16	1.055775924924898e-12	4.470182932199236e-12	8.114801977551156e-12
60400000	0.004997983271709688	1.6910487088664607e-49	1.234286155679316e-62	1.7222424992725912e-9	2.233386945100024e-15	4.02999845252672e-6	-9.244746348040586e-21	1.040728267800721e-16	1.055775924924898e-12	4.470182932199236e-12	8.114801977551156e-12
60500000	0.004997983271709688	1.6910487088664607e-49	1.234286155679316e-62	1.7222424992725912e-9	2.233386945100024e-15	4.02999845252672e-6	-9.24235257972189e-21	1.040728267800721e-16	1.055775924924898e-12	4.470182932199236e-12	8.114801977551156e-12
60600000	0.004997983271709688	1.6910487088664607e-49	1.234286155679316e-62	1.7222424992725912e-9	2.233386945100024e-15	4.02999845252672e-6	-9.239958811403193e-21	1.040728267800721e-16	1.055775924924898e-12	4.470182932199236e-12	8.114801977551156e-12
60700000	0.004997983271709688	1.6910487088664607e-49	1.234286155679316e-62	1.7222424992725912e-9	2.233386945100024e-15	4.02999845252672e-6	-9.237565043084497e-21	1.040728267800721e-16	1.055775924924898e-12	4.470182932199236e-12	8.114801977551156e-12
60800000	0.004997983271709688	1.6910487088664607e-49	1.234286155679316e-62	1.7222424992725912e-9	2.233386945100024e-15	4.02999845252672e-6	-9.235171274765801e-21	1.040728267800721e-16	1.055775924924898e-12	4.470182932199236e-12	8.114801977551156e-12
60900000	0.004997983271709688	1.6910487088664607e-49	1.234286155679316e-62	1.7222424992725912e-9	2.233386945100024e-15	4.02999845252672e-6	-9.232777506447105e-21	1.040728267800721e-16	1.055775924924898e-12	4.470182932199236e-12	8.114801977551156e-12
61000000	0.004997983271709688	1.6910487088664607e-49	1.234286155679316e-62	1.7222424992725912e-9	2.233386945100024e-15	4.02999845252672e-6	-9.230383738128408e-21	1.040728267800721e-16	1.055775924924898e-12	4.470182932199236e-12	8.114801977551156e-12
61100000	0.004997983271709688	1.6910487088664607e-49	1.234286155679316e-62	1.7222424992725912e-9	2.233386945100024e-15	4.02999845252672e-6	-9.227989969809714e-21	1.040728267800721e-16	1.055775924924898e-12	4.470182932199236e-12	8.114801977551156e-12
61200000	0.004997983271709688	1.6910487088664607e-49	1.234286155679316e-62	1.7222424992725912e-9	2.233386945100024e-15	4.02999845252672e-6	-9.225596201491017e-21	1.040728267800721e-16	1.055775924924898e-12	4.470182932199236e-12	8.114801977551156e-12
61300000	0.004997983271709688	1.6910487088664607e-49	1.234286155679316e-62	1.7222424992725912e-9	2.233386945100024e-15	4.02999845252672e-6	-9.223202433172321e-21	1.040728267800721e-16	1.055775924924898e-12	4.470182932199236e-12	8.114801977551156e-12
61400000	0.004997983271709688	1.6910487088664607e-49	1.234286155679316e-62	1.7222424992725912e-9	2.233386945100024e-15	4.02999845252672e-6	-9.220808664853625e-21	1.040728267800721e-16	1.055775924924898e-12	4.470182932199236e-12	8.114801977551156e-12
61500000	0.004997983271709688	1.6910487088664607e-49	1.234286155679316e-62	1.7222424992725912e-9	2.233386945100024e-15	4.02999845252672e-6	-9.218414896534929e-21	1.040728267800721e-16	1.055775924924898e-12	4.470182932199236e-12	8.114801977551156e-12
61600000	0.004997983271709688	1.6910487088664607e-49	1.234286155679316e-62	1.7222424992725912e-9	2.233386945100024e-15	4.02999845252672e-6	-9.216021128216233e-21	1.040728267800721e-16	1.055775924924898e-12	4.470182932199236e-12	8.114801977551156e-12
61700000	0.004997983271709688	1.6910487088664607e-49	1.234286155679316e-62	1.7222424992725912e-9	2.233386945100024e-15	4.02999845252672e-6	-9.213627359897536e-21	1.040728267800721e-16	1.055775924924898e-12	4.470182932199236e-12	8.114801977551156e-12
61800000	0.004997983271709688	1.6910487088664607e-49	1.234286155679316e-62	1.7222424992725912e-9	2.233386945100024e-15	4.02999845252672e-6	-9.21123359157884e-21	1.040728267800721e-16	1.055775924924898e-12	4.470182932199236e-12	8.114801977551156e-12
61900000	0.004997983271709688	1.6910487088664607e-49	1.234286155679316e-62	1.7222424992725912e-9	2.233386945100024e-15	4.02999845252672e-6	-9.208839823260144e-21	1.040728267800721e-16	1.055775924924898e-12	4.470182932199236e-12	8.114801977551156e-12
62000000	0.004997983271709688	1.6910487088664607e-49	1.234286155679316e-62	1.7222424992725912e-9	2.233386945100024e-15	4.02999845252672e-6	-9.206446054941448e-21	1.040728267800721e-16	1.055775924924898e-12	4.470182932199236e-12	8.114801977551156e-12
62100000	0.004997983271709688	1.6910487088664607e-49	1.234286155679316e-62	1.7222424992725912e-9	2.233386945100024e-15	4.02999845252672e-6	-9.204052286622753e-21	1.040728267800721e-16	1.055775924924898e-12	4.470182932199236e-12	8.114801977551156e-12
62200000	0.004997983271709688	1.6910487088664607e-49	1.234286155679316e-62	1.7222424992725912e-9	2.233386945100024e-15	4.02999845252672e-6	-9.201658518304057e-21	1.040728267800721e-16	1.055775924924898e-12	4.470182932199236e-12	8.114801977551156e-12
62300000	0.004997983271709688	1.6910487088664607e-49	1.234286155679316e-62	1.7222424992725912e-9	2.233386945100024e-15	4.02999845252672e-6	-9.19926474998536e-21	1.040728267800721e-16	1.055775924924898e-12	4.470182932199236e-12	8.114801977551156e-12
62400000	0.004997983271709688	1.6910487088664607e-49	1.234286155679316e-62	1.7222424992725912e-9	2.233386945100024e-15	4.02999845252672e-6	-9.196870981666664e-21	1.040728267800721e-16	1.055775924924898e-12	4.470182932199236e-12	8.114801977551156e-12
62500000	0.004997983271709688	1.6910487088664607e-49	1.234286155679316e-62	1.7222424992725912e-9	2.233386945100024e-15	4.02999845252672e-6	-9.194477213347968e-21	1.040728267800721e-16	1.055775924924898e-12	4.470182932199236e-12	8.114801977551156e-12
62600000	0.004997983271709688	1.6910487088664607e-49	1.234286155679316e-62	1.7222424992725912e-9	2.233386945100024e-15	4.02999845252672e-6	-9.192083445029272e-21	1.040728267800721e-16	1.055775924924898e-12	4.470182932199236e-12	8.114801977551156e-12
62700000	0.004997983271709688	1.6910487088664607e-49	1.234286155679316e-62	1.7222424992725912e-9	2.233386945100024e-15	4.02999845252672e-6	-9.189689676710576e-21	1.040728267800721e-16	1.055775924924898e-12	4.470182932199236e-12	8.114801977551156e-12
62800000	0.004997983271709688	1.6910487088664607e-49	1.234286155679316e-62	1.7222424992725912e-9	2.233386945100024e-15	4.02999845252672e-6	-9.18729590839188e-21	1.040728267800721e-16	1.055775924924898e-12	4.470182932199236e-12	8.114801977551156e-12
62900000	0.004997983271709688	1.6910487088664607e-49	1.234286155679316e-62	1.7222424992725912e-9	2.233386945100024e-15	4.02999845252672e-6	-9.184902140073183e-21	1.040728267800721e-16	1.055775924924898e-12	4.470182932199236e-12	8.114801977551156e-12
63000000	0.004997983271709688	1.6910487088664607e-49	1.234286155679316e-62	1.7222424992725912e-9	2.233386945100024e-15	4.02999845252672e-6	-9.182508371754487e-21	1.040728267800721e-16	1.055775924924898e-12	4.470182932199236e-12	8.114801977551156e-12
63100000	0.004997983271709688	1.6910487088664607e-49	1.234286155679316e-62	1.7222424992725912e-9	2.233386945100024e-15	4.02999845252672e-6	-9.180114603435792e-21	1.040728267800721e-16	1.055775924924898e-12	4.470182932199236e-12	8.114801977551156e-12
63200000	0.004997983271709688	1.6910487088664607e-49	1.234286155679316e-62	1.7222424992725912e-9	2.233386945100024e-15	4.02999845252672e-6	-9.177720835117096e-21	1.040728267800721e-16	1.055775924924898e-12	4.470182932199236e-12	8.114801977551156e-12
63300000	0.004997983271709688	1.6910487088664607e-49	1.234286155679316e-62	1.7222424992725912e-9	2.233386945100024e-15	4.02999845252672e-6	-9.1753270667984e-21	1.040728267800721e-16	1.055775924924898e-12	4.470182932199236e-12	8.114801977551156e-12
63400000	0.004997983271709688	1.6910487088664607e-49	1.234286155679316e-62	1.7222424992725912e-9	2.233386945100024e-15	4.02999845252672e-6	-9.172933298479704e-21	1.040728267800721e-16	1.055775924924898e-12	4.470182932199236e-12	8.114801977551156e-12
63500000	0.004997983271709688	1.6910487088664607e-49	1.234286155679316e-62	1.7222424992725912e-9	2.233386945100024e-15	4.02999845252672e-6	-9.170539530161007e-21	1.040728267800721e-16	1.055775924924898e-12	4.470182932199236e-12	8.114801977551156e-12
63600000	0.004997983271709688	1.6910487088664607e-49	1.234286155679316e-62	1.7222424992725912e-9	2.233386945100024e-15	4.02999845252672e-6	-9.168145761842311e-21	1.040728267800721e-16	1.055775924924898e-12	4.470182932199236e-12	8.114801977551156e-12
63700000	0.004997983271709688	1.6910487088664607e-49	1.234286155679316e-62	1.7222424992725912e-9	2.233386945100024e-15	4.02999845252672e-6	-9.165751993523615e-21	1.040728267800721e-16	1.055775924924898e-12	4.470182932199236e-12	8.114801977551156e-12
63800000	0.004997983271709688	1.6910487088664607e-49	1.234286155679316e-62	1.7222424992725912e-9	2.233386945100024e-15	4.02999845252672e-6	-9.163358225204919e-21	1.040728267800721e-16	1.055775924924898e-12	4.470182932199236e-12	8.114801977551156e-12
63900000	0.004997983271709688	1.6910487088664607e-49	1.234286155679316e-62	1.7222424992725912e-9	2.233386945100024e-15	4.02999845252672e-6	-9.160964456886223e-21	1.040728267800721e-16	1.055775924924898e-12	4.470182932199236e-12	8.114801977551156e-12
64000000	0.004997983271709688	1.6910487088664607e-49	1.234286155679316e-62	1.7222424992725912e-9	2.233386945100024e-15	4.02999845252672e-6	-9.158570688567526e-21	1.040728267800721e-16	1.055775924924898e-12	4.470182932199236e-12	8.114801977551156e-12
64100000	0.004997983271709688	1.6910487088664607e-49	1.234286155679316e-62	1.7222424992725912e-9	2.233386945100024e-15	4.02999845252672e-6	-9.156176920248832e-21	1.040728267800721e-16	1.055775924924898e-12	4.470182932199236e-12	8.114801977551156e-12
64200000	0.004997983271709688	1.6910487088664607e-49	1.234286155679316e-62	1.7222424992725912e-9	2.233386945100024e-15	4.02999845252672e-6	-9.153783151930135e-21	1.040728267800721e-16	1.055775924924898e-12	4.470182932199236e-12	8.114801977551156e-12
64300000	0.004997983271709688	1.6910487088664607e-49	1.234286155679316e-62	1.7222424992725912e-9	2.233386945100024e-15	4.02999845252672e-6	-9.151389383611439e-21	1.040728267800721e-16	1.055775924924898e-12	4.470182932199236e-12	8.114801977551156e-12
64400000	0.004997983271709688	1.691048708866461e-49	1.234286155679316e-62	1.7222424992725912e-9	2.233386945100024e-15	4.02999845252672e-6	-9.148995615292743e-21	1.040728267800721e-16	1.055775924924898e-12	4.470182932199236e-12	8.114801977551156e-12
64500000	0.004997983271709688	1.691048708866461e-49	1.234286155679316e-62	1.7222424992725912e-9	2.233386945100024e-15	4.02999845252672e-6	-9.146601846974047e-21	1.040728267800721e-16	1.055775924924898e-12	4.470182932199236e-12	8.114801977551156e-12
64600000	0.004997983271709688	1.691048708866461e-49	1.234286155679316e-62	1.7222424992725912e-9	2.233386945100024e-15	4.02999845252672e-6	-9.14420807865535e-21	1.040728267800721e-16	1.055775924924898e-12	4.470182932199236e-12	8.114801977551156e-12
64700000	0.004997983271709688	1.691048708866461e-49	1.234286155679316e-62	1.7222424992725912e-9	2.233386945100024e-15	4.02999845252672e-6	-9.141814310336654e-21	1.040728267800721e-16	1.055775924924898e-12	4.470182932199236e-12	8.114801977551156e-12
64800000	0.004997983271709688	1.691048708866461e-49	1.234286155679316e-62	1.7222424992725912e-9	2.233386945100024e-15	4.02999845252672e-6	-9.139420542017958e-21	1.040728267800721e-16	1.055775924924898e-12	4.470182932199236e-12	8.114801977551156e-12
64900000	0.004997983271709688	1.691048708866461e-49	1.234286155679316e-62	1.7222424992725912e-9	2.233386945100024e-15	4.02999845252672e-6	-9.137026773699262e-21	1.040728267800721e-16	1.055775924924898e-12	4.470182932199236e-12	8.114801977551156e-12
65000000	0.004997983271709688	1.691048708866461e-49	1.234286155679316e-62	1.7222424992725912e-9	2.233386945100024e-15	4.02999845252672e-6	-9.134633005380566e-21	1.040728267800721e-16	1.055775924924898e-12	4.470182932199236e-12	8.114801977551156e-12
65100000	0.004997983271709688	1.691048708866461e-49	1.234286155679316e-62	1.7222424992725912e-9	2.233386945100024e-15	4.02999845252672e-6	-9.132239237061871e-21	1.040728267800721e-16	1.055775924924898e-12	4.470182932199236e-12	8.114801977551156e-12
65200000	0.004997983271709688	1.691048708866461e-49	1.234286155679316e-62	1.7222424992725912e-9	2.233386945100024e-15	4.02999845252672e-6	-9.129845468743175e-21	1.040728267800721e-16	1.055775924924898e-12	4.470182932199236e-12	8.114801977551156e-12
65300000	0.004997983271709688	1.691048708866461e-49	1.234286155679316e-62	1.7222424992725912e-9	2.233386945100024e-15	4.02999845252672e-6	-9.127451700424479e-21	1.040728267800721e-16	1.055775924924898e-12	4.470182932199236e-12	8.114801977551156e-12
65400000	0.004997983271709688	1.691048708866461e-49	1.234286155679316e-62	1.7222424992725912e-9	2.233386945100024e-15	4.02999845252672e-6	-9.125057932105782e-21	1.040728267800721e-16	1.055775924924898e-12	4.470182932199236e-12	8.114801977551156e-12
65500000	0.004997983271709688	1.691048708866461e-49	1.234286155679316e-62	1.7222424992725912e-9	2.233386945100024e-15	4.02999845252672e-6	-9.122664163787086e-21	1.040728267800721e-16	1.055775924924898e-12	4.470182932199236e-12	8.114801977551156e-12
65600000	0.004997983271709688	1.691048708866461e-49	1.234286155679316e-62	1.7222424992725912e-9	2.233386945100024e-15	4.02999845252672e-6	-9.12027039546839e-21	1.040728267800721e-16	1.055775924924898e-12	4.4701829321992355e-12	8.114801977551156e-12
65700000	0.004997983271709688	1.691048708866461e-49	1.234286155679316e-62	1.7222424992725912e-9	2.233386945100024e-15	4.02999845252672e-6	-9.117876627149694e-21	1.040728267800721e-16	1.055775924924898e-12	4.4701829321992355e-12	8.114801977551156e-12
65800000	0.004997983271709688	1.691048708866461e-49	1.234286155679316e-62	1.7222424992725912e-9	2.233386945100024e-15	4.02999845252672e-6	-9.115482858830997e-21	1.040728267800721e-16	1.055775924924898e-12	4.4701829321992355e-12	8.114801977551156e-12
65900000	0.004997983271709688	1.691048708866461e-49	1.234286155679316e-62	1.7222424992725912e-9	2.233386945100024e-15	4.02999845252672e-6	-9.113089090512301e-21	1.040728267800721e-16	1.055775924924898e-12	4.4701829321992355e-12	8.114801977551156e-12
66000000	0.004997983271709688	1.691048708866461e-49	1.234286155679316e-62	1.7222424992725912e-9	2.233386945100024e-15	4.02999845252672e-6	-9.110695322193605e-21	1.040728267800721e-16	1.055775924924898e-12	4.4701829321992355e-12	8.114801977551156e-12
66100000	0.004997983271709688	1.691048708866461e-49	1.234286155679316e-62	1.7222424992725912e-9	2.233386945100024e-15	4.02999845252672e-6	-9.10830155387491e-21	1.040728267800721e-16	1.055775924924898e-12	4.4701829321992355e-12	8.114801977551156e-12
66200000	0.004997983271709688	1.691048708866461e-49	1.234286155679316e-62	1.7222424992725912e-9	2.233386945100024e-15	4.02999845252672e-6	-9.105907785556214e-21	1.040728267800721e-16	1.055775924924898e-12	4.4701829321992355e-12	8.114801977551156e-12
66300000	0.004997983271709688	1.691048708866461e-49	1.234286155679316e-62	1.7222424992725912e-9	2.233386945100024e-15	4.02999845252672e-6	-9.103514017237518e-21	1.040728267800721e-16	1.055775924924898e-12	4.4701829321992355e-12	8.114801977551156e-12
66400000	0.004997983271709688	1.691048708866461e-49	1.234286155679316e-62	1.7222424992725912e-9	2.233386945100024e-15	4.02999845252672e-6	-9.101120248918822e-21	1.040728267800721e-16	1.055775924924898e-12	4.4701829321992355e-12	8.114801977551156e-12
66500000	0.004997983271709688	1.691048708866461e-49	1.234286155679316e-62	1.7222424992725912e-9	2.233386945100024e-15	4.02999845252672e-6	-9.098726480600125e-21	1.040728267800721e-16	1.055775924924898e-12	4.4701829321992355e-12	8.114801977551156e-12
66600000	0.004997983271709688	1.6910487088664611e-49	1.234286155679316e-62	1.7222424992725912e-9	2.233386945100024e-15	4.02999845252672e-6	-9.096332712281429e-21	1.040728267800721e-16	1.055775924924898e-12	4.4701829321992355e-12	8.114801977551156e-12
66700000	0.004997983271709688	1.6910487088664611e-49	1.234286155679316e-62	1.7222424992725912e-9	2.233386945100024e-15	4.02999845252672e-6	-9.093938943962733e-21	1.040728267800721e-16	1.055775924924898e-12	4.4701829321992355e-12	8.114801977551156e-12
66800000	0.004997983271709688	1.6910487088664611e-49	1.234286155679316e-62	1.7222424992725912e-9	2.233386945100024e-15	4.02999845252672e-6	-9.091545175644037e-21	1.040728267800721e-16	1.055775924924898e-12	4.4701829321992355e-12	8.114801977551156e-12
66900000	0.004997983271709688	1.6910487088664611e-49	1.234286155679316e-62	1.7222424992725912e-9	2.233386945100024e-15	4.02999845252672e-6	-9.08915140732534e-21	1.040728267800721e-16	1.055775924924898e-12	4.4701829321992355e-12	8.114801977551156e-12
67000000	0.004997983271709688	1.6910487088664611e-49	1.234286155679316e-62	1.7222424992725912e-9	2.233386945100024e-15	4.02999845252672e-6	-9.086757639006644e-21	1.040728267800721e-16	1.055775924924898e-12	4.4701829321992355e-12	8.114801977551156e-12
67100000	0.004997983271709688	1.6910487088664611e-49	1.234286155679316e-62	1.7222424992725912e-9	2.2333869451000236e-15	4.02999845252672e-6	-9.08436387068795e-21	1.040728267800721e-16	1.055775924924898e-12	4.4701829321992355e-12	8.114801977551156e-12
67200000	0.004997983271709688	1.6910487088664611e-49	1.234286155679316e-62	1.7222424992725912e-9	2.2333869451000236e-15	4.02999845252672e-6	-9.081970102369253e-21	1.040728267800721e-16	1.055775924924898e-12	4.4701829321992355e-12	8.114801977551156e-12
67300000	0.004997983271709688	1.6910487088664611e-49	1.234286155679316e-62	1.7222424992725912e-9	2.2333869451000236e-15	4.02999845252672e-6	-9.079576334050557e-21	1.040728267800721e-16	1.0557759249248983e-12	4.4701829321992355e-12	8.114801977551156e-12
67400000	0.004997983271709688	1.6910487088664611e-49	1.234286155679316e-62	1.7222424992725912e-9	2.2333869451000236e-15	4.02999845252672e-6	-9.077182565731861e-21	1.040728267800721e-16	1.0557759249248983e-12	4.4701829321992355e-12	8.114801977551156e-12
67500000	0.004997983271709688	1.6910487088664611e-49	1.234286155679316e-62	1.7222424992725912e-9	2.2333869451000236e-15	4.02999845252672e-6	-9.074788797413165e-21	1.040728267800721e-16	1.0557759249248983e-12	4.4701829321992355e-12	8.114801977551156e-12
67600000	0.004997983271709688	1.6910487088664611e-49	1.234286155679316e-62	1.7222424992725912e-9	2.2333869451000236e-15	4.02999845252672e-6	-9.072395029094469e-21	1.040728267800721e-16	1.0557759249248983e-12	4.4701829321992355e-12	8.114801977551156e-12
67700000	0.004997983271709688	1.6910487088664611e-49	1.234286155679316e-62	1.7222424992725912e-9	2.2333869451000236e-15	4.02999845252672e-6	-9.070001260775772e-21	1.040728267800721e-16	1.0557759249248983e-12	4.4701829321992355e-12	8.114801977551156e-12
67800000	0.004997983271709688	1.6910487088664611e-49	1.234286155679316e-62	1.7222424992725912e-9	2.2333869451000236e-15	4.02999845252672e-6	-9.067607492457076e-21	1.040728267800721e-16	1.0557759249248983e-12	4.4701829321992355e-12	8.114801977551156e-12
67900000	0.004997983271709688	1.6910487088664611e-49	1.2342861556793161e-62	1.7222424992725912e-9	2.2333869451000236e-15	4.02999845252672e-6	-9.06521372413838e-21	1.040728267800721e-16	1.0557759249248983e-12	4.4701829321992355e-12	8.114801977551156e-12
68000000	0.004997983271709688	1.6910487088664611e-49	1.2342861556793161e-62	1.7222424992725912e-9	2.2333869451000236e-15	4.02999845252672e-6	-9.062819955819684e-21	1.040728267800721e-16	1.0557759249248983e-12	4.4701829321992355e-12	8.114801977551156e-12
68100000	0.004997983271709688	1.6910487088664611e-49	1.2342861556793161e-62	1.7222424992725912e-9	2.2333869451000236e-15	4.02999845252672e-6	-9.060426187500989e-21	1.040728267800721e-16	1.0557759249248983e-12	4.4701829321992355e-12	8.114801977551156e-12
68200000	0.004997983271709688	1.6910487088664611e-49	1.2342861556793161e-62	1.7222424992725912e-9	2.2333869451000236e-15	4.02999845252672e-6	-9.058032419182293e-21	1.040728267800721e-16	1.0557759249248983e-12	4.4701829321992355e-12	8.114801977551156e-12
68300000	0.004997983271709688	1.6910487088664611e-49	1.2342861556793161e-62	1.7222424992725912e-9	2.2333869451000236e-15	4.02999845252672e-6	-9.055638650863597e-21	1.040728267800721e-16	1.0557759249248983e-12	4.4701829321992355e-12	8.114801977551156e-12
68400000	0.004997983271709688	1.6910487088664611e-49	1.2342861556793161e-62	1.7222424992725914e-9	2.2333869451000236e-15	4.02999845252672e-6	-9.0532448825449e-21	1.040728267800721e-16	1.0557759249248983e-12	4.4701829321992355e-12	8.114801977551156e-12
68500000	0.004997983271709688	1.6910487088664613e-49	1.2342861556793161e-62	1.7222424992725914e-9	2.2333869451000236e-15	4.02999845252672e-6	-9.050851114226204e-21	1.040728267800721e-16	1.0557759249248983e-12	4.4701829321992355e-12	8.114801977551156e-12
68600000	0.004997983271709688	1.6910487088664613e-49	1.2342861556793161e-62	1.7222424992725914e-9	2.2333869451000236e-15	4.02999845252672e-6	-9.048457345907508e-21	1.040728267800721e-16	1.0557759249248983e-12	4.4701829321992355e-12	8.114801977551156e-12
68700000	0.004997983271709688	1.6910487088664613e-49	1.2342861556793161e-62	1.7222424992725914e-9	2.2333869451000236e-15	4.02999845252672e-6	-9.046063577588812e-21	1.040728267800721e-16	1.0557759249248983e-12	4.4701829321992355e-12	8.114801977551156e-12
68800000	0.004997983271709688	1.6910487088664613e-49	1.2342861556793161e-62	1.7222424992725914e-9	2.2333869451000236e-15	4.02999845252672e-6	-9.043669809270115e-21	1.040728267800721e-16	1.0557759249248983e-12	4.4701829321992355e-12	8.114801977551156e-12
68900000	0.004997983271709688	1.6910487088664613e-49	1.2342861556793161e-62	1.7222424992725914e-9	2.2333869451000236e-15	4.02999845252672e-6	-9.04127604095142e-21	1.040728267800721e-16	1.0557759249248983e-12	4.4701829321992355e-12	8.114801977551156e-12
69000000	0.004997983271709688	1.6910487088664613e-49	1.2342861556793161e-62	1.7222424992725914e-9	2.2333869451000236e-15	4.02999845252672e-6	-9.038882272632723e-21	1.040728267800721e-16	1.0557759249248983e-12	4.4701829321992355e-12	8.114801977551156e-12
69100000	0.004997983271709688	1.6910487088664613e-49	1.2342861556793161e-62	1.7222424992725914e-9	2.2333869451000236e-15	4.02999845252672e-6	-9.036488504314028e-21	1.040728267800721e-16	1.0557759249248983e-12	4.4701829321992355e-12	8.114801977551156e-12
69200000	0.004997983271709688	1.6910487088664613e-49	1.2342861556793161e-62	1.7222424992725914e-9	2.2333869451000236e-15	4.02999845252672e-6	-9.034094735995332e-21	1.040728267800721e-16	1.0557759249248983e-12	4.470182932199235e-12	8.114801977551156e-12
69300000	0.004997983271709688	1.6910487088664613e-49	1.2342861556793161e-62	1.7222424992725914e-9	2.2333869451000236e-15	4.02999845252672e-6	-9.031700967676636e-21	1.040728267800721e-16	1.0557759249248983e-12	4.470182932199235e-12	8.114801977551156e-12
69400000	0.004997983271709688	1.6910487088664613e-49	1.2342861556793161e-62	1.7222424992725914e-9	2.2333869451000236e-15	4.02999845252672e-6	-9.02930719935794e-21	1.040728267800721e-16	1.0557759249248983e-12	4.470182932199235e-12	8.114801977551156e-12
69500000	0.004997983271709688	1.6910487088664613e-49	1.2342861556793161e-62	1.7222424992725914e-9	2.2333869451000236e-15	4.02999845252672e-6	-9.026913431039243e-21	1.040728267800721e-16	1.0557759249248983e-12	4.470182932199235e-12	8.114801977551156e-12
69600000	0.004997983271709688	1.6910487088664613e-49	1.2342861556793161e-62	1.7222424992725914e-9	2.2333869451000236e-15	4.02999845252672e-6	-9.024519662720547e-21	1.040728267800721e-16	1.0557759249248983e-12	4.470182932199235e-12	8.114801977551156e-12
69700000	0.004997983271709688	1.6910487088664613e-49	1.2342861556793161e-62	1.7222424992725914e-9	2.2333869451000236e-15	4.02999845252672e-6	-9.022125894401851e-21	1.040728267800721e-16	1.0557759249248983e-12	4.470182932199235e-12	8.114801977551156e-12
69800000	0.004997983271709688	1.6910487088664613e-49	1.2342861556793161e-62	1.7222424992725914e-9	2.2333869451000236e-15	4.02999845252672e-6	-9.019732126083155e-21	1.040728267800721e-16	1.0557759249248983e-12	4.470182932199235e-12	8.114801977551156e-12
69900000	0.004997983271709688	1.6910487088664613e-49	1.2342861556793161e-62	1.7222424992725914e-9	2.2333869451000236e-15	4.02999845252672e-6	-9.017338357764459e-21	1.040728267800721e-16	1.0557759249248983e-12	4.470182932199235e-12	8.114801977551156e-12
70000000	0.004997983271709688	1.6910487088664613e-49	1.2342861556793161e-62	1.7222424992725914e-9	2.2333869451000236e-15	4.02999845252672e-6	-9.014944589445762e-21	1.040728267800721e-16	1.0557759249248983e-12	4.470182932199235e-12	8.114801977551156e-12
70100000	0.004997983271709688	1.6910487088664613e-49	1.2342861556793161e-62	1.7222424992725914e-9	2.2333869451000236e-15	4.02999845252672e-6	-9.012550821127068e-21	1.040728267800721e-16	1.0557759249248983e-12	4.470182932199235e-12	8.114801977551156e-12
70200000	0.004997983271709688	1.6910487088664613e-49	1.2342861556793161e-62	1.7222424992725914e-9	2.2333869451000236e-15	4.02999845252672e-6	-9.010157052808371e-21	1.040728267800721e-16	1.0557759249248983e-12	4.470182932199235e-12	8.114801977551156e-12
70300000	0.004997983271709688	1.6910487088664613e-49	1.2342861556793161e-62	1.7222424992725914e-9	2.2333869451000236e-15	4.02999845252672e-6	-9.007763284489675e-21	1.040728267800721e-16	1.0557759249248983e-12	4.470182932199235e-12	8.114801977551156e-12
70400000	0.004997983271709688	1.6910487088664613e-49	1.2342861556793161e-62	1.7222424992725914e-9	2.2333869451000236e-15	4.02999845252672e-6	-9.005369516170979e-21	1.040728267800721e-16	1.0557759249248983e-12	4.470182932199235e-12	8.114801977551156e-12
70500000	0.004997983271709688	1.6910487088664615e-49	1.2342861556793161e-62	1.7222424992725914e-9	2.2333869451000236e-15	4.02999845252672e-6	-9.002975747852283e-21	1.040728267800721e-16	1.0557759249248983e-12	4.470182932199235e-12	8.114801977551156e-12
70600000	0.004997983271709688	1.6910487088664615e-49	1.2342861556793161e-62	1.7222424992725914e-9	2.2333869451000236e-15	4.02999845252672e-6	-9.000581979533587e-21	1.040728267800721e-16	1.0557759249248983e-12	4.470182932199235e-12	8.114801977551156e-12
70700000	0.004997983271709688	1.6910487088664615e-49	1.2342861556793161e-62	1.7222424992725914e-9	2.2333869451000236e-15	4.02999845252672e-6	-8.99818821121489e-21	1.040728267800721e-16	1.0557759249248983e-12	4.470182932199235e-12	8.114801977551156e-12
70800000	0.004997983271709688	1.6910487088664615e-49	1.2342861556793161e-62	1.7222424992725914e-9	2.2333869451000236e-15	4.02999845252672e-6	-8.995794442896194e-21	1.040728267800721e-16	1.0557759249248983e-12	4.470182932199235e-12	8.114801977551156e-12
70900000	0.004997983271709688	1.6910487088664615e-49	1.2342861556793161e-62	1.7222424992725914e-9	2.2333869451000236e-15	4.02999845252672e-6	-8.993400674577498e-21	1.040728267800721e-16	1.0557759249248983e-12	4.470182932199235e-12	8.114801977551156e-12
71000000	0.004997983271709688	1.6910487088664615e-49	1.2342861556793161e-62	1.7222424992725914e-9	2.2333869451000236e-15	4.02999845252672e-6	-8.991006906258802e-21	1.040728267800721e-16	1.0557759249248983e-12	4.470182932199235e-12	8.114801977551156e-12
71100000	0.004997983271709688	1.6910487088664615e-49	1.2342861556793161e-62	1.7222424992725914e-9	2.2333869451000236e-15	4.02999845252672e-6	-8.988613137940107e-21	1.040728267800721e-16	1.0557759249248983e-12	4.470182932199235e-12	8.114801977551156e-12
71200000	0.004997983271709688	1.6910487088664615e-49	1.2342861556793161e-62	1.7222424992725914e-9	2.2333869451000236e-15	4.02999845252672e-6	-8.986219369621411e-21	1.040728267800721e-16	1.0557759249248983e-12	4.470182932199235e-12	8.114801977551156e-12
71300000	0.004997983271709688	1.6910487088664615e-49	1.2342861556793161e-62	1.7222424992725914e-9	2.2333869451000236e-15	4.02999845252672e-6	-8.983825601302715e-21	1.040728267800721e-16	1.0557759249248983e-12	4.470182932199235e-12	8.114801977551156e-12
71400000	0.004997983271709688	1.6910487088664615e-49	1.2342861556793161e-62	1.7222424992725914e-9	2.2333869451000236e-15	4.02999845252672e-6	-8.981431832984018e-21	1.040728267800721e-16	1.0557759249248983e-12	4.470182932199235e-12	8.114801977551156e-12
71500000	0.004997983271709688	1.6910487088664615e-49	1.2342861556793161e-62	1.7222424992725914e-9	2.2333869451000236e-15	4.02999845252672e-6	-8.979038064665322e-21	1.040728267800721e-16	1.0557759249248983e-12	4.470182932199235e-12	8.114801977551156e-12
71600000	0.004997983271709688	1.6910487088664615e-49	1.2342861556793161e-62	1.7222424992725914e-9	2.2333869451000236e-15	4.02999845252672e-6	-8.976644296346626e-21	1.040728267800721e-16	1.0557759249248983e-12	4.470182932199235e-12	8.114801977551156e-12
71700000	0.004997983271709688	1.6910487088664615e-49	1.2342861556793161e-62	1.7222424992725914e-9	2.2333869451000236e-15	4.02999845252672e-6	-8.97425052802793e-21	1.040728267800721e-16	1.0557759249248983e-12	4.470182932199235e-12	8.114801977551156e-12
71800000	0.004997983271709688	1.6910487088664615e-49	1.2342861556793161e-62	1.7222424992725914e-9	2.2333869451000236e-15	4.02999845252672e-6	-8.971856759709233e-21	1.040728267800721e-16	1.0557759249248983e-12	4.470182932199235e-12	8.114801977551156e-12
71900000	0.004997983271709688	1.6910487088664615e-49	1.2342861556793161e-62	1.7222424992725914e-9	2.2333869451000236e-15	4.02999845252672e-6	-8.969462991390537e-21	1.040728267800721e-16	1.0557759249248983e-12	4.470182932199235e-12	8.114801977551156e-12
72000000	0.004997983271709688	1.6910487088664615e-49	1.2342861556793161e-62	1.7222424992725914e-9	2.2333869451000236e-15	4.02999845252672e-6	-8.967069223071841e-21	1.040728267800721e-16	1.0557759249248983e-12	4.470182932199235e-12	8.114801977551156e-12
72100000	0.004997983271709688	1.6910487088664615e-49	1.2342861556793161e-62	1.7222424992725914e-9	2.2333869451000236e-15	4.02999845252672e-6	-8.964675454753146e-21	1.040728267800721e-16	1.0557759249248983e-12	4.470182932199235e-12	8.114801977551156e-12
72200000	0.004997983271709688	1.6910487088664615e-49	1.2342861556793161e-62	1.7222424992725914e-9	2.2333869451000236e-15	4.02999845252672e-6	-8.96228168643445e-21	1.040728267800721e-16	1.0557759249248983e-12	4.470182932199235e-12	8.114801977551156e-12
72300000	0.004997983271709688	1.6910487088664615e-49	1.2342861556793161e-62	1.7222424992725914e-9	2.2333869451000236e-15	4.02999845252672e-6	-8.959887918115754e-21	1.040728267800721e-16	1.0557759249248983e-12	4.470182932199235e-12	8.114801977551156e-12
72400000	0.004997983271709688	1.6910487088664615e-49	1.2342861556793161e-62	1.7222424992725914e-9	2.2333869451000236e-15	4.02999845252672e-6	-8.957494149797058e-21	1.040728267800721e-16	1.0557759249248983e-12	4.470182932199235e-12	8.114801977551156e-12
72500000	0.004997983271709688	1.6910487088664615e-49	1.2342861556793161e-62	1.7222424992725914e-9	2.2333869451000236e-15	4.02999845252672e-6	-8.955100381478361e-21	1.040728267800721e-16	1.0557759249248983e-12	4.470182932199235e-12	8.114801977551156e-12
72600000	0.004997983271709688	1.6910487088664615e-49	1.2342861556793161e-62	1.7222424992725914e-9	2.2333869451000236e-15	4.02999845252672e-6	-8.952706613159665e-21	1.040728267800721e-16	1.0557759249248983e-12	4.470182932199235e-12	8.114801977551156e-12
72700000	0.004997983271709688	1.6910487088664615e-49	1.2342861556793161e-62	1.7222424992725914e-9	2.2333869451000236e-15	4.02999845252672e-6	-8.950312844840969e-21	1.040728267800721e-16	1.0557759249248983e-12	4.470182932199235e-12	8.114801977551156e-12
72800000	0.004997983271709688	1.6910487088664615e-49	1.2342861556793161e-62	1.7222424992725914e-9	2.2333869451000236e-15	4.02999845252672e-6	-8.947919076522273e-21	1.040728267800721e-16	1.0557759249248983e-12	4.470182932199235e-12	8.114801977551156e-12
72900000	0.004997983271709688	1.6910487088664615e-49	1.2342861556793161e-62	1.7222424992725914e-9	2.2333869451000236e-15	4.02999845252672e-6	-8.945525308203577e-21	1.040728267800721e-16	1.0557759249248983e-12	4.470182932199235e-12	8.114801977551156e-12
73000000	0.004997983271709688	1.6910487088664615e-49	1.2342861556793161e-62	1.7222424992725914e-9	2.2333869451000236e-15	4.02999845252672e-6	-8.94313153988488e-21	1.040728267800721e-16	1.0557759249248983e-12	4.470182932199235e-12	8.114801977551156e-12
73100000	0.004997983271709688	1.6910487088664615e-49	1.2342861556793161e-62	1.7222424992725914e-9	2.2333869451000236e-15	4.02999845252672e-6	-8.940737771566186e-21	1.040728267800721e-16	1.0557759249248983e-12	4.470182932199235e-12	8.114801977551156e-12
73200000	0.004997983271709688	1.6910487088664615e-49	1.2342861556793161e-62	1.7222424992725914e-9	2.2333869451000236e-15	4.02999845252672e-6	-8.93834400324749e-21	1.040728267800721e-16	1.0557759249248983e-12	4.470182932199235e-12	8.114801977551156e-12
73300000	0.004997983271709688	1.6910487088664615e-49	1.2342861556793161e-62	1.7222424992725914e-9	2.2333869451000236e-15	4.02999845252672e-6	-8.935950234928793e-21	1.040728267800721e-16	1.0557759249248983e-12	4.470182932199235e-12	8.114801977551156e-12
73400000	0.004997983271709688	1.6910487088664615e-49	1.2342861556793161e-62	1.7222424992725914e-9	2.2333869451000236e-15	4.02999845252672e-6	-8.933556466610097e-21	1.040728267800721e-16	1.0557759249248983e-12	4.470182932199235e-12	8.114801977551156e-12
73500000	0.004997983271709688	1.6910487088664615e-49	1.2342861556793161e-62	1.7222424992725914e-9	2.2333869451000236e-15	4.02999845252672e-6	-8.931162698291401e-21	1.040728267800721e-16	1.0557759249248983e-12	4.470182932199235e-12	8.114801977551156e-12
73600000	0.004997983271709688	1.6910487088664615e-49	1.2342861556793161e-62	1.7222424992725914e-9	2.2333869451000236e-15	4.02999845252672e-6	-8.928768929972705e-21	1.040728267800721e-16	1.0557759249248983e-12	4.470182932199235e-12	8.114801977551156e-12
73700000	0.004997983271709688	1.6910487088664615e-49	1.2342861556793161e-62	1.7222424992725914e-9	2.2333869451000236e-15	4.02999845252672e-6	-8.926375161654008e-21	1.040728267800721e-16	1.0557759249248983e-12	4.470182932199235e-12	8.114801977551156e-12
73800000	0.004997983271709688	1.6910487088664615e-49	1.2342861556793161e-62	1.7222424992725914e-9	2.2333869451000236e-15	4.02999845252672e-6	-8.923981393335312e-21	1.040728267800721e-16	1.0557759249248983e-12	4.470182932199235e-12	8.114801977551156e-12
73900000	0.004997983271709688	1.6910487088664615e-49	1.2342861556793161e-62	1.7222424992725914e-9	2.2333869451000236e-15	4.02999845252672e-6	-8.921587625016616e-21	1.040728267800721e-16	1.0557759249248983e-12	4.470182932199235e-12	8.114801977551156e-12
74000000	0.004997983271709688	1.6910487088664615e-49	1.2342861556793161e-62	1.7222424992725914e-9	2.2333869451000236e-15	4.02999845252672e-6	-8.91919385669792e-21	1.040728267800721e-16	1.0557759249248983e-12	4.470182932199235e-12	8.114801977551156e-12
74100000	0.004997983271709688	1.6910487088664615e-49	1.2342861556793161e-62	1.7222424992725914e-9	2.2333869451000236e-15	4.02999845252672e-6	-8.916800088379225e-21	1.040728267800721e-16	1.0557759249248983e-12	4.470182932199235e-12	8.114801977551156e-12
74200000	0.004997983271709688	1.6910487088664615e-49	1.2342861556793161e-62	1.7222424992725914e-9	2.2333869451000236e-15	4.02999845252672e-6	-8.914406320060529e-21	1.040728267800721e-16	1.0557759249248983e-12	4.470182932199235e-12	8.114801977551156e-12
74300000	0.004997983271709688	1.6910487088664615e-49	1.2342861556793161e-62	1.7222424992725914e-9	2.2333869451000236e-15	4.02999845252672e-6	-8.912012551741833e-21	1.040728267800721e-16	1.0557759249248983e-12	4.470182932199235e-12	8.114801977551156e-12
74400000	0.004997983271709688	1.6910487088664615e-49	1.2342861556793161e-62	1.7222424992725914e-9	2.2333869451000236e-15	4.02999845252672e-6	-8.909618783423136e-21	1.040728267800721e-16	1.0557759249248983e-12	4.470182932199235e-12	8.114801977551156e-12
74500000	0.004997983271709688	1.6910487088664615e-49	1.2342861556793161e-62	1.7222424992725914e-9	2.2333869451000236e-15	4.02999845252672e-6	-8.90722501510444e-21	1.040728267800721e-16	1.0557759249248983e-12	4.470182932199235e-12	8.114801977551156e-12
74600000	0.004997983271709688	1.6910487088664615e-49	1.2342861556793161e-62	1.7222424992725914e-9	2.2333869451000236e-15	4.02999845252672e-6	-8.904831246785744e-21	1.040728267800721e-16	1.0557759249248983e-12	4.470182932199235e-12	8.114801977551156e-12
74700000	0.004997983271709688	1.6910487088664615e-49	1.2342861556793161e-62	1.7222424992725914e-9	2.2333869451000236e-15	4.02999845252672e-6	-8.902437478467048e-21	1.040728267800721e-16	1.0557759249248983e-12	4.470182932199235e-12	8.114801977551156e-12
74800000	0.004997983271709688	1.6910487088664615e-49	1.2342861556793161e-62	1.7222424992725914e-9	2.2333869451000236e-15	4.02999845252672e-6	-8.900043710148352e-21	1.040728267800721e-16	1.0557759249248983e-12	4.470182932199235e-12	8.114801977551156e-12
74900000	0.004997983271709688	1.6910487088664615e-49	1.2342861556793161e-62	1.7222424992725914e-9	2.2333869451000236e-15	4.02999845252672e-6	-8.897649941829655e-21	1.040728267800721e-16	1.0557759249248983e-12	4.470182932199235e-12	8.114801977551156e-12
75000000	0.004997983271709688	1.6910487088664615e-49	1.2342861556793161e-62	1.7222424992725914e-9	2.2333869451000236e-15	4.02999845252672e-6	-8.895256173510959e-21	1.040728267800721e-16	1.0557759249248983e-12	4.470182932199235e-12	8.114801977551156e-12
75100000	0.004997983271709688	1.6910487088664615e-49	1.2342861556793161e-62	1.7222424992725914e-9	2.2333869451000236e-15	4.02999845252672e-6	-8.892862405192264e-21	1.040728267800721e-16	1.0557759249248983e-12	4.470182932199235e-12	8.114801977551156e-12
75200000	0.004997983271709688	1.6910487088664615e-49	1.2342861556793161e-62	1.7222424992725914e-9	2.2333869451000236e-15	4.02999845252672e-6	-8.890468636873568e-21	1.040728267800721e-16	1.0557759249248983e-12	4.470182932199235e-12	8.114801977551156e-12
75300000	0.004997983271709688	1.6910487088664615e-49	1.2342861556793161e-62	1.7222424992725914e-9	2.2333869451000236e-15	4.02999845252672e-6	-8.888074868554872e-21	1.040728267800721e-16	1.0557759249248983e-12	4.470182932199235e-12	8.114801977551156e-12
75400000	0.004997983271709688	1.6910487088664615e-49	1.2342861556793161e-62	1.7222424992725914e-9	2.2333869451000236e-15	4.02999845252672e-6	-8.885681100236176e-21	1.040728267800721e-16	1.0557759249248983e-12	4.470182932199235e-12	8.114801977551156e-12
75500000	0.004997983271709688	1.6910487088664615e-49	1.2342861556793161e-62	1.7222424992725914e-9	2.2333869451000236e-15	4.02999845252672e-6	-8.88328733191748e-21	1.040728267800721e-16	1.0557759249248983e-12	4.470182932199235e-12	8.114801977551156e-12
75600000	0.004997983271709688	1.6910487088664615e-49	1.2342861556793161e-62	1.7222424992725914e-9	2.2333869451000236e-15	4.02999845252672e-6	-8.880893563598783e-21	1.040728267800721e-16	1.0557759249248983e-12	4.470182932199235e-12	8.114801977551156e-12
75700000	0.004997983271709688	1.6910487088664613e-49	1.2342861556793161e-62	1.7222424992725914e-9	2.2333869451000236e-15	4.02999845252672e-6	-8.878499795280087e-21	1.040728267800721e-16	1.0557759249248983e-12	4.470182932199235e-12	8.114801977551156e-12
75800000	0.004997983271709688	1.6910487088664613e-49	1.2342861556793161e-62	1.7222424992725914e-9	2.2333869451000236e-15	4.02999845252672e-6	-8.876106026961391e-21	1.040728267800721e-16	1.0557759249248983e-12	4.470182932199235e-12	8.114801977551156e-12
75900000	0.004997983271709688	1.6910487088664613e-49	1.2342861556793161e-62	1.7222424992725914e-9	2.2333869451000236e-15	4.02999845252672e-6	-8.873712258642695e-21	1.040728267800721e-16	1.0557759249248983e-12	4.470182932199235e-12	8.114801977551156e-12
76000000	0.004997983271709688	1.6910487088664613e-49	1.2342861556793161e-62	1.7222424992725914e-9	2.2333869451000236e-15	4.02999845252672e-6	-8.871318490323998e-21	1.040728267800721e-16	1.0557759249248983e-12	4.470182932199235e-12	8.114801977551156e-12
76100000	0.004997983271709688	1.6910487088664613e-49	1.2342861556793161e-62	1.7222424992725912e-9	2.2333869451000236e-15	4.02999845252672e-6	-8.868924722005304e-21	1.040728267800721e-16	1.0557759249248983e-12	4.4701829321992355e-12	8.114801977551156e-12
76200000	0.004997983271709688	1.6910487088664613e-49	1.2342861556793161e-62	1.7222424992725912e-9	2.2333869451000236e-15	4.02999845252672e-6	-8.866530953686607e-21	1.040728267800721e-16	1.0557759249248983e-12	4.4701829321992355e-12	8.114801977551156e-12
76300000	0.004997983271709688	1.6910487088664613e-49	1.2342861556793161e-62	1.7222424992725912e-9	2.2333869451000236e-15	4.02999845252672e-6	-8.864137185367911e-21	1.040728267800721e-16	1.0557759249248983e-12	4.4701829321992355e-12	8.114801977551156e-12
76400000	0.004997983271709688	1.6910487088664613e-49	1.2342861556793161e-62	1.7222424992725912e-9	2.2333869451000236e-15	4.02999845252672e-6	-8.861743417049215e-21	1.040728267800721e-16	1.0557759249248983e-12	4.4701829321992355e-12	8.114801977551156e-12
76500000	0.004997983271709688	1.6910487088664613e-49	1.2342861556793161e-62	1.7222424992725912e-9	2.2333869451000236e-15	4.02999845252672e-6	-8.859349648730519e-21	1.040728267800721e-16	1.0557759249248983e-12	4.4701829321992355e-12	8.114801977551156e-12
76600000	0.004997983271709688	1.6910487088664613e-49	1.2342861556793161e-62	1.7222424992725912e-9	2.2333869451000236e-15	4.02999845252672e-6	-8.856955880411823e-21	1.040728267800721e-16	1.0557759249248983e-12	4.4701829321992355e-12	8.114801977551156e-12
76700000	0.004997983271709688	1.6910487088664613e-49	1.2342861556793161e-62	1.7222424992725912e-9	2.2333869451000236e-15	4.02999845252672e-6	-8.854562112093126e-21	1.040728267800721e-16	1.0557759249248983e-12	4.4701829321992355e-12	8.114801977551156e-12
76800000	0.004997983271709688	1.6910487088664613e-49	1.2342861556793161e-62	1.7222424992725912e-9	2.2333869451000236e-15	4.02999845252672e-6	-8.85216834377443e-21	1.040728267800721e-16	1.0557759249248983e-12	4.4701829321992355e-12	8.114801977551156e-12
76900000	0.004997983271709688	1.6910487088664613e-49	1.2342861556793161e-62	1.7222424992725912e-9	2.2333869451000236e-15	4.02999845252672e-6	-8.849774575455734e-21	1.040728267800721e-16	1.0557759249248983e-12	4.4701829321992355e-12	8.114801977551156e-12
77000000	0.004997983271709688	1.6910487088664613e-49	1.2342861556793161e-62	1.7222424992725912e-9	2.2333869451000236e-15	4.02999845252672e-6	-8.847380807137038e-21	1.040728267800721e-16	1.0557759249248983e-12	4.4701829321992355e-12	8.114801977551156e-12
77100000	0.004997983271709688	1.6910487088664613e-49	1.2342861556793161e-62	1.7222424992725912e-9	2.2333869451000236e-15	4.02999845252672e-6	-8.844987038818343e-21	1.040728267800721e-16	1.0557759249248983e-12	4.4701829321992355e-12	8.114801977551156e-12
77200000	0.004997983271709688	1.6910487088664613e-49	1.2342861556793161e-62	1.7222424992725912e-9	2.2333869451000236e-15	4.02999845252672e-6	-8.842593270499647e-21	1.040728267800721e-16	1.055775924924898e-12	4.4701829321992355e-12	8.114801977551156e-12
77300000	0.004997983271709688	1.6910487088664613e-49	1.2342861556793161e-62	1.7222424992725912e-9	2.2333869451000236e-15	4.02999845252672e-6	-8.84019950218095e-21	1.040728267800721e-16	1.055775924924898e-12	4.4701829321992355e-12	8.114801977551156e-12
77400000	0.004997983271709688	1.6910487088664611e-49	1.2342861556793161e-62	1.7222424992725912e-9	2.2333869451000236e-15	4.02999845252672e-6	-8.837805733862254e-21	1.040728267800721e-16	1.055775924924898e-12	4.4701829321992355e-12	8.114801977551156e-12
77500000	0.004997983271709688	1.6910487088664611e-49	1.2342861556793161e-62	1.7222424992725912e-9	2.233386945100024e-15	4.02999845252672e-6	-8.835411965543558e-21	1.040728267800721e-16	1.055775924924898e-12	4.4701829321992355e-12	8.114801977551156e-12
77600000	0.004997983271709688	1.6910487088664611e-49	1.2342861556793161e-62	1.7222424992725912e-9	2.233386945100024e-15	4.02999845252672e-6	-8.833018197224862e-21	1.040728267800721e-16	1.055775924924898e-12	4.4701829321992355e-12	8.114801977551156e-12
77700000	0.004997983271709688	1.6910487088664611e-49	1.2342861556793161e-62	1.7222424992725912e-9	2.233386945100024e-15	4.02999845252672e-6	-8.830624428906166e-21	1.040728267800721e-16	1.055775924924898e-12	4.4701829321992355e-12	8.114801977551156e-12
77800000	0.004997983271709688	1.6910487088664611e-49	1.2342861556793161e-62	1.7222424992725912e-9	2.233386945100024e-15	4.02999845252672e-6	-8.82823066058747e-21	1.040728267800721e-16	1.055775924924898e-12	4.4701829321992355e-12	8.114801977551156e-12
77900000	0.004997983271709688	1.6910487088664611e-49	1.2342861556793161e-62	1.7222424992725912e-9	2.233386945100024e-15	4.02999845252672e-6	-8.825836892268773e-21	1.040728267800721e-16	1.055775924924898e-12	4.4701829321992355e-12	8.114801977551156e-12
78000000	0.004997983271709688	1.6910487088664611e-49	1.2342861556793161e-62	1.7222424992725912e-9	2.233386945100024e-15	4.02999845252672e-6	-8.823443123950077e-21	1.040728267800721e-16	1.055775924924898e-12	4.4701829321992355e-12	8.114801977551156e-12
78100000	0.004997983271709688	1.6910487088664611e-49	1.2342861556793161e-62	1.7222424992725912e-9	2.233386945100024e-15	4.02999845252672e-6	-8.821049355631382e-21	1.040728267800721e-16	1.055775924924898e-12	4.4701829321992355e-12	8.114801977551156e-12
78200000	0.004997983271709688	1.6910487088664611e-49	1.2342861556793161e-62	1.7222424992725912e-9	2.233386945100024e-15	4.02999845252672e-6	-8.818655587312686e-21	1.040728267800721e-16	1.055775924924898e-12	4.4701829321992355e-12	8.114801977551156e-12
78300000	0.004997983271709688	1.6910487088664611e-49	1.2342861556793161e-62	1.7222424992725912e-9	2.233386945100024e-15	4.02999845252672e-6	-8.81626181899399e-21	1.040728267800721e-16	1.055775924924898e-12	4.4701829321992355e-12	8.114801977551156e-12
78400000	0.004997983271709688	1.6910487088664611e-49	1.2342861556793161e-62	1.7222424992725912e-9	2.233386945100024e-15	4.02999845252672e-6	-8.813868050675294e-21	1.040728267800721e-16	1.055775924924898e-12	4.4701829321992355e-12	8.114801977551156e-12
78500000	0.004997983271709688	1.6910487088664611e-49	1.2342861556793161e-62	1.7222424992725912e-9	2.233386945100024e-15	4.02999845252672e-6	-8.811474282356598e-21	1.040728267800721e-16	1.055775924924898e-12	4.4701829321992355e-12	8.114801977551156e-12
78600000	0.004997983271709688	1.6910487088664611e-49	1.2342861556793161e-62	1.7222424992725912e-9	2.233386945100024e-15	4.02999845252672e-6	-8.809080514037901e-21	1.040728267800721e-16	1.055775924924898e-12	4.4701829321992355e-12	8.114801977551156e-12
78700000	0.004997983271709688	1.6910487088664611e-49	1.2342861556793161e-62	1.7222424992725912e-9	2.233386945100024e-15	4.02999845252672e-6	-8.806686745719205e-21	1.040728267800721e-16	1.055775924924898e-12	4.4701829321992355e-12	8.114801977551156e-12
78800000	0.004997983271709688	1.6910487088664611e-49	1.2342861556793161e-62	1.7222424992725912e-9	2.233386945100024e-15	4.02999845252672e-6	-8.804292977400509e-21	1.040728267800721e-16	1.055775924924898e-12	4.4701829321992355e-12	8.114801977551156e-12
78900000	0.004997983271709688	1.691048708866461e-49	1.2342861556793161e-62	1.7222424992725912e-9	2.233386945100024e-15	4.02999845252672e-6	-8.801899209081813e-21	1.040728267800721e-16	1.055775924924898e-12	4.4701829321992355e-12	8.114801977551156e-12
79000000	0.004997983271709688	1.691048708866461e-49	1.2342861556793161e-62	1.7222424992725912e-9	2.233386945100024e-15	4.02999845252672e-6	-8.799505440763116e-21	1.040728267800721e-16	1.055775924924898e-12	4.4701829321992355e-12	8.114801977551156e-12
79100000	0.004997983271709688	1.691048708866461e-49	1.2342861556793161e-62	1.7222424992725912e-9	2.233386945100024e-15	4.02999845252672e-6	-8.797111672444422e-21	1.040728267800721e-16	1.055775924924898e-12	4.4701829321992355e-12	8.114801977551156e-12
79200000	0.004997983271709688	1.691048708866461e-49	1.2342861556793161e-62	1.7222424992725912e-9	2.233386945100024e-15	4.02999845252672e-6	-8.794717904125725e-21	1.040728267800721e-16	1.055775924924898e-12	4.4701829321992355e-12	8.114801977551156e-12
79300000	0.004997983271709688	1.691048708866461e-49	1.2342861556793161e-62	1.7222424992725912e-9	2.233386945100024e-15	4.02999845252672e-6	-8.79232413580703e-21	1.040728267800721e-16	1.055775924924898e-12	4.4701829321992355e-12	8.114801977551156e-12
79400000	0.004997983271709688	1.691048708866461e-49	1.2342861556793161e-62	1.722242499272591e-9	2.233386945100024e-15	4.02999845252672e-6	-8.789930367488333e-21	1.040728267800721e-16	1.055775924924898e-12	4.4701829321992355e-12	8.114801977551156e-12
79500000	0.004997983271709688	1.691048708866461e-49	1.2342861556793161e-62	1.722242499272591e-9	2.233386945100024e-15	4.02999845252672e-6	-8.787536599169637e-21	1.040728267800721e-16	1.055775924924898e-12	4.470182932199236e-12	8.114801977551156e-12
79600000	0.004997983271709688	1.691048708866461e-49	1.2342861556793161e-62	1.722242499272591e-9	2.233386945100024e-15	4.02999845252672e-6	-8.78514283085094e-21	1.040728267800721e-16	1.055775924924898e-12	4.470182932199236e-12	8.114801977551156e-12
79700000	0.004997983271709688	1.691048708866461e-49	1.2342861556793161e-62	1.722242499272591e-9	2.233386945100024e-15	4.02999845252672e-6	-8.782749062532244e-21	1.040728267800721e-16	1.055775924924898e-12	4.470182932199236e-12	8.114801977551156e-12
79800000	0.004997983271709688	1.691048708866461e-49	1.2342861556793161e-62	1.722242499272591e-9	2.233386945100024e-15	4.02999845252672e-6	-8.780355294213548e-21	1.040728267800721e-16	1.055775924924898e-12	4.470182932199236e-12	8.114801977551156e-12
79900000	0.004997983271709688	1.691048708866461e-49	1.2342861556793161e-62	1.722242499272591e-9	2.233386945100024e-15	4.02999845252672e-6	-8.777961525894852e-21	1.040728267800721e-16	1.055775924924898e-12	4.470182932199236e-12	8.114801977551156e-12
80000000	0.004997983271709688	1.691048708866461e-49	1.2342861556793161e-62	1.722242499272591e-9	2.233386945100024e-15	4.02999845252672e-6	-8.775567757576156e-21	1.040728267800721e-16	1.055775924924898e-12	4.470182932199236e-12	8.114801977551156e-12
80100000	0.004997983271709688	1.691048708866461e-49	1.2342861556793161e-62	1.722242499272591e-9	2.233386945100024e-15	4.02999845252672e-6	-8.773173989257461e-21	1.040728267800721e-16	1.055775924924898e-12	4.470182932199236e-12	8.114801977551156e-12
80200000	0.004997983271709688	1.691048708866461e-49	1.2342861556793161e-62	1.722242499272591e-9	2.233386945100024e-15	4.02999845252672e-6	-8.770780220938765e-21	1.040728267800721e-16	1.055775924924898e-12	4.470182932199236e-12	8.114801977551156e-12
80300000	0.004997983271709688	1.691048708866461e-49	1.2342861556793161e-62	1.722242499272591e-9	2.233386945100024e-15	4.02999845252672e-6	-8.768386452620069e-21	1.040728267800721e-16	1.055775924924898e-12	4.470182932199236e-12	8.114801977551156e-12
80400000	0.004997983271709688	1.691048708866461e-49	1.2342861556793161e-62	1.722242499272591e-9	2.233386945100024e-15	4.02999845252672e-6	-8.765992684301372e-21	1.040728267800721e-16	1.055775924924898e-12	4.470182932199236e-12	8.114801977551156e-12
80500000	0.004997983271709688	1.691048708866461e-49	1.2342861556793161e-62	1.722242499272591e-9	2.233386945100024e-15	4.02999845252672e-6	-8.763598915982676e-21	1.040728267800721e-16	1.055775924924898e-12	4.470182932199236e-12	8.114801977551156e-12
80600000	0.004997983271709688	1.6910487088664607e-49	1.2342861556793161e-62	1.722242499272591e-9	2.233386945100024e-15	4.02999845252672e-6	-8.76120514766398e-21	1.040728267800721e-16	1.055775924924898e-12	4.470182932199236e-12	8.114801977551156e-12
80700000	0.004997983271709688	1.6910487088664607e-49	1.2342861556793161e-62	1.722242499272591e-9	2.233386945100024e-15	4.02999845252672e-6	-8.758811379345284e-21	1.040728267800721e-16	1.055775924924898e-12	4.470182932199236e-12	8.114801977551156e-12
80800000	0.004997983271709688	1.6910487088664607e-49	1.2342861556793161e-62	1.722242499272591e-9	2.233386945100024e-15	4.02999845252672e-6	-8.756417611026588e-21	1.040728267800721e-16	1.055775924924898e-12	4.470182932199236e-12	8.114801977551156e-12
80900000	0.004997983271709688	1.6910487088664607e-49	1.2342861556793161e-62	1.722242499272591e-9	2.233386945100024e-15	4.02999845252672e-6	-8.754023842707891e-21	1.040728267800721e-16	1.055775924924898e-12	4.470182932199236e-12	8.114801977551156e-12
81000000	0.004997983271709688	1.6910487088664607e-49	1.2342861556793161e-62	1.722242499272591e-9	2.233386945100024e-15	4.02999845252672e-6	-8.751630074389195e-21	1.040728267800721e-16	1.055775924924898e-12	4.470182932199236e-12	8.114801977551156e-12
81100000	0.004997983271709688	1.6910487088664607e-49	1.2342861556793161e-62	1.722242499272591e-9	2.233386945100024e-15	4.02999845252672e-6	-8.7492363060705e-21	1.040728267800721e-16	1.055775924924898e-12	4.470182932199236e-12	8.114801977551156e-12
81200000	0.004997983271709688	1.6910487088664607e-49	1.2342861556793161e-62	1.722242499272591e-9	2.233386945100024e-15	4.02999845252672e-6	-8.746842537751804e-21	1.040728267800721e-16	1.055775924924898e-12	4.470182932199236e-12	8.114801977551156e-12
81300000	0.004997983271709688	1.6910487088664607e-49	1.2342861556793161e-62	1.722242499272591e-9	2.233386945100024e-15	4.02999845252672e-6	-8.744448769433108e-21	1.040728267800721e-16	1.055775924924898e-12	4.470182932199236e-12	8.114801977551156e-12
81400000	0.004997983271709688	1.6910487088664607e-49	1.2342861556793161e-62	1.722242499272591e-9	2.233386945100024e-15	4.02999845252672e-6	-8.742055001114412e-21	1.040728267800721e-16	1.055775924924898e-12	4.470182932199236e-12	8.114801977551156e-12
81500000	0.004997983271709688	1.6910487088664607e-49	1.2342861556793161e-62	1.722242499272591e-9	2.233386945100024e-15	4.02999845252672e-6	-8.739661232795716e-21	1.040728267800721e-16	1.055775924924898e-12	4.470182932199236e-12	8.114801977551156e-12
81600000	0.004997983271709688	1.6910487088664607e-49	1.2342861556793161e-62	1.722242499272591e-9	2.233386945100024e-15	4.02999845252672e-6	-8.73726746447702e-21	1.040728267800721e-16	1.055775924924898e-12	4.470182932199236e-12	8.114801977551156e-12
81700000	0.004997983271709688	1.6910487088664607e-49	1.2342861556793161e-62	1.722242499272591e-9	2.233386945100024e-15	4.02999845252672e-6	-8.734873696158323e-21	1.040728267800721e-16	1.055775924924898e-12	4.470182932199236e-12	8.114801977551156e-12
81800000	0.004997983271709688	1.6910487088664607e-49	1.2342861556793161e-62	1.722242499272591e-9	2.233386945100024e-15	4.02999845252672e-6	-8.732479927839627e-21	1.040728267800721e-16	1.055775924924898e-12	4.470182932199236e-12	8.114801977551156e-12
81900000	0.004997983271709688	1.6910487088664607e-49	1.2342861556793161e-62	1.722242499272591e-9	2.233386945100024e-15	4.02999845252672e-6	-8.73008615952093e-21	1.040728267800721e-16	1.055775924924898e-12	4.470182932199236e-12	8.114801977551156e-12
82000000	0.004997983271709688	1.6910487088664607e-49	1.2342861556793161e-62	1.722242499272591e-9	2.233386945100024e-15	4.02999845252672e-6	-8.727692391202234e-21	1.040728267800721e-16	1.055775924924898e-12	4.470182932199236e-12	8.114801977551156e-12
82100000	0.004997983271709688	1.6910487088664607e-49	1.2342861556793161e-62	1.722242499272591e-9	2.233386945100024e-15	4.02999845252672e-6	-8.725298622883538e-21	1.040728267800721e-16	1.055775924924898e-12	4.470182932199236e-12	8.114801977551156e-12
82200000	0.004997983271709688	1.6910487088664607e-49	1.2342861556793161e-62	1.722242499272591e-9	2.233386945100024e-15	4.02999845252672e-6	-8.722904854564843e-21	1.040728267800721e-16	1.055775924924898e-12	4.470182932199236e-12	8.114801977551156e-12
82300000	0.004997983271709688	1.6910487088664607e-49	1.2342861556793161e-62	1.722242499272591e-9	2.233386945100024e-15	4.02999845252672e-6	-8.720511086246147e-21	1.040728267800721e-16	1.055775924924898e-12	4.470182932199236e-12	8.114801977551156e-12
82400000	0.004997983271709688	1.6910487088664607e-49	1.2342861556793161e-62	1.722242499272591e-9	2.233386945100024e-15	4.02999845252672e-6	-8.718117317927451e-21	1.040728267800721e-16	1.055775924924898e-12	4.470182932199236e-12	8.114801977551156e-12
82500000	0.004997983271709688	1.6910487088664607e-49	1.2342861556793161e-62	1.722242499272591e-9	2.233386945100024e-15	4.02999845252672e-6	-8.715723549608755e-21	1.040728267800721e-16	1.055775924924898e-12	4.470182932199236e-12	8.114801977551156e-12
82600000	0.004997983271709688	1.6910487088664607e-49	1.2342861556793161e-62	1.722242499272591e-9	2.233386945100024e-15	4.02999845252672e-6	-8.713329781290059e-21	1.040728267800721e-16	1.055775924924898e-12	4.470182932199236e-12	8.114801977551156e-12
82700000	0.004997983271709688	1.6910487088664607e-49	1.2342861556793161e-62	1.722242499272591e-9	2.233386945100024e-15	4.02999845252672e-6	-8.710936012971362e-21	1.040728267800721e-16	1.055775924924898e-12	4.470182932199236e-12	8.114801977551156e-12
82800000	0.004997983271709688	1.6910487088664607e-49	1.2342861556793161e-62	1.722242499272591e-9	2.233386945100024e-15	4.02999845252672e-6	-8.708542244652666e-21	1.040728267800721e-16	1.055775924924898e-12	4.470182932199236e-12	8.114801977551156e-12
82900000	0.004997983271709688	1.6910487088664607e-49	1.2342861556793161e-62	1.722242499272591e-9	2.233386945100024e-15	4.02999845252672e-6	-8.70614847633397e-21	1.040728267800721e-16	1.055775924924898e-12	4.470182932199236e-12	8.114801977551156e-12
83000000	0.004997983271709688	1.6910487088664607e-49	1.2342861556793161e-62	1.722242499272591e-9	2.233386945100024e-15	4.02999845252672e-6	-8.703754708015274e-21	1.040728267800721e-16	1.055775924924898e-12	4.470182932199236e-12	8.114801977551156e-12
83100000	0.004997983271709688	1.6910487088664607e-49	1.2342861556793161e-62	1.722242499272591e-9	2.233386945100024e-15	4.02999845252672e-6	-8.701360939696579e-21	1.040728267800721e-16	1.055775924924898e-12	4.470182932199236e-12	8.114801977551156e-12
83200000	0.004997983271709688	1.6910487088664607e-49	1.2342861556793161e-62	1.722242499272591e-9	2.233386945100024e-15	4.02999845252672e-6	-8.698967171377883e-21	1.040728267800721e-16	1.055775924924898e-12	4.470182932199236e-12	8.114801977551156e-12
83300000	0.004997983271709688	1.6910487088664607e-49	1.2342861556793161e-62	1.722242499272591e-9	2.233386945100024e-15	4.02999845252672e-6	-8.696573403059187e-21	1.040728267800721e-16	1.055775924924898e-12	4.470182932199236e-12	8.114801977551156e-12
83400000	0.004997983271709688	1.6910487088664607e-49	1.2342861556793161e-62	1.722242499272591e-9	2.233386945100024e-15	4.02999845252672e-6	-8.69417963474049e-21	1.040728267800721e-16	1.055775924924898e-12	4.470182932199236e-12	8.114801977551156e-12
83500000	0.004997983271709688	1.6910487088664607e-49	1.2342861556793161e-62	1.722242499272591e-9	2.233386945100024e-15	4.02999845252672e-6	-8.691785866421794e-21	1.040728267800721e-16	1.055775924924898e-12	4.470182932199236e-12	8.114801977551156e-12
83600000	0.004997983271709688	1.6910487088664607e-49	1.2342861556793161e-62	1.722242499272591e-9	2.233386945100024e-15	4.02999845252672e-6	-8.689392098103098e-21	1.040728267800721e-16	1.055775924924898e-12	4.470182932199236e-12	8.114801977551156e-12
83700000	0.004997983271709688	1.6910487088664605e-49	1.2342861556793161e-62	1.722242499272591e-9	2.233386945100024e-15	4.02999845252672e-6	-8.686998329784402e-21	1.040728267800721e-16	1.055775924924898e-12	4.470182932199236e-12	8.114801977551156e-12
83800000	0.004997983271709688	1.6910487088664605e-49	1.2342861556793161e-62	1.722242499272591e-9	2.233386945100024e-15	4.02999845252672e-6	-8.684604561465706e-21	1.040728267800721e-16	1.055775924924898e-12	4.470182932199236e-12	8.114801977551156e-12
83900000	0.004997983271709688	1.6910487088664605e-49	1.2342861556793161e-62	1.722242499272591e-9	2.233386945100024e-15	4.02999845252672e-6	-8.68221079314701e-21	1.040728267800721e-16	1.055775924924898e-12	4.470182932199236e-12	8.114801977551156e-12
84000000	0.004997983271709688	1.6910487088664605e-49	1.2342861556793161e-62	1.722242499272591e-9	2.233386945100024e-15	4.02999845252672e-6	-8.679817024828313e-21	1.040728267800721e-16	1.055775924924898e-12	4.470182932199236e-12	8.114801977551156e-12
84100000	0.004997983271709688	1.6910487088664605e-49	1.2342861556793161e-62	1.722242499272591e-9	2.233386945100024e-15	4.02999845252672e-6	-8.677423256509617e-21	1.040728267800721e-16	1.055775924924898e-12	4.470182932199236e-12	8.114801977551156e-12
84200000	0.004997983271709688	1.6910487088664605e-49	1.2342861556793161e-62	1.722242499272591e-9	2.233386945100024e-15	4.02999845252672e-6	-8.675029488190922e-21	1.040728267800721e-16	1.055775924924898e-12	4.470182932199236e-12	8.114801977551156e-12
84300000	0.004997983271709688	1.6910487088664605e-49	1.2342861556793161e-62	1.722242499272591e-9	2.233386945100024e-15	4.02999845252672e-6	-8.672635719872226e-21	1.040728267800721e-16	1.055775924924898e-12	4.470182932199236e-12	8.114801977551156e-12
84400000	0.004997983271709688	1.6910487088664605e-49	1.2342861556793161e-62	1.722242499272591e-9	2.233386945100024e-15	4.02999845252672e-6	-8.67024195155353e-21	1.040728267800721e-16	1.055775924924898e-12	4.470182932199236e-12	8.114801977551156e-12
84500000	0.004997983271709688	1.6910487088664605e-49	1.2342861556793161e-62	1.722242499272591e-9	2.233386945100024e-15	4.02999845252672e-6	-8.667848183234834e-21	1.040728267800721e-16	1.055775924924898e-12	4.470182932199236e-12	8.114801977551156e-12
84600000	0.004997983271709688	1.6910487088664605e-49	1.2342861556793161e-62	1.722242499272591e-9	2.233386945100024e-15	4.02999845252672e-6	-8.665454414916137e-21	1.040728267800721e-16	1.055775924924898e-12	4.470182932199236e-12	8.114801977551156e-12
84700000	0.004997983271709688	1.6910487088664605e-49	1.2342861556793161e-62	1.722242499272591e-9	2.233386945100024e-15	4.02999845252672e-6	-8.663060646597441e-21	1.040728267800721e-16	1.055775924924898e-12	4.470182932199236e-12	8.114801977551156e-12
84800000	0.004997983271709688	1.6910487088664605e-49	1.2342861556793161e-62	1.722242499272591e-9	2.233386945100024e-15	4.02999845252672e-6	-8.660666878278745e-21	1.040728267800721e-16	1.055775924924898e-12	4.470182932199236e-12	8.114801977551156e-12
84900000	0.004997983271709688	1.6910487088664605e-49	1.2342861556793161e-62	1.722242499272591e-9	2.233386945100024e-15	4.02999845252672e-6	-8.658273109960049e-21	1.040728267800721e-16	1.055775924924898e-12	4.470182932199236e-12	8.114801977551156e-12
85000000	0.004997983271709688	1.6910487088664605e-49	1.2342861556793161e-62	1.722242499272591e-9	2.233386945100024e-15	4.02999845252672e-6	-8.655879341641352e-21	1.040728267800721e-16	1.055775924924898e-12	4.470182932199236e-12	8.114801977551156e-12
85100000	0.004997983271709688	1.6910487088664605e-49	1.2342861556793161e-62	1.722242499272591e-9	2.233386945100024e-15	4.02999845252672e-6	-8.653485573322656e-21	1.040728267800721e-16	1.055775924924898e-12	4.470182932199236e-12	8.114801977551156e-12
85200000	0.004997983271709688	1.6910487088664605e-49	1.2342861556793161e-62	1.722242499272591e-9	2.233386945100024e-15	4.02999845252672e-6	-8.651091805003962e-21	1.040728267800721e-16	1.055775924924898e-12	4.470182932199236e-12	8.114801977551156e-12
85300000	0.004997983271709688	1.6910487088664605e-49	1.2342861556793161e-62	1.722242499272591e-9	2.233386945100024e-15	4.02999845252672e-6	-8.648698036685265e-21	1.040728267800721e-16	1.055775924924898e-12	4.470182932199236e-12	8.114801977551156e-12
85400000	0.004997983271709688	1.6910487088664605e-49	1.2342861556793161e-62	1.722242499272591e-9	2.233386945100024e-15	4.02999845252672e-6	-8.646304268366569e-21	1.040728267800721e-16	1.055775924924898e-12	4.470182932199236e-12	8.114801977551156e-12
85500000	0.004997983271709688	1.6910487088664605e-49	1.2342861556793161e-62	1.722242499272591e-9	2.233386945100024e-15	4.02999845252672e-6	-8.643910500047873e-21	1.040728267800721e-16	1.055775924924898e-12	4.470182932199236e-12	8.114801977551156e-12
85600000	0.004997983271709688	1.6910487088664605e-49	1.2342861556793161e-62	1.722242499272591e-9	2.233386945100024e-15	4.02999845252672e-6	-8.641516731729177e-21	1.040728267800721e-16	1.055775924924898e-12	4.470182932199236e-12	8.114801977551156e-12
85700000	0.004997983271709688	1.6910487088664605e-49	1.2342861556793161e-62	1.722242499272591e-9	2.233386945100024e-15	4.02999845252672e-6	-8.63912296341048e-21	1.040728267800721e-16	1.055775924924898e-12	4.470182932199236e-12	8.114801977551156e-12
85800000	0.004997983271709688	1.6910487088664605e-49	1.2342861556793161e-62	1.722242499272591e-9	2.233386945100024e-15	4.02999845252672e-6	-8.636729195091784e-21	1.040728267800721e-16	1.055775924924898e-12	4.470182932199236e-12	8.114801977551156e-12
85900000	0.004997983271709688	1.6910487088664605e-49	1.2342861556793161e-62	1.722242499272591e-9	2.233386945100024e-15	4.02999845252672e-6	-8.634335426773088e-21	1.040728267800721e-16	1.055775924924898e-12	4.470182932199236e-12	8.114801977551156e-12
86000000	0.004997983271709688	1.6910487088664605e-49	1.2342861556793161e-62	1.722242499272591e-9	2.233386945100024e-15	4.02999845252672e-6	-8.631941658454392e-21	1.040728267800721e-16	1.055775924924898e-12	4.470182932199236e-12	8.114801977551156e-12
86100000	0.004997983271709688	1.6910487088664605e-49	1.2342861556793161e-62	1.722242499272591e-9	2.233386945100024e-15	4.02999845252672e-6	-8.629547890135696e-21	1.040728267800721e-16	1.055775924924898e-12	4.470182932199236e-12	8.114801977551156e-12
86200000	0.004997983271709688	1.6910487088664605e-49	1.2342861556793161e-62	1.722242499272591e-9	2.233386945100024e-15	4.02999845252672e-6	-8.627154121817001e-21	1.040728267800721e-16	1.055775924924898e-12	4.470182932199236e-12	8.114801977551156e-12
86300000	0.004997983271709688	1.6910487088664605e-49	1.2342861556793161e-62	1.722242499272591e-9	2.233386945100024e-15	4.02999845252672e-6	-8.624760353498305e-21	1.040728267800721e-16	1.055775924924898e-12	4.470182932199236e-12	8.114801977551156e-12
86400000	0.004997983271709688	1.6910487088664607e-49	1.2342861556793161e-62	1.722242499272591e-9	2.233386945100024e-15	4.02999845252672e-6	-8.622366585179608e-21	1.040728267800721e-16	1.055775924924898e-12	4.470182932199236e-12	8.114801977551156e-12
86500000	0.004997983271709688	1.6910487088664607e-49	1.2342861556793161e-62	1.722242499272591e-9	2.233386945100024e-15	4.02999845252672e-6	-8.619972816860912e-21	1.040728267800721e-16	1.055775924924898e-12	4.470182932199236e-12	8.114801977551156e-12
86600000	0.004997983271709688	1.6910487088664607e-49	1.2342861556793161e-62	1.722242499272591e-9	2.233386945100024e-15	4.02999845252672e-6	-8.617579048542216e-21	1.040728267800721e-16	1.055775924924898e-12	4.470182932199236e-12	8.114801977551156e-12
86700000	0.004997983271709688	1.6910487088664607e-49	1.2342861556793161e-62	1.722242499272591e-9	2.233386945100024e-15	4.02999845252672e-6	-8.61518528022352e-21	1.040728267800721e-16	1.055775924924898e-12	4.470182932199236e-12	8.114801977551156e-12
86800000	0.004997983271709688	1.6910487088664607e-49	1.2342861556793161e-62	1.722242499272591e-9	2.233386945100024e-15	4.02999845252672e-6	-8.612791511904824e-21	1.040728267800721e-16	1.055775924924898e-12	4.470182932199236e-12	8.114801977551156e-12
86900000	0.004997983271709688	1.6910487088664607e-49	1.234286155679316e-62	1.722242499272591e-9	2.233386945100024e-15	4.02999845252672e-6	-8.610397743586127e-21	1.040728267800721e-16	1.055775924924898e-12	4.470182932199236e-12	8.114801977551156e-12
87000000	0.004997983271709688	1.6910487088664607e-49	1.234286155679316e-62	1.722242499272591e-9	2.233386945100024e-15	4.02999845252672e-6	-8.608003975267431e-21	1.040728267800721e-16	1.055775924924898e-12	4.470182932199236e-12	8.114801977551156e-12
87100000	0.004997983271709688	1.6910487088664607e-49	1.234286155679316e-62	1.722242499272591e-9	2.233386945100024e-15	4.02999845252672e-6	-8.605610206948735e-21	1.040728267800721e-16	1.055775924924898e-12	4.470182932199236e-12	8.114801977551156e-12
87200000	0.004997983271709688	1.6910487088664607e-49	1.234286155679316e-62	1.722242499272591e-9	2.233386945100024e-15	4.02999845252672e-6	-8.60321643863004e-21	1.040728267800721e-16	1.055775924924898e-12	4.470182932199236e-12	8.114801977551156e-12
87300000	0.004997983271709688	1.6910487088664607e-49	1.234286155679316e-62	1.722242499272591e-9	2.233386945100024e-15	4.02999845252672e-6	-8.600822670311344e-21	1.040728267800721e-16	1.055775924924898e-12	4.470182932199236e-12	8.114801977551156e-12
87400000	0.004997983271709688	1.6910487088664607e-49	1.234286155679316e-62	1.722242499272591e-9	2.233386945100024e-15	4.02999845252672e-6	-8.598428901992648e-21	1.040728267800721e-16	1.055775924924898e-12	4.470182932199236e-12	8.114801977551156e-12
87500000	0.004997983271709688	1.6910487088664607e-49	1.234286155679316e-62	1.7222424992725912e-9	2.233386945100024e-15	4.02999845252672e-6	-8.596035133673952e-21	1.040728267800721e-16	1.055775924924898e-12	4.4701829321992355e-12	8.114801977551156e-12
87600000	0.004997983271709688	1.6910487088664607e-49	1.234286155679316e-62	1.7222424992725912e-9	2.233386945100024e-15	4.02999845252672e-6	-8.593641365355255e-21	1.040728267800721e-16	1.055775924924898e-12	4.4701829321992355e-12	8.114801977551156e-12
87700000	0.004997983271709688	1.6910487088664607e-49	1.234286155679316e-62	1.7222424992725912e-9	2.233386945100024e-15	4.02999845252672e-6	-8.591247597036559e-21	1.040728267800721e-16	1.055775924924898e-12	4.4701829321992355e-12	8.114801977551156e-12
87800000	0.004997983271709688	1.6910487088664607e-49	1.234286155679316e-62	1.7222424992725912e-9	2.233386945100024e-15	4.02999845252672e-6	-8.588853828717863e-21	1.040728267800721e-16	1.055775924924898e-12	4.4701829321992355e-12	8.114801977551156e-12
87900000	0.004997983271709688	1.6910487088664607e-49	1.234286155679316e-62	1.7222424992725912e-9	2.233386945100024e-15	4.02999845252672e-6	-8.586460060399167e-21	1.040728267800721e-16	1.055775924924898e-12	4.4701829321992355e-12	8.114801977551156e-12
88000000	0.004997983271709688	1.6910487088664607e-49	1.234286155679316e-62	1.7222424992725912e-9	2.233386945100024e-15	4.02999845252672e-6	-8.58406629208047e-21	1.040728267800721e-16	1.055775924924898e-12	4.4701829321992355e-12	8.114801977551156e-12
88100000	0.004997983271709688	1.6910487088664607e-49	1.234286155679316e-62	1.7222424992725912e-9	2.233386945100024e-15	4.02999845252672e-6	-8.581672523761774e-21	1.040728267800721e-16	1.055775924924898e-12	4.4701829321992355e-12	8.114801977551156e-12
88200000	0.004997983271709688	1.6910487088664607e-49	1.234286155679316e-62	1.7222424992725912e-9	2.233386945100024e-15	4.02999845252672e-6	-8.57927875544308e-21	1.040728267800721e-16	1.055775924924898e-12	4.4701829321992355e-12	8.114801977551156e-12
88300000	0.004997983271709688	1.6910487088664607e-49	1.234286155679316e-62	1.7222424992725912e-9	2.233386945100024e-15	4.02999845252672e-6	-8.576884987124383e-21	1.040728267800721e-16	1.055775924924898e-12	4.4701829321992355e-12	8.114801977551156e-12
88400000	0.004997983271709688	1.6910487088664607e-49	1.234286155679316e-62	1.7222424992725912e-9	2.233386945100024e-15	4.02999845252672e-6	-8.574491218805687e-21	1.040728267800721e-16	1.055775924924898e-12	4.4701829321992355e-12	8.114801977551156e-12
88500000	0.004997983271709688	1.6910487088664607e-49	1.234286155679316e-62	1.7222424992725912e-9	2.233386945100024e-15	4.02999845252672e-6	-8.572097450486991e-21	1.040728267800721e-16	1.055775924924898e-12	4.4701829321992355e-12	8.114801977551156e-12
88600000	0.004997983271709688	1.6910487088664607e-49	1.234286155679316e-62	1.7222424992725912e-9	2.233386945100024e-15	4.02999845252672e-6	-8.569703682168295e-21	1.040728267800721e-16	1.055775924924898e-12	4.4701829321992355e-12	8.114801977551156e-12
88700000	0.004997983271709688	1.6910487088664607e-49	1.234286155679316e-62	1.7222424992725912e-9	2.233386945100024e-15	4.02999845252672e-6	-8.567309913849598e-21	1.040728267800721e-16	1.055775924924898e-12	4.4701829321992355e-12	8.114801977551156e-12
88800000	0.004997983271709688	1.6910487088664607e-49	1.234286155679316e-62	1.7222424992725912e-9	2.233386945100024e-15	4.02999845252672e-6	-8.564916145530902e-21	1.040728267800721e-16	1.055775924924898e-12	4.4701829321992355e-12	8.114801977551156e-12
88900000	0.004997983271709688	1.6910487088664607e-49	1.234286155679316e-62	1.7222424992725912e-9	2.233386945100024e-15	4.02999845252672e-6	-8.562522377212206e-21	1.040728267800721e-16	1.055775924924898e-12	4.4701829321992355e-12	8.114801977551156e-12
89000000	0.004997983271709688	1.6910487088664607e-49	1.234286155679316e-62	1.7222424992725912e-9	2.233386945100024e-15	4.02999845252672e-6	-8.56012860889351e-21	1.040728267800721e-16	1.055775924924898e-12	4.4701829321992355e-12	8.114801977551156e-12
89100000	0.004997983271709688	1.6910487088664607e-49	1.234286155679316e-62	1.7222424992725912e-9	2.233386945100024e-15	4.02999845252672e-6	-8.557734840574814e-21	1.040728267800721e-16	1.055775924924898e-12	4.4701829321992355e-12	8.114801977551156e-12
89200000	0.004997983271709688	1.6910487088664607e-49	1.234286155679316e-62	1.7222424992725912e-9	2.233386945100024e-15	4.02999845252672e-6	-8.555341072256119e-21	1.040728267800721e-16	1.055775924924898e-12	4.4701829321992355e-12	8.114801977551156e-12
89300000	0.004997983271709688	1.6910487088664607e-49	1.234286155679316e-62	1.7222424992725912e-9	2.233386945100024e-15	4.02999845252672e-6	-8.552947303937423e-21	1.040728267800721e-16	1.055775924924898e-12	4.4701829321992355e-12	8.114801977551156e-12
89400000	0.004997983271709688	1.6910487088664607e-49	1.234286155679316e-62	1.7222424992725912e-9	2.233386945100024e-15	4.02999845252672e-6	-8.550553535618726e-21	1.040728267800721e-16	1.055775924924898e-12	4.4701829321992355e-12	8.114801977551156e-12
89500000	0.004997983271709688	1.6910487088664607e-49	1.234286155679316e-62	1.7222424992725912e-9	2.233386945100024e-15	4.02999845252672e-6	-8.54815976730003e-21	1.040728267800721e-16	1.055775924924898e-12	4.4701829321992355e-12	8.114801977551156e-12
89600000	0.004997983271709688	1.6910487088664607e-49	1.234286155679316e-62	1.7222424992725912e-9	2.233386945100024e-15	4.02999845252672e-6	-8.545765998981334e-21	1.040728267800721e-16	1.055775924924898e-12	4.4701829321992355e-12	8.114801977551156e-12
89700000	0.004997983271709688	1.6910487088664607e-49	1.234286155679316e-62	1.7222424992725912e-9	2.233386945100024e-15	4.02999845252672e-6	-8.543372230662638e-21	1.040728267800721e-16	1.055775924924898e-12	4.4701829321992355e-12	8.114801977551156e-12
89800000	0.004997983271709688	1.6910487088664607e-49	1.234286155679316e-62	1.7222424992725912e-9	2.233386945100024e-15	4.02999845252672e-6	-8.540978462343942e-21	1.040728267800721e-16	1.055775924924898e-12	4.4701829321992355e-12	8.114801977551156e-12
89900000	0.004997983271709688	1.6910487088664607e-49	1.234286155679316e-62	1.7222424992725912e-9	2.233386945100024e-15	4.02999845252672e-6	-8.538584694025245e-21	1.040728267800721e-16	1.055775924924898e-12	4.4701829321992355e-12	8.114801977551156e-12
90000000	0.004997983271709688	1.6910487088664607e-49	1.234286155679316e-62	1.7222424992725912e-9	2.233386945100024e-15	4.02999845252672e-6	-8.536190925706549e-21	1.040728267800721e-16	1.055775924924898e-12	4.4701829321992355e-12	8.114801977551156e-12
90100000	0.004997983271709688	1.6910487088664607e-49	1.234286155679316e-62	1.7222424992725912e-9	2.233386945100024e-15	4.02999845252672e-6	-8.533797157387853e-21	1.040728267800721e-16	1.055775924924898e-12	4.4701829321992355e-12	8.114801977551156e-12
90200000	0.004997983271709688	1.6910487088664607e-49	1.234286155679316e-62	1.7222424992725912e-9	2.233386945100024e-15	4.02999845252672e-6	-8.531403389069158e-21	1.040728267800721e-16	1.055775924924898e-12	4.4701829321992355e-12	8.114801977551156e-12
90300000	0.004997983271709688	1.6910487088664607e-49	1.234286155679316e-62	1.7222424992725912e-9	2.233386945100024e-15	4.02999845252672e-6	-8.529009620750462e-21	1.040728267800721e-16	1.055775924924898e-12	4.4701829321992355e-12	8.114801977551156e-12
90400000	0.004997983271709688	1.6910487088664607e-49	1.234286155679316e-62	1.7222424992725912e-9	2.233386945100024e-15	4.02999845252672e-6	-8.526615852431766e-21	1.040728267800721e-16	1.055775924924898e-12	4.4701829321992355e-12	8.114801977551156e-12
90500000	0.004997983271709688	1.6910487088664607e-49	1.234286155679316e-62	1.7222424992725912e-9	2.233386945100024e-15	4.02999845252672e-6	-8.52422208411307e-21	1.040728267800721e-16	1.055775924924898e-12	4.4701829321992355e-12	8.114801977551156e-12
90600000	0.004997983271709688	1.6910487088664607e-49	1.234286155679316e-62	1.7222424992725912e-9	2.233386945100024e-15	4.02999845252672e-6	-8.521828315794373e-21	1.040728267800721e-16	1.055775924924898e-12	4.4701829321992355e-12	8.114801977551156e-12
90700000	0.004997983271709688	1.6910487088664607e-49	1.234286155679316e-62	1.7222424992725912e-9	2.233386945100024e-15	4.02999845252672e-6	-8.519434547475677e-21	1.040728267800721e-16	1.055775924924898e-12	4.4701829321992355e-12	8.114801977551156e-12
90800000	0.004997983271709688	1.6910487088664607e-49	1.234286155679316e-62	1.7222424992725912e-9	2.233386945100024e-15	4.02999845252672e-6	-8.517040779156981e-21	1.040728267800721e-16	1.055775924924898e-12	4.4701829321992355e-12	8.114801977551156e-12
90900000	0.004997983271709688	1.6910487088664607e-49	1.234286155679316e-62	1.7222424992725912e-9	2.233386945100024e-15	4.02999845252672e-6	-8.514647010838285e-21	1.040728267800721e-16	1.055775924924898e-12	4.4701829321992355e-12	8.114801977551156e-12
91000000	0.004997983271709688	1.6910487088664607e-49	1.234286155679316e-62	1.7222424992725912e-9	2.233386945100024e-15	4.02999845252672e-6	-8.512253242519588e-21	1.040728267800721e-16	1.055775924924898e-12	4.4701829321992355e-12	8.114801977551156e-12
91100000	0.004997983271709688	1.6910487088664607e-49	1.234286155679316e-62	1.7222424992725912e-9	2.233386945100024e-15	4.02999845252672e-6	-8.509859474200892e-21	1.040728267800721e-16	1.055775924924898e-12	4.4701829321992355e-12	8.114801977551156e-12
91200000	0.004997983271709688	1.6910487088664607e-49	1.234286155679316e-62	1.7222424992725912e-9	2.233386945100024e-15	4.02999845252672e-6	-8.507465705882198e-21	1.040728267800721e-16	1.055775924924898e-12	4.4701829321992355e-12	8.114801977551156e-12
91300000	0.004997983271709688	1.6910487088664607e-49	1.234286155679316e-62	1.7222424992725912e-9	2.233386945100024e-15	4.02999845252672e-6	-8.505071937563501e-21	1.040728267800721e-16	1.055775924924898e-12	4.4701829321992355e-12	8.114801977551156e-12
91400000	0.004997983271709688	1.6910487088664607e-49	1.234286155679316e-62	1.7222424992725912e-9	2.233386945100024e-15	4.02999845252672e-6	-8.502678169244805e-21	1.040728267800721e-16	1.055775924924898e-12	4.4701829321992355e-12	8.114801977551156e-12
91500000	0.004997983271709688	1.6910487088664607e-49	1.234286155679316e-62	1.7222424992725912e-9	2.233386945100024e-15	4.02999845252672e-6	-8.500284400926109e-21	1.040728267800721e-16	1.055775924924898e-12	4.4701829321992355e-12	8.114801977551156e-12
91600000	0.004997983271709688	1.6910487088664607e-49	1.234286155679316e-62	1.7222424992725912e-9	2.233386945100024e-15	4.02999845252672e-6	-8.497890632607413e-21	1.040728267800721e-16	1.055775924924898e-12	4.4701829321992355e-12	8.114801977551156e-12
91700000	0.004997983271709688	1.6910487088664607e-49	1.234286155679316e-62	1.7222424992725912e-9	2.233386945100024e-15	4.02999845252672e-6	-8.495496864288716e-21	1.040728267800721e-16	1.055775924924898e-12	4.4701829321992355e-12	8.114801977551156e-12
91800000	0.004997983271709688	1.6910487088664607e-49	1.234286155679316e-62	1.7222424992725912e-9	2.233386945100024e-15	4.02999845252672e-6	-8.49310309597002e-21	1.040728267800721e-16	1.055775924924898e-12	4.4701829321992355e-12	8.114801977551156e-12
91900000	0.004997983271709688	1.6910487088664607e-49	1.234286155679316e-62	1.7222424992725912e-9	2.233386945100024e-15	4.02999845252672e-6	-8.490709327651324e-21	1.040728267800721e-16	1.055775924924898e-12	4.4701829321992355e-12	8.114801977551156e-12
92000000	0.004997983271709688	1.6910487088664607e-49	1.234286155679316e-62	1.7222424992725912e-9	2.233386945100024e-15	4.02999845252672e-6	-8.488315559332628e-21	1.040728267800721e-16	1.055775924924898e-12	4.4701829321992355e-12	8.114801977551156e-12
92100000	0.004997983271709688	1.6910487088664607e-49	1.234286155679316e-62	1.7222424992725912e-9	2.233386945100024e-15	4.02999845252672e-6	-8.485921791013932e-21	1.040728267800721e-16	1.055775924924898e-12	4.4701829321992355e-12	8.114801977551156e-12
92200000	0.004997983271709688	1.6910487088664607e-49	1.234286155679316e-62	1.7222424992725912e-9	2.233386945100024e-15	4.02999845252672e-6	-8.483528022695235e-21	1.040728267800721e-16	1.055775924924898e-12	4.4701829321992355e-12	8.114801977551156e-12
92300000	0.004997983271709688	1.6910487088664607e-49	1.234286155679316e-62	1.7222424992725912e-9	2.233386945100024e-15	4.02999845252672e-6	-8.48113425437654e-21	1.040728267800721e-16	1.055775924924898e-12	4.4701829321992355e-12	8.114801977551156e-12
92400000	0.004997983271709688	1.6910487088664607e-49	1.234286155679316e-62	1.7222424992725912e-9	2.233386945100024e-15	4.02999845252672e-6	-8.478740486057844e-21	1.040728267800721e-16	1.055775924924898e-12	4.4701829321992355e-12	8.114801977551156e-12
92500000	0.004997983271709688	1.6910487088664607e-49	1.234286155679316e-62	1.7222424992725912e-9	2.233386945100024e-15	4.02999845252672e-6	-8.476346717739148e-21	1.040728267800721e-16	1.055775924924898e-12	4.4701829321992355e-12	8.114801977551156e-12
92600000	0.004997983271709688	1.6910487088664607e-49	1.234286155679316e-62	1.7222424992725912e-9	2.233386945100024e-15	4.02999845252672e-6	-8.473952949420452e-21	1.040728267800721e-16	1.055775924924898e-12	4.4701829321992355e-12	8.114801977551156e-12
92700000	0.004997983271709688	1.6910487088664607e-49	1.234286155679316e-62	1.7222424992725912e-9	2.233386945100024e-15	4.02999845252672e-6	-8.471559181101756e-21	1.040728267800721e-16	1.055775924924898e-12	4.4701829321992355e-12	8.114801977551156e-12
92800000	0.004997983271709688	1.6910487088664607e-49	1.234286155679316e-62	1.7222424992725912e-9	2.233386945100024e-15	4.02999845252672e-6	-8.46916541278306e-21	1.040728267800721e-16	1.055775924924898e-12	4.4701829321992355e-12	8.114801977551156e-12
92900000	0.004997983271709688	1.6910487088664607e-49	1.234286155679316e-62	1.7222424992725912e-9	2.233386945100024e-15	4.02999845252672e-6	-8.466771644464363e-21	1.040728267800721e-16	1.055775924924898e-12	4.4701829321992355e-12	8.114801977551156e-12
93000000	0.004997983271709688	1.6910487088664607e-49	1.234286155679316e-62	1.7222424992725912e-9	2.233386945100024e-15	4.02999845252672e-6	-8.464377876145667e-21	1.040728267800721e-16	1.055775924924898e-12	4.4701829321992355e-12	8.114801977551156e-12
93100000	0.004997983271709688	1.6910487088664607e-49	1.234286155679316e-62	1.7222424992725912e-9	2.233386945100024e-15	4.02999845252672e-6	-8.461984107826971e-21	1.040728267800721e-16	1.055775924924898e-12	4.4701829321992355e-12	8.114801977551156e-12
93200000	0.004997983271709688	1.6910487088664607e-49	1.234286155679316e-62	1.7222424992725912e-9	2.233386945100024e-15	4.02999845252672e-6	-8.459590339508275e-21	1.040728267800721e-16	1.055775924924898e-12	4.4701829321992355e-12	8.114801977551156e-12
93300000	0.004997983271709688	1.6910487088664607e-49	1.234286155679316e-62	1.7222424992725912e-9	2.233386945100024e-15	4.02999845252672e-6	-8.45719657118958e-21	1.040728267800721e-16	1.055775924924898e-12	4.4701829321992355e-12	8.114801977551156e-12
93400000	0.004997983271709688	1.6910487088664607e-49	1.234286155679316e-62	1.7222424992725912e-9	2.233386945100024e-15	4.02999845252672e-6	-8.454802802870884e-21	1.040728267800721e-16	1.055775924924898e-12	4.4701829321992355e-12	8.114801977551156e-12
93500000	0.004997983271709688	1.6910487088664607e-49	1.234286155679316e-62	1.7222424992725912e-9	2.233386945100024e-15	4.02999845252672e-6	-8.452409034552188e-21	1.040728267800721e-16	1.055775924924898e-12	4.4701829321992355e-12	8.114801977551156e-12
93600000	0.004997983271709688	1.6910487088664607e-49	1.234286155679316e-62	1.7222424992725912e-9	2.233386945100024e-15	4.02999845252672e-6	-8.450015266233491e-21	1.040728267800721e-16	1.055775924924898e-12	4.4701829321992355e-12	8.114801977551156e-12
93700000	0.004997983271709688	1.6910487088664607e-49	1.234286155679316e-62	1.7222424992725912e-9	2.233386945100024e-15	4.02999845252672e-6	-8.447621497914795e-21	1.040728267800721e-16	1.055775924924898e-12	4.4701829321992355e-12	8.114801977551156e-12
93800000	0.004997983271709688	1.6910487088664607e-49	1.234286155679316e-62	1.7222424992725912e-9	2.233386945100024e-15	4.02999845252672e-6	-8.445227729596099e-21	1.040728267800721e-16	1.055775924924898e-12	4.4701829321992355e-12	8.114801977551156e-12
93900000	0.004997983271709688	1.6910487088664607e-49	1.234286155679316e-62	1.7222424992725912e-9	2.233386945100024e-15	4.02999845252672e-6	-8.442833961277403e-21	1.040728267800721e-16	1.055775924924898e-12	4.4701829321992355e-12	8.114801977551156e-12
94000000	0.004997983271709688	1.6910487088664607e-49	1.234286155679316e-62	1.7222424992725912e-9	2.233386945100024e-15	4.02999845252672e-6	-8.440440192958706e-21	1.040728267800721e-16	1.055775924924898e-12	4.4701829321992355e-12	8.114801977551156e-12
94100000	0.004997983271709688	1.6910487088664607e-49	1.234286155679316e-62	1.7222424992725912e-9	2.233386945100024e-15	4.02999845252672e-6	-8.43804642464001e-21	1.040728267800721e-16	1.055775924924898e-12	4.4701829321992355e-12	8.114801977551156e-12
94200000	0.004997983271709688	1.6910487088664607e-49	1.234286155679316e-62	1.7222424992725912e-9	2.233386945100024e-15	4.02999845252672e-6	-8.435652656321314e-21	1.040728267800721e-16	1.055775924924898e-12	4.4701829321992355e-12	8.114801977551156e-12
94300000	0.004997983271709688	1.6910487088664607e-49	1.234286155679316e-62	1.7222424992725912e-9	2.233386945100024e-15	4.02999845252672e-6	-8.433258888002618e-21	1.040728267800721e-16	1.055775924924898e-12	4.4701829321992355e-12	8.114801977551156e-12
94400000	0.004997983271709688	1.6910487088664607e-49	1.234286155679316e-62	1.7222424992725912e-9	2.233386945100024e-15	4.02999845252672e-6	-8.430865119683923e-21	1.040728267800721e-16	1.055775924924898e-12	4.4701829321992355e-12	8.114801977551156e-12
94500000	0.004997983271709688	1.6910487088664607e-49	1.234286155679316e-62	1.7222424992725912e-9	2.233386945100024e-15	4.02999845252672e-6	-8.428471351365227e-21	1.040728267800721e-16	1.055775924924898e-12	4.4701829321992355e-12	8.114801977551156e-12
94600000	0.004997983271709688	1.6910487088664607e-49	1.234286155679316e-62	1.7222424992725912e-9	2.233386945100024e-15	4.02999845252672e-6	-8.42607758304653e-21	1.040728267800721e-16	1.055775924924898e-12	4.4701829321992355e-12	8.114801977551156e-12
94700000	0.004997983271709688	1.6910487088664607e-49	1.234286155679316e-62	1.7222424992725912e-9	2.233386945100024e-15	4.02999845252672e-6	-8.423683814727834e-21	1.040728267800721e-16	1.055775924924898e-12	4.4701829321992355e-12	8.114801977551156e-12
94800000	0.004997983271709688	1.6910487088664607e-49	1.234286155679316e-62	1.7222424992725912e-9	2.233386945100024e-15	4.02999845252672e-6	-8.421290046409138e-21	1.040728267800721e-16	1.055775924924898e-12	4.4701829321992355e-12	8.114801977551156e-12
94900000	0.004997983271709688	1.6910487088664607e-49	1.234286155679316e-62	1.7222424992725912e-9	2.233386945100024e-15	4.02999845252672e-6	-8.418896278090442e-21	1.040728267800721e-16	1.055775924924898e-12	4.4701829321992355e-12	8.114801977551156e-12
95000000	0.004997983271709688	1.6910487088664607e-49	1.234286155679316e-62	1.7222424992725912e-9	2.233386945100024e-15	4.02999845252672e-6	-8.416502509771746e-21	1.040728267800721e-16	1.055775924924898e-12	4.4701829321992355e-12	8.114801977551156e-12
95100000	0.004997983271709688	1.6910487088664607e-49	1.234286155679316e-62	1.7222424992725912e-9	2.233386945100024e-15	4.02999845252672e-6	-8.41410874145305e-21	1.040728267800721e-16	1.055775924924898e-12	4.4701829321992355e-12	8.114801977551156e-12
95200000	0.004997983271709688	1.6910487088664607e-49	1.234286155679316e-62	1.7222424992725912e-9	2.233386945100024e-15	4.02999845252672e-6	-8.411714973134353e-21	1.040728267800721e-16	1.055775924924898e-12	4.4701829321992355e-12	8.114801977551156e-12
95300000	0.004997983271709688	1.6910487088664607e-49	1.234286155679316e-62	1.7222424992725912e-9	2.233386945100024e-15	4.02999845252672e-6	-8.409321204815657e-21	1.040728267800721e-16	1.055775924924898e-12	4.4701829321992355e-12	8.114801977551156e-12
95400000	0.004997983271709688	1.6910487088664607e-49	1.234286155679316e-62	1.7222424992725912e-9	2.233386945100024e-15	4.02999845252672e-6	-8.406927436496962e-21	1.040728267800721e-16	1.055775924924898e-12	4.4701829321992355e-12	8.114801977551156e-12
95500000	0.004997983271709688	1.6910487088664607e-49	1.234286155679316e-62	1.7222424992725912e-9	2.233386945100024e-15	4.02999845252672e-6	-8.404533668178266e-21	1.040728267800721e-16	1.055775924924898e-12	4.4701829321992355e-12	8.114801977551156e-12
95600000	0.004997983271709688	1.6910487088664607e-49	1.234286155679316e-62	1.7222424992725912e-9	2.233386945100024e-15	4.02999845252672e-6	-8.40213989985957e-21	1.040728267800721e-16	1.055775924924898e-12	4.4701829321992355e-12	8.114801977551156e-12
95700000	0.004997983271709688	1.6910487088664607e-49	1.234286155679316e-62	1.7222424992725912e-9	2.233386945100024e-15	4.02999845252672e-6	-8.399746131540874e-21	1.040728267800721e-16	1.055775924924898e-12	4.4701829321992355e-12	8.114801977551156e-12
95800000	0.004997983271709688	1.6910487088664607e-49	1.234286155679316e-62	1.7222424992725912e-9	2.233386945100024e-15	4.02999845252672e-6	-8.397352363222178e-21	1.040728267800721e-16	1.055775924924898e-12	4.4701829321992355e-12	8.114801977551156e-12
95900000	0.004997983271709688	1.6910487088664607e-49	1.234286155679316e-62	1.7222424992725912e-9	2.233386945100024e-15	4.02999845252672e-6	-8.394958594903481e-21	1.040728267800721e-16	1.055775924924898e-12	4.4701829321992355e-12	8.114801977551156e-12
96000000	0.004997983271709688	1.6910487088664607e-49	1.234286155679316e-62	1.7222424992725912e-9	2.233386945100024e-15	4.02999845252672e-6	-8.392564826584785e-21	1.040728267800721e-16	1.055775924924898e-12	4.4701829321992355e-12	8.114801977551156e-12
96100000	0.004997983271709688	1.6910487088664607e-49	1.234286155679316e-62	1.7222424992725912e-9	2.233386945100024e-15	4.02999845252672e-6	-8.390171058266089e-21	1.040728267800721e-16	1.055775924924898e-12	4.4701829321992355e-12	8.114801977551156e-12
96200000	0.004997983271709688	1.6910487088664607e-49	1.234286155679316e-62	1.7222424992725912e-9	2.233386945100024e-15	4.02999845252672e-6	-8.387777289947393e-21	1.040728267800721e-16	1.055775924924898e-12	4.4701829321992355e-12	8.114801977551156e-12
96300000	0.004997983271709688	1.6910487088664607e-49	1.234286155679316e-62	1.7222424992725912e-9	2.233386945100024e-15	4.02999845252672e-6	-8.385383521628696e-21	1.040728267800721e-16	1.055775924924898e-12	4.4701829321992355e-12	8.114801977551156e-12
96400000	0.004997983271709688	1.6910487088664607e-49	1.234286155679316e-62	1.7222424992725912e-9	2.233386945100024e-15	4.02999845252672e-6	-8.382989753310002e-21	1.040728267800721e-16	1.055775924924898e-12	4.4701829321992355e-12	8.114801977551156e-12
96500000	0.004997983271709688	1.6910487088664607e-49	1.234286155679316e-62	1.7222424992725912e-9	2.233386945100024e-15	4.02999845252672e-6	-8.380595984991306e-21	1.040728267800721e-16	1.055775924924898e-12	4.4701829321992355e-12	8.114801977551156e-12
96600000	0.004997983271709688	1.6910487088664607e-49	1.234286155679316e-62	1.7222424992725912e-9	2.233386945100024e-15	4.02999845252672e-6	-8.37820221667261e-21	1.040728267800721e-16	1.055775924924898e-12	4.4701829321992355e-12	8.114801977551156e-12
96700000	0.004997983271709688	1.6910487088664607e-49	1.234286155679316e-62	1.7222424992725912e-9	2.233386945100024e-15	4.02999845252672e-6	-8.375808448353913e-21	1.040728267800721e-16	1.055775924924898e-12	4.4701829321992355e-12	8.114801977551156e-12
96800000	0.004997983271709688	1.6910487088664607e-49	1.234286155679316e-62	1.7222424992725912e-9	2.233386945100024e-15	4.02999845252672e-6	-8.373414680035217e-21	1.040728267800721e-16	1.055775924924898e-12	4.470182932199236e-12	8.114801977551156e-12
96900000	0.004997983271709688	1.6910487088664607e-49	1.234286155679316e-62	1.7222424992725912e-9	2.233386945100024e-15	4.02999845252672e-6	-8.37102091171652e-21	1.040728267800721e-16	1.055775924924898e-12	4.470182932199236e-12	8.114801977551156e-12
97000000	0.004997983271709688	1.6910487088664607e-49	1.234286155679316e-62	1.7222424992725912e-9	2.233386945100024e-15	4.02999845252672e-6	-8.368627143397824e-21	1.040728267800721e-16	1.055775924924898e-12	4.470182932199236e-12	8.114801977551156e-12
97100000	0.004997983271709688	1.6910487088664607e-49	1.234286155679316e-62	1.7222424992725912e-9	2.233386945100024e-15	4.02999845252672e-6	-8.366233375079128e-21	1.040728267800721e-16	1.055775924924898e-12	4.470182932199236e-12	8.114801977551156e-12
97200000	0.004997983271709688	1.6910487088664607e-49	1.234286155679316e-62	1.7222424992725912e-9	2.233386945100024e-15	4.02999845252672e-6	-8.363839606760432e-21	1.040728267800721e-16	1.055775924924898e-12	4.470182932199236e-12	8.114801977551156e-12
97300000	0.004997983271709688	1.6910487088664607e-49	1.234286155679316e-62	1.7222424992725912e-9	2.233386945100024e-15	4.02999845252672e-6	-8.361445838441736e-21	1.040728267800721e-16	1.055775924924898e-12	4.470182932199236e-12	8.114801977551156e-12
97400000	0.004997983271709688	1.6910487088664607e-49	1.234286155679316e-62	1.7222424992725912e-9	2.233386945100024e-15	4.02999845252672e-6	-8.35905207012304e-21	1.040728267800721e-16	1.055775924924898e-12	4.470182932199236e-12	8.114801977551156e-12
97500000	0.004997983271709688	1.6910487088664607e-49	1.234286155679316e-62	1.7222424992725912e-9	2.233386945100024e-15	4.02999845252672e-6	-8.356658301804345e-21	1.040728267800721e-16	1.055775924924898e-12	4.470182932199236e-12	8.114801977551156e-12
97600000	0.004997983271709688	1.6910487088664607e-49	1.234286155679316e-62	1.7222424992725912e-9	2.233386945100024e-15	4.02999845252672e-6	-8.354264533485649e-21	1.040728267800721e-16	1.055775924924898e-12	4.470182932199236e-12	8.114801977551156e-12
97700000	0.004997983271709688	1.6910487088664607e-49	1.234286155679316e-62	1.7222424992725912e-9	2.233386945100024e-15	4.02999845252672e-6	-8.351870765166952e-21	1.040728267800721e-16	1.055775924924898e-12	4.470182932199236e-12	8.114801977551156e-12
97800000	0.004997983271709688	1.6910487088664607e-49	1.234286155679316e-62	1.7222424992725912e-9	2.233386945100024e-15	4.02999845252672e-6	-8.349476996848256e-21	1.040728267800721e-16	1.055775924924898e-12	4.470182932199236e-12	8.114801977551156e-12
97900000	0.004997983271709688	1.6910487088664607e-49	1.234286155679316e-62	1.7222424992725912e-9	2.233386945100024e-15	4.02999845252672e-6	-8.34708322852956e-21	1.040728267800721e-16	1.055775924924898e-12	4.470182932199236e-12	8.114801977551156e-12
98000000	0.004997983271709688	1.6910487088664607e-49	1.234286155679316e-62	1.7222424992725912e-9	2.233386945100024e-15	4.02999845252672e-6	-8.344689460210864e-21	1.040728267800721e-16	1.055775924924898e-12	4.470182932199236e-12	8.114801977551156e-12
98100000	0.004997983271709688	1.6910487088664607e-49	1.234286155679316e-62	1.7222424992725912e-9	2.233386945100024e-15	4.02999845252672e-6	-8.342295691892168e-21	1.040728267800721e-16	1.055775924924898e-12	4.470182932199236e-12	8.114801977551156e-12
98200000	0.004997983271709688	1.6910487088664607e-49	1.234286155679316e-62	1.7222424992725912e-9	2.233386945100024e-15	4.02999845252672e-6	-8.339901923573471e-21	1.040728267800721e-16	1.055775924924898e-12	4.470182932199236e-12	8.114801977551156e-12
98300000	0.004997983271709688	1.6910487088664607e-49	1.234286155679316e-62	1.7222424992725912e-9	2.233386945100024e-15	4.02999845252672e-6	-8.337508155254775e-21	1.040728267800721e-16	1.055775924924898e-12	4.470182932199236e-12	8.114801977551156e-12
98400000	0.004997983271709688	1.6910487088664607e-49	1.234286155679316e-62	1.7222424992725912e-9	2.233386945100024e-15	4.02999845252672e-6	-8.335114386936079e-21	1.040728267800721e-16	1.055775924924898e-12	4.470182932199236e-12	8.114801977551156e-12
98500000	0.004997983271709688	1.6910487088664607e-49	1.234286155679316e-62	1.7222424992725912e-9	2.233386945100024e-15	4.02999845252672e-6	-8.332720618617384e-21	1.040728267800721e-16	1.055775924924898e-12	4.470182932199236e-12	8.114801977551156e-12
98600000	0.004997983271709688	1.6910487088664607e-49	1.234286155679316e-62	1.7222424992725912e-9	2.233386945100024e-15	4.02999845252672e-6	-8.330326850298688e-21	1.040728267800721e-16	1.055775924924898e-12	4.470182932199236e-12	8.114801977551156e-12
98700000	0.004997983271709688	1.6910487088664607e-49	1.234286155679316e-62	1.7222424992725912e-9	2.233386945100024e-15	4.02999845252672e-6	-8.327933081979992e-21	1.040728267800721e-16	1.055775924924898e-12	4.470182932199236e-12	8.114801977551156e-12
98800000	0.004997983271709688	1.6910487088664607e-49	1.234286155679316e-62	1.7222424992725912e-9	2.233386945100024e-15	4.02999845252672e-6	-8.325539313661296e-21	1.040728267800721e-16	1.055775924924898e-12	4.470182932199236e-12	8.114801977551156e-12
98900000	0.004997983271709688	1.6910487088664607e-49	1.234286155679316e-62	1.7222424992725912e-9	2.233386945100024e-15	4.02999845252672e-6	-8.3231455453426e-21	1.040728267800721e-16	1.055775924924898e-12	4.470182932199236e-12	8.114801977551156e-12
99000000	0.004997983271709688	1.6910487088664607e-49	1.234286155679316e-62	1.7222424992725912e-9	2.233386945100024e-15	4.02999845252672e-6	-8.320751777023903e-21	1.040728267800721e-16	1.055775924924898e-12	4.470182932199236e-12	8.114801977551156e-12
99100000	0.004997983271709688	1.6910487088664607e-49	1.234286155679316e-62	1.7222424992725912e-9	2.233386945100024e-15	4.02999845252672e-6	-8.318358008705207e-21	1.040728267800721e-16	1.055775924924898e-12	4.470182932199236e-12	8.114801977551156e-12
99200000	0.004997983271709688	1.6910487088664607e-49	1.234286155679316e-62	1.7222424992725912e-9	2.233386945100024e-15	4.02999845252672e-6	-8.31596424038651e-21	1.040728267800721e-16	1.055775924924898e-12	4.470182932199236e-12	8.114801977551156e-12
99300000	0.004997983271709688	1.6910487088664607e-49	1.234286155679316e-62	1.7222424992725912e-9	2.233386945100024e-15	4.02999845252672e-6	-8.313570472067815e-21	1.040728267800721e-16	1.055775924924898e-12	4.470182932199236e-12	8.114801977551156e-12
99400000	0.004997983271709688	1.6910487088664607e-49	1.234286155679316e-62	1.7222424992725912e-9	2.233386945100024e-15	4.02999845252672e-6	-8.311176703749118e-21	1.040728267800721e-16	1.055775924924898e-12	4.470182932199236e-12	8.114801977551156e-12
99500000	0.004997983271709688	1.6910487088664607e-49	1.234286155679316e-62	1.7222424992725912e-9	2.233386945100024e-15	4.02999845252672e-6	-8.308782935430424e-21	1.040728267800721e-16	1.055775924924898e-12	4.470182932199236e-12	8.114801977551156e-12
99600000	0.004997983271709688	1.6910487088664607e-49	1.234286155679316e-62	1.7222424992725912e-9	2.233386945100024e-15	4.02999845252672e-6	-8.306389167111727e-21	1.040728267800721e-16	1.055775924924898e-12	4.470182932199236e-12	8.114801977551156e-12
99700000	0.004997983271709688	1.6910487088664607e-49	1.234286155679316e-62	1.7222424992725912e-9	2.233386945100024e-15	4.02999845252672e-6	-8.303995398793031e-21	1.040728267800721e-16	1.055775924924898e-12	4.470182932199236e-12	8.114801977551156e-12
99800000	0.004997983271709688	1.6910487088664607e-49	1.234286155679316e-62	1.7222424992725912e-9	2.233386945100024e-15	4.02999845252672e-6	-8.301601630474335e-21	1.040728267800721e-16	1.055775924924898e-12	4.470182932199236e-12	8.114801977551156e-12
99900000	0.004997983271709688	1.6910487088664607e-49	1.234286155679316e-62	1.7222424992725912e-9	2.233386945100024e-15	4.02999845252672e-6	-8.299207862155639e-21	1.040728267800721e-16	1.055775924924898e-12	4.470182932199236e-12	8.114801977551156e-12
100000000	0.004997983271709688	1.6910487088664607e-49	1.234286155679316e-62	1.7222424992725912e-9	2.233386945100024e-15	4.02999845252672e-6	-8.296814093836942e-21	1.040728267800721e-16	1.055775924924898e-12	4.470182932199236e-12	8.114801977551156e-12
