# Supplementary material for: Thermodynamics Underpinning the Microbial Community‐Level Nitrogen Energy Metabolism
Source: Environ Microbiol. 2025 Feb 16;27(2):e70055. doi: 10.1111/1462-2920.70055 (PMC11830459; doi:10.1111/1462-2920.70055)
Supplement: Supplementary file 1 — Data S1. [file EMI-27-e70055-s001.zip › SI/Nnetwork/Results/kdef_-10/Iin_-5/p_0.2/O2_-10.2_H_-8.5.csv]

time	N2	N2H4	N2H5	N2O	NH2OH	NH3	NH3OH	NH4	NO	NO2	NO3
0	0.00001	0.00001	0.00001	0.00001	0.00001	0.00001	0.00001	0.00001	0.00001	0.00001	0.00001
100000	0.002282839333139544	-1.1208568730839393e-21	-2.5386668320662726e-19	3.858332136062702e-13	1.89981077641341e-14	0.005434321332928543	-3.989025758340388e-21	1.4033970792150306e-16	4.404782981505111e-17	1.5139522270380155e-15	5.283811095723882e-18
200000	0.002282839333139544	-1.1208568730839393e-21	-2.5386668320662726e-19	3.858332136062701e-13	1.8998107764304152e-14	0.005434321332928544	-3.98900702906951e-21	1.403397351323167e-16	4.404782981505112e-17	1.5139522553803103e-15	5.283811095723934e-18
300000	0.002282839333139544	-1.1208568730839393e-21	-2.5386668320662726e-19	3.858332136062701e-13	1.8998107764305544e-14	0.005434321332928544	-3.9889882997986164e-21	1.403397353548929e-16	4.404782981505112e-17	1.5139522556120342e-15	5.2838110957239325e-18
400000	0.002282839333139544	-1.1208568730839393e-21	-2.5386668320662726e-19	3.858332136062701e-13	1.8998107764305446e-14	0.005434321332928544	-3.9889695705277216e-21	1.403397353388915e-16	4.404782981505112e-17	1.5139522555953838e-15	5.283811095723931e-18
500000	0.0022828393331395438	-1.1208568730839393e-21	-2.5386668320662726e-19	3.8583321360627003e-13	1.899810776430539e-14	0.005434321332928544	-3.9889508412568276e-21	1.4033973532953166e-16	4.4047829815051115e-17	1.5139522555856443e-15	5.28381109572393e-18
600000	0.0022828393331395438	-1.1208568730839393e-21	-2.5386668320662726e-19	3.8583321360627003e-13	1.8998107764305367e-14	0.005434321332928544	-3.9889321119859335e-21	1.4033973532567277e-16	4.4047829815051115e-17	1.513952255581629e-15	5.2838110957239294e-18
700000	0.0022828393331395438	-1.1208568730839393e-21	-2.5386668320662726e-19	3.8583321360627003e-13	1.899810776430537e-14	0.005434321332928544	-3.9889133827150395e-21	1.4033973532617417e-16	4.4047829815051115e-17	1.5139522555821508e-15	5.2838110957239294e-18
800000	0.0022828393331395438	-1.1208568730839393e-21	-2.5386668320662726e-19	3.8583321360627003e-13	1.8998107764305392e-14	0.005434321332928544	-3.9888946534441454e-21	1.4033973532989525e-16	4.404782981505112e-17	1.5139522555860227e-15	5.28381109572393e-18
900000	0.0022828393331395438	-1.1208568730839393e-21	-2.5386668320662726e-19	3.8583321360627003e-13	1.8998107764305427e-14	0.005434321332928544	-3.9888759241732514e-21	1.4033973533569537e-16	4.404782981505112e-17	1.5139522555920581e-15	5.28381109572393e-18
1000000	0.0022828393331395438	-1.1208568730839393e-21	-2.5386668320662726e-19	3.8583321360627003e-13	1.8998107764305468e-14	0.005434321332928544	-3.988857194902357e-21	1.403397353424339e-16	4.404782981505112e-17	1.51395225559907e-15	5.283811095723931e-18
1100000	0.0022828393331395438	-1.1208568730839393e-21	-2.5386668320662726e-19	3.8583321360627003e-13	1.899810776430551e-14	0.005434321332928544	-3.988838465631463e-21	1.4033973534897022e-16	4.404782981505113e-17	1.5139522556058715e-15	5.283811095723932e-18
1200000	0.0022828393331395438	-1.1208568730839393e-21	-2.5386668320662726e-19	3.8583321360627003e-13	1.899810776430554e-14	0.005434321332928544	-3.988819736360569e-21	1.403397353541637e-16	4.404782981505113e-17	1.5139522556112756e-15	5.2838110957239325e-18
1300000	0.0022828393331395438	-1.1208568730839393e-21	-2.5386668320662726e-19	3.8583321360627003e-13	1.899810776430556e-14	0.005434321332928544	-3.988801007089675e-21	1.4033973535687367e-16	4.404782981505113e-17	1.5139522556140955e-15	5.2838110957239325e-18
1400000	0.0022828393331395438	-1.1208568730839393e-21	-2.5386668320662726e-19	3.8583321360627003e-13	1.899810776430556e-14	0.005434321332928544	-3.988782277818781e-21	1.4033973535701996e-16	4.404782981505113e-17	1.5139522556142478e-15	5.2838110957239325e-18
1500000	0.0022828393331395438	-1.1208568730839393e-21	-2.5386668320662726e-19	3.8583321360627003e-13	1.899810776430556e-14	0.005434321332928544	-3.9887635485478864e-21	1.4033973535700852e-16	4.404782981505113e-17	1.5139522556142358e-15	5.2838110957239325e-18
1600000	0.0022828393331395438	-1.1208568730839393e-21	-2.5386668320662726e-19	3.8583321360627003e-13	1.899810776430556e-14	0.005434321332928544	-3.988744819276992e-21	1.4033973535700278e-16	4.404782981505113e-17	1.5139522556142298e-15	5.2838110957239325e-18
1700000	0.0022828393331395438	-1.1208568730839393e-21	-2.5386668320662726e-19	3.8583321360627003e-13	1.899810776430556e-14	0.005434321332928544	-3.988726090006098e-21	1.403397353570017e-16	4.404782981505113e-17	1.5139522556142289e-15	5.2838110957239325e-18
1800000	0.0022828393331395438	-1.1208568730839393e-21	-2.5386668320662726e-19	3.8583321360627003e-13	1.899810776430556e-14	0.005434321332928544	-3.988707360735204e-21	1.4033973535700413e-16	4.404782981505113e-17	1.5139522556142312e-15	5.2838110957239325e-18
1900000	0.002282839333139544	-1.1208568730839393e-21	-2.5386668320662726e-19	3.8583321360627003e-13	1.899810776430556e-14	0.005434321332928544	-3.98868863146431e-21	1.4033973535700901e-16	4.404782981505113e-17	1.5139522556142364e-15	5.2838110957239325e-18
2000000	0.002282839333139544	-1.1208568730839393e-21	-2.5386668320662726e-19	3.8583321360627003e-13	1.899810776430556e-14	0.005434321332928544	-3.988669902193416e-21	1.4033973535701525e-16	4.404782981505113e-17	1.5139522556142429e-15	5.2838110957239325e-18
2100000	0.002282839333139544	-1.1208568730839393e-21	-2.5386668320662726e-19	3.858332136062701e-13	1.899810776430556e-14	0.005434321332928544	-3.988651172922522e-21	1.4033973535702173e-16	4.404782981505112e-17	1.5139522556142496e-15	5.2838110957239325e-18
2200000	0.002282839333139544	-1.1208568730839393e-21	-2.5386668320662726e-19	3.858332136062701e-13	1.899810776430556e-14	0.005434321332928544	-3.988632443651628e-21	1.4033973535702738e-16	4.404782981505112e-17	1.5139522556142555e-15	5.2838110957239325e-18
2300000	0.002282839333139544	-1.1208568730839393e-21	-2.5386668320662726e-19	3.858332136062701e-13	1.899810776430556e-14	0.005434321332928544	-3.988613714380734e-21	1.4033973535703108e-16	4.404782981505112e-17	1.5139522556142592e-15	5.2838110957239325e-18
2400000	0.002282839333139544	-1.1208568730839393e-21	-2.5386668320662726e-19	3.858332136062701e-13	1.899810776430556e-14	0.005434321332928544	-3.98859498510984e-21	1.4033973535703194e-16	4.404782981505112e-17	1.5139522556142602e-15	5.2838110957239325e-18
2500000	0.002282839333139544	-1.1208568730839393e-21	-2.5386668320662726e-19	3.858332136062701e-13	1.899810776430556e-14	0.005434321332928544	-3.988576255838945e-21	1.4033973535703191e-16	4.404782981505112e-17	1.5139522556142602e-15	5.2838110957239325e-18
2600000	0.002282839333139544	-1.1208568730839393e-21	-2.5386668320662726e-19	3.858332136062701e-13	1.899810776430556e-14	0.005434321332928544	-3.988557526568051e-21	1.403397353570319e-16	4.404782981505112e-17	1.5139522556142602e-15	5.2838110957239325e-18
2700000	0.002282839333139544	-1.1208568730839393e-21	-2.5386668320662726e-19	3.858332136062701e-13	1.899810776430556e-14	0.005434321332928544	-3.988538797297157e-21	1.4033973535703187e-16	4.404782981505112e-17	1.5139522556142602e-15	5.2838110957239325e-18
2800000	0.002282839333139544	-1.1208568730839393e-21	-2.5386668320662726e-19	3.858332136062701e-13	1.899810776430556e-14	0.005434321332928544	-3.988520068026263e-21	1.4033973535703187e-16	4.4047829815051115e-17	1.5139522556142602e-15	5.2838110957239325e-18
2900000	0.002282839333139544	-1.1208568730839393e-21	-2.5386668320662726e-19	3.858332136062701e-13	1.899810776430556e-14	0.005434321332928544	-3.988501338755369e-21	1.4033973535703184e-16	4.4047829815051115e-17	1.5139522556142602e-15	5.2838110957239325e-18
3000000	0.002282839333139544	-1.1208568730839393e-21	-2.5386668320662726e-19	3.858332136062701e-13	1.899810776430556e-14	0.005434321332928544	-3.988482609484475e-21	1.4033973535703182e-16	4.4047829815051115e-17	1.51395225561426e-15	5.2838110957239325e-18
3100000	0.002282839333139544	-1.1208568730839393e-21	-2.5386668320662726e-19	3.8583321360627013e-13	1.899810776430556e-14	0.005434321332928544	-3.988463880213581e-21	1.4033973535703182e-16	4.4047829815051115e-17	1.51395225561426e-15	5.2838110957239325e-18
3200000	0.002282839333139544	-1.1208568730839393e-21	-2.5386668320662726e-19	3.8583321360627013e-13	1.899810776430556e-14	0.005434321332928544	-3.988445150942687e-21	1.403397353570318e-16	4.4047829815051115e-17	1.51395225561426e-15	5.2838110957239325e-18
3300000	0.002282839333139544	-1.1208568730839393e-21	-2.5386668320662726e-19	3.8583321360627013e-13	1.899810776430556e-14	0.005434321332928544	-3.988426421671792e-21	1.403397353570318e-16	4.4047829815051115e-17	1.51395225561426e-15	5.2838110957239325e-18
3400000	0.002282839333139544	-1.1208568730839393e-21	-2.5386668320662726e-19	3.8583321360627013e-13	1.899810776430556e-14	0.005434321332928544	-3.988407692400898e-21	1.4033973535703177e-16	4.4047829815051115e-17	1.51395225561426e-15	5.2838110957239325e-18
3500000	0.002282839333139544	-1.1208568730839393e-21	-2.5386668320662726e-19	3.8583321360627013e-13	1.899810776430556e-14	0.005434321332928544	-3.988388963130004e-21	1.4033973535703177e-16	4.4047829815051115e-17	1.51395225561426e-15	5.2838110957239325e-18
3600000	0.002282839333139544	-1.1208568730839393e-21	-2.5386668320662726e-19	3.8583321360627013e-13	1.899810776430556e-14	0.005434321332928544	-3.98837023385911e-21	1.4033973535703174e-16	4.4047829815051115e-17	1.51395225561426e-15	5.2838110957239325e-18
3700000	0.002282839333139544	-1.1208568730839393e-21	-2.5386668320662726e-19	3.8583321360627013e-13	1.899810776430556e-14	0.005434321332928544	-3.988351504588216e-21	1.4033973535703174e-16	4.4047829815051115e-17	1.51395225561426e-15	5.2838110957239325e-18
3800000	0.002282839333139544	-1.1208568730839393e-21	-2.5386668320662726e-19	3.8583321360627013e-13	1.899810776430556e-14	0.005434321332928544	-3.988332775317322e-21	1.4033973535703172e-16	4.4047829815051115e-17	1.51395225561426e-15	5.2838110957239325e-18
3900000	0.002282839333139544	-1.1208568730839393e-21	-2.5386668320662726e-19	3.8583321360627013e-13	1.899810776430556e-14	0.005434321332928544	-3.988314046046428e-21	1.4033973535703172e-16	4.4047829815051115e-17	1.51395225561426e-15	5.2838110957239325e-18
4000000	0.002282839333139544	-1.1208568730839393e-21	-2.5386668320662726e-19	3.8583321360627013e-13	1.899810776430556e-14	0.005434321332928544	-3.988295316775534e-21	1.4033973535703172e-16	4.4047829815051115e-17	1.51395225561426e-15	5.2838110957239325e-18
4100000	0.002282839333139544	-1.1208568730839393e-21	-2.5386668320662726e-19	3.8583321360627013e-13	1.8998107764305556e-14	0.005434321332928544	-3.98827658750464e-21	1.403397353570317e-16	4.404782981505111e-17	1.51395225561426e-15	5.2838110957239325e-18
4200000	0.002282839333139544	-1.1208568730839393e-21	-2.5386668320662726e-19	3.8583321360627013e-13	1.8998107764305556e-14	0.005434321332928544	-3.988257858233745e-21	1.403397353570317e-16	4.404782981505111e-17	1.51395225561426e-15	5.2838110957239325e-18
4300000	0.002282839333139544	-1.1208568730839393e-21	-2.5386668320662726e-19	3.8583321360627013e-13	1.8998107764305556e-14	0.005434321332928544	-3.988239128962851e-21	1.403397353570317e-16	4.404782981505111e-17	1.51395225561426e-15	5.2838110957239325e-18
4400000	0.002282839333139544	-1.1208568730839393e-21	-2.5386668320662726e-19	3.8583321360627013e-13	1.8998107764305556e-14	0.005434321332928544	-3.988220399691957e-21	1.4033973535703167e-16	4.404782981505111e-17	1.51395225561426e-15	5.2838110957239325e-18
4500000	0.002282839333139544	-1.1208568730839393e-21	-2.5386668320662726e-19	3.8583321360627013e-13	1.8998107764305556e-14	0.005434321332928544	-3.988201670421063e-21	1.4033973535703167e-16	4.404782981505111e-17	1.51395225561426e-15	5.2838110957239325e-18
4600000	0.002282839333139544	-1.1208568730839393e-21	-2.5386668320662726e-19	3.8583321360627013e-13	1.8998107764305556e-14	0.005434321332928544	-3.988182941150169e-21	1.4033973535703167e-16	4.404782981505111e-17	1.51395225561426e-15	5.2838110957239325e-18
4700000	0.002282839333139544	-1.1208568730839393e-21	-2.5386668320662726e-19	3.8583321360627013e-13	1.8998107764305556e-14	0.005434321332928544	-3.988164211879275e-21	1.4033973535703167e-16	4.404782981505111e-17	1.51395225561426e-15	5.2838110957239325e-18
4800000	0.002282839333139544	-1.1208568730839393e-21	-2.5386668320662726e-19	3.8583321360627013e-13	1.8998107764305556e-14	0.005434321332928544	-3.988145482608381e-21	1.4033973535703167e-16	4.404782981505111e-17	1.51395225561426e-15	5.2838110957239325e-18
4900000	0.002282839333139544	-1.1208568730839393e-21	-2.5386668320662726e-19	3.8583321360627013e-13	1.8998107764305556e-14	0.005434321332928544	-3.988126753337487e-21	1.4033973535703164e-16	4.404782981505111e-17	1.51395225561426e-15	5.2838110957239325e-18
5000000	0.002282839333139544	-1.1208568730839393e-21	-2.5386668320662726e-19	3.8583321360627013e-13	1.8998107764305556e-14	0.005434321332928544	-3.988108024066592e-21	1.4033973535703164e-16	4.404782981505111e-17	1.51395225561426e-15	5.2838110957239325e-18
5100000	0.002282839333139544	-1.1208568730839393e-21	-2.5386668320662726e-19	3.8583321360627013e-13	1.8998107764305556e-14	0.005434321332928544	-3.988089294795698e-21	1.4033973535703164e-16	4.404782981505111e-17	1.51395225561426e-15	5.2838110957239325e-18
5200000	0.002282839333139544	-1.1208568730839393e-21	-2.5386668320662726e-19	3.8583321360627013e-13	1.8998107764305556e-14	0.005434321332928544	-3.988070565524804e-21	1.4033973535703164e-16	4.404782981505111e-17	1.5139522556142598e-15	5.2838110957239325e-18
5300000	0.002282839333139544	-1.1208568730839393e-21	-2.5386668320662726e-19	3.8583321360627013e-13	1.8998107764305556e-14	0.005434321332928544	-3.98805183625391e-21	1.4033973535703164e-16	4.404782981505111e-17	1.5139522556142598e-15	5.2838110957239325e-18
5400000	0.002282839333139544	-1.1208568730839393e-21	-2.5386668320662726e-19	3.8583321360627013e-13	1.8998107764305556e-14	0.005434321332928544	-3.988033106983016e-21	1.4033973535703164e-16	4.404782981505111e-17	1.5139522556142598e-15	5.2838110957239325e-18
5500000	0.002282839333139544	-1.1208568730839393e-21	-2.5386668320662726e-19	3.8583321360627013e-13	1.8998107764305556e-14	0.005434321332928544	-3.988014377712122e-21	1.4033973535703164e-16	4.404782981505111e-17	1.5139522556142598e-15	5.2838110957239325e-18
5600000	0.002282839333139544	-1.1208568730839393e-21	-2.5386668320662726e-19	3.8583321360627013e-13	1.8998107764305556e-14	0.005434321332928544	-3.987995648441228e-21	1.4033973535703164e-16	4.404782981505111e-17	1.5139522556142598e-15	5.2838110957239325e-18
5700000	0.002282839333139544	-1.1208568730839393e-21	-2.5386668320662726e-19	3.8583321360627013e-13	1.8998107764305556e-14	0.005434321332928544	-3.9879769191703336e-21	1.4033973535703164e-16	4.404782981505111e-17	1.5139522556142598e-15	5.2838110957239325e-18
5800000	0.002282839333139544	-1.1208568730839393e-21	-2.5386668320662726e-19	3.8583321360627013e-13	1.8998107764305556e-14	0.005434321332928544	-3.987958189899439e-21	1.4033973535703164e-16	4.404782981505111e-17	1.5139522556142598e-15	5.2838110957239325e-18
5900000	0.002282839333139544	-1.1208568730839393e-21	-2.5386668320662726e-19	3.8583321360627013e-13	1.8998107764305556e-14	0.005434321332928544	-3.987939460628545e-21	1.4033973535703164e-16	4.404782981505111e-17	1.5139522556142598e-15	5.2838110957239325e-18
6000000	0.002282839333139544	-1.1208568730839393e-21	-2.5386668320662726e-19	3.8583321360627013e-13	1.8998107764305556e-14	0.005434321332928544	-3.987920731357651e-21	1.4033973535703164e-16	4.404782981505111e-17	1.5139522556142598e-15	5.2838110957239325e-18
6100000	0.002282839333139544	-1.1208568730839393e-21	-2.5386668320662726e-19	3.8583321360627013e-13	1.8998107764305556e-14	0.005434321332928544	-3.987902002086757e-21	1.4033973535703164e-16	4.404782981505111e-17	1.5139522556142598e-15	5.2838110957239325e-18
6200000	0.002282839333139544	-1.1208568730839393e-21	-2.5386668320662726e-19	3.8583321360627013e-13	1.8998107764305556e-14	0.005434321332928544	-3.987883272815863e-21	1.4033973535703164e-16	4.404782981505111e-17	1.5139522556142598e-15	5.2838110957239325e-18
6300000	0.002282839333139544	-1.1208568730839393e-21	-2.5386668320662726e-19	3.8583321360627013e-13	1.8998107764305556e-14	0.005434321332928544	-3.9878645435449686e-21	1.4033973535703164e-16	4.404782981505111e-17	1.5139522556142598e-15	5.2838110957239325e-18
6400000	0.002282839333139544	-1.1208568730839393e-21	-2.5386668320662726e-19	3.8583321360627013e-13	1.8998107764305556e-14	0.005434321332928544	-3.9878458142740746e-21	1.4033973535703164e-16	4.404782981505111e-17	1.5139522556142598e-15	5.2838110957239325e-18
6500000	0.002282839333139544	-1.1208568730839393e-21	-2.5386668320662726e-19	3.8583321360627013e-13	1.8998107764305556e-14	0.005434321332928544	-3.9878270850031805e-21	1.4033973535703164e-16	4.404782981505111e-17	1.5139522556142598e-15	5.2838110957239325e-18
6600000	0.002282839333139544	-1.1208568730839393e-21	-2.5386668320662726e-19	3.8583321360627013e-13	1.8998107764305556e-14	0.005434321332928544	-3.987808355732286e-21	1.4033973535703164e-16	4.404782981505111e-17	1.5139522556142598e-15	5.2838110957239325e-18
6700000	0.002282839333139544	-1.1208568730839393e-21	-2.5386668320662726e-19	3.8583321360627013e-13	1.8998107764305556e-14	0.005434321332928544	-3.987789626461392e-21	1.4033973535703167e-16	4.404782981505111e-17	1.5139522556142598e-15	5.2838110957239325e-18
6800000	0.002282839333139544	-1.1208568730839393e-21	-2.5386668320662726e-19	3.8583321360627013e-13	1.8998107764305556e-14	0.005434321332928544	-3.987770897190498e-21	1.4033973535703167e-16	4.404782981505111e-17	1.5139522556142598e-15	5.2838110957239325e-18
6900000	0.002282839333139544	-1.1208568730839393e-21	-2.5386668320662726e-19	3.8583321360627013e-13	1.8998107764305556e-14	0.005434321332928544	-3.9877521679196036e-21	1.4033973535703167e-16	4.404782981505111e-17	1.5139522556142598e-15	5.2838110957239325e-18
7000000	0.002282839333139544	-1.1208568730839393e-21	-2.5386668320662726e-19	3.8583321360627013e-13	1.8998107764305556e-14	0.005434321332928544	-3.9877334386487096e-21	1.4033973535703167e-16	4.404782981505111e-17	1.5139522556142598e-15	5.2838110957239325e-18
7100000	0.002282839333139544	-1.1208568730839393e-21	-2.5386668320662726e-19	3.8583321360627013e-13	1.8998107764305556e-14	0.005434321332928544	-3.9877147093778155e-21	1.4033973535703167e-16	4.404782981505111e-17	1.5139522556142598e-15	5.2838110957239325e-18
7200000	0.002282839333139544	-1.1208568730839393e-21	-2.5386668320662726e-19	3.8583321360627013e-13	1.8998107764305556e-14	0.005434321332928544	-3.9876959801069215e-21	1.4033973535703167e-16	4.404782981505111e-17	1.5139522556142598e-15	5.2838110957239325e-18
7300000	0.002282839333139544	-1.1208568730839393e-21	-2.5386668320662726e-19	3.8583321360627013e-13	1.8998107764305556e-14	0.005434321332928544	-3.9876772508360274e-21	1.403397353570317e-16	4.404782981505111e-17	1.5139522556142598e-15	5.2838110957239325e-18
7400000	0.002282839333139544	-1.1208568730839393e-21	-2.5386668320662726e-19	3.8583321360627013e-13	1.8998107764305556e-14	0.005434321332928544	-3.9876585215651334e-21	1.403397353570317e-16	4.404782981505111e-17	1.5139522556142598e-15	5.2838110957239325e-18
7500000	0.002282839333139544	-1.1208568730839393e-21	-2.5386668320662726e-19	3.8583321360627013e-13	1.8998107764305556e-14	0.005434321332928544	-3.9876397922942386e-21	1.403397353570317e-16	4.404782981505111e-17	1.5139522556142598e-15	5.2838110957239325e-18
7600000	0.002282839333139544	-1.1208568730839393e-21	-2.5386668320662726e-19	3.8583321360627013e-13	1.8998107764305556e-14	0.005434321332928544	-3.9876210630233446e-21	1.403397353570317e-16	4.404782981505111e-17	1.5139522556142598e-15	5.2838110957239325e-18
7700000	0.002282839333139544	-1.1208568730839393e-21	-2.5386668320662726e-19	3.8583321360627013e-13	1.8998107764305556e-14	0.005434321332928544	-3.9876023337524505e-21	1.403397353570317e-16	4.4047829815051115e-17	1.5139522556142598e-15	5.2838110957239325e-18
7800000	0.002282839333139544	-1.1208568730839393e-21	-2.5386668320662726e-19	3.8583321360627013e-13	1.8998107764305556e-14	0.005434321332928544	-3.9875836044815565e-21	1.4033973535703172e-16	4.4047829815051115e-17	1.5139522556142598e-15	5.2838110957239325e-18
7900000	0.002282839333139544	-1.1208568730839393e-21	-2.5386668320662726e-19	3.8583321360627013e-13	1.8998107764305556e-14	0.005434321332928544	-3.9875648752106624e-21	1.4033973535703172e-16	4.4047829815051115e-17	1.51395225561426e-15	5.2838110957239325e-18
8000000	0.002282839333139544	-1.1208568730839393e-21	-2.5386668320662726e-19	3.8583321360627013e-13	1.8998107764305556e-14	0.005434321332928544	-3.9875461459397684e-21	1.4033973535703172e-16	4.4047829815051115e-17	1.51395225561426e-15	5.2838110957239325e-18
8100000	0.002282839333139544	-1.1208568730839393e-21	-2.5386668320662726e-19	3.8583321360627013e-13	1.8998107764305556e-14	0.005434321332928544	-3.987527416668874e-21	1.4033973535703172e-16	4.4047829815051115e-17	1.51395225561426e-15	5.2838110957239325e-18
8200000	0.002282839333139544	-1.1208568730839393e-21	-2.5386668320662726e-19	3.8583321360627013e-13	1.8998107764305556e-14	0.005434321332928544	-3.98750868739798e-21	1.4033973535703174e-16	4.4047829815051115e-17	1.51395225561426e-15	5.2838110957239325e-18
8300000	0.002282839333139544	-1.1208568730839393e-21	-2.5386668320662726e-19	3.8583321360627013e-13	1.8998107764305556e-14	0.005434321332928544	-3.9874899581270855e-21	1.4033973535703174e-16	4.4047829815051115e-17	1.51395225561426e-15	5.2838110957239325e-18
8400000	0.002282839333139544	-1.1208568730839393e-21	-2.5386668320662726e-19	3.8583321360627013e-13	1.8998107764305556e-14	0.005434321332928544	-3.9874712288561915e-21	1.4033973535703174e-16	4.4047829815051115e-17	1.51395225561426e-15	5.2838110957239325e-18
8500000	0.002282839333139544	-1.1208568730839393e-21	-2.5386668320662726e-19	3.8583321360627013e-13	1.8998107764305556e-14	0.005434321332928544	-3.9874524995852974e-21	1.4033973535703174e-16	4.4047829815051115e-17	1.51395225561426e-15	5.2838110957239325e-18
8600000	0.002282839333139544	-1.1208568730839393e-21	-2.5386668320662726e-19	3.8583321360627013e-13	1.8998107764305556e-14	0.005434321332928544	-3.9874337703144034e-21	1.4033973535703177e-16	4.4047829815051115e-17	1.51395225561426e-15	5.2838110957239325e-18
8700000	0.002282839333139544	-1.1208568730839393e-21	-2.5386668320662726e-19	3.8583321360627013e-13	1.8998107764305556e-14	0.005434321332928544	-3.987415041043509e-21	1.4033973535703177e-16	4.4047829815051115e-17	1.51395225561426e-15	5.2838110957239325e-18
8800000	0.002282839333139544	-1.1208568730839393e-21	-2.5386668320662726e-19	3.8583321360627013e-13	1.8998107764305556e-14	0.005434321332928544	-3.987396311772615e-21	1.4033973535703177e-16	4.4047829815051115e-17	1.51395225561426e-15	5.2838110957239325e-18
8900000	0.002282839333139544	-1.1208568730839393e-21	-2.5386668320662726e-19	3.8583321360627013e-13	1.8998107764305556e-14	0.005434321332928544	-3.987377582501721e-21	1.4033973535703177e-16	4.4047829815051115e-17	1.51395225561426e-15	5.2838110957239325e-18
9000000	0.002282839333139544	-1.1208568730839393e-21	-2.5386668320662726e-19	3.8583321360627013e-13	1.8998107764305556e-14	0.005434321332928544	-3.987358853230827e-21	1.403397353570318e-16	4.4047829815051115e-17	1.51395225561426e-15	5.2838110957239325e-18
9100000	0.002282839333139544	-1.1208568730839393e-21	-2.5386668320662726e-19	3.8583321360627013e-13	1.8998107764305556e-14	0.005434321332928544	-3.9873401239599324e-21	1.403397353570318e-16	4.4047829815051115e-17	1.51395225561426e-15	5.2838110957239325e-18
9200000	0.002282839333139544	-1.1208568730839393e-21	-2.5386668320662726e-19	3.858332136062701e-13	1.8998107764305556e-14	0.005434321332928544	-3.9873213946890384e-21	1.403397353570318e-16	4.4047829815051115e-17	1.51395225561426e-15	5.2838110957239325e-18
9300000	0.002282839333139544	-1.1208568730839393e-21	-2.5386668320662726e-19	3.858332136062701e-13	1.8998107764305556e-14	0.005434321332928544	-3.987302665418144e-21	1.4033973535703182e-16	4.4047829815051115e-17	1.51395225561426e-15	5.2838110957239325e-18
9400000	0.002282839333139544	-1.1208568730839393e-21	-2.5386668320662726e-19	3.858332136062701e-13	1.8998107764305556e-14	0.005434321332928544	-3.98728393614725e-21	1.4033973535703182e-16	4.4047829815051115e-17	1.51395225561426e-15	5.2838110957239325e-18
9500000	0.002282839333139544	-1.1208568730839393e-21	-2.5386668320662726e-19	3.858332136062701e-13	1.8998107764305556e-14	0.005434321332928544	-3.987265206876356e-21	1.4033973535703182e-16	4.4047829815051115e-17	1.51395225561426e-15	5.2838110957239325e-18
9600000	0.002282839333139544	-1.1208568730839393e-21	-2.5386668320662726e-19	3.858332136062701e-13	1.8998107764305556e-14	0.005434321332928544	-3.987246477605462e-21	1.4033973535703182e-16	4.4047829815051115e-17	1.51395225561426e-15	5.2838110957239325e-18
9700000	0.002282839333139544	-1.1208568730839393e-21	-2.5386668320662726e-19	3.858332136062701e-13	1.8998107764305556e-14	0.005434321332928544	-3.987227748334568e-21	1.4033973535703184e-16	4.4047829815051115e-17	1.51395225561426e-15	5.2838110957239325e-18
9800000	0.002282839333139544	-1.1208568730839393e-21	-2.5386668320662726e-19	3.858332136062701e-13	1.8998107764305556e-14	0.005434321332928544	-3.987209019063674e-21	1.4033973535703184e-16	4.4047829815051115e-17	1.51395225561426e-15	5.2838110957239325e-18
9900000	0.002282839333139544	-1.1208568730839393e-21	-2.5386668320662726e-19	3.858332136062701e-13	1.8998107764305556e-14	0.005434321332928544	-3.987190289792779e-21	1.4033973535703184e-16	4.4047829815051115e-17	1.51395225561426e-15	5.2838110957239325e-18
10000000	0.002282839333139544	-1.1208568730839393e-21	-2.5386668320662726e-19	3.858332136062701e-13	1.8998107764305556e-14	0.005434321332928544	-3.987171560521885e-21	1.4033973535703184e-16	4.4047829815051115e-17	1.51395225561426e-15	5.2838110957239325e-18
10100000	0.002282839333139544	-1.1208568730839393e-21	-2.5386668320662726e-19	3.858332136062701e-13	1.8998107764305556e-14	0.005434321332928544	-3.987152831250991e-21	1.4033973535703187e-16	4.4047829815051115e-17	1.51395225561426e-15	5.2838110957239325e-18
10200000	0.002282839333139544	-1.1208568730839393e-21	-2.5386668320662726e-19	3.858332136062701e-13	1.8998107764305556e-14	0.005434321332928544	-3.987134101980097e-21	1.4033973535703187e-16	4.404782981505112e-17	1.51395225561426e-15	5.2838110957239325e-18
10300000	0.002282839333139544	-1.1208568730839393e-21	-2.5386668320662726e-19	3.858332136062701e-13	1.8998107764305556e-14	0.005434321332928544	-3.987115372709203e-21	1.4033973535703187e-16	4.404782981505112e-17	1.51395225561426e-15	5.2838110957239325e-18
10400000	0.002282839333139544	-1.1208568730839393e-21	-2.5386668320662726e-19	3.858332136062701e-13	1.8998107764305556e-14	0.005434321332928544	-3.987096643438309e-21	1.4033973535703187e-16	4.404782981505112e-17	1.51395225561426e-15	5.2838110957239325e-18
10500000	0.002282839333139544	-1.1208568730839393e-21	-2.5386668320662726e-19	3.858332136062701e-13	1.8998107764305556e-14	0.005434321332928544	-3.987077914167415e-21	1.403397353570319e-16	4.404782981505112e-17	1.51395225561426e-15	5.2838110957239325e-18
10600000	0.002282839333139544	-1.1208568730839393e-21	-2.5386668320662726e-19	3.858332136062701e-13	1.8998107764305556e-14	0.005434321332928544	-3.987059184896521e-21	1.403397353570319e-16	4.404782981505112e-17	1.51395225561426e-15	5.2838110957239325e-18
10700000	0.002282839333139544	-1.1208568730839393e-21	-2.5386668320662726e-19	3.858332136062701e-13	1.8998107764305556e-14	0.005434321332928544	-3.987040455625627e-21	1.403397353570319e-16	4.404782981505112e-17	1.51395225561426e-15	5.2838110957239325e-18
10800000	0.002282839333139544	-1.1208568730839393e-21	-2.5386668320662726e-19	3.858332136062701e-13	1.8998107764305556e-14	0.005434321332928544	-3.987021726354732e-21	1.403397353570319e-16	4.404782981505112e-17	1.51395225561426e-15	5.2838110957239325e-18
10900000	0.002282839333139544	-1.1208568730839393e-21	-2.5386668320662726e-19	3.858332136062701e-13	1.8998107764305556e-14	0.005434321332928544	-3.987002997083838e-21	1.403397353570319e-16	4.404782981505112e-17	1.51395225561426e-15	5.2838110957239325e-18
11000000	0.002282839333139544	-1.1208568730839393e-21	-2.5386668320662726e-19	3.858332136062701e-13	1.8998107764305556e-14	0.005434321332928544	-3.986984267812944e-21	1.4033973535703191e-16	4.404782981505112e-17	1.51395225561426e-15	5.2838110957239325e-18
11100000	0.002282839333139544	-1.1208568730839393e-21	-2.5386668320662726e-19	3.858332136062701e-13	1.8998107764305556e-14	0.005434321332928544	-3.98696553854205e-21	1.4033973535703191e-16	4.404782981505112e-17	1.51395225561426e-15	5.2838110957239325e-18
11200000	0.002282839333139544	-1.1208568730839393e-21	-2.5386668320662726e-19	3.858332136062701e-13	1.8998107764305556e-14	0.005434321332928544	-3.986946809271156e-21	1.4033973535703191e-16	4.404782981505112e-17	1.51395225561426e-15	5.2838110957239325e-18
11300000	0.002282839333139544	-1.1208568730839393e-21	-2.5386668320662726e-19	3.858332136062701e-13	1.8998107764305556e-14	0.005434321332928544	-3.986928080000262e-21	1.4033973535703191e-16	4.404782981505112e-17	1.51395225561426e-15	5.2838110957239325e-18
11400000	0.002282839333139544	-1.1208568730839393e-21	-2.5386668320662726e-19	3.858332136062701e-13	1.8998107764305556e-14	0.005434321332928544	-3.986909350729368e-21	1.4033973535703191e-16	4.404782981505112e-17	1.51395225561426e-15	5.2838110957239325e-18
11500000	0.002282839333139544	-1.1208568730839393e-21	-2.5386668320662726e-19	3.858332136062701e-13	1.8998107764305556e-14	0.005434321332928544	-3.986890621458474e-21	1.4033973535703191e-16	4.404782981505112e-17	1.51395225561426e-15	5.2838110957239325e-18
11600000	0.002282839333139544	-1.1208568730839393e-21	-2.5386668320662726e-19	3.858332136062701e-13	1.8998107764305556e-14	0.005434321332928544	-3.986871892187579e-21	1.4033973535703194e-16	4.404782981505112e-17	1.51395225561426e-15	5.2838110957239325e-18
11700000	0.002282839333139544	-1.1208568730839393e-21	-2.5386668320662726e-19	3.858332136062701e-13	1.8998107764305556e-14	0.005434321332928544	-3.986853162916685e-21	1.4033973535703194e-16	4.404782981505112e-17	1.51395225561426e-15	5.2838110957239325e-18
11800000	0.002282839333139544	-1.1208568730839393e-21	-2.5386668320662726e-19	3.858332136062701e-13	1.8998107764305556e-14	0.005434321332928544	-3.986834433645791e-21	1.4033973535703194e-16	4.404782981505112e-17	1.51395225561426e-15	5.2838110957239325e-18
11900000	0.002282839333139544	-1.1208568730839393e-21	-2.5386668320662726e-19	3.858332136062701e-13	1.8998107764305556e-14	0.005434321332928544	-3.986815704374897e-21	1.4033973535703194e-16	4.404782981505112e-17	1.51395225561426e-15	5.2838110957239325e-18
12000000	0.002282839333139544	-1.1208568730839393e-21	-2.5386668320662726e-19	3.858332136062701e-13	1.8998107764305556e-14	0.005434321332928544	-3.986796975104003e-21	1.4033973535703194e-16	4.404782981505112e-17	1.51395225561426e-15	5.2838110957239325e-18
12100000	0.002282839333139544	-1.1208568730839393e-21	-2.5386668320662726e-19	3.858332136062701e-13	1.8998107764305556e-14	0.005434321332928544	-3.986778245833109e-21	1.4033973535703194e-16	4.404782981505112e-17	1.51395225561426e-15	5.2838110957239325e-18
12200000	0.002282839333139544	-1.1208568730839393e-21	-2.5386668320662726e-19	3.858332136062701e-13	1.8998107764305556e-14	0.005434321332928544	-3.986759516562215e-21	1.4033973535703194e-16	4.404782981505112e-17	1.51395225561426e-15	5.2838110957239325e-18
12300000	0.002282839333139544	-1.1208568730839393e-21	-2.5386668320662726e-19	3.858332136062701e-13	1.8998107764305556e-14	0.005434321332928544	-3.986740787291321e-21	1.4033973535703194e-16	4.404782981505112e-17	1.51395225561426e-15	5.2838110957239325e-18
12400000	0.002282839333139544	-1.1208568730839393e-21	-2.5386668320662726e-19	3.858332136062701e-13	1.8998107764305556e-14	0.005434321332928544	-3.986722058020427e-21	1.4033973535703194e-16	4.404782981505112e-17	1.51395225561426e-15	5.2838110957239325e-18
12500000	0.002282839333139544	-1.1208568730839393e-21	-2.5386668320662726e-19	3.858332136062701e-13	1.8998107764305556e-14	0.005434321332928544	-3.986703328749532e-21	1.4033973535703194e-16	4.404782981505112e-17	1.51395225561426e-15	5.2838110957239325e-18
12600000	0.002282839333139544	-1.1208568730839393e-21	-2.5386668320662726e-19	3.858332136062701e-13	1.8998107764305556e-14	0.005434321332928544	-3.986684599478638e-21	1.4033973535703194e-16	4.404782981505112e-17	1.51395225561426e-15	5.2838110957239325e-18
12700000	0.002282839333139544	-1.1208568730839393e-21	-2.5386668320662726e-19	3.858332136062701e-13	1.8998107764305556e-14	0.005434321332928544	-3.986665870207744e-21	1.4033973535703194e-16	4.404782981505112e-17	1.51395225561426e-15	5.2838110957239325e-18
12800000	0.002282839333139544	-1.1208568730839393e-21	-2.5386668320662726e-19	3.858332136062701e-13	1.8998107764305556e-14	0.005434321332928544	-3.98664714093685e-21	1.4033973535703194e-16	4.404782981505112e-17	1.51395225561426e-15	5.2838110957239325e-18
12900000	0.002282839333139544	-1.1208568730839393e-21	-2.5386668320662726e-19	3.858332136062701e-13	1.8998107764305556e-14	0.005434321332928544	-3.986628411665956e-21	1.4033973535703194e-16	4.404782981505112e-17	1.51395225561426e-15	5.2838110957239325e-18
13000000	0.002282839333139544	-1.1208568730839393e-21	-2.5386668320662726e-19	3.858332136062701e-13	1.8998107764305556e-14	0.005434321332928544	-3.986609682395062e-21	1.4033973535703194e-16	4.404782981505112e-17	1.51395225561426e-15	5.2838110957239325e-18
13100000	0.002282839333139544	-1.1208568730839393e-21	-2.5386668320662726e-19	3.858332136062701e-13	1.8998107764305556e-14	0.005434321332928544	-3.986590953124168e-21	1.4033973535703194e-16	4.404782981505112e-17	1.51395225561426e-15	5.2838110957239325e-18
13200000	0.002282839333139544	-1.1208568730839393e-21	-2.5386668320662726e-19	3.858332136062701e-13	1.8998107764305556e-14	0.005434321332928544	-3.986572223853274e-21	1.4033973535703194e-16	4.404782981505112e-17	1.51395225561426e-15	5.2838110957239325e-18
13300000	0.002282839333139544	-1.1208568730839393e-21	-2.5386668320662726e-19	3.858332136062701e-13	1.8998107764305556e-14	0.005434321332928544	-3.986553494582379e-21	1.4033973535703194e-16	4.404782981505112e-17	1.51395225561426e-15	5.2838110957239325e-18
13400000	0.002282839333139544	-1.1208568730839393e-21	-2.5386668320662726e-19	3.858332136062701e-13	1.8998107764305556e-14	0.005434321332928544	-3.986534765311485e-21	1.4033973535703194e-16	4.404782981505112e-17	1.51395225561426e-15	5.2838110957239325e-18
13500000	0.002282839333139544	-1.1208568730839393e-21	-2.5386668320662726e-19	3.858332136062701e-13	1.8998107764305556e-14	0.005434321332928544	-3.986516036040591e-21	1.4033973535703194e-16	4.404782981505112e-17	1.51395225561426e-15	5.2838110957239325e-18
13600000	0.002282839333139544	-1.1208568730839393e-21	-2.5386668320662726e-19	3.858332136062701e-13	1.8998107764305556e-14	0.005434321332928544	-3.986497306769697e-21	1.4033973535703194e-16	4.404782981505112e-17	1.51395225561426e-15	5.2838110957239325e-18
13700000	0.002282839333139544	-1.1208568730839393e-21	-2.5386668320662726e-19	3.858332136062701e-13	1.8998107764305556e-14	0.005434321332928544	-3.986478577498803e-21	1.4033973535703194e-16	4.404782981505112e-17	1.51395225561426e-15	5.2838110957239325e-18
13800000	0.002282839333139544	-1.1208568730839393e-21	-2.5386668320662726e-19	3.858332136062701e-13	1.8998107764305556e-14	0.005434321332928544	-3.986459848227909e-21	1.4033973535703194e-16	4.404782981505112e-17	1.51395225561426e-15	5.2838110957239325e-18
13900000	0.002282839333139544	-1.1208568730839393e-21	-2.5386668320662726e-19	3.858332136062701e-13	1.8998107764305556e-14	0.005434321332928544	-3.986441118957015e-21	1.4033973535703194e-16	4.404782981505112e-17	1.51395225561426e-15	5.2838110957239325e-18
14000000	0.002282839333139544	-1.1208568730839393e-21	-2.5386668320662726e-19	3.858332136062701e-13	1.8998107764305556e-14	0.005434321332928544	-3.9864223896861206e-21	1.4033973535703194e-16	4.404782981505112e-17	1.51395225561426e-15	5.2838110957239325e-18
14100000	0.002282839333139544	-1.1208568730839393e-21	-2.5386668320662726e-19	3.858332136062701e-13	1.8998107764305556e-14	0.005434321332928544	-3.9864036604152266e-21	1.4033973535703194e-16	4.404782981505112e-17	1.51395225561426e-15	5.2838110957239325e-18
14200000	0.002282839333139544	-1.1208568730839393e-21	-2.5386668320662726e-19	3.858332136062701e-13	1.8998107764305556e-14	0.005434321332928544	-3.986384931144332e-21	1.4033973535703194e-16	4.404782981505112e-17	1.51395225561426e-15	5.2838110957239325e-18
14300000	0.002282839333139544	-1.1208568730839393e-21	-2.5386668320662726e-19	3.858332136062701e-13	1.8998107764305556e-14	0.005434321332928544	-3.986366201873438e-21	1.4033973535703194e-16	4.404782981505112e-17	1.51395225561426e-15	5.2838110957239325e-18
14400000	0.002282839333139544	-1.1208568730839393e-21	-2.5386668320662726e-19	3.858332136062701e-13	1.8998107764305556e-14	0.005434321332928544	-3.986347472602544e-21	1.4033973535703194e-16	4.404782981505112e-17	1.51395225561426e-15	5.2838110957239325e-18
14500000	0.002282839333139544	-1.1208568730839393e-21	-2.5386668320662726e-19	3.858332136062701e-13	1.8998107764305556e-14	0.005434321332928544	-3.98632874333165e-21	1.4033973535703194e-16	4.404782981505112e-17	1.51395225561426e-15	5.2838110957239325e-18
14600000	0.002282839333139544	-1.1208568730839393e-21	-2.5386668320662726e-19	3.858332136062701e-13	1.8998107764305556e-14	0.005434321332928544	-3.9863100140607556e-21	1.4033973535703194e-16	4.404782981505112e-17	1.51395225561426e-15	5.2838110957239325e-18
14700000	0.002282839333139544	-1.1208568730839393e-21	-2.5386668320662726e-19	3.858332136062701e-13	1.8998107764305556e-14	0.005434321332928544	-3.9862912847898616e-21	1.4033973535703194e-16	4.404782981505112e-17	1.51395225561426e-15	5.2838110957239325e-18
14800000	0.002282839333139544	-1.1208568730839393e-21	-2.5386668320662726e-19	3.858332136062701e-13	1.8998107764305556e-14	0.005434321332928544	-3.9862725555189675e-21	1.4033973535703194e-16	4.404782981505112e-17	1.51395225561426e-15	5.2838110957239325e-18
14900000	0.002282839333139544	-1.1208568730839393e-21	-2.5386668320662726e-19	3.858332136062701e-13	1.8998107764305556e-14	0.005434321332928544	-3.9862538262480735e-21	1.4033973535703194e-16	4.404782981505112e-17	1.51395225561426e-15	5.2838110957239325e-18
15000000	0.002282839333139544	-1.1208568730839393e-21	-2.5386668320662726e-19	3.858332136062701e-13	1.8998107764305556e-14	0.005434321332928544	-3.986235096977179e-21	1.4033973535703194e-16	4.404782981505112e-17	1.51395225561426e-15	5.2838110957239325e-18
15100000	0.002282839333139544	-1.1208568730839393e-21	-2.5386668320662726e-19	3.858332136062701e-13	1.8998107764305556e-14	0.005434321332928544	-3.986216367706285e-21	1.4033973535703194e-16	4.404782981505112e-17	1.51395225561426e-15	5.2838110957239325e-18
15200000	0.002282839333139544	-1.1208568730839393e-21	-2.5386668320662726e-19	3.858332136062701e-13	1.8998107764305556e-14	0.005434321332928544	-3.9861976384353906e-21	1.4033973535703194e-16	4.404782981505112e-17	1.51395225561426e-15	5.2838110957239325e-18
15300000	0.002282839333139544	-1.1208568730839393e-21	-2.5386668320662726e-19	3.858332136062701e-13	1.8998107764305556e-14	0.005434321332928544	-3.9861789091644966e-21	1.4033973535703194e-16	4.404782981505112e-17	1.51395225561426e-15	5.2838110957239325e-18
15400000	0.002282839333139544	-1.1208568730839393e-21	-2.5386668320662726e-19	3.858332136062701e-13	1.8998107764305556e-14	0.005434321332928544	-3.9861601798936025e-21	1.4033973535703194e-16	4.404782981505112e-17	1.51395225561426e-15	5.2838110957239325e-18
15500000	0.002282839333139544	-1.1208568730839393e-21	-2.5386668320662726e-19	3.858332136062701e-13	1.8998107764305556e-14	0.005434321332928544	-3.9861414506227085e-21	1.4033973535703194e-16	4.404782981505112e-17	1.51395225561426e-15	5.2838110957239325e-18
15600000	0.002282839333139544	-1.1208568730839393e-21	-2.5386668320662726e-19	3.858332136062701e-13	1.8998107764305556e-14	0.005434321332928544	-3.9861227213518144e-21	1.4033973535703194e-16	4.404782981505112e-17	1.51395225561426e-15	5.2838110957239325e-18
15700000	0.002282839333139544	-1.1208568730839393e-21	-2.5386668320662726e-19	3.858332136062701e-13	1.8998107764305556e-14	0.005434321332928544	-3.9861039920809204e-21	1.4033973535703194e-16	4.404782981505112e-17	1.51395225561426e-15	5.2838110957239325e-18
15800000	0.002282839333139544	-1.1208568730839393e-21	-2.5386668320662726e-19	3.858332136062701e-13	1.8998107764305556e-14	0.005434321332928544	-3.9860852628100256e-21	1.4033973535703194e-16	4.404782981505112e-17	1.51395225561426e-15	5.2838110957239325e-18
15900000	0.002282839333139544	-1.1208568730839393e-21	-2.5386668320662726e-19	3.858332136062701e-13	1.8998107764305556e-14	0.005434321332928544	-3.9860665335391316e-21	1.4033973535703194e-16	4.404782981505112e-17	1.51395225561426e-15	5.2838110957239325e-18
16000000	0.002282839333139544	-1.1208568730839393e-21	-2.5386668320662726e-19	3.858332136062701e-13	1.8998107764305556e-14	0.005434321332928544	-3.9860478042682375e-21	1.4033973535703194e-16	4.404782981505112e-17	1.51395225561426e-15	5.2838110957239325e-18
16100000	0.002282839333139544	-1.1208568730839393e-21	-2.5386668320662726e-19	3.858332136062701e-13	1.8998107764305556e-14	0.005434321332928544	-3.9860290749973435e-21	1.4033973535703194e-16	4.404782981505112e-17	1.51395225561426e-15	5.2838110957239325e-18
16200000	0.002282839333139544	-1.1208568730839393e-21	-2.5386668320662726e-19	3.858332136062701e-13	1.8998107764305556e-14	0.005434321332928544	-3.9860103457264494e-21	1.4033973535703194e-16	4.404782981505112e-17	1.51395225561426e-15	5.2838110957239325e-18
16300000	0.002282839333139544	-1.1208568730839393e-21	-2.5386668320662726e-19	3.858332136062701e-13	1.8998107764305556e-14	0.005434321332928544	-3.9859916164555554e-21	1.4033973535703194e-16	4.404782981505112e-17	1.51395225561426e-15	5.2838110957239325e-18
16400000	0.002282839333139544	-1.1208568730839393e-21	-2.5386668320662726e-19	3.858332136062701e-13	1.8998107764305556e-14	0.005434321332928544	-3.985972887184661e-21	1.4033973535703194e-16	4.404782981505112e-17	1.51395225561426e-15	5.2838110957239325e-18
16500000	0.002282839333139544	-1.1208568730839393e-21	-2.5386668320662726e-19	3.858332136062701e-13	1.8998107764305556e-14	0.005434321332928544	-3.985954157913767e-21	1.4033973535703194e-16	4.404782981505112e-17	1.51395225561426e-15	5.2838110957239325e-18
16600000	0.002282839333139544	-1.1208568730839393e-21	-2.5386668320662726e-19	3.858332136062701e-13	1.8998107764305556e-14	0.005434321332928544	-3.9859354286428725e-21	1.4033973535703194e-16	4.404782981505112e-17	1.51395225561426e-15	5.2838110957239325e-18
16700000	0.002282839333139544	-1.1208568730839393e-21	-2.5386668320662726e-19	3.858332136062701e-13	1.8998107764305556e-14	0.005434321332928544	-3.9859166993719785e-21	1.4033973535703194e-16	4.404782981505112e-17	1.51395225561426e-15	5.2838110957239325e-18
16800000	0.002282839333139544	-1.1208568730839393e-21	-2.5386668320662726e-19	3.858332136062701e-13	1.8998107764305556e-14	0.005434321332928544	-3.9858979701010844e-21	1.4033973535703194e-16	4.404782981505112e-17	1.51395225561426e-15	5.2838110957239325e-18
16900000	0.002282839333139544	-1.1208568730839393e-21	-2.5386668320662726e-19	3.858332136062701e-13	1.8998107764305556e-14	0.005434321332928544	-3.9858792408301904e-21	1.4033973535703194e-16	4.404782981505112e-17	1.51395225561426e-15	5.2838110957239325e-18
17000000	0.002282839333139544	-1.1208568730839393e-21	-2.5386668320662726e-19	3.858332136062701e-13	1.8998107764305556e-14	0.005434321332928544	-3.985860511559296e-21	1.4033973535703194e-16	4.404782981505112e-17	1.51395225561426e-15	5.2838110957239325e-18
17100000	0.002282839333139544	-1.1208568730839393e-21	-2.5386668320662726e-19	3.858332136062701e-13	1.8998107764305556e-14	0.005434321332928544	-3.985841782288402e-21	1.4033973535703194e-16	4.404782981505112e-17	1.51395225561426e-15	5.2838110957239325e-18
17200000	0.002282839333139544	-1.1208568730839393e-21	-2.5386668320662726e-19	3.858332136062701e-13	1.8998107764305556e-14	0.005434321332928544	-3.985823053017508e-21	1.4033973535703194e-16	4.404782981505112e-17	1.51395225561426e-15	5.2838110957239325e-18
17300000	0.002282839333139544	-1.1208568730839393e-21	-2.5386668320662726e-19	3.858332136062701e-13	1.8998107764305556e-14	0.005434321332928544	-3.985804323746614e-21	1.4033973535703194e-16	4.404782981505112e-17	1.51395225561426e-15	5.2838110957239325e-18
17400000	0.002282839333139544	-1.1208568730839393e-21	-2.5386668320662726e-19	3.858332136062701e-13	1.8998107764305556e-14	0.005434321332928544	-3.98578559447572e-21	1.4033973535703194e-16	4.404782981505112e-17	1.51395225561426e-15	5.2838110957239325e-18
17500000	0.002282839333139544	-1.1208568730839393e-21	-2.5386668320662726e-19	3.858332136062701e-13	1.8998107764305556e-14	0.005434321332928544	-3.9857668652048254e-21	1.4033973535703194e-16	4.404782981505112e-17	1.51395225561426e-15	5.2838110957239325e-18
17600000	0.002282839333139544	-1.1208568730839393e-21	-2.5386668320662726e-19	3.858332136062701e-13	1.8998107764305556e-14	0.005434321332928544	-3.985748135933931e-21	1.4033973535703194e-16	4.404782981505112e-17	1.51395225561426e-15	5.2838110957239325e-18
17700000	0.002282839333139544	-1.1208568730839393e-21	-2.5386668320662726e-19	3.858332136062701e-13	1.8998107764305556e-14	0.005434321332928544	-3.985729406663037e-21	1.4033973535703194e-16	4.404782981505112e-17	1.51395225561426e-15	5.2838110957239325e-18
17800000	0.002282839333139544	-1.1208568730839393e-21	-2.5386668320662726e-19	3.858332136062701e-13	1.8998107764305556e-14	0.005434321332928544	-3.985710677392143e-21	1.4033973535703194e-16	4.404782981505112e-17	1.51395225561426e-15	5.2838110957239325e-18
17900000	0.002282839333139544	-1.1208568730839393e-21	-2.5386668320662726e-19	3.858332136062701e-13	1.899810776430556e-14	0.005434321332928544	-3.985691948121249e-21	1.4033973535703194e-16	4.404782981505112e-17	1.51395225561426e-15	5.2838110957239325e-18
18000000	0.002282839333139544	-1.1208568730839393e-21	-2.5386668320662726e-19	3.858332136062701e-13	1.899810776430556e-14	0.005434321332928544	-3.985673218850355e-21	1.4033973535703194e-16	4.404782981505112e-17	1.51395225561426e-15	5.2838110957239325e-18
18100000	0.002282839333139544	-1.1208568730839393e-21	-2.5386668320662726e-19	3.858332136062701e-13	1.899810776430556e-14	0.005434321332928544	-3.985654489579461e-21	1.4033973535703194e-16	4.404782981505112e-17	1.51395225561426e-15	5.2838110957239325e-18
18200000	0.002282839333139544	-1.1208568730839393e-21	-2.5386668320662726e-19	3.858332136062701e-13	1.899810776430556e-14	0.005434321332928544	-3.985635760308567e-21	1.4033973535703194e-16	4.404782981505112e-17	1.51395225561426e-15	5.2838110957239325e-18
18300000	0.002282839333139544	-1.1208568730839393e-21	-2.5386668320662726e-19	3.858332136062701e-13	1.899810776430556e-14	0.005434321332928544	-3.985617031037672e-21	1.4033973535703194e-16	4.404782981505112e-17	1.51395225561426e-15	5.2838110957239325e-18
18400000	0.002282839333139544	-1.1208568730839393e-21	-2.5386668320662726e-19	3.858332136062701e-13	1.899810776430556e-14	0.005434321332928544	-3.985598301766778e-21	1.4033973535703194e-16	4.404782981505112e-17	1.51395225561426e-15	5.2838110957239325e-18
18500000	0.002282839333139544	-1.1208568730839393e-21	-2.5386668320662726e-19	3.858332136062701e-13	1.899810776430556e-14	0.005434321332928544	-3.985579572495884e-21	1.4033973535703194e-16	4.404782981505112e-17	1.51395225561426e-15	5.2838110957239325e-18
18600000	0.002282839333139544	-1.1208568730839393e-21	-2.5386668320662726e-19	3.858332136062701e-13	1.899810776430556e-14	0.005434321332928544	-3.98556084322499e-21	1.4033973535703194e-16	4.404782981505112e-17	1.51395225561426e-15	5.2838110957239325e-18
18700000	0.002282839333139544	-1.1208568730839393e-21	-2.5386668320662726e-19	3.858332136062701e-13	1.899810776430556e-14	0.005434321332928544	-3.985542113954096e-21	1.4033973535703194e-16	4.404782981505112e-17	1.5139522556142602e-15	5.2838110957239325e-18
18800000	0.002282839333139544	-1.1208568730839393e-21	-2.5386668320662726e-19	3.858332136062701e-13	1.899810776430556e-14	0.005434321332928544	-3.985523384683202e-21	1.4033973535703194e-16	4.404782981505112e-17	1.5139522556142602e-15	5.2838110957239325e-18
18900000	0.002282839333139544	-1.1208568730839393e-21	-2.5386668320662726e-19	3.858332136062701e-13	1.899810776430556e-14	0.005434321332928544	-3.985504655412308e-21	1.4033973535703194e-16	4.404782981505112e-17	1.5139522556142602e-15	5.2838110957239325e-18
19000000	0.002282839333139544	-1.1208568730839393e-21	-2.5386668320662726e-19	3.858332136062701e-13	1.899810776430556e-14	0.005434321332928544	-3.985485926141414e-21	1.4033973535703194e-16	4.404782981505112e-17	1.5139522556142602e-15	5.2838110957239325e-18
19100000	0.002282839333139544	-1.1208568730839393e-21	-2.5386668320662726e-19	3.858332136062701e-13	1.899810776430556e-14	0.005434321332928544	-3.985467196870519e-21	1.4033973535703194e-16	4.404782981505112e-17	1.5139522556142602e-15	5.2838110957239325e-18
19200000	0.002282839333139544	-1.1208568730839393e-21	-2.5386668320662726e-19	3.858332136062701e-13	1.899810776430556e-14	0.005434321332928544	-3.985448467599625e-21	1.4033973535703194e-16	4.404782981505112e-17	1.5139522556142602e-15	5.2838110957239325e-18
19300000	0.002282839333139544	-1.1208568730839393e-21	-2.5386668320662726e-19	3.858332136062701e-13	1.899810776430556e-14	0.005434321332928544	-3.985429738328731e-21	1.4033973535703194e-16	4.404782981505112e-17	1.5139522556142602e-15	5.2838110957239325e-18
19400000	0.002282839333139544	-1.1208568730839393e-21	-2.5386668320662726e-19	3.858332136062701e-13	1.899810776430556e-14	0.005434321332928544	-3.985411009057837e-21	1.4033973535703194e-16	4.404782981505112e-17	1.5139522556142602e-15	5.2838110957239325e-18
19500000	0.002282839333139544	-1.1208568730839393e-21	-2.5386668320662726e-19	3.858332136062701e-13	1.899810776430556e-14	0.005434321332928544	-3.985392279786943e-21	1.4033973535703194e-16	4.404782981505112e-17	1.5139522556142602e-15	5.2838110957239325e-18
19600000	0.002282839333139544	-1.1208568730839393e-21	-2.5386668320662726e-19	3.858332136062701e-13	1.899810776430556e-14	0.005434321332928544	-3.985373550516049e-21	1.4033973535703194e-16	4.404782981505112e-17	1.5139522556142602e-15	5.2838110957239325e-18
19700000	0.002282839333139544	-1.1208568730839393e-21	-2.5386668320662726e-19	3.858332136062701e-13	1.899810776430556e-14	0.005434321332928544	-3.985354821245155e-21	1.4033973535703194e-16	4.404782981505112e-17	1.5139522556142602e-15	5.2838110957239325e-18
19800000	0.002282839333139544	-1.1208568730839393e-21	-2.5386668320662726e-19	3.858332136062701e-13	1.899810776430556e-14	0.005434321332928544	-3.985336091974261e-21	1.4033973535703194e-16	4.404782981505112e-17	1.5139522556142602e-15	5.2838110957239325e-18
19900000	0.002282839333139544	-1.1208568730839393e-21	-2.5386668320662726e-19	3.858332136062701e-13	1.899810776430556e-14	0.005434321332928544	-3.985317362703366e-21	1.4033973535703194e-16	4.404782981505112e-17	1.5139522556142602e-15	5.2838110957239325e-18
20000000	0.002282839333139544	-1.1208568730839393e-21	-2.5386668320662726e-19	3.858332136062701e-13	1.899810776430556e-14	0.005434321332928544	-3.985298633432472e-21	1.4033973535703194e-16	4.404782981505112e-17	1.5139522556142602e-15	5.2838110957239325e-18
20100000	0.002282839333139544	-1.1208568730839393e-21	-2.5386668320662726e-19	3.858332136062701e-13	1.899810776430556e-14	0.005434321332928544	-3.985279904161578e-21	1.4033973535703194e-16	4.404782981505112e-17	1.5139522556142602e-15	5.2838110957239325e-18
20200000	0.002282839333139544	-1.1208568730839393e-21	-2.5386668320662726e-19	3.858332136062701e-13	1.899810776430556e-14	0.005434321332928544	-3.985261174890684e-21	1.4033973535703194e-16	4.404782981505112e-17	1.5139522556142602e-15	5.2838110957239325e-18
20300000	0.002282839333139544	-1.1208568730839393e-21	-2.5386668320662726e-19	3.858332136062701e-13	1.899810776430556e-14	0.005434321332928544	-3.98524244561979e-21	1.4033973535703194e-16	4.404782981505112e-17	1.5139522556142602e-15	5.2838110957239325e-18
20400000	0.002282839333139544	-1.1208568730839393e-21	-2.5386668320662726e-19	3.858332136062701e-13	1.899810776430556e-14	0.005434321332928544	-3.985223716348896e-21	1.4033973535703194e-16	4.404782981505112e-17	1.5139522556142602e-15	5.2838110957239325e-18
20500000	0.002282839333139544	-1.1208568730839393e-21	-2.5386668320662726e-19	3.858332136062701e-13	1.899810776430556e-14	0.005434321332928544	-3.985204987078002e-21	1.4033973535703194e-16	4.404782981505112e-17	1.5139522556142602e-15	5.2838110957239325e-18
20600000	0.002282839333139544	-1.1208568730839393e-21	-2.5386668320662726e-19	3.858332136062701e-13	1.899810776430556e-14	0.005434321332928544	-3.985186257807108e-21	1.4033973535703194e-16	4.404782981505112e-17	1.5139522556142602e-15	5.2838110957239325e-18
20700000	0.002282839333139544	-1.1208568730839393e-21	-2.5386668320662726e-19	3.858332136062701e-13	1.899810776430556e-14	0.005434321332928544	-3.985167528536214e-21	1.4033973535703194e-16	4.404782981505112e-17	1.5139522556142602e-15	5.2838110957239325e-18
20800000	0.002282839333139544	-1.1208568730839393e-21	-2.5386668320662726e-19	3.858332136062701e-13	1.899810776430556e-14	0.005434321332928544	-3.985148799265319e-21	1.4033973535703194e-16	4.404782981505112e-17	1.5139522556142602e-15	5.2838110957239325e-18
20900000	0.002282839333139544	-1.1208568730839393e-21	-2.5386668320662726e-19	3.858332136062701e-13	1.899810776430556e-14	0.005434321332928544	-3.985130069994425e-21	1.4033973535703194e-16	4.404782981505112e-17	1.5139522556142602e-15	5.2838110957239325e-18
21000000	0.002282839333139544	-1.1208568730839393e-21	-2.5386668320662726e-19	3.858332136062701e-13	1.899810776430556e-14	0.005434321332928544	-3.985111340723531e-21	1.4033973535703194e-16	4.404782981505112e-17	1.5139522556142602e-15	5.2838110957239325e-18
21100000	0.002282839333139544	-1.1208568730839393e-21	-2.5386668320662726e-19	3.858332136062701e-13	1.899810776430556e-14	0.005434321332928544	-3.985092611452637e-21	1.4033973535703194e-16	4.404782981505112e-17	1.5139522556142602e-15	5.2838110957239325e-18
21200000	0.002282839333139544	-1.1208568730839393e-21	-2.5386668320662726e-19	3.858332136062701e-13	1.899810776430556e-14	0.005434321332928544	-3.985073882181743e-21	1.4033973535703194e-16	4.404782981505112e-17	1.5139522556142602e-15	5.2838110957239325e-18
21300000	0.002282839333139544	-1.1208568730839393e-21	-2.5386668320662726e-19	3.858332136062701e-13	1.899810776430556e-14	0.005434321332928544	-3.985055152910849e-21	1.4033973535703194e-16	4.404782981505112e-17	1.5139522556142602e-15	5.2838110957239325e-18
21400000	0.002282839333139544	-1.1208568730839393e-21	-2.5386668320662726e-19	3.858332136062701e-13	1.899810776430556e-14	0.005434321332928544	-3.985036423639955e-21	1.4033973535703194e-16	4.404782981505112e-17	1.5139522556142602e-15	5.2838110957239325e-18
21500000	0.002282839333139544	-1.1208568730839393e-21	-2.5386668320662726e-19	3.858332136062701e-13	1.899810776430556e-14	0.005434321332928544	-3.985017694369061e-21	1.4033973535703194e-16	4.404782981505112e-17	1.5139522556142602e-15	5.2838110957239325e-18
21600000	0.002282839333139544	-1.1208568730839393e-21	-2.5386668320662726e-19	3.858332136062701e-13	1.899810776430556e-14	0.005434321332928544	-3.984998965098166e-21	1.4033973535703194e-16	4.404782981505112e-17	1.5139522556142602e-15	5.2838110957239325e-18
21700000	0.002282839333139544	-1.1208568730839393e-21	-2.5386668320662726e-19	3.858332136062701e-13	1.899810776430556e-14	0.005434321332928544	-3.984980235827272e-21	1.4033973535703194e-16	4.404782981505112e-17	1.5139522556142602e-15	5.2838110957239325e-18
21800000	0.002282839333139544	-1.1208568730839393e-21	-2.5386668320662726e-19	3.858332136062701e-13	1.899810776430556e-14	0.005434321332928544	-3.984961506556378e-21	1.4033973535703194e-16	4.404782981505112e-17	1.5139522556142602e-15	5.2838110957239325e-18
21900000	0.002282839333139544	-1.1208568730839393e-21	-2.5386668320662726e-19	3.858332136062701e-13	1.899810776430556e-14	0.005434321332928544	-3.984942777285484e-21	1.4033973535703194e-16	4.404782981505112e-17	1.5139522556142602e-15	5.2838110957239325e-18
22000000	0.002282839333139544	-1.1208568730839393e-21	-2.5386668320662726e-19	3.858332136062701e-13	1.899810776430556e-14	0.005434321332928544	-3.98492404801459e-21	1.4033973535703194e-16	4.404782981505112e-17	1.5139522556142602e-15	5.2838110957239325e-18
22100000	0.002282839333139544	-1.1208568730839393e-21	-2.5386668320662726e-19	3.858332136062701e-13	1.899810776430556e-14	0.005434321332928544	-3.984905318743696e-21	1.4033973535703194e-16	4.404782981505112e-17	1.5139522556142602e-15	5.2838110957239325e-18
22200000	0.002282839333139544	-1.1208568730839393e-21	-2.5386668320662726e-19	3.858332136062701e-13	1.899810776430556e-14	0.005434321332928544	-3.984886589472802e-21	1.4033973535703194e-16	4.404782981505112e-17	1.5139522556142602e-15	5.2838110957239325e-18
22300000	0.002282839333139544	-1.1208568730839393e-21	-2.5386668320662726e-19	3.858332136062701e-13	1.899810776430556e-14	0.005434321332928544	-3.9848678602019076e-21	1.4033973535703194e-16	4.404782981505112e-17	1.5139522556142602e-15	5.2838110957239325e-18
22400000	0.002282839333139544	-1.1208568730839393e-21	-2.5386668320662726e-19	3.858332136062701e-13	1.899810776430556e-14	0.005434321332928544	-3.9848491309310136e-21	1.4033973535703194e-16	4.404782981505112e-17	1.5139522556142602e-15	5.2838110957239325e-18
22500000	0.002282839333139544	-1.1208568730839393e-21	-2.5386668320662726e-19	3.858332136062701e-13	1.899810776430556e-14	0.005434321332928544	-3.984830401660119e-21	1.4033973535703194e-16	4.404782981505112e-17	1.5139522556142602e-15	5.2838110957239325e-18
22600000	0.002282839333139544	-1.1208568730839393e-21	-2.5386668320662726e-19	3.858332136062701e-13	1.899810776430556e-14	0.005434321332928544	-3.984811672389225e-21	1.4033973535703194e-16	4.404782981505112e-17	1.5139522556142602e-15	5.2838110957239325e-18
22700000	0.002282839333139544	-1.1208568730839393e-21	-2.5386668320662726e-19	3.858332136062701e-13	1.899810776430556e-14	0.005434321332928544	-3.984792943118331e-21	1.4033973535703194e-16	4.404782981505112e-17	1.5139522556142602e-15	5.2838110957239325e-18
22800000	0.002282839333139544	-1.1208568730839393e-21	-2.5386668320662726e-19	3.858332136062701e-13	1.899810776430556e-14	0.005434321332928544	-3.984774213847437e-21	1.4033973535703194e-16	4.404782981505112e-17	1.5139522556142602e-15	5.2838110957239325e-18
22900000	0.002282839333139544	-1.1208568730839393e-21	-2.5386668320662726e-19	3.858332136062701e-13	1.899810776430556e-14	0.005434321332928544	-3.9847554845765426e-21	1.4033973535703194e-16	4.404782981505112e-17	1.5139522556142602e-15	5.2838110957239325e-18
23000000	0.002282839333139544	-1.1208568730839393e-21	-2.5386668320662726e-19	3.858332136062701e-13	1.899810776430556e-14	0.005434321332928544	-3.9847367553056486e-21	1.4033973535703194e-16	4.404782981505112e-17	1.5139522556142602e-15	5.2838110957239325e-18
23100000	0.002282839333139544	-1.1208568730839393e-21	-2.5386668320662726e-19	3.858332136062701e-13	1.899810776430556e-14	0.005434321332928544	-3.9847180260347545e-21	1.4033973535703194e-16	4.404782981505112e-17	1.5139522556142602e-15	5.2838110957239325e-18
23200000	0.002282839333139544	-1.1208568730839393e-21	-2.5386668320662726e-19	3.858332136062701e-13	1.899810776430556e-14	0.005434321332928544	-3.9846992967638605e-21	1.4033973535703194e-16	4.404782981505112e-17	1.5139522556142602e-15	5.2838110957239325e-18
23300000	0.002282839333139544	-1.1208568730839393e-21	-2.5386668320662726e-19	3.858332136062701e-13	1.899810776430556e-14	0.005434321332928544	-3.984680567492966e-21	1.4033973535703194e-16	4.404782981505112e-17	1.5139522556142602e-15	5.2838110957239325e-18
23400000	0.002282839333139544	-1.1208568730839393e-21	-2.5386668320662726e-19	3.858332136062701e-13	1.899810776430556e-14	0.005434321332928544	-3.984661838222072e-21	1.4033973535703194e-16	4.404782981505112e-17	1.5139522556142602e-15	5.2838110957239325e-18
23500000	0.002282839333139544	-1.1208568730839393e-21	-2.5386668320662726e-19	3.858332136062701e-13	1.899810776430556e-14	0.005434321332928544	-3.9846431089511776e-21	1.4033973535703194e-16	4.404782981505112e-17	1.5139522556142602e-15	5.2838110957239325e-18
23600000	0.002282839333139544	-1.1208568730839393e-21	-2.5386668320662726e-19	3.858332136062701e-13	1.899810776430556e-14	0.005434321332928544	-3.9846243796802836e-21	1.4033973535703194e-16	4.404782981505112e-17	1.5139522556142602e-15	5.2838110957239325e-18
23700000	0.002282839333139544	-1.1208568730839393e-21	-2.5386668320662726e-19	3.858332136062701e-13	1.899810776430556e-14	0.005434321332928544	-3.9846056504093895e-21	1.4033973535703194e-16	4.404782981505112e-17	1.5139522556142602e-15	5.2838110957239325e-18
23800000	0.002282839333139544	-1.1208568730839393e-21	-2.5386668320662726e-19	3.858332136062701e-13	1.899810776430556e-14	0.005434321332928544	-3.9845869211384955e-21	1.4033973535703194e-16	4.404782981505112e-17	1.5139522556142602e-15	5.2838110957239325e-18
23900000	0.002282839333139544	-1.1208568730839393e-21	-2.5386668320662726e-19	3.858332136062701e-13	1.899810776430556e-14	0.005434321332928544	-3.9845681918676014e-21	1.4033973535703194e-16	4.404782981505112e-17	1.5139522556142602e-15	5.2838110957239325e-18
24000000	0.002282839333139544	-1.1208568730839393e-21	-2.5386668320662726e-19	3.858332136062701e-13	1.899810776430556e-14	0.005434321332928544	-3.9845494625967074e-21	1.4033973535703194e-16	4.404782981505112e-17	1.5139522556142602e-15	5.2838110957239325e-18
24100000	0.002282839333139544	-1.1208568730839393e-21	-2.5386668320662726e-19	3.858332136062701e-13	1.899810776430556e-14	0.005434321332928544	-3.984530733325813e-21	1.4033973535703194e-16	4.404782981505112e-17	1.5139522556142602e-15	5.2838110957239325e-18
24200000	0.002282839333139544	-1.1208568730839393e-21	-2.5386668320662726e-19	3.858332136062701e-13	1.899810776430556e-14	0.005434321332928544	-3.9845120040549186e-21	1.4033973535703194e-16	4.404782981505112e-17	1.5139522556142602e-15	5.2838110957239325e-18
24300000	0.002282839333139544	-1.1208568730839393e-21	-2.5386668320662726e-19	3.858332136062701e-13	1.899810776430556e-14	0.005434321332928544	-3.9844932747840245e-21	1.4033973535703194e-16	4.404782981505112e-17	1.5139522556142602e-15	5.2838110957239325e-18
24400000	0.002282839333139544	-1.1208568730839393e-21	-2.5386668320662726e-19	3.858332136062701e-13	1.899810776430556e-14	0.005434321332928544	-3.9844745455131305e-21	1.4033973535703194e-16	4.404782981505112e-17	1.5139522556142602e-15	5.2838110957239325e-18
24500000	0.002282839333139544	-1.1208568730839393e-21	-2.5386668320662726e-19	3.858332136062701e-13	1.899810776430556e-14	0.005434321332928544	-3.9844558162422364e-21	1.4033973535703194e-16	4.404782981505112e-17	1.5139522556142602e-15	5.2838110957239325e-18
24600000	0.002282839333139544	-1.1208568730839393e-21	-2.5386668320662726e-19	3.858332136062701e-13	1.899810776430556e-14	0.005434321332928544	-3.9844370869713424e-21	1.4033973535703194e-16	4.404782981505112e-17	1.5139522556142602e-15	5.2838110957239325e-18
24700000	0.002282839333139544	-1.1208568730839393e-21	-2.5386668320662726e-19	3.858332136062701e-13	1.899810776430556e-14	0.005434321332928544	-3.984418357700448e-21	1.4033973535703194e-16	4.404782981505112e-17	1.5139522556142602e-15	5.2838110957239325e-18
24800000	0.002282839333139544	-1.1208568730839393e-21	-2.5386668320662726e-19	3.858332136062701e-13	1.899810776430556e-14	0.005434321332928544	-3.984399628429554e-21	1.4033973535703194e-16	4.404782981505112e-17	1.5139522556142602e-15	5.2838110957239325e-18
24900000	0.002282839333139544	-1.1208568730839393e-21	-2.5386668320662726e-19	3.858332136062701e-13	1.899810776430556e-14	0.005434321332928544	-3.98438089915866e-21	1.4033973535703194e-16	4.404782981505112e-17	1.5139522556142602e-15	5.2838110957239325e-18
25000000	0.002282839333139544	-1.1208568730839393e-21	-2.5386668320662726e-19	3.858332136062701e-13	1.899810776430556e-14	0.005434321332928544	-3.9843621698877655e-21	1.4033973535703194e-16	4.404782981505112e-17	1.5139522556142602e-15	5.2838110957239325e-18
25100000	0.002282839333139544	-1.1208568730839393e-21	-2.5386668320662726e-19	3.858332136062701e-13	1.899810776430556e-14	0.005434321332928544	-3.9843434406168714e-21	1.4033973535703194e-16	4.404782981505112e-17	1.5139522556142602e-15	5.2838110957239325e-18
25200000	0.002282839333139544	-1.1208568730839393e-21	-2.5386668320662726e-19	3.858332136062701e-13	1.899810776430556e-14	0.005434321332928544	-3.9843247113459774e-21	1.4033973535703194e-16	4.404782981505112e-17	1.5139522556142602e-15	5.2838110957239325e-18
25300000	0.002282839333139544	-1.1208568730839393e-21	-2.5386668320662726e-19	3.858332136062701e-13	1.899810776430556e-14	0.005434321332928544	-3.984305982075083e-21	1.4033973535703194e-16	4.404782981505112e-17	1.5139522556142602e-15	5.2838110957239325e-18
25400000	0.002282839333139544	-1.1208568730839393e-21	-2.5386668320662726e-19	3.858332136062701e-13	1.899810776430556e-14	0.005434321332928544	-3.984287252804189e-21	1.4033973535703194e-16	4.404782981505112e-17	1.5139522556142602e-15	5.2838110957239325e-18
25500000	0.002282839333139544	-1.1208568730839393e-21	-2.5386668320662726e-19	3.858332136062701e-13	1.899810776430556e-14	0.005434321332928544	-3.984268523533295e-21	1.4033973535703194e-16	4.404782981505112e-17	1.5139522556142602e-15	5.2838110957239325e-18
25600000	0.002282839333139544	-1.1208568730839393e-21	-2.5386668320662726e-19	3.858332136062701e-13	1.899810776430556e-14	0.005434321332928544	-3.984249794262401e-21	1.4033973535703194e-16	4.404782981505112e-17	1.5139522556142602e-15	5.2838110957239325e-18
25700000	0.002282839333139544	-1.1208568730839393e-21	-2.5386668320662726e-19	3.858332136062701e-13	1.899810776430556e-14	0.005434321332928544	-3.984231064991507e-21	1.4033973535703194e-16	4.404782981505112e-17	1.5139522556142602e-15	5.2838110957239325e-18
25800000	0.002282839333139544	-1.1208568730839393e-21	-2.5386668320662726e-19	3.858332136062701e-13	1.899810776430556e-14	0.005434321332928544	-3.9842123357206124e-21	1.4033973535703194e-16	4.404782981505112e-17	1.5139522556142602e-15	5.2838110957239325e-18
25900000	0.002282839333139544	-1.1208568730839393e-21	-2.5386668320662726e-19	3.858332136062701e-13	1.899810776430556e-14	0.005434321332928544	-3.984193606449718e-21	1.4033973535703194e-16	4.404782981505112e-17	1.5139522556142602e-15	5.2838110957239325e-18
26000000	0.002282839333139544	-1.1208568730839393e-21	-2.5386668320662726e-19	3.858332136062701e-13	1.899810776430556e-14	0.005434321332928544	-3.984174877178824e-21	1.4033973535703194e-16	4.404782981505112e-17	1.5139522556142602e-15	5.2838110957239325e-18
26100000	0.002282839333139544	-1.1208568730839393e-21	-2.5386668320662726e-19	3.858332136062701e-13	1.899810776430556e-14	0.005434321332928544	-3.98415614790793e-21	1.4033973535703194e-16	4.404782981505112e-17	1.5139522556142602e-15	5.2838110957239325e-18
26200000	0.002282839333139544	-1.1208568730839393e-21	-2.5386668320662726e-19	3.858332136062701e-13	1.899810776430556e-14	0.005434321332928544	-3.984137418637036e-21	1.4033973535703194e-16	4.404782981505112e-17	1.5139522556142602e-15	5.2838110957239325e-18
26300000	0.002282839333139544	-1.1208568730839393e-21	-2.5386668320662726e-19	3.858332136062701e-13	1.899810776430556e-14	0.005434321332928544	-3.984118689366142e-21	1.4033973535703194e-16	4.404782981505112e-17	1.5139522556142602e-15	5.2838110957239325e-18
26400000	0.002282839333139544	-1.1208568730839393e-21	-2.5386668320662726e-19	3.858332136062701e-13	1.899810776430556e-14	0.005434321332928544	-3.984099960095248e-21	1.4033973535703194e-16	4.404782981505112e-17	1.5139522556142602e-15	5.2838110957239325e-18
26500000	0.002282839333139544	-1.1208568730839393e-21	-2.5386668320662726e-19	3.858332136062701e-13	1.899810776430556e-14	0.005434321332928544	-3.984081230824354e-21	1.4033973535703194e-16	4.404782981505112e-17	1.5139522556142602e-15	5.2838110957239325e-18
26600000	0.002282839333139544	-1.1208568730839393e-21	-2.5386668320662726e-19	3.858332136062701e-13	1.899810776430556e-14	0.005434321332928544	-3.984062501553459e-21	1.4033973535703194e-16	4.404782981505112e-17	1.5139522556142602e-15	5.2838110957239325e-18
26700000	0.002282839333139544	-1.1208568730839393e-21	-2.5386668320662726e-19	3.858332136062701e-13	1.899810776430556e-14	0.005434321332928544	-3.984043772282565e-21	1.4033973535703194e-16	4.404782981505112e-17	1.5139522556142602e-15	5.2838110957239325e-18
26800000	0.002282839333139544	-1.1208568730839393e-21	-2.5386668320662726e-19	3.858332136062701e-13	1.899810776430556e-14	0.005434321332928544	-3.984025043011671e-21	1.4033973535703194e-16	4.404782981505112e-17	1.5139522556142602e-15	5.2838110957239325e-18
26900000	0.002282839333139544	-1.1208568730839393e-21	-2.5386668320662726e-19	3.858332136062701e-13	1.899810776430556e-14	0.005434321332928544	-3.984006313740777e-21	1.4033973535703194e-16	4.404782981505112e-17	1.5139522556142602e-15	5.2838110957239325e-18
27000000	0.002282839333139544	-1.1208568730839393e-21	-2.5386668320662726e-19	3.858332136062701e-13	1.899810776430556e-14	0.005434321332928544	-3.983987584469883e-21	1.4033973535703194e-16	4.404782981505112e-17	1.5139522556142602e-15	5.2838110957239325e-18
27100000	0.002282839333139544	-1.1208568730839393e-21	-2.5386668320662726e-19	3.858332136062701e-13	1.899810776430556e-14	0.005434321332928544	-3.983968855198989e-21	1.4033973535703194e-16	4.404782981505112e-17	1.5139522556142602e-15	5.2838110957239325e-18
27200000	0.002282839333139544	-1.1208568730839393e-21	-2.5386668320662726e-19	3.858332136062701e-13	1.899810776430556e-14	0.005434321332928544	-3.983950125928095e-21	1.4033973535703194e-16	4.404782981505112e-17	1.5139522556142602e-15	5.2838110957239325e-18
27300000	0.002282839333139544	-1.1208568730839393e-21	-2.5386668320662726e-19	3.858332136062701e-13	1.899810776430556e-14	0.005434321332928544	-3.983931396657201e-21	1.4033973535703194e-16	4.404782981505112e-17	1.5139522556142602e-15	5.2838110957239325e-18
27400000	0.002282839333139544	-1.1208568730839393e-21	-2.5386668320662726e-19	3.858332136062701e-13	1.899810776430556e-14	0.005434321332928544	-3.983912667386307e-21	1.4033973535703194e-16	4.404782981505112e-17	1.5139522556142602e-15	5.2838110957239325e-18
27500000	0.002282839333139544	-1.1208568730839393e-21	-2.5386668320662726e-19	3.858332136062701e-13	1.899810776430556e-14	0.005434321332928544	-3.983893938115412e-21	1.4033973535703194e-16	4.404782981505112e-17	1.5139522556142602e-15	5.2838110957239325e-18
27600000	0.002282839333139544	-1.1208568730839393e-21	-2.5386668320662726e-19	3.858332136062701e-13	1.899810776430556e-14	0.005434321332928544	-3.983875208844518e-21	1.4033973535703194e-16	4.404782981505112e-17	1.5139522556142602e-15	5.2838110957239325e-18
27700000	0.002282839333139544	-1.1208568730839393e-21	-2.5386668320662726e-19	3.858332136062701e-13	1.899810776430556e-14	0.005434321332928544	-3.983856479573624e-21	1.4033973535703194e-16	4.404782981505112e-17	1.5139522556142602e-15	5.2838110957239325e-18
27800000	0.002282839333139544	-1.1208568730839393e-21	-2.5386668320662726e-19	3.858332136062701e-13	1.899810776430556e-14	0.005434321332928544	-3.98383775030273e-21	1.4033973535703194e-16	4.404782981505112e-17	1.5139522556142602e-15	5.2838110957239325e-18
27900000	0.002282839333139544	-1.1208568730839393e-21	-2.5386668320662726e-19	3.858332136062701e-13	1.899810776430556e-14	0.005434321332928544	-3.983819021031836e-21	1.4033973535703194e-16	4.404782981505112e-17	1.5139522556142602e-15	5.2838110957239325e-18
28000000	0.002282839333139544	-1.1208568730839393e-21	-2.5386668320662726e-19	3.858332136062701e-13	1.899810776430556e-14	0.005434321332928544	-3.983800291760942e-21	1.4033973535703194e-16	4.404782981505112e-17	1.5139522556142602e-15	5.2838110957239325e-18
28100000	0.002282839333139544	-1.1208568730839393e-21	-2.5386668320662726e-19	3.858332136062701e-13	1.899810776430556e-14	0.005434321332928544	-3.983781562490048e-21	1.4033973535703194e-16	4.404782981505112e-17	1.5139522556142602e-15	5.2838110957239325e-18
28200000	0.002282839333139544	-1.1208568730839393e-21	-2.5386668320662726e-19	3.858332136062701e-13	1.899810776430556e-14	0.005434321332928544	-3.983762833219154e-21	1.4033973535703194e-16	4.404782981505112e-17	1.5139522556142602e-15	5.2838110957239325e-18
28300000	0.002282839333139544	-1.1208568730839393e-21	-2.5386668320662726e-19	3.858332136062701e-13	1.899810776430556e-14	0.005434321332928544	-3.983744103948259e-21	1.4033973535703194e-16	4.404782981505112e-17	1.5139522556142602e-15	5.2838110957239325e-18
28400000	0.002282839333139544	-1.1208568730839393e-21	-2.5386668320662726e-19	3.858332136062701e-13	1.899810776430556e-14	0.005434321332928544	-3.983725374677365e-21	1.4033973535703194e-16	4.404782981505112e-17	1.5139522556142602e-15	5.2838110957239325e-18
28500000	0.002282839333139544	-1.1208568730839393e-21	-2.5386668320662726e-19	3.858332136062701e-13	1.899810776430556e-14	0.005434321332928544	-3.983706645406471e-21	1.4033973535703194e-16	4.404782981505112e-17	1.5139522556142602e-15	5.2838110957239325e-18
28600000	0.002282839333139544	-1.1208568730839393e-21	-2.5386668320662726e-19	3.858332136062701e-13	1.899810776430556e-14	0.005434321332928544	-3.983687916135577e-21	1.4033973535703194e-16	4.404782981505112e-17	1.5139522556142602e-15	5.2838110957239325e-18
28700000	0.002282839333139544	-1.1208568730839393e-21	-2.5386668320662726e-19	3.858332136062701e-13	1.899810776430556e-14	0.005434321332928544	-3.983669186864683e-21	1.4033973535703194e-16	4.404782981505112e-17	1.5139522556142602e-15	5.2838110957239325e-18
28800000	0.002282839333139544	-1.1208568730839393e-21	-2.5386668320662726e-19	3.858332136062701e-13	1.899810776430556e-14	0.005434321332928544	-3.983650457593789e-21	1.4033973535703194e-16	4.404782981505112e-17	1.5139522556142602e-15	5.2838110957239325e-18
28900000	0.002282839333139544	-1.1208568730839393e-21	-2.5386668320662726e-19	3.858332136062701e-13	1.899810776430556e-14	0.005434321332928544	-3.983631728322895e-21	1.4033973535703194e-16	4.404782981505112e-17	1.5139522556142602e-15	5.2838110957239325e-18
29000000	0.002282839333139544	-1.1208568730839393e-21	-2.5386668320662726e-19	3.858332136062701e-13	1.899810776430556e-14	0.005434321332928544	-3.983612999052001e-21	1.4033973535703194e-16	4.404782981505112e-17	1.5139522556142602e-15	5.2838110957239325e-18
29100000	0.002282839333139544	-1.1208568730839393e-21	-2.5386668320662726e-19	3.858332136062701e-13	1.899810776430556e-14	0.005434321332928544	-3.983594269781106e-21	1.4033973535703194e-16	4.404782981505112e-17	1.5139522556142602e-15	5.2838110957239325e-18
29200000	0.002282839333139544	-1.1208568730839393e-21	-2.5386668320662726e-19	3.858332136062701e-13	1.899810776430556e-14	0.005434321332928544	-3.983575540510212e-21	1.4033973535703194e-16	4.404782981505112e-17	1.5139522556142602e-15	5.2838110957239325e-18
29300000	0.002282839333139544	-1.1208568730839393e-21	-2.5386668320662726e-19	3.858332136062701e-13	1.899810776430556e-14	0.005434321332928544	-3.983556811239318e-21	1.4033973535703194e-16	4.404782981505112e-17	1.5139522556142602e-15	5.2838110957239325e-18
29400000	0.002282839333139544	-1.1208568730839393e-21	-2.5386668320662726e-19	3.858332136062701e-13	1.899810776430556e-14	0.005434321332928544	-3.983538081968424e-21	1.4033973535703194e-16	4.404782981505112e-17	1.5139522556142602e-15	5.2838110957239325e-18
29500000	0.002282839333139544	-1.1208568730839393e-21	-2.5386668320662726e-19	3.858332136062701e-13	1.899810776430556e-14	0.005434321332928544	-3.98351935269753e-21	1.4033973535703194e-16	4.404782981505112e-17	1.5139522556142602e-15	5.2838110957239325e-18
29600000	0.002282839333139544	-1.1208568730839393e-21	-2.5386668320662726e-19	3.858332136062701e-13	1.899810776430556e-14	0.005434321332928544	-3.983500623426636e-21	1.4033973535703194e-16	4.404782981505112e-17	1.5139522556142602e-15	5.2838110957239325e-18
29700000	0.002282839333139544	-1.1208568730839393e-21	-2.5386668320662726e-19	3.858332136062701e-13	1.899810776430556e-14	0.005434321332928544	-3.983481894155742e-21	1.4033973535703194e-16	4.404782981505112e-17	1.5139522556142602e-15	5.2838110957239325e-18
29800000	0.002282839333139544	-1.1208568730839393e-21	-2.5386668320662726e-19	3.858332136062701e-13	1.899810776430556e-14	0.005434321332928544	-3.983463164884848e-21	1.4033973535703194e-16	4.404782981505112e-17	1.5139522556142602e-15	5.2838110957239325e-18
29900000	0.002282839333139544	-1.1208568730839393e-21	-2.5386668320662726e-19	3.858332136062701e-13	1.899810776430556e-14	0.005434321332928544	-3.983444435613953e-21	1.4033973535703194e-16	4.404782981505112e-17	1.5139522556142602e-15	5.2838110957239325e-18
30000000	0.002282839333139544	-1.1208568730839393e-21	-2.5386668320662726e-19	3.858332136062701e-13	1.899810776430556e-14	0.005434321332928544	-3.983425706343059e-21	1.4033973535703194e-16	4.404782981505112e-17	1.5139522556142602e-15	5.2838110957239325e-18
30100000	0.002282839333139544	-1.1208568730839393e-21	-2.5386668320662726e-19	3.858332136062701e-13	1.899810776430556e-14	0.005434321332928544	-3.983406977072165e-21	1.4033973535703194e-16	4.404782981505112e-17	1.5139522556142602e-15	5.2838110957239325e-18
30200000	0.002282839333139544	-1.1208568730839393e-21	-2.5386668320662726e-19	3.858332136062701e-13	1.899810776430556e-14	0.005434321332928544	-3.983388247801271e-21	1.4033973535703194e-16	4.404782981505112e-17	1.5139522556142602e-15	5.2838110957239325e-18
30300000	0.002282839333139544	-1.1208568730839393e-21	-2.5386668320662726e-19	3.858332136062701e-13	1.899810776430556e-14	0.005434321332928544	-3.983369518530377e-21	1.4033973535703194e-16	4.404782981505112e-17	1.5139522556142602e-15	5.2838110957239325e-18
30400000	0.002282839333139544	-1.1208568730839393e-21	-2.5386668320662726e-19	3.858332136062701e-13	1.899810776430556e-14	0.005434321332928544	-3.983350789259483e-21	1.4033973535703194e-16	4.404782981505112e-17	1.5139522556142602e-15	5.2838110957239325e-18
30500000	0.002282839333139544	-1.1208568730839393e-21	-2.5386668320662726e-19	3.858332136062701e-13	1.899810776430556e-14	0.005434321332928544	-3.983332059988589e-21	1.4033973535703194e-16	4.404782981505112e-17	1.5139522556142602e-15	5.2838110957239325e-18
30600000	0.002282839333139544	-1.1208568730839393e-21	-2.5386668320662726e-19	3.858332136062701e-13	1.899810776430556e-14	0.005434321332928544	-3.983313330717695e-21	1.4033973535703194e-16	4.404782981505112e-17	1.5139522556142602e-15	5.2838110957239325e-18
30700000	0.002282839333139544	-1.1208568730839393e-21	-2.5386668320662726e-19	3.858332136062701e-13	1.899810776430556e-14	0.005434321332928544	-3.9832946014468006e-21	1.4033973535703194e-16	4.404782981505112e-17	1.5139522556142602e-15	5.2838110957239325e-18
30800000	0.002282839333139544	-1.1208568730839393e-21	-2.5386668320662726e-19	3.858332136062701e-13	1.899810776430556e-14	0.005434321332928544	-3.983275872175906e-21	1.4033973535703194e-16	4.404782981505112e-17	1.5139522556142602e-15	5.2838110957239325e-18
30900000	0.002282839333139544	-1.1208568730839393e-21	-2.5386668320662726e-19	3.858332136062701e-13	1.899810776430556e-14	0.005434321332928544	-3.983257142905012e-21	1.4033973535703194e-16	4.404782981505112e-17	1.5139522556142602e-15	5.2838110957239325e-18
31000000	0.002282839333139544	-1.1208568730839393e-21	-2.5386668320662726e-19	3.858332136062701e-13	1.899810776430556e-14	0.005434321332928544	-3.983238413634118e-21	1.4033973535703194e-16	4.404782981505112e-17	1.5139522556142602e-15	5.2838110957239325e-18
31100000	0.002282839333139544	-1.1208568730839393e-21	-2.5386668320662726e-19	3.858332136062701e-13	1.899810776430556e-14	0.005434321332928544	-3.983219684363224e-21	1.4033973535703194e-16	4.404782981505112e-17	1.5139522556142602e-15	5.2838110957239325e-18
31200000	0.002282839333139544	-1.1208568730839393e-21	-2.5386668320662726e-19	3.858332136062701e-13	1.899810776430556e-14	0.005434321332928544	-3.9832009550923296e-21	1.4033973535703194e-16	4.404782981505112e-17	1.5139522556142602e-15	5.2838110957239325e-18
31300000	0.002282839333139544	-1.1208568730839393e-21	-2.5386668320662726e-19	3.858332136062701e-13	1.899810776430556e-14	0.005434321332928544	-3.9831822258214356e-21	1.4033973535703194e-16	4.404782981505112e-17	1.5139522556142602e-15	5.2838110957239325e-18
31400000	0.002282839333139544	-1.1208568730839393e-21	-2.5386668320662726e-19	3.858332136062701e-13	1.899810776430556e-14	0.005434321332928544	-3.9831634965505415e-21	1.4033973535703194e-16	4.404782981505112e-17	1.5139522556142602e-15	5.2838110957239325e-18
31500000	0.002282839333139544	-1.1208568730839393e-21	-2.5386668320662726e-19	3.858332136062701e-13	1.899810776430556e-14	0.005434321332928544	-3.9831447672796475e-21	1.4033973535703194e-16	4.404782981505112e-17	1.5139522556142602e-15	5.2838110957239325e-18
31600000	0.002282839333139544	-1.1208568730839393e-21	-2.5386668320662726e-19	3.858332136062701e-13	1.899810776430556e-14	0.005434321332928544	-3.983126038008753e-21	1.4033973535703194e-16	4.404782981505112e-17	1.5139522556142602e-15	5.2838110957239325e-18
31700000	0.002282839333139544	-1.1208568730839393e-21	-2.5386668320662726e-19	3.858332136062701e-13	1.899810776430556e-14	0.005434321332928544	-3.983107308737859e-21	1.4033973535703194e-16	4.404782981505112e-17	1.5139522556142602e-15	5.2838110957239325e-18
31800000	0.002282839333139544	-1.1208568730839393e-21	-2.5386668320662726e-19	3.858332136062701e-13	1.899810776430556e-14	0.005434321332928544	-3.9830885794669646e-21	1.4033973535703194e-16	4.404782981505112e-17	1.5139522556142602e-15	5.2838110957239325e-18
31900000	0.002282839333139544	-1.1208568730839393e-21	-2.5386668320662726e-19	3.858332136062701e-13	1.899810776430556e-14	0.005434321332928544	-3.9830698501960706e-21	1.4033973535703194e-16	4.404782981505112e-17	1.5139522556142602e-15	5.2838110957239325e-18
32000000	0.002282839333139544	-1.1208568730839393e-21	-2.5386668320662726e-19	3.858332136062701e-13	1.899810776430556e-14	0.005434321332928544	-3.9830511209251765e-21	1.4033973535703194e-16	4.404782981505112e-17	1.5139522556142602e-15	5.2838110957239325e-18
32100000	0.002282839333139544	-1.1208568730839393e-21	-2.5386668320662726e-19	3.858332136062701e-13	1.899810776430556e-14	0.005434321332928544	-3.9830323916542825e-21	1.4033973535703194e-16	4.404782981505112e-17	1.5139522556142602e-15	5.2838110957239325e-18
32200000	0.002282839333139544	-1.1208568730839393e-21	-2.5386668320662726e-19	3.858332136062701e-13	1.899810776430556e-14	0.005434321332928544	-3.9830136623833885e-21	1.4033973535703194e-16	4.404782981505112e-17	1.5139522556142602e-15	5.2838110957239325e-18
32300000	0.002282839333139544	-1.1208568730839393e-21	-2.5386668320662726e-19	3.858332136062701e-13	1.899810776430556e-14	0.005434321332928544	-3.9829949331124944e-21	1.4033973535703194e-16	4.404782981505112e-17	1.5139522556142602e-15	5.2838110957239325e-18
32400000	0.002282839333139544	-1.1208568730839393e-21	-2.5386668320662726e-19	3.858332136062701e-13	1.899810776430556e-14	0.005434321332928544	-3.9829762038416e-21	1.4033973535703194e-16	4.404782981505112e-17	1.5139522556142602e-15	5.2838110957239325e-18
32500000	0.002282839333139544	-1.1208568730839393e-21	-2.5386668320662726e-19	3.858332136062701e-13	1.899810776430556e-14	0.005434321332928544	-3.9829574745707056e-21	1.4033973535703194e-16	4.404782981505112e-17	1.5139522556142602e-15	5.2838110957239325e-18
32600000	0.002282839333139544	-1.1208568730839393e-21	-2.5386668320662726e-19	3.858332136062701e-13	1.899810776430556e-14	0.005434321332928544	-3.9829387452998115e-21	1.4033973535703194e-16	4.404782981505112e-17	1.5139522556142602e-15	5.2838110957239325e-18
32700000	0.002282839333139544	-1.1208568730839393e-21	-2.5386668320662726e-19	3.858332136062701e-13	1.899810776430556e-14	0.005434321332928544	-3.9829200160289175e-21	1.4033973535703194e-16	4.404782981505112e-17	1.5139522556142602e-15	5.2838110957239325e-18
32800000	0.002282839333139544	-1.1208568730839393e-21	-2.5386668320662726e-19	3.858332136062701e-13	1.899810776430556e-14	0.005434321332928544	-3.9829012867580234e-21	1.4033973535703194e-16	4.404782981505112e-17	1.5139522556142602e-15	5.2838110957239325e-18
32900000	0.002282839333139544	-1.1208568730839393e-21	-2.5386668320662726e-19	3.858332136062701e-13	1.899810776430556e-14	0.005434321332928544	-3.9828825574871294e-21	1.4033973535703194e-16	4.404782981505112e-17	1.5139522556142602e-15	5.2838110957239325e-18
33000000	0.002282839333139544	-1.1208568730839393e-21	-2.5386668320662726e-19	3.858332136062701e-13	1.899810776430556e-14	0.005434321332928544	-3.982863828216235e-21	1.4033973535703194e-16	4.404782981505112e-17	1.5139522556142602e-15	5.2838110957239325e-18
33100000	0.002282839333139544	-1.1208568730839393e-21	-2.5386668320662726e-19	3.858332136062701e-13	1.899810776430556e-14	0.005434321332928544	-3.982845098945341e-21	1.4033973535703194e-16	4.404782981505112e-17	1.5139522556142602e-15	5.2838110957239325e-18
33200000	0.002282839333139544	-1.1208568730839393e-21	-2.5386668320662726e-19	3.858332136062701e-13	1.899810776430556e-14	0.005434321332928544	-3.982826369674447e-21	1.4033973535703194e-16	4.404782981505112e-17	1.5139522556142602e-15	5.2838110957239325e-18
33300000	0.002282839333139544	-1.1208568730839393e-21	-2.5386668320662726e-19	3.858332136062701e-13	1.899810776430556e-14	0.005434321332928544	-3.9828076404035525e-21	1.4033973535703194e-16	4.404782981505112e-17	1.5139522556142602e-15	5.2838110957239325e-18
33400000	0.002282839333139544	-1.1208568730839393e-21	-2.5386668320662726e-19	3.858332136062701e-13	1.899810776430556e-14	0.005434321332928544	-3.9827889111326584e-21	1.4033973535703194e-16	4.404782981505112e-17	1.5139522556142602e-15	5.2838110957239325e-18
33500000	0.002282839333139544	-1.1208568730839393e-21	-2.5386668320662726e-19	3.858332136062701e-13	1.899810776430556e-14	0.005434321332928544	-3.9827701818617644e-21	1.4033973535703194e-16	4.404782981505112e-17	1.5139522556142602e-15	5.2838110957239325e-18
33600000	0.002282839333139544	-1.1208568730839393e-21	-2.5386668320662726e-19	3.858332136062701e-13	1.899810776430556e-14	0.005434321332928544	-3.98275145259087e-21	1.4033973535703194e-16	4.404782981505112e-17	1.5139522556142602e-15	5.2838110957239325e-18
33700000	0.002282839333139544	-1.1208568730839393e-21	-2.5386668320662726e-19	3.858332136062701e-13	1.899810776430556e-14	0.005434321332928544	-3.982732723319976e-21	1.4033973535703194e-16	4.404782981505112e-17	1.5139522556142602e-15	5.2838110957239325e-18
33800000	0.002282839333139544	-1.1208568730839393e-21	-2.5386668320662726e-19	3.858332136062701e-13	1.899810776430556e-14	0.005434321332928544	-3.982713994049082e-21	1.4033973535703194e-16	4.404782981505112e-17	1.5139522556142602e-15	5.2838110957239325e-18
33900000	0.002282839333139544	-1.1208568730839393e-21	-2.5386668320662726e-19	3.858332136062701e-13	1.899810776430556e-14	0.005434321332928544	-3.982695264778188e-21	1.4033973535703194e-16	4.404782981505112e-17	1.5139522556142602e-15	5.2838110957239325e-18
34000000	0.002282839333139544	-1.1208568730839393e-21	-2.5386668320662726e-19	3.858332136062701e-13	1.899810776430556e-14	0.005434321332928544	-3.982676535507294e-21	1.4033973535703194e-16	4.404782981505112e-17	1.5139522556142602e-15	5.2838110957239325e-18
34100000	0.002282839333139544	-1.1208568730839393e-21	-2.5386668320662726e-19	3.858332136062701e-13	1.899810776430556e-14	0.005434321332928544	-3.9826578062364e-21	1.4033973535703194e-16	4.404782981505112e-17	1.5139522556142602e-15	5.2838110957239325e-18
34200000	0.002282839333139544	-1.1208568730839393e-21	-2.5386668320662726e-19	3.858332136062701e-13	1.899810776430556e-14	0.005434321332928544	-3.982639076965505e-21	1.4033973535703194e-16	4.404782981505112e-17	1.5139522556142602e-15	5.2838110957239325e-18
34300000	0.002282839333139544	-1.1208568730839393e-21	-2.5386668320662726e-19	3.858332136062701e-13	1.899810776430556e-14	0.005434321332928544	-3.982620347694611e-21	1.4033973535703194e-16	4.404782981505112e-17	1.5139522556142602e-15	5.2838110957239325e-18
34400000	0.002282839333139544	-1.1208568730839393e-21	-2.5386668320662726e-19	3.858332136062701e-13	1.899810776430556e-14	0.005434321332928544	-3.982601618423717e-21	1.4033973535703194e-16	4.404782981505112e-17	1.5139522556142602e-15	5.2838110957239325e-18
34500000	0.002282839333139544	-1.1208568730839393e-21	-2.5386668320662726e-19	3.858332136062701e-13	1.899810776430556e-14	0.005434321332928544	-3.982582889152823e-21	1.4033973535703194e-16	4.404782981505112e-17	1.5139522556142602e-15	5.2838110957239325e-18
34600000	0.002282839333139544	-1.1208568730839393e-21	-2.5386668320662726e-19	3.858332136062701e-13	1.899810776430556e-14	0.005434321332928544	-3.982564159881929e-21	1.4033973535703194e-16	4.404782981505112e-17	1.5139522556142602e-15	5.2838110957239325e-18
34700000	0.002282839333139544	-1.1208568730839393e-21	-2.5386668320662726e-19	3.858332136062701e-13	1.899810776430556e-14	0.005434321332928544	-3.982545430611035e-21	1.4033973535703194e-16	4.404782981505112e-17	1.5139522556142602e-15	5.2838110957239325e-18
34800000	0.002282839333139544	-1.1208568730839393e-21	-2.5386668320662726e-19	3.858332136062701e-13	1.899810776430556e-14	0.005434321332928544	-3.982526701340141e-21	1.4033973535703194e-16	4.404782981505112e-17	1.5139522556142602e-15	5.2838110957239325e-18
34900000	0.002282839333139544	-1.1208568730839393e-21	-2.5386668320662726e-19	3.858332136062701e-13	1.899810776430556e-14	0.005434321332928544	-3.982507972069247e-21	1.4033973535703194e-16	4.404782981505112e-17	1.5139522556142602e-15	5.2838110957239325e-18
35000000	0.002282839333139544	-1.1208568730839393e-21	-2.5386668320662726e-19	3.858332136062701e-13	1.899810776430556e-14	0.005434321332928544	-3.982489242798352e-21	1.4033973535703194e-16	4.404782981505112e-17	1.5139522556142602e-15	5.2838110957239325e-18
35100000	0.002282839333139544	-1.1208568730839393e-21	-2.5386668320662726e-19	3.858332136062701e-13	1.899810776430556e-14	0.005434321332928544	-3.982470513527458e-21	1.4033973535703194e-16	4.404782981505112e-17	1.5139522556142602e-15	5.2838110957239325e-18
35200000	0.002282839333139544	-1.1208568730839393e-21	-2.5386668320662726e-19	3.858332136062701e-13	1.899810776430556e-14	0.005434321332928544	-3.982451784256564e-21	1.4033973535703194e-16	4.404782981505112e-17	1.5139522556142602e-15	5.2838110957239325e-18
35300000	0.002282839333139544	-1.1208568730839393e-21	-2.5386668320662726e-19	3.858332136062701e-13	1.899810776430556e-14	0.005434321332928544	-3.98243305498567e-21	1.4033973535703194e-16	4.404782981505112e-17	1.5139522556142602e-15	5.2838110957239325e-18
35400000	0.002282839333139544	-1.1208568730839393e-21	-2.5386668320662726e-19	3.858332136062701e-13	1.899810776430556e-14	0.005434321332928544	-3.982414325714776e-21	1.4033973535703194e-16	4.404782981505112e-17	1.5139522556142602e-15	5.2838110957239325e-18
35500000	0.002282839333139544	-1.1208568730839393e-21	-2.5386668320662726e-19	3.858332136062701e-13	1.899810776430556e-14	0.005434321332928544	-3.982395596443882e-21	1.4033973535703194e-16	4.404782981505112e-17	1.5139522556142602e-15	5.2838110957239325e-18
35600000	0.002282839333139544	-1.1208568730839393e-21	-2.5386668320662726e-19	3.858332136062701e-13	1.899810776430556e-14	0.005434321332928544	-3.982376867172988e-21	1.4033973535703194e-16	4.404782981505112e-17	1.5139522556142602e-15	5.2838110957239325e-18
35700000	0.002282839333139544	-1.1208568730839393e-21	-2.5386668320662726e-19	3.858332136062701e-13	1.899810776430556e-14	0.005434321332928544	-3.982358137902094e-21	1.4033973535703194e-16	4.404782981505112e-17	1.5139522556142602e-15	5.2838110957239325e-18
35800000	0.002282839333139544	-1.1208568730839393e-21	-2.5386668320662726e-19	3.858332136062701e-13	1.899810776430556e-14	0.005434321332928544	-3.982339408631199e-21	1.4033973535703194e-16	4.404782981505112e-17	1.5139522556142602e-15	5.2838110957239325e-18
35900000	0.002282839333139544	-1.1208568730839393e-21	-2.5386668320662726e-19	3.858332136062701e-13	1.899810776430556e-14	0.005434321332928544	-3.982320679360305e-21	1.4033973535703194e-16	4.404782981505112e-17	1.5139522556142602e-15	5.2838110957239325e-18
36000000	0.002282839333139544	-1.1208568730839393e-21	-2.5386668320662726e-19	3.858332136062701e-13	1.899810776430556e-14	0.005434321332928544	-3.982301950089411e-21	1.4033973535703194e-16	4.404782981505112e-17	1.5139522556142602e-15	5.2838110957239325e-18
36100000	0.002282839333139544	-1.1208568730839393e-21	-2.5386668320662726e-19	3.858332136062701e-13	1.899810776430556e-14	0.005434321332928544	-3.982283220818517e-21	1.4033973535703194e-16	4.404782981505112e-17	1.5139522556142602e-15	5.2838110957239325e-18
36200000	0.002282839333139544	-1.1208568730839393e-21	-2.5386668320662726e-19	3.858332136062701e-13	1.899810776430556e-14	0.005434321332928544	-3.982264491547623e-21	1.4033973535703194e-16	4.404782981505112e-17	1.5139522556142602e-15	5.2838110957239325e-18
36300000	0.002282839333139544	-1.1208568730839393e-21	-2.5386668320662726e-19	3.858332136062701e-13	1.899810776430556e-14	0.005434321332928544	-3.982245762276729e-21	1.4033973535703194e-16	4.404782981505112e-17	1.5139522556142602e-15	5.2838110957239325e-18
36400000	0.002282839333139544	-1.1208568730839393e-21	-2.5386668320662726e-19	3.858332136062701e-13	1.899810776430556e-14	0.005434321332928544	-3.982227033005835e-21	1.4033973535703194e-16	4.404782981505112e-17	1.5139522556142602e-15	5.2838110957239325e-18
36500000	0.002282839333139544	-1.1208568730839393e-21	-2.5386668320662726e-19	3.858332136062701e-13	1.899810776430556e-14	0.005434321332928544	-3.982208303734941e-21	1.4033973535703194e-16	4.404782981505112e-17	1.5139522556142602e-15	5.2838110957239325e-18
36600000	0.002282839333139544	-1.1208568730839393e-21	-2.5386668320662726e-19	3.858332136062701e-13	1.899810776430556e-14	0.005434321332928544	-3.982189574464046e-21	1.4033973535703194e-16	4.404782981505112e-17	1.5139522556142602e-15	5.2838110957239325e-18
36700000	0.002282839333139544	-1.1208568730839393e-21	-2.5386668320662726e-19	3.858332136062701e-13	1.899810776430556e-14	0.005434321332928544	-3.982170845193152e-21	1.4033973535703194e-16	4.404782981505112e-17	1.5139522556142602e-15	5.2838110957239325e-18
36800000	0.002282839333139544	-1.1208568730839393e-21	-2.5386668320662726e-19	3.858332136062701e-13	1.899810776430556e-14	0.005434321332928544	-3.982152115922258e-21	1.4033973535703194e-16	4.404782981505112e-17	1.5139522556142602e-15	5.2838110957239325e-18
36900000	0.002282839333139544	-1.1208568730839393e-21	-2.5386668320662726e-19	3.858332136062701e-13	1.899810776430556e-14	0.005434321332928544	-3.982133386651364e-21	1.4033973535703194e-16	4.404782981505112e-17	1.5139522556142602e-15	5.2838110957239325e-18
37000000	0.002282839333139544	-1.1208568730839393e-21	-2.5386668320662726e-19	3.858332136062701e-13	1.899810776430556e-14	0.005434321332928544	-3.98211465738047e-21	1.4033973535703194e-16	4.404782981505112e-17	1.5139522556142602e-15	5.2838110957239325e-18
37100000	0.002282839333139544	-1.1208568730839393e-21	-2.5386668320662726e-19	3.858332136062701e-13	1.899810776430556e-14	0.005434321332928544	-3.982095928109576e-21	1.4033973535703194e-16	4.404782981505112e-17	1.5139522556142602e-15	5.2838110957239325e-18
37200000	0.002282839333139544	-1.1208568730839393e-21	-2.5386668320662726e-19	3.858332136062701e-13	1.899810776430556e-14	0.005434321332928544	-3.982077198838682e-21	1.4033973535703194e-16	4.404782981505112e-17	1.5139522556142602e-15	5.2838110957239325e-18
37300000	0.002282839333139544	-1.1208568730839393e-21	-2.5386668320662726e-19	3.858332136062701e-13	1.899810776430556e-14	0.005434321332928544	-3.982058469567788e-21	1.4033973535703194e-16	4.404782981505112e-17	1.5139522556142602e-15	5.2838110957239325e-18
37400000	0.002282839333139544	-1.1208568730839393e-21	-2.5386668320662726e-19	3.858332136062701e-13	1.899810776430556e-14	0.005434321332928544	-3.982039740296894e-21	1.4033973535703194e-16	4.404782981505112e-17	1.5139522556142602e-15	5.2838110957239325e-18
37500000	0.002282839333139544	-1.1208568730839393e-21	-2.5386668320662726e-19	3.858332136062701e-13	1.899810776430556e-14	0.005434321332928544	-3.982021011025999e-21	1.4033973535703194e-16	4.404782981505112e-17	1.5139522556142602e-15	5.2838110957239325e-18
37600000	0.002282839333139544	-1.1208568730839393e-21	-2.5386668320662726e-19	3.858332136062701e-13	1.899810776430556e-14	0.005434321332928544	-3.982002281755105e-21	1.4033973535703194e-16	4.404782981505112e-17	1.5139522556142602e-15	5.2838110957239325e-18
37700000	0.002282839333139544	-1.1208568730839393e-21	-2.5386668320662726e-19	3.858332136062701e-13	1.899810776430556e-14	0.005434321332928544	-3.981983552484211e-21	1.4033973535703194e-16	4.404782981505112e-17	1.5139522556142602e-15	5.2838110957239325e-18
37800000	0.002282839333139544	-1.1208568730839393e-21	-2.5386668320662726e-19	3.858332136062701e-13	1.899810776430556e-14	0.005434321332928544	-3.981964823213317e-21	1.4033973535703194e-16	4.404782981505112e-17	1.5139522556142602e-15	5.2838110957239325e-18
37900000	0.002282839333139544	-1.1208568730839393e-21	-2.5386668320662726e-19	3.858332136062701e-13	1.899810776430556e-14	0.005434321332928544	-3.981946093942423e-21	1.4033973535703194e-16	4.404782981505112e-17	1.5139522556142602e-15	5.2838110957239325e-18
38000000	0.002282839333139544	-1.1208568730839393e-21	-2.5386668320662726e-19	3.858332136062701e-13	1.899810776430556e-14	0.005434321332928544	-3.981927364671529e-21	1.4033973535703194e-16	4.404782981505112e-17	1.5139522556142602e-15	5.2838110957239325e-18
38100000	0.002282839333139544	-1.1208568730839393e-21	-2.5386668320662726e-19	3.858332136062701e-13	1.899810776430556e-14	0.005434321332928544	-3.981908635400635e-21	1.4033973535703194e-16	4.404782981505112e-17	1.5139522556142602e-15	5.2838110957239325e-18
38200000	0.002282839333139544	-1.1208568730839393e-21	-2.5386668320662726e-19	3.858332136062701e-13	1.899810776430556e-14	0.005434321332928544	-3.981889906129741e-21	1.4033973535703194e-16	4.404782981505112e-17	1.5139522556142602e-15	5.2838110957239325e-18
38300000	0.002282839333139544	-1.1208568730839393e-21	-2.5386668320662726e-19	3.858332136062701e-13	1.899810776430556e-14	0.005434321332928544	-3.981871176858846e-21	1.4033973535703194e-16	4.404782981505112e-17	1.5139522556142602e-15	5.2838110957239325e-18
38400000	0.002282839333139544	-1.1208568730839393e-21	-2.5386668320662726e-19	3.858332136062701e-13	1.899810776430556e-14	0.005434321332928544	-3.981852447587952e-21	1.4033973535703194e-16	4.404782981505112e-17	1.5139522556142602e-15	5.2838110957239325e-18
38500000	0.002282839333139544	-1.1208568730839393e-21	-2.5386668320662726e-19	3.858332136062701e-13	1.899810776430556e-14	0.005434321332928544	-3.981833718317058e-21	1.4033973535703194e-16	4.404782981505112e-17	1.5139522556142602e-15	5.2838110957239325e-18
38600000	0.002282839333139544	-1.1208568730839393e-21	-2.5386668320662726e-19	3.858332136062701e-13	1.899810776430556e-14	0.005434321332928544	-3.981814989046164e-21	1.4033973535703194e-16	4.404782981505112e-17	1.5139522556142602e-15	5.2838110957239325e-18
38700000	0.002282839333139544	-1.1208568730839393e-21	-2.5386668320662726e-19	3.858332136062701e-13	1.899810776430556e-14	0.005434321332928544	-3.98179625977527e-21	1.4033973535703194e-16	4.404782981505112e-17	1.5139522556142602e-15	5.2838110957239325e-18
38800000	0.002282839333139544	-1.1208568730839393e-21	-2.5386668320662726e-19	3.858332136062701e-13	1.899810776430556e-14	0.005434321332928544	-3.981777530504376e-21	1.4033973535703194e-16	4.404782981505112e-17	1.5139522556142602e-15	5.2838110957239325e-18
38900000	0.002282839333139544	-1.1208568730839393e-21	-2.5386668320662726e-19	3.858332136062701e-13	1.899810776430556e-14	0.005434321332928544	-3.981758801233482e-21	1.4033973535703194e-16	4.404782981505112e-17	1.5139522556142602e-15	5.2838110957239325e-18
39000000	0.002282839333139544	-1.1208568730839393e-21	-2.5386668320662726e-19	3.858332136062701e-13	1.899810776430556e-14	0.005434321332928544	-3.9817400719625876e-21	1.4033973535703194e-16	4.404782981505112e-17	1.5139522556142602e-15	5.2838110957239325e-18
39100000	0.002282839333139544	-1.1208568730839393e-21	-2.5386668320662726e-19	3.858332136062701e-13	1.899810776430556e-14	0.005434321332928544	-3.981721342691693e-21	1.4033973535703194e-16	4.404782981505112e-17	1.5139522556142602e-15	5.2838110957239325e-18
39200000	0.002282839333139544	-1.1208568730839393e-21	-2.5386668320662726e-19	3.858332136062701e-13	1.899810776430556e-14	0.005434321332928544	-3.981702613420799e-21	1.4033973535703194e-16	4.404782981505112e-17	1.5139522556142602e-15	5.2838110957239325e-18
39300000	0.002282839333139544	-1.1208568730839393e-21	-2.5386668320662726e-19	3.858332136062701e-13	1.899810776430556e-14	0.005434321332928544	-3.981683884149905e-21	1.4033973535703194e-16	4.404782981505112e-17	1.5139522556142602e-15	5.2838110957239325e-18
39400000	0.002282839333139544	-1.1208568730839393e-21	-2.5386668320662726e-19	3.858332136062701e-13	1.899810776430556e-14	0.005434321332928544	-3.981665154879011e-21	1.4033973535703194e-16	4.404782981505112e-17	1.5139522556142602e-15	5.2838110957239325e-18
39500000	0.002282839333139544	-1.1208568730839393e-21	-2.5386668320662726e-19	3.858332136062701e-13	1.899810776430556e-14	0.005434321332928544	-3.981646425608117e-21	1.4033973535703194e-16	4.404782981505112e-17	1.5139522556142602e-15	5.2838110957239325e-18
39600000	0.002282839333139544	-1.1208568730839393e-21	-2.5386668320662726e-19	3.858332136062701e-13	1.899810776430556e-14	0.005434321332928544	-3.9816276963372226e-21	1.4033973535703194e-16	4.404782981505112e-17	1.5139522556142602e-15	5.2838110957239325e-18
39700000	0.002282839333139544	-1.1208568730839393e-21	-2.5386668320662726e-19	3.858332136062701e-13	1.899810776430556e-14	0.005434321332928544	-3.9816089670663285e-21	1.4033973535703194e-16	4.404782981505112e-17	1.5139522556142602e-15	5.2838110957239325e-18
39800000	0.002282839333139544	-1.1208568730839393e-21	-2.5386668320662726e-19	3.858332136062701e-13	1.899810776430556e-14	0.005434321332928544	-3.9815902377954345e-21	1.4033973535703194e-16	4.404782981505112e-17	1.5139522556142602e-15	5.2838110957239325e-18
39900000	0.002282839333139544	-1.1208568730839393e-21	-2.5386668320662726e-19	3.858332136062701e-13	1.899810776430556e-14	0.005434321332928544	-3.98157150852454e-21	1.4033973535703194e-16	4.404782981505112e-17	1.5139522556142602e-15	5.2838110957239325e-18
40000000	0.002282839333139544	-1.1208568730839393e-21	-2.5386668320662726e-19	3.858332136062701e-13	1.899810776430556e-14	0.005434321332928544	-3.981552779253646e-21	1.4033973535703194e-16	4.404782981505112e-17	1.5139522556142602e-15	5.2838110957239325e-18
40100000	0.002282839333139544	-1.1208568730839393e-21	-2.5386668320662726e-19	3.858332136062701e-13	1.899810776430556e-14	0.005434321332928544	-3.981534049982752e-21	1.4033973535703194e-16	4.404782981505112e-17	1.5139522556142602e-15	5.2838110957239325e-18
40200000	0.002282839333139544	-1.1208568730839393e-21	-2.5386668320662726e-19	3.858332136062701e-13	1.899810776430556e-14	0.005434321332928544	-3.9815153207118576e-21	1.4033973535703194e-16	4.404782981505112e-17	1.5139522556142602e-15	5.2838110957239325e-18
40300000	0.002282839333139544	-1.1208568730839393e-21	-2.5386668320662726e-19	3.858332136062701e-13	1.899810776430556e-14	0.005434321332928544	-3.9814965914409635e-21	1.4033973535703194e-16	4.404782981505112e-17	1.5139522556142602e-15	5.2838110957239325e-18
40400000	0.002282839333139544	-1.1208568730839393e-21	-2.5386668320662726e-19	3.858332136062701e-13	1.899810776430556e-14	0.005434321332928544	-3.9814778621700695e-21	1.4033973535703194e-16	4.404782981505112e-17	1.5139522556142602e-15	5.2838110957239325e-18
40500000	0.002282839333139544	-1.1208568730839393e-21	-2.5386668320662726e-19	3.858332136062701e-13	1.899810776430556e-14	0.005434321332928544	-3.9814591328991755e-21	1.4033973535703194e-16	4.404782981505112e-17	1.5139522556142602e-15	5.2838110957239325e-18
40600000	0.002282839333139544	-1.1208568730839393e-21	-2.5386668320662726e-19	3.858332136062701e-13	1.899810776430556e-14	0.005434321332928544	-3.9814404036282814e-21	1.4033973535703194e-16	4.404782981505112e-17	1.5139522556142602e-15	5.2838110957239325e-18
40700000	0.002282839333139544	-1.1208568730839393e-21	-2.5386668320662726e-19	3.858332136062701e-13	1.899810776430556e-14	0.005434321332928544	-3.981421674357387e-21	1.4033973535703194e-16	4.404782981505112e-17	1.5139522556142602e-15	5.2838110957239325e-18
40800000	0.002282839333139544	-1.1208568730839393e-21	-2.5386668320662726e-19	3.858332136062701e-13	1.899810776430556e-14	0.005434321332928544	-3.9814029450864926e-21	1.4033973535703194e-16	4.404782981505112e-17	1.5139522556142602e-15	5.2838110957239325e-18
40900000	0.002282839333139544	-1.1208568730839393e-21	-2.5386668320662726e-19	3.858332136062701e-13	1.899810776430556e-14	0.005434321332928544	-3.9813842158155985e-21	1.4033973535703194e-16	4.404782981505112e-17	1.5139522556142602e-15	5.2838110957239325e-18
41000000	0.002282839333139544	-1.1208568730839393e-21	-2.5386668320662726e-19	3.858332136062701e-13	1.899810776430556e-14	0.005434321332928544	-3.9813654865447045e-21	1.4033973535703194e-16	4.404782981505112e-17	1.5139522556142602e-15	5.2838110957239325e-18
41100000	0.002282839333139544	-1.1208568730839393e-21	-2.5386668320662726e-19	3.858332136062701e-13	1.899810776430556e-14	0.005434321332928544	-3.9813467572738105e-21	1.4033973535703194e-16	4.404782981505112e-17	1.5139522556142602e-15	5.2838110957239325e-18
41200000	0.002282839333139544	-1.1208568730839393e-21	-2.5386668320662726e-19	3.858332136062701e-13	1.899810776430556e-14	0.005434321332928544	-3.9813280280029164e-21	1.4033973535703194e-16	4.404782981505112e-17	1.5139522556142602e-15	5.2838110957239325e-18
41300000	0.002282839333139544	-1.1208568730839393e-21	-2.5386668320662726e-19	3.858332136062701e-13	1.899810776430556e-14	0.005434321332928544	-3.981309298732022e-21	1.4033973535703194e-16	4.404782981505112e-17	1.5139522556142602e-15	5.2838110957239325e-18
41400000	0.002282839333139544	-1.1208568730839393e-21	-2.5386668320662726e-19	3.858332136062701e-13	1.899810776430556e-14	0.005434321332928544	-3.981290569461128e-21	1.4033973535703194e-16	4.404782981505112e-17	1.5139522556142602e-15	5.2838110957239325e-18
41500000	0.002282839333139544	-1.1208568730839393e-21	-2.5386668320662726e-19	3.858332136062701e-13	1.899810776430556e-14	0.005434321332928544	-3.981271840190234e-21	1.4033973535703194e-16	4.404782981505112e-17	1.5139522556142602e-15	5.2838110957239325e-18
41600000	0.002282839333139544	-1.1208568730839393e-21	-2.5386668320662726e-19	3.858332136062701e-13	1.899810776430556e-14	0.005434321332928544	-3.9812531109193395e-21	1.4033973535703194e-16	4.404782981505112e-17	1.5139522556142602e-15	5.2838110957239325e-18
41700000	0.002282839333139544	-1.1208568730839393e-21	-2.5386668320662726e-19	3.858332136062701e-13	1.899810776430556e-14	0.005434321332928544	-3.9812343816484454e-21	1.4033973535703194e-16	4.404782981505112e-17	1.5139522556142602e-15	5.2838110957239325e-18
41800000	0.002282839333139544	-1.1208568730839393e-21	-2.5386668320662726e-19	3.858332136062701e-13	1.899810776430556e-14	0.005434321332928544	-3.9812156523775514e-21	1.4033973535703194e-16	4.404782981505112e-17	1.5139522556142602e-15	5.2838110957239325e-18
41900000	0.002282839333139544	-1.1208568730839393e-21	-2.5386668320662726e-19	3.858332136062701e-13	1.899810776430556e-14	0.005434321332928544	-3.981196923106657e-21	1.4033973535703194e-16	4.404782981505112e-17	1.5139522556142602e-15	5.2838110957239325e-18
42000000	0.002282839333139544	-1.1208568730839393e-21	-2.5386668320662726e-19	3.858332136062701e-13	1.899810776430556e-14	0.005434321332928544	-3.981178193835763e-21	1.4033973535703194e-16	4.404782981505112e-17	1.5139522556142602e-15	5.2838110957239325e-18
42100000	0.002282839333139544	-1.1208568730839393e-21	-2.5386668320662726e-19	3.858332136062701e-13	1.899810776430556e-14	0.005434321332928544	-3.981159464564869e-21	1.4033973535703194e-16	4.404782981505112e-17	1.5139522556142602e-15	5.2838110957239325e-18
42200000	0.002282839333139544	-1.1208568730839393e-21	-2.5386668320662726e-19	3.858332136062701e-13	1.899810776430556e-14	0.005434321332928544	-3.981140735293975e-21	1.4033973535703194e-16	4.404782981505112e-17	1.5139522556142602e-15	5.2838110957239325e-18
42300000	0.002282839333139544	-1.1208568730839393e-21	-2.5386668320662726e-19	3.858332136062701e-13	1.899810776430556e-14	0.005434321332928544	-3.981122006023081e-21	1.4033973535703194e-16	4.404782981505112e-17	1.5139522556142602e-15	5.2838110957239325e-18
42400000	0.002282839333139544	-1.1208568730839393e-21	-2.5386668320662726e-19	3.858332136062701e-13	1.899810776430556e-14	0.005434321332928544	-3.981103276752187e-21	1.4033973535703194e-16	4.404782981505112e-17	1.5139522556142602e-15	5.2838110957239325e-18
42500000	0.002282839333139544	-1.1208568730839393e-21	-2.5386668320662726e-19	3.858332136062701e-13	1.899810776430556e-14	0.005434321332928544	-3.981084547481292e-21	1.4033973535703194e-16	4.404782981505112e-17	1.5139522556142602e-15	5.2838110957239325e-18
42600000	0.002282839333139544	-1.1208568730839393e-21	-2.5386668320662726e-19	3.858332136062701e-13	1.899810776430556e-14	0.005434321332928544	-3.981065818210398e-21	1.4033973535703194e-16	4.404782981505112e-17	1.5139522556142602e-15	5.2838110957239325e-18
42700000	0.002282839333139544	-1.1208568730839393e-21	-2.5386668320662726e-19	3.858332136062701e-13	1.899810776430556e-14	0.005434321332928544	-3.981047088939504e-21	1.4033973535703194e-16	4.404782981505112e-17	1.5139522556142602e-15	5.2838110957239325e-18
42800000	0.002282839333139544	-1.1208568730839393e-21	-2.5386668320662726e-19	3.858332136062701e-13	1.899810776430556e-14	0.005434321332928544	-3.98102835966861e-21	1.4033973535703194e-16	4.404782981505112e-17	1.5139522556142602e-15	5.2838110957239325e-18
42900000	0.002282839333139544	-1.1208568730839393e-21	-2.5386668320662726e-19	3.858332136062701e-13	1.899810776430556e-14	0.005434321332928544	-3.981009630397716e-21	1.4033973535703194e-16	4.404782981505112e-17	1.5139522556142602e-15	5.2838110957239325e-18
43000000	0.002282839333139544	-1.1208568730839393e-21	-2.5386668320662726e-19	3.858332136062701e-13	1.899810776430556e-14	0.005434321332928544	-3.980990901126822e-21	1.4033973535703194e-16	4.404782981505112e-17	1.5139522556142602e-15	5.2838110957239325e-18
43100000	0.002282839333139544	-1.1208568730839393e-21	-2.5386668320662726e-19	3.858332136062701e-13	1.899810776430556e-14	0.005434321332928544	-3.980972171855928e-21	1.4033973535703194e-16	4.404782981505112e-17	1.5139522556142602e-15	5.2838110957239325e-18
43200000	0.002282839333139544	-1.1208568730839393e-21	-2.5386668320662726e-19	3.858332136062701e-13	1.899810776430556e-14	0.005434321332928544	-3.980953442585034e-21	1.4033973535703194e-16	4.404782981505112e-17	1.5139522556142602e-15	5.2838110957239325e-18
43300000	0.002282839333139544	-1.1208568730839393e-21	-2.5386668320662726e-19	3.858332136062701e-13	1.899810776430556e-14	0.005434321332928544	-3.980934713314139e-21	1.4033973535703194e-16	4.404782981505112e-17	1.5139522556142602e-15	5.2838110957239325e-18
43400000	0.002282839333139544	-1.1208568730839393e-21	-2.5386668320662726e-19	3.858332136062701e-13	1.899810776430556e-14	0.005434321332928544	-3.980915984043245e-21	1.4033973535703194e-16	4.404782981505112e-17	1.5139522556142602e-15	5.2838110957239325e-18
43500000	0.002282839333139544	-1.1208568730839393e-21	-2.5386668320662726e-19	3.858332136062701e-13	1.899810776430556e-14	0.005434321332928544	-3.980897254772351e-21	1.4033973535703194e-16	4.404782981505112e-17	1.5139522556142602e-15	5.2838110957239325e-18
43600000	0.002282839333139544	-1.1208568730839393e-21	-2.5386668320662726e-19	3.858332136062701e-13	1.899810776430556e-14	0.005434321332928544	-3.980878525501457e-21	1.4033973535703194e-16	4.404782981505112e-17	1.5139522556142602e-15	5.2838110957239325e-18
43700000	0.002282839333139544	-1.1208568730839393e-21	-2.5386668320662726e-19	3.858332136062701e-13	1.899810776430556e-14	0.005434321332928544	-3.980859796230563e-21	1.4033973535703194e-16	4.404782981505112e-17	1.5139522556142602e-15	5.2838110957239325e-18
43800000	0.002282839333139544	-1.1208568730839393e-21	-2.5386668320662726e-19	3.858332136062701e-13	1.899810776430556e-14	0.005434321332928544	-3.980841066959669e-21	1.4033973535703194e-16	4.404782981505112e-17	1.5139522556142602e-15	5.2838110957239325e-18
43900000	0.002282839333139544	-1.1208568730839393e-21	-2.5386668320662726e-19	3.858332136062701e-13	1.899810776430556e-14	0.005434321332928544	-3.980822337688775e-21	1.4033973535703194e-16	4.404782981505112e-17	1.5139522556142602e-15	5.2838110957239325e-18
44000000	0.002282839333139544	-1.1208568730839393e-21	-2.5386668320662726e-19	3.858332136062701e-13	1.899810776430556e-14	0.005434321332928544	-3.980803608417881e-21	1.4033973535703194e-16	4.404782981505112e-17	1.5139522556142602e-15	5.2838110957239325e-18
44100000	0.002282839333139544	-1.1208568730839393e-21	-2.5386668320662726e-19	3.858332136062701e-13	1.899810776430556e-14	0.005434321332928544	-3.980784879146987e-21	1.4033973535703194e-16	4.404782981505112e-17	1.5139522556142602e-15	5.2838110957239325e-18
44200000	0.002282839333139544	-1.1208568730839393e-21	-2.5386668320662726e-19	3.858332136062701e-13	1.899810776430556e-14	0.005434321332928544	-3.980766149876092e-21	1.4033973535703194e-16	4.404782981505112e-17	1.5139522556142602e-15	5.2838110957239325e-18
44300000	0.002282839333139544	-1.1208568730839393e-21	-2.5386668320662726e-19	3.858332136062701e-13	1.899810776430556e-14	0.005434321332928544	-3.980747420605198e-21	1.4033973535703194e-16	4.404782981505112e-17	1.5139522556142602e-15	5.2838110957239325e-18
44400000	0.002282839333139544	-1.1208568730839393e-21	-2.5386668320662726e-19	3.858332136062701e-13	1.899810776430556e-14	0.005434321332928544	-3.980728691334304e-21	1.4033973535703194e-16	4.404782981505112e-17	1.5139522556142602e-15	5.2838110957239325e-18
44500000	0.002282839333139544	-1.1208568730839393e-21	-2.5386668320662726e-19	3.858332136062701e-13	1.899810776430556e-14	0.005434321332928544	-3.98070996206341e-21	1.4033973535703194e-16	4.404782981505112e-17	1.5139522556142602e-15	5.2838110957239325e-18
44600000	0.002282839333139544	-1.1208568730839393e-21	-2.5386668320662726e-19	3.858332136062701e-13	1.899810776430556e-14	0.005434321332928544	-3.980691232792516e-21	1.4033973535703194e-16	4.404782981505112e-17	1.5139522556142602e-15	5.2838110957239325e-18
44700000	0.002282839333139544	-1.1208568730839393e-21	-2.5386668320662726e-19	3.858332136062701e-13	1.899810776430556e-14	0.005434321332928544	-3.980672503521622e-21	1.4033973535703194e-16	4.404782981505112e-17	1.5139522556142602e-15	5.2838110957239325e-18
44800000	0.002282839333139544	-1.1208568730839393e-21	-2.5386668320662726e-19	3.858332136062701e-13	1.899810776430556e-14	0.005434321332928544	-3.980653774250728e-21	1.4033973535703194e-16	4.404782981505112e-17	1.5139522556142602e-15	5.2838110957239325e-18
44900000	0.002282839333139544	-1.1208568730839393e-21	-2.5386668320662726e-19	3.858332136062701e-13	1.899810776430556e-14	0.005434321332928544	-3.980635044979834e-21	1.4033973535703194e-16	4.404782981505112e-17	1.5139522556142602e-15	5.2838110957239325e-18
45000000	0.002282839333139544	-1.1208568730839393e-21	-2.5386668320662726e-19	3.858332136062701e-13	1.899810776430556e-14	0.005434321332928544	-3.980616315708939e-21	1.4033973535703194e-16	4.404782981505112e-17	1.5139522556142602e-15	5.2838110957239325e-18
45100000	0.002282839333139544	-1.1208568730839393e-21	-2.5386668320662726e-19	3.858332136062701e-13	1.899810776430556e-14	0.005434321332928544	-3.980597586438045e-21	1.4033973535703194e-16	4.404782981505112e-17	1.5139522556142602e-15	5.2838110957239325e-18
45200000	0.002282839333139544	-1.1208568730839393e-21	-2.5386668320662726e-19	3.858332136062701e-13	1.899810776430556e-14	0.005434321332928544	-3.980578857167151e-21	1.4033973535703194e-16	4.404782981505112e-17	1.5139522556142602e-15	5.2838110957239325e-18
45300000	0.002282839333139544	-1.1208568730839393e-21	-2.5386668320662726e-19	3.858332136062701e-13	1.899810776430556e-14	0.005434321332928544	-3.980560127896257e-21	1.4033973535703194e-16	4.404782981505112e-17	1.5139522556142602e-15	5.2838110957239325e-18
45400000	0.002282839333139544	-1.1208568730839393e-21	-2.5386668320662726e-19	3.858332136062701e-13	1.899810776430556e-14	0.005434321332928544	-3.980541398625363e-21	1.4033973535703194e-16	4.404782981505112e-17	1.5139522556142602e-15	5.2838110957239325e-18
45500000	0.002282839333139544	-1.1208568730839393e-21	-2.5386668320662726e-19	3.858332136062701e-13	1.899810776430556e-14	0.005434321332928544	-3.980522669354469e-21	1.4033973535703194e-16	4.404782981505112e-17	1.5139522556142602e-15	5.2838110957239325e-18
45600000	0.002282839333139544	-1.1208568730839393e-21	-2.5386668320662726e-19	3.858332136062701e-13	1.899810776430556e-14	0.005434321332928544	-3.980503940083575e-21	1.4033973535703194e-16	4.404782981505112e-17	1.5139522556142602e-15	5.2838110957239325e-18
45700000	0.002282839333139544	-1.1208568730839393e-21	-2.5386668320662726e-19	3.858332136062701e-13	1.899810776430556e-14	0.005434321332928544	-3.980485210812681e-21	1.4033973535703194e-16	4.404782981505112e-17	1.5139522556142602e-15	5.2838110957239325e-18
45800000	0.002282839333139544	-1.1208568730839393e-21	-2.5386668320662726e-19	3.858332136062701e-13	1.899810776430556e-14	0.005434321332928544	-3.980466481541786e-21	1.4033973535703194e-16	4.404782981505112e-17	1.5139522556142602e-15	5.2838110957239325e-18
45900000	0.002282839333139544	-1.1208568730839393e-21	-2.5386668320662726e-19	3.858332136062701e-13	1.899810776430556e-14	0.005434321332928544	-3.980447752270892e-21	1.4033973535703194e-16	4.404782981505112e-17	1.5139522556142602e-15	5.2838110957239325e-18
46000000	0.002282839333139544	-1.1208568730839393e-21	-2.5386668320662726e-19	3.858332136062701e-13	1.899810776430556e-14	0.005434321332928544	-3.980429022999998e-21	1.4033973535703194e-16	4.404782981505112e-17	1.5139522556142602e-15	5.2838110957239325e-18
46100000	0.002282839333139544	-1.1208568730839393e-21	-2.5386668320662726e-19	3.858332136062701e-13	1.899810776430556e-14	0.005434321332928544	-3.980410293729104e-21	1.4033973535703194e-16	4.404782981505112e-17	1.5139522556142602e-15	5.2838110957239325e-18
46200000	0.002282839333139544	-1.1208568730839393e-21	-2.5386668320662726e-19	3.858332136062701e-13	1.899810776430556e-14	0.005434321332928544	-3.98039156445821e-21	1.4033973535703194e-16	4.404782981505112e-17	1.5139522556142602e-15	5.2838110957239325e-18
46300000	0.002282839333139544	-1.1208568730839393e-21	-2.5386668320662726e-19	3.858332136062701e-13	1.899810776430556e-14	0.005434321332928544	-3.980372835187316e-21	1.4033973535703194e-16	4.404782981505112e-17	1.5139522556142602e-15	5.2838110957239325e-18
46400000	0.002282839333139544	-1.1208568730839393e-21	-2.5386668320662726e-19	3.858332136062701e-13	1.899810776430556e-14	0.005434321332928544	-3.980354105916422e-21	1.4033973535703194e-16	4.404782981505112e-17	1.5139522556142602e-15	5.2838110957239325e-18
46500000	0.002282839333139544	-1.1208568730839393e-21	-2.5386668320662726e-19	3.858332136062701e-13	1.899810776430556e-14	0.005434321332928544	-3.980335376645528e-21	1.4033973535703194e-16	4.404782981505112e-17	1.5139522556142602e-15	5.2838110957239325e-18
46600000	0.002282839333139544	-1.1208568730839393e-21	-2.5386668320662726e-19	3.858332136062701e-13	1.899810776430556e-14	0.005434321332928544	-3.980316647374633e-21	1.4033973535703194e-16	4.404782981505112e-17	1.5139522556142602e-15	5.2838110957239325e-18
46700000	0.002282839333139544	-1.1208568730839393e-21	-2.5386668320662726e-19	3.858332136062701e-13	1.899810776430556e-14	0.005434321332928544	-3.980297918103739e-21	1.4033973535703194e-16	4.404782981505112e-17	1.5139522556142602e-15	5.2838110957239325e-18
46800000	0.002282839333139544	-1.1208568730839393e-21	-2.5386668320662726e-19	3.858332136062701e-13	1.899810776430556e-14	0.005434321332928544	-3.980279188832845e-21	1.4033973535703194e-16	4.404782981505112e-17	1.5139522556142602e-15	5.2838110957239325e-18
46900000	0.002282839333139544	-1.1208568730839393e-21	-2.5386668320662726e-19	3.858332136062701e-13	1.899810776430556e-14	0.005434321332928544	-3.980260459561951e-21	1.4033973535703194e-16	4.404782981505112e-17	1.5139522556142602e-15	5.2838110957239325e-18
47000000	0.002282839333139544	-1.1208568730839393e-21	-2.5386668320662726e-19	3.858332136062701e-13	1.899810776430556e-14	0.005434321332928544	-3.980241730291057e-21	1.4033973535703194e-16	4.404782981505112e-17	1.5139522556142602e-15	5.2838110957239325e-18
47100000	0.002282839333139544	-1.1208568730839393e-21	-2.5386668320662726e-19	3.858332136062701e-13	1.899810776430556e-14	0.005434321332928544	-3.980223001020163e-21	1.4033973535703194e-16	4.404782981505112e-17	1.5139522556142602e-15	5.2838110957239325e-18
47200000	0.002282839333139544	-1.1208568730839393e-21	-2.5386668320662726e-19	3.858332136062701e-13	1.899810776430556e-14	0.005434321332928544	-3.980204271749269e-21	1.4033973535703194e-16	4.404782981505112e-17	1.5139522556142602e-15	5.2838110957239325e-18
47300000	0.002282839333139544	-1.1208568730839393e-21	-2.5386668320662726e-19	3.858332136062701e-13	1.899810776430556e-14	0.005434321332928544	-3.9801855424783746e-21	1.4033973535703194e-16	4.404782981505112e-17	1.5139522556142602e-15	5.2838110957239325e-18
47400000	0.002282839333139544	-1.1208568730839393e-21	-2.5386668320662726e-19	3.858332136062701e-13	1.899810776430556e-14	0.005434321332928544	-3.9801668132074806e-21	1.4033973535703194e-16	4.404782981505112e-17	1.5139522556142602e-15	5.2838110957239325e-18
47500000	0.002282839333139544	-1.1208568730839393e-21	-2.5386668320662726e-19	3.858332136062701e-13	1.899810776430556e-14	0.005434321332928544	-3.980148083936586e-21	1.4033973535703194e-16	4.404782981505112e-17	1.5139522556142602e-15	5.2838110957239325e-18
47600000	0.002282839333139544	-1.1208568730839393e-21	-2.5386668320662726e-19	3.858332136062701e-13	1.899810776430556e-14	0.005434321332928544	-3.980129354665692e-21	1.4033973535703194e-16	4.404782981505112e-17	1.5139522556142602e-15	5.2838110957239325e-18
47700000	0.002282839333139544	-1.1208568730839393e-21	-2.5386668320662726e-19	3.858332136062701e-13	1.899810776430556e-14	0.005434321332928544	-3.980110625394798e-21	1.4033973535703194e-16	4.404782981505112e-17	1.5139522556142602e-15	5.2838110957239325e-18
47800000	0.002282839333139544	-1.1208568730839393e-21	-2.5386668320662726e-19	3.858332136062701e-13	1.899810776430556e-14	0.005434321332928544	-3.980091896123904e-21	1.4033973535703194e-16	4.404782981505112e-17	1.5139522556142602e-15	5.2838110957239325e-18
47900000	0.002282839333139544	-1.1208568730839393e-21	-2.5386668320662726e-19	3.858332136062701e-13	1.899810776430556e-14	0.005434321332928544	-3.9800731668530096e-21	1.4033973535703194e-16	4.404782981505112e-17	1.5139522556142602e-15	5.2838110957239325e-18
48000000	0.002282839333139544	-1.1208568730839393e-21	-2.5386668320662726e-19	3.858332136062701e-13	1.899810776430556e-14	0.005434321332928544	-3.9800544375821155e-21	1.4033973535703194e-16	4.404782981505112e-17	1.5139522556142602e-15	5.2838110957239325e-18
48100000	0.002282839333139544	-1.1208568730839393e-21	-2.5386668320662726e-19	3.858332136062701e-13	1.899810776430556e-14	0.005434321332928544	-3.9800357083112215e-21	1.4033973535703194e-16	4.404782981505112e-17	1.5139522556142602e-15	5.2838110957239325e-18
48200000	0.002282839333139544	-1.1208568730839393e-21	-2.5386668320662726e-19	3.858332136062701e-13	1.899810776430556e-14	0.005434321332928544	-3.9800169790403275e-21	1.4033973535703194e-16	4.404782981505112e-17	1.5139522556142602e-15	5.2838110957239325e-18
48300000	0.002282839333139544	-1.1208568730839393e-21	-2.5386668320662726e-19	3.858332136062701e-13	1.899810776430556e-14	0.005434321332928544	-3.979998249769433e-21	1.4033973535703194e-16	4.404782981505112e-17	1.5139522556142602e-15	5.2838110957239325e-18
48400000	0.002282839333139544	-1.1208568730839393e-21	-2.5386668320662726e-19	3.858332136062701e-13	1.899810776430556e-14	0.005434321332928544	-3.979979520498539e-21	1.4033973535703194e-16	4.404782981505112e-17	1.5139522556142602e-15	5.2838110957239325e-18
48500000	0.002282839333139544	-1.1208568730839393e-21	-2.5386668320662726e-19	3.858332136062701e-13	1.899810776430556e-14	0.005434321332928544	-3.9799607912276446e-21	1.4033973535703194e-16	4.404782981505112e-17	1.5139522556142602e-15	5.2838110957239325e-18
48600000	0.002282839333139544	-1.1208568730839393e-21	-2.5386668320662726e-19	3.858332136062701e-13	1.899810776430556e-14	0.005434321332928544	-3.9799420619567505e-21	1.4033973535703194e-16	4.404782981505112e-17	1.5139522556142602e-15	5.2838110957239325e-18
48700000	0.002282839333139544	-1.1208568730839393e-21	-2.5386668320662726e-19	3.858332136062701e-13	1.899810776430556e-14	0.005434321332928544	-3.9799233326858565e-21	1.4033973535703194e-16	4.404782981505112e-17	1.5139522556142602e-15	5.2838110957239325e-18
48800000	0.002282839333139544	-1.1208568730839393e-21	-2.5386668320662726e-19	3.8583321360627013e-13	1.899810776430556e-14	0.005434321332928544	-3.9799046034149625e-21	1.4033973535703194e-16	4.404782981505112e-17	1.5139522556142602e-15	5.2838110957239325e-18
48900000	0.002282839333139544	-1.1208568730839393e-21	-2.5386668320662726e-19	3.8583321360627013e-13	1.899810776430556e-14	0.005434321332928544	-3.9798858741440684e-21	1.4033973535703194e-16	4.404782981505112e-17	1.5139522556142602e-15	5.2838110957239325e-18
49000000	0.002282839333139544	-1.1208568730839393e-21	-2.5386668320662726e-19	3.8583321360627013e-13	1.899810776430556e-14	0.005434321332928544	-3.9798671448731744e-21	1.4033973535703194e-16	4.404782981505112e-17	1.5139522556142602e-15	5.2838110957239325e-18
49100000	0.002282839333139544	-1.1208568730839393e-21	-2.5386668320662726e-19	3.8583321360627013e-13	1.899810776430556e-14	0.005434321332928544	-3.9798484156022796e-21	1.4033973535703194e-16	4.404782981505112e-17	1.5139522556142602e-15	5.2838110957239325e-18
49200000	0.002282839333139544	-1.1208568730839393e-21	-2.5386668320662726e-19	3.8583321360627013e-13	1.899810776430556e-14	0.005434321332928544	-3.9798296863313855e-21	1.4033973535703194e-16	4.404782981505112e-17	1.5139522556142602e-15	5.2838110957239325e-18
49300000	0.002282839333139544	-1.1208568730839393e-21	-2.5386668320662726e-19	3.8583321360627013e-13	1.899810776430556e-14	0.005434321332928544	-3.9798109570604915e-21	1.4033973535703194e-16	4.404782981505112e-17	1.5139522556142602e-15	5.2838110957239325e-18
49400000	0.002282839333139544	-1.1208568730839393e-21	-2.5386668320662726e-19	3.8583321360627013e-13	1.899810776430556e-14	0.005434321332928544	-3.9797922277895975e-21	1.4033973535703194e-16	4.404782981505112e-17	1.5139522556142602e-15	5.2838110957239325e-18
49500000	0.002282839333139544	-1.1208568730839393e-21	-2.5386668320662726e-19	3.8583321360627013e-13	1.899810776430556e-14	0.005434321332928544	-3.9797734985187034e-21	1.4033973535703194e-16	4.404782981505112e-17	1.5139522556142602e-15	5.2838110957239325e-18
49600000	0.002282839333139544	-1.1208568730839393e-21	-2.5386668320662726e-19	3.8583321360627013e-13	1.899810776430556e-14	0.005434321332928544	-3.979754769247809e-21	1.4033973535703194e-16	4.404782981505112e-17	1.5139522556142602e-15	5.2838110957239325e-18
49700000	0.002282839333139544	-1.1208568730839393e-21	-2.5386668320662726e-19	3.8583321360627013e-13	1.899810776430556e-14	0.005434321332928544	-3.979736039976915e-21	1.4033973535703194e-16	4.404782981505112e-17	1.5139522556142602e-15	5.2838110957239325e-18
49800000	0.002282839333139544	-1.1208568730839393e-21	-2.5386668320662726e-19	3.8583321360627013e-13	1.899810776430556e-14	0.005434321332928544	-3.979717310706021e-21	1.4033973535703194e-16	4.404782981505112e-17	1.5139522556142602e-15	5.2838110957239325e-18
49900000	0.002282839333139544	-1.1208568730839393e-21	-2.5386668320662726e-19	3.8583321360627013e-13	1.899810776430556e-14	0.005434321332928544	-3.9796985814351265e-21	1.4033973535703194e-16	4.404782981505112e-17	1.5139522556142602e-15	5.2838110957239325e-18
50000000	0.002282839333139544	-1.1208568730839393e-21	-2.5386668320662726e-19	3.8583321360627013e-13	1.899810776430556e-14	0.005434321332928544	-3.9796798521642325e-21	1.4033973535703194e-16	4.404782981505112e-17	1.5139522556142602e-15	5.2838110957239325e-18
50100000	0.002282839333139544	-1.1208568730839393e-21	-2.5386668320662726e-19	3.8583321360627013e-13	1.899810776430556e-14	0.005434321332928544	-3.9796611228933384e-21	1.4033973535703194e-16	4.404782981505112e-17	1.5139522556142602e-15	5.2838110957239325e-18
50200000	0.002282839333139544	-1.1208568730839393e-21	-2.5386668320662726e-19	3.8583321360627013e-13	1.899810776430556e-14	0.005434321332928544	-3.979642393622444e-21	1.4033973535703194e-16	4.404782981505112e-17	1.5139522556142602e-15	5.2838110957239325e-18
50300000	0.002282839333139544	-1.1208568730839393e-21	-2.5386668320662726e-19	3.8583321360627013e-13	1.899810776430556e-14	0.005434321332928544	-3.97962366435155e-21	1.4033973535703194e-16	4.404782981505112e-17	1.5139522556142602e-15	5.2838110957239325e-18
50400000	0.002282839333139544	-1.1208568730839393e-21	-2.5386668320662726e-19	3.8583321360627013e-13	1.899810776430556e-14	0.005434321332928544	-3.979604935080656e-21	1.4033973535703194e-16	4.404782981505112e-17	1.5139522556142602e-15	5.2838110957239325e-18
50500000	0.002282839333139544	-1.1208568730839393e-21	-2.5386668320662726e-19	3.8583321360627013e-13	1.899810776430556e-14	0.005434321332928544	-3.979586205809762e-21	1.4033973535703194e-16	4.404782981505112e-17	1.5139522556142602e-15	5.2838110957239325e-18
50600000	0.002282839333139544	-1.1208568730839393e-21	-2.5386668320662726e-19	3.8583321360627013e-13	1.899810776430556e-14	0.005434321332928544	-3.979567476538868e-21	1.4033973535703194e-16	4.404782981505112e-17	1.5139522556142602e-15	5.2838110957239325e-18
50700000	0.002282839333139544	-1.1208568730839393e-21	-2.5386668320662726e-19	3.8583321360627013e-13	1.899810776430556e-14	0.005434321332928544	-3.979548747267974e-21	1.4033973535703194e-16	4.404782981505112e-17	1.5139522556142602e-15	5.2838110957239325e-18
50800000	0.002282839333139544	-1.1208568730839393e-21	-2.5386668320662726e-19	3.8583321360627013e-13	1.899810776430556e-14	0.005434321332928544	-3.979530017997079e-21	1.4033973535703194e-16	4.404782981505112e-17	1.5139522556142602e-15	5.2838110957239325e-18
50900000	0.002282839333139544	-1.1208568730839393e-21	-2.5386668320662726e-19	3.8583321360627013e-13	1.899810776430556e-14	0.005434321332928544	-3.979511288726185e-21	1.4033973535703194e-16	4.404782981505112e-17	1.5139522556142602e-15	5.2838110957239325e-18
51000000	0.002282839333139544	-1.1208568730839393e-21	-2.5386668320662726e-19	3.8583321360627013e-13	1.899810776430556e-14	0.005434321332928544	-3.979492559455291e-21	1.4033973535703194e-16	4.404782981505112e-17	1.5139522556142602e-15	5.2838110957239325e-18
51100000	0.002282839333139544	-1.1208568730839393e-21	-2.5386668320662726e-19	3.8583321360627013e-13	1.899810776430556e-14	0.005434321332928544	-3.979473830184397e-21	1.4033973535703194e-16	4.404782981505112e-17	1.5139522556142602e-15	5.2838110957239325e-18
51200000	0.002282839333139544	-1.1208568730839393e-21	-2.5386668320662726e-19	3.8583321360627013e-13	1.899810776430556e-14	0.005434321332928544	-3.979455100913503e-21	1.4033973535703194e-16	4.404782981505112e-17	1.5139522556142602e-15	5.2838110957239325e-18
51300000	0.002282839333139544	-1.1208568730839393e-21	-2.5386668320662726e-19	3.8583321360627013e-13	1.899810776430556e-14	0.005434321332928544	-3.979436371642609e-21	1.4033973535703194e-16	4.404782981505112e-17	1.5139522556142602e-15	5.2838110957239325e-18
51400000	0.002282839333139544	-1.1208568730839393e-21	-2.5386668320662726e-19	3.8583321360627013e-13	1.899810776430556e-14	0.005434321332928544	-3.979417642371715e-21	1.4033973535703194e-16	4.404782981505112e-17	1.5139522556142602e-15	5.2838110957239325e-18
51500000	0.002282839333139544	-1.1208568730839393e-21	-2.5386668320662726e-19	3.8583321360627013e-13	1.899810776430556e-14	0.005434321332928544	-3.979398913100821e-21	1.4033973535703194e-16	4.404782981505112e-17	1.5139522556142602e-15	5.2838110957239325e-18
51600000	0.002282839333139544	-1.1208568730839393e-21	-2.5386668320662726e-19	3.8583321360627013e-13	1.899810776430556e-14	0.005434321332928544	-3.979380183829926e-21	1.4033973535703194e-16	4.404782981505112e-17	1.5139522556142602e-15	5.2838110957239325e-18
51700000	0.002282839333139544	-1.1208568730839393e-21	-2.5386668320662726e-19	3.8583321360627013e-13	1.899810776430556e-14	0.005434321332928544	-3.979361454559032e-21	1.4033973535703194e-16	4.404782981505112e-17	1.5139522556142602e-15	5.2838110957239325e-18
51800000	0.002282839333139544	-1.1208568730839393e-21	-2.5386668320662726e-19	3.8583321360627013e-13	1.899810776430556e-14	0.005434321332928544	-3.979342725288138e-21	1.4033973535703194e-16	4.404782981505112e-17	1.5139522556142602e-15	5.2838110957239325e-18
51900000	0.002282839333139544	-1.1208568730839393e-21	-2.5386668320662726e-19	3.8583321360627013e-13	1.899810776430556e-14	0.005434321332928544	-3.979323996017244e-21	1.4033973535703194e-16	4.404782981505112e-17	1.5139522556142602e-15	5.2838110957239325e-18
52000000	0.002282839333139544	-1.1208568730839393e-21	-2.5386668320662726e-19	3.8583321360627013e-13	1.899810776430556e-14	0.005434321332928544	-3.97930526674635e-21	1.4033973535703194e-16	4.404782981505112e-17	1.5139522556142602e-15	5.2838110957239325e-18
52100000	0.002282839333139544	-1.1208568730839393e-21	-2.5386668320662726e-19	3.8583321360627013e-13	1.899810776430556e-14	0.005434321332928544	-3.979286537475456e-21	1.4033973535703194e-16	4.404782981505112e-17	1.5139522556142602e-15	5.2838110957239325e-18
52200000	0.002282839333139544	-1.1208568730839393e-21	-2.5386668320662726e-19	3.8583321360627013e-13	1.899810776430556e-14	0.005434321332928544	-3.979267808204562e-21	1.4033973535703194e-16	4.404782981505112e-17	1.5139522556142602e-15	5.2838110957239325e-18
52300000	0.002282839333139544	-1.1208568730839393e-21	-2.5386668320662726e-19	3.8583321360627013e-13	1.899810776430556e-14	0.005434321332928544	-3.979249078933668e-21	1.4033973535703194e-16	4.404782981505112e-17	1.5139522556142602e-15	5.2838110957239325e-18
52400000	0.002282839333139544	-1.1208568730839393e-21	-2.5386668320662726e-19	3.8583321360627013e-13	1.899810776430556e-14	0.005434321332928544	-3.979230349662774e-21	1.4033973535703194e-16	4.404782981505112e-17	1.5139522556142602e-15	5.2838110957239325e-18
52500000	0.002282839333139544	-1.1208568730839393e-21	-2.5386668320662726e-19	3.8583321360627013e-13	1.899810776430556e-14	0.005434321332928544	-3.979211620391879e-21	1.4033973535703194e-16	4.404782981505112e-17	1.5139522556142602e-15	5.2838110957239325e-18
52600000	0.002282839333139544	-1.1208568730839393e-21	-2.5386668320662726e-19	3.8583321360627013e-13	1.899810776430556e-14	0.005434321332928544	-3.979192891120985e-21	1.4033973535703194e-16	4.404782981505112e-17	1.5139522556142602e-15	5.2838110957239325e-18
52700000	0.002282839333139544	-1.1208568730839393e-21	-2.5386668320662726e-19	3.8583321360627013e-13	1.899810776430556e-14	0.005434321332928544	-3.979174161850091e-21	1.4033973535703194e-16	4.404782981505112e-17	1.5139522556142602e-15	5.2838110957239325e-18
52800000	0.002282839333139544	-1.1208568730839393e-21	-2.5386668320662726e-19	3.8583321360627013e-13	1.899810776430556e-14	0.005434321332928544	-3.979155432579197e-21	1.4033973535703194e-16	4.404782981505112e-17	1.5139522556142602e-15	5.2838110957239325e-18
52900000	0.002282839333139544	-1.1208568730839393e-21	-2.5386668320662726e-19	3.8583321360627013e-13	1.899810776430556e-14	0.005434321332928544	-3.979136703308303e-21	1.4033973535703194e-16	4.404782981505112e-17	1.5139522556142602e-15	5.2838110957239325e-18
53000000	0.002282839333139544	-1.1208568730839393e-21	-2.5386668320662726e-19	3.8583321360627013e-13	1.899810776430556e-14	0.005434321332928544	-3.979117974037409e-21	1.4033973535703194e-16	4.404782981505112e-17	1.5139522556142602e-15	5.2838110957239325e-18
53100000	0.002282839333139544	-1.1208568730839393e-21	-2.5386668320662726e-19	3.8583321360627013e-13	1.899810776430556e-14	0.005434321332928544	-3.979099244766515e-21	1.4033973535703194e-16	4.404782981505112e-17	1.5139522556142602e-15	5.2838110957239325e-18
53200000	0.002282839333139544	-1.1208568730839393e-21	-2.5386668320662726e-19	3.8583321360627013e-13	1.899810776430556e-14	0.005434321332928544	-3.979080515495621e-21	1.4033973535703194e-16	4.404782981505112e-17	1.5139522556142602e-15	5.2838110957239325e-18
53300000	0.002282839333139544	-1.1208568730839393e-21	-2.5386668320662726e-19	3.8583321360627013e-13	1.899810776430556e-14	0.005434321332928544	-3.979061786224726e-21	1.4033973535703194e-16	4.404782981505112e-17	1.5139522556142602e-15	5.2838110957239325e-18
53400000	0.002282839333139544	-1.1208568730839393e-21	-2.5386668320662726e-19	3.8583321360627013e-13	1.899810776430556e-14	0.005434321332928544	-3.979043056953832e-21	1.4033973535703194e-16	4.404782981505112e-17	1.5139522556142602e-15	5.2838110957239325e-18
53500000	0.002282839333139544	-1.1208568730839393e-21	-2.5386668320662726e-19	3.8583321360627013e-13	1.899810776430556e-14	0.005434321332928544	-3.979024327682938e-21	1.4033973535703194e-16	4.404782981505112e-17	1.5139522556142602e-15	5.2838110957239325e-18
53600000	0.002282839333139544	-1.1208568730839393e-21	-2.5386668320662726e-19	3.8583321360627013e-13	1.899810776430556e-14	0.005434321332928544	-3.979005598412044e-21	1.4033973535703194e-16	4.404782981505112e-17	1.5139522556142602e-15	5.2838110957239325e-18
53700000	0.002282839333139544	-1.1208568730839393e-21	-2.5386668320662726e-19	3.8583321360627013e-13	1.899810776430556e-14	0.005434321332928544	-3.97898686914115e-21	1.4033973535703194e-16	4.404782981505112e-17	1.5139522556142602e-15	5.2838110957239325e-18
53800000	0.002282839333139544	-1.1208568730839393e-21	-2.5386668320662726e-19	3.8583321360627013e-13	1.899810776430556e-14	0.005434321332928544	-3.978968139870256e-21	1.4033973535703194e-16	4.404782981505112e-17	1.5139522556142602e-15	5.2838110957239325e-18
53900000	0.002282839333139544	-1.1208568730839393e-21	-2.5386668320662726e-19	3.8583321360627013e-13	1.899810776430556e-14	0.005434321332928544	-3.978949410599362e-21	1.4033973535703194e-16	4.404782981505112e-17	1.5139522556142602e-15	5.2838110957239325e-18
54000000	0.002282839333139544	-1.1208568730839393e-21	-2.5386668320662726e-19	3.8583321360627013e-13	1.899810776430556e-14	0.005434321332928544	-3.978930681328468e-21	1.4033973535703194e-16	4.404782981505112e-17	1.5139522556142602e-15	5.2838110957239325e-18
54100000	0.002282839333139544	-1.1208568730839393e-21	-2.5386668320662726e-19	3.8583321360627013e-13	1.899810776430556e-14	0.005434321332928544	-3.978911952057574e-21	1.4033973535703194e-16	4.404782981505112e-17	1.5139522556142602e-15	5.2838110957239325e-18
54200000	0.002282839333139544	-1.1208568730839393e-21	-2.5386668320662726e-19	3.8583321360627013e-13	1.899810776430556e-14	0.005434321332928544	-3.978893222786679e-21	1.4033973535703194e-16	4.404782981505112e-17	1.5139522556142602e-15	5.2838110957239325e-18
54300000	0.002282839333139544	-1.1208568730839393e-21	-2.5386668320662726e-19	3.8583321360627013e-13	1.899810776430556e-14	0.005434321332928544	-3.978874493515785e-21	1.4033973535703194e-16	4.404782981505112e-17	1.5139522556142602e-15	5.2838110957239325e-18
54400000	0.002282839333139544	-1.1208568730839393e-21	-2.5386668320662726e-19	3.8583321360627013e-13	1.899810776430556e-14	0.005434321332928544	-3.978855764244891e-21	1.4033973535703194e-16	4.404782981505112e-17	1.5139522556142602e-15	5.2838110957239325e-18
54500000	0.002282839333139544	-1.1208568730839393e-21	-2.5386668320662726e-19	3.8583321360627013e-13	1.899810776430556e-14	0.005434321332928544	-3.978837034973997e-21	1.4033973535703194e-16	4.404782981505112e-17	1.5139522556142602e-15	5.2838110957239325e-18
54600000	0.002282839333139544	-1.1208568730839393e-21	-2.5386668320662726e-19	3.8583321360627013e-13	1.899810776430556e-14	0.005434321332928544	-3.978818305703103e-21	1.4033973535703194e-16	4.404782981505112e-17	1.5139522556142602e-15	5.2838110957239325e-18
54700000	0.002282839333139544	-1.1208568730839393e-21	-2.5386668320662726e-19	3.8583321360627013e-13	1.899810776430556e-14	0.005434321332928544	-3.978799576432209e-21	1.4033973535703194e-16	4.404782981505112e-17	1.5139522556142602e-15	5.2838110957239325e-18
54800000	0.002282839333139544	-1.1208568730839393e-21	-2.5386668320662726e-19	3.8583321360627013e-13	1.899810776430556e-14	0.005434321332928544	-3.978780847161315e-21	1.4033973535703194e-16	4.404782981505112e-17	1.5139522556142602e-15	5.2838110957239325e-18
54900000	0.002282839333139544	-1.1208568730839393e-21	-2.5386668320662726e-19	3.8583321360627013e-13	1.899810776430556e-14	0.005434321332928544	-3.978762117890421e-21	1.4033973535703194e-16	4.404782981505112e-17	1.5139522556142602e-15	5.2838110957239325e-18
55000000	0.002282839333139544	-1.1208568730839393e-21	-2.5386668320662726e-19	3.8583321360627013e-13	1.899810776430556e-14	0.005434321332928544	-3.978743388619526e-21	1.4033973535703194e-16	4.404782981505112e-17	1.5139522556142602e-15	5.2838110957239325e-18
55100000	0.002282839333139544	-1.1208568730839393e-21	-2.5386668320662726e-19	3.8583321360627013e-13	1.899810776430556e-14	0.005434321332928544	-3.978724659348632e-21	1.4033973535703194e-16	4.404782981505112e-17	1.5139522556142602e-15	5.2838110957239325e-18
55200000	0.002282839333139544	-1.1208568730839393e-21	-2.5386668320662726e-19	3.8583321360627013e-13	1.899810776430556e-14	0.005434321332928544	-3.978705930077738e-21	1.4033973535703194e-16	4.404782981505112e-17	1.5139522556142602e-15	5.2838110957239325e-18
55300000	0.002282839333139544	-1.1208568730839393e-21	-2.5386668320662726e-19	3.8583321360627013e-13	1.899810776430556e-14	0.005434321332928544	-3.978687200806844e-21	1.4033973535703194e-16	4.404782981505112e-17	1.5139522556142602e-15	5.2838110957239325e-18
55400000	0.002282839333139544	-1.1208568730839393e-21	-2.5386668320662726e-19	3.8583321360627013e-13	1.899810776430556e-14	0.005434321332928544	-3.97866847153595e-21	1.4033973535703194e-16	4.404782981505112e-17	1.5139522556142602e-15	5.2838110957239325e-18
55500000	0.002282839333139544	-1.1208568730839393e-21	-2.5386668320662726e-19	3.8583321360627013e-13	1.899810776430556e-14	0.005434321332928544	-3.978649742265056e-21	1.4033973535703194e-16	4.404782981505112e-17	1.5139522556142602e-15	5.2838110957239325e-18
55600000	0.002282839333139544	-1.1208568730839393e-21	-2.5386668320662726e-19	3.8583321360627013e-13	1.899810776430556e-14	0.005434321332928544	-3.9786310129941616e-21	1.4033973535703194e-16	4.404782981505112e-17	1.5139522556142602e-15	5.2838110957239325e-18
55700000	0.002282839333139544	-1.1208568730839393e-21	-2.5386668320662726e-19	3.8583321360627013e-13	1.899810776430556e-14	0.005434321332928544	-3.9786122837232676e-21	1.4033973535703194e-16	4.404782981505112e-17	1.5139522556142602e-15	5.2838110957239325e-18
55800000	0.002282839333139544	-1.1208568730839393e-21	-2.5386668320662726e-19	3.8583321360627013e-13	1.899810776430556e-14	0.005434321332928544	-3.978593554452373e-21	1.4033973535703194e-16	4.404782981505112e-17	1.5139522556142602e-15	5.2838110957239325e-18
55900000	0.002282839333139544	-1.1208568730839393e-21	-2.5386668320662726e-19	3.8583321360627013e-13	1.899810776430556e-14	0.005434321332928544	-3.978574825181479e-21	1.4033973535703194e-16	4.404782981505112e-17	1.5139522556142602e-15	5.2838110957239325e-18
56000000	0.002282839333139544	-1.1208568730839393e-21	-2.5386668320662726e-19	3.8583321360627013e-13	1.899810776430556e-14	0.005434321332928544	-3.978556095910585e-21	1.4033973535703194e-16	4.404782981505112e-17	1.5139522556142602e-15	5.2838110957239325e-18
56100000	0.002282839333139544	-1.1208568730839393e-21	-2.5386668320662726e-19	3.8583321360627013e-13	1.899810776430556e-14	0.005434321332928544	-3.978537366639691e-21	1.4033973535703194e-16	4.404782981505112e-17	1.5139522556142602e-15	5.2838110957239325e-18
56200000	0.002282839333139544	-1.1208568730839393e-21	-2.5386668320662726e-19	3.8583321360627013e-13	1.899810776430556e-14	0.005434321332928544	-3.9785186373687966e-21	1.4033973535703194e-16	4.404782981505112e-17	1.5139522556142602e-15	5.2838110957239325e-18
56300000	0.002282839333139544	-1.1208568730839393e-21	-2.5386668320662726e-19	3.8583321360627013e-13	1.899810776430556e-14	0.005434321332928544	-3.9784999080979026e-21	1.4033973535703194e-16	4.404782981505112e-17	1.5139522556142602e-15	5.2838110957239325e-18
56400000	0.002282839333139544	-1.1208568730839393e-21	-2.5386668320662726e-19	3.8583321360627013e-13	1.899810776430556e-14	0.005434321332928544	-3.9784811788270085e-21	1.4033973535703194e-16	4.404782981505112e-17	1.5139522556142602e-15	5.2838110957239325e-18
56500000	0.002282839333139544	-1.1208568730839393e-21	-2.5386668320662726e-19	3.8583321360627013e-13	1.899810776430556e-14	0.005434321332928544	-3.9784624495561145e-21	1.4033973535703194e-16	4.404782981505112e-17	1.5139522556142602e-15	5.2838110957239325e-18
56600000	0.002282839333139544	-1.1208568730839393e-21	-2.5386668320662726e-19	3.8583321360627013e-13	1.899810776430556e-14	0.005434321332928544	-3.97844372028522e-21	1.4033973535703194e-16	4.404782981505112e-17	1.5139522556142602e-15	5.2838110957239325e-18
56700000	0.002282839333139544	-1.1208568730839393e-21	-2.5386668320662726e-19	3.8583321360627013e-13	1.899810776430556e-14	0.005434321332928544	-3.978424991014326e-21	1.4033973535703194e-16	4.404782981505112e-17	1.5139522556142602e-15	5.2838110957239325e-18
56800000	0.002282839333139544	-1.1208568730839393e-21	-2.5386668320662726e-19	3.8583321360627013e-13	1.899810776430556e-14	0.005434321332928544	-3.9784062617434316e-21	1.4033973535703194e-16	4.404782981505112e-17	1.5139522556142602e-15	5.2838110957239325e-18
56900000	0.002282839333139544	-1.1208568730839393e-21	-2.5386668320662726e-19	3.8583321360627013e-13	1.899810776430556e-14	0.005434321332928544	-3.9783875324725375e-21	1.4033973535703194e-16	4.404782981505112e-17	1.5139522556142602e-15	5.2838110957239325e-18
57000000	0.002282839333139544	-1.1208568730839393e-21	-2.5386668320662726e-19	3.8583321360627013e-13	1.899810776430556e-14	0.005434321332928544	-3.9783688032016435e-21	1.4033973535703194e-16	4.404782981505112e-17	1.5139522556142602e-15	5.2838110957239325e-18
57100000	0.002282839333139544	-1.1208568730839393e-21	-2.5386668320662726e-19	3.8583321360627013e-13	1.899810776430556e-14	0.005434321332928544	-3.9783500739307495e-21	1.4033973535703194e-16	4.404782981505112e-17	1.5139522556142602e-15	5.2838110957239325e-18
57200000	0.002282839333139544	-1.1208568730839393e-21	-2.5386668320662726e-19	3.8583321360627013e-13	1.899810776430556e-14	0.005434321332928544	-3.9783313446598554e-21	1.4033973535703194e-16	4.404782981505112e-17	1.5139522556142602e-15	5.2838110957239325e-18
57300000	0.002282839333139544	-1.1208568730839393e-21	-2.5386668320662726e-19	3.8583321360627013e-13	1.899810776430556e-14	0.005434321332928544	-3.9783126153889614e-21	1.4033973535703194e-16	4.404782981505112e-17	1.5139522556142602e-15	5.2838110957239325e-18
57400000	0.002282839333139544	-1.1208568730839393e-21	-2.5386668320662726e-19	3.8583321360627013e-13	1.899810776430556e-14	0.005434321332928544	-3.978293886118067e-21	1.4033973535703194e-16	4.404782981505112e-17	1.5139522556142602e-15	5.2838110957239325e-18
57500000	0.002282839333139544	-1.1208568730839393e-21	-2.5386668320662726e-19	3.8583321360627013e-13	1.899810776430556e-14	0.005434321332928544	-3.9782751568471725e-21	1.4033973535703194e-16	4.404782981505112e-17	1.5139522556142602e-15	5.2838110957239325e-18
57600000	0.002282839333139544	-1.1208568730839393e-21	-2.5386668320662726e-19	3.8583321360627013e-13	1.899810776430556e-14	0.005434321332928544	-3.9782564275762785e-21	1.4033973535703194e-16	4.404782981505112e-17	1.5139522556142602e-15	5.2838110957239325e-18
57700000	0.002282839333139544	-1.1208568730839393e-21	-2.5386668320662726e-19	3.8583321360627013e-13	1.899810776430556e-14	0.005434321332928544	-3.9782376983053845e-21	1.4033973535703194e-16	4.404782981505112e-17	1.5139522556142602e-15	5.2838110957239325e-18
57800000	0.002282839333139544	-1.1208568730839393e-21	-2.5386668320662726e-19	3.8583321360627013e-13	1.899810776430556e-14	0.005434321332928544	-3.9782189690344904e-21	1.4033973535703194e-16	4.404782981505112e-17	1.5139522556142602e-15	5.2838110957239325e-18
57900000	0.002282839333139544	-1.1208568730839393e-21	-2.5386668320662726e-19	3.8583321360627013e-13	1.899810776430556e-14	0.005434321332928544	-3.9782002397635964e-21	1.4033973535703194e-16	4.404782981505112e-17	1.5139522556142602e-15	5.2838110957239325e-18
58000000	0.002282839333139544	-1.1208568730839393e-21	-2.5386668320662726e-19	3.8583321360627013e-13	1.899810776430556e-14	0.005434321332928544	-3.978181510492702e-21	1.4033973535703194e-16	4.404782981505112e-17	1.5139522556142602e-15	5.2838110957239325e-18
58100000	0.002282839333139544	-1.1208568730839393e-21	-2.5386668320662726e-19	3.8583321360627013e-13	1.899810776430556e-14	0.005434321332928544	-3.978162781221808e-21	1.4033973535703194e-16	4.404782981505112e-17	1.5139522556142602e-15	5.2838110957239325e-18
58200000	0.002282839333139544	-1.1208568730839393e-21	-2.5386668320662726e-19	3.8583321360627013e-13	1.899810776430556e-14	0.005434321332928544	-3.978144051950914e-21	1.4033973535703194e-16	4.404782981505112e-17	1.5139522556142602e-15	5.2838110957239325e-18
58300000	0.002282839333139544	-1.1208568730839393e-21	-2.5386668320662726e-19	3.8583321360627013e-13	1.899810776430556e-14	0.005434321332928544	-3.9781253226800195e-21	1.4033973535703194e-16	4.404782981505112e-17	1.5139522556142602e-15	5.2838110957239325e-18
58400000	0.002282839333139544	-1.1208568730839393e-21	-2.5386668320662726e-19	3.8583321360627013e-13	1.899810776430556e-14	0.005434321332928544	-3.9781065934091254e-21	1.4033973535703194e-16	4.404782981505112e-17	1.5139522556142602e-15	5.2838110957239325e-18
58500000	0.002282839333139544	-1.1208568730839393e-21	-2.5386668320662726e-19	3.8583321360627013e-13	1.899810776430556e-14	0.005434321332928544	-3.978087864138231e-21	1.4033973535703194e-16	4.404782981505112e-17	1.5139522556142602e-15	5.2838110957239325e-18
58600000	0.002282839333139544	-1.1208568730839393e-21	-2.5386668320662726e-19	3.8583321360627013e-13	1.899810776430556e-14	0.005434321332928544	-3.978069134867337e-21	1.4033973535703194e-16	4.404782981505112e-17	1.5139522556142602e-15	5.2838110957239325e-18
58700000	0.002282839333139544	-1.1208568730839393e-21	-2.5386668320662726e-19	3.8583321360627013e-13	1.899810776430556e-14	0.005434321332928544	-3.978050405596443e-21	1.4033973535703194e-16	4.404782981505112e-17	1.5139522556142602e-15	5.2838110957239325e-18
58800000	0.002282839333139544	-1.1208568730839393e-21	-2.5386668320662726e-19	3.8583321360627013e-13	1.899810776430556e-14	0.005434321332928544	-3.978031676325549e-21	1.4033973535703194e-16	4.404782981505112e-17	1.5139522556142602e-15	5.2838110957239325e-18
58900000	0.002282839333139544	-1.1208568730839393e-21	-2.5386668320662726e-19	3.8583321360627013e-13	1.899810776430556e-14	0.005434321332928544	-3.978012947054655e-21	1.4033973535703194e-16	4.404782981505112e-17	1.5139522556142602e-15	5.2838110957239325e-18
59000000	0.002282839333139544	-1.1208568730839393e-21	-2.5386668320662726e-19	3.858332136062701e-13	1.899810776430556e-14	0.005434321332928544	-3.977994217783761e-21	1.4033973535703194e-16	4.404782981505112e-17	1.5139522556142602e-15	5.2838110957239325e-18
59100000	0.002282839333139544	-1.1208568730839393e-21	-2.5386668320662726e-19	3.858332136062701e-13	1.899810776430556e-14	0.005434321332928544	-3.977975488512866e-21	1.4033973535703194e-16	4.404782981505112e-17	1.5139522556142602e-15	5.2838110957239325e-18
59200000	0.002282839333139544	-1.1208568730839393e-21	-2.5386668320662726e-19	3.858332136062701e-13	1.899810776430556e-14	0.005434321332928544	-3.977956759241972e-21	1.4033973535703194e-16	4.404782981505112e-17	1.5139522556142602e-15	5.2838110957239325e-18
59300000	0.002282839333139544	-1.1208568730839393e-21	-2.5386668320662726e-19	3.858332136062701e-13	1.899810776430556e-14	0.005434321332928544	-3.977938029971078e-21	1.4033973535703194e-16	4.404782981505112e-17	1.5139522556142602e-15	5.2838110957239325e-18
59400000	0.002282839333139544	-1.1208568730839393e-21	-2.5386668320662726e-19	3.858332136062701e-13	1.899810776430556e-14	0.005434321332928544	-3.977919300700184e-21	1.4033973535703194e-16	4.404782981505112e-17	1.5139522556142602e-15	5.2838110957239325e-18
59500000	0.002282839333139544	-1.1208568730839393e-21	-2.5386668320662726e-19	3.858332136062701e-13	1.899810776430556e-14	0.005434321332928544	-3.97790057142929e-21	1.4033973535703194e-16	4.404782981505112e-17	1.5139522556142602e-15	5.2838110957239325e-18
59600000	0.002282839333139544	-1.1208568730839393e-21	-2.5386668320662726e-19	3.858332136062701e-13	1.899810776430556e-14	0.005434321332928544	-3.977881842158396e-21	1.4033973535703194e-16	4.404782981505112e-17	1.5139522556142602e-15	5.2838110957239325e-18
59700000	0.002282839333139544	-1.1208568730839393e-21	-2.5386668320662726e-19	3.858332136062701e-13	1.899810776430556e-14	0.005434321332928544	-3.977863112887502e-21	1.4033973535703194e-16	4.404782981505112e-17	1.5139522556142602e-15	5.2838110957239325e-18
59800000	0.002282839333139544	-1.1208568730839393e-21	-2.5386668320662726e-19	3.858332136062701e-13	1.899810776430556e-14	0.005434321332928544	-3.977844383616608e-21	1.4033973535703194e-16	4.404782981505112e-17	1.5139522556142602e-15	5.2838110957239325e-18
59900000	0.002282839333139544	-1.1208568730839393e-21	-2.5386668320662726e-19	3.858332136062701e-13	1.899810776430556e-14	0.005434321332928544	-3.977825654345713e-21	1.4033973535703194e-16	4.404782981505112e-17	1.5139522556142602e-15	5.2838110957239325e-18
60000000	0.002282839333139544	-1.1208568730839393e-21	-2.5386668320662726e-19	3.858332136062701e-13	1.899810776430556e-14	0.005434321332928544	-3.977806925074819e-21	1.4033973535703194e-16	4.404782981505112e-17	1.5139522556142602e-15	5.2838110957239325e-18
60100000	0.002282839333139544	-1.1208568730839393e-21	-2.5386668320662726e-19	3.858332136062701e-13	1.899810776430556e-14	0.005434321332928544	-3.977788195803925e-21	1.4033973535703194e-16	4.404782981505112e-17	1.5139522556142602e-15	5.2838110957239325e-18
60200000	0.002282839333139544	-1.1208568730839393e-21	-2.5386668320662726e-19	3.858332136062701e-13	1.899810776430556e-14	0.005434321332928544	-3.977769466533031e-21	1.4033973535703194e-16	4.404782981505112e-17	1.5139522556142602e-15	5.2838110957239325e-18
60300000	0.002282839333139544	-1.1208568730839393e-21	-2.5386668320662726e-19	3.858332136062701e-13	1.899810776430556e-14	0.005434321332928544	-3.977750737262137e-21	1.4033973535703194e-16	4.404782981505112e-17	1.5139522556142602e-15	5.2838110957239325e-18
60400000	0.002282839333139544	-1.1208568730839393e-21	-2.5386668320662726e-19	3.858332136062701e-13	1.899810776430556e-14	0.005434321332928544	-3.977732007991243e-21	1.4033973535703194e-16	4.404782981505112e-17	1.5139522556142602e-15	5.2838110957239325e-18
60500000	0.002282839333139544	-1.1208568730839393e-21	-2.5386668320662726e-19	3.858332136062701e-13	1.899810776430556e-14	0.005434321332928544	-3.977713278720349e-21	1.4033973535703194e-16	4.404782981505112e-17	1.5139522556142602e-15	5.2838110957239325e-18
60600000	0.002282839333139544	-1.1208568730839393e-21	-2.5386668320662726e-19	3.858332136062701e-13	1.899810776430556e-14	0.005434321332928544	-3.977694549449455e-21	1.4033973535703194e-16	4.404782981505112e-17	1.5139522556142602e-15	5.2838110957239325e-18
60700000	0.002282839333139544	-1.1208568730839393e-21	-2.5386668320662726e-19	3.858332136062701e-13	1.899810776430556e-14	0.005434321332928544	-3.977675820178561e-21	1.4033973535703194e-16	4.404782981505112e-17	1.5139522556142602e-15	5.2838110957239325e-18
60800000	0.002282839333139544	-1.1208568730839393e-21	-2.5386668320662726e-19	3.858332136062701e-13	1.899810776430556e-14	0.005434321332928544	-3.977657090907666e-21	1.4033973535703194e-16	4.404782981505112e-17	1.5139522556142602e-15	5.2838110957239325e-18
60900000	0.002282839333139544	-1.1208568730839393e-21	-2.5386668320662726e-19	3.858332136062701e-13	1.899810776430556e-14	0.005434321332928544	-3.977638361636772e-21	1.4033973535703194e-16	4.404782981505112e-17	1.5139522556142602e-15	5.2838110957239325e-18
61000000	0.002282839333139544	-1.1208568730839393e-21	-2.5386668320662726e-19	3.858332136062701e-13	1.899810776430556e-14	0.005434321332928544	-3.977619632365878e-21	1.4033973535703194e-16	4.404782981505112e-17	1.5139522556142602e-15	5.2838110957239325e-18
61100000	0.002282839333139544	-1.1208568730839393e-21	-2.5386668320662726e-19	3.858332136062701e-13	1.899810776430556e-14	0.005434321332928544	-3.977600903094984e-21	1.4033973535703194e-16	4.404782981505112e-17	1.5139522556142602e-15	5.2838110957239325e-18
61200000	0.002282839333139544	-1.1208568730839393e-21	-2.5386668320662726e-19	3.858332136062701e-13	1.899810776430556e-14	0.005434321332928544	-3.97758217382409e-21	1.4033973535703194e-16	4.404782981505112e-17	1.5139522556142602e-15	5.2838110957239325e-18
61300000	0.002282839333139544	-1.1208568730839393e-21	-2.5386668320662726e-19	3.858332136062701e-13	1.899810776430556e-14	0.005434321332928544	-3.977563444553196e-21	1.4033973535703194e-16	4.404782981505112e-17	1.5139522556142602e-15	5.2838110957239325e-18
61400000	0.002282839333139544	-1.1208568730839393e-21	-2.5386668320662726e-19	3.858332136062701e-13	1.899810776430556e-14	0.005434321332928544	-3.977544715282302e-21	1.4033973535703194e-16	4.404782981505112e-17	1.5139522556142602e-15	5.2838110957239325e-18
61500000	0.002282839333139544	-1.1208568730839393e-21	-2.5386668320662726e-19	3.858332136062701e-13	1.899810776430556e-14	0.005434321332928544	-3.977525986011408e-21	1.4033973535703194e-16	4.404782981505112e-17	1.5139522556142602e-15	5.2838110957239325e-18
61600000	0.002282839333139544	-1.1208568730839393e-21	-2.5386668320662726e-19	3.858332136062701e-13	1.899810776430556e-14	0.005434321332928544	-3.977507256740513e-21	1.4033973535703194e-16	4.404782981505112e-17	1.5139522556142602e-15	5.2838110957239325e-18
61700000	0.002282839333139544	-1.1208568730839393e-21	-2.5386668320662726e-19	3.858332136062701e-13	1.899810776430556e-14	0.005434321332928544	-3.977488527469619e-21	1.4033973535703194e-16	4.404782981505112e-17	1.5139522556142602e-15	5.2838110957239325e-18
61800000	0.002282839333139544	-1.1208568730839393e-21	-2.5386668320662726e-19	3.858332136062701e-13	1.899810776430556e-14	0.005434321332928544	-3.977469798198725e-21	1.4033973535703194e-16	4.404782981505112e-17	1.5139522556142602e-15	5.2838110957239325e-18
61900000	0.002282839333139544	-1.1208568730839393e-21	-2.5386668320662726e-19	3.858332136062701e-13	1.899810776430556e-14	0.005434321332928544	-3.977451068927831e-21	1.4033973535703194e-16	4.404782981505112e-17	1.5139522556142602e-15	5.2838110957239325e-18
62000000	0.002282839333139544	-1.1208568730839393e-21	-2.5386668320662726e-19	3.858332136062701e-13	1.899810776430556e-14	0.005434321332928544	-3.977432339656937e-21	1.4033973535703194e-16	4.404782981505112e-17	1.5139522556142602e-15	5.2838110957239325e-18
62100000	0.002282839333139544	-1.1208568730839393e-21	-2.5386668320662726e-19	3.858332136062701e-13	1.899810776430556e-14	0.005434321332928544	-3.977413610386043e-21	1.4033973535703194e-16	4.404782981505112e-17	1.5139522556142602e-15	5.2838110957239325e-18
62200000	0.002282839333139544	-1.1208568730839393e-21	-2.5386668320662726e-19	3.858332136062701e-13	1.899810776430556e-14	0.005434321332928544	-3.977394881115149e-21	1.4033973535703194e-16	4.404782981505112e-17	1.5139522556142602e-15	5.2838110957239325e-18
62300000	0.002282839333139544	-1.1208568730839393e-21	-2.5386668320662726e-19	3.858332136062701e-13	1.899810776430556e-14	0.005434321332928544	-3.977376151844255e-21	1.4033973535703194e-16	4.404782981505112e-17	1.5139522556142602e-15	5.2838110957239325e-18
62400000	0.002282839333139544	-1.1208568730839393e-21	-2.5386668320662726e-19	3.858332136062701e-13	1.899810776430556e-14	0.005434321332928544	-3.977357422573361e-21	1.4033973535703194e-16	4.404782981505112e-17	1.5139522556142602e-15	5.2838110957239325e-18
62500000	0.002282839333139544	-1.1208568730839393e-21	-2.5386668320662726e-19	3.858332136062701e-13	1.899810776430556e-14	0.005434321332928544	-3.977338693302466e-21	1.4033973535703194e-16	4.404782981505112e-17	1.5139522556142602e-15	5.2838110957239325e-18
62600000	0.002282839333139544	-1.1208568730839393e-21	-2.5386668320662726e-19	3.858332136062701e-13	1.899810776430556e-14	0.005434321332928544	-3.977319964031572e-21	1.4033973535703194e-16	4.404782981505112e-17	1.5139522556142602e-15	5.2838110957239325e-18
62700000	0.002282839333139544	-1.1208568730839393e-21	-2.5386668320662726e-19	3.858332136062701e-13	1.899810776430556e-14	0.005434321332928544	-3.977301234760678e-21	1.4033973535703194e-16	4.404782981505112e-17	1.5139522556142602e-15	5.2838110957239325e-18
62800000	0.002282839333139544	-1.1208568730839393e-21	-2.5386668320662726e-19	3.858332136062701e-13	1.899810776430556e-14	0.005434321332928544	-3.977282505489784e-21	1.4033973535703194e-16	4.404782981505112e-17	1.5139522556142602e-15	5.2838110957239325e-18
62900000	0.002282839333139544	-1.1208568730839393e-21	-2.5386668320662726e-19	3.858332136062701e-13	1.899810776430556e-14	0.005434321332928544	-3.97726377621889e-21	1.4033973535703194e-16	4.404782981505112e-17	1.5139522556142602e-15	5.2838110957239325e-18
63000000	0.002282839333139544	-1.1208568730839393e-21	-2.5386668320662726e-19	3.858332136062701e-13	1.899810776430556e-14	0.005434321332928544	-3.977245046947996e-21	1.4033973535703194e-16	4.404782981505112e-17	1.5139522556142602e-15	5.2838110957239325e-18
63100000	0.002282839333139544	-1.1208568730839393e-21	-2.5386668320662726e-19	3.858332136062701e-13	1.899810776430556e-14	0.005434321332928544	-3.977226317677102e-21	1.4033973535703194e-16	4.404782981505112e-17	1.5139522556142602e-15	5.2838110957239325e-18
63200000	0.002282839333139544	-1.1208568730839393e-21	-2.5386668320662726e-19	3.858332136062701e-13	1.899810776430556e-14	0.005434321332928544	-3.977207588406208e-21	1.4033973535703194e-16	4.404782981505112e-17	1.5139522556142602e-15	5.2838110957239325e-18
63300000	0.002282839333139544	-1.1208568730839393e-21	-2.5386668320662726e-19	3.858332136062701e-13	1.899810776430556e-14	0.005434321332928544	-3.977188859135313e-21	1.4033973535703194e-16	4.404782981505112e-17	1.5139522556142602e-15	5.2838110957239325e-18
63400000	0.002282839333139544	-1.1208568730839393e-21	-2.5386668320662726e-19	3.858332136062701e-13	1.899810776430556e-14	0.005434321332928544	-3.977170129864419e-21	1.4033973535703194e-16	4.404782981505112e-17	1.5139522556142602e-15	5.2838110957239325e-18
63500000	0.002282839333139544	-1.1208568730839393e-21	-2.5386668320662726e-19	3.858332136062701e-13	1.899810776430556e-14	0.005434321332928544	-3.977151400593525e-21	1.4033973535703194e-16	4.404782981505112e-17	1.5139522556142602e-15	5.2838110957239325e-18
63600000	0.002282839333139544	-1.1208568730839393e-21	-2.5386668320662726e-19	3.858332136062701e-13	1.899810776430556e-14	0.005434321332928544	-3.977132671322631e-21	1.4033973535703194e-16	4.404782981505112e-17	1.5139522556142602e-15	5.2838110957239325e-18
63700000	0.002282839333139544	-1.1208568730839393e-21	-2.5386668320662726e-19	3.858332136062701e-13	1.899810776430556e-14	0.005434321332928544	-3.977113942051737e-21	1.4033973535703194e-16	4.404782981505112e-17	1.5139522556142602e-15	5.2838110957239325e-18
63800000	0.002282839333139544	-1.1208568730839393e-21	-2.5386668320662726e-19	3.858332136062701e-13	1.899810776430556e-14	0.005434321332928544	-3.977095212780843e-21	1.4033973535703194e-16	4.404782981505112e-17	1.5139522556142602e-15	5.2838110957239325e-18
63900000	0.002282839333139544	-1.1208568730839393e-21	-2.5386668320662726e-19	3.858332136062701e-13	1.899810776430556e-14	0.005434321332928544	-3.9770764835099486e-21	1.4033973535703194e-16	4.404782981505112e-17	1.5139522556142602e-15	5.2838110957239325e-18
64000000	0.002282839333139544	-1.1208568730839393e-21	-2.5386668320662726e-19	3.858332136062701e-13	1.899810776430556e-14	0.005434321332928544	-3.9770577542390546e-21	1.4033973535703194e-16	4.404782981505112e-17	1.5139522556142602e-15	5.2838110957239325e-18
64100000	0.002282839333139544	-1.1208568730839393e-21	-2.5386668320662726e-19	3.858332136062701e-13	1.899810776430556e-14	0.005434321332928544	-3.9770390249681605e-21	1.4033973535703194e-16	4.404782981505112e-17	1.5139522556142602e-15	5.2838110957239325e-18
64200000	0.002282839333139544	-1.1208568730839393e-21	-2.5386668320662726e-19	3.858332136062701e-13	1.899810776430556e-14	0.005434321332928544	-3.977020295697266e-21	1.4033973535703194e-16	4.404782981505112e-17	1.5139522556142602e-15	5.2838110957239325e-18
64300000	0.002282839333139544	-1.1208568730839393e-21	-2.5386668320662726e-19	3.858332136062701e-13	1.899810776430556e-14	0.005434321332928544	-3.977001566426372e-21	1.4033973535703194e-16	4.404782981505112e-17	1.5139522556142602e-15	5.2838110957239325e-18
64400000	0.002282839333139544	-1.1208568730839393e-21	-2.5386668320662726e-19	3.858332136062701e-13	1.899810776430556e-14	0.005434321332928544	-3.976982837155478e-21	1.4033973535703194e-16	4.404782981505112e-17	1.5139522556142602e-15	5.2838110957239325e-18
64500000	0.002282839333139544	-1.1208568730839393e-21	-2.5386668320662726e-19	3.858332136062701e-13	1.899810776430556e-14	0.005434321332928544	-3.9769641078845836e-21	1.4033973535703194e-16	4.404782981505112e-17	1.5139522556142602e-15	5.2838110957239325e-18
64600000	0.002282839333139544	-1.1208568730839393e-21	-2.5386668320662726e-19	3.858332136062701e-13	1.899810776430556e-14	0.005434321332928544	-3.9769453786136896e-21	1.4033973535703194e-16	4.404782981505112e-17	1.5139522556142602e-15	5.2838110957239325e-18
64700000	0.002282839333139544	-1.1208568730839393e-21	-2.5386668320662726e-19	3.858332136062701e-13	1.899810776430556e-14	0.005434321332928544	-3.9769266493427955e-21	1.4033973535703194e-16	4.404782981505112e-17	1.5139522556142602e-15	5.2838110957239325e-18
64800000	0.002282839333139544	-1.1208568730839393e-21	-2.5386668320662726e-19	3.858332136062701e-13	1.899810776430556e-14	0.005434321332928544	-3.9769079200719015e-21	1.4033973535703194e-16	4.404782981505112e-17	1.5139522556142602e-15	5.2838110957239325e-18
64900000	0.002282839333139544	-1.1208568730839393e-21	-2.5386668320662726e-19	3.858332136062701e-13	1.899810776430556e-14	0.005434321332928544	-3.9768891908010074e-21	1.4033973535703194e-16	4.404782981505112e-17	1.5139522556142602e-15	5.2838110957239325e-18
65000000	0.002282839333139544	-1.1208568730839393e-21	-2.5386668320662726e-19	3.858332136062701e-13	1.899810776430556e-14	0.005434321332928544	-3.976870461530113e-21	1.4033973535703194e-16	4.404782981505112e-17	1.5139522556142602e-15	5.2838110957239325e-18
65100000	0.002282839333139544	-1.1208568730839393e-21	-2.5386668320662726e-19	3.858332136062701e-13	1.899810776430556e-14	0.005434321332928544	-3.9768517322592186e-21	1.4033973535703194e-16	4.404782981505112e-17	1.5139522556142602e-15	5.2838110957239325e-18
65200000	0.002282839333139544	-1.1208568730839393e-21	-2.5386668320662726e-19	3.858332136062701e-13	1.899810776430556e-14	0.005434321332928544	-3.9768330029883246e-21	1.4033973535703194e-16	4.404782981505112e-17	1.5139522556142602e-15	5.2838110957239325e-18
65300000	0.002282839333139544	-1.1208568730839393e-21	-2.5386668320662726e-19	3.858332136062701e-13	1.899810776430556e-14	0.005434321332928544	-3.9768142737174305e-21	1.4033973535703194e-16	4.404782981505112e-17	1.5139522556142602e-15	5.2838110957239325e-18
65400000	0.002282839333139544	-1.1208568730839393e-21	-2.5386668320662726e-19	3.858332136062701e-13	1.899810776430556e-14	0.005434321332928544	-3.9767955444465365e-21	1.4033973535703194e-16	4.404782981505112e-17	1.5139522556142602e-15	5.2838110957239325e-18
65500000	0.002282839333139544	-1.1208568730839393e-21	-2.5386668320662726e-19	3.858332136062701e-13	1.899810776430556e-14	0.005434321332928544	-3.9767768151756424e-21	1.4033973535703194e-16	4.404782981505112e-17	1.5139522556142602e-15	5.2838110957239325e-18
65600000	0.002282839333139544	-1.1208568730839393e-21	-2.5386668320662726e-19	3.858332136062701e-13	1.899810776430556e-14	0.005434321332928544	-3.9767580859047484e-21	1.4033973535703194e-16	4.404782981505112e-17	1.5139522556142602e-15	5.2838110957239325e-18
65700000	0.002282839333139544	-1.1208568730839393e-21	-2.5386668320662726e-19	3.858332136062701e-13	1.899810776430556e-14	0.005434321332928544	-3.976739356633854e-21	1.4033973535703194e-16	4.404782981505112e-17	1.5139522556142602e-15	5.2838110957239325e-18
65800000	0.002282839333139544	-1.1208568730839393e-21	-2.5386668320662726e-19	3.858332136062701e-13	1.899810776430556e-14	0.005434321332928544	-3.9767206273629595e-21	1.4033973535703194e-16	4.404782981505112e-17	1.5139522556142602e-15	5.2838110957239325e-18
65900000	0.002282839333139544	-1.1208568730839393e-21	-2.5386668320662726e-19	3.858332136062701e-13	1.899810776430556e-14	0.005434321332928544	-3.9767018980920655e-21	1.4033973535703194e-16	4.404782981505112e-17	1.5139522556142602e-15	5.2838110957239325e-18
66000000	0.002282839333139544	-1.1208568730839393e-21	-2.5386668320662726e-19	3.858332136062701e-13	1.899810776430556e-14	0.005434321332928544	-3.9766831688211715e-21	1.4033973535703194e-16	4.404782981505112e-17	1.5139522556142602e-15	5.2838110957239325e-18
66100000	0.002282839333139544	-1.1208568730839393e-21	-2.5386668320662726e-19	3.858332136062701e-13	1.899810776430556e-14	0.005434321332928544	-3.9766644395502774e-21	1.4033973535703194e-16	4.404782981505112e-17	1.5139522556142602e-15	5.2838110957239325e-18
66200000	0.002282839333139544	-1.1208568730839393e-21	-2.5386668320662726e-19	3.858332136062701e-13	1.899810776430556e-14	0.005434321332928544	-3.9766457102793834e-21	1.4033973535703194e-16	4.404782981505112e-17	1.5139522556142602e-15	5.2838110957239325e-18
66300000	0.002282839333139544	-1.1208568730839393e-21	-2.5386668320662726e-19	3.858332136062701e-13	1.899810776430556e-14	0.005434321332928544	-3.976626981008489e-21	1.4033973535703194e-16	4.404782981505112e-17	1.5139522556142602e-15	5.2838110957239325e-18
66400000	0.002282839333139544	-1.1208568730839393e-21	-2.5386668320662726e-19	3.858332136062701e-13	1.899810776430556e-14	0.005434321332928544	-3.976608251737595e-21	1.4033973535703194e-16	4.404782981505112e-17	1.5139522556142602e-15	5.2838110957239325e-18
66500000	0.002282839333139544	-1.1208568730839393e-21	-2.5386668320662726e-19	3.858332136062701e-13	1.899810776430556e-14	0.005434321332928544	-3.976589522466701e-21	1.4033973535703194e-16	4.404782981505112e-17	1.5139522556142602e-15	5.2838110957239325e-18
66600000	0.002282839333139544	-1.1208568730839393e-21	-2.5386668320662726e-19	3.858332136062701e-13	1.899810776430556e-14	0.005434321332928544	-3.9765707931958065e-21	1.4033973535703194e-16	4.404782981505112e-17	1.5139522556142602e-15	5.2838110957239325e-18
66700000	0.002282839333139544	-1.1208568730839393e-21	-2.5386668320662726e-19	3.858332136062701e-13	1.899810776430556e-14	0.005434321332928544	-3.9765520639249124e-21	1.4033973535703194e-16	4.404782981505112e-17	1.5139522556142602e-15	5.2838110957239325e-18
66800000	0.002282839333139544	-1.1208568730839393e-21	-2.5386668320662726e-19	3.858332136062701e-13	1.899810776430556e-14	0.005434321332928544	-3.9765333346540184e-21	1.4033973535703194e-16	4.404782981505112e-17	1.5139522556142602e-15	5.2838110957239325e-18
66900000	0.002282839333139544	-1.1208568730839393e-21	-2.5386668320662726e-19	3.858332136062701e-13	1.899810776430556e-14	0.005434321332928544	-3.976514605383124e-21	1.4033973535703194e-16	4.404782981505112e-17	1.5139522556142602e-15	5.2838110957239325e-18
67000000	0.002282839333139544	-1.1208568730839393e-21	-2.5386668320662726e-19	3.858332136062701e-13	1.899810776430556e-14	0.005434321332928544	-3.97649587611223e-21	1.4033973535703194e-16	4.404782981505112e-17	1.5139522556142602e-15	5.2838110957239325e-18
67100000	0.002282839333139544	-1.1208568730839393e-21	-2.5386668320662726e-19	3.858332136062701e-13	1.899810776430556e-14	0.005434321332928544	-3.976477146841336e-21	1.4033973535703194e-16	4.404782981505112e-17	1.5139522556142602e-15	5.2838110957239325e-18
67200000	0.002282839333139544	-1.1208568730839393e-21	-2.5386668320662726e-19	3.858332136062701e-13	1.899810776430556e-14	0.005434321332928544	-3.976458417570442e-21	1.4033973535703194e-16	4.404782981505112e-17	1.5139522556142602e-15	5.2838110957239325e-18
67300000	0.002282839333139544	-1.1208568730839393e-21	-2.5386668320662726e-19	3.858332136062701e-13	1.899810776430556e-14	0.005434321332928544	-3.976439688299548e-21	1.4033973535703194e-16	4.404782981505112e-17	1.5139522556142602e-15	5.2838110957239325e-18
67400000	0.002282839333139544	-1.1208568730839393e-21	-2.5386668320662726e-19	3.858332136062701e-13	1.899810776430556e-14	0.005434321332928544	-3.976420959028654e-21	1.4033973535703194e-16	4.404782981505112e-17	1.5139522556142602e-15	5.2838110957239325e-18
67500000	0.002282839333139544	-1.1208568730839393e-21	-2.5386668320662726e-19	3.858332136062701e-13	1.899810776430556e-14	0.005434321332928544	-3.976402229757759e-21	1.4033973535703194e-16	4.404782981505112e-17	1.5139522556142602e-15	5.2838110957239325e-18
67600000	0.002282839333139544	-1.1208568730839393e-21	-2.5386668320662726e-19	3.858332136062701e-13	1.899810776430556e-14	0.005434321332928544	-3.976383500486865e-21	1.4033973535703194e-16	4.404782981505112e-17	1.5139522556142602e-15	5.2838110957239325e-18
67700000	0.002282839333139544	-1.1208568730839393e-21	-2.5386668320662726e-19	3.858332136062701e-13	1.899810776430556e-14	0.005434321332928544	-3.976364771215971e-21	1.4033973535703194e-16	4.404782981505112e-17	1.5139522556142602e-15	5.2838110957239325e-18
67800000	0.002282839333139544	-1.1208568730839393e-21	-2.5386668320662726e-19	3.858332136062701e-13	1.899810776430556e-14	0.005434321332928544	-3.976346041945077e-21	1.4033973535703194e-16	4.404782981505112e-17	1.5139522556142602e-15	5.2838110957239325e-18
67900000	0.002282839333139544	-1.1208568730839393e-21	-2.5386668320662726e-19	3.858332136062701e-13	1.899810776430556e-14	0.005434321332928544	-3.976327312674183e-21	1.4033973535703194e-16	4.404782981505112e-17	1.5139522556142602e-15	5.2838110957239325e-18
68000000	0.002282839333139544	-1.1208568730839393e-21	-2.5386668320662726e-19	3.858332136062701e-13	1.899810776430556e-14	0.005434321332928544	-3.976308583403289e-21	1.4033973535703194e-16	4.404782981505112e-17	1.5139522556142602e-15	5.2838110957239325e-18
68100000	0.002282839333139544	-1.1208568730839393e-21	-2.5386668320662726e-19	3.858332136062701e-13	1.899810776430556e-14	0.005434321332928544	-3.976289854132395e-21	1.4033973535703194e-16	4.404782981505112e-17	1.5139522556142602e-15	5.2838110957239325e-18
68200000	0.002282839333139544	-1.1208568730839393e-21	-2.5386668320662726e-19	3.858332136062701e-13	1.899810776430556e-14	0.005434321332928544	-3.976271124861501e-21	1.4033973535703194e-16	4.404782981505112e-17	1.5139522556142602e-15	5.2838110957239325e-18
68300000	0.002282839333139544	-1.1208568730839393e-21	-2.5386668320662726e-19	3.858332136062701e-13	1.899810776430556e-14	0.005434321332928544	-3.976252395590606e-21	1.4033973535703194e-16	4.404782981505112e-17	1.5139522556142602e-15	5.2838110957239325e-18
68400000	0.002282839333139544	-1.1208568730839393e-21	-2.5386668320662726e-19	3.858332136062701e-13	1.899810776430556e-14	0.005434321332928544	-3.976233666319712e-21	1.4033973535703194e-16	4.404782981505112e-17	1.5139522556142602e-15	5.2838110957239325e-18
68500000	0.002282839333139544	-1.1208568730839393e-21	-2.5386668320662726e-19	3.858332136062701e-13	1.899810776430556e-14	0.005434321332928544	-3.976214937048818e-21	1.4033973535703194e-16	4.404782981505112e-17	1.5139522556142602e-15	5.2838110957239325e-18
68600000	0.002282839333139544	-1.1208568730839393e-21	-2.5386668320662726e-19	3.858332136062701e-13	1.899810776430556e-14	0.005434321332928544	-3.976196207777924e-21	1.4033973535703194e-16	4.404782981505112e-17	1.5139522556142602e-15	5.2838110957239325e-18
68700000	0.002282839333139544	-1.1208568730839393e-21	-2.5386668320662726e-19	3.8583321360627013e-13	1.899810776430556e-14	0.005434321332928544	-3.97617747850703e-21	1.4033973535703194e-16	4.404782981505112e-17	1.5139522556142602e-15	5.2838110957239325e-18
68800000	0.002282839333139544	-1.1208568730839393e-21	-2.5386668320662726e-19	3.8583321360627013e-13	1.899810776430556e-14	0.005434321332928544	-3.976158749236136e-21	1.4033973535703194e-16	4.404782981505112e-17	1.5139522556142602e-15	5.2838110957239325e-18
68900000	0.002282839333139544	-1.1208568730839393e-21	-2.5386668320662726e-19	3.8583321360627013e-13	1.899810776430556e-14	0.005434321332928544	-3.976140019965242e-21	1.4033973535703194e-16	4.404782981505112e-17	1.5139522556142602e-15	5.2838110957239325e-18
69000000	0.002282839333139544	-1.1208568730839393e-21	-2.5386668320662726e-19	3.8583321360627013e-13	1.899810776430556e-14	0.005434321332928544	-3.976121290694348e-21	1.4033973535703194e-16	4.404782981505112e-17	1.5139522556142602e-15	5.2838110957239325e-18
69100000	0.002282839333139544	-1.1208568730839393e-21	-2.5386668320662726e-19	3.8583321360627013e-13	1.899810776430556e-14	0.005434321332928544	-3.976102561423453e-21	1.4033973535703194e-16	4.404782981505112e-17	1.5139522556142602e-15	5.2838110957239325e-18
69200000	0.002282839333139544	-1.1208568730839393e-21	-2.5386668320662726e-19	3.8583321360627013e-13	1.899810776430556e-14	0.005434321332928544	-3.976083832152559e-21	1.4033973535703194e-16	4.404782981505112e-17	1.5139522556142602e-15	5.2838110957239325e-18
69300000	0.002282839333139544	-1.1208568730839393e-21	-2.5386668320662726e-19	3.8583321360627013e-13	1.899810776430556e-14	0.005434321332928544	-3.976065102881665e-21	1.4033973535703194e-16	4.404782981505112e-17	1.5139522556142602e-15	5.2838110957239325e-18
69400000	0.002282839333139544	-1.1208568730839393e-21	-2.5386668320662726e-19	3.8583321360627013e-13	1.899810776430556e-14	0.005434321332928544	-3.976046373610771e-21	1.4033973535703194e-16	4.404782981505112e-17	1.5139522556142602e-15	5.2838110957239325e-18
69500000	0.002282839333139544	-1.1208568730839393e-21	-2.5386668320662726e-19	3.8583321360627013e-13	1.899810776430556e-14	0.005434321332928544	-3.976027644339877e-21	1.4033973535703194e-16	4.404782981505112e-17	1.5139522556142602e-15	5.2838110957239325e-18
69600000	0.002282839333139544	-1.1208568730839393e-21	-2.5386668320662726e-19	3.8583321360627013e-13	1.899810776430556e-14	0.005434321332928544	-3.976008915068983e-21	1.4033973535703194e-16	4.404782981505112e-17	1.5139522556142602e-15	5.2838110957239325e-18
69700000	0.002282839333139544	-1.1208568730839393e-21	-2.5386668320662726e-19	3.8583321360627013e-13	1.899810776430556e-14	0.005434321332928544	-3.975990185798089e-21	1.4033973535703194e-16	4.404782981505112e-17	1.5139522556142602e-15	5.2838110957239325e-18
69800000	0.002282839333139544	-1.1208568730839393e-21	-2.5386668320662726e-19	3.8583321360627013e-13	1.899810776430556e-14	0.005434321332928544	-3.975971456527195e-21	1.4033973535703194e-16	4.404782981505112e-17	1.5139522556142602e-15	5.2838110957239325e-18
69900000	0.002282839333139544	-1.1208568730839393e-21	-2.5386668320662726e-19	3.8583321360627013e-13	1.899810776430556e-14	0.005434321332928544	-3.9759527272563e-21	1.4033973535703194e-16	4.404782981505112e-17	1.5139522556142602e-15	5.2838110957239325e-18
70000000	0.002282839333139544	-1.1208568730839393e-21	-2.5386668320662726e-19	3.8583321360627013e-13	1.899810776430556e-14	0.005434321332928544	-3.975933997985406e-21	1.4033973535703194e-16	4.404782981505112e-17	1.5139522556142602e-15	5.2838110957239325e-18
70100000	0.002282839333139544	-1.1208568730839393e-21	-2.5386668320662726e-19	3.8583321360627013e-13	1.899810776430556e-14	0.005434321332928544	-3.975915268714512e-21	1.4033973535703194e-16	4.404782981505112e-17	1.5139522556142602e-15	5.2838110957239325e-18
70200000	0.002282839333139544	-1.1208568730839393e-21	-2.5386668320662726e-19	3.8583321360627013e-13	1.899810776430556e-14	0.005434321332928544	-3.975896539443618e-21	1.4033973535703194e-16	4.404782981505112e-17	1.5139522556142602e-15	5.2838110957239325e-18
70300000	0.002282839333139544	-1.1208568730839393e-21	-2.5386668320662726e-19	3.8583321360627013e-13	1.899810776430556e-14	0.005434321332928544	-3.975877810172724e-21	1.4033973535703194e-16	4.404782981505112e-17	1.5139522556142602e-15	5.2838110957239325e-18
70400000	0.002282839333139544	-1.1208568730839393e-21	-2.5386668320662726e-19	3.8583321360627013e-13	1.899810776430556e-14	0.005434321332928544	-3.97585908090183e-21	1.4033973535703194e-16	4.404782981505112e-17	1.5139522556142602e-15	5.2838110957239325e-18
70500000	0.002282839333139544	-1.1208568730839393e-21	-2.5386668320662726e-19	3.8583321360627013e-13	1.899810776430556e-14	0.005434321332928544	-3.975840351630936e-21	1.4033973535703194e-16	4.404782981505112e-17	1.5139522556142602e-15	5.2838110957239325e-18
70600000	0.002282839333139544	-1.1208568730839393e-21	-2.5386668320662726e-19	3.8583321360627013e-13	1.899810776430556e-14	0.005434321332928544	-3.975821622360042e-21	1.4033973535703194e-16	4.404782981505112e-17	1.5139522556142602e-15	5.2838110957239325e-18
70700000	0.002282839333139544	-1.1208568730839393e-21	-2.5386668320662726e-19	3.8583321360627013e-13	1.899810776430556e-14	0.005434321332928544	-3.975802893089148e-21	1.4033973535703194e-16	4.404782981505112e-17	1.5139522556142602e-15	5.2838110957239325e-18
70800000	0.002282839333139544	-1.1208568730839393e-21	-2.5386668320662726e-19	3.8583321360627013e-13	1.899810776430556e-14	0.005434321332928544	-3.975784163818253e-21	1.4033973535703194e-16	4.404782981505112e-17	1.5139522556142602e-15	5.2838110957239325e-18
70900000	0.002282839333139544	-1.1208568730839393e-21	-2.5386668320662726e-19	3.8583321360627013e-13	1.899810776430556e-14	0.005434321332928544	-3.975765434547359e-21	1.4033973535703194e-16	4.404782981505112e-17	1.5139522556142602e-15	5.2838110957239325e-18
71000000	0.002282839333139544	-1.1208568730839393e-21	-2.5386668320662726e-19	3.8583321360627013e-13	1.899810776430556e-14	0.005434321332928544	-3.975746705276465e-21	1.4033973535703194e-16	4.404782981505112e-17	1.5139522556142602e-15	5.2838110957239325e-18
71100000	0.002282839333139544	-1.1208568730839393e-21	-2.5386668320662726e-19	3.8583321360627013e-13	1.899810776430556e-14	0.005434321332928544	-3.975727976005571e-21	1.4033973535703194e-16	4.404782981505112e-17	1.5139522556142602e-15	5.2838110957239325e-18
71200000	0.002282839333139544	-1.1208568730839393e-21	-2.5386668320662726e-19	3.8583321360627013e-13	1.899810776430556e-14	0.005434321332928544	-3.975709246734677e-21	1.4033973535703194e-16	4.404782981505112e-17	1.5139522556142602e-15	5.2838110957239325e-18
71300000	0.002282839333139544	-1.1208568730839393e-21	-2.5386668320662726e-19	3.8583321360627013e-13	1.899810776430556e-14	0.005434321332928544	-3.975690517463783e-21	1.4033973535703194e-16	4.404782981505112e-17	1.5139522556142602e-15	5.2838110957239325e-18
71400000	0.002282839333139544	-1.1208568730839393e-21	-2.5386668320662726e-19	3.8583321360627013e-13	1.899810776430556e-14	0.005434321332928544	-3.975671788192889e-21	1.4033973535703194e-16	4.404782981505112e-17	1.5139522556142602e-15	5.2838110957239325e-18
71500000	0.002282839333139544	-1.1208568730839393e-21	-2.5386668320662726e-19	3.8583321360627013e-13	1.899810776430556e-14	0.005434321332928544	-3.975653058921995e-21	1.4033973535703194e-16	4.404782981505112e-17	1.5139522556142602e-15	5.2838110957239325e-18
71600000	0.002282839333139544	-1.1208568730839393e-21	-2.5386668320662726e-19	3.8583321360627013e-13	1.899810776430556e-14	0.005434321332928544	-3.9756343296511e-21	1.4033973535703194e-16	4.404782981505112e-17	1.5139522556142602e-15	5.2838110957239325e-18
71700000	0.002282839333139544	-1.1208568730839393e-21	-2.5386668320662726e-19	3.8583321360627013e-13	1.899810776430556e-14	0.005434321332928544	-3.975615600380206e-21	1.4033973535703194e-16	4.404782981505112e-17	1.5139522556142602e-15	5.2838110957239325e-18
71800000	0.002282839333139544	-1.1208568730839393e-21	-2.5386668320662726e-19	3.8583321360627013e-13	1.899810776430556e-14	0.005434321332928544	-3.975596871109312e-21	1.4033973535703194e-16	4.404782981505112e-17	1.5139522556142602e-15	5.2838110957239325e-18
71900000	0.002282839333139544	-1.1208568730839393e-21	-2.5386668320662726e-19	3.8583321360627013e-13	1.899810776430556e-14	0.005434321332928544	-3.975578141838418e-21	1.4033973535703194e-16	4.404782981505112e-17	1.5139522556142602e-15	5.2838110957239325e-18
72000000	0.002282839333139544	-1.1208568730839393e-21	-2.5386668320662726e-19	3.8583321360627013e-13	1.899810776430556e-14	0.005434321332928544	-3.975559412567524e-21	1.4033973535703194e-16	4.404782981505112e-17	1.5139522556142602e-15	5.2838110957239325e-18
72100000	0.002282839333139544	-1.1208568730839393e-21	-2.5386668320662726e-19	3.8583321360627013e-13	1.899810776430556e-14	0.005434321332928544	-3.97554068329663e-21	1.4033973535703194e-16	4.404782981505112e-17	1.5139522556142602e-15	5.2838110957239325e-18
72200000	0.002282839333139544	-1.1208568730839393e-21	-2.5386668320662726e-19	3.8583321360627013e-13	1.899810776430556e-14	0.005434321332928544	-3.9755219540257356e-21	1.4033973535703194e-16	4.404782981505112e-17	1.5139522556142602e-15	5.2838110957239325e-18
72300000	0.002282839333139544	-1.1208568730839393e-21	-2.5386668320662726e-19	3.8583321360627013e-13	1.899810776430556e-14	0.005434321332928544	-3.9755032247548416e-21	1.4033973535703194e-16	4.404782981505112e-17	1.5139522556142602e-15	5.2838110957239325e-18
72400000	0.002282839333139544	-1.1208568730839393e-21	-2.5386668320662726e-19	3.8583321360627013e-13	1.899810776430556e-14	0.005434321332928544	-3.9754844954839475e-21	1.4033973535703194e-16	4.404782981505112e-17	1.5139522556142602e-15	5.2838110957239325e-18
72500000	0.002282839333139544	-1.1208568730839393e-21	-2.5386668320662726e-19	3.8583321360627013e-13	1.899810776430556e-14	0.005434321332928544	-3.975465766213053e-21	1.4033973535703194e-16	4.404782981505112e-17	1.5139522556142602e-15	5.2838110957239325e-18
72600000	0.002282839333139544	-1.1208568730839393e-21	-2.5386668320662726e-19	3.8583321360627013e-13	1.899810776430556e-14	0.005434321332928544	-3.975447036942159e-21	1.4033973535703194e-16	4.404782981505112e-17	1.5139522556142602e-15	5.2838110957239325e-18
72700000	0.002282839333139544	-1.1208568730839393e-21	-2.5386668320662726e-19	3.8583321360627013e-13	1.899810776430556e-14	0.005434321332928544	-3.975428307671265e-21	1.4033973535703194e-16	4.404782981505112e-17	1.5139522556142602e-15	5.2838110957239325e-18
72800000	0.002282839333139544	-1.1208568730839393e-21	-2.5386668320662726e-19	3.8583321360627013e-13	1.899810776430556e-14	0.005434321332928544	-3.9754095784003706e-21	1.4033973535703194e-16	4.404782981505112e-17	1.5139522556142602e-15	5.2838110957239325e-18
72900000	0.002282839333139544	-1.1208568730839393e-21	-2.5386668320662726e-19	3.8583321360627013e-13	1.899810776430556e-14	0.005434321332928544	-3.9753908491294766e-21	1.4033973535703194e-16	4.404782981505112e-17	1.5139522556142602e-15	5.2838110957239325e-18
73000000	0.002282839333139544	-1.1208568730839393e-21	-2.5386668320662726e-19	3.8583321360627013e-13	1.899810776430556e-14	0.005434321332928544	-3.9753721198585825e-21	1.4033973535703194e-16	4.404782981505112e-17	1.5139522556142602e-15	5.2838110957239325e-18
73100000	0.002282839333139544	-1.1208568730839393e-21	-2.5386668320662726e-19	3.8583321360627013e-13	1.899810776430556e-14	0.005434321332928544	-3.9753533905876885e-21	1.4033973535703194e-16	4.404782981505112e-17	1.5139522556142602e-15	5.2838110957239325e-18
73200000	0.002282839333139544	-1.1208568730839393e-21	-2.5386668320662726e-19	3.8583321360627013e-13	1.899810776430556e-14	0.005434321332928544	-3.9753346613167944e-21	1.4033973535703194e-16	4.404782981505112e-17	1.5139522556142602e-15	5.2838110957239325e-18
73300000	0.002282839333139544	-1.1208568730839393e-21	-2.5386668320662726e-19	3.8583321360627013e-13	1.899810776430556e-14	0.005434321332928544	-3.9753159320459e-21	1.4033973535703194e-16	4.404782981505112e-17	1.5139522556142602e-15	5.2838110957239325e-18
73400000	0.002282839333139544	-1.1208568730839393e-21	-2.5386668320662726e-19	3.8583321360627013e-13	1.899810776430556e-14	0.005434321332928544	-3.9752972027750056e-21	1.4033973535703194e-16	4.404782981505112e-17	1.5139522556142602e-15	5.2838110957239325e-18
73500000	0.002282839333139544	-1.1208568730839393e-21	-2.5386668320662726e-19	3.8583321360627013e-13	1.899810776430556e-14	0.005434321332928544	-3.9752784735041116e-21	1.4033973535703194e-16	4.404782981505112e-17	1.5139522556142602e-15	5.2838110957239325e-18
73600000	0.002282839333139544	-1.1208568730839393e-21	-2.5386668320662726e-19	3.8583321360627013e-13	1.899810776430556e-14	0.005434321332928544	-3.9752597442332175e-21	1.4033973535703194e-16	4.404782981505112e-17	1.5139522556142602e-15	5.2838110957239325e-18
73700000	0.002282839333139544	-1.1208568730839393e-21	-2.5386668320662726e-19	3.8583321360627013e-13	1.899810776430556e-14	0.005434321332928544	-3.9752410149623235e-21	1.4033973535703194e-16	4.404782981505112e-17	1.5139522556142602e-15	5.2838110957239325e-18
73800000	0.002282839333139544	-1.1208568730839393e-21	-2.5386668320662726e-19	3.8583321360627013e-13	1.899810776430556e-14	0.005434321332928544	-3.9752222856914294e-21	1.4033973535703194e-16	4.404782981505112e-17	1.5139522556142602e-15	5.2838110957239325e-18
73900000	0.002282839333139544	-1.1208568730839393e-21	-2.5386668320662726e-19	3.8583321360627013e-13	1.899810776430556e-14	0.005434321332928544	-3.9752035564205354e-21	1.4033973535703194e-16	4.404782981505112e-17	1.5139522556142602e-15	5.2838110957239325e-18
74000000	0.002282839333139544	-1.1208568730839393e-21	-2.5386668320662726e-19	3.8583321360627013e-13	1.899810776430556e-14	0.005434321332928544	-3.975184827149641e-21	1.4033973535703194e-16	4.404782981505112e-17	1.5139522556142602e-15	5.2838110957239325e-18
74100000	0.002282839333139544	-1.1208568730839393e-21	-2.5386668320662726e-19	3.8583321360627013e-13	1.899810776430556e-14	0.005434321332928544	-3.975166097878747e-21	1.4033973535703194e-16	4.404782981505112e-17	1.5139522556142602e-15	5.2838110957239325e-18
74200000	0.002282839333139544	-1.1208568730839393e-21	-2.5386668320662726e-19	3.8583321360627013e-13	1.899810776430556e-14	0.005434321332928544	-3.9751473686078525e-21	1.4033973535703194e-16	4.404782981505112e-17	1.5139522556142602e-15	5.2838110957239325e-18
74300000	0.002282839333139544	-1.1208568730839393e-21	-2.5386668320662726e-19	3.8583321360627013e-13	1.899810776430556e-14	0.005434321332928544	-3.9751286393369585e-21	1.4033973535703194e-16	4.404782981505112e-17	1.5139522556142602e-15	5.2838110957239325e-18
74400000	0.002282839333139544	-1.1208568730839393e-21	-2.5386668320662726e-19	3.8583321360627013e-13	1.899810776430556e-14	0.005434321332928544	-3.9751099100660644e-21	1.4033973535703194e-16	4.404782981505112e-17	1.5139522556142602e-15	5.2838110957239325e-18
74500000	0.002282839333139544	-1.1208568730839393e-21	-2.5386668320662726e-19	3.8583321360627013e-13	1.899810776430556e-14	0.005434321332928544	-3.9750911807951704e-21	1.4033973535703194e-16	4.404782981505112e-17	1.5139522556142602e-15	5.2838110957239325e-18
74600000	0.002282839333139544	-1.1208568730839393e-21	-2.5386668320662726e-19	3.8583321360627013e-13	1.899810776430556e-14	0.005434321332928544	-3.975072451524276e-21	1.4033973535703194e-16	4.404782981505112e-17	1.5139522556142602e-15	5.2838110957239325e-18
74700000	0.002282839333139544	-1.1208568730839393e-21	-2.5386668320662726e-19	3.8583321360627013e-13	1.899810776430556e-14	0.005434321332928544	-3.975053722253382e-21	1.4033973535703194e-16	4.404782981505112e-17	1.5139522556142602e-15	5.2838110957239325e-18
74800000	0.002282839333139544	-1.1208568730839393e-21	-2.5386668320662726e-19	3.8583321360627013e-13	1.899810776430556e-14	0.005434321332928544	-3.975034992982488e-21	1.4033973535703194e-16	4.404782981505112e-17	1.5139522556142602e-15	5.2838110957239325e-18
74900000	0.002282839333139544	-1.1208568730839393e-21	-2.5386668320662726e-19	3.8583321360627013e-13	1.899810776430556e-14	0.005434321332928544	-3.975016263711594e-21	1.4033973535703194e-16	4.404782981505112e-17	1.5139522556142602e-15	5.2838110957239325e-18
75000000	0.002282839333139544	-1.1208568730839393e-21	-2.5386668320662726e-19	3.8583321360627013e-13	1.899810776430556e-14	0.005434321332928544	-3.9749975344406994e-21	1.4033973535703194e-16	4.404782981505112e-17	1.5139522556142602e-15	5.2838110957239325e-18
75100000	0.002282839333139544	-1.1208568730839393e-21	-2.5386668320662726e-19	3.8583321360627013e-13	1.899810776430556e-14	0.005434321332928544	-3.9749788051698054e-21	1.4033973535703194e-16	4.404782981505112e-17	1.5139522556142602e-15	5.2838110957239325e-18
75200000	0.002282839333139544	-1.1208568730839393e-21	-2.5386668320662726e-19	3.8583321360627013e-13	1.899810776430556e-14	0.005434321332928544	-3.974960075898911e-21	1.4033973535703194e-16	4.404782981505112e-17	1.5139522556142602e-15	5.2838110957239325e-18
75300000	0.002282839333139544	-1.1208568730839393e-21	-2.5386668320662726e-19	3.8583321360627013e-13	1.899810776430556e-14	0.005434321332928544	-3.974941346628017e-21	1.4033973535703194e-16	4.404782981505112e-17	1.5139522556142602e-15	5.2838110957239325e-18
75400000	0.002282839333139544	-1.1208568730839393e-21	-2.5386668320662726e-19	3.8583321360627013e-13	1.899810776430556e-14	0.005434321332928544	-3.974922617357123e-21	1.4033973535703194e-16	4.404782981505112e-17	1.5139522556142602e-15	5.2838110957239325e-18
75500000	0.002282839333139544	-1.1208568730839393e-21	-2.5386668320662726e-19	3.8583321360627013e-13	1.899810776430556e-14	0.005434321332928544	-3.974903888086229e-21	1.4033973535703194e-16	4.404782981505112e-17	1.5139522556142602e-15	5.2838110957239325e-18
75600000	0.002282839333139544	-1.1208568730839393e-21	-2.5386668320662726e-19	3.8583321360627013e-13	1.899810776430556e-14	0.005434321332928544	-3.974885158815335e-21	1.4033973535703194e-16	4.404782981505112e-17	1.5139522556142602e-15	5.2838110957239325e-18
75700000	0.002282839333139544	-1.1208568730839393e-21	-2.5386668320662726e-19	3.8583321360627013e-13	1.899810776430556e-14	0.005434321332928544	-3.974866429544441e-21	1.4033973535703194e-16	4.404782981505112e-17	1.5139522556142602e-15	5.2838110957239325e-18
75800000	0.002282839333139544	-1.1208568730839393e-21	-2.5386668320662726e-19	3.8583321360627013e-13	1.899810776430556e-14	0.005434321332928544	-3.974847700273546e-21	1.4033973535703194e-16	4.404782981505112e-17	1.5139522556142602e-15	5.2838110957239325e-18
75900000	0.002282839333139544	-1.1208568730839393e-21	-2.5386668320662726e-19	3.8583321360627013e-13	1.899810776430556e-14	0.005434321332928544	-3.974828971002652e-21	1.4033973535703194e-16	4.404782981505112e-17	1.5139522556142602e-15	5.2838110957239325e-18
76000000	0.002282839333139544	-1.1208568730839393e-21	-2.5386668320662726e-19	3.8583321360627013e-13	1.899810776430556e-14	0.005434321332928544	-3.974810241731758e-21	1.4033973535703194e-16	4.404782981505112e-17	1.5139522556142602e-15	5.2838110957239325e-18
76100000	0.002282839333139544	-1.1208568730839393e-21	-2.5386668320662726e-19	3.8583321360627013e-13	1.899810776430556e-14	0.005434321332928544	-3.974791512460864e-21	1.4033973535703194e-16	4.404782981505112e-17	1.5139522556142602e-15	5.2838110957239325e-18
76200000	0.002282839333139544	-1.1208568730839393e-21	-2.5386668320662726e-19	3.8583321360627013e-13	1.899810776430556e-14	0.005434321332928544	-3.97477278318997e-21	1.4033973535703194e-16	4.404782981505112e-17	1.5139522556142602e-15	5.2838110957239325e-18
76300000	0.002282839333139544	-1.1208568730839393e-21	-2.5386668320662726e-19	3.8583321360627013e-13	1.899810776430556e-14	0.005434321332928544	-3.974754053919076e-21	1.4033973535703194e-16	4.404782981505112e-17	1.5139522556142602e-15	5.2838110957239325e-18
76400000	0.002282839333139544	-1.1208568730839393e-21	-2.5386668320662726e-19	3.8583321360627013e-13	1.899810776430556e-14	0.005434321332928544	-3.974735324648182e-21	1.4033973535703194e-16	4.404782981505112e-17	1.5139522556142602e-15	5.2838110957239325e-18
76500000	0.002282839333139544	-1.1208568730839393e-21	-2.5386668320662726e-19	3.8583321360627013e-13	1.899810776430556e-14	0.005434321332928544	-3.974716595377288e-21	1.4033973535703194e-16	4.404782981505112e-17	1.5139522556142602e-15	5.2838110957239325e-18
76600000	0.002282839333139544	-1.1208568730839393e-21	-2.5386668320662726e-19	3.8583321360627013e-13	1.899810776430556e-14	0.005434321332928544	-3.974697866106393e-21	1.4033973535703194e-16	4.404782981505112e-17	1.5139522556142602e-15	5.2838110957239325e-18
76700000	0.002282839333139544	-1.1208568730839393e-21	-2.5386668320662726e-19	3.8583321360627013e-13	1.899810776430556e-14	0.005434321332928544	-3.974679136835499e-21	1.4033973535703194e-16	4.404782981505112e-17	1.5139522556142602e-15	5.2838110957239325e-18
76800000	0.002282839333139544	-1.1208568730839393e-21	-2.5386668320662726e-19	3.8583321360627013e-13	1.899810776430556e-14	0.005434321332928544	-3.974660407564605e-21	1.4033973535703194e-16	4.404782981505112e-17	1.5139522556142602e-15	5.2838110957239325e-18
76900000	0.002282839333139544	-1.1208568730839393e-21	-2.5386668320662726e-19	3.8583321360627013e-13	1.899810776430556e-14	0.005434321332928544	-3.974641678293711e-21	1.4033973535703194e-16	4.404782981505112e-17	1.5139522556142602e-15	5.2838110957239325e-18
77000000	0.002282839333139544	-1.1208568730839393e-21	-2.5386668320662726e-19	3.8583321360627013e-13	1.899810776430556e-14	0.005434321332928544	-3.974622949022817e-21	1.4033973535703194e-16	4.404782981505112e-17	1.5139522556142602e-15	5.2838110957239325e-18
77100000	0.002282839333139544	-1.1208568730839393e-21	-2.5386668320662726e-19	3.8583321360627013e-13	1.899810776430556e-14	0.005434321332928544	-3.974604219751923e-21	1.4033973535703194e-16	4.404782981505112e-17	1.5139522556142602e-15	5.2838110957239325e-18
77200000	0.002282839333139544	-1.1208568730839393e-21	-2.5386668320662726e-19	3.8583321360627013e-13	1.899810776430556e-14	0.005434321332928544	-3.974585490481029e-21	1.4033973535703194e-16	4.404782981505112e-17	1.5139522556142602e-15	5.2838110957239325e-18
77300000	0.002282839333139544	-1.1208568730839393e-21	-2.5386668320662726e-19	3.8583321360627013e-13	1.899810776430556e-14	0.005434321332928544	-3.974566761210135e-21	1.4033973535703194e-16	4.404782981505112e-17	1.5139522556142602e-15	5.2838110957239325e-18
77400000	0.002282839333139544	-1.1208568730839393e-21	-2.5386668320662726e-19	3.8583321360627013e-13	1.899810776430556e-14	0.005434321332928544	-3.974548031939241e-21	1.4033973535703194e-16	4.404782981505112e-17	1.5139522556142602e-15	5.2838110957239325e-18
77500000	0.002282839333139544	-1.1208568730839393e-21	-2.5386668320662726e-19	3.8583321360627013e-13	1.899810776430556e-14	0.005434321332928544	-3.974529302668346e-21	1.4033973535703194e-16	4.404782981505112e-17	1.5139522556142602e-15	5.2838110957239325e-18
77600000	0.002282839333139544	-1.1208568730839393e-21	-2.5386668320662726e-19	3.8583321360627013e-13	1.899810776430556e-14	0.005434321332928544	-3.974510573397452e-21	1.4033973535703194e-16	4.404782981505112e-17	1.5139522556142602e-15	5.2838110957239325e-18
77700000	0.002282839333139544	-1.1208568730839393e-21	-2.5386668320662726e-19	3.8583321360627013e-13	1.899810776430556e-14	0.005434321332928544	-3.974491844126558e-21	1.4033973535703194e-16	4.404782981505112e-17	1.5139522556142602e-15	5.2838110957239325e-18
77800000	0.002282839333139544	-1.1208568730839393e-21	-2.5386668320662726e-19	3.8583321360627013e-13	1.899810776430556e-14	0.005434321332928544	-3.974473114855664e-21	1.4033973535703194e-16	4.404782981505112e-17	1.5139522556142602e-15	5.2838110957239325e-18
77900000	0.002282839333139544	-1.1208568730839393e-21	-2.5386668320662726e-19	3.8583321360627013e-13	1.899810776430556e-14	0.005434321332928544	-3.97445438558477e-21	1.4033973535703194e-16	4.404782981505112e-17	1.5139522556142602e-15	5.2838110957239325e-18
78000000	0.002282839333139544	-1.1208568730839393e-21	-2.5386668320662726e-19	3.8583321360627013e-13	1.899810776430556e-14	0.005434321332928544	-3.974435656313876e-21	1.4033973535703194e-16	4.404782981505112e-17	1.5139522556142602e-15	5.2838110957239325e-18
78100000	0.002282839333139544	-1.1208568730839393e-21	-2.5386668320662726e-19	3.8583321360627013e-13	1.899810776430556e-14	0.005434321332928544	-3.974416927042982e-21	1.4033973535703194e-16	4.404782981505112e-17	1.5139522556142602e-15	5.2838110957239325e-18
78200000	0.002282839333139544	-1.1208568730839393e-21	-2.5386668320662726e-19	3.8583321360627013e-13	1.899810776430556e-14	0.005434321332928544	-3.974398197772088e-21	1.4033973535703194e-16	4.404782981505112e-17	1.5139522556142602e-15	5.2838110957239325e-18
78300000	0.002282839333139544	-1.1208568730839393e-21	-2.5386668320662726e-19	3.8583321360627013e-13	1.899810776430556e-14	0.005434321332928544	-3.974379468501193e-21	1.4033973535703194e-16	4.404782981505112e-17	1.5139522556142602e-15	5.2838110957239325e-18
78400000	0.002282839333139544	-1.1208568730839393e-21	-2.5386668320662726e-19	3.8583321360627013e-13	1.899810776430556e-14	0.005434321332928544	-3.974360739230299e-21	1.4033973535703194e-16	4.404782981505112e-17	1.5139522556142602e-15	5.2838110957239325e-18
78500000	0.002282839333139544	-1.1208568730839393e-21	-2.5386668320662726e-19	3.8583321360627013e-13	1.899810776430556e-14	0.005434321332928544	-3.974342009959405e-21	1.4033973535703194e-16	4.404782981505112e-17	1.5139522556142602e-15	5.2838110957239325e-18
78600000	0.002282839333139544	-1.1208568730839393e-21	-2.5386668320662726e-19	3.8583321360627013e-13	1.899810776430556e-14	0.005434321332928544	-3.974323280688511e-21	1.4033973535703194e-16	4.404782981505112e-17	1.5139522556142602e-15	5.2838110957239325e-18
78700000	0.002282839333139544	-1.1208568730839393e-21	-2.5386668320662726e-19	3.8583321360627013e-13	1.899810776430556e-14	0.005434321332928544	-3.974304551417617e-21	1.4033973535703194e-16	4.404782981505112e-17	1.5139522556142602e-15	5.2838110957239325e-18
78800000	0.002282839333139544	-1.1208568730839393e-21	-2.5386668320662726e-19	3.8583321360627013e-13	1.899810776430556e-14	0.005434321332928544	-3.974285822146723e-21	1.4033973535703194e-16	4.404782981505112e-17	1.5139522556142602e-15	5.2838110957239325e-18
78900000	0.002282839333139544	-1.1208568730839393e-21	-2.5386668320662726e-19	3.8583321360627013e-13	1.899810776430556e-14	0.005434321332928544	-3.974267092875829e-21	1.4033973535703194e-16	4.404782981505112e-17	1.5139522556142602e-15	5.2838110957239325e-18
79000000	0.002282839333139544	-1.1208568730839393e-21	-2.5386668320662726e-19	3.8583321360627013e-13	1.899810776430556e-14	0.005434321332928544	-3.974248363604935e-21	1.4033973535703194e-16	4.404782981505112e-17	1.5139522556142602e-15	5.2838110957239325e-18
79100000	0.002282839333139544	-1.1208568730839393e-21	-2.5386668320662726e-19	3.8583321360627013e-13	1.899810776430556e-14	0.005434321332928544	-3.97422963433404e-21	1.4033973535703194e-16	4.404782981505112e-17	1.5139522556142602e-15	5.2838110957239325e-18
79200000	0.002282839333139544	-1.1208568730839393e-21	-2.5386668320662726e-19	3.858332136062701e-13	1.899810776430556e-14	0.005434321332928544	-3.974210905063146e-21	1.4033973535703194e-16	4.404782981505112e-17	1.5139522556142602e-15	5.2838110957239325e-18
79300000	0.002282839333139544	-1.1208568730839393e-21	-2.5386668320662726e-19	3.858332136062701e-13	1.899810776430556e-14	0.005434321332928544	-3.974192175792252e-21	1.4033973535703194e-16	4.404782981505112e-17	1.5139522556142602e-15	5.2838110957239325e-18
79400000	0.002282839333139544	-1.1208568730839393e-21	-2.5386668320662726e-19	3.858332136062701e-13	1.899810776430556e-14	0.005434321332928544	-3.974173446521358e-21	1.4033973535703194e-16	4.404782981505112e-17	1.5139522556142602e-15	5.2838110957239325e-18
79500000	0.002282839333139544	-1.1208568730839393e-21	-2.5386668320662726e-19	3.858332136062701e-13	1.899810776430556e-14	0.005434321332928544	-3.974154717250464e-21	1.4033973535703194e-16	4.404782981505112e-17	1.5139522556142602e-15	5.2838110957239325e-18
79600000	0.002282839333139544	-1.1208568730839393e-21	-2.5386668320662726e-19	3.858332136062701e-13	1.899810776430556e-14	0.005434321332928544	-3.97413598797957e-21	1.4033973535703194e-16	4.404782981505112e-17	1.5139522556142602e-15	5.2838110957239325e-18
79700000	0.002282839333139544	-1.1208568730839393e-21	-2.5386668320662726e-19	3.858332136062701e-13	1.899810776430556e-14	0.005434321332928544	-3.974117258708676e-21	1.4033973535703194e-16	4.404782981505112e-17	1.5139522556142602e-15	5.2838110957239325e-18
79800000	0.002282839333139544	-1.1208568730839393e-21	-2.5386668320662726e-19	3.858332136062701e-13	1.899810776430556e-14	0.005434321332928544	-3.974098529437782e-21	1.4033973535703194e-16	4.404782981505112e-17	1.5139522556142602e-15	5.2838110957239325e-18
79900000	0.002282839333139544	-1.1208568730839393e-21	-2.5386668320662726e-19	3.858332136062701e-13	1.899810776430556e-14	0.005434321332928544	-3.974079800166887e-21	1.4033973535703194e-16	4.404782981505112e-17	1.5139522556142602e-15	5.2838110957239325e-18
80000000	0.002282839333139544	-1.1208568730839393e-21	-2.5386668320662726e-19	3.858332136062701e-13	1.899810776430556e-14	0.005434321332928544	-3.974061070895993e-21	1.4033973535703194e-16	4.404782981505112e-17	1.5139522556142602e-15	5.2838110957239325e-18
80100000	0.002282839333139544	-1.1208568730839393e-21	-2.5386668320662726e-19	3.858332136062701e-13	1.899810776430556e-14	0.005434321332928544	-3.974042341625099e-21	1.4033973535703194e-16	4.404782981505112e-17	1.5139522556142602e-15	5.2838110957239325e-18
80200000	0.002282839333139544	-1.1208568730839393e-21	-2.5386668320662726e-19	3.858332136062701e-13	1.899810776430556e-14	0.005434321332928544	-3.974023612354205e-21	1.4033973535703194e-16	4.404782981505112e-17	1.5139522556142602e-15	5.2838110957239325e-18
80300000	0.002282839333139544	-1.1208568730839393e-21	-2.5386668320662726e-19	3.858332136062701e-13	1.899810776430556e-14	0.005434321332928544	-3.974004883083311e-21	1.4033973535703194e-16	4.404782981505112e-17	1.5139522556142602e-15	5.2838110957239325e-18
80400000	0.002282839333139544	-1.1208568730839393e-21	-2.5386668320662726e-19	3.858332136062701e-13	1.899810776430556e-14	0.005434321332928544	-3.973986153812417e-21	1.4033973535703194e-16	4.404782981505112e-17	1.5139522556142602e-15	5.2838110957239325e-18
80500000	0.002282839333139544	-1.1208568730839393e-21	-2.5386668320662726e-19	3.858332136062701e-13	1.899810776430556e-14	0.005434321332928544	-3.9739674245415226e-21	1.4033973535703194e-16	4.404782981505112e-17	1.5139522556142602e-15	5.2838110957239325e-18
80600000	0.002282839333139544	-1.1208568730839393e-21	-2.5386668320662726e-19	3.858332136062701e-13	1.899810776430556e-14	0.005434321332928544	-3.9739486952706286e-21	1.4033973535703194e-16	4.404782981505112e-17	1.5139522556142602e-15	5.2838110957239325e-18
80700000	0.002282839333139544	-1.1208568730839393e-21	-2.5386668320662726e-19	3.858332136062701e-13	1.899810776430556e-14	0.005434321332928544	-3.9739299659997345e-21	1.4033973535703194e-16	4.404782981505112e-17	1.5139522556142602e-15	5.2838110957239325e-18
80800000	0.002282839333139544	-1.1208568730839393e-21	-2.5386668320662726e-19	3.858332136062701e-13	1.899810776430556e-14	0.005434321332928544	-3.97391123672884e-21	1.4033973535703194e-16	4.404782981505112e-17	1.5139522556142602e-15	5.2838110957239325e-18
80900000	0.002282839333139544	-1.1208568730839393e-21	-2.5386668320662726e-19	3.858332136062701e-13	1.899810776430556e-14	0.005434321332928544	-3.973892507457946e-21	1.4033973535703194e-16	4.404782981505112e-17	1.5139522556142602e-15	5.2838110957239325e-18
81000000	0.002282839333139544	-1.1208568730839393e-21	-2.5386668320662726e-19	3.858332136062701e-13	1.899810776430556e-14	0.005434321332928544	-3.973873778187052e-21	1.4033973535703194e-16	4.404782981505112e-17	1.5139522556142602e-15	5.2838110957239325e-18
81100000	0.002282839333139544	-1.1208568730839393e-21	-2.5386668320662726e-19	3.858332136062701e-13	1.899810776430556e-14	0.005434321332928544	-3.9738550489161576e-21	1.4033973535703194e-16	4.404782981505112e-17	1.5139522556142602e-15	5.2838110957239325e-18
81200000	0.002282839333139544	-1.1208568730839393e-21	-2.5386668320662726e-19	3.858332136062701e-13	1.899810776430556e-14	0.005434321332928544	-3.9738363196452636e-21	1.4033973535703194e-16	4.404782981505112e-17	1.5139522556142602e-15	5.2838110957239325e-18
81300000	0.002282839333139544	-1.1208568730839393e-21	-2.5386668320662726e-19	3.858332136062701e-13	1.899810776430556e-14	0.005434321332928544	-3.9738175903743695e-21	1.4033973535703194e-16	4.404782981505112e-17	1.5139522556142602e-15	5.2838110957239325e-18
81400000	0.002282839333139544	-1.1208568730839393e-21	-2.5386668320662726e-19	3.858332136062701e-13	1.899810776430556e-14	0.005434321332928544	-3.9737988611034755e-21	1.4033973535703194e-16	4.404782981505112e-17	1.5139522556142602e-15	5.2838110957239325e-18
81500000	0.002282839333139544	-1.1208568730839393e-21	-2.5386668320662726e-19	3.858332136062701e-13	1.899810776430556e-14	0.005434321332928544	-3.9737801318325814e-21	1.4033973535703194e-16	4.404782981505112e-17	1.5139522556142602e-15	5.2838110957239325e-18
81600000	0.002282839333139544	-1.1208568730839393e-21	-2.5386668320662726e-19	3.858332136062701e-13	1.899810776430556e-14	0.005434321332928544	-3.973761402561687e-21	1.4033973535703194e-16	4.404782981505112e-17	1.5139522556142602e-15	5.2838110957239325e-18
81700000	0.002282839333139544	-1.1208568730839393e-21	-2.5386668320662726e-19	3.858332136062701e-13	1.899810776430556e-14	0.005434321332928544	-3.9737426732907926e-21	1.4033973535703194e-16	4.404782981505112e-17	1.5139522556142602e-15	5.2838110957239325e-18
81800000	0.002282839333139544	-1.1208568730839393e-21	-2.5386668320662726e-19	3.858332136062701e-13	1.899810776430556e-14	0.005434321332928544	-3.9737239440198986e-21	1.4033973535703194e-16	4.404782981505112e-17	1.5139522556142602e-15	5.2838110957239325e-18
81900000	0.002282839333139544	-1.1208568730839393e-21	-2.5386668320662726e-19	3.858332136062701e-13	1.899810776430556e-14	0.005434321332928544	-3.9737052147490045e-21	1.4033973535703194e-16	4.404782981505112e-17	1.5139522556142602e-15	5.2838110957239325e-18
82000000	0.002282839333139544	-1.1208568730839393e-21	-2.5386668320662726e-19	3.858332136062701e-13	1.899810776430556e-14	0.005434321332928544	-3.9736864854781105e-21	1.4033973535703194e-16	4.404782981505112e-17	1.5139522556142602e-15	5.2838110957239325e-18
82100000	0.002282839333139544	-1.1208568730839393e-21	-2.5386668320662726e-19	3.858332136062701e-13	1.899810776430556e-14	0.005434321332928544	-3.9736677562072164e-21	1.4033973535703194e-16	4.404782981505112e-17	1.5139522556142602e-15	5.2838110957239325e-18
82200000	0.002282839333139544	-1.1208568730839393e-21	-2.5386668320662726e-19	3.858332136062701e-13	1.899810776430556e-14	0.005434321332928544	-3.9736490269363224e-21	1.4033973535703194e-16	4.404782981505112e-17	1.5139522556142602e-15	5.2838110957239325e-18
82300000	0.002282839333139544	-1.1208568730839393e-21	-2.5386668320662726e-19	3.858332136062701e-13	1.899810776430556e-14	0.005434321332928544	-3.973630297665428e-21	1.4033973535703194e-16	4.404782981505112e-17	1.5139522556142602e-15	5.2838110957239325e-18
82400000	0.002282839333139544	-1.1208568730839393e-21	-2.5386668320662726e-19	3.858332136062701e-13	1.899810776430556e-14	0.005434321332928544	-3.973611568394534e-21	1.4033973535703194e-16	4.404782981505112e-17	1.5139522556142602e-15	5.2838110957239325e-18
82500000	0.002282839333139544	-1.1208568730839393e-21	-2.5386668320662726e-19	3.858332136062701e-13	1.899810776430556e-14	0.005434321332928544	-3.9735928391236395e-21	1.4033973535703194e-16	4.404782981505112e-17	1.5139522556142602e-15	5.2838110957239325e-18
82600000	0.002282839333139544	-1.1208568730839393e-21	-2.5386668320662726e-19	3.858332136062701e-13	1.899810776430556e-14	0.005434321332928544	-3.9735741098527455e-21	1.4033973535703194e-16	4.404782981505112e-17	1.5139522556142602e-15	5.2838110957239325e-18
82700000	0.002282839333139544	-1.1208568730839393e-21	-2.5386668320662726e-19	3.858332136062701e-13	1.899810776430556e-14	0.005434321332928544	-3.9735553805818514e-21	1.4033973535703194e-16	4.404782981505112e-17	1.5139522556142602e-15	5.2838110957239325e-18
82800000	0.002282839333139544	-1.1208568730839393e-21	-2.5386668320662726e-19	3.858332136062701e-13	1.899810776430556e-14	0.005434321332928544	-3.9735366513109574e-21	1.4033973535703194e-16	4.404782981505112e-17	1.5139522556142602e-15	5.2838110957239325e-18
82900000	0.002282839333139544	-1.1208568730839393e-21	-2.5386668320662726e-19	3.858332136062701e-13	1.899810776430556e-14	0.005434321332928544	-3.973517922040063e-21	1.4033973535703194e-16	4.404782981505112e-17	1.5139522556142602e-15	5.2838110957239325e-18
83000000	0.002282839333139544	-1.1208568730839393e-21	-2.5386668320662726e-19	3.858332136062701e-13	1.899810776430556e-14	0.005434321332928544	-3.973499192769169e-21	1.4033973535703194e-16	4.404782981505112e-17	1.5139522556142602e-15	5.2838110957239325e-18
83100000	0.002282839333139544	-1.1208568730839393e-21	-2.5386668320662726e-19	3.858332136062701e-13	1.899810776430556e-14	0.005434321332928544	-3.973480463498275e-21	1.4033973535703194e-16	4.404782981505112e-17	1.5139522556142602e-15	5.2838110957239325e-18
83200000	0.002282839333139544	-1.1208568730839393e-21	-2.5386668320662726e-19	3.858332136062701e-13	1.899810776430556e-14	0.005434321332928544	-3.973461734227381e-21	1.4033973535703194e-16	4.404782981505112e-17	1.5139522556142602e-15	5.2838110957239325e-18
83300000	0.002282839333139544	-1.1208568730839393e-21	-2.5386668320662726e-19	3.858332136062701e-13	1.899810776430556e-14	0.005434321332928544	-3.9734430049564864e-21	1.4033973535703194e-16	4.404782981505112e-17	1.5139522556142602e-15	5.2838110957239325e-18
83400000	0.002282839333139544	-1.1208568730839393e-21	-2.5386668320662726e-19	3.858332136062701e-13	1.899810776430556e-14	0.005434321332928544	-3.9734242756855924e-21	1.4033973535703194e-16	4.404782981505112e-17	1.5139522556142602e-15	5.2838110957239325e-18
83500000	0.002282839333139544	-1.1208568730839393e-21	-2.5386668320662726e-19	3.858332136062701e-13	1.899810776430556e-14	0.005434321332928544	-3.973405546414698e-21	1.4033973535703194e-16	4.404782981505112e-17	1.5139522556142602e-15	5.2838110957239325e-18
83600000	0.002282839333139544	-1.1208568730839393e-21	-2.5386668320662726e-19	3.858332136062701e-13	1.899810776430556e-14	0.005434321332928544	-3.973386817143804e-21	1.4033973535703194e-16	4.404782981505112e-17	1.5139522556142602e-15	5.2838110957239325e-18
83700000	0.002282839333139544	-1.1208568730839393e-21	-2.5386668320662726e-19	3.858332136062701e-13	1.899810776430556e-14	0.005434321332928544	-3.97336808787291e-21	1.4033973535703194e-16	4.404782981505112e-17	1.5139522556142602e-15	5.2838110957239325e-18
83800000	0.002282839333139544	-1.1208568730839393e-21	-2.5386668320662726e-19	3.858332136062701e-13	1.899810776430556e-14	0.005434321332928544	-3.973349358602016e-21	1.4033973535703194e-16	4.404782981505112e-17	1.5139522556142602e-15	5.2838110957239325e-18
83900000	0.002282839333139544	-1.1208568730839393e-21	-2.5386668320662726e-19	3.858332136062701e-13	1.899810776430556e-14	0.005434321332928544	-3.973330629331122e-21	1.4033973535703194e-16	4.404782981505112e-17	1.5139522556142602e-15	5.2838110957239325e-18
84000000	0.002282839333139544	-1.1208568730839393e-21	-2.5386668320662726e-19	3.858332136062701e-13	1.899810776430556e-14	0.005434321332928544	-3.973311900060228e-21	1.4033973535703194e-16	4.404782981505112e-17	1.5139522556142602e-15	5.2838110957239325e-18
84100000	0.002282839333139544	-1.1208568730839393e-21	-2.5386668320662726e-19	3.858332136062701e-13	1.899810776430556e-14	0.005434321332928544	-3.973293170789333e-21	1.4033973535703194e-16	4.404782981505112e-17	1.5139522556142602e-15	5.2838110957239325e-18
84200000	0.002282839333139544	-1.1208568730839393e-21	-2.5386668320662726e-19	3.858332136062701e-13	1.899810776430556e-14	0.005434321332928544	-3.973274441518439e-21	1.4033973535703194e-16	4.404782981505112e-17	1.5139522556142602e-15	5.2838110957239325e-18
84300000	0.002282839333139544	-1.1208568730839393e-21	-2.5386668320662726e-19	3.858332136062701e-13	1.899810776430556e-14	0.005434321332928544	-3.973255712247545e-21	1.4033973535703194e-16	4.404782981505112e-17	1.5139522556142602e-15	5.2838110957239325e-18
84400000	0.002282839333139544	-1.1208568730839393e-21	-2.5386668320662726e-19	3.858332136062701e-13	1.899810776430556e-14	0.005434321332928544	-3.973236982976651e-21	1.4033973535703194e-16	4.404782981505112e-17	1.5139522556142602e-15	5.2838110957239325e-18
84500000	0.002282839333139544	-1.1208568730839393e-21	-2.5386668320662726e-19	3.858332136062701e-13	1.899810776430556e-14	0.005434321332928544	-3.973218253705757e-21	1.4033973535703194e-16	4.404782981505112e-17	1.5139522556142602e-15	5.2838110957239325e-18
84600000	0.002282839333139544	-1.1208568730839393e-21	-2.5386668320662726e-19	3.858332136062701e-13	1.899810776430556e-14	0.005434321332928544	-3.973199524434863e-21	1.4033973535703194e-16	4.404782981505112e-17	1.5139522556142602e-15	5.2838110957239325e-18
84700000	0.002282839333139544	-1.1208568730839393e-21	-2.5386668320662726e-19	3.858332136062701e-13	1.899810776430556e-14	0.005434321332928544	-3.973180795163969e-21	1.4033973535703194e-16	4.404782981505112e-17	1.5139522556142602e-15	5.2838110957239325e-18
84800000	0.002282839333139544	-1.1208568730839393e-21	-2.5386668320662726e-19	3.858332136062701e-13	1.899810776430556e-14	0.005434321332928544	-3.973162065893075e-21	1.4033973535703194e-16	4.404782981505112e-17	1.5139522556142602e-15	5.2838110957239325e-18
84900000	0.002282839333139544	-1.1208568730839393e-21	-2.5386668320662726e-19	3.858332136062701e-13	1.899810776430556e-14	0.005434321332928544	-3.97314333662218e-21	1.4033973535703194e-16	4.404782981505112e-17	1.5139522556142602e-15	5.2838110957239325e-18
85000000	0.002282839333139544	-1.1208568730839393e-21	-2.5386668320662726e-19	3.858332136062701e-13	1.899810776430556e-14	0.005434321332928544	-3.973124607351286e-21	1.4033973535703194e-16	4.404782981505112e-17	1.5139522556142602e-15	5.2838110957239325e-18
85100000	0.002282839333139544	-1.1208568730839393e-21	-2.5386668320662726e-19	3.858332136062701e-13	1.899810776430556e-14	0.005434321332928544	-3.973105878080392e-21	1.4033973535703194e-16	4.404782981505112e-17	1.5139522556142602e-15	5.2838110957239325e-18
85200000	0.002282839333139544	-1.1208568730839393e-21	-2.5386668320662726e-19	3.858332136062701e-13	1.899810776430556e-14	0.005434321332928544	-3.973087148809498e-21	1.4033973535703194e-16	4.404782981505112e-17	1.5139522556142602e-15	5.2838110957239325e-18
85300000	0.002282839333139544	-1.1208568730839393e-21	-2.5386668320662726e-19	3.858332136062701e-13	1.899810776430556e-14	0.005434321332928544	-3.973068419538604e-21	1.4033973535703194e-16	4.404782981505112e-17	1.5139522556142602e-15	5.2838110957239325e-18
85400000	0.002282839333139544	-1.1208568730839393e-21	-2.5386668320662726e-19	3.858332136062701e-13	1.899810776430556e-14	0.005434321332928544	-3.97304969026771e-21	1.4033973535703194e-16	4.404782981505112e-17	1.5139522556142602e-15	5.2838110957239325e-18
85500000	0.002282839333139544	-1.1208568730839393e-21	-2.5386668320662726e-19	3.858332136062701e-13	1.899810776430556e-14	0.005434321332928544	-3.973030960996816e-21	1.4033973535703194e-16	4.404782981505112e-17	1.5139522556142602e-15	5.2838110957239325e-18
85600000	0.002282839333139544	-1.1208568730839393e-21	-2.5386668320662726e-19	3.858332136062701e-13	1.899810776430556e-14	0.005434321332928544	-3.973012231725922e-21	1.4033973535703194e-16	4.404782981505112e-17	1.5139522556142602e-15	5.2838110957239325e-18
85700000	0.002282839333139544	-1.1208568730839393e-21	-2.5386668320662726e-19	3.858332136062701e-13	1.899810776430556e-14	0.005434321332928544	-3.972993502455028e-21	1.4033973535703194e-16	4.404782981505112e-17	1.5139522556142602e-15	5.2838110957239325e-18
85800000	0.002282839333139544	-1.1208568730839393e-21	-2.5386668320662726e-19	3.858332136062701e-13	1.899810776430556e-14	0.005434321332928544	-3.972974773184133e-21	1.4033973535703194e-16	4.404782981505112e-17	1.5139522556142602e-15	5.2838110957239325e-18
85900000	0.002282839333139544	-1.1208568730839393e-21	-2.5386668320662726e-19	3.858332136062701e-13	1.899810776430556e-14	0.005434321332928544	-3.972956043913239e-21	1.4033973535703194e-16	4.404782981505112e-17	1.5139522556142602e-15	5.2838110957239325e-18
86000000	0.002282839333139544	-1.1208568730839393e-21	-2.5386668320662726e-19	3.858332136062701e-13	1.899810776430556e-14	0.005434321332928544	-3.972937314642345e-21	1.4033973535703194e-16	4.404782981505112e-17	1.5139522556142602e-15	5.2838110957239325e-18
86100000	0.002282839333139544	-1.1208568730839393e-21	-2.5386668320662726e-19	3.858332136062701e-13	1.899810776430556e-14	0.005434321332928544	-3.972918585371451e-21	1.4033973535703194e-16	4.404782981505112e-17	1.5139522556142602e-15	5.2838110957239325e-18
86200000	0.002282839333139544	-1.1208568730839393e-21	-2.5386668320662726e-19	3.858332136062701e-13	1.899810776430556e-14	0.005434321332928544	-3.972899856100557e-21	1.4033973535703194e-16	4.404782981505112e-17	1.5139522556142602e-15	5.2838110957239325e-18
86300000	0.002282839333139544	-1.1208568730839393e-21	-2.5386668320662726e-19	3.858332136062701e-13	1.899810776430556e-14	0.005434321332928544	-3.972881126829663e-21	1.4033973535703194e-16	4.404782981505112e-17	1.5139522556142602e-15	5.2838110957239325e-18
86400000	0.002282839333139544	-1.1208568730839393e-21	-2.5386668320662726e-19	3.858332136062701e-13	1.899810776430556e-14	0.005434321332928544	-3.972862397558769e-21	1.4033973535703194e-16	4.404782981505112e-17	1.5139522556142602e-15	5.2838110957239325e-18
86500000	0.002282839333139544	-1.1208568730839393e-21	-2.5386668320662726e-19	3.858332136062701e-13	1.899810776430556e-14	0.005434321332928544	-3.972843668287875e-21	1.4033973535703194e-16	4.404782981505112e-17	1.5139522556142602e-15	5.2838110957239325e-18
86600000	0.002282839333139544	-1.1208568730839393e-21	-2.5386668320662726e-19	3.858332136062701e-13	1.899810776430556e-14	0.005434321332928544	-3.97282493901698e-21	1.4033973535703194e-16	4.404782981505112e-17	1.5139522556142602e-15	5.2838110957239325e-18
86700000	0.002282839333139544	-1.1208568730839393e-21	-2.5386668320662726e-19	3.858332136062701e-13	1.899810776430556e-14	0.005434321332928544	-3.972806209746086e-21	1.4033973535703194e-16	4.404782981505112e-17	1.5139522556142602e-15	5.2838110957239325e-18
86800000	0.002282839333139544	-1.1208568730839393e-21	-2.5386668320662726e-19	3.858332136062701e-13	1.899810776430556e-14	0.005434321332928544	-3.972787480475192e-21	1.4033973535703194e-16	4.404782981505112e-17	1.5139522556142602e-15	5.2838110957239325e-18
86900000	0.002282839333139544	-1.1208568730839393e-21	-2.5386668320662726e-19	3.858332136062701e-13	1.899810776430556e-14	0.005434321332928544	-3.972768751204298e-21	1.4033973535703194e-16	4.404782981505112e-17	1.5139522556142602e-15	5.2838110957239325e-18
87000000	0.002282839333139544	-1.1208568730839393e-21	-2.5386668320662726e-19	3.858332136062701e-13	1.899810776430556e-14	0.005434321332928544	-3.972750021933404e-21	1.4033973535703194e-16	4.404782981505112e-17	1.5139522556142602e-15	5.2838110957239325e-18
87100000	0.002282839333139544	-1.1208568730839393e-21	-2.5386668320662726e-19	3.858332136062701e-13	1.899810776430556e-14	0.005434321332928544	-3.97273129266251e-21	1.4033973535703194e-16	4.404782981505112e-17	1.5139522556142602e-15	5.2838110957239325e-18
87200000	0.002282839333139544	-1.1208568730839393e-21	-2.5386668320662726e-19	3.858332136062701e-13	1.899810776430556e-14	0.005434321332928544	-3.972712563391616e-21	1.4033973535703194e-16	4.404782981505112e-17	1.5139522556142602e-15	5.2838110957239325e-18
87300000	0.002282839333139544	-1.1208568730839393e-21	-2.5386668320662726e-19	3.858332136062701e-13	1.899810776430556e-14	0.005434321332928544	-3.972693834120722e-21	1.4033973535703194e-16	4.404782981505112e-17	1.5139522556142602e-15	5.2838110957239325e-18
87400000	0.002282839333139544	-1.1208568730839393e-21	-2.5386668320662726e-19	3.858332136062701e-13	1.899810776430556e-14	0.005434321332928544	-3.972675104849827e-21	1.4033973535703194e-16	4.404782981505112e-17	1.5139522556142602e-15	5.2838110957239325e-18
87500000	0.002282839333139544	-1.1208568730839393e-21	-2.5386668320662726e-19	3.858332136062701e-13	1.899810776430556e-14	0.005434321332928544	-3.972656375578933e-21	1.4033973535703194e-16	4.404782981505112e-17	1.5139522556142602e-15	5.2838110957239325e-18
87600000	0.002282839333139544	-1.1208568730839393e-21	-2.5386668320662726e-19	3.858332136062701e-13	1.899810776430556e-14	0.005434321332928544	-3.972637646308039e-21	1.4033973535703194e-16	4.404782981505112e-17	1.5139522556142602e-15	5.2838110957239325e-18
87700000	0.002282839333139544	-1.1208568730839393e-21	-2.5386668320662726e-19	3.858332136062701e-13	1.899810776430556e-14	0.005434321332928544	-3.972618917037145e-21	1.4033973535703194e-16	4.404782981505112e-17	1.5139522556142602e-15	5.2838110957239325e-18
87800000	0.002282839333139544	-1.1208568730839393e-21	-2.5386668320662726e-19	3.858332136062701e-13	1.899810776430556e-14	0.005434321332928544	-3.972600187766251e-21	1.4033973535703194e-16	4.404782981505112e-17	1.5139522556142602e-15	5.2838110957239325e-18
87900000	0.002282839333139544	-1.1208568730839393e-21	-2.5386668320662726e-19	3.858332136062701e-13	1.899810776430556e-14	0.005434321332928544	-3.972581458495357e-21	1.4033973535703194e-16	4.404782981505112e-17	1.5139522556142602e-15	5.2838110957239325e-18
88000000	0.002282839333139544	-1.1208568730839393e-21	-2.5386668320662726e-19	3.858332136062701e-13	1.899810776430556e-14	0.005434321332928544	-3.972562729224463e-21	1.4033973535703194e-16	4.404782981505112e-17	1.5139522556142602e-15	5.2838110957239325e-18
88100000	0.002282839333139544	-1.1208568730839393e-21	-2.5386668320662726e-19	3.858332136062701e-13	1.899810776430556e-14	0.005434321332928544	-3.972543999953569e-21	1.4033973535703194e-16	4.404782981505112e-17	1.5139522556142602e-15	5.2838110957239325e-18
88200000	0.002282839333139544	-1.1208568730839393e-21	-2.5386668320662726e-19	3.858332136062701e-13	1.899810776430556e-14	0.005434321332928544	-3.972525270682674e-21	1.4033973535703194e-16	4.404782981505112e-17	1.5139522556142602e-15	5.2838110957239325e-18
88300000	0.002282839333139544	-1.1208568730839393e-21	-2.5386668320662726e-19	3.858332136062701e-13	1.899810776430556e-14	0.005434321332928544	-3.97250654141178e-21	1.4033973535703194e-16	4.404782981505112e-17	1.5139522556142602e-15	5.2838110957239325e-18
88400000	0.002282839333139544	-1.1208568730839393e-21	-2.5386668320662726e-19	3.858332136062701e-13	1.899810776430556e-14	0.005434321332928544	-3.972487812140886e-21	1.4033973535703194e-16	4.404782981505112e-17	1.5139522556142602e-15	5.2838110957239325e-18
88500000	0.002282839333139544	-1.1208568730839393e-21	-2.5386668320662726e-19	3.858332136062701e-13	1.899810776430556e-14	0.005434321332928544	-3.972469082869992e-21	1.4033973535703194e-16	4.404782981505112e-17	1.5139522556142602e-15	5.2838110957239325e-18
88600000	0.002282839333139544	-1.1208568730839393e-21	-2.5386668320662726e-19	3.858332136062701e-13	1.899810776430556e-14	0.005434321332928544	-3.972450353599098e-21	1.4033973535703194e-16	4.404782981505112e-17	1.5139522556142602e-15	5.2838110957239325e-18
88700000	0.002282839333139544	-1.1208568730839393e-21	-2.5386668320662726e-19	3.858332136062701e-13	1.899810776430556e-14	0.005434321332928544	-3.972431624328204e-21	1.4033973535703194e-16	4.404782981505112e-17	1.5139522556142602e-15	5.2838110957239325e-18
88800000	0.002282839333139544	-1.1208568730839393e-21	-2.5386668320662726e-19	3.858332136062701e-13	1.899810776430556e-14	0.005434321332928544	-3.9724128950573096e-21	1.4033973535703194e-16	4.404782981505112e-17	1.5139522556142602e-15	5.2838110957239325e-18
88900000	0.002282839333139544	-1.1208568730839393e-21	-2.5386668320662726e-19	3.858332136062701e-13	1.899810776430556e-14	0.005434321332928544	-3.9723941657864156e-21	1.4033973535703194e-16	4.404782981505112e-17	1.5139522556142602e-15	5.2838110957239325e-18
89000000	0.002282839333139544	-1.1208568730839393e-21	-2.5386668320662726e-19	3.858332136062701e-13	1.899810776430556e-14	0.005434321332928544	-3.972375436515521e-21	1.4033973535703194e-16	4.404782981505112e-17	1.5139522556142602e-15	5.2838110957239325e-18
89100000	0.002282839333139544	-1.1208568730839393e-21	-2.5386668320662726e-19	3.858332136062701e-13	1.899810776430556e-14	0.005434321332928544	-3.972356707244627e-21	1.4033973535703194e-16	4.404782981505112e-17	1.5139522556142602e-15	5.2838110957239325e-18
89200000	0.002282839333139544	-1.1208568730839393e-21	-2.5386668320662726e-19	3.858332136062701e-13	1.899810776430556e-14	0.005434321332928544	-3.972337977973733e-21	1.4033973535703194e-16	4.404782981505112e-17	1.5139522556142602e-15	5.2838110957239325e-18
89300000	0.002282839333139544	-1.1208568730839393e-21	-2.5386668320662726e-19	3.858332136062701e-13	1.899810776430556e-14	0.005434321332928544	-3.972319248702839e-21	1.4033973535703194e-16	4.404782981505112e-17	1.5139522556142602e-15	5.2838110957239325e-18
89400000	0.002282839333139544	-1.1208568730839393e-21	-2.5386668320662726e-19	3.858332136062701e-13	1.899810776430556e-14	0.005434321332928544	-3.9723005194319446e-21	1.4033973535703194e-16	4.404782981505112e-17	1.5139522556142602e-15	5.2838110957239325e-18
89500000	0.002282839333139544	-1.1208568730839393e-21	-2.5386668320662726e-19	3.858332136062701e-13	1.899810776430556e-14	0.005434321332928544	-3.9722817901610506e-21	1.4033973535703194e-16	4.404782981505112e-17	1.5139522556142602e-15	5.2838110957239325e-18
89600000	0.002282839333139544	-1.1208568730839393e-21	-2.5386668320662726e-19	3.858332136062701e-13	1.899810776430556e-14	0.005434321332928544	-3.9722630608901565e-21	1.4033973535703194e-16	4.404782981505112e-17	1.5139522556142602e-15	5.2838110957239325e-18
89700000	0.002282839333139544	-1.1208568730839393e-21	-2.5386668320662726e-19	3.858332136062701e-13	1.899810776430556e-14	0.005434321332928544	-3.9722443316192625e-21	1.4033973535703194e-16	4.404782981505112e-17	1.5139522556142602e-15	5.2838110957239325e-18
89800000	0.002282839333139544	-1.1208568730839393e-21	-2.5386668320662726e-19	3.858332136062701e-13	1.899810776430556e-14	0.005434321332928544	-3.972225602348368e-21	1.4033973535703194e-16	4.404782981505112e-17	1.5139522556142602e-15	5.2838110957239325e-18
89900000	0.002282839333139544	-1.1208568730839393e-21	-2.5386668320662726e-19	3.858332136062701e-13	1.899810776430556e-14	0.005434321332928544	-3.972206873077474e-21	1.4033973535703194e-16	4.404782981505112e-17	1.5139522556142602e-15	5.2838110957239325e-18
90000000	0.002282839333139544	-1.1208568730839393e-21	-2.5386668320662726e-19	3.858332136062701e-13	1.899810776430556e-14	0.005434321332928544	-3.9721881438065796e-21	1.4033973535703194e-16	4.404782981505112e-17	1.5139522556142602e-15	5.2838110957239325e-18
90100000	0.002282839333139544	-1.1208568730839393e-21	-2.5386668320662726e-19	3.858332136062701e-13	1.899810776430556e-14	0.005434321332928544	-3.9721694145356856e-21	1.4033973535703194e-16	4.404782981505112e-17	1.5139522556142602e-15	5.2838110957239325e-18
90200000	0.002282839333139544	-1.1208568730839393e-21	-2.5386668320662726e-19	3.858332136062701e-13	1.899810776430556e-14	0.005434321332928544	-3.9721506852647915e-21	1.4033973535703194e-16	4.404782981505112e-17	1.5139522556142602e-15	5.2838110957239325e-18
90300000	0.002282839333139544	-1.1208568730839393e-21	-2.5386668320662726e-19	3.858332136062701e-13	1.899810776430556e-14	0.005434321332928544	-3.9721319559938975e-21	1.4033973535703194e-16	4.404782981505112e-17	1.5139522556142602e-15	5.2838110957239325e-18
90400000	0.002282839333139544	-1.1208568730839393e-21	-2.5386668320662726e-19	3.858332136062701e-13	1.899810776430556e-14	0.005434321332928544	-3.9721132267230034e-21	1.4033973535703194e-16	4.404782981505112e-17	1.5139522556142602e-15	5.2838110957239325e-18
90500000	0.002282839333139544	-1.1208568730839393e-21	-2.5386668320662726e-19	3.858332136062701e-13	1.899810776430556e-14	0.005434321332928544	-3.9720944974521094e-21	1.4033973535703194e-16	4.404782981505112e-17	1.5139522556142602e-15	5.2838110957239325e-18
90600000	0.002282839333139544	-1.1208568730839393e-21	-2.5386668320662726e-19	3.858332136062701e-13	1.899810776430556e-14	0.005434321332928544	-3.9720757681812146e-21	1.4033973535703194e-16	4.404782981505112e-17	1.5139522556142602e-15	5.2838110957239325e-18
90700000	0.002282839333139544	-1.1208568730839393e-21	-2.5386668320662726e-19	3.858332136062701e-13	1.899810776430556e-14	0.005434321332928544	-3.9720570389103206e-21	1.4033973535703194e-16	4.404782981505112e-17	1.5139522556142602e-15	5.2838110957239325e-18
90800000	0.002282839333139544	-1.1208568730839393e-21	-2.5386668320662726e-19	3.858332136062701e-13	1.899810776430556e-14	0.005434321332928544	-3.9720383096394265e-21	1.4033973535703194e-16	4.404782981505112e-17	1.5139522556142602e-15	5.2838110957239325e-18
90900000	0.002282839333139544	-1.1208568730839393e-21	-2.5386668320662726e-19	3.858332136062701e-13	1.899810776430556e-14	0.005434321332928544	-3.9720195803685325e-21	1.4033973535703194e-16	4.404782981505112e-17	1.5139522556142602e-15	5.2838110957239325e-18
91000000	0.002282839333139544	-1.1208568730839393e-21	-2.5386668320662726e-19	3.858332136062701e-13	1.899810776430556e-14	0.005434321332928544	-3.9720008510976384e-21	1.4033973535703194e-16	4.404782981505112e-17	1.5139522556142602e-15	5.2838110957239325e-18
91100000	0.002282839333139544	-1.1208568730839393e-21	-2.5386668320662726e-19	3.858332136062701e-13	1.899810776430556e-14	0.005434321332928544	-3.9719821218267444e-21	1.4033973535703194e-16	4.404782981505112e-17	1.5139522556142602e-15	5.2838110957239325e-18
91200000	0.002282839333139544	-1.1208568730839393e-21	-2.5386668320662726e-19	3.858332136062701e-13	1.899810776430556e-14	0.005434321332928544	-3.97196339255585e-21	1.4033973535703194e-16	4.404782981505112e-17	1.5139522556142602e-15	5.2838110957239325e-18
91300000	0.002282839333139544	-1.1208568730839393e-21	-2.5386668320662726e-19	3.858332136062701e-13	1.899810776430556e-14	0.005434321332928544	-3.971944663284956e-21	1.4033973535703194e-16	4.404782981505112e-17	1.5139522556142602e-15	5.2838110957239325e-18
91400000	0.002282839333139544	-1.1208568730839393e-21	-2.5386668320662726e-19	3.858332136062701e-13	1.899810776430556e-14	0.005434321332928544	-3.971925934014062e-21	1.4033973535703194e-16	4.404782981505112e-17	1.5139522556142602e-15	5.2838110957239325e-18
91500000	0.002282839333139544	-1.1208568730839393e-21	-2.5386668320662726e-19	3.858332136062701e-13	1.899810776430556e-14	0.005434321332928544	-3.9719072047431675e-21	1.4033973535703194e-16	4.404782981505112e-17	1.5139522556142602e-15	5.2838110957239325e-18
91600000	0.002282839333139544	-1.1208568730839393e-21	-2.5386668320662726e-19	3.858332136062701e-13	1.899810776430556e-14	0.005434321332928544	-3.9718884754722734e-21	1.4033973535703194e-16	4.404782981505112e-17	1.5139522556142602e-15	5.2838110957239325e-18
91700000	0.002282839333139544	-1.1208568730839393e-21	-2.5386668320662726e-19	3.858332136062701e-13	1.899810776430556e-14	0.005434321332928544	-3.9718697462013794e-21	1.4033973535703194e-16	4.404782981505112e-17	1.5139522556142602e-15	5.2838110957239325e-18
91800000	0.002282839333139544	-1.1208568730839393e-21	-2.5386668320662726e-19	3.858332136062701e-13	1.899810776430556e-14	0.005434321332928544	-3.971851016930485e-21	1.4033973535703194e-16	4.404782981505112e-17	1.5139522556142602e-15	5.2838110957239325e-18
91900000	0.002282839333139544	-1.1208568730839393e-21	-2.5386668320662726e-19	3.858332136062701e-13	1.899810776430556e-14	0.005434321332928544	-3.971832287659591e-21	1.4033973535703194e-16	4.404782981505112e-17	1.5139522556142602e-15	5.2838110957239325e-18
92000000	0.002282839333139544	-1.1208568730839393e-21	-2.5386668320662726e-19	3.858332136062701e-13	1.899810776430556e-14	0.005434321332928544	-3.971813558388697e-21	1.4033973535703194e-16	4.404782981505112e-17	1.5139522556142602e-15	5.2838110957239325e-18
92100000	0.002282839333139544	-1.1208568730839393e-21	-2.5386668320662726e-19	3.858332136062701e-13	1.899810776430556e-14	0.005434321332928544	-3.971794829117803e-21	1.4033973535703194e-16	4.404782981505112e-17	1.5139522556142602e-15	5.2838110957239325e-18
92200000	0.002282839333139544	-1.1208568730839393e-21	-2.5386668320662726e-19	3.858332136062701e-13	1.899810776430556e-14	0.005434321332928544	-3.971776099846909e-21	1.4033973535703194e-16	4.404782981505112e-17	1.5139522556142602e-15	5.2838110957239325e-18
92300000	0.002282839333139544	-1.1208568730839393e-21	-2.5386668320662726e-19	3.858332136062701e-13	1.899810776430556e-14	0.005434321332928544	-3.9717573705760144e-21	1.4033973535703194e-16	4.404782981505112e-17	1.5139522556142602e-15	5.2838110957239325e-18
92400000	0.002282839333139544	-1.1208568730839393e-21	-2.5386668320662726e-19	3.858332136062701e-13	1.899810776430556e-14	0.005434321332928544	-3.97173864130512e-21	1.4033973535703194e-16	4.404782981505112e-17	1.5139522556142602e-15	5.2838110957239325e-18
92500000	0.002282839333139544	-1.1208568730839393e-21	-2.5386668320662726e-19	3.858332136062701e-13	1.899810776430556e-14	0.005434321332928544	-3.971719912034226e-21	1.4033973535703194e-16	4.404782981505112e-17	1.5139522556142602e-15	5.2838110957239325e-18
92600000	0.002282839333139544	-1.1208568730839393e-21	-2.5386668320662726e-19	3.858332136062701e-13	1.899810776430556e-14	0.005434321332928544	-3.971701182763332e-21	1.4033973535703194e-16	4.404782981505112e-17	1.5139522556142602e-15	5.2838110957239325e-18
92700000	0.002282839333139544	-1.1208568730839393e-21	-2.5386668320662726e-19	3.858332136062701e-13	1.899810776430556e-14	0.005434321332928544	-3.971682453492438e-21	1.4033973535703194e-16	4.404782981505112e-17	1.5139522556142602e-15	5.2838110957239325e-18
92800000	0.002282839333139544	-1.1208568730839393e-21	-2.5386668320662726e-19	3.858332136062701e-13	1.899810776430556e-14	0.005434321332928544	-3.971663724221544e-21	1.4033973535703194e-16	4.404782981505112e-17	1.5139522556142602e-15	5.2838110957239325e-18
92900000	0.002282839333139544	-1.1208568730839393e-21	-2.5386668320662726e-19	3.858332136062701e-13	1.899810776430556e-14	0.005434321332928544	-3.97164499495065e-21	1.4033973535703194e-16	4.404782981505112e-17	1.5139522556142602e-15	5.2838110957239325e-18
93000000	0.002282839333139544	-1.1208568730839393e-21	-2.5386668320662726e-19	3.858332136062701e-13	1.899810776430556e-14	0.005434321332928544	-3.971626265679756e-21	1.4033973535703194e-16	4.404782981505112e-17	1.5139522556142602e-15	5.2838110957239325e-18
93100000	0.002282839333139544	-1.1208568730839393e-21	-2.5386668320662726e-19	3.858332136062701e-13	1.899810776430556e-14	0.005434321332928544	-3.971607536408861e-21	1.4033973535703194e-16	4.404782981505112e-17	1.5139522556142602e-15	5.2838110957239325e-18
93200000	0.002282839333139544	-1.1208568730839393e-21	-2.5386668320662726e-19	3.858332136062701e-13	1.899810776430556e-14	0.005434321332928544	-3.971588807137967e-21	1.4033973535703194e-16	4.404782981505112e-17	1.5139522556142602e-15	5.2838110957239325e-18
93300000	0.002282839333139544	-1.1208568730839393e-21	-2.5386668320662726e-19	3.858332136062701e-13	1.899810776430556e-14	0.005434321332928544	-3.971570077867073e-21	1.4033973535703194e-16	4.404782981505112e-17	1.5139522556142602e-15	5.2838110957239325e-18
93400000	0.002282839333139544	-1.1208568730839393e-21	-2.5386668320662726e-19	3.858332136062701e-13	1.899810776430556e-14	0.005434321332928544	-3.971551348596179e-21	1.4033973535703194e-16	4.404782981505112e-17	1.5139522556142602e-15	5.2838110957239325e-18
93500000	0.002282839333139544	-1.1208568730839393e-21	-2.5386668320662726e-19	3.858332136062701e-13	1.899810776430556e-14	0.005434321332928544	-3.971532619325285e-21	1.4033973535703194e-16	4.404782981505112e-17	1.5139522556142602e-15	5.2838110957239325e-18
93600000	0.002282839333139544	-1.1208568730839393e-21	-2.5386668320662726e-19	3.858332136062701e-13	1.899810776430556e-14	0.005434321332928544	-3.971513890054391e-21	1.4033973535703194e-16	4.404782981505112e-17	1.5139522556142602e-15	5.2838110957239325e-18
93700000	0.002282839333139544	-1.1208568730839393e-21	-2.5386668320662726e-19	3.858332136062701e-13	1.899810776430556e-14	0.005434321332928544	-3.971495160783497e-21	1.4033973535703194e-16	4.404782981505112e-17	1.5139522556142602e-15	5.2838110957239325e-18
93800000	0.002282839333139544	-1.1208568730839393e-21	-2.5386668320662726e-19	3.858332136062701e-13	1.899810776430556e-14	0.005434321332928544	-3.971476431512603e-21	1.4033973535703194e-16	4.404782981505112e-17	1.5139522556142602e-15	5.2838110957239325e-18
93900000	0.002282839333139544	-1.1208568730839393e-21	-2.5386668320662726e-19	3.858332136062701e-13	1.899810776430556e-14	0.005434321332928544	-3.971457702241708e-21	1.4033973535703194e-16	4.404782981505112e-17	1.5139522556142602e-15	5.2838110957239325e-18
94000000	0.002282839333139544	-1.1208568730839393e-21	-2.5386668320662726e-19	3.858332136062701e-13	1.899810776430556e-14	0.005434321332928544	-3.971438972970814e-21	1.4033973535703194e-16	4.404782981505112e-17	1.5139522556142602e-15	5.2838110957239325e-18
94100000	0.002282839333139544	-1.1208568730839393e-21	-2.5386668320662726e-19	3.858332136062701e-13	1.899810776430556e-14	0.005434321332928544	-3.97142024369992e-21	1.4033973535703194e-16	4.404782981505112e-17	1.5139522556142602e-15	5.2838110957239325e-18
94200000	0.002282839333139544	-1.1208568730839393e-21	-2.5386668320662726e-19	3.858332136062701e-13	1.899810776430556e-14	0.005434321332928544	-3.971401514429026e-21	1.4033973535703194e-16	4.404782981505112e-17	1.5139522556142602e-15	5.2838110957239325e-18
94300000	0.002282839333139544	-1.1208568730839393e-21	-2.5386668320662726e-19	3.858332136062701e-13	1.899810776430556e-14	0.005434321332928544	-3.971382785158132e-21	1.4033973535703194e-16	4.404782981505112e-17	1.5139522556142602e-15	5.2838110957239325e-18
94400000	0.002282839333139544	-1.1208568730839393e-21	-2.5386668320662726e-19	3.858332136062701e-13	1.899810776430556e-14	0.005434321332928544	-3.971364055887238e-21	1.4033973535703194e-16	4.404782981505112e-17	1.5139522556142602e-15	5.2838110957239325e-18
94500000	0.002282839333139544	-1.1208568730839393e-21	-2.5386668320662726e-19	3.858332136062701e-13	1.899810776430556e-14	0.005434321332928544	-3.971345326616344e-21	1.4033973535703194e-16	4.404782981505112e-17	1.5139522556142602e-15	5.2838110957239325e-18
94600000	0.002282839333139544	-1.1208568730839393e-21	-2.5386668320662726e-19	3.858332136062701e-13	1.899810776430556e-14	0.005434321332928544	-3.97132659734545e-21	1.4033973535703194e-16	4.404782981505112e-17	1.5139522556142602e-15	5.2838110957239325e-18
94700000	0.002282839333139544	-1.1208568730839393e-21	-2.5386668320662726e-19	3.858332136062701e-13	1.899810776430556e-14	0.005434321332928544	-3.971307868074556e-21	1.4033973535703194e-16	4.404782981505112e-17	1.5139522556142602e-15	5.2838110957239325e-18
94800000	0.002282839333139544	-1.1208568730839393e-21	-2.5386668320662726e-19	3.858332136062701e-13	1.899810776430556e-14	0.005434321332928544	-3.971289138803661e-21	1.4033973535703194e-16	4.404782981505112e-17	1.5139522556142602e-15	5.2838110957239325e-18
94900000	0.002282839333139544	-1.1208568730839393e-21	-2.5386668320662726e-19	3.858332136062701e-13	1.899810776430556e-14	0.005434321332928544	-3.971270409532767e-21	1.4033973535703194e-16	4.404782981505112e-17	1.5139522556142602e-15	5.2838110957239325e-18
95000000	0.002282839333139544	-1.1208568730839393e-21	-2.5386668320662726e-19	3.858332136062701e-13	1.899810776430556e-14	0.005434321332928544	-3.971251680261873e-21	1.4033973535703194e-16	4.404782981505112e-17	1.5139522556142602e-15	5.2838110957239325e-18
95100000	0.002282839333139544	-1.1208568730839393e-21	-2.5386668320662726e-19	3.858332136062701e-13	1.899810776430556e-14	0.005434321332928544	-3.971232950990979e-21	1.4033973535703194e-16	4.404782981505112e-17	1.5139522556142602e-15	5.2838110957239325e-18
95200000	0.002282839333139544	-1.1208568730839393e-21	-2.5386668320662726e-19	3.858332136062701e-13	1.899810776430556e-14	0.005434321332928544	-3.971214221720085e-21	1.4033973535703194e-16	4.404782981505112e-17	1.5139522556142602e-15	5.2838110957239325e-18
95300000	0.0022828393331395438	-1.1208568730839393e-21	-2.5386668320662726e-19	3.858332136062701e-13	1.899810776430556e-14	0.005434321332928544	-3.971195492449191e-21	1.4033973535703194e-16	4.404782981505112e-17	1.5139522556142602e-15	5.2838110957239325e-18
95400000	0.0022828393331395438	-1.1208568730839393e-21	-2.5386668320662726e-19	3.858332136062701e-13	1.899810776430556e-14	0.005434321332928544	-3.971176763178297e-21	1.4033973535703194e-16	4.404782981505112e-17	1.5139522556142602e-15	5.283811095723933e-18
95500000	0.0022828393331395438	-1.1208568730839393e-21	-2.5386668320662726e-19	3.858332136062701e-13	1.899810776430556e-14	0.005434321332928544	-3.971158033907403e-21	1.4033973535703194e-16	4.404782981505112e-17	1.5139522556142602e-15	5.283811095723933e-18
95600000	0.0022828393331395438	-1.1208568730839393e-21	-2.5386668320662726e-19	3.858332136062701e-13	1.899810776430556e-14	0.005434321332928544	-3.971139304636508e-21	1.4033973535703194e-16	4.404782981505112e-17	1.5139522556142602e-15	5.283811095723933e-18
95700000	0.0022828393331395438	-1.1208568730839393e-21	-2.5386668320662726e-19	3.858332136062701e-13	1.899810776430556e-14	0.005434321332928544	-3.971120575365614e-21	1.4033973535703194e-16	4.404782981505112e-17	1.5139522556142602e-15	5.283811095723933e-18
95800000	0.0022828393331395438	-1.1208568730839393e-21	-2.5386668320662726e-19	3.858332136062701e-13	1.899810776430556e-14	0.005434321332928544	-3.97110184609472e-21	1.4033973535703194e-16	4.404782981505112e-17	1.5139522556142602e-15	5.283811095723933e-18
95900000	0.0022828393331395438	-1.1208568730839393e-21	-2.5386668320662726e-19	3.858332136062701e-13	1.899810776430556e-14	0.005434321332928544	-3.971083116823826e-21	1.4033973535703194e-16	4.404782981505112e-17	1.5139522556142602e-15	5.283811095723933e-18
96000000	0.0022828393331395438	-1.1208568730839393e-21	-2.5386668320662726e-19	3.858332136062701e-13	1.899810776430556e-14	0.005434321332928544	-3.971064387552932e-21	1.4033973535703194e-16	4.404782981505112e-17	1.5139522556142602e-15	5.283811095723933e-18
96100000	0.0022828393331395438	-1.1208568730839393e-21	-2.5386668320662726e-19	3.858332136062701e-13	1.899810776430556e-14	0.005434321332928544	-3.971045658282038e-21	1.4033973535703194e-16	4.404782981505112e-17	1.5139522556142602e-15	5.283811095723933e-18
96200000	0.0022828393331395438	-1.1208568730839393e-21	-2.5386668320662726e-19	3.858332136062701e-13	1.899810776430556e-14	0.005434321332928544	-3.971026929011144e-21	1.4033973535703194e-16	4.404782981505112e-17	1.5139522556142602e-15	5.283811095723933e-18
96300000	0.0022828393331395438	-1.1208568730839393e-21	-2.5386668320662726e-19	3.858332136062701e-13	1.899810776430556e-14	0.005434321332928544	-3.97100819974025e-21	1.4033973535703194e-16	4.404782981505112e-17	1.5139522556142602e-15	5.283811095723933e-18
96400000	0.0022828393331395438	-1.1208568730839393e-21	-2.5386668320662726e-19	3.858332136062701e-13	1.899810776430556e-14	0.005434321332928544	-3.970989470469355e-21	1.4033973535703194e-16	4.404782981505112e-17	1.5139522556142602e-15	5.283811095723933e-18
96500000	0.0022828393331395438	-1.1208568730839393e-21	-2.5386668320662726e-19	3.858332136062701e-13	1.899810776430556e-14	0.005434321332928544	-3.970970741198461e-21	1.4033973535703194e-16	4.404782981505112e-17	1.5139522556142602e-15	5.283811095723933e-18
96600000	0.0022828393331395438	-1.1208568730839393e-21	-2.5386668320662726e-19	3.858332136062701e-13	1.899810776430556e-14	0.005434321332928544	-3.970952011927567e-21	1.4033973535703194e-16	4.404782981505112e-17	1.5139522556142602e-15	5.283811095723933e-18
96700000	0.0022828393331395438	-1.1208568730839393e-21	-2.5386668320662726e-19	3.858332136062701e-13	1.899810776430556e-14	0.005434321332928544	-3.970933282656673e-21	1.4033973535703194e-16	4.404782981505112e-17	1.5139522556142602e-15	5.283811095723933e-18
96800000	0.0022828393331395438	-1.1208568730839393e-21	-2.5386668320662726e-19	3.858332136062701e-13	1.899810776430556e-14	0.005434321332928544	-3.970914553385779e-21	1.4033973535703194e-16	4.404782981505112e-17	1.5139522556142602e-15	5.283811095723933e-18
96900000	0.0022828393331395438	-1.1208568730839393e-21	-2.5386668320662726e-19	3.858332136062701e-13	1.899810776430556e-14	0.005434321332928544	-3.970895824114885e-21	1.4033973535703194e-16	4.404782981505112e-17	1.5139522556142602e-15	5.283811095723933e-18
97000000	0.0022828393331395438	-1.1208568730839393e-21	-2.5386668320662726e-19	3.858332136062701e-13	1.899810776430556e-14	0.005434321332928544	-3.970877094843991e-21	1.4033973535703194e-16	4.404782981505112e-17	1.5139522556142602e-15	5.283811095723933e-18
97100000	0.0022828393331395438	-1.1208568730839393e-21	-2.5386668320662726e-19	3.858332136062701e-13	1.899810776430556e-14	0.005434321332928544	-3.9708583655730966e-21	1.4033973535703194e-16	4.404782981505112e-17	1.5139522556142602e-15	5.283811095723933e-18
97200000	0.0022828393331395438	-1.1208568730839393e-21	-2.5386668320662726e-19	3.858332136062701e-13	1.899810776430556e-14	0.005434321332928544	-3.970839636302202e-21	1.4033973535703194e-16	4.404782981505112e-17	1.5139522556142602e-15	5.283811095723933e-18
97300000	0.0022828393331395438	-1.1208568730839393e-21	-2.5386668320662726e-19	3.858332136062701e-13	1.899810776430556e-14	0.005434321332928544	-3.970820907031308e-21	1.4033973535703194e-16	4.404782981505112e-17	1.5139522556142602e-15	5.283811095723933e-18
97400000	0.0022828393331395438	-1.1208568730839393e-21	-2.5386668320662726e-19	3.858332136062701e-13	1.899810776430556e-14	0.005434321332928544	-3.970802177760414e-21	1.4033973535703194e-16	4.404782981505112e-17	1.5139522556142602e-15	5.283811095723933e-18
97500000	0.0022828393331395438	-1.1208568730839393e-21	-2.5386668320662726e-19	3.858332136062701e-13	1.899810776430556e-14	0.005434321332928544	-3.97078344848952e-21	1.4033973535703194e-16	4.404782981505112e-17	1.5139522556142602e-15	5.283811095723933e-18
97600000	0.0022828393331395438	-1.1208568730839393e-21	-2.5386668320662726e-19	3.858332136062701e-13	1.899810776430556e-14	0.005434321332928544	-3.970764719218626e-21	1.4033973535703194e-16	4.404782981505112e-17	1.5139522556142602e-15	5.283811095723933e-18
97700000	0.0022828393331395438	-1.1208568730839393e-21	-2.5386668320662726e-19	3.858332136062701e-13	1.899810776430556e-14	0.005434321332928544	-3.9707459899477316e-21	1.4033973535703194e-16	4.404782981505112e-17	1.5139522556142602e-15	5.283811095723933e-18
97800000	0.0022828393331395438	-1.1208568730839393e-21	-2.5386668320662726e-19	3.858332136062701e-13	1.899810776430556e-14	0.005434321332928544	-3.9707272606768376e-21	1.4033973535703194e-16	4.404782981505112e-17	1.5139522556142602e-15	5.283811095723933e-18
97900000	0.0022828393331395438	-1.1208568730839393e-21	-2.5386668320662726e-19	3.858332136062701e-13	1.899810776430556e-14	0.005434321332928544	-3.9707085314059435e-21	1.4033973535703194e-16	4.404782981505112e-17	1.5139522556142602e-15	5.283811095723933e-18
98000000	0.0022828393331395438	-1.1208568730839393e-21	-2.5386668320662726e-19	3.858332136062701e-13	1.899810776430556e-14	0.005434321332928544	-3.970689802135049e-21	1.4033973535703194e-16	4.404782981505112e-17	1.5139522556142602e-15	5.283811095723933e-18
98100000	0.0022828393331395438	-1.1208568730839393e-21	-2.5386668320662726e-19	3.858332136062701e-13	1.899810776430556e-14	0.005434321332928544	-3.970671072864155e-21	1.4033973535703194e-16	4.404782981505112e-17	1.5139522556142602e-15	5.283811095723933e-18
98200000	0.0022828393331395438	-1.1208568730839393e-21	-2.5386668320662726e-19	3.858332136062701e-13	1.899810776430556e-14	0.005434321332928544	-3.970652343593261e-21	1.4033973535703194e-16	4.404782981505112e-17	1.5139522556142602e-15	5.283811095723933e-18
98300000	0.0022828393331395438	-1.1208568730839393e-21	-2.5386668320662726e-19	3.858332136062701e-13	1.899810776430556e-14	0.005434321332928544	-3.9706336143223666e-21	1.4033973535703194e-16	4.404782981505112e-17	1.5139522556142602e-15	5.283811095723933e-18
98400000	0.0022828393331395438	-1.1208568730839393e-21	-2.5386668320662726e-19	3.858332136062701e-13	1.899810776430556e-14	0.005434321332928544	-3.9706148850514726e-21	1.4033973535703194e-16	4.404782981505112e-17	1.5139522556142602e-15	5.283811095723933e-18
98500000	0.0022828393331395438	-1.1208568730839393e-21	-2.5386668320662726e-19	3.858332136062701e-13	1.899810776430556e-14	0.005434321332928544	-3.9705961557805785e-21	1.4033973535703194e-16	4.404782981505112e-17	1.5139522556142602e-15	5.283811095723933e-18
98600000	0.0022828393331395438	-1.1208568730839393e-21	-2.5386668320662726e-19	3.858332136062701e-13	1.899810776430556e-14	0.005434321332928544	-3.9705774265096845e-21	1.4033973535703194e-16	4.404782981505112e-17	1.5139522556142602e-15	5.283811095723933e-18
98700000	0.0022828393331395438	-1.1208568730839393e-21	-2.5386668320662726e-19	3.858332136062701e-13	1.899810776430556e-14	0.005434321332928544	-3.9705586972387904e-21	1.4033973535703194e-16	4.404782981505112e-17	1.5139522556142602e-15	5.283811095723933e-18
98800000	0.0022828393331395438	-1.1208568730839393e-21	-2.5386668320662726e-19	3.858332136062701e-13	1.899810776430556e-14	0.005434321332928544	-3.970539967967896e-21	1.4033973535703194e-16	4.404782981505112e-17	1.5139522556142602e-15	5.283811095723933e-18
98900000	0.0022828393331395438	-1.1208568730839393e-21	-2.5386668320662726e-19	3.858332136062701e-13	1.899810776430556e-14	0.005434321332928544	-3.9705212386970016e-21	1.4033973535703194e-16	4.404782981505112e-17	1.5139522556142602e-15	5.283811095723933e-18
99000000	0.0022828393331395438	-1.1208568730839393e-21	-2.5386668320662726e-19	3.858332136062701e-13	1.899810776430556e-14	0.005434321332928544	-3.9705025094261076e-21	1.4033973535703194e-16	4.404782981505112e-17	1.5139522556142602e-15	5.283811095723933e-18
99100000	0.0022828393331395438	-1.1208568730839393e-21	-2.5386668320662726e-19	3.858332136062701e-13	1.899810776430556e-14	0.005434321332928544	-3.9704837801552135e-21	1.4033973535703194e-16	4.404782981505112e-17	1.5139522556142602e-15	5.283811095723933e-18
99200000	0.0022828393331395438	-1.1208568730839393e-21	-2.5386668320662726e-19	3.858332136062701e-13	1.899810776430556e-14	0.005434321332928544	-3.9704650508843195e-21	1.4033973535703194e-16	4.404782981505112e-17	1.5139522556142602e-15	5.283811095723933e-18
99300000	0.0022828393331395438	-1.1208568730839393e-21	-2.5386668320662726e-19	3.858332136062701e-13	1.899810776430556e-14	0.005434321332928544	-3.9704463216134254e-21	1.4033973535703194e-16	4.404782981505112e-17	1.5139522556142602e-15	5.283811095723933e-18
99400000	0.0022828393331395438	-1.1208568730839393e-21	-2.5386668320662726e-19	3.858332136062701e-13	1.899810776430556e-14	0.005434321332928544	-3.9704275923425314e-21	1.4033973535703194e-16	4.404782981505112e-17	1.5139522556142602e-15	5.283811095723933e-18
99500000	0.0022828393331395438	-1.1208568730839393e-21	-2.5386668320662726e-19	3.858332136062701e-13	1.899810776430556e-14	0.005434321332928544	-3.970408863071637e-21	1.4033973535703194e-16	4.404782981505112e-17	1.5139522556142602e-15	5.283811095723933e-18
99600000	0.0022828393331395438	-1.1208568730839393e-21	-2.5386668320662726e-19	3.858332136062701e-13	1.899810776430556e-14	0.005434321332928544	-3.9703901338007426e-21	1.4033973535703194e-16	4.404782981505112e-17	1.5139522556142602e-15	5.283811095723933e-18
99700000	0.0022828393331395438	-1.1208568730839393e-21	-2.5386668320662726e-19	3.858332136062701e-13	1.899810776430556e-14	0.005434321332928544	-3.9703714045298485e-21	1.4033973535703194e-16	4.404782981505112e-17	1.5139522556142602e-15	5.283811095723933e-18
99800000	0.0022828393331395438	-1.1208568730839393e-21	-2.5386668320662726e-19	3.858332136062701e-13	1.899810776430556e-14	0.005434321332928544	-3.9703526752589545e-21	1.4033973535703194e-16	4.404782981505112e-17	1.5139522556142602e-15	5.283811095723933e-18
99900000	0.0022828393331395438	-1.1208568730839393e-21	-2.5386668320662726e-19	3.858332136062701e-13	1.899810776430556e-14	0.005434321332928544	-3.9703339459880604e-21	1.4033973535703194e-16	4.404782981505112e-17	1.5139522556142602e-15	5.283811095723933e-18
100000000	0.0022828393331395438	-1.1208568730839393e-21	-2.5386668320662726e-19	3.858332136062701e-13	1.899810776430556e-14	0.005434321332928544	-3.9703152167171664e-21	1.4033973535703194e-16	4.404782981505112e-17	1.5139522556142602e-15	5.283811095723933e-18
