# Supplementary material for: Thermodynamics Underpinning the Microbial Community‐Level Nitrogen Energy Metabolism
Source: Environ Microbiol. 2025 Feb 16;27(2):e70055. doi: 10.1111/1462-2920.70055 (PMC11830459; doi:10.1111/1462-2920.70055)
Supplement: Supplementary file 1 — Data S1. [file EMI-27-e70055-s001.zip › SI/Nnetwork/Results/kdef_-10/Iin_-5/p_0.2/O2_-4.8_H_-4..csv]

time	N2	N2H4	N2H5	N2O	NH2OH	NH3	NH3OH	NH4	NO	NO2	NO3
0	0.00001	0.00001	0.00001	0.00001	0.00001	0.00001	0.00001	0.00001	0.00001	0.00001	0.00001
100000	0.0049996328587611	1.1640810230914246e-49	7.428642990094193e-62	8.670337073075958e-9	1.2353948258833515e-15	7.167643094561203e-7	-7.882236342538217e-23	5.853109645284447e-16	9.615171501421619e-12	2.510081356210048e-11	1.4277639371627614e-10
200000	0.004999632858761099	1.1640810230914284e-49	7.42864299009418e-62	8.670337073075957e-9	1.2353948258831076e-15	7.167643094561203e-7	-1.973591014360982e-21	5.853109645240157e-16	9.615171501421627e-12	2.5100813562100284e-11	1.4277639371627617e-10
300000	0.004999632858761099	1.1640810230914278e-49	7.42864299009418e-62	8.670337073075958e-9	1.2353948258831062e-15	7.167643094561203e-7	-1.5200476371625721e-21	5.853109645239852e-16	9.615171501421626e-12	2.510081356210028e-11	1.4277639371627614e-10
400000	0.0049996328587611	1.1640810230914269e-49	7.428642990094179e-62	8.670337073075958e-9	1.2353948258831028e-15	7.167643094561203e-7	-7.287828834542192e-22	5.8531096452392e-16	9.615171501421624e-12	2.5100813562100275e-11	1.4277639371627614e-10
500000	0.0049996328587611	1.1640810230914267e-49	7.428642990094179e-62	8.670337073075958e-9	1.2353948258831028e-15	7.167643094561203e-7	-5.84178885822546e-22	5.853109645239203e-16	9.615171501421624e-12	2.5100813562100275e-11	1.4277639371627614e-10
600000	0.004999632858761099	1.1640810230914265e-49	7.428642990094178e-62	8.670337073075957e-9	1.2353948258831026e-15	7.167643094561203e-7	-4.3957488819087245e-22	5.853109645239199e-16	9.615171501421624e-12	2.510081356210027e-11	1.4277639371627614e-10
700000	0.004999632858761099	1.1640810230914263e-49	7.428642990094178e-62	8.670337073075957e-9	1.2353948258831026e-15	7.167643094561203e-7	-2.983534349633723e-22	5.853109645239198e-16	9.615171501421624e-12	2.510081356210027e-11	1.4277639371627614e-10
800000	0.004999632858761098	1.1640810230914265e-49	7.428642990094179e-62	8.670337073075957e-9	1.2353948258831026e-15	7.167643094561203e-7	-1.7533911363189286e-22	5.853109645239198e-16	9.615171501421626e-12	2.5100813562100275e-11	1.4277639371627617e-10
900000	0.004999632858761098	1.1640810230914272e-49	7.428642990094181e-62	8.670337073075957e-9	1.2353948258831024e-15	7.167643094561203e-7	-7.118872578467695e-23	5.853109645239197e-16	9.615171501421627e-12	2.5100813562100278e-11	1.427763937162762e-10
1000000	0.004999632858761098	1.1640810230914282e-49	7.428642990094184e-62	8.670337073075957e-9	1.2353948258831024e-15	7.167643094561203e-7	1.5357779976850383e-23	5.853109645239197e-16	9.615171501421629e-12	2.5100813562100284e-11	1.4277639371627622e-10
1100000	0.004999632858761098	1.1640810230914297e-49	7.428642990094188e-62	8.670337073075957e-9	1.2353948258831024e-15	7.167643094561203e-7	8.556045505126399e-23	5.853109645239197e-16	9.615171501421632e-12	2.5100813562100294e-11	1.4277639371627627e-10
1200000	0.004999632858761097	1.1640810230914316e-49	7.428642990094192e-62	8.670337073075957e-9	1.2353948258831024e-15	7.167643094561203e-7	1.4067935083713859e-22	5.853109645239197e-16	9.615171501421637e-12	2.5100813562100304e-11	1.4277639371627632e-10
1300000	0.004999632858761097	1.1640810230914337e-49	7.428642990094196e-62	8.670337073075957e-9	1.2353948258831024e-15	7.167643094561203e-7	1.819745187330493e-22	5.853109645239197e-16	9.615171501421642e-12	2.5100813562100317e-11	1.427763937162764e-10
1400000	0.004999632858761097	1.1640810230914362e-49	7.4286429900942024e-62	8.670337073075957e-9	1.2353948258831024e-15	7.167643094561203e-7	2.107060101375708e-22	5.853109645239197e-16	9.615171501421647e-12	2.510081356210033e-11	1.4277639371627648e-10
1500000	0.004999632858761097	1.1640810230914388e-49	7.4286429900942085e-62	8.670337073075957e-9	1.2353948258831024e-15	7.167643094561203e-7	2.2813387644927816e-22	5.853109645239197e-16	9.615171501421651e-12	2.5100813562100343e-11	1.4277639371627656e-10
1600000	0.004999632858761097	1.1640810230914419e-49	7.428642990094215e-62	8.670337073075957e-9	1.2353948258831024e-15	7.167643094561203e-7	2.3551816906674595e-22	5.853109645239197e-16	9.615171501421658e-12	2.510081356210036e-11	1.4277639371627666e-10
1700000	0.004999632858761098	1.164081023091445e-49	7.428642990094222e-62	8.670337073075957e-9	1.2353948258831024e-15	7.167643094561203e-7	2.341189393885494e-22	5.853109645239197e-16	9.615171501421664e-12	2.5100813562100378e-11	1.4277639371627674e-10
1800000	0.004999632858761098	1.1640810230914483e-49	7.428642990094229e-62	8.670337073075957e-9	1.2353948258831024e-15	7.167643094561203e-7	2.2519623881326306e-22	5.853109645239197e-16	9.61517150142167e-12	2.5100813562100394e-11	1.4277639371627684e-10
1900000	0.004999632858761098	1.1640810230914517e-49	7.428642990094237e-62	8.670337073075957e-9	1.2353948258831024e-15	7.167643094561203e-7	2.1001011873946203e-22	5.853109645239197e-16	9.615171501421677e-12	2.5100813562100414e-11	1.4277639371627694e-10
2000000	0.004999632858761098	1.1640810230914554e-49	7.428642990094245e-62	8.670337073075957e-9	1.2353948258831026e-15	7.167643094561203e-7	1.8982063056572099e-22	5.853109645239198e-16	9.615171501421685e-12	2.5100813562100433e-11	1.4277639371627707e-10
2100000	0.004999632858761098	1.164081023091459e-49	7.428642990094253e-62	8.670337073075957e-9	1.2353948258831026e-15	7.167643094561203e-7	1.6588782569061498e-22	5.853109645239198e-16	9.615171501421692e-12	2.5100813562100452e-11	1.4277639371627718e-10
2200000	0.004999632858761099	1.1640810230914628e-49	7.428642990094261e-62	8.670337073075957e-9	1.2353948258831026e-15	7.167643094561203e-7	1.394717555127188e-22	5.853109645239198e-16	9.6151715014217e-12	2.5100813562100472e-11	1.4277639371627728e-10
2300000	0.004999632858761099	1.1640810230914664e-49	7.42864299009427e-62	8.670337073075957e-9	1.2353948258831026e-15	7.167643094561203e-7	1.1183247143060734e-22	5.853109645239198e-16	9.615171501421708e-12	2.5100813562100494e-11	1.427763937162774e-10
2400000	0.004999632858761099	1.1640810230914702e-49	7.428642990094278e-62	8.670337073075957e-9	1.2353948258831026e-15	7.167643094561203e-7	8.423002484285545e-23	5.853109645239198e-16	9.615171501421714e-12	2.5100813562100514e-11	1.427763937162775e-10
2500000	0.004999632858761099	1.164081023091474e-49	7.428642990094286e-62	8.670337073075958e-9	1.2353948258831026e-15	7.167643094561203e-7	5.792446714803802e-23	5.853109645239198e-16	9.615171501421723e-12	2.5100813562100533e-11	1.4277639371627761e-10
2600000	0.004999632858761099	1.1640810230914776e-49	7.428642990094294e-62	8.670337073075958e-9	1.2353948258831026e-15	7.167643094561203e-7	3.417584974472989e-23	5.853109645239199e-16	9.61517150142173e-12	2.5100813562100553e-11	1.4277639371627774e-10
2700000	0.0049996328587611	1.1640810230914812e-49	7.428642990094302e-62	8.670337073075958e-9	1.2353948258831028e-15	7.167643094561203e-7	1.424422403150598e-23	5.853109645239199e-16	9.615171501421737e-12	2.5100813562100572e-11	1.4277639371627785e-10
2800000	0.0049996328587611	1.1640810230914846e-49	7.4286429900943095e-62	8.670337073075958e-9	1.2353948258831028e-15	7.167643094561203e-7	-6.103585930588625e-25	5.853109645239199e-16	9.615171501421744e-12	2.510081356210059e-11	1.4277639371627795e-10
2900000	0.0049996328587611	1.164081023091488e-49	7.428642990094317e-62	8.670337073075958e-9	1.2353948258831028e-15	7.167643094561203e-7	-9.127846730389775e-24	5.853109645239199e-16	9.61517150142175e-12	2.510081356210061e-11	1.4277639371627805e-10
3000000	0.0049996328587611	1.164081023091491e-49	7.428642990094324e-62	8.670337073075958e-9	1.2353948258831028e-15	7.167643094561203e-7	-1.0048188981911871e-23	5.853109645239199e-16	9.615171501421756e-12	2.5100813562100627e-11	1.4277639371627816e-10
3100000	0.0049996328587611	1.164081023091494e-49	7.42864299009433e-62	8.670337073075958e-9	1.2353948258831028e-15	7.167643094561203e-7	-2.111333949050281e-24	5.853109645239199e-16	9.615171501421763e-12	2.5100813562100643e-11	1.4277639371627824e-10
3200000	0.0049996328587611	1.1640810230914966e-49	7.428642990094336e-62	8.670337073075958e-9	1.2353948258831028e-15	7.167643094561203e-7	1.2167086561293511e-23	5.853109645239199e-16	9.615171501421768e-12	2.5100813562100656e-11	1.427763937162783e-10
3300000	0.0049996328587611	1.1640810230914983e-49	7.42864299009434e-62	8.670337073075958e-9	1.2353948258831028e-15	7.167643094561203e-7	2.447328094024868e-23	5.853109645239199e-16	9.615171501421773e-12	2.5100813562100666e-11	1.4277639371627836e-10
3400000	0.0049996328587611	1.1640810230914992e-49	7.428642990094342e-62	8.670337073075958e-9	1.2353948258831028e-15	7.167643094561203e-7	3.4579393959372993e-23	5.853109645239199e-16	9.615171501421774e-12	2.5100813562100672e-11	1.4277639371627842e-10
3500000	0.0049996328587611	1.1640810230914996e-49	7.428642990094343e-62	8.670337073075958e-9	1.2353948258831028e-15	7.167643094561203e-7	4.263421651301195e-23	5.853109645239199e-16	9.615171501421774e-12	2.5100813562100672e-11	1.4277639371627842e-10
3600000	0.0049996328587611	1.1640810230914992e-49	7.428642990094342e-62	8.670337073075958e-9	1.2353948258831028e-15	7.167643094561203e-7	4.878653949551106e-23	5.853109645239199e-16	9.615171501421774e-12	2.5100813562100672e-11	1.4277639371627842e-10
3700000	0.0049996328587611	1.1640810230914983e-49	7.42864299009434e-62	8.670337073075958e-9	1.2353948258831028e-15	7.167643094561203e-7	5.31851538012158e-23	5.853109645239199e-16	9.615171501421771e-12	2.5100813562100666e-11	1.4277639371627836e-10
3800000	0.0049996328587611	1.1640810230914968e-49	7.428642990094336e-62	8.670337073075958e-9	1.2353948258831028e-15	7.167643094561203e-7	5.597885032447168e-23	5.853109645239199e-16	9.61517150142177e-12	2.510081356210066e-11	1.4277639371627834e-10
3900000	0.0049996328587611	1.1640810230914947e-49	7.428642990094332e-62	8.670337073075958e-9	1.2353948258831028e-15	7.167643094561203e-7	5.731641995962417e-23	5.853109645239199e-16	9.615171501421765e-12	2.510081356210065e-11	1.4277639371627826e-10
4000000	0.0049996328587611	1.1640810230914922e-49	7.428642990094326e-62	8.670337073075958e-9	1.2353948258831028e-15	7.167643094561203e-7	5.73466536010188e-23	5.853109645239199e-16	9.61517150142176e-12	2.5100813562100633e-11	1.4277639371627818e-10
4100000	0.0049996328587611	1.1640810230914894e-49	7.42864299009432e-62	8.670337073075958e-9	1.2353948258831028e-15	7.167643094561203e-7	5.621834214300103e-23	5.853109645239199e-16	9.615171501421753e-12	2.510081356210062e-11	1.427763937162781e-10
4200000	0.0049996328587611	1.1640810230914861e-49	7.428642990094312e-62	8.670337073075958e-9	1.2353948258831028e-15	7.167643094561203e-7	5.408027647991639e-23	5.853109645239199e-16	9.615171501421747e-12	2.51008135621006e-11	1.42776393716278e-10
4300000	0.0049996328587611	1.1640810230914827e-49	7.428642990094304e-62	8.670337073075958e-9	1.2353948258831028e-15	7.167643094561203e-7	5.108124750611034e-23	5.853109645239199e-16	9.61517150142174e-12	2.5100813562100585e-11	1.427763937162779e-10
4400000	0.0049996328587611	1.164081023091479e-49	7.428642990094296e-62	8.670337073075958e-9	1.2353948258831028e-15	7.167643094561203e-7	4.73700461159284e-23	5.853109645239199e-16	9.615171501421732e-12	2.5100813562100562e-11	1.427763937162778e-10
4500000	0.0049996328587611	1.164081023091475e-49	7.428642990094287e-62	8.670337073075958e-9	1.2353948258831028e-15	7.167643094561203e-7	4.3095463203716064e-23	5.853109645239199e-16	9.615171501421724e-12	2.5100813562100543e-11	1.4277639371627767e-10
4600000	0.004999632858761099	1.164081023091471e-49	7.428642990094278e-62	8.670337073075958e-9	1.2353948258831028e-15	7.167643094561203e-7	3.8406289663818826e-23	5.853109645239199e-16	9.615171501421716e-12	2.510081356210052e-11	1.4277639371627754e-10
4700000	0.004999632858761099	1.1640810230914668e-49	7.428642990094268e-62	8.670337073075957e-9	1.2353948258831026e-15	7.167643094561203e-7	3.345131639058216e-23	5.853109645239199e-16	9.615171501421706e-12	2.5100813562100498e-11	1.427763937162774e-10
4800000	0.004999632858761099	1.1640810230914626e-49	7.428642990094259e-62	8.670337073075957e-9	1.2353948258831026e-15	7.167643094561203e-7	2.837933427835159e-23	5.853109645239198e-16	9.615171501421698e-12	2.5100813562100475e-11	1.4277639371627728e-10
4900000	0.004999632858761099	1.1640810230914582e-49	7.428642990094249e-62	8.670337073075957e-9	1.2353948258831026e-15	7.167643094561203e-7	2.33391342214726e-23	5.853109645239198e-16	9.61517150142169e-12	2.5100813562100452e-11	1.4277639371627715e-10
5000000	0.004999632858761099	1.1640810230914542e-49	7.4286429900942404e-62	8.670337073075957e-9	1.2353948258831026e-15	7.167643094561203e-7	1.8479507114290683e-23	5.853109645239198e-16	9.615171501421682e-12	2.510081356210043e-11	1.4277639371627705e-10
5100000	0.004999632858761099	1.16408102309145e-49	7.428642990094231e-62	8.670337073075957e-9	1.2353948258831026e-15	7.167643094561203e-7	1.3949243851151337e-23	5.853109645239198e-16	9.615171501421672e-12	2.510081356210041e-11	1.4277639371627692e-10
5200000	0.004999632858761099	1.1640810230914462e-49	7.428642990094222e-62	8.670337073075957e-9	1.2353948258831026e-15	7.167643094561203e-7	9.897135326400056e-24	5.853109645239198e-16	9.615171501421664e-12	2.5100813562100388e-11	1.427763937162768e-10
5300000	0.004999632858761099	1.1640810230914426e-49	7.428642990094214e-62	8.670337073075957e-9	1.2353948258831026e-15	7.167643094561203e-7	6.4719724343823356e-24	5.853109645239198e-16	9.615171501421658e-12	2.5100813562100368e-11	1.4277639371627668e-10
5400000	0.004999632858761099	1.1640810230914392e-49	7.428642990094207e-62	8.670337073075957e-9	1.2353948258831026e-15	7.167643094561203e-7	3.822546069443673e-24	5.853109645239198e-16	9.615171501421651e-12	2.5100813562100352e-11	1.4277639371627658e-10
5500000	0.004999632858761099	1.1640810230914362e-49	7.428642990094199e-62	8.670337073075957e-9	1.2353948258831026e-15	7.167643094561203e-7	2.09764712592956e-24	5.853109645239198e-16	9.615171501421645e-12	2.5100813562100336e-11	1.4277639371627648e-10
5600000	0.004999632858761099	1.1640810230914335e-49	7.428642990094193e-62	8.670337073075957e-9	1.2353948258831026e-15	7.167643094561203e-7	1.4460664981854944e-24	5.853109645239198e-16	9.615171501421638e-12	2.510081356210032e-11	1.427763937162764e-10
5700000	0.004999632858761099	1.164081023091431e-49	7.428642990094188e-62	8.670337073075957e-9	1.2353948258831026e-15	7.167643094561203e-7	1.4500201079843148e-24	5.853109645239198e-16	9.615171501421634e-12	2.5100813562100307e-11	1.4277639371627632e-10
5800000	0.004999632858761099	1.1640810230914288e-49	7.428642990094183e-62	8.670337073075957e-9	1.2353948258831026e-15	7.167643094561203e-7	1.4558167225209677e-24	5.853109645239198e-16	9.615171501421629e-12	2.5100813562100294e-11	1.4277639371627627e-10
5900000	0.004999632858761099	1.1640810230914265e-49	7.428642990094177e-62	8.670337073075957e-9	1.2353948258831026e-15	7.167643094561203e-7	1.4613746391291599e-24	5.853109645239198e-16	9.615171501421624e-12	2.5100813562100284e-11	1.427763937162762e-10
6000000	0.004999632858761099	1.1640810230914244e-49	7.428642990094172e-62	8.670337073075957e-9	1.2353948258831026e-15	7.167643094561203e-7	1.4666975456905751e-24	5.853109645239198e-16	9.615171501421619e-12	2.510081356210027e-11	1.4277639371627612e-10
6100000	0.004999632858761099	1.1640810230914223e-49	7.428642990094168e-62	8.670337073075957e-9	1.2353948258831026e-15	7.167643094561203e-7	1.4717891300868975e-24	5.853109645239198e-16	9.615171501421616e-12	2.5100813562100262e-11	1.4277639371627606e-10
6200000	0.004999632858761099	1.1640810230914202e-49	7.428642990094164e-62	8.670337073075957e-9	1.2353948258831026e-15	7.167643094561203e-7	1.4766530801998106e-24	5.853109645239198e-16	9.615171501421611e-12	2.5100813562100252e-11	1.42776393716276e-10
6300000	0.004999632858761099	1.1640810230914183e-49	7.428642990094159e-62	8.670337073075957e-9	1.2353948258831026e-15	7.167643094561203e-7	1.4812930839109985e-24	5.853109645239198e-16	9.615171501421608e-12	2.510081356210024e-11	1.4277639371627593e-10
6400000	0.004999632858761099	1.1640810230914166e-49	7.428642990094155e-62	8.670337073075957e-9	1.2353948258831026e-15	7.167643094561203e-7	1.485712829102145e-24	5.853109645239198e-16	9.615171501421605e-12	2.510081356210023e-11	1.4277639371627588e-10
6500000	0.004999632858761099	1.164081023091415e-49	7.4286429900941515e-62	8.670337073075957e-9	1.2353948258831026e-15	7.167643094561203e-7	1.4899160036549335e-24	5.853109645239198e-16	9.6151715014216e-12	2.5100813562100223e-11	1.4277639371627583e-10
6600000	0.004999632858761099	1.1640810230914132e-49	7.428642990094147e-62	8.670337073075957e-9	1.2353948258831026e-15	7.167643094561203e-7	1.4939062954510484e-24	5.853109645239198e-16	9.615171501421596e-12	2.5100813562100213e-11	1.4277639371627578e-10
6700000	0.004999632858761099	1.1640810230914117e-49	7.428642990094144e-62	8.670337073075957e-9	1.2353948258831026e-15	7.167643094561203e-7	1.497687392372173e-24	5.853109645239198e-16	9.615171501421593e-12	2.5100813562100204e-11	1.4277639371627575e-10
6800000	0.004999632858761099	1.1640810230914103e-49	7.42864299009414e-62	8.670337073075957e-9	1.2353948258831026e-15	7.167643094561203e-7	1.5012629822999917e-24	5.853109645239198e-16	9.615171501421592e-12	2.5100813562100197e-11	1.427763937162757e-10
6900000	0.004999632858761099	1.1640810230914088e-49	7.428642990094138e-62	8.670337073075957e-9	1.2353948258831026e-15	7.167643094561203e-7	1.5046367531161878e-24	5.853109645239198e-16	9.615171501421588e-12	2.510081356210019e-11	1.4277639371627565e-10
7000000	0.004999632858761099	1.1640810230914075e-49	7.428642990094134e-62	8.670337073075957e-9	1.2353948258831026e-15	7.167643094561203e-7	1.5078123927024454e-24	5.853109645239198e-16	9.615171501421585e-12	2.510081356210018e-11	1.4277639371627562e-10
7100000	0.004999632858761099	1.1640810230914064e-49	7.428642990094132e-62	8.670337073075957e-9	1.2353948258831026e-15	7.167643094561203e-7	1.5107935889404482e-24	5.853109645239198e-16	9.615171501421582e-12	2.5100813562100174e-11	1.4277639371627557e-10
7200000	0.004999632858761099	1.1640810230914052e-49	7.428642990094129e-62	8.670337073075957e-9	1.2353948258831026e-15	7.167643094561203e-7	1.5135840297118801e-24	5.853109645239198e-16	9.61517150142158e-12	2.510081356210017e-11	1.4277639371627555e-10
7300000	0.004999632858761099	1.164081023091404e-49	7.4286429900941265e-62	8.670337073075957e-9	1.2353948258831026e-15	7.167643094561203e-7	1.5161874028984248e-24	5.853109645239198e-16	9.615171501421579e-12	2.5100813562100165e-11	1.4277639371627552e-10
7400000	0.004999632858761099	1.1640810230914031e-49	7.428642990094124e-62	8.670337073075957e-9	1.2353948258831026e-15	7.167643094561203e-7	1.5186073963817665e-24	5.853109645239198e-16	9.615171501421575e-12	2.5100813562100158e-11	1.4277639371627547e-10
7500000	0.004999632858761099	1.1640810230914022e-49	7.428642990094122e-62	8.670337073075957e-9	1.2353948258831026e-15	7.167643094561203e-7	1.5208476980435887e-24	5.853109645239198e-16	9.615171501421574e-12	2.5100813562100152e-11	1.4277639371627544e-10
7600000	0.004999632858761099	1.1640810230914012e-49	7.42864299009412e-62	8.670337073075957e-9	1.2353948258831026e-15	7.167643094561203e-7	1.5229119957655751e-24	5.853109645239198e-16	9.615171501421572e-12	2.510081356210015e-11	1.4277639371627542e-10
7700000	0.004999632858761099	1.1640810230914005e-49	7.428642990094119e-62	8.670337073075957e-9	1.2353948258831026e-15	7.167643094561203e-7	1.5248039774294098e-24	5.853109645239198e-16	9.61517150142157e-12	2.5100813562100145e-11	1.427763937162754e-10
7800000	0.004999632858761099	1.1640810230913997e-49	7.428642990094117e-62	8.670337073075957e-9	1.2353948258831026e-15	7.167643094561203e-7	1.5265273309167765e-24	5.853109645239197e-16	9.615171501421569e-12	2.510081356210014e-11	1.4277639371627537e-10
7900000	0.004999632858761099	1.164081023091399e-49	7.428642990094115e-62	8.670337073075957e-9	1.2353948258831026e-15	7.167643094561203e-7	1.528085744109359e-24	5.853109645239197e-16	9.615171501421567e-12	2.5100813562100136e-11	1.4277639371627537e-10
8000000	0.004999632858761099	1.1640810230913984e-49	7.4286429900941135e-62	8.670337073075957e-9	1.2353948258831026e-15	7.167643094561203e-7	1.5294829048888412e-24	5.853109645239197e-16	9.615171501421566e-12	2.5100813562100132e-11	1.4277639371627534e-10
8100000	0.004999632858761099	1.1640810230913978e-49	7.428642990094113e-62	8.670337073075957e-9	1.2353948258831026e-15	7.167643094561203e-7	1.530722501136907e-24	5.853109645239197e-16	9.615171501421566e-12	2.510081356210013e-11	1.4277639371627531e-10
8200000	0.004999632858761099	1.1640810230913974e-49	7.428642990094112e-62	8.670337073075957e-9	1.2353948258831026e-15	7.167643094561203e-7	1.5318082207352401e-24	5.853109645239197e-16	9.615171501421564e-12	2.5100813562100126e-11	1.4277639371627531e-10
8300000	0.004999632858761099	1.1640810230913969e-49	7.42864299009411e-62	8.670337073075957e-9	1.2353948258831026e-15	7.167643094561203e-7	1.5327437515655243e-24	5.853109645239197e-16	9.615171501421563e-12	2.5100813562100126e-11	1.427763937162753e-10
8400000	0.004999632858761099	1.1640810230913965e-49	7.428642990094109e-62	8.670337073075957e-9	1.2353948258831026e-15	7.167643094561203e-7	1.5335327815094437e-24	5.853109645239197e-16	9.615171501421563e-12	2.5100813562100123e-11	1.427763937162753e-10
8500000	0.004999632858761099	1.1640810230913963e-49	7.428642990094109e-62	8.670337073075957e-9	1.2353948258831026e-15	7.167643094561203e-7	1.5341789984486817e-24	5.853109645239197e-16	9.615171501421561e-12	2.5100813562100123e-11	1.4277639371627526e-10
8600000	0.004999632858761099	1.164081023091396e-49	7.428642990094108e-62	8.670337073075957e-9	1.2353948258831026e-15	7.167643094561203e-7	1.5346860902649222e-24	5.853109645239197e-16	9.615171501421561e-12	2.510081356210012e-11	1.4277639371627526e-10
8700000	0.004999632858761099	1.1640810230913957e-49	7.4286429900941075e-62	8.670337073075957e-9	1.2353948258831026e-15	7.167643094561203e-7	1.5350577448398493e-24	5.853109645239197e-16	9.615171501421561e-12	2.510081356210012e-11	1.4277639371627526e-10
8800000	0.004999632858761099	1.1640810230913955e-49	7.4286429900941075e-62	8.670337073075957e-9	1.2353948258831026e-15	7.167643094561203e-7	1.5352976500551467e-24	5.853109645239197e-16	9.615171501421561e-12	2.5100813562100116e-11	1.4277639371627524e-10
8900000	0.004999632858761099	1.1640810230913955e-49	7.4286429900941075e-62	8.670337073075957e-9	1.2353948258831026e-15	7.167643094561203e-7	1.5354094937924982e-24	5.853109645239197e-16	9.61517150142156e-12	2.5100813562100116e-11	1.4277639371627524e-10
9000000	0.004999632858761099	1.1640810230913953e-49	7.428642990094107e-62	8.670337073075957e-9	1.2353948258831026e-15	7.167643094561203e-7	1.5353969639335875e-24	5.853109645239197e-16	9.61517150142156e-12	2.5100813562100116e-11	1.4277639371627524e-10
9100000	0.004999632858761099	1.1640810230913953e-49	7.428642990094107e-62	8.670337073075957e-9	1.2353948258831026e-15	7.167643094561203e-7	1.5352637483600987e-24	5.853109645239197e-16	9.61517150142156e-12	2.5100813562100116e-11	1.4277639371627524e-10
9200000	0.004999632858761099	1.1640810230913953e-49	7.4286429900941075e-62	8.670337073075957e-9	1.2353948258831026e-15	7.167643094561203e-7	1.5350135349537153e-24	5.853109645239197e-16	9.61517150142156e-12	2.5100813562100116e-11	1.4277639371627524e-10
9300000	0.004999632858761099	1.1640810230913955e-49	7.4286429900941075e-62	8.670337073075957e-9	1.2353948258831026e-15	7.167643094561203e-7	1.5346500115961213e-24	5.853109645239197e-16	9.61517150142156e-12	2.5100813562100116e-11	1.4277639371627524e-10
9400000	0.004999632858761099	1.1640810230913955e-49	7.4286429900941075e-62	8.670337073075957e-9	1.2353948258831026e-15	7.167643094561203e-7	1.5341768661690006e-24	5.853109645239197e-16	9.61517150142156e-12	2.5100813562100116e-11	1.4277639371627524e-10
9500000	0.004999632858761099	1.1640810230913957e-49	7.4286429900941075e-62	8.670337073075957e-9	1.2353948258831026e-15	7.167643094561203e-7	1.533597786554037e-24	5.853109645239197e-16	9.615171501421561e-12	2.5100813562100116e-11	1.4277639371627526e-10
9600000	0.004999632858761099	1.164081023091396e-49	7.428642990094108e-62	8.670337073075957e-9	1.2353948258831026e-15	7.167643094561203e-7	1.5329164606329142e-24	5.853109645239197e-16	9.615171501421561e-12	2.510081356210012e-11	1.4277639371627526e-10
9700000	0.004999632858761099	1.1640810230913961e-49	7.428642990094109e-62	8.670337073075957e-9	1.2353948258831026e-15	7.167643094561203e-7	1.5321365762873161e-24	5.853109645239197e-16	9.615171501421561e-12	2.510081356210012e-11	1.4277639371627526e-10
9800000	0.004999632858761099	1.1640810230913965e-49	7.428642990094109e-62	8.670337073075957e-9	1.2353948258831026e-15	7.167643094561203e-7	1.5312618213989265e-24	5.853109645239197e-16	9.615171501421563e-12	2.5100813562100123e-11	1.4277639371627526e-10
9900000	0.004999632858761099	1.1640810230913967e-49	7.42864299009411e-62	8.670337073075957e-9	1.2353948258831026e-15	7.167643094561203e-7	1.5302958838494292e-24	5.853109645239197e-16	9.615171501421563e-12	2.5100813562100123e-11	1.427763937162753e-10
10000000	0.004999632858761099	1.164081023091397e-49	7.428642990094111e-62	8.670337073075957e-9	1.2353948258831026e-15	7.167643094561203e-7	1.5292424515205083e-24	5.853109645239197e-16	9.615171501421563e-12	2.5100813562100126e-11	1.427763937162753e-10
10100000	0.004999632858761099	1.1640810230913974e-49	7.428642990094112e-62	8.670337073075957e-9	1.2353948258831026e-15	7.167643094561203e-7	1.5281052122938473e-24	5.853109645239197e-16	9.615171501421564e-12	2.5100813562100126e-11	1.4277639371627531e-10
10200000	0.004999632858761099	1.1640810230913978e-49	7.428642990094113e-62	8.670337073075957e-9	1.2353948258831026e-15	7.167643094561203e-7	1.52688785405113e-24	5.853109645239197e-16	9.615171501421564e-12	2.510081356210013e-11	1.4277639371627531e-10
10300000	0.004999632858761099	1.1640810230913984e-49	7.4286429900941135e-62	8.670337073075957e-9	1.2353948258831026e-15	7.167643094561203e-7	1.5255940646740402e-24	5.853109645239197e-16	9.615171501421566e-12	2.510081356210013e-11	1.4277639371627534e-10
10400000	0.004999632858761099	1.1640810230913988e-49	7.428642990094115e-62	8.670337073075957e-9	1.2353948258831026e-15	7.167643094561203e-7	1.5242275320442622e-24	5.853109645239197e-16	9.615171501421566e-12	2.5100813562100132e-11	1.4277639371627534e-10
10500000	0.004999632858761099	1.1640810230913993e-49	7.428642990094116e-62	8.670337073075957e-9	1.2353948258831026e-15	7.167643094561203e-7	1.5227919440434792e-24	5.853109645239197e-16	9.615171501421567e-12	2.5100813562100136e-11	1.4277639371627537e-10
10600000	0.004999632858761099	1.1640810230913997e-49	7.428642990094117e-62	8.670337073075957e-9	1.2353948258831026e-15	7.167643094561203e-7	1.5212909885533756e-24	5.853109645239198e-16	9.615171501421569e-12	2.510081356210014e-11	1.4277639371627537e-10
10700000	0.004999632858761099	1.1640810230914003e-49	7.428642990094119e-62	8.670337073075957e-9	1.2353948258831026e-15	7.167643094561203e-7	1.5197283534556347e-24	5.853109645239198e-16	9.615171501421569e-12	2.5100813562100142e-11	1.427763937162754e-10
10800000	0.004999632858761099	1.1640810230914009e-49	7.4286429900941195e-62	8.670337073075957e-9	1.2353948258831026e-15	7.167643094561203e-7	1.5181077266319406e-24	5.853109645239198e-16	9.61517150142157e-12	2.5100813562100145e-11	1.4277639371627542e-10
10900000	0.004999632858761099	1.1640810230914014e-49	7.428642990094121e-62	8.670337073075957e-9	1.2353948258831026e-15	7.167643094561203e-7	1.5164327959639772e-24	5.853109645239198e-16	9.615171501421572e-12	2.510081356210015e-11	1.4277639371627542e-10
11000000	0.004999632858761099	1.164081023091402e-49	7.428642990094122e-62	8.670337073075957e-9	1.2353948258831026e-15	7.167643094561203e-7	1.514707249333428e-24	5.853109645239198e-16	9.615171501421574e-12	2.510081356210015e-11	1.4277639371627544e-10
11100000	0.004999632858761099	1.1640810230914028e-49	7.428642990094124e-62	8.670337073075957e-9	1.2353948258831026e-15	7.167643094561203e-7	1.5129347746219772e-24	5.853109645239198e-16	9.615171501421574e-12	2.5100813562100152e-11	1.4277639371627547e-10
11200000	0.004999632858761099	1.1640810230914033e-49	7.428642990094126e-62	8.670337073075957e-9	1.2353948258831026e-15	7.167643094561203e-7	1.5111190597113085e-24	5.853109645239198e-16	9.615171501421575e-12	2.5100813562100155e-11	1.4277639371627547e-10
11300000	0.004999632858761099	1.164081023091404e-49	7.4286429900941265e-62	8.670337073075957e-9	1.2353948258831026e-15	7.167643094561203e-7	1.5092637924831056e-24	5.853109645239198e-16	9.615171501421577e-12	2.510081356210016e-11	1.427763937162755e-10
11400000	0.004999632858761099	1.1640810230914047e-49	7.428642990094128e-62	8.670337073075957e-9	1.2353948258831026e-15	7.167643094561203e-7	1.5073726608190524e-24	5.853109645239198e-16	9.615171501421579e-12	2.5100813562100165e-11	1.4277639371627552e-10
11500000	0.004999632858761099	1.1640810230914054e-49	7.42864299009413e-62	8.670337073075957e-9	1.2353948258831026e-15	7.167643094561203e-7	1.5054493526008329e-24	5.853109645239198e-16	9.61517150142158e-12	2.5100813562100168e-11	1.4277639371627555e-10
11600000	0.004999632858761099	1.164081023091406e-49	7.428642990094132e-62	8.670337073075957e-9	1.2353948258831026e-15	7.167643094561203e-7	1.5034975557101305e-24	5.853109645239198e-16	9.61517150142158e-12	2.510081356210017e-11	1.4277639371627557e-10
11700000	0.004999632858761099	1.1640810230914067e-49	7.428642990094133e-62	8.670337073075957e-9	1.2353948258831026e-15	7.167643094561203e-7	1.5015209580286294e-24	5.853109645239198e-16	9.615171501421582e-12	2.5100813562100174e-11	1.4277639371627557e-10
11800000	0.004999632858761099	1.1640810230914075e-49	7.428642990094135e-62	8.670337073075957e-9	1.2353948258831026e-15	7.167643094561203e-7	1.4995232474380133e-24	5.853109645239198e-16	9.615171501421584e-12	2.5100813562100178e-11	1.427763937162756e-10
11900000	0.004999632858761099	1.1640810230914083e-49	7.428642990094137e-62	8.670337073075957e-9	1.2353948258831026e-15	7.167643094561203e-7	1.497508111819966e-24	5.853109645239198e-16	9.615171501421585e-12	2.510081356210018e-11	1.4277639371627562e-10
12000000	0.004999632858761099	1.1640810230914088e-49	7.428642990094138e-62	8.670337073075957e-9	1.2353948258831026e-15	7.167643094561203e-7	1.4954792390561713e-24	5.853109645239198e-16	9.615171501421587e-12	2.5100813562100184e-11	1.4277639371627565e-10
12100000	0.004999632858761099	1.1640810230914096e-49	7.428642990094139e-62	8.670337073075957e-9	1.2353948258831026e-15	7.167643094561203e-7	1.4934403170283132e-24	5.853109645239198e-16	9.615171501421588e-12	2.510081356210019e-11	1.4277639371627568e-10
12200000	0.004999632858761099	1.1640810230914103e-49	7.428642990094141e-62	8.670337073075957e-9	1.2353948258831026e-15	7.167643094561203e-7	1.4913950336180755e-24	5.853109645239198e-16	9.61517150142159e-12	2.5100813562100194e-11	1.427763937162757e-10
12300000	0.004999632858761099	1.1640810230914111e-49	7.428642990094143e-62	8.670337073075957e-9	1.2353948258831026e-15	7.167643094561203e-7	1.4893470767071417e-24	5.853109645239198e-16	9.615171501421592e-12	2.5100813562100197e-11	1.427763937162757e-10
12400000	0.004999632858761099	1.1640810230914119e-49	7.428642990094145e-62	8.670337073075957e-9	1.2353948258831026e-15	7.167643094561203e-7	1.487300134177196e-24	5.853109645239198e-16	9.615171501421593e-12	2.51008135621002e-11	1.4277639371627573e-10
12500000	0.004999632858761099	1.1640810230914126e-49	7.428642990094146e-62	8.670337073075957e-9	1.2353948258831026e-15	7.167643094561203e-7	1.485257893909922e-24	5.853109645239198e-16	9.615171501421595e-12	2.5100813562100204e-11	1.4277639371627575e-10
12600000	0.004999632858761099	1.1640810230914132e-49	7.428642990094148e-62	8.670337073075957e-9	1.2353948258831026e-15	7.167643094561203e-7	1.4832240437870036e-24	5.853109645239198e-16	9.615171501421596e-12	2.5100813562100207e-11	1.4277639371627578e-10
12700000	0.004999632858761099	1.164081023091414e-49	7.42864299009415e-62	8.670337073075957e-9	1.2353948258831028e-15	7.167643094561203e-7	1.4812022716901246e-24	5.853109645239198e-16	9.615171501421596e-12	2.5100813562100213e-11	1.427763937162758e-10
12800000	0.004999632858761099	1.1640810230914147e-49	7.4286429900941515e-62	8.670337073075957e-9	1.2353948258831028e-15	7.167643094561203e-7	1.479196265500969e-24	5.853109645239198e-16	9.615171501421598e-12	2.5100813562100216e-11	1.4277639371627583e-10
12900000	0.004999632858761099	1.1640810230914155e-49	7.428642990094153e-62	8.670337073075957e-9	1.2353948258831028e-15	7.167643094561203e-7	1.4772097131012203e-24	5.853109645239198e-16	9.6151715014216e-12	2.510081356210022e-11	1.4277639371627583e-10
13000000	0.004999632858761099	1.164081023091416e-49	7.428642990094155e-62	8.670337073075957e-9	1.2353948258831028e-15	7.167643094561203e-7	1.4752463023725626e-24	5.853109645239198e-16	9.615171501421601e-12	2.5100813562100223e-11	1.4277639371627586e-10
13100000	0.004999632858761099	1.1640810230914168e-49	7.428642990094156e-62	8.670337073075957e-9	1.2353948258831028e-15	7.167643094561203e-7	1.4733097211966796e-24	5.853109645239198e-16	9.615171501421603e-12	2.5100813562100226e-11	1.4277639371627588e-10
13200000	0.004999632858761099	1.1640810230914174e-49	7.4286429900941575e-62	8.670337073075957e-9	1.2353948258831028e-15	7.167643094561203e-7	1.471403657455255e-24	5.853109645239198e-16	9.615171501421605e-12	2.510081356210023e-11	1.427763937162759e-10
13300000	0.004999632858761099	1.1640810230914181e-49	7.428642990094159e-62	8.670337073075957e-9	1.2353948258831028e-15	7.167643094561203e-7	1.469531799029973e-24	5.853109645239198e-16	9.615171501421606e-12	2.5100813562100233e-11	1.4277639371627593e-10
13400000	0.004999632858761099	1.1640810230914187e-49	7.428642990094161e-62	8.670337073075957e-9	1.2353948258831028e-15	7.167643094561203e-7	1.4676978338025171e-24	5.853109645239198e-16	9.615171501421608e-12	2.5100813562100236e-11	1.4277639371627593e-10
13500000	0.004999632858761099	1.1640810230914195e-49	7.428642990094162e-62	8.670337073075957e-9	1.2353948258831028e-15	7.167643094561203e-7	1.4659054496545711e-24	5.853109645239198e-16	9.615171501421608e-12	2.510081356210024e-11	1.4277639371627596e-10
13600000	0.004999632858761099	1.16408102309142e-49	7.428642990094164e-62	8.670337073075957e-9	1.2353948258831028e-15	7.167643094561203e-7	1.4641583344678193e-24	5.853109645239198e-16	9.61517150142161e-12	2.5100813562100242e-11	1.4277639371627599e-10
13700000	0.004999632858761099	1.1640810230914206e-49	7.428642990094165e-62	8.670337073075957e-9	1.2353948258831028e-15	7.167643094561203e-7	1.4624601761239449e-24	5.853109645239198e-16	9.615171501421611e-12	2.5100813562100246e-11	1.4277639371627599e-10
13800000	0.004999632858761099	1.1640810230914212e-49	7.428642990094166e-62	8.670337073075957e-9	1.2353948258831028e-15	7.167643094561203e-7	1.460814662504632e-24	5.853109645239198e-16	9.615171501421613e-12	2.510081356210025e-11	1.42776393716276e-10
13900000	0.004999632858761099	1.1640810230914217e-49	7.428642990094168e-62	8.670337073075957e-9	1.2353948258831028e-15	7.167643094561203e-7	1.4592254814915644e-24	5.853109645239198e-16	9.615171501421613e-12	2.5100813562100252e-11	1.4277639371627604e-10
14000000	0.004999632858761099	1.1640810230914223e-49	7.428642990094169e-62	8.670337073075957e-9	1.2353948258831028e-15	7.167643094561203e-7	1.4576963209664261e-24	5.853109645239198e-16	9.615171501421614e-12	2.5100813562100255e-11	1.4277639371627604e-10
14100000	0.004999632858761099	1.1640810230914227e-49	7.42864299009417e-62	8.670337073075957e-9	1.2353948258831028e-15	7.167643094561203e-7	1.4562308688109006e-24	5.853109645239198e-16	9.615171501421616e-12	2.510081356210026e-11	1.4277639371627606e-10
14200000	0.004999632858761099	1.1640810230914233e-49	7.428642990094171e-62	8.670337073075957e-9	1.2353948258831028e-15	7.167643094561203e-7	1.454832812906672e-24	5.853109645239198e-16	9.615171501421616e-12	2.510081356210026e-11	1.4277639371627606e-10
14300000	0.004999632858761099	1.1640810230914236e-49	7.428642990094172e-62	8.670337073075957e-9	1.2353948258831028e-15	7.167643094561203e-7	1.453505841135424e-24	5.853109645239198e-16	9.615171501421617e-12	2.5100813562100262e-11	1.427763937162761e-10
14400000	0.004999632858761099	1.164081023091424e-49	7.428642990094173e-62	8.670337073075957e-9	1.2353948258831028e-15	7.167643094561203e-7	1.4522536413788404e-24	5.853109645239198e-16	9.615171501421617e-12	2.5100813562100265e-11	1.4277639371627612e-10
14500000	0.004999632858761099	1.1640810230914244e-49	7.428642990094174e-62	8.670337073075957e-9	1.2353948258831028e-15	7.167643094561203e-7	1.451079901518605e-24	5.853109645239198e-16	9.615171501421619e-12	2.5100813562100265e-11	1.4277639371627612e-10
14600000	0.004999632858761099	1.1640810230914248e-49	7.428642990094175e-62	8.670337073075957e-9	1.2353948258831028e-15	7.167643094561203e-7	1.4499883094364018e-24	5.853109645239198e-16	9.615171501421619e-12	2.5100813562100268e-11	1.4277639371627612e-10
14700000	0.004999632858761099	1.1640810230914252e-49	7.428642990094176e-62	8.670337073075957e-9	1.2353948258831028e-15	7.167643094561203e-7	1.4489825530139144e-24	5.853109645239198e-16	9.61517150142162e-12	2.5100813562100268e-11	1.4277639371627614e-10
14800000	0.004999632858761099	1.1640810230914254e-49	7.4286429900941765e-62	8.670337073075957e-9	1.2353948258831028e-15	7.167643094561203e-7	1.448066320132827e-24	5.853109645239198e-16	9.61517150142162e-12	2.510081356210027e-11	1.4277639371627614e-10
14900000	0.004999632858761099	1.1640810230914257e-49	7.4286429900941765e-62	8.670337073075957e-9	1.2353948258831028e-15	7.167643094561203e-7	1.447243298674823e-24	5.853109645239198e-16	9.61517150142162e-12	2.510081356210027e-11	1.4277639371627614e-10
15000000	0.004999632858761099	1.164081023091426e-49	7.428642990094177e-62	8.670337073075957e-9	1.2353948258831028e-15	7.167643094561203e-7	1.4465171765215862e-24	5.853109645239198e-16	9.615171501421622e-12	2.510081356210027e-11	1.4277639371627617e-10
15100000	0.004999632858761099	1.1640810230914261e-49	7.428642990094177e-62	8.670337073075957e-9	1.2353948258831028e-15	7.167643094561203e-7	1.4458916415548008e-24	5.853109645239198e-16	9.615171501421622e-12	2.5100813562100275e-11	1.4277639371627617e-10
15200000	0.004999632858761099	1.1640810230914263e-49	7.428642990094178e-62	8.670337073075957e-9	1.2353948258831028e-15	7.167643094561203e-7	1.4453703816561505e-24	5.853109645239198e-16	9.615171501421622e-12	2.5100813562100275e-11	1.4277639371627617e-10
15300000	0.004999632858761099	1.1640810230914263e-49	7.428642990094178e-62	8.670337073075957e-9	1.2353948258831028e-15	7.167643094561203e-7	1.4449570847073189e-24	5.853109645239198e-16	9.615171501421622e-12	2.5100813562100275e-11	1.4277639371627617e-10
15400000	0.004999632858761099	1.1640810230914263e-49	7.428642990094178e-62	8.670337073075957e-9	1.2353948258831028e-15	7.167643094561203e-7	1.4446554385899902e-24	5.853109645239198e-16	9.615171501421622e-12	2.5100813562100275e-11	1.4277639371627617e-10
15500000	0.004999632858761099	1.1640810230914263e-49	7.428642990094178e-62	8.670337073075957e-9	1.2353948258831028e-15	7.167643094561203e-7	1.4444691311858479e-24	5.853109645239198e-16	9.615171501421622e-12	2.5100813562100275e-11	1.4277639371627617e-10
15600000	0.004999632858761099	1.1640810230914263e-49	7.428642990094178e-62	8.670337073075957e-9	1.2353948258831028e-15	7.167643094561203e-7	1.4444018503765758e-24	5.853109645239198e-16	9.615171501421622e-12	2.5100813562100275e-11	1.4277639371627617e-10
15700000	0.004999632858761099	1.1640810230914263e-49	7.428642990094178e-62	8.670337073075957e-9	1.2353948258831028e-15	7.167643094561203e-7	1.444402250114683e-24	5.853109645239198e-16	9.615171501421622e-12	2.5100813562100275e-11	1.4277639371627617e-10
15800000	0.004999632858761099	1.1640810230914261e-49	7.428642990094178e-62	8.670337073075957e-9	1.2353948258831028e-15	7.167643094561203e-7	1.4444028340899492e-24	5.853109645239198e-16	9.615171501421622e-12	2.5100813562100275e-11	1.4277639371627617e-10
15900000	0.004999632858761099	1.1640810230914261e-49	7.428642990094178e-62	8.670337073075957e-9	1.2353948258831028e-15	7.167643094561203e-7	1.4444033940177629e-24	5.853109645239198e-16	9.615171501421622e-12	2.5100813562100275e-11	1.4277639371627617e-10
16000000	0.004999632858761099	1.1640810230914261e-49	7.428642990094177e-62	8.670337073075957e-9	1.2353948258831028e-15	7.167643094561203e-7	1.4444039302696569e-24	5.853109645239198e-16	9.615171501421622e-12	2.510081356210027e-11	1.4277639371627617e-10
16100000	0.004999632858761099	1.164081023091426e-49	7.428642990094177e-62	8.670337073075957e-9	1.2353948258831028e-15	7.167643094561203e-7	1.4444044432171645e-24	5.853109645239198e-16	9.615171501421622e-12	2.510081356210027e-11	1.4277639371627617e-10
16200000	0.004999632858761099	1.164081023091426e-49	7.428642990094177e-62	8.670337073075957e-9	1.2353948258831028e-15	7.167643094561203e-7	1.4444049332318186e-24	5.853109645239198e-16	9.615171501421622e-12	2.510081356210027e-11	1.4277639371627617e-10
16300000	0.004999632858761099	1.164081023091426e-49	7.428642990094177e-62	8.670337073075957e-9	1.2353948258831028e-15	7.167643094561203e-7	1.4444054006851523e-24	5.853109645239198e-16	9.61517150142162e-12	2.510081356210027e-11	1.4277639371627614e-10
16400000	0.004999632858761099	1.1640810230914257e-49	7.428642990094177e-62	8.670337073075957e-9	1.2353948258831028e-15	7.167643094561203e-7	1.4444058459486984e-24	5.853109645239198e-16	9.61517150142162e-12	2.510081356210027e-11	1.4277639371627614e-10
16500000	0.004999632858761099	1.1640810230914257e-49	7.428642990094177e-62	8.670337073075957e-9	1.2353948258831028e-15	7.167643094561203e-7	1.44440626939399e-24	5.853109645239198e-16	9.61517150142162e-12	2.510081356210027e-11	1.4277639371627614e-10
16600000	0.004999632858761099	1.1640810230914257e-49	7.428642990094177e-62	8.670337073075957e-9	1.2353948258831028e-15	7.167643094561203e-7	1.44440667139256e-24	5.853109645239198e-16	9.61517150142162e-12	2.510081356210027e-11	1.4277639371627614e-10
16700000	0.004999632858761099	1.1640810230914257e-49	7.428642990094177e-62	8.670337073075957e-9	1.2353948258831028e-15	7.167643094561203e-7	1.4444070523159417e-24	5.853109645239198e-16	9.61517150142162e-12	2.510081356210027e-11	1.4277639371627614e-10
16800000	0.004999632858761099	1.1640810230914255e-49	7.428642990094177e-62	8.670337073075957e-9	1.2353948258831028e-15	7.167643094561203e-7	1.444407412535668e-24	5.853109645239198e-16	9.61517150142162e-12	2.510081356210027e-11	1.4277639371627614e-10
16900000	0.004999632858761099	1.1640810230914255e-49	7.4286429900941765e-62	8.670337073075957e-9	1.2353948258831028e-15	7.167643094561203e-7	1.4444077524232716e-24	5.853109645239198e-16	9.61517150142162e-12	2.510081356210027e-11	1.4277639371627614e-10
17000000	0.004999632858761099	1.1640810230914255e-49	7.4286429900941765e-62	8.670337073075957e-9	1.2353948258831028e-15	7.167643094561203e-7	1.444408072350286e-24	5.853109645239198e-16	9.61517150142162e-12	2.510081356210027e-11	1.4277639371627614e-10
17100000	0.004999632858761099	1.1640810230914255e-49	7.4286429900941765e-62	8.670337073075957e-9	1.2353948258831028e-15	7.167643094561203e-7	1.4444083726882438e-24	5.853109645239198e-16	9.61517150142162e-12	2.510081356210027e-11	1.4277639371627614e-10
17200000	0.004999632858761099	1.1640810230914255e-49	7.4286429900941765e-62	8.670337073075957e-9	1.2353948258831028e-15	7.167643094561203e-7	1.4444086538086783e-24	5.853109645239198e-16	9.61517150142162e-12	2.5100813562100268e-11	1.4277639371627614e-10
17300000	0.004999632858761099	1.1640810230914255e-49	7.4286429900941765e-62	8.670337073075957e-9	1.2353948258831028e-15	7.167643094561203e-7	1.4444089160831224e-24	5.853109645239198e-16	9.61517150142162e-12	2.5100813562100268e-11	1.4277639371627614e-10
17400000	0.004999632858761099	1.1640810230914254e-49	7.4286429900941765e-62	8.670337073075957e-9	1.2353948258831028e-15	7.167643094561203e-7	1.444409159883109e-24	5.853109645239198e-16	9.61517150142162e-12	2.5100813562100268e-11	1.4277639371627614e-10
17500000	0.004999632858761099	1.1640810230914254e-49	7.4286429900941765e-62	8.670337073075957e-9	1.2353948258831028e-15	7.167643094561203e-7	1.4444093855801713e-24	5.853109645239198e-16	9.61517150142162e-12	2.5100813562100268e-11	1.4277639371627614e-10
17600000	0.004999632858761099	1.1640810230914254e-49	7.4286429900941765e-62	8.670337073075957e-9	1.2353948258831028e-15	7.167643094561203e-7	1.4444095935458422e-24	5.853109645239198e-16	9.61517150142162e-12	2.5100813562100268e-11	1.4277639371627614e-10
17700000	0.004999632858761099	1.1640810230914254e-49	7.4286429900941765e-62	8.670337073075957e-9	1.2353948258831028e-15	7.167643094561203e-7	1.4444097841516548e-24	5.853109645239198e-16	9.61517150142162e-12	2.5100813562100268e-11	1.4277639371627614e-10
17800000	0.004999632858761099	1.1640810230914254e-49	7.4286429900941765e-62	8.670337073075957e-9	1.2353948258831028e-15	7.167643094561203e-7	1.4444099577691419e-24	5.853109645239198e-16	9.61517150142162e-12	2.5100813562100268e-11	1.4277639371627614e-10
17900000	0.004999632858761099	1.1640810230914254e-49	7.4286429900941765e-62	8.670337073075957e-9	1.2353948258831028e-15	7.167643094561203e-7	1.4444101147698368e-24	5.853109645239198e-16	9.61517150142162e-12	2.5100813562100268e-11	1.4277639371627614e-10
18000000	0.004999632858761099	1.1640810230914254e-49	7.4286429900941765e-62	8.670337073075957e-9	1.2353948258831028e-15	7.167643094561203e-7	1.4444102555252723e-24	5.853109645239198e-16	9.61517150142162e-12	2.5100813562100268e-11	1.4277639371627614e-10
18100000	0.004999632858761099	1.1640810230914254e-49	7.4286429900941765e-62	8.670337073075957e-9	1.2353948258831028e-15	7.167643094561203e-7	1.4444103804069814e-24	5.853109645239198e-16	9.61517150142162e-12	2.5100813562100268e-11	1.4277639371627614e-10
18200000	0.004999632858761099	1.1640810230914254e-49	7.4286429900941765e-62	8.670337073075957e-9	1.2353948258831028e-15	7.167643094561203e-7	1.4444104897864973e-24	5.853109645239198e-16	9.61517150142162e-12	2.5100813562100268e-11	1.4277639371627614e-10
18300000	0.004999632858761099	1.1640810230914254e-49	7.4286429900941765e-62	8.670337073075957e-9	1.2353948258831028e-15	7.167643094561203e-7	1.4444105840353528e-24	5.853109645239198e-16	9.61517150142162e-12	2.5100813562100268e-11	1.4277639371627614e-10
18400000	0.004999632858761099	1.1640810230914252e-49	7.4286429900941765e-62	8.670337073075957e-9	1.2353948258831028e-15	7.167643094561203e-7	1.444410663525081e-24	5.853109645239198e-16	9.61517150142162e-12	2.5100813562100268e-11	1.4277639371627614e-10
18500000	0.004999632858761099	1.1640810230914252e-49	7.4286429900941765e-62	8.670337073075957e-9	1.2353948258831028e-15	7.167643094561203e-7	1.444410728627215e-24	5.853109645239198e-16	9.61517150142162e-12	2.5100813562100268e-11	1.4277639371627614e-10
18600000	0.004999632858761099	1.1640810230914252e-49	7.4286429900941765e-62	8.670337073075957e-9	1.2353948258831028e-15	7.167643094561203e-7	1.4444107797132876e-24	5.853109645239198e-16	9.61517150142162e-12	2.5100813562100268e-11	1.4277639371627614e-10
18700000	0.004999632858761099	1.1640810230914252e-49	7.4286429900941765e-62	8.670337073075957e-9	1.2353948258831028e-15	7.167643094561203e-7	1.444410817154832e-24	5.853109645239198e-16	9.61517150142162e-12	2.5100813562100268e-11	1.4277639371627614e-10
18800000	0.004999632858761099	1.1640810230914252e-49	7.4286429900941765e-62	8.670337073075957e-9	1.2353948258831028e-15	7.167643094561203e-7	1.4444108413233813e-24	5.853109645239198e-16	9.61517150142162e-12	2.5100813562100268e-11	1.4277639371627614e-10
18900000	0.004999632858761099	1.1640810230914252e-49	7.4286429900941765e-62	8.670337073075957e-9	1.2353948258831028e-15	7.167643094561203e-7	1.4444108525904682e-24	5.853109645239198e-16	9.61517150142162e-12	2.5100813562100268e-11	1.4277639371627614e-10
19000000	0.004999632858761099	1.1640810230914252e-49	7.4286429900941765e-62	8.670337073075957e-9	1.2353948258831028e-15	7.167643094561203e-7	1.4444108513276258e-24	5.853109645239198e-16	9.61517150142162e-12	2.5100813562100268e-11	1.4277639371627614e-10
19100000	0.004999632858761099	1.1640810230914252e-49	7.4286429900941765e-62	8.670337073075957e-9	1.2353948258831028e-15	7.167643094561203e-7	1.444410837906387e-24	5.853109645239198e-16	9.61517150142162e-12	2.5100813562100268e-11	1.4277639371627614e-10
19200000	0.004999632858761099	1.1640810230914252e-49	7.4286429900941765e-62	8.670337073075957e-9	1.2353948258831028e-15	7.167643094561203e-7	1.4444108126982854e-24	5.853109645239198e-16	9.61517150142162e-12	2.5100813562100268e-11	1.4277639371627614e-10
19300000	0.004999632858761099	1.1640810230914252e-49	7.4286429900941765e-62	8.670337073075957e-9	1.2353948258831028e-15	7.167643094561203e-7	1.4444107760748532e-24	5.853109645239198e-16	9.61517150142162e-12	2.5100813562100268e-11	1.4277639371627614e-10
19400000	0.004999632858761099	1.1640810230914252e-49	7.4286429900941765e-62	8.670337073075957e-9	1.2353948258831028e-15	7.167643094561203e-7	1.444410728407624e-24	5.853109645239198e-16	9.61517150142162e-12	2.5100813562100268e-11	1.4277639371627614e-10
19500000	0.004999632858761099	1.1640810230914252e-49	7.4286429900941765e-62	8.670337073075957e-9	1.2353948258831028e-15	7.167643094561203e-7	1.4444106700681305e-24	5.853109645239198e-16	9.61517150142162e-12	2.5100813562100268e-11	1.4277639371627614e-10
19600000	0.004999632858761099	1.1640810230914252e-49	7.4286429900941765e-62	8.670337073075957e-9	1.2353948258831028e-15	7.167643094561203e-7	1.444410601427906e-24	5.853109645239198e-16	9.61517150142162e-12	2.5100813562100268e-11	1.4277639371627614e-10
19700000	0.004999632858761099	1.1640810230914254e-49	7.4286429900941765e-62	8.670337073075957e-9	1.2353948258831028e-15	7.167643094561203e-7	1.4444105228584832e-24	5.853109645239198e-16	9.61517150142162e-12	2.5100813562100268e-11	1.4277639371627614e-10
19800000	0.004999632858761099	1.1640810230914254e-49	7.4286429900941765e-62	8.670337073075957e-9	1.2353948258831028e-15	7.167643094561203e-7	1.4444104347313952e-24	5.853109645239198e-16	9.61517150142162e-12	2.5100813562100268e-11	1.4277639371627614e-10
19900000	0.004999632858761099	1.1640810230914254e-49	7.4286429900941765e-62	8.670337073075957e-9	1.2353948258831028e-15	7.167643094561203e-7	1.4444103374181751e-24	5.853109645239198e-16	9.61517150142162e-12	2.5100813562100268e-11	1.4277639371627614e-10
20000000	0.004999632858761099	1.1640810230914254e-49	7.4286429900941765e-62	8.670337073075957e-9	1.2353948258831028e-15	7.167643094561203e-7	1.444410231290356e-24	5.853109645239198e-16	9.61517150142162e-12	2.5100813562100268e-11	1.4277639371627614e-10
20100000	0.004999632858761099	1.1640810230914254e-49	7.4286429900941765e-62	8.670337073075957e-9	1.2353948258831028e-15	7.167643094561203e-7	1.4444101167194706e-24	5.853109645239198e-16	9.61517150142162e-12	2.5100813562100268e-11	1.4277639371627614e-10
20200000	0.004999632858761099	1.1640810230914254e-49	7.4286429900941765e-62	8.670337073075957e-9	1.2353948258831028e-15	7.167643094561203e-7	1.4444099940770521e-24	5.853109645239198e-16	9.61517150142162e-12	2.5100813562100268e-11	1.4277639371627614e-10
20300000	0.004999632858761099	1.1640810230914254e-49	7.428642990094177e-62	8.670337073075957e-9	1.2353948258831028e-15	7.167643094561203e-7	1.4444098637346334e-24	5.853109645239198e-16	9.61517150142162e-12	2.5100813562100268e-11	1.4277639371627614e-10
20400000	0.004999632858761099	1.1640810230914254e-49	7.428642990094177e-62	8.670337073075958e-9	1.2353948258831028e-15	7.167643094561203e-7	1.4444097260637478e-24	5.853109645239198e-16	9.61517150142162e-12	2.510081356210027e-11	1.4277639371627614e-10
20500000	0.004999632858761099	1.1640810230914254e-49	7.428642990094177e-62	8.670337073075958e-9	1.2353948258831028e-15	7.167643094561203e-7	1.4444095814359279e-24	5.853109645239198e-16	9.61517150142162e-12	2.510081356210027e-11	1.4277639371627614e-10
20600000	0.004999632858761099	1.1640810230914254e-49	7.428642990094177e-62	8.670337073075958e-9	1.2353948258831028e-15	7.167643094561203e-7	1.4444094302227069e-24	5.853109645239198e-16	9.61517150142162e-12	2.510081356210027e-11	1.4277639371627614e-10
20700000	0.004999632858761099	1.1640810230914254e-49	7.428642990094177e-62	8.670337073075958e-9	1.2353948258831028e-15	7.167643094561203e-7	1.444409272795618e-24	5.853109645239198e-16	9.61517150142162e-12	2.510081356210027e-11	1.4277639371627614e-10
20800000	0.004999632858761099	1.1640810230914254e-49	7.428642990094177e-62	8.670337073075958e-9	1.2353948258831028e-15	7.167643094561203e-7	1.444409109526194e-24	5.853109645239198e-16	9.61517150142162e-12	2.510081356210027e-11	1.4277639371627614e-10
20900000	0.004999632858761099	1.1640810230914254e-49	7.428642990094177e-62	8.670337073075958e-9	1.2353948258831028e-15	7.167643094561203e-7	1.4444089407859677e-24	5.853109645239198e-16	9.61517150142162e-12	2.510081356210027e-11	1.4277639371627614e-10
21000000	0.004999632858761099	1.1640810230914255e-49	7.428642990094177e-62	8.670337073075958e-9	1.2353948258831028e-15	7.167643094561203e-7	1.4444087669464726e-24	5.853109645239198e-16	9.61517150142162e-12	2.510081356210027e-11	1.4277639371627614e-10
21100000	0.004999632858761099	1.1640810230914255e-49	7.428642990094177e-62	8.670337073075958e-9	1.2353948258831028e-15	7.167643094561203e-7	1.4444085883792415e-24	5.853109645239198e-16	9.61517150142162e-12	2.510081356210027e-11	1.4277639371627614e-10
21200000	0.004999632858761099	1.1640810230914255e-49	7.428642990094177e-62	8.670337073075958e-9	1.2353948258831028e-15	7.167643094561203e-7	1.4444084054558073e-24	5.853109645239199e-16	9.61517150142162e-12	2.510081356210027e-11	1.4277639371627614e-10
21300000	0.004999632858761099	1.1640810230914255e-49	7.428642990094177e-62	8.670337073075958e-9	1.2353948258831028e-15	7.167643094561203e-7	1.444408218547703e-24	5.853109645239199e-16	9.61517150142162e-12	2.510081356210027e-11	1.4277639371627614e-10
21400000	0.004999632858761099	1.1640810230914255e-49	7.428642990094177e-62	8.670337073075958e-9	1.2353948258831028e-15	7.167643094561203e-7	1.4444080280264618e-24	5.853109645239199e-16	9.61517150142162e-12	2.510081356210027e-11	1.4277639371627614e-10
21500000	0.004999632858761099	1.1640810230914255e-49	7.428642990094177e-62	8.670337073075958e-9	1.2353948258831028e-15	7.167643094561203e-7	1.4444078342636164e-24	5.853109645239199e-16	9.61517150142162e-12	2.510081356210027e-11	1.4277639371627614e-10
21600000	0.004999632858761099	1.1640810230914255e-49	7.428642990094177e-62	8.670337073075958e-9	1.2353948258831028e-15	7.167643094561203e-7	1.4444076376307003e-24	5.853109645239199e-16	9.61517150142162e-12	2.510081356210027e-11	1.4277639371627614e-10
21700000	0.004999632858761099	1.1640810230914255e-49	7.428642990094178e-62	8.670337073075958e-9	1.2353948258831028e-15	7.167643094561203e-7	1.444407438499246e-24	5.853109645239199e-16	9.61517150142162e-12	2.510081356210027e-11	1.4277639371627614e-10
21800000	0.0049996328587611	1.1640810230914257e-49	7.428642990094178e-62	8.670337073075958e-9	1.2353948258831028e-15	7.167643094561203e-7	1.4444072372407868e-24	5.853109645239199e-16	9.61517150142162e-12	2.510081356210027e-11	1.4277639371627614e-10
21900000	0.0049996328587611	1.1640810230914257e-49	7.428642990094178e-62	8.670337073075958e-9	1.2353948258831028e-15	7.167643094561203e-7	1.4444070342268557e-24	5.853109645239199e-16	9.61517150142162e-12	2.510081356210027e-11	1.4277639371627614e-10
22000000	0.0049996328587611	1.1640810230914257e-49	7.428642990094178e-62	8.670337073075958e-9	1.2353948258831028e-15	7.167643094561203e-7	1.4444068298289857e-24	5.853109645239199e-16	9.61517150142162e-12	2.510081356210027e-11	1.4277639371627614e-10
22100000	0.0049996328587611	1.1640810230914257e-49	7.428642990094178e-62	8.670337073075958e-9	1.2353948258831028e-15	7.167643094561203e-7	1.4444066244187096e-24	5.853109645239199e-16	9.61517150142162e-12	2.510081356210027e-11	1.4277639371627614e-10
22200000	0.0049996328587611	1.1640810230914257e-49	7.428642990094178e-62	8.670337073075958e-9	1.2353948258831028e-15	7.167643094561203e-7	1.4444064183675606e-24	5.853109645239199e-16	9.61517150142162e-12	2.5100813562100275e-11	1.4277639371627614e-10
22300000	0.0049996328587611	1.1640810230914257e-49	7.428642990094178e-62	8.670337073075958e-9	1.2353948258831028e-15	7.167643094561203e-7	1.4444062120470717e-24	5.853109645239199e-16	9.61517150142162e-12	2.5100813562100275e-11	1.4277639371627614e-10
22400000	0.0049996328587611	1.1640810230914257e-49	7.428642990094178e-62	8.670337073075958e-9	1.2353948258831028e-15	7.167643094561203e-7	1.444406005828776e-24	5.853109645239199e-16	9.61517150142162e-12	2.5100813562100275e-11	1.4277639371627614e-10
22500000	0.0049996328587611	1.1640810230914257e-49	7.428642990094178e-62	8.670337073075958e-9	1.2353948258831028e-15	7.167643094561203e-7	1.4444058000842063e-24	5.853109645239199e-16	9.61517150142162e-12	2.5100813562100275e-11	1.4277639371627614e-10
22600000	0.0049996328587611	1.164081023091426e-49	7.428642990094178e-62	8.670337073075958e-9	1.2353948258831028e-15	7.167643094561203e-7	1.4444055951848957e-24	5.853109645239199e-16	9.61517150142162e-12	2.5100813562100275e-11	1.4277639371627614e-10
22700000	0.0049996328587611	1.164081023091426e-49	7.428642990094178e-62	8.670337073075958e-9	1.2353948258831028e-15	7.167643094561203e-7	1.4444053915023772e-24	5.853109645239199e-16	9.61517150142162e-12	2.5100813562100275e-11	1.4277639371627617e-10
22800000	0.0049996328587611	1.164081023091426e-49	7.428642990094178e-62	8.670337073075958e-9	1.2353948258831028e-15	7.167643094561203e-7	1.4444051894081839e-24	5.853109645239199e-16	9.61517150142162e-12	2.5100813562100275e-11	1.4277639371627617e-10
22900000	0.0049996328587611	1.164081023091426e-49	7.428642990094179e-62	8.670337073075958e-9	1.2353948258831028e-15	7.167643094561203e-7	1.4444049892738488e-24	5.853109645239199e-16	9.615171501421622e-12	2.5100813562100275e-11	1.4277639371627617e-10
23000000	0.0049996328587611	1.164081023091426e-49	7.428642990094179e-62	8.670337073075958e-9	1.2353948258831028e-15	7.167643094561203e-7	1.4444047914709047e-24	5.853109645239199e-16	9.615171501421622e-12	2.5100813562100275e-11	1.4277639371627617e-10
23100000	0.0049996328587611	1.164081023091426e-49	7.428642990094179e-62	8.670337073075958e-9	1.2353948258831028e-15	7.167643094561203e-7	1.4444045963708848e-24	5.853109645239199e-16	9.615171501421622e-12	2.5100813562100275e-11	1.4277639371627617e-10
23200000	0.0049996328587611	1.164081023091426e-49	7.428642990094179e-62	8.670337073075958e-9	1.2353948258831028e-15	7.167643094561203e-7	1.444404404345322e-24	5.853109645239199e-16	9.615171501421622e-12	2.5100813562100275e-11	1.4277639371627617e-10
23300000	0.0049996328587611	1.164081023091426e-49	7.428642990094179e-62	8.670337073075958e-9	1.2353948258831028e-15	7.167643094561203e-7	1.4444042157657495e-24	5.853109645239199e-16	9.615171501421622e-12	2.5100813562100275e-11	1.4277639371627617e-10
23400000	0.0049996328587611	1.164081023091426e-49	7.428642990094179e-62	8.670337073075958e-9	1.2353948258831028e-15	7.167643094561203e-7	1.4444040310037e-24	5.853109645239199e-16	9.615171501421622e-12	2.5100813562100275e-11	1.4277639371627617e-10
23500000	0.0049996328587611	1.1640810230914261e-49	7.428642990094179e-62	8.670337073075958e-9	1.2353948258831028e-15	7.167643094561203e-7	1.4444038504307069e-24	5.853109645239199e-16	9.615171501421622e-12	2.5100813562100275e-11	1.4277639371627617e-10
23600000	0.0049996328587611	1.1640810230914261e-49	7.428642990094179e-62	8.670337073075958e-9	1.2353948258831028e-15	7.167643094561203e-7	1.4444036744183029e-24	5.853109645239199e-16	9.615171501421622e-12	2.5100813562100275e-11	1.4277639371627617e-10
23700000	0.0049996328587611	1.1640810230914261e-49	7.428642990094179e-62	8.670337073075958e-9	1.2353948258831028e-15	7.167643094561203e-7	1.4444035033380212e-24	5.853109645239199e-16	9.615171501421622e-12	2.5100813562100275e-11	1.4277639371627617e-10
23800000	0.0049996328587611	1.1640810230914261e-49	7.428642990094179e-62	8.670337073075958e-9	1.2353948258831028e-15	7.167643094561203e-7	1.4444033375613946e-24	5.853109645239199e-16	9.615171501421622e-12	2.5100813562100275e-11	1.4277639371627617e-10
23900000	0.0049996328587611	1.1640810230914261e-49	7.428642990094179e-62	8.670337073075958e-9	1.2353948258831028e-15	7.167643094561203e-7	1.4444031774599563e-24	5.853109645239199e-16	9.615171501421622e-12	2.5100813562100275e-11	1.4277639371627617e-10
24000000	0.0049996328587611	1.1640810230914261e-49	7.428642990094179e-62	8.670337073075958e-9	1.2353948258831028e-15	7.167643094561203e-7	1.4444030234052393e-24	5.853109645239199e-16	9.615171501421622e-12	2.5100813562100278e-11	1.4277639371627617e-10
24100000	0.0049996328587611	1.1640810230914261e-49	7.428642990094179e-62	8.670337073075958e-9	1.2353948258831028e-15	7.167643094561203e-7	1.4444028757687765e-24	5.853109645239199e-16	9.615171501421622e-12	2.5100813562100278e-11	1.4277639371627617e-10
24200000	0.0049996328587611	1.1640810230914261e-49	7.428642990094179e-62	8.670337073075958e-9	1.2353948258831028e-15	7.167643094561203e-7	1.4444027349221011e-24	5.853109645239199e-16	9.615171501421622e-12	2.5100813562100278e-11	1.4277639371627617e-10
24300000	0.0049996328587611	1.1640810230914261e-49	7.428642990094179e-62	8.670337073075958e-9	1.2353948258831028e-15	7.167643094561203e-7	1.4444026012367458e-24	5.853109645239199e-16	9.615171501421622e-12	2.5100813562100278e-11	1.4277639371627617e-10
24400000	0.0049996328587611	1.1640810230914261e-49	7.42864299009418e-62	8.670337073075958e-9	1.2353948258831028e-15	7.167643094561203e-7	1.4444024750842438e-24	5.853109645239199e-16	9.615171501421622e-12	2.5100813562100278e-11	1.4277639371627617e-10
24500000	0.0049996328587611	1.1640810230914263e-49	7.42864299009418e-62	8.670337073075958e-9	1.2353948258831028e-15	7.167643094561203e-7	1.444402356836128e-24	5.853109645239199e-16	9.615171501421622e-12	2.5100813562100278e-11	1.4277639371627617e-10
24600000	0.0049996328587611	1.1640810230914263e-49	7.42864299009418e-62	8.670337073075958e-9	1.2353948258831028e-15	7.167643094561203e-7	1.4444022468639318e-24	5.853109645239199e-16	9.615171501421622e-12	2.5100813562100278e-11	1.4277639371627617e-10
24700000	0.0049996328587611	1.1640810230914263e-49	7.42864299009418e-62	8.670337073075958e-9	1.2353948258831028e-15	7.167643094561203e-7	1.4444021455391877e-24	5.853109645239199e-16	9.615171501421622e-12	2.5100813562100278e-11	1.4277639371627617e-10
24800000	0.0049996328587611	1.1640810230914263e-49	7.42864299009418e-62	8.670337073075958e-9	1.2353948258831028e-15	7.167643094561203e-7	1.444402053233429e-24	5.853109645239199e-16	9.615171501421622e-12	2.5100813562100278e-11	1.4277639371627617e-10
24900000	0.0049996328587611	1.1640810230914263e-49	7.42864299009418e-62	8.670337073075958e-9	1.2353948258831028e-15	7.167643094561203e-7	1.4444019703181886e-24	5.853109645239199e-16	9.615171501421622e-12	2.5100813562100278e-11	1.4277639371627617e-10
25000000	0.0049996328587611	1.1640810230914263e-49	7.42864299009418e-62	8.670337073075958e-9	1.2353948258831028e-15	7.167643094561203e-7	1.4444018971649995e-24	5.853109645239199e-16	9.615171501421622e-12	2.5100813562100278e-11	1.4277639371627617e-10
25100000	0.0049996328587611	1.1640810230914263e-49	7.42864299009418e-62	8.670337073075958e-9	1.2353948258831028e-15	7.167643094561203e-7	1.4444018341453948e-24	5.853109645239199e-16	9.615171501421622e-12	2.5100813562100278e-11	1.4277639371627617e-10
25200000	0.0049996328587611	1.1640810230914263e-49	7.42864299009418e-62	8.670337073075958e-9	1.2353948258831028e-15	7.167643094561203e-7	1.4444017816309075e-24	5.853109645239199e-16	9.615171501421622e-12	2.5100813562100278e-11	1.4277639371627617e-10
25300000	0.0049996328587611	1.1640810230914263e-49	7.42864299009418e-62	8.670337073075958e-9	1.2353948258831028e-15	7.167643094561203e-7	1.4444017399930706e-24	5.853109645239199e-16	9.615171501421622e-12	2.5100813562100278e-11	1.4277639371627617e-10
25400000	0.0049996328587611	1.1640810230914263e-49	7.42864299009418e-62	8.670337073075958e-9	1.2353948258831028e-15	7.167643094561203e-7	1.4444017096034168e-24	5.853109645239199e-16	9.615171501421622e-12	2.5100813562100278e-11	1.4277639371627617e-10
25500000	0.0049996328587611	1.1640810230914263e-49	7.42864299009418e-62	8.670337073075958e-9	1.2353948258831028e-15	7.167643094561203e-7	1.4444016908334797e-24	5.853109645239199e-16	9.615171501421622e-12	2.5100813562100278e-11	1.4277639371627617e-10
25600000	0.0049996328587611	1.1640810230914263e-49	7.42864299009418e-62	8.670337073075958e-9	1.2353948258831028e-15	7.167643094561203e-7	1.4444016840547919e-24	5.853109645239199e-16	9.615171501421622e-12	2.5100813562100278e-11	1.4277639371627617e-10
25700000	0.0049996328587611	1.1640810230914263e-49	7.42864299009418e-62	8.670337073075958e-9	1.2353948258831028e-15	7.167643094561203e-7	1.444401684094542e-24	5.853109645239199e-16	9.615171501421622e-12	2.5100813562100278e-11	1.4277639371627617e-10
25800000	0.0049996328587611	1.1640810230914263e-49	7.42864299009418e-62	8.670337073075958e-9	1.2353948258831028e-15	7.167643094561203e-7	1.4444016841528737e-24	5.853109645239199e-16	9.615171501421622e-12	2.5100813562100278e-11	1.4277639371627617e-10
25900000	0.0049996328587611	1.1640810230914263e-49	7.42864299009418e-62	8.670337073075958e-9	1.2353948258831028e-15	7.167643094561203e-7	1.4444016842088035e-24	5.853109645239199e-16	9.615171501421622e-12	2.5100813562100278e-11	1.4277639371627617e-10
26000000	0.0049996328587611	1.1640810230914263e-49	7.42864299009418e-62	8.670337073075958e-9	1.2353948258831028e-15	7.167643094561203e-7	1.4444016842623682e-24	5.853109645239199e-16	9.615171501421622e-12	2.5100813562100278e-11	1.4277639371627617e-10
26100000	0.0049996328587611	1.1640810230914263e-49	7.42864299009418e-62	8.670337073075958e-9	1.2353948258831028e-15	7.167643094561203e-7	1.4444016843136053e-24	5.853109645239199e-16	9.615171501421622e-12	2.5100813562100278e-11	1.4277639371627617e-10
26200000	0.0049996328587611	1.1640810230914263e-49	7.42864299009418e-62	8.670337073075958e-9	1.2353948258831028e-15	7.167643094561203e-7	1.4444016843625516e-24	5.853109645239199e-16	9.615171501421622e-12	2.5100813562100278e-11	1.4277639371627617e-10
26300000	0.0049996328587611	1.1640810230914263e-49	7.42864299009418e-62	8.670337073075958e-9	1.2353948258831028e-15	7.167643094561203e-7	1.4444016844092442e-24	5.853109645239199e-16	9.615171501421622e-12	2.5100813562100278e-11	1.4277639371627617e-10
26400000	0.0049996328587611	1.1640810230914263e-49	7.42864299009418e-62	8.670337073075958e-9	1.2353948258831028e-15	7.167643094561203e-7	1.4444016844537203e-24	5.853109645239199e-16	9.615171501421622e-12	2.5100813562100278e-11	1.4277639371627617e-10
26500000	0.0049996328587611	1.1640810230914263e-49	7.42864299009418e-62	8.670337073075958e-9	1.2353948258831028e-15	7.167643094561203e-7	1.4444016844960172e-24	5.853109645239199e-16	9.615171501421622e-12	2.5100813562100278e-11	1.4277639371627617e-10
26600000	0.0049996328587611	1.1640810230914263e-49	7.42864299009418e-62	8.670337073075958e-9	1.2353948258831028e-15	7.167643094561203e-7	1.4444016845361719e-24	5.853109645239199e-16	9.615171501421622e-12	2.5100813562100278e-11	1.4277639371627617e-10
26700000	0.0049996328587611	1.1640810230914263e-49	7.42864299009418e-62	8.670337073075958e-9	1.2353948258831028e-15	7.167643094561203e-7	1.4444016845742214e-24	5.853109645239199e-16	9.615171501421622e-12	2.5100813562100278e-11	1.4277639371627617e-10
26800000	0.0049996328587611	1.1640810230914263e-49	7.42864299009418e-62	8.670337073075958e-9	1.2353948258831028e-15	7.167643094561203e-7	1.4444016846102027e-24	5.853109645239199e-16	9.615171501421622e-12	2.5100813562100278e-11	1.4277639371627617e-10
26900000	0.0049996328587611	1.1640810230914263e-49	7.42864299009418e-62	8.670337073075958e-9	1.2353948258831028e-15	7.167643094561203e-7	1.4444016846441532e-24	5.853109645239199e-16	9.615171501421622e-12	2.5100813562100278e-11	1.4277639371627617e-10
27000000	0.0049996328587611	1.1640810230914263e-49	7.42864299009418e-62	8.670337073075958e-9	1.2353948258831028e-15	7.167643094561203e-7	1.4444016846761099e-24	5.853109645239199e-16	9.615171501421622e-12	2.5100813562100278e-11	1.4277639371627617e-10
27100000	0.0049996328587611	1.1640810230914263e-49	7.42864299009418e-62	8.670337073075958e-9	1.2353948258831028e-15	7.167643094561203e-7	1.4444016847061098e-24	5.853109645239199e-16	9.615171501421622e-12	2.5100813562100278e-11	1.4277639371627617e-10
27200000	0.0049996328587611	1.1640810230914263e-49	7.42864299009418e-62	8.670337073075958e-9	1.2353948258831028e-15	7.167643094561203e-7	1.4444016847341902e-24	5.853109645239199e-16	9.615171501421622e-12	2.5100813562100278e-11	1.4277639371627617e-10
27300000	0.0049996328587611	1.1640810230914263e-49	7.42864299009418e-62	8.670337073075958e-9	1.2353948258831028e-15	7.167643094561203e-7	1.444401684760388e-24	5.853109645239199e-16	9.615171501421622e-12	2.5100813562100278e-11	1.4277639371627617e-10
27400000	0.0049996328587611	1.1640810230914263e-49	7.42864299009418e-62	8.670337073075958e-9	1.2353948258831028e-15	7.167643094561203e-7	1.4444016847847406e-24	5.853109645239199e-16	9.615171501421622e-12	2.5100813562100278e-11	1.4277639371627617e-10
27500000	0.0049996328587611	1.1640810230914263e-49	7.42864299009418e-62	8.670337073075958e-9	1.2353948258831028e-15	7.167643094561203e-7	1.444401684807285e-24	5.853109645239199e-16	9.615171501421622e-12	2.5100813562100278e-11	1.4277639371627617e-10
27600000	0.0049996328587611	1.1640810230914263e-49	7.42864299009418e-62	8.670337073075958e-9	1.2353948258831028e-15	7.167643094561203e-7	1.4444016848280582e-24	5.853109645239199e-16	9.615171501421622e-12	2.5100813562100278e-11	1.4277639371627617e-10
27700000	0.0049996328587611	1.1640810230914263e-49	7.42864299009418e-62	8.670337073075958e-9	1.2353948258831028e-15	7.167643094561203e-7	1.4444016848470973e-24	5.853109645239199e-16	9.615171501421622e-12	2.5100813562100278e-11	1.4277639371627617e-10
27800000	0.0049996328587611	1.1640810230914263e-49	7.42864299009418e-62	8.670337073075958e-9	1.2353948258831028e-15	7.167643094561203e-7	1.4444016848644393e-24	5.853109645239199e-16	9.615171501421622e-12	2.5100813562100278e-11	1.4277639371627617e-10
27900000	0.0049996328587611	1.1640810230914263e-49	7.42864299009418e-62	8.670337073075958e-9	1.2353948258831028e-15	7.167643094561203e-7	1.4444016848801219e-24	5.853109645239199e-16	9.615171501421622e-12	2.5100813562100278e-11	1.4277639371627617e-10
28000000	0.0049996328587611	1.1640810230914263e-49	7.42864299009418e-62	8.670337073075958e-9	1.2353948258831028e-15	7.167643094561203e-7	1.4444016848941815e-24	5.853109645239199e-16	9.615171501421622e-12	2.5100813562100278e-11	1.4277639371627617e-10
28100000	0.0049996328587611	1.1640810230914263e-49	7.42864299009418e-62	8.670337073075958e-9	1.2353948258831028e-15	7.167643094561203e-7	1.4444016849066556e-24	5.853109645239199e-16	9.615171501421622e-12	2.5100813562100278e-11	1.4277639371627617e-10
28200000	0.0049996328587611	1.1640810230914263e-49	7.42864299009418e-62	8.670337073075958e-9	1.2353948258831028e-15	7.167643094561203e-7	1.4444016849175812e-24	5.853109645239199e-16	9.615171501421622e-12	2.5100813562100278e-11	1.4277639371627617e-10
28300000	0.0049996328587611	1.1640810230914263e-49	7.42864299009418e-62	8.670337073075958e-9	1.2353948258831028e-15	7.167643094561203e-7	1.4444016849269955e-24	5.853109645239199e-16	9.615171501421622e-12	2.5100813562100278e-11	1.4277639371627617e-10
28400000	0.0049996328587611	1.1640810230914263e-49	7.42864299009418e-62	8.670337073075958e-9	1.2353948258831028e-15	7.167643094561203e-7	1.4444016849349356e-24	5.853109645239199e-16	9.615171501421622e-12	2.5100813562100278e-11	1.4277639371627617e-10
28500000	0.0049996328587611	1.1640810230914263e-49	7.42864299009418e-62	8.670337073075958e-9	1.2353948258831028e-15	7.167643094561203e-7	1.4444016849414384e-24	5.853109645239199e-16	9.615171501421622e-12	2.5100813562100278e-11	1.4277639371627617e-10
28600000	0.0049996328587611	1.1640810230914263e-49	7.42864299009418e-62	8.670337073075958e-9	1.2353948258831028e-15	7.167643094561203e-7	1.4444016849465414e-24	5.853109645239199e-16	9.615171501421622e-12	2.5100813562100278e-11	1.4277639371627617e-10
28700000	0.0049996328587611	1.1640810230914263e-49	7.42864299009418e-62	8.670337073075958e-9	1.2353948258831028e-15	7.167643094561203e-7	1.4444016849502813e-24	5.853109645239199e-16	9.615171501421622e-12	2.5100813562100278e-11	1.4277639371627617e-10
28800000	0.0049996328587611	1.1640810230914263e-49	7.42864299009418e-62	8.670337073075958e-9	1.2353948258831028e-15	7.167643094561203e-7	1.4444016849526955e-24	5.853109645239199e-16	9.615171501421622e-12	2.5100813562100278e-11	1.4277639371627617e-10
28900000	0.0049996328587611	1.1640810230914263e-49	7.42864299009418e-62	8.670337073075958e-9	1.2353948258831028e-15	7.167643094561203e-7	1.4444016849538208e-24	5.853109645239199e-16	9.615171501421622e-12	2.5100813562100278e-11	1.4277639371627617e-10
29000000	0.0049996328587611	1.1640810230914263e-49	7.42864299009418e-62	8.670337073075958e-9	1.2353948258831028e-15	7.167643094561203e-7	1.4444016849536946e-24	5.853109645239199e-16	9.615171501421622e-12	2.5100813562100278e-11	1.4277639371627617e-10
29100000	0.0049996328587611	1.1640810230914263e-49	7.42864299009418e-62	8.670337073075958e-9	1.2353948258831028e-15	7.167643094561203e-7	1.444401684952354e-24	5.853109645239199e-16	9.615171501421622e-12	2.5100813562100278e-11	1.4277639371627617e-10
29200000	0.0049996328587611	1.1640810230914263e-49	7.42864299009418e-62	8.670337073075958e-9	1.2353948258831028e-15	7.167643094561203e-7	1.444401684949836e-24	5.853109645239199e-16	9.615171501421622e-12	2.5100813562100278e-11	1.4277639371627617e-10
29300000	0.0049996328587611	1.1640810230914263e-49	7.42864299009418e-62	8.670337073075958e-9	1.2353948258831028e-15	7.167643094561203e-7	1.4444016849461779e-24	5.853109645239199e-16	9.615171501421622e-12	2.5100813562100278e-11	1.4277639371627617e-10
29400000	0.0049996328587611	1.1640810230914263e-49	7.42864299009418e-62	8.670337073075958e-9	1.2353948258831028e-15	7.167643094561203e-7	1.4444016849414166e-24	5.853109645239199e-16	9.615171501421622e-12	2.5100813562100278e-11	1.4277639371627617e-10
29500000	0.0049996328587611	1.1640810230914263e-49	7.42864299009418e-62	8.670337073075958e-9	1.2353948258831028e-15	7.167643094561203e-7	1.444401684935589e-24	5.853109645239199e-16	9.615171501421622e-12	2.5100813562100278e-11	1.4277639371627617e-10
29600000	0.0049996328587611	1.1640810230914263e-49	7.42864299009418e-62	8.670337073075958e-9	1.2353948258831028e-15	7.167643094561203e-7	1.4444016849287328e-24	5.853109645239199e-16	9.615171501421622e-12	2.5100813562100278e-11	1.4277639371627617e-10
29700000	0.0049996328587611	1.1640810230914263e-49	7.42864299009418e-62	8.670337073075958e-9	1.2353948258831028e-15	7.167643094561203e-7	1.4444016849208847e-24	5.853109645239199e-16	9.615171501421622e-12	2.5100813562100278e-11	1.4277639371627617e-10
29800000	0.0049996328587611	1.1640810230914263e-49	7.42864299009418e-62	8.670337073075958e-9	1.2353948258831028e-15	7.167643094561203e-7	1.444401684912082e-24	5.853109645239199e-16	9.615171501421622e-12	2.5100813562100278e-11	1.4277639371627617e-10
29900000	0.0049996328587611	1.1640810230914263e-49	7.42864299009418e-62	8.670337073075958e-9	1.2353948258831028e-15	7.167643094561203e-7	1.4444016849023617e-24	5.853109645239199e-16	9.615171501421622e-12	2.5100813562100278e-11	1.4277639371627617e-10
30000000	0.0049996328587611	1.1640810230914263e-49	7.42864299009418e-62	8.670337073075958e-9	1.2353948258831028e-15	7.167643094561203e-7	1.4444016848917608e-24	5.853109645239199e-16	9.615171501421622e-12	2.5100813562100278e-11	1.4277639371627617e-10
30100000	0.0049996328587611	1.1640810230914263e-49	7.42864299009418e-62	8.670337073075958e-9	1.2353948258831028e-15	7.167643094561203e-7	1.4444016848803166e-24	5.853109645239199e-16	9.615171501421622e-12	2.5100813562100278e-11	1.4277639371627617e-10
30200000	0.0049996328587611	1.1640810230914263e-49	7.42864299009418e-62	8.670337073075958e-9	1.2353948258831028e-15	7.167643094561203e-7	1.4444016848680661e-24	5.853109645239199e-16	9.615171501421622e-12	2.5100813562100278e-11	1.4277639371627617e-10
30300000	0.0049996328587611	1.1640810230914263e-49	7.42864299009418e-62	8.670337073075958e-9	1.2353948258831028e-15	7.167643094561203e-7	1.4444016848550466e-24	5.853109645239199e-16	9.615171501421622e-12	2.5100813562100278e-11	1.4277639371627617e-10
30400000	0.0049996328587611	1.1640810230914263e-49	7.42864299009418e-62	8.670337073075958e-9	1.2353948258831028e-15	7.167643094561203e-7	1.444401684841295e-24	5.853109645239199e-16	9.615171501421622e-12	2.5100813562100278e-11	1.4277639371627617e-10
30500000	0.0049996328587611	1.1640810230914263e-49	7.42864299009418e-62	8.670337073075958e-9	1.2353948258831028e-15	7.167643094561203e-7	1.4444016848268485e-24	5.853109645239199e-16	9.615171501421622e-12	2.5100813562100278e-11	1.4277639371627617e-10
30600000	0.0049996328587611	1.1640810230914263e-49	7.42864299009418e-62	8.670337073075958e-9	1.2353948258831028e-15	7.167643094561203e-7	1.4444016848117443e-24	5.853109645239199e-16	9.615171501421622e-12	2.5100813562100278e-11	1.4277639371627617e-10
30700000	0.0049996328587611	1.1640810230914263e-49	7.42864299009418e-62	8.670337073075958e-9	1.2353948258831028e-15	7.167643094561203e-7	1.4444016847960193e-24	5.853109645239199e-16	9.615171501421622e-12	2.5100813562100278e-11	1.4277639371627617e-10
30800000	0.0049996328587611	1.1640810230914263e-49	7.42864299009418e-62	8.670337073075958e-9	1.2353948258831028e-15	7.167643094561203e-7	1.4444016847797106e-24	5.853109645239199e-16	9.615171501421622e-12	2.5100813562100278e-11	1.4277639371627617e-10
30900000	0.0049996328587611	1.1640810230914263e-49	7.42864299009418e-62	8.670337073075958e-9	1.2353948258831028e-15	7.167643094561203e-7	1.4444016847628557e-24	5.853109645239199e-16	9.615171501421622e-12	2.5100813562100278e-11	1.4277639371627617e-10
31000000	0.0049996328587611	1.1640810230914263e-49	7.42864299009418e-62	8.670337073075958e-9	1.2353948258831028e-15	7.167643094561203e-7	1.4444016847454912e-24	5.853109645239199e-16	9.615171501421622e-12	2.5100813562100278e-11	1.4277639371627617e-10
31100000	0.0049996328587611	1.1640810230914263e-49	7.42864299009418e-62	8.670337073075958e-9	1.2353948258831028e-15	7.167643094561203e-7	1.4444016847276548e-24	5.853109645239199e-16	9.615171501421622e-12	2.5100813562100278e-11	1.4277639371627617e-10
31200000	0.0049996328587611	1.1640810230914263e-49	7.42864299009418e-62	8.670337073075958e-9	1.2353948258831028e-15	7.167643094561203e-7	1.444401684709383e-24	5.853109645239199e-16	9.615171501421622e-12	2.5100813562100278e-11	1.4277639371627617e-10
31300000	0.0049996328587611	1.1640810230914263e-49	7.42864299009418e-62	8.670337073075958e-9	1.2353948258831028e-15	7.167643094561203e-7	1.4444016846907132e-24	5.853109645239199e-16	9.615171501421624e-12	2.5100813562100278e-11	1.4277639371627617e-10
31400000	0.0049996328587611	1.1640810230914263e-49	7.42864299009418e-62	8.670337073075958e-9	1.2353948258831028e-15	7.167643094561203e-7	1.4444016846716825e-24	5.853109645239199e-16	9.615171501421624e-12	2.5100813562100278e-11	1.4277639371627617e-10
31500000	0.0049996328587611	1.1640810230914263e-49	7.42864299009418e-62	8.670337073075958e-9	1.2353948258831028e-15	7.167643094561203e-7	1.444401684652328e-24	5.853109645239199e-16	9.615171501421624e-12	2.5100813562100278e-11	1.4277639371627617e-10
31600000	0.0049996328587611	1.1640810230914263e-49	7.42864299009418e-62	8.670337073075958e-9	1.2353948258831028e-15	7.167643094561203e-7	1.444401684632687e-24	5.853109645239199e-16	9.615171501421624e-12	2.5100813562100278e-11	1.4277639371627617e-10
31700000	0.0049996328587611	1.1640810230914263e-49	7.42864299009418e-62	8.670337073075958e-9	1.2353948258831028e-15	7.167643094561203e-7	1.4444016846127963e-24	5.853109645239199e-16	9.615171501421624e-12	2.5100813562100278e-11	1.4277639371627617e-10
31800000	0.0049996328587611	1.1640810230914263e-49	7.42864299009418e-62	8.670337073075958e-9	1.2353948258831028e-15	7.167643094561203e-7	1.444401684592693e-24	5.853109645239199e-16	9.615171501421624e-12	2.5100813562100278e-11	1.4277639371627617e-10
31900000	0.0049996328587611	1.1640810230914263e-49	7.42864299009418e-62	8.670337073075958e-9	1.2353948258831028e-15	7.167643094561203e-7	1.4444016845724146e-24	5.853109645239199e-16	9.615171501421624e-12	2.5100813562100278e-11	1.4277639371627617e-10
32000000	0.004999632858761099	1.1640810230914263e-49	7.42864299009418e-62	8.670337073075958e-9	1.2353948258831028e-15	7.167643094561203e-7	1.4444016845519977e-24	5.853109645239199e-16	9.615171501421624e-12	2.5100813562100278e-11	1.4277639371627617e-10
32100000	0.004999632858761099	1.1640810230914263e-49	7.42864299009418e-62	8.670337073075958e-9	1.2353948258831028e-15	7.167643094561203e-7	1.4444016845314798e-24	5.853109645239199e-16	9.615171501421624e-12	2.5100813562100278e-11	1.4277639371627617e-10
32200000	0.004999632858761099	1.1640810230914263e-49	7.42864299009418e-62	8.670337073075958e-9	1.2353948258831028e-15	7.167643094561203e-7	1.444401684510898e-24	5.853109645239199e-16	9.615171501421624e-12	2.5100813562100278e-11	1.4277639371627617e-10
32300000	0.004999632858761099	1.1640810230914263e-49	7.42864299009418e-62	8.670337073075958e-9	1.2353948258831028e-15	7.167643094561203e-7	1.444401684490289e-24	5.853109645239199e-16	9.615171501421624e-12	2.5100813562100278e-11	1.4277639371627617e-10
32400000	0.004999632858761099	1.1640810230914263e-49	7.42864299009418e-62	8.670337073075958e-9	1.2353948258831028e-15	7.167643094561203e-7	1.4444016844696905e-24	5.853109645239199e-16	9.615171501421624e-12	2.5100813562100278e-11	1.4277639371627617e-10
32500000	0.004999632858761099	1.1640810230914263e-49	7.42864299009418e-62	8.670337073075958e-9	1.2353948258831028e-15	7.167643094561203e-7	1.4444016844491392e-24	5.853109645239199e-16	9.615171501421624e-12	2.5100813562100278e-11	1.4277639371627617e-10
32600000	0.004999632858761099	1.1640810230914263e-49	7.42864299009418e-62	8.670337073075958e-9	1.2353948258831028e-15	7.167643094561203e-7	1.4444016844286724e-24	5.853109645239199e-16	9.615171501421624e-12	2.5100813562100278e-11	1.4277639371627617e-10
32700000	0.004999632858761099	1.1640810230914263e-49	7.428642990094179e-62	8.670337073075958e-9	1.2353948258831028e-15	7.167643094561203e-7	1.4444016844083271e-24	5.853109645239199e-16	9.615171501421624e-12	2.5100813562100278e-11	1.4277639371627617e-10
32800000	0.004999632858761099	1.1640810230914263e-49	7.428642990094179e-62	8.670337073075958e-9	1.2353948258831028e-15	7.167643094561203e-7	1.4444016843881404e-24	5.853109645239199e-16	9.615171501421624e-12	2.5100813562100278e-11	1.4277639371627617e-10
32900000	0.004999632858761099	1.1640810230914263e-49	7.428642990094179e-62	8.670337073075958e-9	1.2353948258831028e-15	7.167643094561203e-7	1.4444016843681495e-24	5.853109645239199e-16	9.615171501421624e-12	2.5100813562100278e-11	1.4277639371627617e-10
33000000	0.004999632858761099	1.1640810230914263e-49	7.428642990094179e-62	8.670337073075958e-9	1.2353948258831028e-15	7.167643094561203e-7	1.4444016843483914e-24	5.853109645239199e-16	9.615171501421624e-12	2.5100813562100278e-11	1.4277639371627617e-10
33100000	0.004999632858761099	1.1640810230914263e-49	7.428642990094179e-62	8.670337073075958e-9	1.2353948258831028e-15	7.167643094561203e-7	1.4444016843289034e-24	5.853109645239199e-16	9.615171501421624e-12	2.5100813562100278e-11	1.4277639371627617e-10
33200000	0.004999632858761099	1.1640810230914263e-49	7.428642990094179e-62	8.670337073075958e-9	1.2353948258831028e-15	7.167643094561203e-7	1.4444016843097225e-24	5.853109645239199e-16	9.615171501421624e-12	2.5100813562100278e-11	1.4277639371627617e-10
33300000	0.004999632858761099	1.1640810230914263e-49	7.428642990094179e-62	8.670337073075958e-9	1.2353948258831028e-15	7.167643094561203e-7	1.4444016842908859e-24	5.853109645239199e-16	9.615171501421624e-12	2.5100813562100278e-11	1.4277639371627617e-10
33400000	0.004999632858761099	1.1640810230914263e-49	7.428642990094179e-62	8.670337073075958e-9	1.2353948258831028e-15	7.167643094561203e-7	1.4444016842724304e-24	5.853109645239199e-16	9.615171501421624e-12	2.5100813562100278e-11	1.4277639371627617e-10
33500000	0.004999632858761099	1.1640810230914263e-49	7.428642990094179e-62	8.670337073075958e-9	1.2353948258831028e-15	7.167643094561203e-7	1.4444016842543934e-24	5.853109645239199e-16	9.615171501421624e-12	2.5100813562100278e-11	1.4277639371627617e-10
33600000	0.004999632858761099	1.1640810230914263e-49	7.428642990094179e-62	8.670337073075958e-9	1.2353948258831028e-15	7.167643094561203e-7	1.444401684236812e-24	5.853109645239199e-16	9.615171501421624e-12	2.5100813562100278e-11	1.4277639371627617e-10
33700000	0.004999632858761099	1.1640810230914263e-49	7.428642990094179e-62	8.670337073075958e-9	1.2353948258831028e-15	7.167643094561203e-7	1.4444016842197233e-24	5.853109645239199e-16	9.615171501421624e-12	2.5100813562100278e-11	1.4277639371627617e-10
33800000	0.004999632858761099	1.1640810230914263e-49	7.428642990094179e-62	8.670337073075958e-9	1.2353948258831028e-15	7.167643094561203e-7	1.4444016842031643e-24	5.853109645239199e-16	9.615171501421624e-12	2.5100813562100278e-11	1.4277639371627617e-10
33900000	0.004999632858761099	1.1640810230914263e-49	7.428642990094179e-62	8.670337073075958e-9	1.2353948258831028e-15	7.167643094561203e-7	1.4444016841871722e-24	5.853109645239199e-16	9.615171501421624e-12	2.5100813562100278e-11	1.4277639371627617e-10
34000000	0.004999632858761099	1.1640810230914263e-49	7.428642990094179e-62	8.670337073075958e-9	1.2353948258831028e-15	7.167643094561203e-7	1.444401684171784e-24	5.853109645239199e-16	9.615171501421624e-12	2.5100813562100278e-11	1.4277639371627617e-10
34100000	0.004999632858761099	1.1640810230914263e-49	7.428642990094179e-62	8.670337073075958e-9	1.2353948258831028e-15	7.167643094561203e-7	1.4444016841570371e-24	5.853109645239199e-16	9.615171501421624e-12	2.5100813562100278e-11	1.4277639371627617e-10
34200000	0.004999632858761099	1.1640810230914263e-49	7.428642990094179e-62	8.670337073075958e-9	1.2353948258831028e-15	7.167643094561203e-7	1.4444016841429683e-24	5.853109645239199e-16	9.615171501421624e-12	2.5100813562100278e-11	1.4277639371627617e-10
34300000	0.004999632858761099	1.1640810230914263e-49	7.428642990094179e-62	8.670337073075958e-9	1.2353948258831028e-15	7.167643094561203e-7	1.4444016841296147e-24	5.853109645239199e-16	9.615171501421624e-12	2.5100813562100278e-11	1.4277639371627617e-10
34400000	0.004999632858761099	1.1640810230914263e-49	7.428642990094179e-62	8.670337073075958e-9	1.2353948258831028e-15	7.167643094561203e-7	1.4444016841170137e-24	5.853109645239199e-16	9.615171501421624e-12	2.5100813562100278e-11	1.4277639371627617e-10
34500000	0.004999632858761099	1.1640810230914263e-49	7.428642990094179e-62	8.670337073075958e-9	1.2353948258831028e-15	7.167643094561203e-7	1.4444016841052022e-24	5.853109645239199e-16	9.615171501421624e-12	2.5100813562100278e-11	1.4277639371627617e-10
34600000	0.004999632858761099	1.1640810230914263e-49	7.428642990094179e-62	8.670337073075958e-9	1.2353948258831028e-15	7.167643094561203e-7	1.4444016840942174e-24	5.853109645239199e-16	9.615171501421624e-12	2.5100813562100278e-11	1.4277639371627617e-10
34700000	0.004999632858761099	1.1640810230914263e-49	7.428642990094179e-62	8.670337073075958e-9	1.2353948258831028e-15	7.167643094561203e-7	1.4444016840840962e-24	5.853109645239199e-16	9.615171501421624e-12	2.5100813562100278e-11	1.4277639371627617e-10
34800000	0.004999632858761099	1.1640810230914263e-49	7.428642990094179e-62	8.670337073075958e-9	1.2353948258831028e-15	7.167643094561203e-7	1.4444016840748761e-24	5.853109645239199e-16	9.615171501421624e-12	2.5100813562100278e-11	1.4277639371627617e-10
34900000	0.004999632858761099	1.1640810230914263e-49	7.428642990094179e-62	8.670337073075958e-9	1.2353948258831028e-15	7.167643094561203e-7	1.444401684066594e-24	5.853109645239199e-16	9.615171501421624e-12	2.5100813562100278e-11	1.4277639371627617e-10
35000000	0.004999632858761099	1.1640810230914263e-49	7.428642990094179e-62	8.670337073075958e-9	1.2353948258831028e-15	7.167643094561203e-7	1.4444016840592869e-24	5.853109645239199e-16	9.615171501421624e-12	2.5100813562100278e-11	1.4277639371627617e-10
35100000	0.004999632858761099	1.1640810230914263e-49	7.428642990094179e-62	8.670337073075958e-9	1.2353948258831028e-15	7.167643094561203e-7	1.4444016840529921e-24	5.853109645239199e-16	9.615171501421624e-12	2.5100813562100278e-11	1.4277639371627617e-10
35200000	0.004999632858761099	1.1640810230914263e-49	7.428642990094179e-62	8.670337073075958e-9	1.2353948258831028e-15	7.167643094561203e-7	1.4444016840477465e-24	5.853109645239199e-16	9.615171501421624e-12	2.5100813562100278e-11	1.4277639371627617e-10
35300000	0.004999632858761099	1.1640810230914263e-49	7.428642990094179e-62	8.670337073075958e-9	1.2353948258831028e-15	7.167643094561203e-7	1.4444016840435874e-24	5.853109645239199e-16	9.615171501421624e-12	2.5100813562100278e-11	1.4277639371627617e-10
35400000	0.004999632858761099	1.1640810230914263e-49	7.428642990094179e-62	8.670337073075958e-9	1.2353948258831028e-15	7.167643094561203e-7	1.4444016840405519e-24	5.853109645239199e-16	9.615171501421624e-12	2.5100813562100278e-11	1.4277639371627617e-10
35500000	0.004999632858761099	1.1640810230914263e-49	7.428642990094179e-62	8.670337073075958e-9	1.2353948258831028e-15	7.167643094561203e-7	1.444401684038677e-24	5.853109645239199e-16	9.615171501421624e-12	2.5100813562100278e-11	1.4277639371627617e-10
35600000	0.004999632858761099	1.1640810230914263e-49	7.428642990094179e-62	8.670337073075958e-9	1.2353948258831028e-15	7.167643094561203e-7	1.4444016840379998e-24	5.853109645239199e-16	9.615171501421624e-12	2.5100813562100278e-11	1.4277639371627617e-10
35700000	0.004999632858761099	1.1640810230914263e-49	7.428642990094179e-62	8.670337073075958e-9	1.2353948258831028e-15	7.167643094561203e-7	1.4444016840380038e-24	5.853109645239199e-16	9.615171501421624e-12	2.5100813562100278e-11	1.4277639371627617e-10
35800000	0.004999632858761099	1.1640810230914263e-49	7.428642990094179e-62	8.670337073075958e-9	1.2353948258831028e-15	7.167643094561203e-7	1.4444016840380097e-24	5.853109645239199e-16	9.615171501421624e-12	2.5100813562100278e-11	1.4277639371627617e-10
35900000	0.004999632858761099	1.1640810230914263e-49	7.428642990094179e-62	8.670337073075958e-9	1.2353948258831028e-15	7.167643094561203e-7	1.4444016840380152e-24	5.853109645239199e-16	9.615171501421624e-12	2.5100813562100278e-11	1.4277639371627617e-10
36000000	0.004999632858761099	1.1640810230914263e-49	7.428642990094179e-62	8.670337073075958e-9	1.2353948258831028e-15	7.167643094561203e-7	1.4444016840380205e-24	5.853109645239199e-16	9.615171501421624e-12	2.5100813562100278e-11	1.4277639371627617e-10
36100000	0.004999632858761099	1.1640810230914263e-49	7.428642990094179e-62	8.670337073075958e-9	1.2353948258831028e-15	7.167643094561203e-7	1.4444016840380257e-24	5.853109645239199e-16	9.615171501421624e-12	2.5100813562100278e-11	1.4277639371627617e-10
36200000	0.004999632858761099	1.1640810230914263e-49	7.428642990094179e-62	8.670337073075958e-9	1.2353948258831028e-15	7.167643094561203e-7	1.4444016840380306e-24	5.853109645239199e-16	9.615171501421624e-12	2.5100813562100278e-11	1.4277639371627617e-10
36300000	0.004999632858761099	1.1640810230914263e-49	7.428642990094179e-62	8.670337073075958e-9	1.2353948258831028e-15	7.167643094561203e-7	1.4444016840380352e-24	5.853109645239199e-16	9.615171501421624e-12	2.5100813562100278e-11	1.4277639371627617e-10
36400000	0.004999632858761099	1.1640810230914263e-49	7.428642990094179e-62	8.670337073075958e-9	1.2353948258831028e-15	7.167643094561203e-7	1.4444016840380396e-24	5.853109645239199e-16	9.615171501421624e-12	2.5100813562100278e-11	1.4277639371627617e-10
36500000	0.004999632858761099	1.1640810230914263e-49	7.428642990094179e-62	8.670337073075958e-9	1.2353948258831028e-15	7.167643094561203e-7	1.4444016840380438e-24	5.853109645239199e-16	9.615171501421624e-12	2.5100813562100278e-11	1.4277639371627617e-10
36600000	0.004999632858761099	1.1640810230914263e-49	7.428642990094179e-62	8.670337073075958e-9	1.2353948258831028e-15	7.167643094561203e-7	1.4444016840380479e-24	5.853109645239199e-16	9.615171501421624e-12	2.5100813562100278e-11	1.4277639371627617e-10
36700000	0.004999632858761099	1.1640810230914263e-49	7.428642990094179e-62	8.670337073075958e-9	1.2353948258831028e-15	7.167643094561203e-7	1.4444016840380517e-24	5.853109645239199e-16	9.615171501421624e-12	2.5100813562100278e-11	1.4277639371627617e-10
36800000	0.004999632858761099	1.1640810230914263e-49	7.428642990094179e-62	8.670337073075958e-9	1.2353948258831028e-15	7.167643094561203e-7	1.4444016840380554e-24	5.853109645239199e-16	9.615171501421624e-12	2.5100813562100278e-11	1.4277639371627617e-10
36900000	0.004999632858761099	1.1640810230914263e-49	7.428642990094179e-62	8.670337073075958e-9	1.2353948258831028e-15	7.167643094561203e-7	1.4444016840380587e-24	5.853109645239199e-16	9.615171501421624e-12	2.5100813562100278e-11	1.4277639371627617e-10
37000000	0.004999632858761099	1.1640810230914263e-49	7.428642990094179e-62	8.670337073075958e-9	1.2353948258831028e-15	7.167643094561203e-7	1.4444016840380618e-24	5.853109645239199e-16	9.615171501421624e-12	2.5100813562100278e-11	1.4277639371627617e-10
37100000	0.004999632858761099	1.1640810230914263e-49	7.428642990094179e-62	8.670337073075958e-9	1.2353948258831028e-15	7.167643094561203e-7	1.444401684038065e-24	5.853109645239199e-16	9.615171501421624e-12	2.5100813562100278e-11	1.4277639371627617e-10
37200000	0.004999632858761099	1.1640810230914263e-49	7.428642990094179e-62	8.670337073075958e-9	1.2353948258831028e-15	7.167643094561203e-7	1.4444016840380677e-24	5.853109645239199e-16	9.615171501421624e-12	2.5100813562100278e-11	1.4277639371627617e-10
37300000	0.004999632858761099	1.1640810230914263e-49	7.428642990094179e-62	8.670337073075958e-9	1.2353948258831028e-15	7.167643094561203e-7	1.4444016840380703e-24	5.853109645239199e-16	9.615171501421624e-12	2.5100813562100278e-11	1.4277639371627617e-10
37400000	0.004999632858761099	1.1640810230914263e-49	7.428642990094179e-62	8.670337073075958e-9	1.2353948258831028e-15	7.167643094561203e-7	1.4444016840380727e-24	5.853109645239199e-16	9.615171501421624e-12	2.5100813562100278e-11	1.4277639371627617e-10
37500000	0.004999632858761099	1.1640810230914263e-49	7.428642990094179e-62	8.670337073075958e-9	1.2353948258831028e-15	7.167643094561203e-7	1.444401684038075e-24	5.853109645239199e-16	9.615171501421624e-12	2.5100813562100278e-11	1.4277639371627617e-10
37600000	0.004999632858761099	1.1640810230914263e-49	7.428642990094179e-62	8.670337073075958e-9	1.2353948258831028e-15	7.167643094561203e-7	1.4444016840380771e-24	5.853109645239199e-16	9.615171501421624e-12	2.5100813562100278e-11	1.4277639371627617e-10
37700000	0.004999632858761099	1.1640810230914263e-49	7.428642990094179e-62	8.670337073075958e-9	1.2353948258831028e-15	7.167643094561203e-7	1.444401684038079e-24	5.853109645239199e-16	9.615171501421624e-12	2.5100813562100278e-11	1.4277639371627617e-10
37800000	0.004999632858761099	1.1640810230914263e-49	7.428642990094179e-62	8.670337073075958e-9	1.2353948258831028e-15	7.167643094561203e-7	1.4444016840380808e-24	5.853109645239199e-16	9.615171501421624e-12	2.5100813562100278e-11	1.4277639371627617e-10
37900000	0.004999632858761099	1.1640810230914263e-49	7.428642990094179e-62	8.670337073075958e-9	1.2353948258831028e-15	7.167643094561203e-7	1.4444016840380822e-24	5.853109645239199e-16	9.615171501421624e-12	2.5100813562100278e-11	1.4277639371627617e-10
38000000	0.004999632858761099	1.1640810230914263e-49	7.428642990094179e-62	8.670337073075958e-9	1.2353948258831028e-15	7.167643094561203e-7	1.4444016840380837e-24	5.853109645239199e-16	9.615171501421624e-12	2.5100813562100278e-11	1.4277639371627617e-10
38100000	0.004999632858761099	1.1640810230914263e-49	7.428642990094179e-62	8.670337073075958e-9	1.2353948258831028e-15	7.167643094561203e-7	1.444401684038085e-24	5.853109645239199e-16	9.615171501421624e-12	2.5100813562100278e-11	1.4277639371627617e-10
38200000	0.004999632858761099	1.1640810230914263e-49	7.428642990094179e-62	8.670337073075958e-9	1.2353948258831028e-15	7.167643094561203e-7	1.4444016840380861e-24	5.853109645239199e-16	9.615171501421624e-12	2.5100813562100278e-11	1.4277639371627617e-10
38300000	0.004999632858761099	1.1640810230914263e-49	7.428642990094179e-62	8.670337073075958e-9	1.2353948258831028e-15	7.167643094561203e-7	1.444401684038087e-24	5.853109645239199e-16	9.615171501421624e-12	2.5100813562100278e-11	1.4277639371627617e-10
38400000	0.004999632858761099	1.1640810230914263e-49	7.428642990094179e-62	8.670337073075958e-9	1.2353948258831028e-15	7.167643094561203e-7	1.4444016840380877e-24	5.853109645239199e-16	9.615171501421624e-12	2.5100813562100278e-11	1.4277639371627617e-10
38500000	0.004999632858761099	1.1640810230914263e-49	7.428642990094179e-62	8.670337073075958e-9	1.2353948258831028e-15	7.167643094561203e-7	1.4444016840380885e-24	5.853109645239199e-16	9.615171501421624e-12	2.5100813562100278e-11	1.4277639371627617e-10
38600000	0.004999632858761099	1.1640810230914263e-49	7.428642990094179e-62	8.670337073075958e-9	1.2353948258831028e-15	7.167643094561203e-7	1.4444016840380888e-24	5.853109645239199e-16	9.615171501421624e-12	2.5100813562100278e-11	1.4277639371627617e-10
38700000	0.004999632858761099	1.1640810230914263e-49	7.428642990094179e-62	8.670337073075958e-9	1.2353948258831028e-15	7.167643094561203e-7	1.4444016840380892e-24	5.853109645239199e-16	9.615171501421624e-12	2.5100813562100278e-11	1.4277639371627617e-10
38800000	0.004999632858761099	1.1640810230914263e-49	7.428642990094179e-62	8.670337073075958e-9	1.2353948258831028e-15	7.167643094561203e-7	1.4444016840380896e-24	5.853109645239199e-16	9.615171501421624e-12	2.5100813562100278e-11	1.4277639371627617e-10
38900000	0.004999632858761099	1.1640810230914263e-49	7.428642990094179e-62	8.670337073075958e-9	1.2353948258831028e-15	7.167643094561203e-7	1.4444016840380896e-24	5.853109645239199e-16	9.615171501421624e-12	2.5100813562100278e-11	1.4277639371627617e-10
39000000	0.004999632858761099	1.1640810230914263e-49	7.428642990094179e-62	8.670337073075958e-9	1.2353948258831028e-15	7.167643094561203e-7	1.4444016840380896e-24	5.853109645239199e-16	9.615171501421624e-12	2.5100813562100278e-11	1.4277639371627617e-10
39100000	0.004999632858761099	1.1640810230914263e-49	7.428642990094179e-62	8.670337073075958e-9	1.2353948258831028e-15	7.167643094561203e-7	1.4444016840380894e-24	5.853109645239199e-16	9.615171501421624e-12	2.5100813562100278e-11	1.4277639371627617e-10
39200000	0.004999632858761099	1.1640810230914263e-49	7.428642990094179e-62	8.670337073075958e-9	1.2353948258831028e-15	7.167643094561203e-7	1.4444016840380892e-24	5.853109645239199e-16	9.615171501421624e-12	2.5100813562100278e-11	1.4277639371627617e-10
39300000	0.004999632858761099	1.1640810230914263e-49	7.428642990094179e-62	8.670337073075958e-9	1.2353948258831028e-15	7.167643094561203e-7	1.4444016840380888e-24	5.853109645239199e-16	9.615171501421624e-12	2.5100813562100278e-11	1.4277639371627617e-10
39400000	0.004999632858761099	1.1640810230914263e-49	7.428642990094179e-62	8.670337073075958e-9	1.2353948258831028e-15	7.167643094561203e-7	1.4444016840380883e-24	5.853109645239199e-16	9.615171501421624e-12	2.5100813562100275e-11	1.4277639371627617e-10
39500000	0.004999632858761099	1.1640810230914263e-49	7.428642990094179e-62	8.670337073075958e-9	1.2353948258831028e-15	7.167643094561203e-7	1.4444016840380877e-24	5.853109645239199e-16	9.615171501421624e-12	2.5100813562100275e-11	1.4277639371627617e-10
39600000	0.004999632858761099	1.1640810230914265e-49	7.428642990094179e-62	8.670337073075958e-9	1.2353948258831028e-15	7.167643094561203e-7	1.444401684038087e-24	5.853109645239199e-16	9.615171501421624e-12	2.5100813562100275e-11	1.4277639371627617e-10
39700000	0.004999632858761099	1.1640810230914265e-49	7.428642990094179e-62	8.670337073075958e-9	1.2353948258831028e-15	7.167643094561203e-7	1.4444016840380863e-24	5.853109645239199e-16	9.615171501421624e-12	2.5100813562100275e-11	1.4277639371627617e-10
39800000	0.004999632858761099	1.1640810230914265e-49	7.428642990094179e-62	8.670337073075958e-9	1.2353948258831028e-15	7.167643094561203e-7	1.4444016840380854e-24	5.853109645239199e-16	9.615171501421624e-12	2.5100813562100275e-11	1.4277639371627617e-10
39900000	0.004999632858761099	1.1640810230914265e-49	7.428642990094179e-62	8.670337073075958e-9	1.2353948258831028e-15	7.167643094561203e-7	1.4444016840380844e-24	5.853109645239199e-16	9.615171501421624e-12	2.5100813562100275e-11	1.4277639371627617e-10
40000000	0.004999632858761099	1.1640810230914265e-49	7.428642990094179e-62	8.670337073075958e-9	1.2353948258831028e-15	7.167643094561203e-7	1.4444016840380833e-24	5.853109645239199e-16	9.615171501421624e-12	2.5100813562100275e-11	1.4277639371627617e-10
40100000	0.004999632858761099	1.1640810230914265e-49	7.428642990094179e-62	8.670337073075958e-9	1.2353948258831028e-15	7.167643094561203e-7	1.4444016840380822e-24	5.853109645239199e-16	9.615171501421624e-12	2.5100813562100275e-11	1.4277639371627617e-10
40200000	0.004999632858761099	1.1640810230914265e-49	7.428642990094179e-62	8.670337073075958e-9	1.2353948258831028e-15	7.167643094561203e-7	1.444401684038081e-24	5.853109645239199e-16	9.615171501421624e-12	2.5100813562100275e-11	1.4277639371627614e-10
40300000	0.004999632858761099	1.1640810230914265e-49	7.428642990094179e-62	8.670337073075958e-9	1.2353948258831028e-15	7.167643094561203e-7	1.4444016840380797e-24	5.853109645239199e-16	9.615171501421624e-12	2.5100813562100275e-11	1.4277639371627614e-10
40400000	0.004999632858761099	1.1640810230914265e-49	7.428642990094179e-62	8.670337073075958e-9	1.2353948258831028e-15	7.167643094561203e-7	1.4444016840380784e-24	5.853109645239199e-16	9.615171501421624e-12	2.5100813562100275e-11	1.4277639371627614e-10
40500000	0.004999632858761099	1.1640810230914265e-49	7.428642990094179e-62	8.670337073075958e-9	1.2353948258831028e-15	7.167643094561203e-7	1.444401684038077e-24	5.853109645239199e-16	9.615171501421624e-12	2.5100813562100275e-11	1.4277639371627614e-10
40600000	0.004999632858761099	1.1640810230914265e-49	7.428642990094179e-62	8.670337073075958e-9	1.2353948258831028e-15	7.167643094561203e-7	1.4444016840380754e-24	5.853109645239198e-16	9.615171501421624e-12	2.5100813562100275e-11	1.4277639371627614e-10
40700000	0.004999632858761099	1.1640810230914265e-49	7.428642990094179e-62	8.670337073075958e-9	1.2353948258831028e-15	7.167643094561203e-7	1.4444016840380738e-24	5.853109645239198e-16	9.615171501421624e-12	2.5100813562100275e-11	1.4277639371627614e-10
40800000	0.004999632858761099	1.1640810230914265e-49	7.428642990094179e-62	8.670337073075958e-9	1.2353948258831028e-15	7.167643094561203e-7	1.4444016840380721e-24	5.853109645239198e-16	9.615171501421624e-12	2.5100813562100275e-11	1.4277639371627614e-10
40900000	0.004999632858761099	1.1640810230914265e-49	7.428642990094179e-62	8.670337073075958e-9	1.2353948258831028e-15	7.167643094561203e-7	1.4444016840380705e-24	5.853109645239198e-16	9.615171501421624e-12	2.5100813562100275e-11	1.4277639371627614e-10
41000000	0.004999632858761099	1.1640810230914265e-49	7.428642990094179e-62	8.670337073075958e-9	1.2353948258831028e-15	7.167643094561203e-7	1.4444016840380688e-24	5.853109645239198e-16	9.615171501421624e-12	2.5100813562100275e-11	1.4277639371627614e-10
41100000	0.004999632858761099	1.1640810230914265e-49	7.428642990094179e-62	8.670337073075957e-9	1.2353948258831028e-15	7.167643094561203e-7	1.444401684038067e-24	5.853109645239198e-16	9.615171501421624e-12	2.5100813562100275e-11	1.4277639371627614e-10
41200000	0.004999632858761099	1.1640810230914265e-49	7.428642990094179e-62	8.670337073075957e-9	1.2353948258831028e-15	7.167643094561203e-7	1.4444016840380652e-24	5.853109645239198e-16	9.615171501421624e-12	2.5100813562100275e-11	1.4277639371627614e-10
41300000	0.004999632858761099	1.1640810230914265e-49	7.428642990094179e-62	8.670337073075957e-9	1.2353948258831028e-15	7.167643094561203e-7	1.4444016840380633e-24	5.853109645239198e-16	9.615171501421624e-12	2.5100813562100275e-11	1.4277639371627614e-10
41400000	0.004999632858761099	1.1640810230914265e-49	7.428642990094179e-62	8.670337073075957e-9	1.2353948258831026e-15	7.167643094561203e-7	1.4444016840380613e-24	5.853109645239198e-16	9.615171501421624e-12	2.5100813562100275e-11	1.4277639371627614e-10
41500000	0.004999632858761099	1.1640810230914265e-49	7.428642990094179e-62	8.670337073075957e-9	1.2353948258831026e-15	7.167643094561203e-7	1.4444016840380595e-24	5.853109645239198e-16	9.615171501421624e-12	2.5100813562100275e-11	1.4277639371627614e-10
41600000	0.004999632858761099	1.1640810230914265e-49	7.428642990094179e-62	8.670337073075957e-9	1.2353948258831026e-15	7.167643094561203e-7	1.4444016840380574e-24	5.853109645239198e-16	9.615171501421624e-12	2.5100813562100275e-11	1.4277639371627614e-10
41700000	0.004999632858761099	1.1640810230914265e-49	7.428642990094179e-62	8.670337073075957e-9	1.2353948258831026e-15	7.167643094561203e-7	1.4444016840380554e-24	5.853109645239198e-16	9.615171501421624e-12	2.5100813562100275e-11	1.4277639371627614e-10
41800000	0.004999632858761099	1.1640810230914265e-49	7.428642990094179e-62	8.670337073075957e-9	1.2353948258831026e-15	7.167643094561203e-7	1.4444016840380534e-24	5.853109645239198e-16	9.615171501421624e-12	2.5100813562100275e-11	1.4277639371627614e-10
41900000	0.004999632858761099	1.1640810230914265e-49	7.428642990094179e-62	8.670337073075957e-9	1.2353948258831026e-15	7.167643094561203e-7	1.4444016840380514e-24	5.853109645239198e-16	9.615171501421624e-12	2.5100813562100275e-11	1.4277639371627614e-10
42000000	0.004999632858761099	1.1640810230914265e-49	7.428642990094179e-62	8.670337073075957e-9	1.2353948258831026e-15	7.167643094561203e-7	1.4444016840380494e-24	5.853109645239198e-16	9.615171501421624e-12	2.5100813562100275e-11	1.4277639371627614e-10
42100000	0.004999632858761099	1.1640810230914265e-49	7.428642990094179e-62	8.670337073075957e-9	1.2353948258831026e-15	7.167643094561203e-7	1.4444016840380473e-24	5.853109645239198e-16	9.615171501421624e-12	2.5100813562100275e-11	1.4277639371627614e-10
42200000	0.004999632858761099	1.1640810230914265e-49	7.428642990094179e-62	8.670337073075957e-9	1.2353948258831026e-15	7.167643094561203e-7	1.4444016840380453e-24	5.853109645239198e-16	9.615171501421624e-12	2.5100813562100275e-11	1.4277639371627614e-10
42300000	0.004999632858761099	1.1640810230914265e-49	7.428642990094179e-62	8.670337073075957e-9	1.2353948258831026e-15	7.167643094561203e-7	1.4444016840380433e-24	5.853109645239198e-16	9.615171501421624e-12	2.5100813562100275e-11	1.4277639371627614e-10
42400000	0.004999632858761099	1.1640810230914265e-49	7.428642990094179e-62	8.670337073075957e-9	1.2353948258831026e-15	7.167643094561203e-7	1.4444016840380411e-24	5.853109645239198e-16	9.615171501421624e-12	2.5100813562100275e-11	1.4277639371627614e-10
42500000	0.004999632858761099	1.1640810230914265e-49	7.428642990094179e-62	8.670337073075957e-9	1.2353948258831026e-15	7.167643094561203e-7	1.444401684038039e-24	5.853109645239198e-16	9.615171501421624e-12	2.5100813562100275e-11	1.4277639371627614e-10
42600000	0.004999632858761099	1.1640810230914265e-49	7.428642990094179e-62	8.670337073075957e-9	1.2353948258831026e-15	7.167643094561203e-7	1.444401684038037e-24	5.853109645239198e-16	9.615171501421624e-12	2.5100813562100275e-11	1.4277639371627614e-10
42700000	0.004999632858761099	1.1640810230914265e-49	7.428642990094179e-62	8.670337073075957e-9	1.2353948258831026e-15	7.167643094561203e-7	1.444401684038035e-24	5.853109645239198e-16	9.615171501421624e-12	2.5100813562100275e-11	1.4277639371627614e-10
42800000	0.004999632858761099	1.1640810230914265e-49	7.428642990094179e-62	8.670337073075957e-9	1.2353948258831026e-15	7.167643094561203e-7	1.444401684038033e-24	5.853109645239198e-16	9.615171501421624e-12	2.5100813562100275e-11	1.4277639371627614e-10
42900000	0.004999632858761099	1.1640810230914265e-49	7.428642990094179e-62	8.670337073075957e-9	1.2353948258831026e-15	7.167643094561203e-7	1.444401684038031e-24	5.853109645239198e-16	9.615171501421624e-12	2.5100813562100275e-11	1.4277639371627614e-10
43000000	0.004999632858761099	1.1640810230914265e-49	7.428642990094179e-62	8.670337073075957e-9	1.2353948258831026e-15	7.167643094561203e-7	1.444401684038029e-24	5.853109645239198e-16	9.615171501421624e-12	2.5100813562100275e-11	1.4277639371627614e-10
43100000	0.004999632858761099	1.1640810230914265e-49	7.428642990094179e-62	8.670337073075957e-9	1.2353948258831026e-15	7.167643094561203e-7	1.4444016840380271e-24	5.853109645239198e-16	9.615171501421624e-12	2.5100813562100275e-11	1.4277639371627614e-10
43200000	0.004999632858761099	1.1640810230914265e-49	7.428642990094179e-62	8.670337073075957e-9	1.2353948258831026e-15	7.167643094561203e-7	1.4444016840380251e-24	5.853109645239198e-16	9.615171501421624e-12	2.5100813562100275e-11	1.4277639371627614e-10
43300000	0.004999632858761099	1.1640810230914267e-49	7.428642990094179e-62	8.670337073075957e-9	1.2353948258831026e-15	7.167643094561203e-7	1.4444016840380233e-24	5.853109645239198e-16	9.615171501421624e-12	2.510081356210027e-11	1.4277639371627614e-10
43400000	0.004999632858761099	1.1640810230914267e-49	7.428642990094179e-62	8.670337073075957e-9	1.2353948258831026e-15	7.167643094561203e-7	1.4444016840380214e-24	5.853109645239198e-16	9.615171501421624e-12	2.510081356210027e-11	1.4277639371627614e-10
43500000	0.004999632858761099	1.1640810230914267e-49	7.428642990094179e-62	8.670337073075957e-9	1.2353948258831026e-15	7.167643094561203e-7	1.4444016840380196e-24	5.853109645239198e-16	9.615171501421624e-12	2.510081356210027e-11	1.4277639371627614e-10
43600000	0.004999632858761099	1.1640810230914267e-49	7.428642990094179e-62	8.670337073075957e-9	1.2353948258831026e-15	7.167643094561203e-7	1.4444016840380178e-24	5.853109645239198e-16	9.615171501421624e-12	2.510081356210027e-11	1.4277639371627614e-10
43700000	0.004999632858761099	1.1640810230914267e-49	7.428642990094179e-62	8.670337073075957e-9	1.2353948258831026e-15	7.167643094561203e-7	1.4444016840380161e-24	5.853109645239198e-16	9.615171501421624e-12	2.510081356210027e-11	1.4277639371627614e-10
43800000	0.004999632858761099	1.1640810230914267e-49	7.428642990094179e-62	8.670337073075957e-9	1.2353948258831026e-15	7.167643094561203e-7	1.4444016840380145e-24	5.853109645239198e-16	9.615171501421624e-12	2.510081356210027e-11	1.4277639371627614e-10
43900000	0.004999632858761099	1.1640810230914267e-49	7.428642990094179e-62	8.670337073075957e-9	1.2353948258831026e-15	7.167643094561203e-7	1.4444016840380128e-24	5.853109645239198e-16	9.615171501421624e-12	2.510081356210027e-11	1.4277639371627614e-10
44000000	0.004999632858761099	1.1640810230914267e-49	7.428642990094179e-62	8.670337073075957e-9	1.2353948258831026e-15	7.167643094561203e-7	1.4444016840380113e-24	5.853109645239198e-16	9.615171501421624e-12	2.510081356210027e-11	1.4277639371627614e-10
44100000	0.004999632858761099	1.1640810230914267e-49	7.428642990094179e-62	8.670337073075957e-9	1.2353948258831026e-15	7.167643094561203e-7	1.4444016840380099e-24	5.853109645239198e-16	9.615171501421624e-12	2.510081356210027e-11	1.4277639371627614e-10
44200000	0.004999632858761099	1.1640810230914267e-49	7.428642990094179e-62	8.670337073075957e-9	1.2353948258831026e-15	7.167643094561203e-7	1.4444016840380084e-24	5.853109645239198e-16	9.615171501421624e-12	2.510081356210027e-11	1.4277639371627614e-10
44300000	0.004999632858761099	1.1640810230914267e-49	7.428642990094179e-62	8.670337073075957e-9	1.2353948258831026e-15	7.167643094561203e-7	1.4444016840380071e-24	5.853109645239198e-16	9.615171501421624e-12	2.510081356210027e-11	1.4277639371627614e-10
44400000	0.004999632858761099	1.1640810230914267e-49	7.428642990094179e-62	8.670337073075957e-9	1.2353948258831026e-15	7.167643094561203e-7	1.4444016840380058e-24	5.853109645239198e-16	9.615171501421624e-12	2.510081356210027e-11	1.4277639371627614e-10
44500000	0.004999632858761099	1.1640810230914267e-49	7.428642990094179e-62	8.670337073075957e-9	1.2353948258831026e-15	7.167643094561203e-7	1.4444016840380047e-24	5.853109645239198e-16	9.615171501421624e-12	2.510081356210027e-11	1.4277639371627614e-10
44600000	0.004999632858761099	1.1640810230914267e-49	7.428642990094179e-62	8.670337073075957e-9	1.2353948258831026e-15	7.167643094561203e-7	1.4444016840380036e-24	5.853109645239198e-16	9.615171501421624e-12	2.510081356210027e-11	1.4277639371627614e-10
44700000	0.004999632858761099	1.1640810230914267e-49	7.428642990094179e-62	8.670337073075957e-9	1.2353948258831026e-15	7.167643094561203e-7	1.4444016840380025e-24	5.853109645239198e-16	9.615171501421624e-12	2.510081356210027e-11	1.4277639371627614e-10
44800000	0.004999632858761099	1.1640810230914267e-49	7.428642990094179e-62	8.670337073075957e-9	1.2353948258831026e-15	7.167643094561203e-7	1.4444016840380016e-24	5.853109645239198e-16	9.615171501421624e-12	2.510081356210027e-11	1.4277639371627614e-10
44900000	0.004999632858761099	1.1640810230914267e-49	7.428642990094179e-62	8.670337073075957e-9	1.2353948258831026e-15	7.167643094561203e-7	1.4444016840380009e-24	5.853109645239198e-16	9.615171501421624e-12	2.510081356210027e-11	1.4277639371627614e-10
45000000	0.004999632858761099	1.1640810230914267e-49	7.428642990094179e-62	8.670337073075957e-9	1.2353948258831026e-15	7.167643094561203e-7	1.4444016840380001e-24	5.853109645239198e-16	9.615171501421624e-12	2.510081356210027e-11	1.4277639371627614e-10
45100000	0.004999632858761099	1.1640810230914267e-49	7.428642990094179e-62	8.670337073075957e-9	1.2353948258831026e-15	7.167643094561203e-7	1.4444016840379994e-24	5.853109645239198e-16	9.615171501421624e-12	2.510081356210027e-11	1.4277639371627614e-10
45200000	0.004999632858761099	1.1640810230914267e-49	7.428642990094179e-62	8.670337073075957e-9	1.2353948258831026e-15	7.167643094561203e-7	1.4444016840379988e-24	5.853109645239198e-16	9.615171501421624e-12	2.510081356210027e-11	1.4277639371627614e-10
45300000	0.004999632858761099	1.1640810230914267e-49	7.428642990094179e-62	8.670337073075957e-9	1.2353948258831026e-15	7.167643094561203e-7	1.4444016840379985e-24	5.853109645239198e-16	9.615171501421624e-12	2.510081356210027e-11	1.4277639371627614e-10
45400000	0.004999632858761099	1.1640810230914267e-49	7.428642990094179e-62	8.670337073075957e-9	1.2353948258831026e-15	7.167643094561203e-7	1.4444016840379981e-24	5.853109645239198e-16	9.615171501421624e-12	2.510081356210027e-11	1.4277639371627614e-10
45500000	0.004999632858761099	1.1640810230914267e-49	7.428642990094179e-62	8.670337073075957e-9	1.2353948258831026e-15	7.167643094561203e-7	1.444401684037998e-24	5.853109645239198e-16	9.615171501421624e-12	2.510081356210027e-11	1.4277639371627614e-10
45600000	0.004999632858761099	1.1640810230914267e-49	7.428642990094179e-62	8.670337073075957e-9	1.2353948258831026e-15	7.167643094561203e-7	1.444401684037998e-24	5.853109645239198e-16	9.615171501421624e-12	2.510081356210027e-11	1.4277639371627614e-10
45700000	0.004999632858761099	1.1640810230914267e-49	7.428642990094179e-62	8.670337073075957e-9	1.2353948258831026e-15	7.167643094561203e-7	1.444401684037998e-24	5.853109645239198e-16	9.615171501421624e-12	2.510081356210027e-11	1.4277639371627614e-10
45800000	0.004999632858761099	1.1640810230914267e-49	7.428642990094179e-62	8.670337073075957e-9	1.2353948258831026e-15	7.167643094561203e-7	1.444401684037998e-24	5.853109645239198e-16	9.615171501421624e-12	2.510081356210027e-11	1.4277639371627614e-10
45900000	0.004999632858761099	1.1640810230914267e-49	7.428642990094179e-62	8.670337073075957e-9	1.2353948258831026e-15	7.167643094561203e-7	1.444401684037998e-24	5.853109645239198e-16	9.615171501421624e-12	2.510081356210027e-11	1.4277639371627614e-10
46000000	0.004999632858761099	1.1640810230914267e-49	7.428642990094179e-62	8.670337073075957e-9	1.2353948258831026e-15	7.167643094561203e-7	1.444401684037998e-24	5.853109645239198e-16	9.615171501421624e-12	2.510081356210027e-11	1.4277639371627614e-10
46100000	0.004999632858761099	1.1640810230914267e-49	7.428642990094179e-62	8.670337073075957e-9	1.2353948258831026e-15	7.167643094561203e-7	1.444401684037998e-24	5.853109645239198e-16	9.615171501421624e-12	2.510081356210027e-11	1.4277639371627614e-10
46200000	0.004999632858761099	1.1640810230914267e-49	7.428642990094179e-62	8.670337073075957e-9	1.2353948258831026e-15	7.167643094561203e-7	1.444401684037998e-24	5.853109645239198e-16	9.615171501421624e-12	2.510081356210027e-11	1.4277639371627614e-10
46300000	0.004999632858761099	1.1640810230914267e-49	7.428642990094179e-62	8.670337073075957e-9	1.2353948258831026e-15	7.167643094561203e-7	1.444401684037998e-24	5.853109645239198e-16	9.615171501421624e-12	2.510081356210027e-11	1.4277639371627614e-10
46400000	0.004999632858761099	1.1640810230914267e-49	7.428642990094179e-62	8.670337073075957e-9	1.2353948258831026e-15	7.167643094561203e-7	1.444401684037998e-24	5.853109645239198e-16	9.615171501421624e-12	2.510081356210027e-11	1.4277639371627614e-10
46500000	0.004999632858761099	1.1640810230914267e-49	7.428642990094179e-62	8.670337073075957e-9	1.2353948258831026e-15	7.167643094561203e-7	1.444401684037998e-24	5.853109645239198e-16	9.615171501421624e-12	2.510081356210027e-11	1.4277639371627614e-10
46600000	0.004999632858761099	1.1640810230914267e-49	7.428642990094179e-62	8.670337073075957e-9	1.2353948258831026e-15	7.167643094561203e-7	1.444401684037998e-24	5.853109645239198e-16	9.615171501421624e-12	2.510081356210027e-11	1.4277639371627614e-10
46700000	0.004999632858761099	1.1640810230914267e-49	7.428642990094179e-62	8.670337073075957e-9	1.2353948258831026e-15	7.167643094561203e-7	1.444401684037998e-24	5.853109645239198e-16	9.615171501421624e-12	2.510081356210027e-11	1.4277639371627614e-10
46800000	0.004999632858761099	1.1640810230914267e-49	7.428642990094179e-62	8.670337073075957e-9	1.2353948258831026e-15	7.167643094561203e-7	1.444401684037998e-24	5.853109645239198e-16	9.615171501421624e-12	2.510081356210027e-11	1.4277639371627614e-10
46900000	0.004999632858761099	1.1640810230914267e-49	7.428642990094179e-62	8.670337073075957e-9	1.2353948258831026e-15	7.167643094561203e-7	1.444401684037998e-24	5.853109645239198e-16	9.615171501421624e-12	2.510081356210027e-11	1.4277639371627614e-10
47000000	0.004999632858761099	1.1640810230914267e-49	7.428642990094179e-62	8.670337073075957e-9	1.2353948258831026e-15	7.167643094561203e-7	1.444401684037998e-24	5.853109645239198e-16	9.615171501421624e-12	2.510081356210027e-11	1.4277639371627614e-10
47100000	0.004999632858761099	1.1640810230914267e-49	7.428642990094179e-62	8.670337073075957e-9	1.2353948258831026e-15	7.167643094561203e-7	1.444401684037998e-24	5.853109645239198e-16	9.615171501421624e-12	2.510081356210027e-11	1.4277639371627614e-10
47200000	0.004999632858761099	1.1640810230914267e-49	7.428642990094179e-62	8.670337073075957e-9	1.2353948258831026e-15	7.167643094561203e-7	1.444401684037998e-24	5.853109645239198e-16	9.615171501421624e-12	2.510081356210027e-11	1.4277639371627614e-10
47300000	0.004999632858761099	1.1640810230914267e-49	7.428642990094179e-62	8.670337073075957e-9	1.2353948258831026e-15	7.167643094561203e-7	1.444401684037998e-24	5.853109645239198e-16	9.615171501421624e-12	2.510081356210027e-11	1.4277639371627614e-10
47400000	0.004999632858761099	1.1640810230914267e-49	7.428642990094179e-62	8.670337073075957e-9	1.2353948258831026e-15	7.167643094561203e-7	1.444401684037998e-24	5.853109645239198e-16	9.615171501421624e-12	2.510081356210027e-11	1.4277639371627614e-10
47500000	0.004999632858761099	1.1640810230914267e-49	7.428642990094179e-62	8.670337073075957e-9	1.2353948258831026e-15	7.167643094561203e-7	1.444401684037998e-24	5.853109645239198e-16	9.615171501421624e-12	2.510081356210027e-11	1.4277639371627614e-10
47600000	0.004999632858761099	1.1640810230914267e-49	7.428642990094179e-62	8.670337073075957e-9	1.2353948258831026e-15	7.167643094561203e-7	1.444401684037998e-24	5.853109645239198e-16	9.615171501421624e-12	2.510081356210027e-11	1.4277639371627614e-10
47700000	0.004999632858761099	1.1640810230914267e-49	7.428642990094179e-62	8.670337073075957e-9	1.2353948258831026e-15	7.167643094561203e-7	1.444401684037998e-24	5.853109645239198e-16	9.615171501421624e-12	2.510081356210027e-11	1.4277639371627614e-10
47800000	0.004999632858761099	1.1640810230914267e-49	7.428642990094179e-62	8.670337073075957e-9	1.2353948258831026e-15	7.167643094561203e-7	1.444401684037998e-24	5.853109645239198e-16	9.615171501421624e-12	2.510081356210027e-11	1.4277639371627614e-10
47900000	0.004999632858761099	1.1640810230914267e-49	7.428642990094179e-62	8.670337073075957e-9	1.2353948258831026e-15	7.167643094561203e-7	1.444401684037998e-24	5.853109645239198e-16	9.615171501421624e-12	2.510081356210027e-11	1.4277639371627614e-10
48000000	0.004999632858761099	1.1640810230914267e-49	7.428642990094179e-62	8.670337073075957e-9	1.2353948258831026e-15	7.167643094561203e-7	1.444401684037998e-24	5.853109645239198e-16	9.615171501421624e-12	2.510081356210027e-11	1.4277639371627614e-10
48100000	0.004999632858761099	1.1640810230914267e-49	7.428642990094179e-62	8.670337073075957e-9	1.2353948258831026e-15	7.167643094561203e-7	1.444401684037998e-24	5.853109645239198e-16	9.615171501421624e-12	2.510081356210027e-11	1.4277639371627614e-10
48200000	0.004999632858761099	1.1640810230914267e-49	7.428642990094179e-62	8.670337073075957e-9	1.2353948258831026e-15	7.167643094561203e-7	1.444401684037998e-24	5.853109645239198e-16	9.615171501421624e-12	2.510081356210027e-11	1.4277639371627614e-10
48300000	0.004999632858761099	1.1640810230914267e-49	7.428642990094179e-62	8.670337073075957e-9	1.2353948258831026e-15	7.167643094561203e-7	1.444401684037998e-24	5.853109645239198e-16	9.615171501421624e-12	2.510081356210027e-11	1.4277639371627614e-10
48400000	0.004999632858761099	1.1640810230914267e-49	7.428642990094179e-62	8.670337073075957e-9	1.2353948258831026e-15	7.167643094561203e-7	1.444401684037998e-24	5.853109645239198e-16	9.615171501421624e-12	2.510081356210027e-11	1.4277639371627614e-10
48500000	0.004999632858761099	1.1640810230914267e-49	7.428642990094179e-62	8.670337073075957e-9	1.2353948258831026e-15	7.167643094561203e-7	1.444401684037998e-24	5.853109645239198e-16	9.615171501421624e-12	2.510081356210027e-11	1.4277639371627614e-10
48600000	0.004999632858761099	1.1640810230914267e-49	7.428642990094179e-62	8.670337073075957e-9	1.2353948258831026e-15	7.167643094561203e-7	1.444401684037998e-24	5.853109645239198e-16	9.615171501421624e-12	2.510081356210027e-11	1.4277639371627614e-10
48700000	0.004999632858761099	1.1640810230914267e-49	7.428642990094179e-62	8.670337073075957e-9	1.2353948258831026e-15	7.167643094561203e-7	1.444401684037998e-24	5.853109645239198e-16	9.615171501421624e-12	2.510081356210027e-11	1.4277639371627614e-10
48800000	0.004999632858761099	1.1640810230914267e-49	7.428642990094179e-62	8.670337073075957e-9	1.2353948258831026e-15	7.167643094561203e-7	1.444401684037998e-24	5.853109645239198e-16	9.615171501421624e-12	2.510081356210027e-11	1.4277639371627614e-10
48900000	0.004999632858761099	1.1640810230914267e-49	7.428642990094179e-62	8.670337073075957e-9	1.2353948258831026e-15	7.167643094561203e-7	1.444401684037998e-24	5.853109645239198e-16	9.615171501421624e-12	2.510081356210027e-11	1.4277639371627614e-10
49000000	0.004999632858761099	1.1640810230914267e-49	7.428642990094179e-62	8.670337073075957e-9	1.2353948258831026e-15	7.167643094561203e-7	1.444401684037998e-24	5.853109645239198e-16	9.615171501421624e-12	2.510081356210027e-11	1.4277639371627614e-10
49100000	0.004999632858761099	1.1640810230914267e-49	7.428642990094179e-62	8.670337073075957e-9	1.2353948258831026e-15	7.167643094561203e-7	1.444401684037998e-24	5.853109645239198e-16	9.615171501421624e-12	2.510081356210027e-11	1.4277639371627614e-10
49200000	0.004999632858761099	1.1640810230914267e-49	7.428642990094179e-62	8.670337073075957e-9	1.2353948258831026e-15	7.167643094561203e-7	1.444401684037998e-24	5.853109645239198e-16	9.615171501421624e-12	2.510081356210027e-11	1.4277639371627614e-10
49300000	0.004999632858761099	1.1640810230914267e-49	7.428642990094179e-62	8.670337073075957e-9	1.2353948258831026e-15	7.167643094561203e-7	1.444401684037998e-24	5.853109645239198e-16	9.615171501421624e-12	2.510081356210027e-11	1.4277639371627614e-10
49400000	0.004999632858761099	1.1640810230914267e-49	7.428642990094179e-62	8.670337073075957e-9	1.2353948258831026e-15	7.167643094561203e-7	1.444401684037998e-24	5.853109645239198e-16	9.615171501421624e-12	2.510081356210027e-11	1.4277639371627614e-10
49500000	0.004999632858761099	1.1640810230914267e-49	7.428642990094179e-62	8.670337073075957e-9	1.2353948258831026e-15	7.167643094561203e-7	1.444401684037998e-24	5.853109645239198e-16	9.615171501421624e-12	2.510081356210027e-11	1.4277639371627614e-10
49600000	0.004999632858761099	1.1640810230914267e-49	7.428642990094179e-62	8.670337073075957e-9	1.2353948258831026e-15	7.167643094561203e-7	1.444401684037998e-24	5.853109645239198e-16	9.615171501421624e-12	2.510081356210027e-11	1.4277639371627614e-10
49700000	0.004999632858761099	1.1640810230914267e-49	7.428642990094179e-62	8.670337073075957e-9	1.2353948258831026e-15	7.167643094561203e-7	1.444401684037998e-24	5.853109645239198e-16	9.615171501421624e-12	2.510081356210027e-11	1.4277639371627614e-10
49800000	0.004999632858761099	1.1640810230914267e-49	7.428642990094179e-62	8.670337073075957e-9	1.2353948258831026e-15	7.167643094561203e-7	1.444401684037998e-24	5.853109645239198e-16	9.615171501421624e-12	2.510081356210027e-11	1.4277639371627614e-10
49900000	0.004999632858761099	1.1640810230914267e-49	7.428642990094179e-62	8.670337073075957e-9	1.2353948258831026e-15	7.167643094561203e-7	1.444401684037998e-24	5.853109645239198e-16	9.615171501421624e-12	2.510081356210027e-11	1.4277639371627614e-10
50000000	0.004999632858761099	1.1640810230914267e-49	7.428642990094179e-62	8.670337073075957e-9	1.2353948258831026e-15	7.167643094561203e-7	1.444401684037998e-24	5.853109645239198e-16	9.615171501421624e-12	2.510081356210027e-11	1.4277639371627614e-10
50100000	0.004999632858761099	1.1640810230914269e-49	7.428642990094179e-62	8.670337073075957e-9	1.2353948258831028e-15	7.167643094561203e-7	1.444401684037998e-24	5.853109645239198e-16	9.615171501421624e-12	2.510081356210027e-11	1.4277639371627614e-10
50200000	0.004999632858761099	1.1640810230914269e-49	7.428642990094179e-62	8.670337073075957e-9	1.2353948258831028e-15	7.167643094561203e-7	1.444401684037998e-24	5.853109645239198e-16	9.615171501421624e-12	2.510081356210027e-11	1.4277639371627614e-10
50300000	0.004999632858761099	1.1640810230914269e-49	7.428642990094179e-62	8.670337073075957e-9	1.2353948258831028e-15	7.167643094561203e-7	1.4444016840379981e-24	5.853109645239198e-16	9.615171501421624e-12	2.510081356210027e-11	1.4277639371627614e-10
50400000	0.004999632858761099	1.1640810230914269e-49	7.428642990094179e-62	8.670337073075957e-9	1.2353948258831028e-15	7.167643094561203e-7	1.4444016840379981e-24	5.853109645239198e-16	9.615171501421624e-12	2.510081356210027e-11	1.4277639371627614e-10
50500000	0.004999632858761099	1.1640810230914269e-49	7.428642990094179e-62	8.670337073075957e-9	1.2353948258831028e-15	7.167643094561203e-7	1.4444016840379981e-24	5.853109645239198e-16	9.615171501421624e-12	2.510081356210027e-11	1.4277639371627614e-10
50600000	0.004999632858761099	1.1640810230914269e-49	7.428642990094179e-62	8.670337073075957e-9	1.2353948258831028e-15	7.167643094561203e-7	1.4444016840379981e-24	5.853109645239198e-16	9.615171501421624e-12	2.510081356210027e-11	1.4277639371627614e-10
50700000	0.004999632858761099	1.1640810230914269e-49	7.428642990094179e-62	8.670337073075957e-9	1.2353948258831028e-15	7.167643094561203e-7	1.4444016840379981e-24	5.853109645239198e-16	9.615171501421624e-12	2.510081356210027e-11	1.4277639371627614e-10
50800000	0.004999632858761099	1.1640810230914269e-49	7.428642990094179e-62	8.670337073075957e-9	1.2353948258831028e-15	7.167643094561203e-7	1.4444016840379981e-24	5.853109645239198e-16	9.615171501421624e-12	2.510081356210027e-11	1.4277639371627614e-10
50900000	0.004999632858761099	1.1640810230914269e-49	7.428642990094179e-62	8.670337073075957e-9	1.2353948258831028e-15	7.167643094561203e-7	1.4444016840379981e-24	5.853109645239198e-16	9.615171501421624e-12	2.510081356210027e-11	1.4277639371627614e-10
51000000	0.004999632858761099	1.1640810230914269e-49	7.428642990094179e-62	8.670337073075957e-9	1.2353948258831028e-15	7.167643094561203e-7	1.4444016840379981e-24	5.853109645239198e-16	9.615171501421624e-12	2.510081356210027e-11	1.4277639371627614e-10
51100000	0.004999632858761099	1.1640810230914269e-49	7.428642990094179e-62	8.670337073075957e-9	1.2353948258831028e-15	7.167643094561203e-7	1.4444016840379981e-24	5.853109645239198e-16	9.615171501421624e-12	2.510081356210027e-11	1.4277639371627614e-10
51200000	0.004999632858761099	1.1640810230914269e-49	7.428642990094179e-62	8.670337073075957e-9	1.2353948258831028e-15	7.167643094561203e-7	1.4444016840379981e-24	5.853109645239198e-16	9.615171501421624e-12	2.510081356210027e-11	1.4277639371627614e-10
51300000	0.004999632858761099	1.1640810230914269e-49	7.428642990094179e-62	8.670337073075957e-9	1.2353948258831028e-15	7.167643094561203e-7	1.4444016840379981e-24	5.853109645239198e-16	9.615171501421624e-12	2.510081356210027e-11	1.4277639371627614e-10
51400000	0.004999632858761099	1.1640810230914269e-49	7.428642990094179e-62	8.670337073075957e-9	1.2353948258831028e-15	7.167643094561203e-7	1.4444016840379981e-24	5.853109645239198e-16	9.615171501421624e-12	2.510081356210027e-11	1.4277639371627614e-10
51500000	0.004999632858761099	1.1640810230914269e-49	7.428642990094179e-62	8.670337073075957e-9	1.2353948258831028e-15	7.167643094561203e-7	1.4444016840379981e-24	5.853109645239198e-16	9.615171501421624e-12	2.510081356210027e-11	1.4277639371627617e-10
51600000	0.004999632858761099	1.1640810230914269e-49	7.428642990094179e-62	8.670337073075957e-9	1.2353948258831028e-15	7.167643094561203e-7	1.4444016840379981e-24	5.853109645239198e-16	9.615171501421624e-12	2.510081356210027e-11	1.4277639371627617e-10
51700000	0.004999632858761099	1.1640810230914269e-49	7.428642990094179e-62	8.670337073075957e-9	1.2353948258831028e-15	7.167643094561203e-7	1.4444016840379981e-24	5.853109645239198e-16	9.615171501421624e-12	2.510081356210027e-11	1.4277639371627617e-10
51800000	0.004999632858761099	1.1640810230914269e-49	7.428642990094179e-62	8.670337073075957e-9	1.2353948258831028e-15	7.167643094561203e-7	1.4444016840379981e-24	5.853109645239198e-16	9.615171501421624e-12	2.510081356210027e-11	1.4277639371627617e-10
51900000	0.0049996328587611	1.1640810230914269e-49	7.42864299009418e-62	8.670337073075957e-9	1.2353948258831028e-15	7.167643094561203e-7	1.4444016840379981e-24	5.853109645239198e-16	9.615171501421624e-12	2.510081356210027e-11	1.4277639371627617e-10
52000000	0.0049996328587611	1.1640810230914269e-49	7.42864299009418e-62	8.670337073075957e-9	1.2353948258831028e-15	7.167643094561203e-7	1.4444016840379981e-24	5.853109645239199e-16	9.615171501421624e-12	2.510081356210027e-11	1.4277639371627617e-10
52100000	0.0049996328587611	1.1640810230914269e-49	7.42864299009418e-62	8.670337073075957e-9	1.2353948258831028e-15	7.167643094561203e-7	1.4444016840379981e-24	5.853109645239199e-16	9.615171501421624e-12	2.510081356210027e-11	1.4277639371627617e-10
52200000	0.0049996328587611	1.1640810230914269e-49	7.42864299009418e-62	8.670337073075957e-9	1.2353948258831028e-15	7.167643094561203e-7	1.4444016840379981e-24	5.853109645239199e-16	9.615171501421624e-12	2.510081356210027e-11	1.4277639371627617e-10
52300000	0.0049996328587611	1.1640810230914269e-49	7.42864299009418e-62	8.670337073075957e-9	1.2353948258831028e-15	7.167643094561203e-7	1.4444016840379981e-24	5.853109645239199e-16	9.615171501421624e-12	2.510081356210027e-11	1.4277639371627617e-10
52400000	0.0049996328587611	1.1640810230914269e-49	7.42864299009418e-62	8.670337073075957e-9	1.2353948258831028e-15	7.167643094561203e-7	1.4444016840379981e-24	5.853109645239199e-16	9.615171501421624e-12	2.510081356210027e-11	1.4277639371627617e-10
52500000	0.0049996328587611	1.1640810230914269e-49	7.42864299009418e-62	8.670337073075957e-9	1.2353948258831028e-15	7.167643094561203e-7	1.4444016840379981e-24	5.853109645239199e-16	9.615171501421624e-12	2.510081356210027e-11	1.4277639371627617e-10
52600000	0.0049996328587611	1.1640810230914269e-49	7.42864299009418e-62	8.670337073075957e-9	1.2353948258831028e-15	7.167643094561203e-7	1.4444016840379981e-24	5.853109645239199e-16	9.615171501421624e-12	2.510081356210027e-11	1.4277639371627617e-10
52700000	0.0049996328587611	1.1640810230914269e-49	7.42864299009418e-62	8.670337073075957e-9	1.2353948258831028e-15	7.167643094561203e-7	1.4444016840379981e-24	5.853109645239199e-16	9.615171501421624e-12	2.510081356210027e-11	1.4277639371627617e-10
52800000	0.0049996328587611	1.1640810230914269e-49	7.42864299009418e-62	8.670337073075957e-9	1.2353948258831028e-15	7.167643094561203e-7	1.4444016840379981e-24	5.853109645239199e-16	9.615171501421624e-12	2.510081356210027e-11	1.4277639371627617e-10
52900000	0.0049996328587611	1.1640810230914269e-49	7.42864299009418e-62	8.670337073075957e-9	1.2353948258831028e-15	7.167643094561203e-7	1.4444016840379981e-24	5.853109645239199e-16	9.615171501421624e-12	2.510081356210027e-11	1.4277639371627617e-10
53000000	0.0049996328587611	1.1640810230914269e-49	7.42864299009418e-62	8.670337073075957e-9	1.2353948258831028e-15	7.167643094561203e-7	1.4444016840379981e-24	5.853109645239199e-16	9.615171501421624e-12	2.5100813562100275e-11	1.4277639371627617e-10
53100000	0.0049996328587611	1.1640810230914269e-49	7.42864299009418e-62	8.670337073075957e-9	1.2353948258831028e-15	7.167643094561203e-7	1.4444016840379981e-24	5.853109645239199e-16	9.615171501421624e-12	2.5100813562100275e-11	1.4277639371627617e-10
53200000	0.0049996328587611	1.1640810230914269e-49	7.42864299009418e-62	8.670337073075957e-9	1.2353948258831028e-15	7.167643094561203e-7	1.4444016840379981e-24	5.853109645239199e-16	9.615171501421624e-12	2.5100813562100275e-11	1.4277639371627617e-10
53300000	0.0049996328587611	1.1640810230914269e-49	7.42864299009418e-62	8.670337073075957e-9	1.2353948258831028e-15	7.167643094561203e-7	1.4444016840379981e-24	5.853109645239199e-16	9.615171501421624e-12	2.5100813562100275e-11	1.4277639371627617e-10
53400000	0.0049996328587611	1.1640810230914269e-49	7.42864299009418e-62	8.670337073075957e-9	1.2353948258831028e-15	7.167643094561203e-7	1.4444016840379981e-24	5.853109645239199e-16	9.615171501421624e-12	2.5100813562100275e-11	1.4277639371627617e-10
53500000	0.0049996328587611	1.1640810230914269e-49	7.42864299009418e-62	8.670337073075957e-9	1.2353948258831028e-15	7.167643094561203e-7	1.4444016840379981e-24	5.853109645239199e-16	9.615171501421624e-12	2.5100813562100275e-11	1.4277639371627617e-10
53600000	0.0049996328587611	1.1640810230914269e-49	7.42864299009418e-62	8.670337073075957e-9	1.235394825883103e-15	7.167643094561203e-7	1.4444016840379981e-24	5.853109645239199e-16	9.615171501421624e-12	2.5100813562100275e-11	1.4277639371627617e-10
53700000	0.0049996328587611	1.1640810230914269e-49	7.42864299009418e-62	8.670337073075957e-9	1.235394825883103e-15	7.167643094561203e-7	1.4444016840379983e-24	5.853109645239199e-16	9.615171501421624e-12	2.5100813562100275e-11	1.4277639371627617e-10
53800000	0.0049996328587611	1.1640810230914269e-49	7.42864299009418e-62	8.670337073075957e-9	1.235394825883103e-15	7.167643094561203e-7	1.4444016840379983e-24	5.853109645239199e-16	9.615171501421624e-12	2.5100813562100275e-11	1.4277639371627617e-10
53900000	0.0049996328587611	1.1640810230914269e-49	7.42864299009418e-62	8.670337073075957e-9	1.235394825883103e-15	7.167643094561203e-7	1.4444016840379983e-24	5.853109645239199e-16	9.615171501421624e-12	2.5100813562100275e-11	1.4277639371627617e-10
54000000	0.0049996328587611	1.1640810230914269e-49	7.42864299009418e-62	8.670337073075957e-9	1.235394825883103e-15	7.167643094561203e-7	1.4444016840379983e-24	5.853109645239199e-16	9.615171501421624e-12	2.5100813562100275e-11	1.4277639371627617e-10
54100000	0.0049996328587611	1.1640810230914269e-49	7.42864299009418e-62	8.670337073075957e-9	1.235394825883103e-15	7.167643094561203e-7	1.4444016840379983e-24	5.853109645239199e-16	9.615171501421624e-12	2.5100813562100275e-11	1.4277639371627617e-10
54200000	0.0049996328587611	1.1640810230914269e-49	7.42864299009418e-62	8.670337073075957e-9	1.235394825883103e-15	7.167643094561203e-7	1.4444016840379983e-24	5.853109645239199e-16	9.615171501421624e-12	2.5100813562100275e-11	1.4277639371627617e-10
54300000	0.0049996328587611	1.1640810230914269e-49	7.42864299009418e-62	8.670337073075957e-9	1.235394825883103e-15	7.167643094561203e-7	1.4444016840379983e-24	5.853109645239199e-16	9.615171501421624e-12	2.5100813562100275e-11	1.4277639371627617e-10
54400000	0.0049996328587611	1.1640810230914269e-49	7.42864299009418e-62	8.670337073075957e-9	1.235394825883103e-15	7.167643094561203e-7	1.4444016840379983e-24	5.853109645239199e-16	9.615171501421624e-12	2.5100813562100275e-11	1.4277639371627617e-10
54500000	0.0049996328587611	1.1640810230914269e-49	7.42864299009418e-62	8.670337073075957e-9	1.235394825883103e-15	7.167643094561203e-7	1.4444016840379983e-24	5.853109645239199e-16	9.615171501421624e-12	2.5100813562100275e-11	1.4277639371627617e-10
54600000	0.0049996328587611	1.1640810230914269e-49	7.42864299009418e-62	8.670337073075957e-9	1.235394825883103e-15	7.167643094561203e-7	1.4444016840379983e-24	5.853109645239199e-16	9.615171501421624e-12	2.5100813562100275e-11	1.4277639371627617e-10
54700000	0.0049996328587611	1.1640810230914269e-49	7.42864299009418e-62	8.670337073075957e-9	1.235394825883103e-15	7.167643094561203e-7	1.4444016840379983e-24	5.853109645239199e-16	9.615171501421624e-12	2.5100813562100275e-11	1.4277639371627617e-10
54800000	0.0049996328587611	1.1640810230914269e-49	7.42864299009418e-62	8.670337073075957e-9	1.235394825883103e-15	7.167643094561203e-7	1.4444016840379983e-24	5.853109645239199e-16	9.615171501421624e-12	2.5100813562100275e-11	1.4277639371627617e-10
54900000	0.0049996328587611	1.1640810230914269e-49	7.42864299009418e-62	8.670337073075957e-9	1.235394825883103e-15	7.167643094561203e-7	1.4444016840379983e-24	5.853109645239199e-16	9.615171501421624e-12	2.5100813562100275e-11	1.4277639371627617e-10
55000000	0.0049996328587611	1.1640810230914269e-49	7.42864299009418e-62	8.670337073075957e-9	1.235394825883103e-15	7.167643094561203e-7	1.4444016840379983e-24	5.853109645239199e-16	9.615171501421624e-12	2.5100813562100275e-11	1.4277639371627617e-10
55100000	0.0049996328587611	1.1640810230914269e-49	7.42864299009418e-62	8.670337073075957e-9	1.235394825883103e-15	7.167643094561203e-7	1.4444016840379983e-24	5.853109645239199e-16	9.615171501421624e-12	2.5100813562100275e-11	1.4277639371627617e-10
55200000	0.0049996328587611	1.1640810230914269e-49	7.42864299009418e-62	8.670337073075957e-9	1.235394825883103e-15	7.167643094561203e-7	1.4444016840379983e-24	5.853109645239199e-16	9.615171501421624e-12	2.5100813562100275e-11	1.4277639371627617e-10
55300000	0.0049996328587611	1.1640810230914269e-49	7.42864299009418e-62	8.670337073075957e-9	1.235394825883103e-15	7.167643094561203e-7	1.4444016840379983e-24	5.853109645239199e-16	9.615171501421624e-12	2.5100813562100275e-11	1.4277639371627617e-10
55400000	0.0049996328587611	1.1640810230914269e-49	7.42864299009418e-62	8.670337073075957e-9	1.235394825883103e-15	7.167643094561203e-7	1.4444016840379983e-24	5.853109645239199e-16	9.615171501421624e-12	2.5100813562100275e-11	1.4277639371627617e-10
55500000	0.0049996328587611	1.1640810230914269e-49	7.42864299009418e-62	8.670337073075957e-9	1.235394825883103e-15	7.167643094561203e-7	1.4444016840379983e-24	5.853109645239199e-16	9.615171501421624e-12	2.5100813562100275e-11	1.4277639371627617e-10
55600000	0.0049996328587611	1.1640810230914269e-49	7.42864299009418e-62	8.670337073075957e-9	1.235394825883103e-15	7.167643094561203e-7	1.4444016840379983e-24	5.853109645239199e-16	9.615171501421624e-12	2.5100813562100275e-11	1.4277639371627617e-10
55700000	0.0049996328587611	1.1640810230914269e-49	7.42864299009418e-62	8.670337073075957e-9	1.235394825883103e-15	7.167643094561203e-7	1.4444016840379983e-24	5.853109645239199e-16	9.615171501421624e-12	2.5100813562100275e-11	1.4277639371627617e-10
55800000	0.0049996328587611	1.1640810230914269e-49	7.42864299009418e-62	8.670337073075957e-9	1.235394825883103e-15	7.167643094561203e-7	1.4444016840379983e-24	5.853109645239199e-16	9.615171501421624e-12	2.5100813562100275e-11	1.4277639371627617e-10
55900000	0.0049996328587611	1.1640810230914269e-49	7.42864299009418e-62	8.670337073075957e-9	1.235394825883103e-15	7.167643094561203e-7	1.4444016840379983e-24	5.853109645239199e-16	9.615171501421624e-12	2.5100813562100275e-11	1.4277639371627617e-10
56000000	0.0049996328587611	1.1640810230914269e-49	7.42864299009418e-62	8.670337073075957e-9	1.235394825883103e-15	7.167643094561203e-7	1.4444016840379983e-24	5.853109645239199e-16	9.615171501421624e-12	2.5100813562100275e-11	1.4277639371627617e-10
56100000	0.0049996328587611	1.1640810230914269e-49	7.42864299009418e-62	8.670337073075957e-9	1.235394825883103e-15	7.167643094561203e-7	1.4444016840379983e-24	5.853109645239199e-16	9.615171501421624e-12	2.5100813562100275e-11	1.4277639371627617e-10
56200000	0.0049996328587611	1.1640810230914269e-49	7.42864299009418e-62	8.670337073075957e-9	1.235394825883103e-15	7.167643094561203e-7	1.4444016840379983e-24	5.853109645239199e-16	9.615171501421624e-12	2.5100813562100275e-11	1.4277639371627617e-10
56300000	0.0049996328587611	1.1640810230914269e-49	7.42864299009418e-62	8.670337073075957e-9	1.235394825883103e-15	7.167643094561203e-7	1.4444016840379983e-24	5.853109645239199e-16	9.615171501421624e-12	2.5100813562100275e-11	1.4277639371627617e-10
56400000	0.0049996328587611	1.1640810230914269e-49	7.42864299009418e-62	8.670337073075957e-9	1.235394825883103e-15	7.167643094561203e-7	1.4444016840379983e-24	5.853109645239199e-16	9.615171501421624e-12	2.5100813562100275e-11	1.4277639371627617e-10
56500000	0.0049996328587611	1.1640810230914269e-49	7.42864299009418e-62	8.670337073075957e-9	1.235394825883103e-15	7.167643094561203e-7	1.4444016840379983e-24	5.853109645239199e-16	9.615171501421624e-12	2.5100813562100275e-11	1.4277639371627617e-10
56600000	0.0049996328587611	1.1640810230914269e-49	7.42864299009418e-62	8.670337073075957e-9	1.235394825883103e-15	7.167643094561203e-7	1.4444016840379983e-24	5.853109645239199e-16	9.615171501421624e-12	2.5100813562100275e-11	1.4277639371627617e-10
56700000	0.0049996328587611	1.1640810230914269e-49	7.42864299009418e-62	8.670337073075957e-9	1.235394825883103e-15	7.167643094561203e-7	1.4444016840379983e-24	5.853109645239199e-16	9.615171501421624e-12	2.5100813562100275e-11	1.4277639371627617e-10
56800000	0.0049996328587611	1.1640810230914269e-49	7.42864299009418e-62	8.670337073075957e-9	1.235394825883103e-15	7.167643094561203e-7	1.4444016840379983e-24	5.853109645239199e-16	9.615171501421624e-12	2.5100813562100275e-11	1.4277639371627617e-10
56900000	0.0049996328587611	1.1640810230914269e-49	7.42864299009418e-62	8.670337073075957e-9	1.235394825883103e-15	7.167643094561203e-7	1.4444016840379983e-24	5.853109645239199e-16	9.615171501421624e-12	2.5100813562100275e-11	1.4277639371627617e-10
57000000	0.0049996328587611	1.1640810230914269e-49	7.42864299009418e-62	8.670337073075957e-9	1.235394825883103e-15	7.167643094561203e-7	1.4444016840379983e-24	5.853109645239199e-16	9.615171501421624e-12	2.5100813562100275e-11	1.4277639371627617e-10
57100000	0.0049996328587611	1.1640810230914269e-49	7.42864299009418e-62	8.670337073075957e-9	1.235394825883103e-15	7.167643094561203e-7	1.4444016840379983e-24	5.853109645239199e-16	9.615171501421624e-12	2.5100813562100275e-11	1.4277639371627617e-10
57200000	0.0049996328587611	1.1640810230914269e-49	7.42864299009418e-62	8.670337073075957e-9	1.235394825883103e-15	7.167643094561203e-7	1.4444016840379983e-24	5.853109645239199e-16	9.615171501421624e-12	2.5100813562100275e-11	1.4277639371627617e-10
57300000	0.0049996328587611	1.1640810230914269e-49	7.42864299009418e-62	8.670337073075957e-9	1.235394825883103e-15	7.167643094561203e-7	1.4444016840379983e-24	5.853109645239199e-16	9.615171501421624e-12	2.5100813562100275e-11	1.4277639371627617e-10
57400000	0.0049996328587611	1.1640810230914269e-49	7.42864299009418e-62	8.670337073075957e-9	1.235394825883103e-15	7.167643094561203e-7	1.4444016840379983e-24	5.853109645239199e-16	9.615171501421624e-12	2.5100813562100275e-11	1.4277639371627617e-10
57500000	0.0049996328587611	1.1640810230914269e-49	7.42864299009418e-62	8.670337073075957e-9	1.235394825883103e-15	7.167643094561203e-7	1.4444016840379983e-24	5.853109645239199e-16	9.615171501421624e-12	2.5100813562100275e-11	1.4277639371627617e-10
57600000	0.0049996328587611	1.1640810230914269e-49	7.42864299009418e-62	8.670337073075957e-9	1.235394825883103e-15	7.167643094561203e-7	1.4444016840379983e-24	5.853109645239199e-16	9.615171501421624e-12	2.5100813562100275e-11	1.4277639371627617e-10
57700000	0.0049996328587611	1.1640810230914269e-49	7.42864299009418e-62	8.670337073075957e-9	1.235394825883103e-15	7.167643094561203e-7	1.4444016840379983e-24	5.853109645239199e-16	9.615171501421624e-12	2.5100813562100275e-11	1.4277639371627617e-10
57800000	0.0049996328587611	1.1640810230914269e-49	7.42864299009418e-62	8.670337073075957e-9	1.235394825883103e-15	7.167643094561203e-7	1.4444016840379983e-24	5.853109645239199e-16	9.615171501421624e-12	2.5100813562100275e-11	1.4277639371627617e-10
57900000	0.0049996328587611	1.1640810230914269e-49	7.42864299009418e-62	8.670337073075957e-9	1.235394825883103e-15	7.167643094561203e-7	1.4444016840379983e-24	5.853109645239199e-16	9.615171501421624e-12	2.5100813562100275e-11	1.4277639371627617e-10
58000000	0.0049996328587611	1.1640810230914269e-49	7.42864299009418e-62	8.670337073075957e-9	1.235394825883103e-15	7.167643094561203e-7	1.4444016840379983e-24	5.853109645239199e-16	9.615171501421624e-12	2.5100813562100275e-11	1.4277639371627617e-10
58100000	0.0049996328587611	1.1640810230914269e-49	7.42864299009418e-62	8.670337073075957e-9	1.235394825883103e-15	7.167643094561203e-7	1.4444016840379983e-24	5.853109645239199e-16	9.615171501421624e-12	2.5100813562100275e-11	1.4277639371627617e-10
58200000	0.0049996328587611	1.1640810230914269e-49	7.42864299009418e-62	8.670337073075957e-9	1.235394825883103e-15	7.167643094561203e-7	1.4444016840379983e-24	5.853109645239199e-16	9.615171501421624e-12	2.5100813562100275e-11	1.4277639371627617e-10
58300000	0.0049996328587611	1.1640810230914269e-49	7.42864299009418e-62	8.670337073075957e-9	1.235394825883103e-15	7.167643094561203e-7	1.4444016840379983e-24	5.853109645239199e-16	9.615171501421624e-12	2.5100813562100275e-11	1.4277639371627617e-10
58400000	0.0049996328587611	1.1640810230914269e-49	7.42864299009418e-62	8.670337073075957e-9	1.235394825883103e-15	7.167643094561203e-7	1.4444016840379983e-24	5.853109645239199e-16	9.615171501421624e-12	2.5100813562100275e-11	1.4277639371627617e-10
58500000	0.0049996328587611	1.1640810230914269e-49	7.42864299009418e-62	8.670337073075957e-9	1.235394825883103e-15	7.167643094561203e-7	1.4444016840379983e-24	5.853109645239199e-16	9.615171501421624e-12	2.5100813562100275e-11	1.4277639371627617e-10
58600000	0.0049996328587611	1.1640810230914269e-49	7.42864299009418e-62	8.670337073075957e-9	1.235394825883103e-15	7.167643094561203e-7	1.4444016840379983e-24	5.853109645239199e-16	9.615171501421624e-12	2.5100813562100275e-11	1.4277639371627617e-10
58700000	0.0049996328587611	1.1640810230914269e-49	7.42864299009418e-62	8.670337073075957e-9	1.235394825883103e-15	7.167643094561203e-7	1.4444016840379983e-24	5.853109645239199e-16	9.615171501421624e-12	2.5100813562100275e-11	1.4277639371627617e-10
58800000	0.0049996328587611	1.1640810230914269e-49	7.42864299009418e-62	8.670337073075957e-9	1.235394825883103e-15	7.167643094561203e-7	1.4444016840379983e-24	5.853109645239199e-16	9.615171501421624e-12	2.5100813562100275e-11	1.4277639371627617e-10
58900000	0.0049996328587611	1.1640810230914269e-49	7.42864299009418e-62	8.670337073075957e-9	1.235394825883103e-15	7.167643094561203e-7	1.4444016840379983e-24	5.853109645239199e-16	9.615171501421624e-12	2.5100813562100275e-11	1.4277639371627617e-10
59000000	0.0049996328587611	1.1640810230914269e-49	7.42864299009418e-62	8.670337073075957e-9	1.235394825883103e-15	7.167643094561203e-7	1.4444016840379983e-24	5.853109645239199e-16	9.615171501421624e-12	2.5100813562100275e-11	1.4277639371627617e-10
59100000	0.0049996328587611	1.1640810230914269e-49	7.42864299009418e-62	8.670337073075957e-9	1.235394825883103e-15	7.167643094561203e-7	1.4444016840379983e-24	5.853109645239199e-16	9.615171501421624e-12	2.5100813562100275e-11	1.4277639371627617e-10
59200000	0.0049996328587611	1.1640810230914269e-49	7.42864299009418e-62	8.670337073075957e-9	1.235394825883103e-15	7.167643094561203e-7	1.4444016840379983e-24	5.853109645239199e-16	9.615171501421624e-12	2.5100813562100278e-11	1.4277639371627617e-10
59300000	0.0049996328587611	1.1640810230914269e-49	7.42864299009418e-62	8.670337073075957e-9	1.235394825883103e-15	7.167643094561203e-7	1.4444016840379983e-24	5.853109645239199e-16	9.615171501421624e-12	2.5100813562100278e-11	1.4277639371627617e-10
59400000	0.0049996328587611	1.1640810230914269e-49	7.42864299009418e-62	8.670337073075957e-9	1.235394825883103e-15	7.167643094561203e-7	1.4444016840379983e-24	5.853109645239199e-16	9.615171501421624e-12	2.5100813562100278e-11	1.4277639371627617e-10
59500000	0.0049996328587611	1.1640810230914269e-49	7.42864299009418e-62	8.670337073075957e-9	1.235394825883103e-15	7.167643094561203e-7	1.4444016840379983e-24	5.853109645239199e-16	9.615171501421624e-12	2.5100813562100278e-11	1.4277639371627617e-10
59600000	0.0049996328587611	1.1640810230914269e-49	7.42864299009418e-62	8.670337073075957e-9	1.235394825883103e-15	7.167643094561203e-7	1.4444016840379983e-24	5.853109645239199e-16	9.615171501421624e-12	2.5100813562100278e-11	1.4277639371627617e-10
59700000	0.0049996328587611	1.1640810230914269e-49	7.42864299009418e-62	8.670337073075957e-9	1.235394825883103e-15	7.167643094561203e-7	1.4444016840379983e-24	5.853109645239199e-16	9.615171501421624e-12	2.5100813562100278e-11	1.4277639371627617e-10
59800000	0.0049996328587611	1.1640810230914269e-49	7.42864299009418e-62	8.670337073075957e-9	1.235394825883103e-15	7.167643094561203e-7	1.4444016840379983e-24	5.853109645239199e-16	9.615171501421624e-12	2.5100813562100278e-11	1.4277639371627617e-10
59900000	0.0049996328587611	1.1640810230914269e-49	7.42864299009418e-62	8.670337073075957e-9	1.235394825883103e-15	7.167643094561203e-7	1.4444016840379983e-24	5.853109645239199e-16	9.615171501421624e-12	2.5100813562100278e-11	1.4277639371627617e-10
60000000	0.0049996328587611	1.1640810230914269e-49	7.42864299009418e-62	8.670337073075957e-9	1.235394825883103e-15	7.167643094561203e-7	1.4444016840379983e-24	5.853109645239199e-16	9.615171501421624e-12	2.5100813562100278e-11	1.4277639371627617e-10
60100000	0.0049996328587611	1.1640810230914269e-49	7.42864299009418e-62	8.670337073075957e-9	1.235394825883103e-15	7.167643094561203e-7	1.4444016840379983e-24	5.853109645239199e-16	9.615171501421624e-12	2.5100813562100278e-11	1.4277639371627617e-10
60200000	0.0049996328587611	1.1640810230914267e-49	7.42864299009418e-62	8.670337073075957e-9	1.235394825883103e-15	7.167643094561203e-7	1.4444016840379983e-24	5.853109645239199e-16	9.615171501421624e-12	2.5100813562100278e-11	1.4277639371627617e-10
60300000	0.0049996328587611	1.1640810230914267e-49	7.42864299009418e-62	8.670337073075957e-9	1.235394825883103e-15	7.167643094561203e-7	1.4444016840379983e-24	5.853109645239199e-16	9.615171501421624e-12	2.5100813562100278e-11	1.4277639371627617e-10
60400000	0.0049996328587611	1.1640810230914267e-49	7.42864299009418e-62	8.670337073075957e-9	1.235394825883103e-15	7.167643094561203e-7	1.4444016840379983e-24	5.853109645239199e-16	9.615171501421624e-12	2.5100813562100278e-11	1.4277639371627617e-10
60500000	0.0049996328587611	1.1640810230914267e-49	7.42864299009418e-62	8.670337073075957e-9	1.235394825883103e-15	7.167643094561203e-7	1.4444016840379983e-24	5.853109645239199e-16	9.615171501421624e-12	2.5100813562100278e-11	1.4277639371627617e-10
60600000	0.0049996328587611	1.1640810230914267e-49	7.42864299009418e-62	8.670337073075957e-9	1.235394825883103e-15	7.167643094561203e-7	1.4444016840379983e-24	5.853109645239199e-16	9.615171501421624e-12	2.5100813562100278e-11	1.4277639371627617e-10
60700000	0.0049996328587611	1.1640810230914267e-49	7.42864299009418e-62	8.670337073075957e-9	1.235394825883103e-15	7.167643094561203e-7	1.4444016840379983e-24	5.853109645239199e-16	9.615171501421624e-12	2.5100813562100278e-11	1.4277639371627617e-10
60800000	0.0049996328587611	1.1640810230914267e-49	7.42864299009418e-62	8.670337073075957e-9	1.235394825883103e-15	7.167643094561203e-7	1.4444016840379983e-24	5.853109645239199e-16	9.615171501421624e-12	2.5100813562100278e-11	1.4277639371627617e-10
60900000	0.0049996328587611	1.1640810230914267e-49	7.42864299009418e-62	8.670337073075957e-9	1.235394825883103e-15	7.167643094561203e-7	1.4444016840379983e-24	5.853109645239199e-16	9.615171501421624e-12	2.5100813562100278e-11	1.4277639371627617e-10
61000000	0.0049996328587611	1.1640810230914267e-49	7.42864299009418e-62	8.670337073075957e-9	1.235394825883103e-15	7.167643094561203e-7	1.4444016840379983e-24	5.853109645239199e-16	9.615171501421624e-12	2.5100813562100278e-11	1.4277639371627617e-10
61100000	0.0049996328587611	1.1640810230914267e-49	7.42864299009418e-62	8.670337073075957e-9	1.235394825883103e-15	7.167643094561203e-7	1.4444016840379983e-24	5.853109645239199e-16	9.615171501421624e-12	2.5100813562100278e-11	1.4277639371627617e-10
61200000	0.0049996328587611	1.1640810230914267e-49	7.42864299009418e-62	8.670337073075957e-9	1.235394825883103e-15	7.167643094561203e-7	1.4444016840379983e-24	5.853109645239199e-16	9.615171501421624e-12	2.5100813562100278e-11	1.4277639371627617e-10
61300000	0.0049996328587611	1.1640810230914267e-49	7.42864299009418e-62	8.670337073075957e-9	1.235394825883103e-15	7.167643094561203e-7	1.4444016840379983e-24	5.853109645239199e-16	9.615171501421624e-12	2.5100813562100278e-11	1.4277639371627617e-10
61400000	0.0049996328587611	1.1640810230914267e-49	7.42864299009418e-62	8.670337073075957e-9	1.235394825883103e-15	7.167643094561203e-7	1.4444016840379983e-24	5.853109645239199e-16	9.615171501421624e-12	2.5100813562100278e-11	1.4277639371627617e-10
61500000	0.0049996328587611	1.1640810230914267e-49	7.42864299009418e-62	8.670337073075958e-9	1.235394825883103e-15	7.167643094561203e-7	1.4444016840379983e-24	5.853109645239199e-16	9.615171501421624e-12	2.5100813562100278e-11	1.4277639371627617e-10
61600000	0.0049996328587611	1.1640810230914267e-49	7.42864299009418e-62	8.670337073075958e-9	1.235394825883103e-15	7.167643094561203e-7	1.4444016840379983e-24	5.853109645239199e-16	9.615171501421624e-12	2.5100813562100278e-11	1.4277639371627617e-10
61700000	0.0049996328587611	1.1640810230914267e-49	7.42864299009418e-62	8.670337073075958e-9	1.235394825883103e-15	7.167643094561203e-7	1.4444016840379983e-24	5.853109645239199e-16	9.615171501421624e-12	2.5100813562100278e-11	1.4277639371627617e-10
61800000	0.0049996328587611	1.1640810230914267e-49	7.42864299009418e-62	8.670337073075958e-9	1.235394825883103e-15	7.167643094561203e-7	1.4444016840379983e-24	5.853109645239199e-16	9.615171501421624e-12	2.5100813562100278e-11	1.4277639371627617e-10
61900000	0.0049996328587611	1.1640810230914267e-49	7.42864299009418e-62	8.670337073075958e-9	1.235394825883103e-15	7.167643094561203e-7	1.4444016840379983e-24	5.853109645239199e-16	9.615171501421624e-12	2.5100813562100278e-11	1.4277639371627617e-10
62000000	0.0049996328587611	1.1640810230914267e-49	7.42864299009418e-62	8.670337073075958e-9	1.235394825883103e-15	7.167643094561203e-7	1.4444016840379983e-24	5.853109645239199e-16	9.615171501421624e-12	2.5100813562100278e-11	1.4277639371627617e-10
62100000	0.0049996328587611	1.1640810230914267e-49	7.42864299009418e-62	8.670337073075958e-9	1.235394825883103e-15	7.167643094561203e-7	1.4444016840379983e-24	5.853109645239199e-16	9.615171501421624e-12	2.5100813562100278e-11	1.4277639371627617e-10
62200000	0.0049996328587611	1.1640810230914267e-49	7.428642990094179e-62	8.670337073075958e-9	1.235394825883103e-15	7.167643094561203e-7	1.4444016840379983e-24	5.853109645239199e-16	9.615171501421624e-12	2.5100813562100278e-11	1.4277639371627617e-10
62300000	0.0049996328587611	1.1640810230914267e-49	7.428642990094179e-62	8.670337073075958e-9	1.235394825883103e-15	7.167643094561203e-7	1.4444016840379983e-24	5.853109645239199e-16	9.615171501421624e-12	2.5100813562100278e-11	1.4277639371627617e-10
62400000	0.0049996328587611	1.1640810230914267e-49	7.428642990094179e-62	8.670337073075958e-9	1.235394825883103e-15	7.167643094561203e-7	1.4444016840379983e-24	5.853109645239199e-16	9.615171501421624e-12	2.5100813562100278e-11	1.4277639371627617e-10
62500000	0.0049996328587611	1.1640810230914267e-49	7.428642990094179e-62	8.670337073075958e-9	1.235394825883103e-15	7.167643094561203e-7	1.4444016840379983e-24	5.853109645239199e-16	9.615171501421624e-12	2.5100813562100278e-11	1.4277639371627617e-10
62600000	0.0049996328587611	1.1640810230914267e-49	7.428642990094179e-62	8.670337073075958e-9	1.235394825883103e-15	7.167643094561203e-7	1.4444016840379983e-24	5.853109645239199e-16	9.615171501421624e-12	2.5100813562100278e-11	1.4277639371627617e-10
62700000	0.004999632858761099	1.1640810230914267e-49	7.428642990094179e-62	8.670337073075958e-9	1.235394825883103e-15	7.167643094561203e-7	1.4444016840379983e-24	5.853109645239199e-16	9.615171501421624e-12	2.5100813562100278e-11	1.4277639371627617e-10
62800000	0.004999632858761099	1.1640810230914267e-49	7.428642990094179e-62	8.670337073075958e-9	1.2353948258831028e-15	7.167643094561203e-7	1.4444016840379983e-24	5.853109645239199e-16	9.615171501421624e-12	2.5100813562100278e-11	1.4277639371627617e-10
62900000	0.004999632858761099	1.1640810230914267e-49	7.428642990094179e-62	8.670337073075958e-9	1.2353948258831028e-15	7.167643094561203e-7	1.4444016840379983e-24	5.853109645239199e-16	9.615171501421624e-12	2.5100813562100278e-11	1.4277639371627617e-10
63000000	0.004999632858761099	1.1640810230914267e-49	7.428642990094179e-62	8.670337073075958e-9	1.2353948258831028e-15	7.167643094561203e-7	1.4444016840379983e-24	5.853109645239199e-16	9.615171501421624e-12	2.5100813562100278e-11	1.4277639371627617e-10
63100000	0.004999632858761099	1.1640810230914267e-49	7.428642990094179e-62	8.670337073075958e-9	1.2353948258831028e-15	7.167643094561203e-7	1.4444016840379983e-24	5.853109645239199e-16	9.615171501421624e-12	2.5100813562100278e-11	1.4277639371627617e-10
63200000	0.004999632858761099	1.1640810230914267e-49	7.428642990094179e-62	8.670337073075958e-9	1.2353948258831028e-15	7.167643094561203e-7	1.4444016840379983e-24	5.853109645239199e-16	9.615171501421624e-12	2.5100813562100278e-11	1.4277639371627617e-10
63300000	0.004999632858761099	1.1640810230914267e-49	7.428642990094179e-62	8.670337073075958e-9	1.2353948258831028e-15	7.167643094561203e-7	1.4444016840379983e-24	5.853109645239199e-16	9.615171501421624e-12	2.5100813562100278e-11	1.4277639371627617e-10
63400000	0.004999632858761099	1.1640810230914267e-49	7.428642990094179e-62	8.670337073075958e-9	1.2353948258831028e-15	7.167643094561203e-7	1.4444016840379983e-24	5.853109645239199e-16	9.615171501421624e-12	2.5100813562100278e-11	1.4277639371627617e-10
63500000	0.004999632858761099	1.1640810230914267e-49	7.428642990094179e-62	8.670337073075958e-9	1.2353948258831028e-15	7.167643094561203e-7	1.4444016840379983e-24	5.853109645239199e-16	9.615171501421624e-12	2.5100813562100278e-11	1.4277639371627617e-10
63600000	0.004999632858761099	1.1640810230914265e-49	7.428642990094179e-62	8.670337073075958e-9	1.2353948258831028e-15	7.167643094561203e-7	1.4444016840379983e-24	5.853109645239199e-16	9.615171501421624e-12	2.5100813562100278e-11	1.4277639371627617e-10
63700000	0.004999632858761099	1.1640810230914265e-49	7.428642990094179e-62	8.670337073075958e-9	1.2353948258831028e-15	7.167643094561203e-7	1.4444016840379983e-24	5.853109645239199e-16	9.615171501421624e-12	2.5100813562100278e-11	1.4277639371627617e-10
63800000	0.004999632858761099	1.1640810230914265e-49	7.428642990094179e-62	8.670337073075958e-9	1.2353948258831028e-15	7.167643094561203e-7	1.4444016840379983e-24	5.853109645239199e-16	9.615171501421624e-12	2.5100813562100278e-11	1.4277639371627617e-10
63900000	0.004999632858761099	1.1640810230914265e-49	7.428642990094179e-62	8.670337073075958e-9	1.2353948258831028e-15	7.167643094561203e-7	1.4444016840379983e-24	5.853109645239199e-16	9.615171501421624e-12	2.5100813562100278e-11	1.4277639371627617e-10
64000000	0.004999632858761099	1.1640810230914265e-49	7.428642990094179e-62	8.670337073075958e-9	1.2353948258831028e-15	7.167643094561203e-7	1.4444016840379983e-24	5.853109645239199e-16	9.615171501421624e-12	2.5100813562100278e-11	1.4277639371627617e-10
64100000	0.004999632858761099	1.1640810230914265e-49	7.428642990094179e-62	8.670337073075958e-9	1.2353948258831028e-15	7.167643094561203e-7	1.4444016840379983e-24	5.853109645239199e-16	9.615171501421624e-12	2.5100813562100278e-11	1.4277639371627617e-10
64200000	0.004999632858761099	1.1640810230914265e-49	7.428642990094179e-62	8.670337073075958e-9	1.2353948258831028e-15	7.167643094561203e-7	1.4444016840379983e-24	5.853109645239199e-16	9.615171501421624e-12	2.5100813562100278e-11	1.4277639371627617e-10
64300000	0.004999632858761099	1.1640810230914265e-49	7.428642990094179e-62	8.670337073075958e-9	1.2353948258831028e-15	7.167643094561203e-7	1.4444016840379983e-24	5.853109645239199e-16	9.615171501421624e-12	2.5100813562100278e-11	1.4277639371627617e-10
64400000	0.004999632858761099	1.1640810230914265e-49	7.428642990094179e-62	8.670337073075958e-9	1.2353948258831028e-15	7.167643094561203e-7	1.4444016840379983e-24	5.853109645239199e-16	9.615171501421624e-12	2.5100813562100278e-11	1.4277639371627617e-10
64500000	0.004999632858761099	1.1640810230914265e-49	7.428642990094179e-62	8.670337073075958e-9	1.2353948258831028e-15	7.167643094561203e-7	1.4444016840379983e-24	5.853109645239199e-16	9.615171501421624e-12	2.5100813562100278e-11	1.4277639371627617e-10
64600000	0.004999632858761099	1.1640810230914265e-49	7.428642990094179e-62	8.670337073075958e-9	1.2353948258831028e-15	7.167643094561203e-7	1.4444016840379983e-24	5.853109645239199e-16	9.615171501421624e-12	2.5100813562100278e-11	1.4277639371627617e-10
64700000	0.004999632858761099	1.1640810230914265e-49	7.428642990094179e-62	8.670337073075958e-9	1.2353948258831028e-15	7.167643094561203e-7	1.4444016840379983e-24	5.853109645239199e-16	9.615171501421624e-12	2.5100813562100278e-11	1.4277639371627617e-10
64800000	0.004999632858761099	1.1640810230914265e-49	7.428642990094179e-62	8.670337073075958e-9	1.2353948258831028e-15	7.167643094561203e-7	1.4444016840379983e-24	5.853109645239199e-16	9.615171501421624e-12	2.5100813562100278e-11	1.4277639371627617e-10
64900000	0.004999632858761099	1.1640810230914265e-49	7.428642990094179e-62	8.670337073075958e-9	1.2353948258831028e-15	7.167643094561203e-7	1.4444016840379983e-24	5.853109645239199e-16	9.615171501421624e-12	2.5100813562100278e-11	1.4277639371627617e-10
65000000	0.004999632858761099	1.1640810230914265e-49	7.428642990094179e-62	8.670337073075958e-9	1.2353948258831028e-15	7.167643094561203e-7	1.4444016840379983e-24	5.853109645239199e-16	9.615171501421624e-12	2.5100813562100278e-11	1.4277639371627617e-10
65100000	0.004999632858761099	1.1640810230914265e-49	7.428642990094179e-62	8.670337073075958e-9	1.2353948258831028e-15	7.167643094561203e-7	1.4444016840379983e-24	5.853109645239199e-16	9.615171501421624e-12	2.5100813562100278e-11	1.4277639371627617e-10
65200000	0.004999632858761099	1.1640810230914265e-49	7.428642990094179e-62	8.670337073075958e-9	1.2353948258831028e-15	7.167643094561203e-7	1.4444016840379983e-24	5.853109645239199e-16	9.615171501421624e-12	2.5100813562100278e-11	1.4277639371627617e-10
65300000	0.004999632858761099	1.1640810230914265e-49	7.428642990094179e-62	8.670337073075958e-9	1.2353948258831028e-15	7.167643094561203e-7	1.4444016840379983e-24	5.853109645239199e-16	9.615171501421624e-12	2.5100813562100278e-11	1.4277639371627617e-10
65400000	0.004999632858761099	1.1640810230914265e-49	7.428642990094179e-62	8.670337073075958e-9	1.2353948258831028e-15	7.167643094561203e-7	1.4444016840379983e-24	5.853109645239199e-16	9.615171501421624e-12	2.5100813562100278e-11	1.4277639371627617e-10
65500000	0.004999632858761099	1.1640810230914265e-49	7.428642990094179e-62	8.670337073075958e-9	1.2353948258831028e-15	7.167643094561203e-7	1.4444016840379983e-24	5.853109645239199e-16	9.615171501421624e-12	2.5100813562100278e-11	1.4277639371627617e-10
65600000	0.004999632858761099	1.1640810230914265e-49	7.428642990094179e-62	8.670337073075958e-9	1.2353948258831028e-15	7.167643094561203e-7	1.4444016840379983e-24	5.853109645239199e-16	9.615171501421624e-12	2.5100813562100278e-11	1.4277639371627617e-10
65700000	0.004999632858761099	1.1640810230914265e-49	7.428642990094179e-62	8.670337073075958e-9	1.2353948258831028e-15	7.167643094561203e-7	1.4444016840379983e-24	5.853109645239199e-16	9.615171501421624e-12	2.5100813562100278e-11	1.4277639371627617e-10
65800000	0.004999632858761099	1.1640810230914265e-49	7.428642990094179e-62	8.670337073075958e-9	1.2353948258831028e-15	7.167643094561203e-7	1.4444016840379983e-24	5.853109645239199e-16	9.615171501421624e-12	2.5100813562100278e-11	1.4277639371627617e-10
65900000	0.004999632858761099	1.1640810230914265e-49	7.428642990094179e-62	8.670337073075958e-9	1.2353948258831028e-15	7.167643094561203e-7	1.4444016840379983e-24	5.853109645239199e-16	9.615171501421624e-12	2.5100813562100278e-11	1.4277639371627617e-10
66000000	0.004999632858761099	1.1640810230914265e-49	7.428642990094179e-62	8.670337073075958e-9	1.2353948258831028e-15	7.167643094561203e-7	1.4444016840379983e-24	5.853109645239199e-16	9.615171501421624e-12	2.5100813562100278e-11	1.4277639371627617e-10
66100000	0.004999632858761099	1.1640810230914265e-49	7.428642990094179e-62	8.670337073075958e-9	1.2353948258831028e-15	7.167643094561203e-7	1.4444016840379983e-24	5.853109645239199e-16	9.615171501421624e-12	2.5100813562100278e-11	1.4277639371627617e-10
66200000	0.004999632858761099	1.1640810230914265e-49	7.428642990094179e-62	8.670337073075958e-9	1.2353948258831028e-15	7.167643094561203e-7	1.4444016840379983e-24	5.853109645239199e-16	9.615171501421624e-12	2.5100813562100278e-11	1.4277639371627617e-10
66300000	0.004999632858761099	1.1640810230914265e-49	7.428642990094179e-62	8.670337073075958e-9	1.2353948258831028e-15	7.167643094561203e-7	1.4444016840379983e-24	5.853109645239199e-16	9.615171501421624e-12	2.5100813562100278e-11	1.4277639371627617e-10
66400000	0.004999632858761099	1.1640810230914265e-49	7.428642990094179e-62	8.670337073075958e-9	1.2353948258831028e-15	7.167643094561203e-7	1.4444016840379983e-24	5.853109645239199e-16	9.615171501421624e-12	2.5100813562100278e-11	1.4277639371627617e-10
66500000	0.004999632858761099	1.1640810230914265e-49	7.428642990094179e-62	8.670337073075958e-9	1.2353948258831028e-15	7.167643094561203e-7	1.4444016840379983e-24	5.853109645239199e-16	9.615171501421624e-12	2.5100813562100278e-11	1.4277639371627617e-10
66600000	0.004999632858761099	1.1640810230914265e-49	7.428642990094179e-62	8.670337073075958e-9	1.2353948258831028e-15	7.167643094561203e-7	1.4444016840379983e-24	5.853109645239199e-16	9.615171501421624e-12	2.5100813562100278e-11	1.4277639371627617e-10
66700000	0.004999632858761099	1.1640810230914265e-49	7.428642990094179e-62	8.670337073075958e-9	1.2353948258831028e-15	7.167643094561203e-7	1.4444016840379983e-24	5.853109645239199e-16	9.615171501421624e-12	2.5100813562100278e-11	1.4277639371627617e-10
66800000	0.004999632858761099	1.1640810230914265e-49	7.428642990094179e-62	8.670337073075958e-9	1.2353948258831028e-15	7.167643094561203e-7	1.4444016840379983e-24	5.853109645239199e-16	9.615171501421624e-12	2.5100813562100278e-11	1.4277639371627617e-10
66900000	0.004999632858761099	1.1640810230914265e-49	7.428642990094179e-62	8.670337073075958e-9	1.2353948258831028e-15	7.167643094561203e-7	1.4444016840379983e-24	5.853109645239199e-16	9.615171501421624e-12	2.5100813562100278e-11	1.4277639371627617e-10
67000000	0.004999632858761099	1.1640810230914265e-49	7.428642990094179e-62	8.670337073075958e-9	1.2353948258831028e-15	7.167643094561203e-7	1.4444016840379983e-24	5.853109645239199e-16	9.615171501421624e-12	2.5100813562100278e-11	1.4277639371627617e-10
67100000	0.004999632858761099	1.1640810230914265e-49	7.428642990094179e-62	8.670337073075958e-9	1.2353948258831028e-15	7.167643094561203e-7	1.4444016840379983e-24	5.853109645239199e-16	9.615171501421624e-12	2.5100813562100278e-11	1.4277639371627617e-10
67200000	0.004999632858761099	1.1640810230914265e-49	7.428642990094179e-62	8.670337073075958e-9	1.2353948258831028e-15	7.167643094561203e-7	1.4444016840379983e-24	5.853109645239199e-16	9.615171501421624e-12	2.5100813562100278e-11	1.4277639371627617e-10
67300000	0.004999632858761099	1.1640810230914265e-49	7.428642990094179e-62	8.670337073075958e-9	1.2353948258831028e-15	7.167643094561203e-7	1.4444016840379983e-24	5.853109645239199e-16	9.615171501421624e-12	2.5100813562100278e-11	1.4277639371627617e-10
67400000	0.004999632858761099	1.1640810230914265e-49	7.428642990094179e-62	8.670337073075958e-9	1.2353948258831028e-15	7.167643094561203e-7	1.4444016840379983e-24	5.853109645239199e-16	9.615171501421624e-12	2.5100813562100278e-11	1.4277639371627617e-10
67500000	0.004999632858761099	1.1640810230914265e-49	7.428642990094179e-62	8.670337073075958e-9	1.2353948258831028e-15	7.167643094561203e-7	1.4444016840379983e-24	5.853109645239199e-16	9.615171501421624e-12	2.5100813562100278e-11	1.4277639371627617e-10
67600000	0.004999632858761099	1.1640810230914265e-49	7.428642990094179e-62	8.670337073075958e-9	1.2353948258831028e-15	7.167643094561203e-7	1.4444016840379983e-24	5.853109645239199e-16	9.615171501421624e-12	2.5100813562100278e-11	1.4277639371627617e-10
67700000	0.004999632858761099	1.1640810230914265e-49	7.428642990094179e-62	8.670337073075958e-9	1.2353948258831028e-15	7.167643094561203e-7	1.4444016840379983e-24	5.853109645239199e-16	9.615171501421624e-12	2.5100813562100278e-11	1.4277639371627617e-10
67800000	0.004999632858761099	1.1640810230914265e-49	7.428642990094179e-62	8.670337073075958e-9	1.2353948258831028e-15	7.167643094561203e-7	1.4444016840379983e-24	5.853109645239199e-16	9.615171501421624e-12	2.5100813562100278e-11	1.4277639371627617e-10
67900000	0.004999632858761099	1.1640810230914265e-49	7.428642990094179e-62	8.670337073075958e-9	1.2353948258831028e-15	7.167643094561203e-7	1.4444016840379983e-24	5.853109645239199e-16	9.615171501421624e-12	2.5100813562100278e-11	1.4277639371627617e-10
68000000	0.004999632858761099	1.1640810230914265e-49	7.428642990094179e-62	8.670337073075958e-9	1.2353948258831028e-15	7.167643094561203e-7	1.4444016840379983e-24	5.853109645239199e-16	9.615171501421624e-12	2.5100813562100278e-11	1.4277639371627617e-10
68100000	0.004999632858761099	1.1640810230914265e-49	7.428642990094179e-62	8.670337073075958e-9	1.2353948258831028e-15	7.167643094561203e-7	1.4444016840379983e-24	5.853109645239199e-16	9.615171501421624e-12	2.5100813562100278e-11	1.4277639371627617e-10
68200000	0.004999632858761099	1.1640810230914265e-49	7.428642990094179e-62	8.670337073075958e-9	1.2353948258831028e-15	7.167643094561203e-7	1.4444016840379983e-24	5.853109645239199e-16	9.615171501421624e-12	2.5100813562100278e-11	1.4277639371627617e-10
68300000	0.004999632858761099	1.1640810230914265e-49	7.428642990094179e-62	8.670337073075958e-9	1.2353948258831028e-15	7.167643094561203e-7	1.4444016840379983e-24	5.853109645239199e-16	9.615171501421624e-12	2.5100813562100278e-11	1.4277639371627617e-10
68400000	0.004999632858761099	1.1640810230914265e-49	7.428642990094179e-62	8.670337073075958e-9	1.2353948258831028e-15	7.167643094561203e-7	1.4444016840379983e-24	5.853109645239199e-16	9.615171501421624e-12	2.5100813562100278e-11	1.4277639371627617e-10
68500000	0.004999632858761099	1.1640810230914265e-49	7.428642990094179e-62	8.670337073075958e-9	1.2353948258831028e-15	7.167643094561203e-7	1.4444016840379983e-24	5.853109645239199e-16	9.615171501421624e-12	2.5100813562100278e-11	1.4277639371627617e-10
68600000	0.004999632858761099	1.1640810230914265e-49	7.428642990094179e-62	8.670337073075958e-9	1.2353948258831028e-15	7.167643094561203e-7	1.4444016840379983e-24	5.853109645239199e-16	9.615171501421624e-12	2.5100813562100278e-11	1.4277639371627617e-10
68700000	0.004999632858761099	1.1640810230914265e-49	7.428642990094179e-62	8.670337073075958e-9	1.2353948258831028e-15	7.167643094561203e-7	1.4444016840379983e-24	5.853109645239199e-16	9.615171501421624e-12	2.5100813562100278e-11	1.4277639371627617e-10
68800000	0.004999632858761099	1.1640810230914265e-49	7.428642990094179e-62	8.670337073075958e-9	1.2353948258831028e-15	7.167643094561203e-7	1.4444016840379983e-24	5.853109645239199e-16	9.615171501421624e-12	2.5100813562100278e-11	1.4277639371627617e-10
68900000	0.004999632858761099	1.1640810230914265e-49	7.428642990094179e-62	8.670337073075958e-9	1.2353948258831028e-15	7.167643094561203e-7	1.4444016840379983e-24	5.853109645239199e-16	9.615171501421624e-12	2.5100813562100278e-11	1.4277639371627617e-10
69000000	0.004999632858761099	1.1640810230914265e-49	7.428642990094179e-62	8.670337073075958e-9	1.2353948258831028e-15	7.167643094561203e-7	1.4444016840379983e-24	5.853109645239199e-16	9.615171501421624e-12	2.5100813562100278e-11	1.4277639371627617e-10
69100000	0.004999632858761099	1.1640810230914265e-49	7.428642990094179e-62	8.670337073075958e-9	1.2353948258831028e-15	7.167643094561203e-7	1.4444016840379983e-24	5.853109645239199e-16	9.615171501421624e-12	2.5100813562100278e-11	1.4277639371627617e-10
69200000	0.004999632858761099	1.1640810230914265e-49	7.428642990094179e-62	8.670337073075958e-9	1.2353948258831028e-15	7.167643094561203e-7	1.4444016840379983e-24	5.853109645239199e-16	9.615171501421624e-12	2.5100813562100278e-11	1.4277639371627617e-10
69300000	0.004999632858761099	1.1640810230914265e-49	7.428642990094179e-62	8.670337073075958e-9	1.2353948258831028e-15	7.167643094561203e-7	1.4444016840379983e-24	5.853109645239199e-16	9.615171501421624e-12	2.5100813562100278e-11	1.4277639371627617e-10
69400000	0.004999632858761099	1.1640810230914265e-49	7.428642990094179e-62	8.670337073075958e-9	1.2353948258831028e-15	7.167643094561203e-7	1.4444016840379983e-24	5.853109645239199e-16	9.615171501421624e-12	2.5100813562100278e-11	1.4277639371627617e-10
69500000	0.004999632858761099	1.1640810230914265e-49	7.428642990094179e-62	8.670337073075958e-9	1.2353948258831028e-15	7.167643094561203e-7	1.4444016840379983e-24	5.853109645239199e-16	9.615171501421624e-12	2.5100813562100275e-11	1.4277639371627617e-10
69600000	0.004999632858761099	1.1640810230914265e-49	7.428642990094179e-62	8.670337073075958e-9	1.2353948258831028e-15	7.167643094561203e-7	1.4444016840379981e-24	5.853109645239199e-16	9.615171501421624e-12	2.5100813562100275e-11	1.4277639371627617e-10
69700000	0.004999632858761099	1.1640810230914265e-49	7.428642990094179e-62	8.670337073075958e-9	1.2353948258831028e-15	7.167643094561203e-7	1.4444016840379981e-24	5.853109645239199e-16	9.615171501421624e-12	2.5100813562100275e-11	1.4277639371627617e-10
69800000	0.004999632858761099	1.1640810230914265e-49	7.428642990094179e-62	8.670337073075958e-9	1.2353948258831028e-15	7.167643094561203e-7	1.4444016840379981e-24	5.853109645239199e-16	9.615171501421624e-12	2.5100813562100275e-11	1.4277639371627617e-10
69900000	0.004999632858761099	1.1640810230914265e-49	7.428642990094179e-62	8.670337073075958e-9	1.2353948258831028e-15	7.167643094561203e-7	1.4444016840379981e-24	5.853109645239199e-16	9.615171501421624e-12	2.5100813562100275e-11	1.4277639371627617e-10
70000000	0.004999632858761099	1.1640810230914265e-49	7.428642990094179e-62	8.670337073075958e-9	1.2353948258831028e-15	7.167643094561203e-7	1.4444016840379981e-24	5.853109645239199e-16	9.615171501421624e-12	2.5100813562100275e-11	1.4277639371627617e-10
70100000	0.004999632858761099	1.1640810230914265e-49	7.428642990094179e-62	8.670337073075958e-9	1.2353948258831028e-15	7.167643094561203e-7	1.4444016840379981e-24	5.853109645239199e-16	9.615171501421624e-12	2.5100813562100275e-11	1.4277639371627617e-10
70200000	0.004999632858761099	1.1640810230914265e-49	7.428642990094179e-62	8.670337073075958e-9	1.2353948258831028e-15	7.167643094561203e-7	1.4444016840379981e-24	5.853109645239199e-16	9.615171501421624e-12	2.5100813562100275e-11	1.4277639371627617e-10
70300000	0.004999632858761099	1.1640810230914265e-49	7.428642990094179e-62	8.670337073075958e-9	1.2353948258831026e-15	7.167643094561203e-7	1.4444016840379981e-24	5.853109645239199e-16	9.615171501421624e-12	2.5100813562100275e-11	1.4277639371627617e-10
70400000	0.004999632858761099	1.1640810230914265e-49	7.428642990094179e-62	8.670337073075958e-9	1.2353948258831026e-15	7.167643094561203e-7	1.4444016840379981e-24	5.853109645239199e-16	9.615171501421624e-12	2.5100813562100275e-11	1.4277639371627617e-10
70500000	0.004999632858761099	1.1640810230914265e-49	7.428642990094179e-62	8.670337073075958e-9	1.2353948258831026e-15	7.167643094561203e-7	1.4444016840379981e-24	5.853109645239199e-16	9.615171501421624e-12	2.5100813562100275e-11	1.4277639371627617e-10
70600000	0.004999632858761099	1.1640810230914265e-49	7.428642990094179e-62	8.670337073075958e-9	1.2353948258831026e-15	7.167643094561203e-7	1.4444016840379981e-24	5.853109645239199e-16	9.615171501421624e-12	2.5100813562100275e-11	1.4277639371627617e-10
70700000	0.004999632858761099	1.1640810230914265e-49	7.428642990094179e-62	8.670337073075958e-9	1.2353948258831026e-15	7.167643094561203e-7	1.4444016840379981e-24	5.853109645239199e-16	9.615171501421624e-12	2.5100813562100275e-11	1.4277639371627617e-10
70800000	0.004999632858761099	1.1640810230914265e-49	7.428642990094179e-62	8.670337073075958e-9	1.2353948258831026e-15	7.167643094561203e-7	1.4444016840379981e-24	5.853109645239199e-16	9.615171501421624e-12	2.5100813562100275e-11	1.4277639371627617e-10
70900000	0.004999632858761099	1.1640810230914265e-49	7.428642990094179e-62	8.670337073075958e-9	1.2353948258831026e-15	7.167643094561203e-7	1.4444016840379981e-24	5.853109645239199e-16	9.615171501421624e-12	2.5100813562100275e-11	1.4277639371627617e-10
71000000	0.004999632858761099	1.1640810230914265e-49	7.428642990094179e-62	8.670337073075958e-9	1.2353948258831026e-15	7.167643094561203e-7	1.4444016840379981e-24	5.853109645239199e-16	9.615171501421624e-12	2.5100813562100275e-11	1.4277639371627617e-10
71100000	0.004999632858761099	1.1640810230914265e-49	7.428642990094179e-62	8.670337073075958e-9	1.2353948258831026e-15	7.167643094561203e-7	1.4444016840379981e-24	5.853109645239199e-16	9.615171501421624e-12	2.5100813562100275e-11	1.4277639371627617e-10
71200000	0.004999632858761099	1.1640810230914265e-49	7.428642990094179e-62	8.670337073075958e-9	1.2353948258831026e-15	7.167643094561203e-7	1.4444016840379981e-24	5.853109645239199e-16	9.615171501421624e-12	2.5100813562100275e-11	1.4277639371627617e-10
71300000	0.004999632858761099	1.1640810230914265e-49	7.428642990094179e-62	8.670337073075958e-9	1.2353948258831026e-15	7.167643094561203e-7	1.4444016840379981e-24	5.853109645239199e-16	9.615171501421624e-12	2.5100813562100275e-11	1.4277639371627617e-10
71400000	0.004999632858761099	1.1640810230914265e-49	7.428642990094179e-62	8.670337073075958e-9	1.2353948258831026e-15	7.167643094561203e-7	1.4444016840379981e-24	5.853109645239199e-16	9.615171501421624e-12	2.5100813562100275e-11	1.4277639371627617e-10
71500000	0.004999632858761099	1.1640810230914265e-49	7.428642990094179e-62	8.670337073075958e-9	1.2353948258831026e-15	7.167643094561203e-7	1.4444016840379981e-24	5.853109645239199e-16	9.615171501421624e-12	2.5100813562100275e-11	1.4277639371627617e-10
71600000	0.004999632858761099	1.1640810230914265e-49	7.428642990094179e-62	8.670337073075958e-9	1.2353948258831026e-15	7.167643094561203e-7	1.4444016840379981e-24	5.853109645239199e-16	9.615171501421624e-12	2.5100813562100275e-11	1.4277639371627617e-10
71700000	0.004999632858761099	1.1640810230914265e-49	7.428642990094179e-62	8.670337073075958e-9	1.2353948258831026e-15	7.167643094561203e-7	1.4444016840379981e-24	5.853109645239198e-16	9.615171501421624e-12	2.5100813562100275e-11	1.4277639371627617e-10
71800000	0.004999632858761099	1.1640810230914265e-49	7.428642990094179e-62	8.670337073075957e-9	1.2353948258831026e-15	7.167643094561203e-7	1.4444016840379981e-24	5.853109645239198e-16	9.615171501421624e-12	2.5100813562100275e-11	1.4277639371627617e-10
71900000	0.004999632858761099	1.1640810230914265e-49	7.428642990094179e-62	8.670337073075957e-9	1.2353948258831026e-15	7.167643094561203e-7	1.4444016840379981e-24	5.853109645239198e-16	9.615171501421624e-12	2.5100813562100275e-11	1.4277639371627617e-10
72000000	0.004999632858761099	1.1640810230914265e-49	7.428642990094179e-62	8.670337073075957e-9	1.2353948258831026e-15	7.167643094561203e-7	1.4444016840379981e-24	5.853109645239198e-16	9.615171501421624e-12	2.5100813562100275e-11	1.4277639371627617e-10
72100000	0.004999632858761099	1.1640810230914265e-49	7.428642990094179e-62	8.670337073075957e-9	1.2353948258831026e-15	7.167643094561203e-7	1.4444016840379981e-24	5.853109645239198e-16	9.615171501421624e-12	2.5100813562100275e-11	1.4277639371627617e-10
72200000	0.004999632858761099	1.1640810230914265e-49	7.428642990094179e-62	8.670337073075957e-9	1.2353948258831026e-15	7.167643094561203e-7	1.4444016840379981e-24	5.853109645239198e-16	9.615171501421624e-12	2.5100813562100275e-11	1.4277639371627617e-10
72300000	0.004999632858761099	1.1640810230914265e-49	7.428642990094179e-62	8.670337073075957e-9	1.2353948258831026e-15	7.167643094561203e-7	1.4444016840379981e-24	5.853109645239198e-16	9.615171501421624e-12	2.5100813562100275e-11	1.4277639371627617e-10
72400000	0.004999632858761099	1.1640810230914267e-49	7.428642990094179e-62	8.670337073075957e-9	1.2353948258831026e-15	7.167643094561203e-7	1.4444016840379981e-24	5.853109645239198e-16	9.615171501421624e-12	2.5100813562100275e-11	1.4277639371627617e-10
72500000	0.004999632858761099	1.1640810230914267e-49	7.428642990094179e-62	8.670337073075957e-9	1.2353948258831026e-15	7.167643094561203e-7	1.4444016840379981e-24	5.853109645239198e-16	9.615171501421624e-12	2.5100813562100275e-11	1.4277639371627617e-10
72600000	0.004999632858761099	1.1640810230914267e-49	7.428642990094179e-62	8.670337073075957e-9	1.2353948258831026e-15	7.167643094561203e-7	1.4444016840379981e-24	5.853109645239198e-16	9.615171501421624e-12	2.5100813562100275e-11	1.4277639371627617e-10
72700000	0.004999632858761099	1.1640810230914267e-49	7.428642990094179e-62	8.670337073075957e-9	1.2353948258831026e-15	7.167643094561203e-7	1.4444016840379981e-24	5.853109645239198e-16	9.615171501421624e-12	2.5100813562100275e-11	1.4277639371627617e-10
72800000	0.004999632858761099	1.1640810230914267e-49	7.428642990094179e-62	8.670337073075957e-9	1.2353948258831026e-15	7.167643094561203e-7	1.4444016840379981e-24	5.853109645239198e-16	9.615171501421624e-12	2.5100813562100275e-11	1.4277639371627617e-10
72900000	0.004999632858761099	1.1640810230914267e-49	7.428642990094179e-62	8.670337073075957e-9	1.2353948258831026e-15	7.167643094561203e-7	1.4444016840379981e-24	5.853109645239198e-16	9.615171501421624e-12	2.5100813562100275e-11	1.4277639371627617e-10
73000000	0.004999632858761099	1.1640810230914267e-49	7.428642990094179e-62	8.670337073075957e-9	1.2353948258831026e-15	7.167643094561203e-7	1.4444016840379981e-24	5.853109645239198e-16	9.615171501421624e-12	2.5100813562100275e-11	1.4277639371627617e-10
73100000	0.004999632858761099	1.1640810230914267e-49	7.428642990094179e-62	8.670337073075957e-9	1.2353948258831026e-15	7.167643094561203e-7	1.4444016840379981e-24	5.853109645239198e-16	9.615171501421624e-12	2.510081356210027e-11	1.4277639371627617e-10
73200000	0.004999632858761099	1.1640810230914267e-49	7.428642990094179e-62	8.670337073075957e-9	1.2353948258831026e-15	7.167643094561203e-7	1.4444016840379981e-24	5.853109645239198e-16	9.615171501421624e-12	2.510081356210027e-11	1.4277639371627617e-10
73300000	0.004999632858761099	1.1640810230914267e-49	7.428642990094179e-62	8.670337073075957e-9	1.2353948258831026e-15	7.167643094561203e-7	1.4444016840379981e-24	5.853109645239198e-16	9.615171501421624e-12	2.510081356210027e-11	1.4277639371627617e-10
73400000	0.004999632858761099	1.1640810230914267e-49	7.428642990094179e-62	8.670337073075957e-9	1.2353948258831026e-15	7.167643094561203e-7	1.4444016840379981e-24	5.853109645239198e-16	9.615171501421624e-12	2.510081356210027e-11	1.4277639371627617e-10
73500000	0.004999632858761099	1.1640810230914267e-49	7.428642990094179e-62	8.670337073075957e-9	1.2353948258831026e-15	7.167643094561203e-7	1.4444016840379981e-24	5.853109645239198e-16	9.615171501421624e-12	2.510081356210027e-11	1.4277639371627617e-10
73600000	0.004999632858761099	1.1640810230914267e-49	7.428642990094179e-62	8.670337073075957e-9	1.2353948258831026e-15	7.167643094561203e-7	1.444401684037998e-24	5.853109645239198e-16	9.615171501421624e-12	2.510081356210027e-11	1.4277639371627617e-10
73700000	0.004999632858761099	1.1640810230914267e-49	7.428642990094179e-62	8.670337073075957e-9	1.2353948258831026e-15	7.167643094561203e-7	1.444401684037998e-24	5.853109645239198e-16	9.615171501421624e-12	2.510081356210027e-11	1.4277639371627617e-10
73800000	0.004999632858761099	1.1640810230914267e-49	7.428642990094179e-62	8.670337073075957e-9	1.2353948258831026e-15	7.167643094561203e-7	1.444401684037998e-24	5.853109645239198e-16	9.615171501421624e-12	2.510081356210027e-11	1.4277639371627617e-10
73900000	0.004999632858761099	1.1640810230914267e-49	7.428642990094179e-62	8.670337073075957e-9	1.2353948258831026e-15	7.167643094561203e-7	1.444401684037998e-24	5.853109645239198e-16	9.615171501421624e-12	2.510081356210027e-11	1.4277639371627617e-10
74000000	0.004999632858761099	1.1640810230914267e-49	7.428642990094179e-62	8.670337073075957e-9	1.2353948258831026e-15	7.167643094561203e-7	1.444401684037998e-24	5.853109645239198e-16	9.615171501421624e-12	2.510081356210027e-11	1.4277639371627617e-10
74100000	0.004999632858761099	1.1640810230914267e-49	7.428642990094179e-62	8.670337073075957e-9	1.2353948258831026e-15	7.167643094561203e-7	1.444401684037998e-24	5.853109645239198e-16	9.615171501421624e-12	2.510081356210027e-11	1.4277639371627617e-10
74200000	0.004999632858761099	1.1640810230914267e-49	7.428642990094179e-62	8.670337073075957e-9	1.2353948258831026e-15	7.167643094561203e-7	1.444401684037998e-24	5.853109645239198e-16	9.615171501421624e-12	2.510081356210027e-11	1.4277639371627617e-10
74300000	0.004999632858761099	1.1640810230914267e-49	7.428642990094179e-62	8.670337073075957e-9	1.2353948258831026e-15	7.167643094561203e-7	1.444401684037998e-24	5.853109645239198e-16	9.615171501421624e-12	2.510081356210027e-11	1.4277639371627617e-10
74400000	0.004999632858761099	1.1640810230914267e-49	7.428642990094179e-62	8.670337073075957e-9	1.2353948258831026e-15	7.167643094561203e-7	1.444401684037998e-24	5.853109645239198e-16	9.615171501421624e-12	2.510081356210027e-11	1.4277639371627617e-10
74500000	0.004999632858761099	1.1640810230914267e-49	7.428642990094179e-62	8.670337073075957e-9	1.2353948258831026e-15	7.167643094561203e-7	1.444401684037998e-24	5.853109645239198e-16	9.615171501421624e-12	2.510081356210027e-11	1.4277639371627617e-10
74600000	0.004999632858761099	1.1640810230914267e-49	7.428642990094179e-62	8.670337073075957e-9	1.2353948258831026e-15	7.167643094561203e-7	1.444401684037998e-24	5.853109645239198e-16	9.615171501421624e-12	2.510081356210027e-11	1.4277639371627617e-10
74700000	0.004999632858761099	1.1640810230914267e-49	7.428642990094179e-62	8.670337073075957e-9	1.2353948258831026e-15	7.167643094561203e-7	1.444401684037998e-24	5.853109645239198e-16	9.615171501421624e-12	2.510081356210027e-11	1.4277639371627617e-10
74800000	0.004999632858761099	1.1640810230914267e-49	7.428642990094179e-62	8.670337073075957e-9	1.2353948258831026e-15	7.167643094561203e-7	1.444401684037998e-24	5.853109645239198e-16	9.615171501421624e-12	2.510081356210027e-11	1.4277639371627617e-10
74900000	0.004999632858761099	1.1640810230914267e-49	7.428642990094179e-62	8.670337073075957e-9	1.2353948258831026e-15	7.167643094561203e-7	1.444401684037998e-24	5.853109645239198e-16	9.615171501421624e-12	2.510081356210027e-11	1.4277639371627617e-10
75000000	0.004999632858761099	1.1640810230914267e-49	7.428642990094179e-62	8.670337073075957e-9	1.2353948258831026e-15	7.167643094561203e-7	1.444401684037998e-24	5.853109645239198e-16	9.615171501421624e-12	2.510081356210027e-11	1.4277639371627617e-10
75100000	0.004999632858761099	1.1640810230914267e-49	7.428642990094179e-62	8.670337073075957e-9	1.2353948258831026e-15	7.167643094561203e-7	1.444401684037998e-24	5.853109645239198e-16	9.615171501421624e-12	2.510081356210027e-11	1.4277639371627617e-10
75200000	0.004999632858761099	1.1640810230914267e-49	7.428642990094179e-62	8.670337073075957e-9	1.2353948258831026e-15	7.167643094561203e-7	1.444401684037998e-24	5.853109645239198e-16	9.615171501421624e-12	2.510081356210027e-11	1.4277639371627617e-10
75300000	0.004999632858761099	1.1640810230914267e-49	7.428642990094179e-62	8.670337073075957e-9	1.2353948258831026e-15	7.167643094561203e-7	1.444401684037998e-24	5.853109645239198e-16	9.615171501421624e-12	2.510081356210027e-11	1.4277639371627617e-10
75400000	0.004999632858761099	1.1640810230914267e-49	7.428642990094179e-62	8.670337073075957e-9	1.2353948258831026e-15	7.167643094561203e-7	1.444401684037998e-24	5.853109645239198e-16	9.615171501421624e-12	2.510081356210027e-11	1.4277639371627617e-10
75500000	0.004999632858761099	1.1640810230914267e-49	7.428642990094179e-62	8.670337073075957e-9	1.2353948258831026e-15	7.167643094561203e-7	1.444401684037998e-24	5.853109645239198e-16	9.615171501421624e-12	2.510081356210027e-11	1.4277639371627617e-10
75600000	0.004999632858761099	1.1640810230914267e-49	7.428642990094179e-62	8.670337073075957e-9	1.2353948258831026e-15	7.167643094561203e-7	1.444401684037998e-24	5.853109645239198e-16	9.615171501421624e-12	2.510081356210027e-11	1.4277639371627617e-10
75700000	0.004999632858761099	1.1640810230914267e-49	7.428642990094179e-62	8.670337073075957e-9	1.2353948258831026e-15	7.167643094561203e-7	1.444401684037998e-24	5.853109645239198e-16	9.615171501421624e-12	2.510081356210027e-11	1.4277639371627617e-10
75800000	0.004999632858761099	1.1640810230914267e-49	7.428642990094179e-62	8.670337073075957e-9	1.2353948258831026e-15	7.167643094561203e-7	1.444401684037998e-24	5.853109645239198e-16	9.615171501421624e-12	2.510081356210027e-11	1.4277639371627617e-10
75900000	0.004999632858761099	1.1640810230914267e-49	7.428642990094179e-62	8.670337073075957e-9	1.2353948258831026e-15	7.167643094561203e-7	1.444401684037998e-24	5.853109645239198e-16	9.615171501421624e-12	2.510081356210027e-11	1.4277639371627617e-10
76000000	0.004999632858761099	1.1640810230914267e-49	7.428642990094179e-62	8.670337073075957e-9	1.2353948258831026e-15	7.167643094561203e-7	1.444401684037998e-24	5.853109645239198e-16	9.615171501421624e-12	2.510081356210027e-11	1.4277639371627617e-10
76100000	0.004999632858761099	1.1640810230914267e-49	7.428642990094179e-62	8.670337073075957e-9	1.2353948258831026e-15	7.167643094561203e-7	1.444401684037998e-24	5.853109645239198e-16	9.615171501421624e-12	2.510081356210027e-11	1.4277639371627617e-10
76200000	0.004999632858761099	1.1640810230914267e-49	7.428642990094179e-62	8.670337073075957e-9	1.2353948258831026e-15	7.167643094561203e-7	1.444401684037998e-24	5.853109645239198e-16	9.615171501421624e-12	2.510081356210027e-11	1.4277639371627617e-10
76300000	0.004999632858761099	1.1640810230914267e-49	7.428642990094179e-62	8.670337073075957e-9	1.2353948258831026e-15	7.167643094561203e-7	1.444401684037998e-24	5.853109645239198e-16	9.615171501421624e-12	2.510081356210027e-11	1.4277639371627617e-10
76400000	0.004999632858761099	1.1640810230914267e-49	7.428642990094179e-62	8.670337073075957e-9	1.2353948258831026e-15	7.167643094561203e-7	1.444401684037998e-24	5.853109645239198e-16	9.615171501421624e-12	2.510081356210027e-11	1.4277639371627617e-10
76500000	0.004999632858761099	1.1640810230914267e-49	7.428642990094179e-62	8.670337073075957e-9	1.2353948258831026e-15	7.167643094561203e-7	1.444401684037998e-24	5.853109645239198e-16	9.615171501421624e-12	2.510081356210027e-11	1.4277639371627617e-10
76600000	0.004999632858761099	1.1640810230914267e-49	7.428642990094179e-62	8.670337073075957e-9	1.2353948258831026e-15	7.167643094561203e-7	1.444401684037998e-24	5.853109645239198e-16	9.615171501421624e-12	2.510081356210027e-11	1.4277639371627617e-10
76700000	0.004999632858761099	1.1640810230914267e-49	7.428642990094179e-62	8.670337073075957e-9	1.2353948258831026e-15	7.167643094561203e-7	1.444401684037998e-24	5.853109645239198e-16	9.615171501421624e-12	2.510081356210027e-11	1.4277639371627617e-10
76800000	0.004999632858761099	1.1640810230914267e-49	7.428642990094179e-62	8.670337073075957e-9	1.2353948258831026e-15	7.167643094561203e-7	1.444401684037998e-24	5.853109645239198e-16	9.615171501421624e-12	2.510081356210027e-11	1.4277639371627617e-10
76900000	0.004999632858761099	1.1640810230914267e-49	7.428642990094179e-62	8.670337073075957e-9	1.2353948258831026e-15	7.167643094561203e-7	1.444401684037998e-24	5.853109645239198e-16	9.615171501421624e-12	2.510081356210027e-11	1.4277639371627617e-10
77000000	0.004999632858761099	1.1640810230914267e-49	7.428642990094179e-62	8.670337073075957e-9	1.2353948258831026e-15	7.167643094561203e-7	1.444401684037998e-24	5.853109645239198e-16	9.615171501421624e-12	2.510081356210027e-11	1.4277639371627617e-10
77100000	0.004999632858761099	1.1640810230914267e-49	7.428642990094179e-62	8.670337073075957e-9	1.2353948258831026e-15	7.167643094561203e-7	1.444401684037998e-24	5.853109645239198e-16	9.615171501421624e-12	2.510081356210027e-11	1.4277639371627617e-10
77200000	0.004999632858761099	1.1640810230914267e-49	7.428642990094179e-62	8.670337073075957e-9	1.2353948258831026e-15	7.167643094561203e-7	1.444401684037998e-24	5.853109645239198e-16	9.615171501421624e-12	2.510081356210027e-11	1.4277639371627617e-10
77300000	0.004999632858761099	1.1640810230914267e-49	7.428642990094179e-62	8.670337073075957e-9	1.2353948258831026e-15	7.167643094561203e-7	1.444401684037998e-24	5.853109645239198e-16	9.615171501421624e-12	2.510081356210027e-11	1.4277639371627617e-10
77400000	0.004999632858761099	1.1640810230914267e-49	7.428642990094179e-62	8.670337073075957e-9	1.2353948258831026e-15	7.167643094561203e-7	1.444401684037998e-24	5.853109645239198e-16	9.615171501421624e-12	2.510081356210027e-11	1.4277639371627617e-10
77500000	0.004999632858761099	1.1640810230914267e-49	7.428642990094179e-62	8.670337073075957e-9	1.2353948258831026e-15	7.167643094561203e-7	1.444401684037998e-24	5.853109645239198e-16	9.615171501421624e-12	2.510081356210027e-11	1.4277639371627617e-10
77600000	0.004999632858761099	1.1640810230914267e-49	7.428642990094179e-62	8.670337073075957e-9	1.2353948258831026e-15	7.167643094561203e-7	1.444401684037998e-24	5.853109645239198e-16	9.615171501421624e-12	2.510081356210027e-11	1.4277639371627617e-10
77700000	0.004999632858761099	1.1640810230914267e-49	7.428642990094179e-62	8.670337073075957e-9	1.2353948258831026e-15	7.167643094561203e-7	1.444401684037998e-24	5.853109645239198e-16	9.615171501421624e-12	2.510081356210027e-11	1.4277639371627617e-10
77800000	0.004999632858761099	1.1640810230914267e-49	7.428642990094179e-62	8.670337073075957e-9	1.2353948258831026e-15	7.167643094561203e-7	1.444401684037998e-24	5.853109645239198e-16	9.615171501421624e-12	2.510081356210027e-11	1.4277639371627617e-10
77900000	0.004999632858761099	1.1640810230914267e-49	7.428642990094179e-62	8.670337073075957e-9	1.2353948258831026e-15	7.167643094561203e-7	1.444401684037998e-24	5.853109645239198e-16	9.615171501421624e-12	2.510081356210027e-11	1.4277639371627617e-10
78000000	0.004999632858761099	1.1640810230914267e-49	7.428642990094179e-62	8.670337073075957e-9	1.2353948258831026e-15	7.167643094561203e-7	1.444401684037998e-24	5.853109645239198e-16	9.615171501421624e-12	2.510081356210027e-11	1.4277639371627617e-10
78100000	0.004999632858761099	1.1640810230914267e-49	7.428642990094179e-62	8.670337073075957e-9	1.2353948258831026e-15	7.167643094561203e-7	1.444401684037998e-24	5.853109645239198e-16	9.615171501421624e-12	2.510081356210027e-11	1.4277639371627617e-10
78200000	0.004999632858761099	1.1640810230914267e-49	7.428642990094179e-62	8.670337073075957e-9	1.2353948258831026e-15	7.167643094561203e-7	1.444401684037998e-24	5.853109645239198e-16	9.615171501421624e-12	2.510081356210027e-11	1.4277639371627617e-10
78300000	0.004999632858761099	1.1640810230914267e-49	7.428642990094179e-62	8.670337073075957e-9	1.2353948258831026e-15	7.167643094561203e-7	1.444401684037998e-24	5.853109645239198e-16	9.615171501421624e-12	2.510081356210027e-11	1.4277639371627617e-10
78400000	0.004999632858761099	1.1640810230914267e-49	7.428642990094179e-62	8.670337073075957e-9	1.2353948258831026e-15	7.167643094561203e-7	1.444401684037998e-24	5.853109645239198e-16	9.615171501421624e-12	2.510081356210027e-11	1.4277639371627617e-10
78500000	0.004999632858761099	1.1640810230914267e-49	7.428642990094179e-62	8.670337073075957e-9	1.2353948258831026e-15	7.167643094561203e-7	1.444401684037998e-24	5.853109645239198e-16	9.615171501421624e-12	2.510081356210027e-11	1.4277639371627617e-10
78600000	0.004999632858761099	1.1640810230914267e-49	7.428642990094179e-62	8.670337073075957e-9	1.2353948258831026e-15	7.167643094561203e-7	1.444401684037998e-24	5.853109645239198e-16	9.615171501421624e-12	2.510081356210027e-11	1.4277639371627617e-10
78700000	0.004999632858761099	1.1640810230914267e-49	7.428642990094179e-62	8.670337073075957e-9	1.2353948258831026e-15	7.167643094561203e-7	1.444401684037998e-24	5.853109645239198e-16	9.615171501421624e-12	2.510081356210027e-11	1.4277639371627617e-10
78800000	0.004999632858761099	1.1640810230914267e-49	7.428642990094179e-62	8.670337073075957e-9	1.2353948258831026e-15	7.167643094561203e-7	1.444401684037998e-24	5.853109645239198e-16	9.615171501421624e-12	2.510081356210027e-11	1.4277639371627617e-10
78900000	0.004999632858761099	1.1640810230914267e-49	7.428642990094179e-62	8.670337073075957e-9	1.2353948258831026e-15	7.167643094561203e-7	1.444401684037998e-24	5.853109645239198e-16	9.615171501421624e-12	2.510081356210027e-11	1.4277639371627617e-10
79000000	0.004999632858761099	1.1640810230914269e-49	7.428642990094179e-62	8.670337073075957e-9	1.2353948258831026e-15	7.167643094561203e-7	1.444401684037998e-24	5.853109645239198e-16	9.615171501421624e-12	2.510081356210027e-11	1.4277639371627617e-10
79100000	0.004999632858761099	1.1640810230914269e-49	7.428642990094179e-62	8.670337073075957e-9	1.2353948258831026e-15	7.167643094561203e-7	1.444401684037998e-24	5.853109645239198e-16	9.615171501421624e-12	2.510081356210027e-11	1.4277639371627617e-10
79200000	0.004999632858761099	1.1640810230914269e-49	7.428642990094179e-62	8.670337073075957e-9	1.2353948258831026e-15	7.167643094561203e-7	1.444401684037998e-24	5.853109645239198e-16	9.615171501421624e-12	2.510081356210027e-11	1.4277639371627617e-10
79300000	0.004999632858761099	1.1640810230914269e-49	7.428642990094179e-62	8.670337073075957e-9	1.2353948258831026e-15	7.167643094561203e-7	1.444401684037998e-24	5.853109645239198e-16	9.615171501421624e-12	2.510081356210027e-11	1.4277639371627617e-10
79400000	0.004999632858761099	1.1640810230914269e-49	7.428642990094179e-62	8.670337073075957e-9	1.2353948258831026e-15	7.167643094561203e-7	1.444401684037998e-24	5.853109645239198e-16	9.615171501421624e-12	2.510081356210027e-11	1.4277639371627617e-10
79500000	0.004999632858761099	1.1640810230914269e-49	7.42864299009418e-62	8.670337073075957e-9	1.2353948258831026e-15	7.167643094561203e-7	1.444401684037998e-24	5.853109645239198e-16	9.615171501421624e-12	2.510081356210027e-11	1.4277639371627617e-10
79600000	0.004999632858761099	1.1640810230914269e-49	7.42864299009418e-62	8.670337073075957e-9	1.2353948258831026e-15	7.167643094561203e-7	1.444401684037998e-24	5.853109645239198e-16	9.615171501421624e-12	2.510081356210027e-11	1.4277639371627617e-10
79700000	0.004999632858761099	1.1640810230914269e-49	7.42864299009418e-62	8.670337073075957e-9	1.2353948258831026e-15	7.167643094561203e-7	1.444401684037998e-24	5.853109645239198e-16	9.615171501421624e-12	2.510081356210027e-11	1.4277639371627617e-10
79800000	0.004999632858761099	1.1640810230914269e-49	7.42864299009418e-62	8.670337073075957e-9	1.2353948258831026e-15	7.167643094561203e-7	1.444401684037998e-24	5.853109645239198e-16	9.615171501421624e-12	2.510081356210027e-11	1.4277639371627617e-10
79900000	0.004999632858761099	1.1640810230914269e-49	7.42864299009418e-62	8.670337073075957e-9	1.2353948258831026e-15	7.167643094561203e-7	1.444401684037998e-24	5.853109645239198e-16	9.615171501421624e-12	2.510081356210027e-11	1.4277639371627617e-10
80000000	0.004999632858761099	1.1640810230914269e-49	7.42864299009418e-62	8.670337073075957e-9	1.2353948258831026e-15	7.167643094561203e-7	1.444401684037998e-24	5.853109645239198e-16	9.615171501421624e-12	2.510081356210027e-11	1.4277639371627617e-10
80100000	0.004999632858761099	1.1640810230914269e-49	7.42864299009418e-62	8.670337073075957e-9	1.2353948258831028e-15	7.167643094561203e-7	1.444401684037998e-24	5.853109645239198e-16	9.615171501421624e-12	2.510081356210027e-11	1.4277639371627617e-10
80200000	0.004999632858761099	1.1640810230914269e-49	7.42864299009418e-62	8.670337073075957e-9	1.2353948258831028e-15	7.167643094561203e-7	1.444401684037998e-24	5.853109645239198e-16	9.615171501421624e-12	2.510081356210027e-11	1.4277639371627617e-10
80300000	0.004999632858761099	1.1640810230914269e-49	7.42864299009418e-62	8.670337073075957e-9	1.2353948258831028e-15	7.167643094561203e-7	1.444401684037998e-24	5.853109645239198e-16	9.615171501421624e-12	2.510081356210027e-11	1.4277639371627617e-10
80400000	0.004999632858761099	1.1640810230914269e-49	7.42864299009418e-62	8.670337073075957e-9	1.2353948258831028e-15	7.167643094561203e-7	1.444401684037998e-24	5.853109645239198e-16	9.615171501421624e-12	2.510081356210027e-11	1.4277639371627617e-10
80500000	0.004999632858761099	1.1640810230914269e-49	7.42864299009418e-62	8.670337073075957e-9	1.2353948258831028e-15	7.167643094561203e-7	1.444401684037998e-24	5.853109645239198e-16	9.615171501421624e-12	2.510081356210027e-11	1.4277639371627617e-10
80600000	0.004999632858761099	1.1640810230914269e-49	7.42864299009418e-62	8.670337073075957e-9	1.2353948258831028e-15	7.167643094561203e-7	1.444401684037998e-24	5.853109645239198e-16	9.615171501421624e-12	2.510081356210027e-11	1.4277639371627617e-10
80700000	0.004999632858761099	1.1640810230914269e-49	7.42864299009418e-62	8.670337073075957e-9	1.2353948258831028e-15	7.167643094561203e-7	1.4444016840379981e-24	5.853109645239198e-16	9.615171501421624e-12	2.510081356210027e-11	1.4277639371627617e-10
80800000	0.004999632858761099	1.1640810230914269e-49	7.42864299009418e-62	8.670337073075957e-9	1.2353948258831028e-15	7.167643094561203e-7	1.4444016840379981e-24	5.853109645239198e-16	9.615171501421624e-12	2.510081356210027e-11	1.4277639371627617e-10
80900000	0.004999632858761099	1.1640810230914269e-49	7.42864299009418e-62	8.670337073075957e-9	1.2353948258831028e-15	7.167643094561203e-7	1.4444016840379981e-24	5.853109645239198e-16	9.615171501421624e-12	2.510081356210027e-11	1.4277639371627617e-10
81000000	0.004999632858761099	1.1640810230914269e-49	7.42864299009418e-62	8.670337073075957e-9	1.2353948258831028e-15	7.167643094561203e-7	1.4444016840379981e-24	5.853109645239198e-16	9.615171501421624e-12	2.510081356210027e-11	1.4277639371627617e-10
81100000	0.004999632858761099	1.1640810230914269e-49	7.42864299009418e-62	8.670337073075957e-9	1.2353948258831028e-15	7.167643094561203e-7	1.4444016840379981e-24	5.853109645239198e-16	9.615171501421624e-12	2.510081356210027e-11	1.4277639371627617e-10
81200000	0.004999632858761099	1.1640810230914269e-49	7.42864299009418e-62	8.670337073075957e-9	1.2353948258831028e-15	7.167643094561203e-7	1.4444016840379981e-24	5.853109645239198e-16	9.615171501421624e-12	2.510081356210027e-11	1.4277639371627617e-10
81300000	0.004999632858761099	1.1640810230914269e-49	7.42864299009418e-62	8.670337073075957e-9	1.2353948258831028e-15	7.167643094561203e-7	1.4444016840379981e-24	5.853109645239198e-16	9.615171501421624e-12	2.510081356210027e-11	1.4277639371627617e-10
81400000	0.004999632858761099	1.1640810230914269e-49	7.42864299009418e-62	8.670337073075957e-9	1.2353948258831028e-15	7.167643094561203e-7	1.4444016840379981e-24	5.853109645239198e-16	9.615171501421624e-12	2.510081356210027e-11	1.4277639371627617e-10
81500000	0.004999632858761099	1.1640810230914269e-49	7.42864299009418e-62	8.670337073075957e-9	1.2353948258831028e-15	7.167643094561203e-7	1.4444016840379981e-24	5.853109645239198e-16	9.615171501421624e-12	2.510081356210027e-11	1.4277639371627617e-10
81600000	0.004999632858761099	1.1640810230914269e-49	7.42864299009418e-62	8.670337073075957e-9	1.2353948258831028e-15	7.167643094561203e-7	1.4444016840379981e-24	5.853109645239198e-16	9.615171501421624e-12	2.510081356210027e-11	1.4277639371627617e-10
81700000	0.0049996328587611	1.1640810230914269e-49	7.42864299009418e-62	8.670337073075957e-9	1.2353948258831028e-15	7.167643094561203e-7	1.4444016840379981e-24	5.853109645239199e-16	9.615171501421624e-12	2.510081356210027e-11	1.4277639371627617e-10
81800000	0.0049996328587611	1.1640810230914269e-49	7.42864299009418e-62	8.670337073075957e-9	1.2353948258831028e-15	7.167643094561203e-7	1.4444016840379981e-24	5.853109645239199e-16	9.615171501421624e-12	2.510081356210027e-11	1.4277639371627617e-10
81900000	0.0049996328587611	1.1640810230914269e-49	7.42864299009418e-62	8.670337073075957e-9	1.2353948258831028e-15	7.167643094561203e-7	1.4444016840379981e-24	5.853109645239199e-16	9.615171501421624e-12	2.510081356210027e-11	1.4277639371627617e-10
82000000	0.0049996328587611	1.1640810230914269e-49	7.42864299009418e-62	8.670337073075957e-9	1.2353948258831028e-15	7.167643094561203e-7	1.4444016840379981e-24	5.853109645239199e-16	9.615171501421624e-12	2.510081356210027e-11	1.4277639371627617e-10
82100000	0.0049996328587611	1.1640810230914269e-49	7.42864299009418e-62	8.670337073075957e-9	1.2353948258831028e-15	7.167643094561203e-7	1.4444016840379981e-24	5.853109645239199e-16	9.615171501421624e-12	2.510081356210027e-11	1.4277639371627617e-10
82200000	0.0049996328587611	1.1640810230914269e-49	7.42864299009418e-62	8.670337073075957e-9	1.2353948258831028e-15	7.167643094561203e-7	1.4444016840379981e-24	5.853109645239199e-16	9.615171501421624e-12	2.510081356210027e-11	1.4277639371627617e-10
82300000	0.0049996328587611	1.1640810230914269e-49	7.42864299009418e-62	8.670337073075957e-9	1.2353948258831028e-15	7.167643094561203e-7	1.4444016840379981e-24	5.853109645239199e-16	9.615171501421624e-12	2.510081356210027e-11	1.4277639371627617e-10
82400000	0.0049996328587611	1.1640810230914269e-49	7.42864299009418e-62	8.670337073075957e-9	1.2353948258831028e-15	7.167643094561203e-7	1.4444016840379981e-24	5.853109645239199e-16	9.615171501421624e-12	2.510081356210027e-11	1.4277639371627617e-10
82500000	0.0049996328587611	1.1640810230914269e-49	7.42864299009418e-62	8.670337073075957e-9	1.2353948258831028e-15	7.167643094561203e-7	1.4444016840379981e-24	5.853109645239199e-16	9.615171501421624e-12	2.5100813562100275e-11	1.4277639371627617e-10
82600000	0.0049996328587611	1.1640810230914269e-49	7.42864299009418e-62	8.670337073075957e-9	1.2353948258831028e-15	7.167643094561203e-7	1.4444016840379981e-24	5.853109645239199e-16	9.615171501421624e-12	2.5100813562100275e-11	1.4277639371627617e-10
82700000	0.0049996328587611	1.1640810230914269e-49	7.42864299009418e-62	8.670337073075957e-9	1.2353948258831028e-15	7.167643094561203e-7	1.4444016840379981e-24	5.853109645239199e-16	9.615171501421624e-12	2.5100813562100275e-11	1.4277639371627617e-10
82800000	0.0049996328587611	1.1640810230914269e-49	7.42864299009418e-62	8.670337073075957e-9	1.2353948258831028e-15	7.167643094561203e-7	1.4444016840379981e-24	5.853109645239199e-16	9.615171501421624e-12	2.5100813562100275e-11	1.4277639371627617e-10
82900000	0.0049996328587611	1.1640810230914269e-49	7.42864299009418e-62	8.670337073075957e-9	1.2353948258831028e-15	7.167643094561203e-7	1.4444016840379981e-24	5.853109645239199e-16	9.615171501421624e-12	2.5100813562100275e-11	1.4277639371627617e-10
83000000	0.0049996328587611	1.1640810230914269e-49	7.42864299009418e-62	8.670337073075957e-9	1.2353948258831028e-15	7.167643094561203e-7	1.4444016840379981e-24	5.853109645239199e-16	9.615171501421624e-12	2.5100813562100275e-11	1.4277639371627617e-10
83100000	0.0049996328587611	1.1640810230914269e-49	7.42864299009418e-62	8.670337073075957e-9	1.2353948258831028e-15	7.167643094561203e-7	1.4444016840379981e-24	5.853109645239199e-16	9.615171501421624e-12	2.5100813562100275e-11	1.4277639371627617e-10
83200000	0.0049996328587611	1.164081023091427e-49	7.428642990094181e-62	8.670337073075957e-9	1.2353948258831028e-15	7.167643094561203e-7	1.4444016840379981e-24	5.853109645239199e-16	9.615171501421624e-12	2.5100813562100275e-11	1.4277639371627617e-10
83300000	0.0049996328587611	1.164081023091427e-49	7.428642990094181e-62	8.670337073075957e-9	1.2353948258831028e-15	7.167643094561203e-7	1.4444016840379981e-24	5.853109645239199e-16	9.615171501421624e-12	2.5100813562100275e-11	1.4277639371627617e-10
83400000	0.0049996328587611	1.164081023091427e-49	7.428642990094181e-62	8.670337073075957e-9	1.2353948258831028e-15	7.167643094561203e-7	1.4444016840379981e-24	5.853109645239199e-16	9.615171501421624e-12	2.5100813562100275e-11	1.4277639371627617e-10
83500000	0.0049996328587611	1.164081023091427e-49	7.428642990094181e-62	8.670337073075957e-9	1.235394825883103e-15	7.167643094561203e-7	1.4444016840379981e-24	5.853109645239199e-16	9.615171501421624e-12	2.5100813562100275e-11	1.4277639371627617e-10
83600000	0.0049996328587611	1.164081023091427e-49	7.428642990094181e-62	8.670337073075957e-9	1.235394825883103e-15	7.167643094561203e-7	1.4444016840379981e-24	5.853109645239199e-16	9.615171501421624e-12	2.5100813562100275e-11	1.4277639371627617e-10
83700000	0.0049996328587611	1.164081023091427e-49	7.428642990094181e-62	8.670337073075957e-9	1.235394825883103e-15	7.167643094561203e-7	1.4444016840379983e-24	5.853109645239199e-16	9.615171501421624e-12	2.5100813562100275e-11	1.4277639371627617e-10
83800000	0.0049996328587611	1.164081023091427e-49	7.428642990094181e-62	8.670337073075957e-9	1.235394825883103e-15	7.167643094561203e-7	1.4444016840379983e-24	5.853109645239199e-16	9.615171501421624e-12	2.5100813562100275e-11	1.4277639371627617e-10
83900000	0.0049996328587611	1.164081023091427e-49	7.428642990094181e-62	8.670337073075957e-9	1.235394825883103e-15	7.167643094561203e-7	1.4444016840379983e-24	5.853109645239199e-16	9.615171501421624e-12	2.5100813562100275e-11	1.4277639371627617e-10
84000000	0.0049996328587611	1.164081023091427e-49	7.428642990094181e-62	8.670337073075957e-9	1.235394825883103e-15	7.167643094561203e-7	1.4444016840379983e-24	5.853109645239199e-16	9.615171501421624e-12	2.5100813562100275e-11	1.4277639371627617e-10
84100000	0.0049996328587611	1.164081023091427e-49	7.428642990094181e-62	8.670337073075957e-9	1.235394825883103e-15	7.167643094561203e-7	1.4444016840379983e-24	5.853109645239199e-16	9.615171501421624e-12	2.5100813562100275e-11	1.4277639371627617e-10
84200000	0.0049996328587611	1.164081023091427e-49	7.428642990094181e-62	8.670337073075957e-9	1.235394825883103e-15	7.167643094561203e-7	1.4444016840379983e-24	5.853109645239199e-16	9.615171501421624e-12	2.5100813562100275e-11	1.4277639371627617e-10
84300000	0.0049996328587611	1.164081023091427e-49	7.428642990094181e-62	8.670337073075957e-9	1.235394825883103e-15	7.167643094561203e-7	1.4444016840379983e-24	5.853109645239199e-16	9.615171501421624e-12	2.5100813562100275e-11	1.4277639371627617e-10
84400000	0.0049996328587611	1.164081023091427e-49	7.428642990094181e-62	8.670337073075957e-9	1.235394825883103e-15	7.167643094561203e-7	1.4444016840379983e-24	5.853109645239199e-16	9.615171501421624e-12	2.5100813562100275e-11	1.4277639371627617e-10
84500000	0.0049996328587611	1.164081023091427e-49	7.428642990094181e-62	8.670337073075957e-9	1.235394825883103e-15	7.167643094561203e-7	1.4444016840379983e-24	5.853109645239199e-16	9.615171501421624e-12	2.5100813562100275e-11	1.4277639371627617e-10
84600000	0.0049996328587611	1.164081023091427e-49	7.428642990094181e-62	8.670337073075957e-9	1.235394825883103e-15	7.167643094561203e-7	1.4444016840379983e-24	5.853109645239199e-16	9.615171501421624e-12	2.5100813562100275e-11	1.4277639371627617e-10
84700000	0.0049996328587611	1.164081023091427e-49	7.428642990094181e-62	8.670337073075957e-9	1.235394825883103e-15	7.167643094561203e-7	1.4444016840379983e-24	5.853109645239199e-16	9.615171501421624e-12	2.5100813562100275e-11	1.4277639371627617e-10
84800000	0.0049996328587611	1.164081023091427e-49	7.428642990094181e-62	8.670337073075957e-9	1.235394825883103e-15	7.167643094561203e-7	1.4444016840379983e-24	5.853109645239199e-16	9.615171501421624e-12	2.5100813562100275e-11	1.4277639371627617e-10
84900000	0.0049996328587611	1.164081023091427e-49	7.428642990094181e-62	8.670337073075957e-9	1.235394825883103e-15	7.167643094561203e-7	1.4444016840379983e-24	5.853109645239199e-16	9.615171501421624e-12	2.5100813562100275e-11	1.4277639371627617e-10
85000000	0.0049996328587611	1.164081023091427e-49	7.428642990094181e-62	8.670337073075957e-9	1.235394825883103e-15	7.167643094561203e-7	1.4444016840379983e-24	5.853109645239199e-16	9.615171501421624e-12	2.5100813562100275e-11	1.4277639371627617e-10
85100000	0.0049996328587611	1.164081023091427e-49	7.428642990094181e-62	8.670337073075957e-9	1.235394825883103e-15	7.167643094561203e-7	1.4444016840379983e-24	5.853109645239199e-16	9.615171501421624e-12	2.5100813562100275e-11	1.4277639371627617e-10
85200000	0.0049996328587611	1.164081023091427e-49	7.428642990094181e-62	8.670337073075957e-9	1.235394825883103e-15	7.167643094561203e-7	1.4444016840379983e-24	5.853109645239199e-16	9.615171501421624e-12	2.5100813562100275e-11	1.4277639371627617e-10
85300000	0.0049996328587611	1.164081023091427e-49	7.428642990094181e-62	8.670337073075957e-9	1.235394825883103e-15	7.167643094561203e-7	1.4444016840379983e-24	5.853109645239199e-16	9.615171501421624e-12	2.5100813562100275e-11	1.4277639371627617e-10
85400000	0.0049996328587611	1.164081023091427e-49	7.428642990094181e-62	8.670337073075957e-9	1.235394825883103e-15	7.167643094561203e-7	1.4444016840379983e-24	5.853109645239199e-16	9.615171501421624e-12	2.5100813562100275e-11	1.4277639371627617e-10
85500000	0.0049996328587611	1.164081023091427e-49	7.428642990094181e-62	8.670337073075957e-9	1.235394825883103e-15	7.167643094561203e-7	1.4444016840379983e-24	5.853109645239199e-16	9.615171501421624e-12	2.5100813562100275e-11	1.4277639371627617e-10
85600000	0.0049996328587611	1.164081023091427e-49	7.428642990094181e-62	8.670337073075957e-9	1.235394825883103e-15	7.167643094561203e-7	1.4444016840379983e-24	5.853109645239199e-16	9.615171501421624e-12	2.5100813562100275e-11	1.4277639371627617e-10
85700000	0.0049996328587611	1.164081023091427e-49	7.428642990094181e-62	8.670337073075957e-9	1.235394825883103e-15	7.167643094561203e-7	1.4444016840379983e-24	5.853109645239199e-16	9.615171501421624e-12	2.5100813562100275e-11	1.4277639371627617e-10
85800000	0.0049996328587611	1.164081023091427e-49	7.428642990094181e-62	8.670337073075957e-9	1.235394825883103e-15	7.167643094561203e-7	1.4444016840379983e-24	5.853109645239199e-16	9.615171501421624e-12	2.5100813562100275e-11	1.4277639371627617e-10
85900000	0.0049996328587611	1.164081023091427e-49	7.428642990094181e-62	8.670337073075957e-9	1.235394825883103e-15	7.167643094561203e-7	1.4444016840379983e-24	5.853109645239199e-16	9.615171501421624e-12	2.5100813562100275e-11	1.4277639371627617e-10
86000000	0.0049996328587611	1.164081023091427e-49	7.428642990094181e-62	8.670337073075957e-9	1.235394825883103e-15	7.167643094561203e-7	1.4444016840379983e-24	5.853109645239199e-16	9.615171501421624e-12	2.5100813562100275e-11	1.4277639371627617e-10
86100000	0.0049996328587611	1.164081023091427e-49	7.428642990094181e-62	8.670337073075957e-9	1.235394825883103e-15	7.167643094561203e-7	1.4444016840379983e-24	5.853109645239199e-16	9.615171501421624e-12	2.5100813562100275e-11	1.4277639371627617e-10
86200000	0.0049996328587611	1.164081023091427e-49	7.428642990094181e-62	8.670337073075957e-9	1.235394825883103e-15	7.167643094561203e-7	1.4444016840379983e-24	5.853109645239199e-16	9.615171501421624e-12	2.5100813562100275e-11	1.4277639371627617e-10
86300000	0.0049996328587611	1.164081023091427e-49	7.428642990094181e-62	8.670337073075957e-9	1.235394825883103e-15	7.167643094561203e-7	1.4444016840379983e-24	5.853109645239199e-16	9.615171501421624e-12	2.5100813562100275e-11	1.4277639371627617e-10
86400000	0.0049996328587611	1.164081023091427e-49	7.428642990094181e-62	8.670337073075957e-9	1.235394825883103e-15	7.167643094561203e-7	1.4444016840379983e-24	5.853109645239199e-16	9.615171501421624e-12	2.5100813562100275e-11	1.4277639371627617e-10
86500000	0.0049996328587611	1.164081023091427e-49	7.428642990094181e-62	8.670337073075957e-9	1.235394825883103e-15	7.167643094561203e-7	1.4444016840379983e-24	5.853109645239199e-16	9.615171501421624e-12	2.5100813562100275e-11	1.4277639371627617e-10
86600000	0.0049996328587611	1.164081023091427e-49	7.428642990094181e-62	8.670337073075957e-9	1.235394825883103e-15	7.167643094561203e-7	1.4444016840379983e-24	5.853109645239199e-16	9.615171501421624e-12	2.5100813562100275e-11	1.4277639371627617e-10
86700000	0.0049996328587611	1.164081023091427e-49	7.428642990094181e-62	8.670337073075957e-9	1.235394825883103e-15	7.167643094561203e-7	1.4444016840379983e-24	5.853109645239199e-16	9.615171501421624e-12	2.5100813562100275e-11	1.4277639371627617e-10
86800000	0.0049996328587611	1.164081023091427e-49	7.428642990094181e-62	8.670337073075957e-9	1.235394825883103e-15	7.167643094561203e-7	1.4444016840379983e-24	5.853109645239199e-16	9.615171501421624e-12	2.5100813562100275e-11	1.4277639371627617e-10
86900000	0.0049996328587611	1.164081023091427e-49	7.428642990094181e-62	8.670337073075957e-9	1.235394825883103e-15	7.167643094561203e-7	1.4444016840379983e-24	5.853109645239199e-16	9.615171501421624e-12	2.5100813562100275e-11	1.4277639371627617e-10
87000000	0.0049996328587611	1.164081023091427e-49	7.428642990094181e-62	8.670337073075957e-9	1.235394825883103e-15	7.167643094561203e-7	1.4444016840379983e-24	5.853109645239199e-16	9.615171501421624e-12	2.5100813562100275e-11	1.4277639371627617e-10
87100000	0.0049996328587611	1.164081023091427e-49	7.428642990094181e-62	8.670337073075957e-9	1.235394825883103e-15	7.167643094561203e-7	1.4444016840379983e-24	5.853109645239199e-16	9.615171501421624e-12	2.5100813562100275e-11	1.4277639371627617e-10
87200000	0.0049996328587611	1.164081023091427e-49	7.428642990094181e-62	8.670337073075957e-9	1.235394825883103e-15	7.167643094561203e-7	1.4444016840379983e-24	5.853109645239199e-16	9.615171501421624e-12	2.5100813562100275e-11	1.4277639371627617e-10
87300000	0.0049996328587611	1.164081023091427e-49	7.428642990094181e-62	8.670337073075957e-9	1.235394825883103e-15	7.167643094561203e-7	1.4444016840379983e-24	5.853109645239199e-16	9.615171501421624e-12	2.5100813562100275e-11	1.4277639371627617e-10
87400000	0.0049996328587611	1.164081023091427e-49	7.428642990094181e-62	8.670337073075957e-9	1.235394825883103e-15	7.167643094561203e-7	1.4444016840379983e-24	5.853109645239199e-16	9.615171501421624e-12	2.5100813562100275e-11	1.4277639371627617e-10
87500000	0.0049996328587611	1.164081023091427e-49	7.428642990094181e-62	8.670337073075957e-9	1.235394825883103e-15	7.167643094561203e-7	1.4444016840379983e-24	5.853109645239199e-16	9.615171501421624e-12	2.5100813562100275e-11	1.4277639371627617e-10
87600000	0.0049996328587611	1.164081023091427e-49	7.428642990094181e-62	8.670337073075957e-9	1.235394825883103e-15	7.167643094561203e-7	1.4444016840379983e-24	5.853109645239199e-16	9.615171501421624e-12	2.5100813562100275e-11	1.4277639371627617e-10
87700000	0.0049996328587611	1.164081023091427e-49	7.428642990094181e-62	8.670337073075957e-9	1.235394825883103e-15	7.167643094561203e-7	1.4444016840379983e-24	5.853109645239199e-16	9.615171501421624e-12	2.5100813562100275e-11	1.4277639371627617e-10
87800000	0.0049996328587611	1.164081023091427e-49	7.428642990094181e-62	8.670337073075957e-9	1.235394825883103e-15	7.167643094561203e-7	1.4444016840379983e-24	5.853109645239199e-16	9.615171501421624e-12	2.5100813562100275e-11	1.4277639371627617e-10
87900000	0.0049996328587611	1.164081023091427e-49	7.428642990094181e-62	8.670337073075957e-9	1.235394825883103e-15	7.167643094561203e-7	1.4444016840379983e-24	5.853109645239199e-16	9.615171501421624e-12	2.5100813562100275e-11	1.4277639371627617e-10
88000000	0.0049996328587611	1.164081023091427e-49	7.428642990094181e-62	8.670337073075957e-9	1.235394825883103e-15	7.167643094561203e-7	1.4444016840379983e-24	5.853109645239199e-16	9.615171501421624e-12	2.5100813562100275e-11	1.4277639371627617e-10
88100000	0.0049996328587611	1.164081023091427e-49	7.428642990094181e-62	8.670337073075957e-9	1.235394825883103e-15	7.167643094561203e-7	1.4444016840379983e-24	5.853109645239199e-16	9.615171501421624e-12	2.5100813562100275e-11	1.4277639371627617e-10
88200000	0.0049996328587611	1.164081023091427e-49	7.428642990094181e-62	8.670337073075957e-9	1.235394825883103e-15	7.167643094561203e-7	1.4444016840379983e-24	5.853109645239199e-16	9.615171501421624e-12	2.5100813562100275e-11	1.4277639371627617e-10
88300000	0.0049996328587611	1.164081023091427e-49	7.428642990094181e-62	8.670337073075957e-9	1.235394825883103e-15	7.167643094561203e-7	1.4444016840379983e-24	5.853109645239199e-16	9.615171501421624e-12	2.5100813562100275e-11	1.4277639371627617e-10
88400000	0.0049996328587611	1.164081023091427e-49	7.428642990094181e-62	8.670337073075957e-9	1.235394825883103e-15	7.167643094561203e-7	1.4444016840379983e-24	5.853109645239199e-16	9.615171501421624e-12	2.5100813562100275e-11	1.4277639371627617e-10
88500000	0.0049996328587611	1.164081023091427e-49	7.428642990094181e-62	8.670337073075957e-9	1.235394825883103e-15	7.167643094561203e-7	1.4444016840379983e-24	5.853109645239199e-16	9.615171501421624e-12	2.5100813562100275e-11	1.4277639371627617e-10
88600000	0.0049996328587611	1.164081023091427e-49	7.428642990094181e-62	8.670337073075957e-9	1.235394825883103e-15	7.167643094561203e-7	1.4444016840379983e-24	5.853109645239199e-16	9.615171501421624e-12	2.5100813562100275e-11	1.4277639371627617e-10
88700000	0.0049996328587611	1.164081023091427e-49	7.428642990094181e-62	8.670337073075957e-9	1.235394825883103e-15	7.167643094561203e-7	1.4444016840379983e-24	5.853109645239199e-16	9.615171501421624e-12	2.5100813562100275e-11	1.4277639371627617e-10
88800000	0.0049996328587611	1.164081023091427e-49	7.428642990094181e-62	8.670337073075957e-9	1.235394825883103e-15	7.167643094561203e-7	1.4444016840379983e-24	5.853109645239199e-16	9.615171501421624e-12	2.5100813562100275e-11	1.4277639371627617e-10
88900000	0.0049996328587611	1.1640810230914269e-49	7.428642990094181e-62	8.670337073075957e-9	1.235394825883103e-15	7.167643094561203e-7	1.4444016840379983e-24	5.853109645239199e-16	9.615171501421624e-12	2.5100813562100275e-11	1.4277639371627617e-10
89000000	0.0049996328587611	1.1640810230914269e-49	7.428642990094181e-62	8.670337073075957e-9	1.235394825883103e-15	7.167643094561203e-7	1.4444016840379983e-24	5.853109645239199e-16	9.615171501421624e-12	2.5100813562100275e-11	1.4277639371627617e-10
89100000	0.0049996328587611	1.1640810230914269e-49	7.428642990094181e-62	8.670337073075957e-9	1.235394825883103e-15	7.167643094561203e-7	1.4444016840379983e-24	5.853109645239199e-16	9.615171501421624e-12	2.5100813562100278e-11	1.4277639371627617e-10
89200000	0.0049996328587611	1.1640810230914269e-49	7.428642990094181e-62	8.670337073075958e-9	1.235394825883103e-15	7.167643094561203e-7	1.4444016840379983e-24	5.853109645239199e-16	9.615171501421624e-12	2.5100813562100278e-11	1.4277639371627617e-10
89300000	0.0049996328587611	1.1640810230914269e-49	7.428642990094181e-62	8.670337073075958e-9	1.235394825883103e-15	7.167643094561203e-7	1.4444016840379983e-24	5.853109645239199e-16	9.615171501421624e-12	2.5100813562100278e-11	1.4277639371627617e-10
89400000	0.0049996328587611	1.1640810230914269e-49	7.428642990094181e-62	8.670337073075958e-9	1.235394825883103e-15	7.167643094561203e-7	1.4444016840379983e-24	5.853109645239199e-16	9.615171501421624e-12	2.5100813562100278e-11	1.4277639371627617e-10
89500000	0.0049996328587611	1.1640810230914269e-49	7.428642990094181e-62	8.670337073075958e-9	1.235394825883103e-15	7.167643094561203e-7	1.4444016840379983e-24	5.853109645239199e-16	9.615171501421624e-12	2.5100813562100278e-11	1.4277639371627617e-10
89600000	0.0049996328587611	1.1640810230914269e-49	7.428642990094181e-62	8.670337073075958e-9	1.235394825883103e-15	7.167643094561203e-7	1.4444016840379983e-24	5.853109645239199e-16	9.615171501421624e-12	2.5100813562100278e-11	1.4277639371627617e-10
89700000	0.0049996328587611	1.1640810230914269e-49	7.428642990094181e-62	8.670337073075958e-9	1.235394825883103e-15	7.167643094561203e-7	1.4444016840379983e-24	5.853109645239199e-16	9.615171501421624e-12	2.5100813562100278e-11	1.4277639371627617e-10
89800000	0.0049996328587611	1.1640810230914269e-49	7.428642990094181e-62	8.670337073075958e-9	1.235394825883103e-15	7.167643094561203e-7	1.4444016840379983e-24	5.853109645239199e-16	9.615171501421624e-12	2.5100813562100278e-11	1.4277639371627617e-10
89900000	0.0049996328587611	1.1640810230914269e-49	7.428642990094181e-62	8.670337073075958e-9	1.235394825883103e-15	7.167643094561203e-7	1.4444016840379983e-24	5.853109645239199e-16	9.615171501421624e-12	2.5100813562100278e-11	1.4277639371627617e-10
90000000	0.0049996328587611	1.1640810230914269e-49	7.428642990094181e-62	8.670337073075958e-9	1.235394825883103e-15	7.167643094561203e-7	1.4444016840379983e-24	5.853109645239199e-16	9.615171501421624e-12	2.5100813562100278e-11	1.4277639371627617e-10
90100000	0.0049996328587611	1.1640810230914269e-49	7.428642990094181e-62	8.670337073075958e-9	1.2353948258831028e-15	7.167643094561203e-7	1.4444016840379983e-24	5.853109645239199e-16	9.615171501421624e-12	2.5100813562100278e-11	1.4277639371627617e-10
90200000	0.0049996328587611	1.1640810230914269e-49	7.428642990094181e-62	8.670337073075958e-9	1.2353948258831028e-15	7.167643094561203e-7	1.4444016840379983e-24	5.853109645239199e-16	9.615171501421624e-12	2.5100813562100278e-11	1.4277639371627617e-10
90300000	0.0049996328587611	1.1640810230914269e-49	7.42864299009418e-62	8.670337073075958e-9	1.2353948258831028e-15	7.167643094561203e-7	1.4444016840379983e-24	5.853109645239199e-16	9.615171501421624e-12	2.5100813562100278e-11	1.4277639371627617e-10
90400000	0.0049996328587611	1.1640810230914269e-49	7.42864299009418e-62	8.670337073075958e-9	1.2353948258831028e-15	7.167643094561203e-7	1.4444016840379983e-24	5.853109645239199e-16	9.615171501421624e-12	2.5100813562100278e-11	1.4277639371627617e-10
90500000	0.0049996328587611	1.1640810230914269e-49	7.42864299009418e-62	8.670337073075958e-9	1.2353948258831028e-15	7.167643094561203e-7	1.4444016840379983e-24	5.853109645239199e-16	9.615171501421624e-12	2.5100813562100278e-11	1.4277639371627617e-10
90600000	0.0049996328587611	1.1640810230914269e-49	7.42864299009418e-62	8.670337073075958e-9	1.2353948258831028e-15	7.167643094561203e-7	1.4444016840379983e-24	5.853109645239199e-16	9.615171501421624e-12	2.5100813562100278e-11	1.4277639371627617e-10
90700000	0.0049996328587611	1.1640810230914269e-49	7.42864299009418e-62	8.670337073075958e-9	1.2353948258831028e-15	7.167643094561203e-7	1.4444016840379983e-24	5.853109645239199e-16	9.615171501421624e-12	2.5100813562100278e-11	1.4277639371627617e-10
90800000	0.0049996328587611	1.1640810230914269e-49	7.42864299009418e-62	8.670337073075958e-9	1.2353948258831028e-15	7.167643094561203e-7	1.4444016840379983e-24	5.853109645239199e-16	9.615171501421624e-12	2.5100813562100278e-11	1.4277639371627617e-10
90900000	0.0049996328587611	1.1640810230914269e-49	7.42864299009418e-62	8.670337073075958e-9	1.2353948258831028e-15	7.167643094561203e-7	1.4444016840379983e-24	5.853109645239199e-16	9.615171501421624e-12	2.5100813562100278e-11	1.4277639371627617e-10
91000000	0.0049996328587611	1.1640810230914269e-49	7.42864299009418e-62	8.670337073075958e-9	1.2353948258831028e-15	7.167643094561203e-7	1.4444016840379983e-24	5.853109645239199e-16	9.615171501421624e-12	2.5100813562100278e-11	1.4277639371627617e-10
91100000	0.0049996328587611	1.1640810230914269e-49	7.42864299009418e-62	8.670337073075958e-9	1.2353948258831028e-15	7.167643094561203e-7	1.4444016840379983e-24	5.853109645239199e-16	9.615171501421624e-12	2.5100813562100278e-11	1.4277639371627617e-10
91200000	0.0049996328587611	1.1640810230914269e-49	7.42864299009418e-62	8.670337073075958e-9	1.2353948258831028e-15	7.167643094561203e-7	1.4444016840379983e-24	5.853109645239199e-16	9.615171501421624e-12	2.5100813562100278e-11	1.4277639371627617e-10
91300000	0.0049996328587611	1.1640810230914267e-49	7.42864299009418e-62	8.670337073075958e-9	1.2353948258831028e-15	7.167643094561203e-7	1.4444016840379983e-24	5.853109645239199e-16	9.615171501421624e-12	2.5100813562100278e-11	1.4277639371627617e-10
91400000	0.0049996328587611	1.1640810230914267e-49	7.42864299009418e-62	8.670337073075958e-9	1.2353948258831028e-15	7.167643094561203e-7	1.4444016840379983e-24	5.853109645239199e-16	9.615171501421624e-12	2.5100813562100278e-11	1.4277639371627617e-10
91500000	0.0049996328587611	1.1640810230914267e-49	7.42864299009418e-62	8.670337073075958e-9	1.2353948258831028e-15	7.167643094561203e-7	1.4444016840379983e-24	5.853109645239199e-16	9.615171501421624e-12	2.5100813562100278e-11	1.4277639371627617e-10
91600000	0.0049996328587611	1.1640810230914267e-49	7.42864299009418e-62	8.670337073075958e-9	1.2353948258831028e-15	7.167643094561203e-7	1.4444016840379983e-24	5.853109645239199e-16	9.615171501421624e-12	2.5100813562100278e-11	1.4277639371627617e-10
91700000	0.0049996328587611	1.1640810230914267e-49	7.42864299009418e-62	8.670337073075958e-9	1.2353948258831028e-15	7.167643094561203e-7	1.4444016840379983e-24	5.853109645239199e-16	9.615171501421624e-12	2.5100813562100278e-11	1.4277639371627617e-10
91800000	0.0049996328587611	1.1640810230914267e-49	7.42864299009418e-62	8.670337073075958e-9	1.2353948258831028e-15	7.167643094561203e-7	1.4444016840379983e-24	5.853109645239199e-16	9.615171501421624e-12	2.5100813562100278e-11	1.4277639371627617e-10
91900000	0.0049996328587611	1.1640810230914267e-49	7.42864299009418e-62	8.670337073075958e-9	1.2353948258831028e-15	7.167643094561203e-7	1.4444016840379983e-24	5.853109645239199e-16	9.615171501421624e-12	2.5100813562100278e-11	1.4277639371627617e-10
92000000	0.0049996328587611	1.1640810230914267e-49	7.42864299009418e-62	8.670337073075958e-9	1.2353948258831028e-15	7.167643094561203e-7	1.4444016840379983e-24	5.853109645239199e-16	9.615171501421624e-12	2.5100813562100278e-11	1.4277639371627617e-10
92100000	0.0049996328587611	1.1640810230914267e-49	7.42864299009418e-62	8.670337073075958e-9	1.2353948258831028e-15	7.167643094561203e-7	1.4444016840379983e-24	5.853109645239199e-16	9.615171501421624e-12	2.5100813562100278e-11	1.4277639371627617e-10
92200000	0.0049996328587611	1.1640810230914267e-49	7.42864299009418e-62	8.670337073075958e-9	1.2353948258831028e-15	7.167643094561203e-7	1.4444016840379983e-24	5.853109645239199e-16	9.615171501421624e-12	2.5100813562100278e-11	1.4277639371627617e-10
92300000	0.0049996328587611	1.1640810230914267e-49	7.42864299009418e-62	8.670337073075958e-9	1.2353948258831028e-15	7.167643094561203e-7	1.4444016840379983e-24	5.853109645239199e-16	9.615171501421624e-12	2.5100813562100278e-11	1.4277639371627617e-10
92400000	0.0049996328587611	1.1640810230914267e-49	7.42864299009418e-62	8.670337073075958e-9	1.2353948258831028e-15	7.167643094561203e-7	1.4444016840379983e-24	5.853109645239199e-16	9.615171501421624e-12	2.5100813562100278e-11	1.4277639371627617e-10
92500000	0.0049996328587611	1.1640810230914267e-49	7.42864299009418e-62	8.670337073075958e-9	1.2353948258831028e-15	7.167643094561203e-7	1.4444016840379983e-24	5.853109645239199e-16	9.615171501421624e-12	2.5100813562100278e-11	1.4277639371627617e-10
92600000	0.0049996328587611	1.1640810230914267e-49	7.42864299009418e-62	8.670337073075958e-9	1.2353948258831028e-15	7.167643094561203e-7	1.4444016840379983e-24	5.853109645239199e-16	9.615171501421624e-12	2.5100813562100278e-11	1.4277639371627617e-10
92700000	0.0049996328587611	1.1640810230914267e-49	7.42864299009418e-62	8.670337073075958e-9	1.2353948258831028e-15	7.167643094561203e-7	1.4444016840379983e-24	5.853109645239199e-16	9.615171501421624e-12	2.5100813562100278e-11	1.4277639371627617e-10
92800000	0.0049996328587611	1.1640810230914267e-49	7.42864299009418e-62	8.670337073075958e-9	1.2353948258831028e-15	7.167643094561203e-7	1.4444016840379983e-24	5.853109645239199e-16	9.615171501421624e-12	2.5100813562100278e-11	1.4277639371627617e-10
92900000	0.0049996328587611	1.1640810230914267e-49	7.42864299009418e-62	8.670337073075958e-9	1.2353948258831028e-15	7.167643094561203e-7	1.4444016840379983e-24	5.853109645239199e-16	9.615171501421624e-12	2.5100813562100278e-11	1.4277639371627617e-10
93000000	0.0049996328587611	1.1640810230914267e-49	7.42864299009418e-62	8.670337073075958e-9	1.2353948258831028e-15	7.167643094561203e-7	1.4444016840379983e-24	5.853109645239199e-16	9.615171501421624e-12	2.5100813562100278e-11	1.4277639371627617e-10
93100000	0.0049996328587611	1.1640810230914267e-49	7.42864299009418e-62	8.670337073075958e-9	1.2353948258831028e-15	7.167643094561203e-7	1.4444016840379983e-24	5.853109645239199e-16	9.615171501421624e-12	2.5100813562100278e-11	1.4277639371627617e-10
93200000	0.0049996328587611	1.1640810230914267e-49	7.42864299009418e-62	8.670337073075958e-9	1.2353948258831028e-15	7.167643094561203e-7	1.4444016840379983e-24	5.853109645239199e-16	9.615171501421624e-12	2.5100813562100278e-11	1.4277639371627617e-10
93300000	0.0049996328587611	1.1640810230914267e-49	7.42864299009418e-62	8.670337073075958e-9	1.2353948258831028e-15	7.167643094561203e-7	1.4444016840379983e-24	5.853109645239199e-16	9.615171501421624e-12	2.5100813562100278e-11	1.4277639371627617e-10
93400000	0.0049996328587611	1.1640810230914267e-49	7.42864299009418e-62	8.670337073075958e-9	1.2353948258831028e-15	7.167643094561203e-7	1.4444016840379983e-24	5.853109645239199e-16	9.615171501421624e-12	2.5100813562100278e-11	1.4277639371627617e-10
93500000	0.0049996328587611	1.1640810230914267e-49	7.42864299009418e-62	8.670337073075958e-9	1.2353948258831028e-15	7.167643094561203e-7	1.4444016840379983e-24	5.853109645239199e-16	9.615171501421624e-12	2.5100813562100278e-11	1.4277639371627617e-10
93600000	0.0049996328587611	1.1640810230914267e-49	7.42864299009418e-62	8.670337073075958e-9	1.2353948258831028e-15	7.167643094561203e-7	1.4444016840379983e-24	5.853109645239199e-16	9.615171501421624e-12	2.5100813562100278e-11	1.4277639371627617e-10
93700000	0.0049996328587611	1.1640810230914267e-49	7.42864299009418e-62	8.670337073075958e-9	1.2353948258831028e-15	7.167643094561203e-7	1.4444016840379983e-24	5.853109645239199e-16	9.615171501421624e-12	2.5100813562100278e-11	1.4277639371627617e-10
93800000	0.0049996328587611	1.1640810230914267e-49	7.42864299009418e-62	8.670337073075958e-9	1.2353948258831028e-15	7.167643094561203e-7	1.4444016840379983e-24	5.853109645239199e-16	9.615171501421624e-12	2.5100813562100278e-11	1.4277639371627617e-10
93900000	0.0049996328587611	1.1640810230914267e-49	7.42864299009418e-62	8.670337073075958e-9	1.2353948258831028e-15	7.167643094561203e-7	1.4444016840379983e-24	5.853109645239199e-16	9.615171501421624e-12	2.5100813562100278e-11	1.4277639371627617e-10
94000000	0.0049996328587611	1.1640810230914267e-49	7.42864299009418e-62	8.670337073075958e-9	1.2353948258831028e-15	7.167643094561203e-7	1.4444016840379983e-24	5.853109645239199e-16	9.615171501421624e-12	2.5100813562100278e-11	1.4277639371627617e-10
94100000	0.0049996328587611	1.1640810230914267e-49	7.42864299009418e-62	8.670337073075958e-9	1.2353948258831028e-15	7.167643094561203e-7	1.4444016840379983e-24	5.853109645239199e-16	9.615171501421624e-12	2.5100813562100278e-11	1.4277639371627617e-10
94200000	0.0049996328587611	1.1640810230914267e-49	7.42864299009418e-62	8.670337073075958e-9	1.2353948258831028e-15	7.167643094561203e-7	1.4444016840379983e-24	5.853109645239199e-16	9.615171501421624e-12	2.5100813562100278e-11	1.4277639371627617e-10
94300000	0.0049996328587611	1.1640810230914267e-49	7.42864299009418e-62	8.670337073075958e-9	1.2353948258831028e-15	7.167643094561203e-7	1.4444016840379983e-24	5.853109645239199e-16	9.615171501421624e-12	2.5100813562100278e-11	1.4277639371627617e-10
94400000	0.0049996328587611	1.1640810230914267e-49	7.42864299009418e-62	8.670337073075958e-9	1.2353948258831028e-15	7.167643094561203e-7	1.4444016840379983e-24	5.853109645239199e-16	9.615171501421624e-12	2.5100813562100278e-11	1.4277639371627617e-10
94500000	0.0049996328587611	1.1640810230914267e-49	7.42864299009418e-62	8.670337073075958e-9	1.2353948258831028e-15	7.167643094561203e-7	1.4444016840379983e-24	5.853109645239199e-16	9.615171501421624e-12	2.5100813562100278e-11	1.4277639371627617e-10
94600000	0.0049996328587611	1.1640810230914267e-49	7.42864299009418e-62	8.670337073075958e-9	1.2353948258831028e-15	7.167643094561203e-7	1.4444016840379983e-24	5.853109645239199e-16	9.615171501421624e-12	2.5100813562100278e-11	1.4277639371627617e-10
94700000	0.0049996328587611	1.1640810230914267e-49	7.42864299009418e-62	8.670337073075958e-9	1.2353948258831028e-15	7.167643094561203e-7	1.4444016840379983e-24	5.853109645239199e-16	9.615171501421624e-12	2.5100813562100278e-11	1.4277639371627617e-10
94800000	0.0049996328587611	1.1640810230914267e-49	7.42864299009418e-62	8.670337073075958e-9	1.2353948258831028e-15	7.167643094561203e-7	1.4444016840379983e-24	5.853109645239199e-16	9.615171501421624e-12	2.5100813562100278e-11	1.4277639371627617e-10
94900000	0.0049996328587611	1.1640810230914267e-49	7.42864299009418e-62	8.670337073075958e-9	1.2353948258831028e-15	7.167643094561203e-7	1.4444016840379983e-24	5.853109645239199e-16	9.615171501421624e-12	2.5100813562100278e-11	1.4277639371627617e-10
95000000	0.0049996328587611	1.1640810230914267e-49	7.42864299009418e-62	8.670337073075958e-9	1.2353948258831028e-15	7.167643094561203e-7	1.4444016840379983e-24	5.853109645239199e-16	9.615171501421624e-12	2.5100813562100278e-11	1.4277639371627617e-10
95100000	0.0049996328587611	1.1640810230914267e-49	7.42864299009418e-62	8.670337073075958e-9	1.2353948258831028e-15	7.167643094561203e-7	1.4444016840379983e-24	5.853109645239199e-16	9.615171501421624e-12	2.5100813562100278e-11	1.4277639371627617e-10
95200000	0.0049996328587611	1.1640810230914267e-49	7.42864299009418e-62	8.670337073075958e-9	1.2353948258831028e-15	7.167643094561203e-7	1.4444016840379983e-24	5.853109645239199e-16	9.615171501421624e-12	2.5100813562100278e-11	1.4277639371627617e-10
95300000	0.0049996328587611	1.1640810230914267e-49	7.428642990094179e-62	8.670337073075958e-9	1.2353948258831028e-15	7.167643094561203e-7	1.4444016840379983e-24	5.853109645239199e-16	9.615171501421624e-12	2.5100813562100278e-11	1.4277639371627617e-10
95400000	0.0049996328587611	1.1640810230914265e-49	7.428642990094179e-62	8.670337073075958e-9	1.2353948258831028e-15	7.167643094561203e-7	1.4444016840379983e-24	5.853109645239199e-16	9.615171501421624e-12	2.5100813562100278e-11	1.4277639371627617e-10
95500000	0.0049996328587611	1.1640810230914265e-49	7.428642990094179e-62	8.670337073075958e-9	1.2353948258831028e-15	7.167643094561203e-7	1.4444016840379983e-24	5.853109645239199e-16	9.615171501421624e-12	2.5100813562100278e-11	1.4277639371627617e-10
95600000	0.0049996328587611	1.1640810230914265e-49	7.428642990094179e-62	8.670337073075958e-9	1.2353948258831028e-15	7.167643094561203e-7	1.4444016840379983e-24	5.853109645239199e-16	9.615171501421624e-12	2.5100813562100278e-11	1.4277639371627617e-10
95700000	0.0049996328587611	1.1640810230914265e-49	7.428642990094179e-62	8.670337073075958e-9	1.2353948258831028e-15	7.167643094561203e-7	1.4444016840379983e-24	5.853109645239199e-16	9.615171501421624e-12	2.5100813562100278e-11	1.4277639371627617e-10
95800000	0.0049996328587611	1.1640810230914265e-49	7.428642990094179e-62	8.670337073075958e-9	1.2353948258831028e-15	7.167643094561203e-7	1.4444016840379983e-24	5.853109645239199e-16	9.615171501421624e-12	2.5100813562100278e-11	1.4277639371627617e-10
95900000	0.0049996328587611	1.1640810230914265e-49	7.428642990094179e-62	8.670337073075958e-9	1.2353948258831028e-15	7.167643094561203e-7	1.4444016840379983e-24	5.853109645239199e-16	9.615171501421624e-12	2.5100813562100278e-11	1.4277639371627617e-10
96000000	0.0049996328587611	1.1640810230914265e-49	7.428642990094179e-62	8.670337073075958e-9	1.2353948258831028e-15	7.167643094561203e-7	1.4444016840379983e-24	5.853109645239199e-16	9.615171501421624e-12	2.5100813562100278e-11	1.4277639371627617e-10
96100000	0.0049996328587611	1.1640810230914265e-49	7.428642990094179e-62	8.670337073075958e-9	1.2353948258831028e-15	7.167643094561203e-7	1.4444016840379983e-24	5.853109645239199e-16	9.615171501421624e-12	2.5100813562100278e-11	1.4277639371627617e-10
96200000	0.0049996328587611	1.1640810230914265e-49	7.428642990094179e-62	8.670337073075958e-9	1.2353948258831028e-15	7.167643094561203e-7	1.4444016840379983e-24	5.853109645239199e-16	9.615171501421624e-12	2.5100813562100278e-11	1.4277639371627617e-10
96300000	0.0049996328587611	1.1640810230914265e-49	7.428642990094179e-62	8.670337073075958e-9	1.2353948258831028e-15	7.167643094561203e-7	1.4444016840379983e-24	5.853109645239199e-16	9.615171501421624e-12	2.5100813562100278e-11	1.4277639371627617e-10
96400000	0.004999632858761099	1.1640810230914265e-49	7.428642990094179e-62	8.670337073075958e-9	1.2353948258831028e-15	7.167643094561203e-7	1.4444016840379983e-24	5.853109645239199e-16	9.615171501421624e-12	2.5100813562100278e-11	1.4277639371627617e-10
96500000	0.004999632858761099	1.1640810230914265e-49	7.428642990094179e-62	8.670337073075958e-9	1.2353948258831028e-15	7.167643094561203e-7	1.4444016840379983e-24	5.853109645239199e-16	9.615171501421624e-12	2.5100813562100278e-11	1.4277639371627617e-10
96600000	0.004999632858761099	1.1640810230914265e-49	7.428642990094179e-62	8.670337073075958e-9	1.2353948258831028e-15	7.167643094561203e-7	1.4444016840379983e-24	5.853109645239199e-16	9.615171501421624e-12	2.5100813562100278e-11	1.4277639371627617e-10
96700000	0.004999632858761099	1.1640810230914265e-49	7.428642990094179e-62	8.670337073075958e-9	1.2353948258831028e-15	7.167643094561203e-7	1.4444016840379983e-24	5.853109645239199e-16	9.615171501421624e-12	2.5100813562100278e-11	1.4277639371627617e-10
96800000	0.004999632858761099	1.1640810230914265e-49	7.428642990094179e-62	8.670337073075958e-9	1.2353948258831026e-15	7.167643094561203e-7	1.4444016840379983e-24	5.853109645239199e-16	9.615171501421624e-12	2.5100813562100278e-11	1.4277639371627617e-10
96900000	0.004999632858761099	1.1640810230914265e-49	7.428642990094179e-62	8.670337073075958e-9	1.2353948258831026e-15	7.167643094561203e-7	1.4444016840379983e-24	5.853109645239198e-16	9.615171501421624e-12	2.5100813562100278e-11	1.4277639371627617e-10
97000000	0.004999632858761099	1.1640810230914265e-49	7.428642990094179e-62	8.670337073075958e-9	1.2353948258831026e-15	7.167643094561203e-7	1.4444016840379983e-24	5.853109645239198e-16	9.615171501421624e-12	2.5100813562100278e-11	1.4277639371627617e-10
97100000	0.004999632858761099	1.1640810230914265e-49	7.428642990094179e-62	8.670337073075958e-9	1.2353948258831026e-15	7.167643094561203e-7	1.4444016840379983e-24	5.853109645239198e-16	9.615171501421624e-12	2.5100813562100278e-11	1.4277639371627617e-10
97200000	0.004999632858761099	1.1640810230914265e-49	7.428642990094179e-62	8.670337073075958e-9	1.2353948258831026e-15	7.167643094561203e-7	1.4444016840379983e-24	5.853109645239198e-16	9.615171501421624e-12	2.5100813562100278e-11	1.4277639371627617e-10
97300000	0.004999632858761099	1.1640810230914265e-49	7.428642990094179e-62	8.670337073075958e-9	1.2353948258831026e-15	7.167643094561203e-7	1.4444016840379983e-24	5.853109645239198e-16	9.615171501421624e-12	2.5100813562100278e-11	1.4277639371627617e-10
97400000	0.004999632858761099	1.1640810230914265e-49	7.428642990094179e-62	8.670337073075958e-9	1.2353948258831026e-15	7.167643094561203e-7	1.4444016840379983e-24	5.853109645239198e-16	9.615171501421624e-12	2.5100813562100278e-11	1.4277639371627617e-10
97500000	0.004999632858761099	1.1640810230914265e-49	7.428642990094179e-62	8.670337073075958e-9	1.2353948258831026e-15	7.167643094561203e-7	1.4444016840379983e-24	5.853109645239198e-16	9.615171501421624e-12	2.5100813562100275e-11	1.4277639371627617e-10
97600000	0.004999632858761099	1.1640810230914265e-49	7.428642990094179e-62	8.670337073075958e-9	1.2353948258831026e-15	7.167643094561203e-7	1.4444016840379983e-24	5.853109645239198e-16	9.615171501421624e-12	2.5100813562100275e-11	1.4277639371627617e-10
97700000	0.004999632858761099	1.1640810230914265e-49	7.428642990094179e-62	8.670337073075958e-9	1.2353948258831026e-15	7.167643094561203e-7	1.4444016840379983e-24	5.853109645239198e-16	9.615171501421624e-12	2.5100813562100275e-11	1.4277639371627617e-10
97800000	0.004999632858761099	1.1640810230914265e-49	7.428642990094179e-62	8.670337073075958e-9	1.2353948258831026e-15	7.167643094561203e-7	1.4444016840379983e-24	5.853109645239198e-16	9.615171501421624e-12	2.5100813562100275e-11	1.4277639371627617e-10
97900000	0.004999632858761099	1.1640810230914265e-49	7.428642990094179e-62	8.670337073075958e-9	1.2353948258831026e-15	7.167643094561203e-7	1.4444016840379981e-24	5.853109645239198e-16	9.615171501421624e-12	2.5100813562100275e-11	1.4277639371627617e-10
98000000	0.004999632858761099	1.1640810230914265e-49	7.428642990094179e-62	8.670337073075958e-9	1.2353948258831026e-15	7.167643094561203e-7	1.4444016840379981e-24	5.853109645239198e-16	9.615171501421624e-12	2.5100813562100275e-11	1.4277639371627617e-10
98100000	0.004999632858761099	1.1640810230914265e-49	7.428642990094179e-62	8.670337073075958e-9	1.2353948258831026e-15	7.167643094561203e-7	1.4444016840379981e-24	5.853109645239198e-16	9.615171501421624e-12	2.5100813562100275e-11	1.4277639371627617e-10
98200000	0.004999632858761099	1.1640810230914265e-49	7.428642990094179e-62	8.670337073075958e-9	1.2353948258831026e-15	7.167643094561203e-7	1.4444016840379981e-24	5.853109645239198e-16	9.615171501421624e-12	2.5100813562100275e-11	1.4277639371627617e-10
98300000	0.004999632858761099	1.1640810230914265e-49	7.428642990094179e-62	8.670337073075958e-9	1.2353948258831026e-15	7.167643094561203e-7	1.4444016840379981e-24	5.853109645239198e-16	9.615171501421624e-12	2.5100813562100275e-11	1.4277639371627617e-10
98400000	0.004999632858761099	1.1640810230914265e-49	7.428642990094179e-62	8.670337073075958e-9	1.2353948258831026e-15	7.167643094561203e-7	1.4444016840379981e-24	5.853109645239198e-16	9.615171501421624e-12	2.5100813562100275e-11	1.4277639371627617e-10
98500000	0.004999632858761099	1.1640810230914265e-49	7.428642990094179e-62	8.670337073075958e-9	1.2353948258831026e-15	7.167643094561203e-7	1.4444016840379981e-24	5.853109645239198e-16	9.615171501421624e-12	2.5100813562100275e-11	1.4277639371627617e-10
98600000	0.004999632858761099	1.1640810230914265e-49	7.428642990094178e-62	8.670337073075958e-9	1.2353948258831026e-15	7.167643094561203e-7	1.4444016840379981e-24	5.853109645239198e-16	9.615171501421624e-12	2.5100813562100275e-11	1.4277639371627617e-10
98700000	0.004999632858761099	1.1640810230914265e-49	7.428642990094178e-62	8.670337073075958e-9	1.2353948258831026e-15	7.167643094561203e-7	1.4444016840379981e-24	5.853109645239198e-16	9.615171501421624e-12	2.5100813562100275e-11	1.4277639371627617e-10
98800000	0.004999632858761099	1.1640810230914265e-49	7.428642990094178e-62	8.670337073075958e-9	1.2353948258831026e-15	7.167643094561203e-7	1.4444016840379981e-24	5.853109645239198e-16	9.615171501421624e-12	2.5100813562100275e-11	1.4277639371627617e-10
98900000	0.004999632858761099	1.1640810230914265e-49	7.428642990094178e-62	8.670337073075958e-9	1.2353948258831026e-15	7.167643094561203e-7	1.4444016840379981e-24	5.853109645239198e-16	9.615171501421624e-12	2.5100813562100275e-11	1.4277639371627617e-10
99000000	0.004999632858761099	1.1640810230914265e-49	7.428642990094178e-62	8.670337073075958e-9	1.2353948258831026e-15	7.167643094561203e-7	1.4444016840379981e-24	5.853109645239198e-16	9.615171501421624e-12	2.5100813562100275e-11	1.4277639371627617e-10
99100000	0.004999632858761099	1.1640810230914265e-49	7.428642990094178e-62	8.670337073075958e-9	1.2353948258831026e-15	7.167643094561203e-7	1.4444016840379981e-24	5.853109645239198e-16	9.615171501421624e-12	2.5100813562100275e-11	1.4277639371627617e-10
99200000	0.004999632858761099	1.1640810230914265e-49	7.428642990094178e-62	8.670337073075958e-9	1.2353948258831026e-15	7.167643094561203e-7	1.4444016840379981e-24	5.853109645239198e-16	9.615171501421624e-12	2.5100813562100275e-11	1.4277639371627617e-10
99300000	0.004999632858761099	1.1640810230914265e-49	7.428642990094178e-62	8.670337073075958e-9	1.2353948258831026e-15	7.167643094561203e-7	1.4444016840379981e-24	5.853109645239198e-16	9.615171501421624e-12	2.5100813562100275e-11	1.4277639371627617e-10
99400000	0.004999632858761099	1.1640810230914265e-49	7.428642990094178e-62	8.670337073075958e-9	1.2353948258831026e-15	7.167643094561203e-7	1.4444016840379981e-24	5.853109645239198e-16	9.615171501421624e-12	2.5100813562100275e-11	1.4277639371627617e-10
99500000	0.004999632858761099	1.1640810230914265e-49	7.428642990094178e-62	8.670337073075958e-9	1.2353948258831026e-15	7.167643094561203e-7	1.4444016840379981e-24	5.853109645239198e-16	9.615171501421624e-12	2.5100813562100275e-11	1.4277639371627617e-10
99600000	0.004999632858761099	1.1640810230914265e-49	7.428642990094178e-62	8.670337073075958e-9	1.2353948258831026e-15	7.167643094561203e-7	1.4444016840379981e-24	5.853109645239198e-16	9.615171501421624e-12	2.5100813562100275e-11	1.4277639371627617e-10
99700000	0.004999632858761099	1.1640810230914265e-49	7.428642990094178e-62	8.670337073075958e-9	1.2353948258831026e-15	7.167643094561203e-7	1.4444016840379981e-24	5.853109645239198e-16	9.615171501421624e-12	2.5100813562100275e-11	1.4277639371627617e-10
99800000	0.004999632858761099	1.1640810230914265e-49	7.428642990094178e-62	8.670337073075958e-9	1.2353948258831026e-15	7.167643094561203e-7	1.4444016840379981e-24	5.853109645239198e-16	9.615171501421624e-12	2.5100813562100275e-11	1.4277639371627617e-10
99900000	0.004999632858761099	1.1640810230914265e-49	7.428642990094178e-62	8.670337073075958e-9	1.2353948258831026e-15	7.167643094561203e-7	1.4444016840379981e-24	5.853109645239198e-16	9.615171501421624e-12	2.5100813562100275e-11	1.4277639371627617e-10
100000000	0.004999632858761099	1.1640810230914265e-49	7.428642990094178e-62	8.670337073075958e-9	1.2353948258831026e-15	7.167643094561203e-7	1.4444016840379981e-24	5.853109645239198e-16	9.615171501421624e-12	2.5100813562100275e-11	1.4277639371627617e-10
